# Supplementary material for: Synthesis, Crystal Structure and Bioactivity of Phenazine-1-carboxylic Acylhydrazone Derivatives
Source: Molecules. 2021 Sep 1;26(17):5320. doi: 10.3390/molecules26175320 (PMC8434039; doi:10.3390/molecules26175320)
Supplement: Supplementary file 1 [file molecules-26-05320-s001.zip]

Archive with 104 entries (104 files):
- cif and checkcif/cif and checkcif/.olex/1.metacif
- cif and checkcif/cif and checkcif/.olex/3a.hist
- cif and checkcif/cif and checkcif/.olex/3a.metacif
- cif and checkcif/cif and checkcif/.olex/3a.phil
- cif and checkcif/cif and checkcif/.olex/3b.hist
- cif and checkcif/cif and checkcif/.olex/3b.metacif
- cif and checkcif/cif and checkcif/.olex/3b.odb
- cif and checkcif/cif and checkcif/.olex/3b.phil
- cif and checkcif/cif and checkcif/.olex/3c.hist
- cif and checkcif/cif and checkcif/.olex/3c.metacif
- cif and checkcif/cif and checkcif/.olex/3c.phil
- cif and checkcif/cif and checkcif/.olex/3e.hist
- cif and checkcif/cif and checkcif/.olex/3e.metacif
- cif and checkcif/cif and checkcif/.olex/3e.phil
- cif and checkcif/cif and checkcif/.olex/3f.hist
- cif and checkcif/cif and checkcif/.olex/3f.metacif
- cif and checkcif/cif and checkcif/.olex/3f.phil
- cif and checkcif/cif and checkcif/.olex/3g.hist
- cif and checkcif/cif and checkcif/.olex/3g.metacif
- cif and checkcif/cif and checkcif/.olex/3g.phil
- cif and checkcif/cif and checkcif/.olex/3h.hist
- cif and checkcif/cif and checkcif/.olex/3h.metacif
- cif and checkcif/cif and checkcif/.olex/3h.phil
- cif and checkcif/cif and checkcif/.olex/3i.hist
- cif and checkcif/cif and checkcif/.olex/3i.metacif
- cif and checkcif/cif and checkcif/.olex/3i.phil
- cif and checkcif/cif and checkcif/.olex/3j.hist
- cif and checkcif/cif and checkcif/.olex/3j.metacif
- cif and checkcif/cif and checkcif/.olex/3j.phil
- cif and checkcif/cif and checkcif/.olex/a.hist
- cif and checkcif/cif and checkcif/.olex/a.metacif
- cif and checkcif/cif and checkcif/.olex/a.odb
- cif and checkcif/cif and checkcif/.olex/a.phil
- cif and checkcif/cif and checkcif/.olex/a_sq_s.metacif
- cif and checkcif/cif and checkcif/.olex/m.metacif
- cif and checkcif/cif and checkcif/.olex/originals/a.res
- cif and checkcif/cif and checkcif/.olex/originals/ww.ins
- cif and checkcif/cif and checkcif/.olex/temp/a.cif
- cif and checkcif/cif and checkcif/.olex/temp/a.fcf
- cif and checkcif/cif and checkcif/.olex/temp/a.hkl
- cif and checkcif/cif and checkcif/.olex/temp/a.ins
- cif and checkcif/cif and checkcif/.olex/temp/a.lst
- cif and checkcif/cif and checkcif/.olex/temp/a.res
- cif and checkcif/cif and checkcif/.olex/ww.hist
- cif and checkcif/cif and checkcif/.olex/ww.metacif
- cif and checkcif/cif and checkcif/.olex/ww.odb
- cif and checkcif/cif and checkcif/.olex/ww.phil
- cif and checkcif/cif and checkcif/3a.cif
- cif and checkcif/cif and checkcif/3a.pdf
- cif and checkcif/cif and checkcif/3b.cif
- cif and checkcif/cif and checkcif/3b.lis
- cif and checkcif/cif and checkcif/3b.pdf
- cif and checkcif/cif and checkcif/3b_shelxl.hkl
- cif and checkcif/cif and checkcif/3b_shelxl.ins
- cif and checkcif/cif and checkcif/3c.cif
- cif and checkcif/cif and checkcif/3c.lis
- cif and checkcif/cif and checkcif/3c.pdf
- cif and checkcif/cif and checkcif/3c_shelxl.hkl
- cif and checkcif/cif and checkcif/3c_shelxl.ins
- cif and checkcif/cif and checkcif/3e.cif
- cif and checkcif/cif and checkcif/3e.lis
- cif and checkcif/cif and checkcif/3e.pdf
- cif and checkcif/cif and checkcif/3e_shelxl.fab
- cif and checkcif/cif and checkcif/3e_shelxl.hkl
- cif and checkcif/cif and checkcif/3e_shelxl.ins
- cif and checkcif/cif and checkcif/3f.cif
- cif and checkcif/cif and checkcif/3f.lis
- cif and checkcif/cif and checkcif/3f.pdf
- cif and checkcif/cif and checkcif/3f_shelxl.hkl
- cif and checkcif/cif and checkcif/3f_shelxl.ins
- cif and checkcif/cif and checkcif/3g.cif
- cif and checkcif/cif and checkcif/3g.lis
- cif and checkcif/cif and checkcif/3g.pdf
- cif and checkcif/cif and checkcif/3g_shelxl.hkl
- cif and checkcif/cif and checkcif/3g_shelxl.ins
- cif and checkcif/cif and checkcif/3h.cif
- cif and checkcif/cif and checkcif/3h.lis
- cif and checkcif/cif and checkcif/3h.pdf
- cif and checkcif/cif and checkcif/3h_shelxl.hkl
- cif and checkcif/cif and checkcif/3h_shelxl.ins
- cif and checkcif/cif and checkcif/3i.cif
- cif and checkcif/cif and checkcif/3i.lis
- cif and checkcif/cif and checkcif/3i.pdf
- cif and checkcif/cif and checkcif/3i_shelxl.hkl
- cif and checkcif/cif and checkcif/3i_shelxl.ins
- cif and checkcif/cif and checkcif/3j.cif
- cif and checkcif/cif and checkcif/3j.lis
- cif and checkcif/cif and checkcif/3j.pdf
- cif and checkcif/cif and checkcif/3j_shelxl.hkl
- cif and checkcif/cif and checkcif/3j_shelxl.ins
- cif and checkcif/cif and checkcif/a.cif
- cif and checkcif/cif and checkcif/a.fcf
- cif and checkcif/cif and checkcif/a.hkl
- cif and checkcif/cif and checkcif/a.ins
- cif and checkcif/cif and checkcif/a.lis
- cif and checkcif/cif and checkcif/a.lst
- cif and checkcif/cif and checkcif/a.res
- cif and checkcif/cif and checkcif/a_cifreport.html
- cif and checkcif/cif and checkcif/a_shelxl.hkl
- cif and checkcif/cif and checkcif/a_shelxl.ins
- cif and checkcif/cif and checkcif/a_tables.html
- cif and checkcif/cif and checkcif/platon.out
- cif and checkcif/cif and checkcif/ww.ins
- molecules-SI.pdf
