# Supplementary material for: Synthesis, Crystal Structure and Bioactivity of Phenazine-1-carboxylic Acylhydrazone Derivatives
Source: Molecules. 2021 Sep 1;26(17):5320. doi: 10.3390/molecules26175320 (PMC8434039; doi:10.3390/molecules26175320)
Supplement: Supplementary file 1 [file molecules-26-05320-s001.zip › cif and checkcif/cif and checkcif/.olex/1.metacif]

data_1
_publ_section_references
;
Dolomanov, O.V., Bourhis, L.J., Gildea, R.J, Howard, J.A.K. & Puschmann, H.
 (2009), J. Appl. Cryst. 42, 339-341.

Sheldrick, G.M. (2015). Acta Cryst. C71, 3-8.
;
_chemical_name_systematic
;
 ?
;
_cell_measurement_reflns_used      1941
_cell_measurement_temperature      296(2)
_cell_measurement_theta_max        23.52
_cell_measurement_theta_min        2.51
_exptl_absorpt_correction_T_max    0.9793
_exptl_absorpt_correction_T_min    0.9775
_exptl_absorpt_correction_type     'none'
_exptl_crystal_colour              yellow
_exptl_crystal_density_meas        .
_exptl_crystal_density_method      'not measured'
_exptl_crystal_description         block
_exptl_crystal_size_max            0.25
_exptl_crystal_size_mid            0.24
_exptl_crystal_size_min            0.23
_exptl_special_details
;
 ?
;
_diffrn_measurement_device_type    'CCD area detector'
_diffrn_measurement_method         'phi and omega scans'
_computing_molecular_graphics      'Olex2 (Dolomanov et al., 2009)'
_computing_publication_material    'Olex2 (Dolomanov et al., 2009)'
_computing_structure_refinement    'ShelXL (Sheldrick, 2015)'
_olex2_submission_special_instructions  'No special instructions were received'
