# Supplementary material for: Synthesis, Crystal Structure and Bioactivity of Phenazine-1-carboxylic Acylhydrazone Derivatives
Source: Molecules. 2021 Sep 1;26(17):5320. doi: 10.3390/molecules26175320 (PMC8434039; doi:10.3390/molecules26175320)
Supplement: Supplementary file 1 [file molecules-26-05320-s001.zip › cif and checkcif/cif and checkcif/.olex/3a.hist]

ccopy_reg
_reconstructor
p1
(cHistory
HistoryTree
p2
c__builtin__
object
p3
NtRp4
(dp5
S'_active_child_node'
p6
I1
sS'name'
p7
Vww
p8
sS'_full_index'
p9
(dp10
S'7d93c31f2643c84698852ac13259dc97'
p11
g1
(cHistory
Node
p12
g3
NtRp13
(dp14
S'is_solution'
p15
I00
sS'_active_child_node'
p16
I76
sS'name'
p17
g11
sS'_children'
p18
(lp19
I76
asS'res'
p20
S'x\xda\xb5YmO\x1c\xc9\x11\xfe\xbe\xd2\xfe\x87\xd6)\x91r\xf2\xb1\xee\xaa~\x8f\xc2I\x04\xc3a\x05\x83yIr\x8aN\xb2\xd6f\xb0\x91\x17\xb0\x80\x0b\xce\xbfOUOw\xf5\xec\xce\xe0\xe3\x8b\x91\x80\xda\x9e\xed\x99\xa7\xde\x9e\xaa\xea\x99\xcf\x14\xfd<>.\xee\xba{\xf5\xe1\xae[>t\x17\xea\xfd\xff\xd4\xd9\xc1\xde\xe1\xaf\x87[\xa8\xc1\xbe\x0c\xf3\xd9|v\xfe\xfa\xfc\x90\xbe\xa7\xden\x81:U\xdb\xea\xa8{\xfc+\x7f\x98\xcfv\xf7\x0e\x0f\x95^\x04\xd0\xc1\xa8\xb0\x00cTZ@R\x10\x17\xd1\xaa\x08\x0b\x87*\x86EP\xc1.l\x9a\xcf\xfe\xb3wz\xaa\x90vh\xc8\x7f\x0c\xff\xcd\x7fP$3\x9f\x1d\xee\x9c\x9f+\xba\xfd\xd9\xfe\xce\xae\xdaU\x07jw\xa5\x8e\xd4\xf1|\xf6\xcf\xa3\xd7\xe7\xcaFePy\x05Z\xe1|\xf6\xfa\xec\xf8\x94\xb7\xf5w\xa4\x85\xbd\x9dWoi\x03\xf2\xef\x8e|4\xfc\xdb>\x02\xff\xd2GE\x0f[\x9c-\x94\x9b\xcf\xde\x1e\xee\x1c)Ej\xcfg\x7f?>z\xa5\xfet@\xfa\x1d\x1f\xed\xcfg\x97\xd7\xcb/\xfc\xa8\xe5\x87\x87\xe5|v\xfc\x860h\xe5\xb0\x88\x91\x15\x9a\xcfN\xf7\xde\xa8\xbf\xdd\xae\xba\xaf\xb8\xe8\xbe>\xdc-\xef\x7f.k\x07\x9fWgw\x1f\xd4\x0f\x7f^\xfc\xf6\x1b\x19\xfb\xd3\xe7\xd5\x0f\xf5\xd2\xcb\x8d\xef\x13\x9a\x7f\xffrp\xcen\xd1\x0b\x135\xfd\xf42\xb0H\x0f\xd9\xff\xd7\xce\xa9\xea\x7f\xf4\xc2Zd\xb0\xc7\xc0\x1f]\xbf\x86\x00\xde\x96MF\xa3\'\xbb\xf62X\xfaa\x19`\xa1\x87761\xf5\xa26\x01\xbd\xda\x9e\xcf\x94\x92Gh\x1f\x12_\xdebg\x81\xf3E\xc4`\xa0|\x81\\\x1e\xe7\xb3\xa3\xfc\xd1\x16\\\xdaXS\x9f\x1b|\xf4\xe5\xbb\x1eu\xf2~\x8c\x81\x1eLq#\x18\xc2&\x06\xba\xec\xca\x83\xb5M\xe5\xc6\xb4\xdbTd:E\x8a\xd3#\x1c`\xc0\xa0\x03\x84\x8a\x01\x8d\x86j3\xcf\xa1:\x81\x01\x93`\xc0`G\x18\xd0\xc9\xd3\xac(OA\'\xc8\xa2\xf5\x84\xc1\x0c0@@\x8d\x05\xae\r^k_\xf0$r\x06N`\xb0\xde\xa2\x88\x94\x1b\x1b\x18h-\xd4\xa7yJ\x02\xc1\x10\xc4C\xd1\xceg;\xfb\xaf\x7f\xa5\x05J\xa3\x83\x8c\xa6\xdc\x12\x80\xccXd\xe7#\x82\xa0\x89\xc5[\x034[\xb0\xc0>\xe2\xca\xddH:\xb2U\xb7\xfc\xac\x18kl\x85\x80\xd6\x16\xe3\x19c\x9d\xd7S\xf6\xd5\tD\x8czd_\xed\x9b}\x01\xab\xa8\x9b\x18\x02\xe9v\xe4\x06\x18 \x99X\xed\x9b\x82\xd31\xd4\x1c\xc0\x10\xa60X\x97\x92\xd8R\x8fb\x9d.\x1b\xb1\xafqb_\xd4\xcd\xbe\x14g\xbbY\x8f\x1aO)i,\xbac\xf4\xce\x14\xb7\x90\x81\x1d\xc0d\x9c\xe9\xd4D?\x8e3\x8cb\x07\xdbb\x1d\x04Yt\xcc\xbb8\xc0\xe0\xc8zX\x9ek\xac7P\xe4`)\x05\xa60\xd8\xe0\xbc\x88\x1eGv\x08\x0e\xc4\x0e\xde\n\x06-v \x7f\xd7\xc8\xb0\x1cg8\x883BmSe\x02\x1b}\xf0\x15MBxN\x9c\xed\x9a\xa1n\x89"\xa3\xda\xd7\x05\x87E\x87\xa8]\xd2aB7gE7\x12aS7g\xad\xe8\x16\x9c\xa4S\x9f\x9bY7\xbb\xa1\x9b\xd9i\xba\x11\x9dB\x12v\x05!#\xca}\xaf\xddst\xb3\x03\xdd|0\xd1\x96\x98\xd5)\x19\x80\xaa[\xd0}\xa0n\xe8\xe6\xa3\xf0\xa4\x8fv\xc4Q\xb4&\xba%/b\xcfA}\xce"\xac\xe9f\x07~\x0b\x94\x96 \x14\x18}e\xcfH>\xf4\xcf\xf2\x9b\x1b\xea\xe6\xc9\xf1\xd5\x11\xc6\x99\x14j\x14\xd8\x80i2&%\xd2H\x1cs_H\xd8b2\xb5\xbc\x10>B\x8fk\xba\xb9\xa1n\xa8#Vg\xfb\x18\xc0U4\x0ez"\xfd#\xdd\xfc0&\x03\x05eeUJsmk\xce\xeb\x10\xa7x\x9d\xea\x89\x17\xd1\x8f\xfc\x86\xc1\x89n\xc67\xde1\x92\xf3\x01\xa8\xb6\xec\x865\x0cAK\xe1\xf6\x0e+\xf7\x91\xdb\xec$\x06bh\xd3\xc4Q^\xd0\x9a\x15\xfb\xa2o\xf6\xc5V\xfd\xcd\x9a}\xc3\xc0\xbe\x9e\x02\xd9\xd5Jh|\xa8Y\xea9E\x9e\x95\x17q\xc8\xa9\x91JU\xd1\x07\xa8l\xeab\x12GJ\x870\xc9\xeb\xd64q\xac\x9b\xb3\xa9\xd5M;\xa5[\\\xd7-\x0e\xf9\x8c\x8c\xefk\xb7\x84\xd4t\x14\xab;p\xd1\xc1stK\x03\xddh{p\x95\xab!B\x8a\xb5"CQb\xb3^\xc4`\x07I9\xaa\x171\x88n\x0e[^\xa0\xe4\x05\xb5\x07\\\xb3t\xc3@\x9d\x8e\xaf-\x8c\x85$\x84Iu$\x85\xa9\xd81\x06|\x13\xe3\x08\x83\xd1\xa6\xd5\xac\x16;F((\x86\xf5\xdc\xcch\x8a}\x91\xda\xc5j_\x87\xe0\xacT\xb5\x18G\x16\x99\xb4o\xe6\xcd\xb2\x8b\xd2\x19j\r\xb6\x86\x02\xa6\x18\xcf 5Tn*v\x88\xf6\x86\xe2f\xec\x18\x14-\\\x8aS\xb1c3\x06l\x1841f\xe5\x04\x8aY\x83\xb57\xf7\xdei;\x1d\xbf\xb6\x89n"~\xe3T_\xa2\xc5\xc7\x90\x1cc0\x03\x0c\x06\xa3`\x00Kf-\x18\xa8\x93\xf0S\x18\xc8<AD\x18\xf5\x04tY7o\xb6\xda"\x9e\x07\n\xe0u\x1f\x9b\xe6cMS@\xad\x9b\x16t\x12\xf6Ld\x1d\xfd,\x1f\xdb\xa2\xdbV6\x88\xd4\x13b\x98hR\xf5=\xf7\xe6S\xba\x05\xe3E\x1c\xf7\xd5\xb4\xd6\xea\xa6\x1b\xd8\xb72\x1a\x10i\xaf\xebf\x8bn\x19\x8du(\xac\x1c\x01\xab+\x93w\xfey\xf1\xeb\x9anTOt\rH\xa2xW\xf5\x04k\x82\x9e\xaa\x9b\xce\x08?8\xee\xef7\xfb\x1dc\xc5o}A\xde\xecwL\xf2\xeb\xba\xb9\xa6\x1b\x11\x94\xb4\xab\x91\xe6\xd1:\xc9\xd1\xd4\x18\xc2\xf3t\xf3\x03\xdd(Fj\x9d\xa2N\xc4\xba$3+\xb5\x9c\xd3=\xc1\xa0e\x1d\xe7E\xb0m\x1e\x8a\xba\xf9-JO\xe02\x860\x88\x1dj\'\xc1JW \xad\x04\x06t\xceM\xd6n\xdfD\xe2\xdaq\xed\x16\x0c\xc6\xa5\xf1\xcc@\xb5;\xe7f\x1c`H\xad\xa2$D\xa9\x96\x86\x06]\x1f&g\xa7:\xb8\xf5\xe2hvr\xba\xcdN\xa6\xd9!\r<\xcf\x18\xd2\xc0\x17!\xfa\xde\x17\xf4(\x1aS\xa3\xafv\xa0\xf24\x95C\x16\x1bOB\x1a\xd9\xc1"\x08\x06\x0f\x03~h\x1c\xa5\xb9\x0e\xa1n\x18\x98\x0f\xfb\xb9\x05(\xd2t\x90>?BLq*\xd6\xa3p\x94\xa3\xf9j\x14\xeb\x11\xdb\x94\xd4\xda\x19\xade>v\x1b\xfd/\xea\x16\xebT\xc5\xa0hN5\xa9vQ\\\x9f0\xc5g\xf5\xbf\x08\x03\xdd\x88\xe9u\xd1\x8dF:\xe9\x85i>\x0bi\xea\x0c\x84\x0b\x85\x88\x13y\xec\xda\xf9C;\x92\x19\xf2/\xcd]\xeb\xba\xc1@7\x8a\xd32{\x91\x9e4\x1e\xd7i\x9d\x9b\xd7g\xe51\xe2 v\xbc\x0e!\x15\xbf\x996\x11Y\xee@&g\xb2\xd2Vdq<o\xd2Z\xab-~0\xfb\xcb\xbc\xe96\xf87\xa3\xa9\x1cE\x15\xd3\x15\xbf\x015\xc5R\xfd-\x93\xf1\xb3t3\x83\xdc\xa49\xc3\xca\x99\x02\rY\xa1\xea\x86\xe3)(\x07~\x92\xac\'q<K\x0f\x061\x9ft\x9b\xc9\x84\x7f1\xe9u\xdd\xcc\xa0\xb6\x10\x01\xd7\x81 Q\x81v2W#5\x9f\xcf\xd0M\x91z\x87\x0c\xc0\xd4r\x99t\xed\xd0,\x9fyU\xbf$,=\x1ep\xe7\xd5\x8e\x07\x1dYQD\xbb\xd9\x1e\xd1\x9a\xb8\x0eQ\xb7\x94\x93\xe3\nK\xcc\x9c1\xec\x08\x06j\xa8]= \xa0\xb9A\x9a?\xa0\x82\xeb\xe3w\xc4\x80\xcd\x0e&$]\x0b\x1b\x12oG\xe1\x15\x8aF\x18c\xa0*\x08(\xa2\xdel\xc3\x89\x1bS-:\x98\xbc\xb0\x906\xd5\x91\x14\xa26chvp>\xa5:\x88\x82Ek\xa4z\x84\x12S\xdf\t\x83iv \xb2\x07i\xc6\\\x8cN\xaa\x87\xed\x87\xd2\x11\x06\xacS\'\x8bc\x0c(\xc7xTR\x06%\xb9R0\xf5(=\x86f\x07"G]\x87*\nk\xa1\x13\xce\'\x1b\xbf\x1f\x06\x1b\x06\xc7\x15\xc4bu\x0cB*\x03\xbe\xd6:.E\x13\xe5\x90\xaaY\xfd:\x89\xa3#kZ\xb3\x8d\xbc\xe2DLR\xd6\xeb\xb5\xa3\xda\x8c\xa6\x8e\xd3\xe4\x89:q\x81\xf5X)\r\xd0\xf7\x84\xffGi\x7f\xf0\x8f\xc3}es\xfa\xf3{\x86\xe9w7|\xe5\x94\xac\xd7\x8f&4;^\xde\xde\xe5{\x1b\xea\x96\xf7o\xd5\xcf\xca\xde_}\xfc\xcb\xfe\xed\x8fJ-o.\xfa\xe9\x95\xa6\x13\xfe\xdar\xb5\xe2\xaf\x1a\xee\xe1.\x96\xfcV$?\x87V\xc8\xca_\x96w\xcb\xeb\xee\xa1\xbb\xbbWw\xdd\xe5\xd5Mw\xa1~\xbf\xbf\xba\xf9\x98\x87j\xd2\xeb\xae\xbb\x7f\xb8[^\xdd<\xdcg\x84{G\xaf\x94*\xe6k\xef?zW\xf6\xf6\xae\x0eT\xfc2\x8a\x1ftp\xf5\xf1\x13\xddD]\\]^vw\xdd\xcd\x87N}\xe9\x96\x9fs3\xe3\xf5OJ]t\xdd\x17\xfe\xc2\xa7\xdbU\xc7\xf6\xf6\xc6\xd3*l\x91B\xd7K\xb5\xea\xfe\xdb\xad\xb2A\r\xf5f\'\xf5<w\x8b\x89\x95\x8f\n\xb8\xd9%\x9f\xf6\x8cb\x86\xd6\xe6\xe8)M\x13uT\'\xd8v\x9a\xc8]\x0f\xfb\x8eH:7y\x9c\xcf\xe3\x9d\x94sDF\'r\xc6\xc9\xc7\x1d\x11z.\xe4\xe8\xc8\x87)O\xedd\xb4\xb6=\x13\xf3\x81~fQ\xe8Y\x9csyj\xa7O\xb4\xd3\xb5gRi\x0b\xfd\xec\x93\xfa\x9d\xc8\xff\'w2Z\xdfv\xd2T\xee\xcbp\xad\xcb\x0b\x9e\xf0\xc4N\xea\xf7N\xc2\xc0\xb6\xd1\xe7\x9d\xc9S\x05\xca\xad8\x97\xb0\xc9\x9d\xacg\x1c\xec\xcc\xc5.\x0fD\xb14\xd0O\xe9I\xa9t\x92\x06^\xb1\xde\xf46GW\x06\x173\xbd\xd3\xb1\x85\xea)\xc9V>\xcc\x87~\xa4c.\xc8h\xf5\xb7vB\xdb\x99\\,cw\x89\xa1\xf0\x04Z\xa6\xa1\x93zr\xc0h3\xdf\xf1Q,\xd7\xc7\\\xb9\x9e\x88\x04>\x8b;\x91y?\x0f\xd2\xa9o/\x8d\xeb\xbd\xf3T\xf4\xf1k\xcb\x13\x99\xa63\xdb\x95\x18\n\xbd_\x13<\xe1O\x9e\xa5NdV\xcdss\x89\x00p\xfd\x11\x0b\xf7\xdcS;m\xb6\x90\x97\x9dF\x97\x1d\x10{KY~\xf6\xd3;\x83\xec\x8c\x16\xb1\xd7\x17z\x0bA|"n-\xc7\xadL]\xdc\xd8Ao\xdb\x92+\x14\xbe\xe6[;\x93\xect\xf9\\\x8d\xf5\x83\xfc\xec\xc0\xaf\x9a\xa7wr\xc4\xcb\x84\xc3\xd5,\x85\xder\xda\x97&\xf2\xa9\x9d\x9e\xa9M)&\xb7\xf3O\x9d\xba\xba!\x96\xbd^>\\\xdd\xde\xa8\xf7\xdd\xea\xf6Q=.\xef\xd5\xf2\xe2\xa2\x7fC\x7f\x9c_\x1b\x97\ru_\xe6\xf2\x01\x95O\xf08\xd3\xf8\x06\x8b[ \xf3\xf6\x14\xde\xdf\xe6\xe6\xe5\xf2i\x06\xe7\x8bk\xf4\xad\xbeE\xc7\xcc\x92?\x8d\xb9\xd8\xd6}o\xba\xe5\x8d:\xfbtu\xf9\xa0\x88\xb4\xdf,\xbf\x96\x0f\xb9V\xc2\xa2\x99\xe4\xc5\x8b\x17\xea|\xf9\xfe\xf7\xd5\xf2N\x1d^\xdd?0\x94\xdbKu\x9a\xb1]w7\x0f\xea\xf5\xc0`\xf4\xedf\x93w\xac\xe4v\xd1z\xb0\xfc\xf1A\xacUW\x1fO\xdf\x91\xb6y\xd9G>\xd5\xeb\x97\x7f9>\xde\xa7E\x9a\x9c\xb4\xdc \xe3|wM\x88\xb7\x0b\xda\x8d+\xac\xd9\xb6\x92{\x10\xd2U\xf7\x81\xd1\xdd\x17@l\xf7\xa9\xab\x19\x17\xbb\xae^|\xdb|\xb1\xcd\xf6\x17\xa3\xb39\xb7\xd7\r\xfa\x96\xad\xbe]\xaaS\xbf\xb4\xbfZ~\xf8\\w\xf2\xe2\xff\x01a*%\xfa'
p21
sS'link_table'
p22
(lp23
g4
ag1
(g12
g3
NtRp24
(dp25
S'is_solution'
p26
I01
sg6
I2
sg7
S'4615570bf56f150a34281c2f349d6070'
p27
sS'_children'
p28
(lp29
I2
asS'res'
p30
S'x\xda\x8dY\xdbn\x1b\xc9\x11}\'\xc0\x7f\xe8\x07?$@DtU\xf5\xa5z\x81\x04\xd0j\xad\xd8X\xadli\x95\x0b\xf2b\x10\x16m\x0b\xd1\xc5\x91\xec$\xc8\xd7o\xf5LW\xf5\x883B(\xec\x9aMrf\xfa\xd4\xed\xd4\xa9\xe6\xd5\xdb\xab3\x87\x1e\x92O\x1e>\xfc\xef_\xb7\xf8\xc1\xdf}\xd8n\x1ewO\xee\xe6\xde\xbdw\xe7\xbb\xff\xfc\xe0\xde\x1f\xc1zu\xf2\xfa\xec\xcc9\xbf\xc9\xe039\xf9\xcb\x1b \xf2uU6P|]\x01o8\x0c+\xc7\xb0\x898\xae\xf2&\x8f\x9f\xe5\xb0\t\xc5\xafW\xffx}y\xe9\x1c\xba\xfe\xe77\x1e\xc6k\xea\x8atE\xe3gu\x89\xb6\xa2\xc9j\xbd:;\xbe\xba\xaa;\xafW\xbf\x9e\x1e\x9f8\'\xff\xbdq\'\xb7\xce\x9d;\xf7n\xbd\xfa\xcb\xf9\xdb\xfa\xb5\x0b\\\xff%\xd939\xa8\x0f@\xb9u\xf3\xebF\xde\xacW\xa7\xbf\x1c\xbf\xaf\x1f\xbc?;>\x1f>8>\xb9:^\xaf~|w\xfe\x93{\xf5e\xbd\xba\xde\xde}u\xbe\xee\xe8e\x9f\xa7\x9b\xbb\xef\x03\xa2X\xff\x8d\x8e6\xec^}t\xaf\xee\xd7\xab\x9b\xa7\x87\xc7\xc1\x02w\x1f\xd6\xab\x87\xbb\x9bo\xee\x08\xdd\x11\xd4\x87\x0f\xef|}\xcf\xfd\r8\xd2\xeb\xe4\xa2j\x85\xbe9\xea\xefX\xbe\xf1\xb6&\x17\'\xeb\xdc\xd6\xc1E\x07\xfaFn\xad7_\xefn\xbf\x8fh*Z\xf7\xf1V\xfe\x0fY^ix\xad\x8bm]\xc9\x95\x9fn\xfe\xeb`\x93\xd3x\xf9x\x95\xbe>\xbfK>\xdf\xea\x17\xba\xa0m{\x04n$5\xdaf0\xde:\xbcR[S\xbb}\xb8u\\\x91\xbd\xadO\x19\xad\x17\x13\xebC$\xe7\xde\x9d\x9f\xaeW\x7f\xfb\xf3\x9b\xab\x16q\xcf\x92\xa85z\xb4\t1J\xaaI\xf0\xfez|iY\x14"\xc9\xe6\xee\xc8oR.(\xbe}\x07\xf5\x8b8~\x8b\x80\t`\\\x93\xa7\xcc-\xcf\x08\x88}\xa9k\x00\xd9\xc3k&\x02r\t\x9ak\xd9g\xf7\xc7\xf5j\x9a\xb29\xa6z\xd7Qu\x1a\x12\xb7%\xc9\xe7\x9a\xc9\xc8\x82\xf0|\xd8\xb2=(\xf8 5\xd0\xf6\xcd%\xea:!\x94\xe8\xe7\x18|\x10C\xb4\x06b\x81}\x0c\x81\xa2\xee\xe6\x89\x93\xf9)\xf8\x06\xc7\x13I\x84\xcfq\x82\x01S\xe6d\x18\x88\xb14l\xf2\x97\x17\xfc\xe0#\x06\xb0\x9a\x8be\x1f\x03\xe5\\tc\x04\xb6\x82\xa6\xac\x18|I\x82\x81&\x18 \x85T\xdaCC\xce\xd9\xb7\'P\xf1\xcd?\xfb\x18"\x91\xed\x97\xe2\xcc\x0f\x985Tb\xb2\xb9$\x81\xb9\x04\x8bd\xd4\xf1\xe9\xdb\xbf\x0b\x06\xc9\x8c7\xf4\xa3k$$h\x84}\xb0=^\x82\xca\xacYRr\x0c\xb8\x87\xe6\x086X\x97\xfa\xb4Z\x9c\xe7Am\x1b\xb2!e\xe50\xb1\x8c\x92>\x8db\t\x8b1\x0ej\xbe@\xcf~f\x9bOl\x9ed\xb3\xcdG\xd0O#I\xbd\x9f\xc7\t\x06(\xe2\x90\xf6\xd0\x92%I\x8a\xd5\x00-\xfb7x\xb0\xfd8\xcc\xf3\x0c\x8aeT\xe0\xeeTCF(y\xf6\xfe\xf8\xb2\xd1\xf1\xc9Y}\x9c\xfa4\x03\xb3U\x80/\xa4)]\x12\xa61\xe3\xe4\xa2\x8e&p.\xbaG\xe0y\xc6\xe5\xd03\x0e\xbc\x02\xcbh\x95\'\xd6W\xfe8\xa3\x8e\x81!\x17\x9f[\xbc%\xc2\xe6H$q\xc9\x02\x06*\x85\x94 b\xdc\xaf~$\xebS\xd2>\x15\x0e\xb0\x15\x00H\xf2\xe5\x8a\x01;\x86\x80\x89\x83\xb2\x91\x8f\xb9XJ\x87\x088\xc7 \x85\xa7i\r1\xe5\xfd\xacGO\xca\x1f>Ql%\x0fI\x8coKN\x95\x81ZTF\x8f\x1c\x1b\x9a\\\x8a\xb9\x99 D\x8d\x90\xb8\xd7\x8f!\x9e\xa2\x91t\x01\x86\xa0\xb4\x91q\x9f\x8b\xa8X\n\x81\xa4}\x83\x80\xa5p[\xc68\xf0\xa1dF\xc7Pw\xf2\xadF\xc5\t\xa5h\\Y\xf8\x03\xe6\x1e\xc1\xc8\xd8\x92G2\x96y\x1f\x83\x94\x8a\xf9\x94P\xe1 d\x8d\x8a@\xa3!*\x1dC\xaa\x91\xd6K+\x1dzc\xd4P\x160\xa4\xe4\x03j9\x05J\xf3\xbe\x00\xa8))\xa5\xd9\x96l5(\xcb\x10,*\xd5#\xe3&\xcd#%\x05\xb3\x96\x99\x94\x9d\x13\x03FXb\x0f\xee\x1d\x82%\xf2\xfb\x95\x9b;\x0f\x93\x12\x9b\x17\x90\x8a\xd13\x89\xa48\xc1\t\x86(\xb0\xb3\xb7\xa8$\xf5N\x0e)\xd2"{tN\xa0\xca\t{\x18\xa2\xb8Iw\x0b\x18\x8d\xcc\xd0\x18L,}\xc6\xce5<\xca\xce\xd21KP\xf6\x08\xcc)+\x1a\xc6P\x0e`\xe7\x13\x9a\xda\xc6%\xd1$\x9b\xa0\xadY(\xb0,v\xbfb\x85\x11\xca\x9c\x9dE\xe6\x9a\x7fC\xd2\x16\xd0T\xec\xb0,y\xaf\xf3Ll\x8b\x85<\xa3&\xaf\xb0vc\x07\x0eR\xee\xfe\x10\xdb\xc2\xc46\xe9;E\xbb*Ll\x90\x12\x8b~)w"\x1b\r\n\xd3\xcc\x14Nd\xb2,\x01T\x83\x84\xd9\xba\xc5>>\xb3-Ll\xcb$\x1cg\x02\xaa\x00(\x13\x87\xcc\x87\xd9\x96\xa7q\xcb\x19\xb2\xb1]N\xa4u\x01\x19q\xd16\x8aF\x05\xc2\\\xb3\xba\x18\xb9\xa6\xd5\x85\xb5\x13\xee9\xe9\xf7r2OlK\xc4\xc1\xaa\x9cD}\x18\x1ai\xe6t\x88m<\xady\x86\xa2*\xa1\x0ec\xca\x82\xd2v8/\xd6\x1bt\xc5\x80q\xc6@\xc2\xa9\x16\xa1\x18L1\x84i\x0f/\xcfl\xe3i\xbdI\x16Y\xa7\xc4\xfa\xb0\x86\x06D\xbf\xc4Cl+\x13\xdb\xa8DD\xe5\x12\xe9XA\x9f\x96\x00\x97\xd5P\xaf7\xa8\xbc<S\x9b\xa6\xe9\xa4-\x83\xa9\xcd.~\xa5\xb1VN\xf5\x1d\x03\x96\x90c\xb3(@\x8a%*\xcf\x05\x91\x02\x8b\x9c\xda\x13W\xb6\x99a\xe0\x00\x13m\xab\x18\x98\xac\xfc\xa5\x1f?\xf3/\xf8c\xf3/\x06B%\xe2\x08\x9c\xd9\xd0\xc8\xccr\x88\xda<\x19\xa6\x18\xcd\x97(*L\x15\xbc\x88}S\xf6\xa25hy\xa2`[R\x9e+\xe9\xb1\x9d\x8c\xacl\xa3\xb8o~\x1a\xb9\xbaT\x0c\xd81\xc83\xc1\xb2$v\xf5\x8bIxg1\x7fQ\xe5vU\xb7\xf3\xda\xe4l\x18\xe2D\xea\x91\xe5\xaf\xf4\xa1\x8a\x81&\x18\x88B0\xaf\x92\x95\xb4xo9\xcfRL\xa1\xc7s\xce}\xf2}\'\xbc>F\xa4.\xc0\xd3\xf3\x1a\x02\xea1\x96I\xd5\xfaT\x00!R\xd5\x8aE\xb4p8(\xc6\xa1\xd9V\x11\x882\xea|\x87\xa6$\xa0\x8e\x93K\xdc\x97\xb1\xc78\xe3\xbcg\x91\xe9v)\x1c\xd3\x04\x88}b\x0b{\xf9\x1b\x9am\x03\x1a\xd1\x81\x1am\x19\x82m\xab"\x0c}\x10?@\xec\xb6\x01\xca<\xda\xec\xc9)e\xe5x\x91\x0c\xcc\x8bq\x13\t\xa7\xb6\xa59?\x84qb\x1b\xb3$d\x0b\x96\xb5\xaf*x\x9e\xdb\x16\x9d\xd9V\xe5\xa1jE\x96$\xd2\x14\x115\x9a\xf0\xa0\x9e5\xb0\x93\xda\x06\x91\xac\x07C\x91\x9cP\xd9\x08\xb8\x187\xa1\x03\xb4\x86\x19\xe6Z\x0e\xc9t\x14\xe4\x9e\x93\xd8\xd5U\x0e\x15C\x9e\xe4\x0e\xb2M\xa0\x92\nQ\xf5\x81\x0c\t\xcb\x93\xb6(Z\xeb-a\xce}\xc2\x9f]\x13\xf4\xc3\x87\x14L\xd6\xc9\xd0]1\xf0\x04\x834\x7f\xd5Y\x05\xc1\xf6\x12\x07\xc7E\xcd\x15z\xab\'\xc9\x83\xf9D\xdcg_L\x96\xbf>[\xfe\x8a\xd8\xa8\x18\xca$\x16\xac\xe7\x89\xb2\x95xL\xeb\t%\xe9\x16\xf3L\x14\x93\xe5Y\xfdt\x1fCb\x9b}s\xe7\xc9\xe8\xcd;\x04u\x0eF\xdf1`\xc20\xc2\x85\x8a\x07\xf54\n\x19i\xf1\xf4\'\r\xe7Y\x8d\xa3p\x81\'\xb9\xf4\x8a58\xd8\xc3\xc2u*\x9f\xeaj\xdf\xeb\xb8\xce\xbdmW\xe9I\xb9h3\x95\xfeD\xe1 \r\x830\xb1-phj|\x83\xc8A{R\x9d\xea`\x99\x7fc2\xff\xe60\xe7\xdf\xd2\xf9\x17SOp4\xdbj\xaeOm\x83n\x9b\x0c!<\x1e\x03\x81d\x99\x88\xb2\xa8hd\xbc\x82\x83l\xc3I\xee\xc8\xc4\x175n2di\x8f\x95\xde\x95\x16{\xac\x10\x8f\xe5\x0eQ\\\xd0\xd5Z\xb109X\x89&Xk\x02?\xb7\r\xbbm \xad)+\x1a\xe9\xb0ZY\xe2\xfe\x18\xf9 \xdbhR\x9b2\x1c\xe8\xc4[r\xef\xe3"c_\xe0\xa8hGmrM\x99\xcf\x9b1\xf7\xd3@\x8b[\xb4\xe3%19=\xb7\x8d&\xbdE\x14\xa2rn\x91\xb9\xbd\xd8\xdc\'\xd3\xfcA}3\xe4\xc9<\x84\x19\xd0t@f;\xc6\x94a|I\x97\x88^1]\xc2a\xde7%\x91\x95a\x86\xb6\xdat\x9fu\xc3z\n\xd6\xd1\x0c\xf3P\xee\x9a@r\xa5\xe8\x99\x1c\xd4\x83>;\x9e(\xed\\\xfa\xff\xd9\x96\x9e\xcd\xb1P\xec\xd8I\x06Y\xa5\xa0\xc4\x10q\xf9\x94\xb1d\xd3\xb4Ls^\xc7\xd4\xcf\xd4:\xaf{\xdfKO\xe6\xa1\x938\x9d7e\x0e\xeb\xcdBH^\xfb\xb8\x8c\xe9\xf8\xc2\xdc\x12\x8d\xcf\xe6\x9c\x1a9\xc1\x02\x89\x85\xd2\xbb^|>\x93\xc5\xe9\xbc)r\xd5\xba\xbcT\xa0\x9eme\xa9]x\x99\xcf\x9c<\xe6\xe7\xb3S\x17\x86\xe5\xe5\xeb_\xdc\x81?\x89\xd5K/\x85\x93G]\xc7\xd9}zx\xac\x9b\xa04\x86\xd3\x07\xf7\'\x17\x9en>\xff\xee\xf4\xe1\xf7\xcem\xef\xaf\xc7~\'\x9cV\xaf\xda\xde\xde\xd6\x04\x91\xd9\xcd]o\xbfm\xdb\xb6\xf5\x17\xaa\xe4\xben\x1f\xb7w\xbbo\xbb\xc7\'\xf7\xb8\xfbts\xbf\xbbv\xdf\x9fn\xee?\x8f?\xa1\xa1|\xf8\xf4\xedq{s\xff\xedi\x00\xfc\xfa\xfc\'\xe7\x9a\x1b\xfb\x8f%#\x0b\x8d\xb1qP6\x83\xaa\x19\xb7ys\xf3\xf9\x8b<\xc2]\xdf|\xfa\xb4{\xdc\xdd\x7f\xdc\xb9\xaf\xbb\xed?\xc7\xb3\'\xfc\x83s\xd7\xbb\xdd\xd7z\xc1\x97\x87\xdb\xdd\xd0\'r\x92O\xe1H\xac\xb9\xdb\xba\xdb\xdd\xbfw\xb7\xad\x88\xd6\xab\x0b;\xba\xaa\xecQ\xa5d\xddW|1\x1cGU\x05\xdc}>\xfc\\\xd6\xce\xb8\xe4N=p\xaa;\x04\xe4!R\x1cxT[\xb5\xd6\x17\xef\x94\xf0_P\xdf\x93\xe2\xf8=&\x99\xba\x8f\xc6V\xfd\xc2\x9d\x12\xdf\x8b\xd0\xf7\x94\x91\xbd\x8c\n\xb6r\xf10?\xc4\x17\xee\x94X_\xc4\xbe\xa7p\xd1`\x9ft\xb92:\xa2\xa2\x7f\xf1\xce\xd4\xef\x8c\xc3\x043\xb0\x1c\xe8a\xd9\x0bwJb^\xe4\x8e\x16\xf2\xe8\x990\x9c\x10\x8d\x1di\xf9N\xaa\xbe\xe5\xbe\xa7p \x8f\x07\xd6\xe3\xab\xc8\xb3\x97\xee\x14\xa9pQ\xfa\x9dX0\x8f>oh\xb1\xaa\x82\xc5;\x87L\xf0\x86Vf\x8a4|\xce\x11F\xbd\xeb_\xb0\xb3\xfep\xf1\x1bW\x88a\x8a'
p31
sS'link_table'
p32
g23
sS'label'
p33
S'Solution 1'
p34
sS'lst'
p35
NsS'program'
p36
Volex2.solve
p37
sS'wR2'
p38
F0.1109
sS'hkl'
p39
S'650499e7ff0620412488dda37ec83a96'
p40
sS'_primary_parent_node'
p41
I0
sS'method'
p42
VCharge Flipping
p43
sS'R1'
p44
F0.039100000000000003
sbag1
(g12
g3
NtRp45
(dp46
g15
I00
sg16
I3
sg17
S'82c656d510c008db1e7fbb722a399e1a'
p47
sg18
(lp48
I3
asg20
S'x\xda\x8dYmo\x1b\xb9\x11\xfe.@\xff\x818\xb4@\x0f\x89u$\x87\xe4\x90E}\x80\xeb\x8b\xcfA\x15;v\xdc\xf6P\x1c\x10l\xecubD\xb6\x03\xd9W\xa7\xff\xbe\xc3\x97!W\xdaUb\x7f0V\xab\xe5\xf2\x99\x99g\x9e\x99\xa1\xe63A\x7fOO\x8bu\xff .\xd7}\xf7\xd8_\x89\x0f\xff\x13\xef\x8e_-\x7f[\xeei\xa9\xccO8\x9f\xcdg\x17\xaf/\x96\xf4\x9cx\xbb\xa7\xc4\xb9\xd8\x17\'\xfd\xd3_\xe3\x87\xf9\xec\xf0\xd5r)\xe4\x02\x95D\x10\xb8P\x00",T\x10\xca/\xbc\x11^-\xac\x16\x1e\x17(\xd0,L\x98\xcf\xfe\xf3\xea\xfc\\hZ!U\xfa\x07\xf1\x7f\xfa\xa7\xeb\x15\xccg\xcb\x83\x8b\x0bA\xaf\x7fwtp(\x0e\xc5\xb18\\\x89\x13q:\x9f\xfd\xf3\xe4\xf5\x850^\x80\x16N()\xf4|&\xe8\xf1\xc5\xbb\x85\xb0\xf3\xd9\xdb\xe5\xc1\x89\x10\x04|>\xfb\xfb\xe9\xc9/\xe2O\xc7\x84\xf0\xf4\xe4h>\xbb\xbe\xed\xbe\xc4\x87\xbb\xcb\xc7n>;\x7f\xf5F\xfc\xed~\xd5\x7f\xd5\x8b\xfe\xeb\xe3\xba{\xf8\xb9\xdc;\xfe\xbcz\xb7\xbe\x14?\xfcy\xf1\xfb\xef\xe4\x97O\x9fW?\xf0W?m=O\xdb\xfe\xfb\xd7\xe3\x8b\xe8A\xb9P2\xfe\xcdgG\xff:8\x17\xf9O.\x8cC\xe9\xe6\xb3S\x15?\xda|O\xd3\x93\x84=]\x83T*\xc8r\xad\x8cr\xe9\xbeR\x8b\xf4\xb2\xf2b\x08\xc1\xe7K\xa9\x91\\\xba?\x9f\tQ\xb7\x90\x18<\xd2\xd5\x1e]J\x87\xaa\\jo\xa0<\xa0\xac"\x7f\x9e$\x0c\xa6\xe0\x92\x1a,c\xf0t]\xee;\xad0\xe3\xd9\xc4 \x9d\r\xe5q\t@1\xda\xc2\x00J\x87rI,P|iCCf\xc9\xf5\'z\x80A;\x84\x84<b@\xd0\xd6\x15l\xc6\x80V\x13\x18\x0c:~\xb3Q`\xb71\x18\xc4\xb6\xb1\xf7\xed\xd20\x06\x1bYq\x02\x03\x0c\xca!\xea\x12\x97\xb8\x1e\x8b\x15\x10\xa4Uf\xca\x0f\xd2\x19\xde\x0f\xb4\x1ca\xa0\x08\xf1n\x00\x8e/u]O\x18(\x16\x07G\xaf\x7f\xa3\xcftu\x9c\xd0\x14\xd7*\x05\x92\xd1X\x17\xa0\xa1\xc11\x9a=\xb5\xd0\x99q\xe5m\xd16\xc3\xb6\xc5m\x15E\xa2\xf8\x14]\xb0\xbax\x07\x80\xbc\x13\xa6\xfc++e@S\xe4\xb6c\x8c\xccZ)\x83k\xb65\x8bm\x88<\xb3\x03\x0c*p,\xe5"\xa0Q\xb2\xe6\x80\xd6\xc6N`\xb0\xd63\x91\xb4\xf5n\xe4\xdf\x8c<\xfbWY\x86c\xb0\xb2\xcf*\xe2\xd9a\xa6O\x89k0\x1e\n\x1d\xb4\'#\xca\xb5\xf3D\xd5)\x0c\x10\xc0\xf1~\xce\x85m\x0c\x14A\xcfI\xe6\x901PV\x03\xfb\xdd\x87(\x8bz\x80\xc1J0\xaa\xec\x0b\xc6\xaaP\x1c\x8d\xc6i\x9c\xca7\xe3\x03\xf3\x0c\xec8\x16\xd6\x18\xc6 \x95\xe3\x9cW\xca\xb7\xb0\xb8\xca3\x13y\xa6\x07<3\x86\xd8U\xaf\xbdlh\xbc\x1cEe\x8ag\x870\xb4\x8dr\x85\xf3\x98bf}q\x9e\x8f(\'s\x08\x1d\xfb\x972N\x8f\xfd\xabeU\x8d\x9a\xbcJ;\xbeK\x8cS\x1b\xb6\xc1A\xb3\x8d\x9c\xe5\x1c{:\xf38\xa31\xae\xd8\xf9=\xdb\xcc\xc06\xd2\xd3\xa0\xa0\n|\xd5j/]\x90S9dM\x15B\x8br\xc4\x1d\xd4-XPs\x08\x94jq\xf3v\xc363\x88\x1b\x92\xfc\xb3w\x89\xa5\xdai\xb6\xcd\xdbl\xf3\xf7l\xb3C\xdb\x9cS\x88\xfc6\xef\x9cd\x16X0\x93\xb6\x05\xcbl\'\xcf\x8ej\x00Z\xd7D7T\xc1\xa3\xb6\xa0f\xac\x96\x1b\xb6\xd9\r\xdbH[9\xc2\xce\x1a\xae\x06\x84&@x\x8emn\xc8IO$\xe2\xb8i\x0b,\xda\xce+\x9c\xd4u\xb0\xd24\xdb\xc6\xba\x8e5\xbb\xa9\x9cV\xdd\xf1\xa9\x86\xa6\xbb\x94p\x84\x01\x87\x18\xd0\x04\xd58\xaft\xb9&\xaf\x17<\xdb\xfe\x05Y\xc3\xe1\xc6\xb5\xc5i[\x93\xc1\xb2\x98\xd0e\xa8\x8a(\xe5f\xce\xe3\xc0\xbf\x8e\n,\xb2\r`\xad\xb3\x8c\xc6\x12\xad\x9f\xe3_?\xd4TO\xaf\x0b\\C\xa9\x99(\xbe\xb6d4\xba\xa9\x9c\xd7\x86\x8b\x87\x0e\x13u\xd3\xe9\xea_\x92\xf0\xaa\xeb\xcd\xbf\n7\xb9\xe3\x87z\x86\xbe\xd6&\xa5\x95\xd5%\x94T4\xbd}V\xce\x87\x81m@\xf5\x82!\x80\xf2\x88l\x9b\xd3\xce\xe0do\x84\xae\xd6,;\xaeY\xe0+\xb5\x8c\xab\xdc\x81*\x82TY}\xacY\xb2a\xd0\xc1B\xe0~\x88"\xc4\xe9dIj\xe5\x94\x7f)\xb6\xd0\xfa\x125\xd2Tp\xb5:)\xa8\xdd\xa4\xc3\xc6(\xbf\xe9\xdf\x84\xa6\xf8T\x1bS\xa3m)\x814k\xad"R?\x8b;J5\xdb\x88\xbc\x01\xb9\x0f\x05\x8d\xc0]\x0e\xc9\xba\x9d\xec\xfb\xa0j\xaa\x91\x13\xfeE\xd6\n\xd2\xd4\xd4>e\xc2\x18\xf6\xba$i\x8b\x18t\xc3\x10\t\xe79O\xadS\xdc\xb2\xc6\x82>\xd9\x97h\xd7\\\xed\xdc\xb8\x1e{mju\xaa\xb9Iy\x11\xaa\xd7e\x8a1\x0c0\x80\x06\xd6\\\xea\xd0\x03\xf3\x81\xbc\x17&\xfb\x12\xdf\x0c\xa5\xb9a<\x07\x10?k\xb1\xb4P\xf5\x17L\xa3\x9c\xdf\x8c1\xb4\x18K$\xa2sT\x145x\xdc!\x07gG\xdd\xf8t\x8cM\xb1-"\xa0\xca\xef\x90\x15\xc6Hnf\xe2,\x83\x13\xb5\x85:\x17Y\xf9KY;\xf2o\xa8\xb5Ae\xff\x96\xde\xb3\xf5}\xb0\xa9}\t\r\xab\x87\x81\xe2\xd1\xa8\xcah\x03G\x80\xac\x1cM\\\xd3\xb6\xd9f\x1b\x01\x90<;Q\xafaM\t\xb7\xa2D\x970\x157`A\xa2\xf6\xd6\x8el3Z\xd6\t%7\x83\xe92\xa8V7\xd5Vn\xdaf\x9bB\xaa\\\xe5\xf5\xb4\x11\xf2V\xd4\x8e\xe6n\xf0\xfb\xb6\xb9\x81m\n\x8b\xbe\xd0\xdb\x88\xbd\xa1\xcd\xac\xceN\xcf\x0c\xb5f9\x0bj<\x17\xd66vhP\xa8f*\xc2\x1c1\xe0\x80;4\x08\xf3 \x82\xa4\xe6\xcc\xc4(\x0f\xd6M\xe6\xa6nm\x8cUc\xffb\xad".T\xd1\xa5\x91\xa8\xe6fH~\xf0\x03\x0c\xd4\xd3\xf2\xd0\x1d\x92\xf1<;\xf9\xe9\xb9P\xbb6\x1f\xeb0\x8a1\x95\x80\xea\x07S\xc3M\x8ci\xde\xb1!b\x08\x83X \xcd!\x99\x9d\xd1O\xc8\x05TG\x06O\xf1\x0c|m7\xa8}\xc2q\xffP\xc5\x912\xac\x1e\x0e\x0cz\x98\xc4\xb3C-\x1b\x06r\xad\xca\x1a\xa5\x16\x94\xa2\x92\xd9\xa5=e\xa1\x9f\xca\xe3\xd0\xe0\x98q,\x00\x9b\x1f\x82iMo\xf5\x03u\x8b\xb89\xb7\xc8\xc6u m-\xf5\x86j\x12\xd6S\x0b\xea-\xbc|\x96Fi5\xb0\x8d\x86\xc9<\xb7\xd0\x93q0tu>\xf3n2\x8f3er\xf3-G\xb69g*\xa3rq)\xe5\x96\xd7\x13\xad\xb7lS\xcd6\x1dBa\x83"\x96)d\xd6S+\x0e\xfeY=\x8c\xd6\x03\xee8\x15t\xe1\x8e\x8a\xaf\xe6^"6\xa2S\xf3&\xda\xda\xa4\x980>\xdf\xc1POrtN\xc8\xdc\xaa\xf9*\xc5\xb0=o\xea\x81F\xd1Th\x99E4v\xf3\x89\x801\xa1l\xfb]\xdb`\x90\x9b^\xb5\xdcD\x12\x05d\xdbh\xc6\x9e\x8a\x1b\xb6jh\xc8-\xe3\xfe\xac\x9d\x94\x81m\x1a\xe5[\x7ff\xb7\xe2\x06\x83\xda\xa2\xa9\x08\x15\xd7\x05j\x87\xf8$\x82$\xcc\x82|\x86m\x82\xcc[F\xd3\xa0\x8e.R\xd7p\x11i\xb8c\x0c\x94\xd4\x99\xe4\xb1\x0f\xac\xe6Q\x8f\x1cB\xebj\xd4\xb8-p\x83q\x9a}H\xad\x1b\x1bM\\u\t\xc3A\xc5`@\x01+DLcY\x0b\xa6*G\x97\x9b\x18tp|\xb2CQ\x08\xdb\x18\x80\xec`+\x8ci\xe7\x9aJ\xd6c8\x17]|\xb8\xd4\xcd\x0f&\x1e\xe8\xf1\xb1\x02=\xeb\xab\xbe")\xd1\x84\x1f\xa8\x15\xe5\x19\x00\x83\xde\x96`\x9a\x07\xab\xf6S\x0f+k\x9e\xc8ZH\x8d\xd4\tC\xf3\x83#V\xf3I"\xb5.\xbe\xe6?\xd5t\x98\xc0@\xad\x12?\xa2\xa9\xea\x8c\xc6\x1cT\x8e\xf9\xe5u\xed\xbdQ\x1a\xe4\xa2\x8d\xd2F\x0c\xd0\xfc\xe0\xb3\x90\xe6\xef\xa9&\xd7zK\x80\xf3f\x9b\x18,\x159\xe6 \xc6\x91o+\x16^\xb3E\xd4-\xd4\xf3W\xf2?\xc7\xd2\xd3\x9c\x9f04?x\xaa\x1d<`i\x1f\xa0r\x92\x9a\x82\xdc\xcaob\x08Nq\xf6h\xaa|\xdb|0\xe0\xb89$q2\xc8z\x1cL\x89\x85\xc9Irhpp\\\xa1b\x03\xc0\xce%\x1e\xda*]\x85R\x9bi\x0f\xd4-0m\xad\xc4\x89cs[5\x1a\xeb\t\xba\xc508\xcet\x1bG\xb5\t\r\x8f\xd3\x86l\xb4\xdc\xf8\xf9\xda^R\x01\xb4\xf29i\x7f\xfc\x8f\xe5\x910)\xfd\xe3o\x0b\xd3?\xad\xc4o\xce\xc9{y, \xfe^\xdf\xaf\xd3\xbb\x01P\x1c\xdd\x8b\x9f\x85y\xb8\xf9\xf8\x97\xa3\xfb\x1f\x85\xe8\xee\xaeJ\xaeaz\xac[\xad\xe2\xa34r\x82\xb8\xea\xf8\'\x8fx\x87\xda\x80/\xdd\xba\xbb\xed\x1f\xfb\xf5\x83X\xf7\xd77w\xfd\x95\xf8\xe3\xe1\xe6\xeec\xf1\x0e\xdd|x\\w7w\x8f\x0f\t\xe1\xab\x93_\x84(\xeek\xbfy\x94\xe66Y+\x94\xa5F\xc9y\x11\x7f+\x8a\x1b\x1d\xdf|\xfcD/\x11W7\xd7\xd7\xfd\xba\xbf\xbb\xec\xc5\x97\xbe\xfb\x9c\x15\x0e^\nq\xd5\xf7_\xe2\x03\x9f\xeeW}*\xee\x0e\xe9\xae\xda#\x83n;\xb1\xea\xff\xdb\xaf\xf2\x06\xd4\x17\x9d\xd5\xf3\xdc\xd4\n\xb9rH\xe4\xcb\xb1\xb2\x1cz;\x06\x91\x95\x94V\xf2)\xec^&hz\x03?\x97?W\xe6n\xad\x84\xb6\x12ll\x9d\xa8\x1d\x85\xa8BI\xc5`\xc7\x9e$!g\xa6\xad\xa4F\xc9\xe6\xb1#\xf8\xd2\x15\xedBK\xf1>\xb3\x83=Ml\xb8i\xcf\xd4\x8c\xa4a\xc5N\xaf4\x94\xaegn\xb0g*\xfd\x11\x0b@.Q\xb8cOC\x04<\xc3\xb6\x92\x8a\xb3\xcd\xc7;\x01\xf2\xa8\x1ev\xd8i\x88\xc2g\xf5D(\x1d\xd3\xe9L\xbf\xf8#\x0c)\x86\x8d\xa5f\xe7\xca0\xd83ju^ir\xfb\x1fv\xa0\x05\x8cL\x90u%%u^\xe9\x9d\xca\x19\x12\x95mr\xa5\x8b+U]i\xe2\xb1s\xe4\x0e\xc4\x9c\x8eY+w\xed\x19}\xcb\'\x07qe\xea\xde\xe3\x91+\xdd\xcc\x03\x8c\xff\xd6J\xa8\x1e\xf2*\xef\xa5=$\xdf\x06\x19[\x9f\xc9\x951*<M\xa7=ufB\xa0\xd4N\xb5\x83\xb2\x7fz%\xc4\x95\xb6\xeeI\x12f2\x16\x85E\xf1w\xd9\x19y\xcb\x93`>?\t\xf9\xc04\xf3\x16\x9c\x87o\xad\xc4\xbag\x90Z\x96\xe3r,M\x91\xfb\xd6J\xdf<\x94\x8eK\xf3iU\xf6\xf1N\xb41W\xea\xac\x14k\x83\xd4\x99\x01\xe8s\x1d\xc6]{F\xf6\xd5\t\'1\xdc\xe7\\\t\x99Ca\x17Z\x1d\xa2\xb4\t\x11\xc5\xed\xe2S/n\xeeHeo\xbb\xc7\x9b\xfb;\xf1\xa1_\xdd?\x89\xa7\xeeAtWW\xf9\x07\xf4\xd3\xf4SqY\xc0\xeb\x92\x96\x0f\xa4|B\xc7\xa3\x8co\xa9\xb8\xa1\xa9\xbcHx~\xcd\xddO\xddn\x05\x8f_n\xc8\xb7\xf8\x96\x1cG\xad{9\xd6b\xe4uo\xfa\xeeN\xbc\xfbts\xfd\x98\xd2D\xbf\x14o\xba\xaf\xe5\x06\x955\xaa\x82\x8b\xe6\x96\x17/^\x88\x8b\xee\xc3\x1f\xabn-\x967\x0f\x8f\x11\xce\xfd\xb58O\xf8n\xfb\xbbG\xf1z\xe04z\xba\xf9\xe5}4t\xbfX>\xb8\xfd\xf1\xb1z\x8c\xef>\x9d\xbf\'\x8b\xd3mC\xcd7\xdf\xfe\xf5\xf4\xf4\x88n\xaa\xf8\x0b\x10\xdfK8\xdf\xdf\x12\xe2\xfd\x82v\xeb\x9bh\xdd~\xb6\xacn\xda_\xaf\xfa\xcb\x88\xf0\xa1\x80\x8a\xfe\x9f\xfa6a\x8b!\xe4/\xdf\xb6\x98\xec\xc78T\xe7G\xb7\xeeo:\xf6m\xf4\xfe~\xa95\xf9\xd6\xd1\xaa\xbb\xfc\xcc+\xe3\xcd\xff\x03\x93\xf9\x13\x88'
p49
sg22
g23
sS'label'
p50
NsS'lst'
p51
NsS'program'
p52
VXL
p53
sS'wR2'
p54
F0.42220000000000002
sS'hkl'
p55
S'40bcb47dd9fe9364502ee191fe57b40a'
p56
sS'_primary_parent_node'
p57
I1
sS'method'
p58
VLeast Squares
p59
sS'R1'
p60
F0.20960000000000001
sbag1
(g12
g3
NtRp61
(dp62
g15
I00
sg16
I4
sg17
S'1344fe6b5f216588b581f6fe84a4caee'
p63
sg18
(lp64
I4
asg20
S'x\xda\x8dYmO\x1c\xc9\x11\xfe\xbe\xd2\xfe\x87\xd6)\x91r\xb2\xd9\xeb\xea\xae~\x8b\xc2I\x843\x87\x15\x0c\x06\x93\xe4\x14\x9dd\xada\xb0\x91\x17\xb0\x80\x0b\xce\xbfOU\xf7T\xf7\xec\xce\xac\x8d?\xd8\xe3\xd9\xe9\xe9\xa7\xde\x9ez\xaag>S\xf4\xe7\xe9iq\xdf=\xa8\x8b\xfbn\xf9\xd8]\xaa\x0f\xffS\xef\x0e_\x1d\xfdv\xb4c4\xe0Oa>\x9b\xcf\xce_\x9f\x1f\xd1s\xea\xed\x0e\xa83\xb5\xab\x8e\xbb\xa7\xbf\xf2\x7f\xe6\xb3\xfdWGGJ/\x02\xe8`UX\x80\xb5*- )\x88\x8b\x88*\xc2\xc2\x19\x15\xc3"\xa8\x80\x0bL\xf3\xd9\x7f^\x9d\x9d)C+4\xe4\xbf,\xff\x9d\xff2\xf5\xca\xcegG{\xe7\xe7\x8a^\xff\xee`o_\xed\xabC\xb5\xbfR\xc7\xead>\xfb\xe7\xf1\xebs\x85QY\xa3\xbc\x02\xad\xcc|\xa6\xe8\xf1\xc5\xbb\x85r\xf3\xd9\xdb\xa3\xbdc\xa5\x08\xf8|\xf6\xf7\x93\xe3_\xd4\x9f\x0e\t\xe1\xc9\xf1\xc1|vu\xb3\xfc\xc2\x0f//\x1e\x97\xf3\xd9\xd9\xab7\xeaow\xab\xee\xabYt_\x1f\xef\x97\x0f?\xf7\xf7\x0e?\xaf\xde\xdd_\xa8\x1f\xfe\xbc\xf8\xfdw\xf2\xcb\xa7\xcf\xab\x1f\xe4\xa7\x9f6\x9e\xa7m\xff\xfd\xeb\xe19{\x900G\xab\xb5\xa6Kp\x8bd|\xd4\x84\xe0\xe0_{g\xaa\xfc\xd1\x0b\xf4\xda\xd0\xf6\'\xc0\xffu\xe5\x9e!\xa7yS\xae\xad6:A\x7f\rh\xbd\xe7k\x80\x85\xd6\xe5\xc5t\x9f\x9c\xeb\xfa\xa5\xda\xb8\xe0\xd5\xee|\xa6T\xddBG\x13"]\xed\xd0\xa5\x06\x8f\xfd\xa5\x05\xeb\xfb\x07\xc0\x05\x9c\xcf\x8e\xf36\xd8\xe3\xd2\xc6c\xff\xbb\x8d\xc6\xdaX\xae\xbd\x81\x000\xc6\xa0\xbd\x0eA0 \xc5|\x03\x83\xf5V RFX\xb9t\x94\x12=2\x97<a0\x03\x0c\xc6\x87$\xabl\xb01\t6D]\xfc\xb3\x81\xc1\xe9\x90d\xbfd\xd3&\x06\xc4\xb6\x1bz\x10\xb4`\xbc\xdc\xb5!\x12\x06;\xc0\x00\xde\xb1G\xcb\xbe!R\xb0z<I\xa3\xd3\x13\x18\x82\x91\xc75\x92\xd5\x9b\x18\x8c1\xbe\x1a\x9f\xea\xc6\x88\xa6y\x87rd\xef\xe0\xf5o\xf4\x7f\xca\xf8\xc3\x8c\xa6\xff\x15@Gy\xbd\x0b\xfc2A\x13\xc6hv`a\xf8\xb2\xbe\x8d\xae\x8eQl\xe3m\x81V\xf5A\x0bA{\xdf_S:%\x88\x13\xb6\x91\xd3$\x88\x10\xbd\x1e\xd9\x96\x04\x0f!\x8b\xae\xda\xe6PlC\xc3\xfeu\x03\x0c\x90(9\xfbtH\xc1\xc4`\xa5\x06L\xc8\xd1\x1aaH(1\xa6=\xe2&\x06\x07V~\xd65X\xbc\xbc\xdeE`z*)\xdc\xc75\xa1\xf3}~\x9b\x18M\xec\xf1R\xb9\xa6\x82}\x03\x03%\xa3\xe4:\x1a\xd4c\x0c^\xf7\xc6\x1bL\xd5c\x1e\xd3\xc0\xef\x84\xc1\x0c08mu\x90\\G\x1ft\xef\x07z\xd2\x95\x18m\xe6:\xb6\\\xf7T\r#\x0c\x18\xab\xf1\xb9\xde\xf2\xc6\xc6\x04\t\x8bIA2\x039\xcf\xcc \xcf\x10]JA\xaeS\x94\xec\x0c\xe8\x13\xc23\xf2l\xdf\x0em\x8b\x89hCjZ\xa3\x10E\xa4\x82\x8dSu\xecS\xad!\xcf\xae\xde\xb4\xad\xb0QoP\xa56\x8c\x92\xd7\x06\x12\xae\xd9f\xf7\x9am\x8e\x12H\xe8\xd2jb\xbe\xfe:R-\x14\xaf\x7f\xcf6\x1c\xd8\xe6\x03\x82\xd4\x8dN\xc9\t_E\x1d \xa6\xc9\xb8U"\xf4\x81"\xbea\x9bO-X\x1e$\x8d,V\x8bu\xd2q\xcd6\x1c\xc4-XHZ\xd00a&\xb1-\xfaQ\x16M\xda\xe6\x86\xb6yO\xf4W\t\x15\xac\xae9\xe9a\x92\x7f\x9d\xab\x9bS\x9b\xd8\xb4-8]\x8b\xc1`%\x05g\xb0\xf2\xaf]\xcfI7\xb4\x8d\xfc\x99s\x8f\x9f\xf4\xce\xc8\xbb(\'\xad~\x96m~-\'\xad\x16\xdb\xc08\x9b\x92\xd4<\x15\xefT\x7f\xb3\x18\xaa+\xcc\x98\xfb\xb0\xb4\x9el\x05yM\xccL\xe8\x9am\xd4\xe7\xf7\xc3\x10C \xda1-\x19\x84\x07=P\x0f\x98\xf2/\xf5\xd5\n\x87#\xb0\x99;\x1ej\xee\xa06\xd5\xd5I\x16i\x13\xd6\xeb"\x0c\xfc\xeb-\x11\xb5\xa9\t\x17$\x8f<\xe0\xb8\x1bL\xfa7\x0e9\x955\x03H\x0f%\xe3{\xdb\x9c\xf3\xc9Lq\xaa7-q-U\xf2f\xcdk\xd7\x98\xab\xf5\x16\xb0\xa6\xea\x07\xe6\xd4\x81mq\xc8g\xa4\xa7\xc4!`\xa0\xe8\x00F\x03\xd8\x87\xf5{\xb6\xa5\x81m6\to\xb1&\xa3\x9a\x17f\xf1\xac\xf0\xa6\xea"\xb5.\x90\xc6\x9a\x00\xa9\xbck\x0b\xadO\xeaTy\x85\x08-r\xcf\xd2\r\x83\xa1Z\x10]\x88\xe0\xb4<\xeb\xa8\xddF?\x85\xc1H8\x88\x18\xcc\x18C05w\xa82j\xd1\xfb\x9a\xd5:\xa65\xfff4\xbd\xe5\x06\xa1\x04%\xfb\x94\x84\x89\\\xeb\x14\xe2st\xc9~\xd6\x94\x92/\x8eB\xd4{\x04I\x8c\x88T\xa3\xbaK8e\x1b\xdaT\x11S\x15\x8c\xfbE\xac\xad\xd2\xe9\x960\x1a\xaa\xfe\xd5\xd9\xbf\xa6a 7&\xe9\xa0DkQ,"M\x1a\xbc\x9d\xc0@\x9dH\x82\xe8m\x1c\xf1C0U{Z\xac4F\xa9\x0c\xb5by\x0e\xd8\xcf\x15\\\x03e\x8ct^\xd25\xd4\xaaz\x0c\x14\x0b3\xa5\xcfB\x8c\xb1j#\x18\xcf\x01hEpBu*\x17N\x93I~\xbd\xb7d4\xf2k\x08\xa6F\x05\xc8HQ\xc8\xd4\xdc\xf1Y5\x04\xd8\xdb\xb6\x93c\xe6E\xc0\x10m%!W".g\'\xfa&q4\x98J\xc5n\xd4[0:[\x85@m3\xec\xd5j\xa6\xb3\xeb\xb6ao[FC}\xb3\xb2r\x00#nLA\xe3\xb3\xb8/\x0b\xe3\xde6f\x18\xd1\x93\xc1\xfb\xc6\x83h!N\xe5\x0e\x05&Uy\x10G\x9a\x80\xf4`MZ\xac\x14O4Y\xc7\x07H\x1b\xb5\xe9\x9am\x10(\xff{\x04\xd1\x1a\x90\xc9\x12H\x9c\xba\xf4,\xdb\xfc\xc06\x08I\xe6\xc2H)/6\xd0\xccJ=c\xaa6\rT\xdb|Jc\xdb\xb0V\x90N\x95\xd7\x833U\x05\x19\xcb\x18\xc2 w\xa8\xdf\x83\xe8c\x03\x94\xcb=\x06\x92\x08\xceM` Cm\x9d\x01\xfd\xc8\xbfhB\xe5\xbe\xd0f\x86Tu\t\xa9\x95\xcc\x0fq\x80\x814\xadh\x86\xc4#\xba(J\x1b\x92\x9f\xaaM\x13\x9b\x94\xa2Yy4;E\xa8\x82(\xa4\x16n\x1f\x9bL\xca\xb1H\x83X\xd0x\xdc+\x1fz\x01\xd3\xba\xf8!\x84\xc9X\xd8\x18\xf5pF\xd9\xe4I_\x1b+\x05M\xa2F\xbbT\xedI\x12\x85\xe7\x16\xdd0\x18\xd2!\x85|a\x01\x91\xda\x88\xe4\x03\xe9\xab\xa9>\x04\xd0\xb4=\xd0\xac5>\'\x88\xb5\x17\xba\x8a\x96\x1em\x83\xa7\xdb\x98[t\xcbuk\x88\xc1\x8a\xf7\xa9\'E\xe7k\x7f\xb2\xd1>kn10\xb0\rc\x1fWz\x92\x9c\xaac\x9d\xcf\xfc\xa4>\x8b\x98\xea\\Hv\x8e\xf4\x99\x03\xd10\x10C\x15\xbd\x95I\x89\xadp\x9d\x7f3\x1a\xb1\x8d\'\xc8b\x03e\x99\xae\xed\x9cZZ\x9f\xb4\xdf\xb5\xcd\x0cr\xc7\xcb\x99\x03\xc5\xcd\x90(\xa9\xe7>\xde\x82\xff\xf6L\x86<\x98l\xf6\xb7\x14m\xcd\x9d&\xe8\x83\xa9T\xac\xa3^\xb7\xcd\x0c8\x8az\x90\x134>\x80\x9c\x02\xd0\xec\xa9=>\xcb6;\xacM\x1a\xbbQ\xce\x14\x02\xb9\xbd\x9ei\x850\xc5\xbf\x01]m\xb9<\xa5o\xf2\x03@\xcb\xc9\xdaf`p\xbc\xe0q]W\x1b;\xe8-\x0cFN8x\x00\x8fb\x1bU\xc8sz\x8b"\xf3\x8e\x18\x9fH\xe8@]I\x8e\xa4\x88\x17\xeaL@\xc4\xdc\x13:+\xafj\x1e\x85\xabQ\xb0\x19\x8f\rQ\xdb\xaaG\x92\x91Kg\\\xa3\r\x9b2\x86\xbd\x8a\x81\xb0\x07\x19\xe3\xa9\x1c0\x89+\x12\x9f\xbc\x8d1X\x1a\xb1d\xa9\xf7\xb8y<H\xca\xae&J\x18h\x01\xe7\x92\xb4\x17\x17<c0\xcd\x0f\x94\xaa \xad\x88\x0f\xf1\xa0\xcdF\xba\x17$\xeb\x18|\x9d\x8d\x812d\xb3<\x8dq\x01\xaa`w^2\xd3I\xa5R\'J.ch~\xf0,=\xa5\xa1\x92*\x1a\x90\xb8/G\xa6\xeb\x18\xbc\xf3\xba\x9aD\xf4>\xa2\x08\x806\xe2V6n\x82\x04x\xf0c\x0c\xb6\xf9!\x02\x1fF\x8aa$U\xeb!\x1c\xc9<3\x91\x0f\xc9a\x9d\x16\xb8\x91n\xc4\x82&?!\xf1\x14E\xd4ZLRR\\\x03\x9814?\x10\xd5\xa2\x1c6\xd0\xbc\xd9\x8eD|0\xe5m\xeb\x18h\xa2\x0cu\x921v3\'\x91U\x86\x0c\x03\x05N\xe6\xe3 \x04\x8a\xa5H\xf61\x0c\x8e+\xb8\xb7\xc8\xf1!5\xb0:\x01\x07\x87z\xa2\xec\xa9\xfc\xea\xc9$R+\x1d\xd5\x05\xc8\xc6$\x00\xea\x9c\xe9M\xebJ\xb6\xb5\xa2|T\x9b\xd1\xc88\x8d\xb1\x1ef\xd2\x04\x1d\xeb\xf8I\x03\xe3\xb3\x8e\x99\x0e\xffqt\xa00\x97?\x7fg\x98\xfe\xcc\xc2\xbf\x9c\x91\x18.c\x01I\xd5\xab\xbb\xfb\xfcn\xd2!\xea\xe0N\xfd\xac\xf0\xe1\xfa\xe3_\x0e\xee~Tjy{Y\x14\n\x95;?\xb6\\\xad\xf8Q*_\xab.\x97\xf2\xf9\x83\xefP-~Y\xde/o\xba\xc7\xee\xfeA\xddwW\xd7\xb7\xdd\xa5\xfa\xe3\xe1\xfa\xf6c\xef\x1d\xba\xf9\xf0x\xbf\xbc\xbe}|\xc8\x08_\x1d\xff\xa2T\xef\xbe\xf6\xfdC:C\xbe\xe4/?T\x82\x8a\xbf\x1b\xf1F\x87\xd7\x1f?\xd1K\xd4\xe5\xf5\xd5Uw\xdf\xdd^t\xeaK\xb7\xfc\\\x8e\xe8\xccK\xa5.\xbb\xee\x0b?\xf0\xe9n\xd5\xe5\x06\x185\xdd\x85\x1d2\xe8f\xa9V\xdd\x7f\xbbU\xa1\x1cr\xfd\xa9\x9c\xe7\xee\x944\xcb\x92(\xff\xab\xfb\x7f[\xfeq}\xcbQ \xad\xac\xa7\xb0\x94\x95\x91\xcfu\xf3IJ*\x15\xc4\x07\xb9-N\x83\x95\x14\x98S\xdb\xf6\xb4\x8e\x0b\x85\x0f\xe0\xf8t\xaf|k\xd8\xb2\x92\xd1b[i\xa2\xd1\xe5@\xaa\x7f.\x1fnN\xae\xa4\xf9\xf0\xd45\xb4L\xfd9\xd3Rt=\xbf\xf9\xe9\x95\xfc\x81\xed\xd4\x0f\xf6L\xccS\xfcF\xe2\xcc\xdc\xa2\xf8M\x93+\x89\xf0N\xc3\xc0N\xe4=\xc8\xce\xc8\x87\x0f\xec|n\xcf\x93+\xd9C\xb1\xad\x84\x00\xba`1X\xea:m\xf1\x10w\xd0\xd3\xd4\xec\x84|\xaa\xc8h\x11\na\xd8mvj\xce\x04\xdd\xf6\xcc\x84\x9f;T,\x83C\xd8\x12O\x1by%\xd4\x95$\xefM\xdf\xb0]\xc1\x14\xe1[+M\xf3\xadg\xfb`Q\xe4Af\x99-\xbe\xe5\xb3\xce\xd3:\xefs\xee\xc4\x1em\xc8{\xc6,2\xb7\xaf\xc4\xe6!\x8ce/\xc7\xc3*\xff\x0b\xdbVz^\xe9\x9a\x9d!\xe8b\x05\xa6\xc2!i\xdbJ\xce\x04\x99\x04w\xf2\x11@F\x99\xf2\'I\xeeLqKT\xb8Y\x9c\xca\xfc\xc6Q\x89\xc5>\xc3\xcc\xc0\x18\xb2\xe8\xd8\xbe2\xb6=\xb1D#D\x8aF\x8e\xd2V;\xf3\xca4X\x89\xa6\x1c\x84\xd3\xcd\xcc\xe8<\xdfL\xae\xe4\xec\xab\x13N&|(o\xc4\x12\x1d\xbbuO\xcb\xd4\xa6\x14\x93\xdb\xf9\xa7N]\xdf\x12\xcb\xde,\x1f\xaf\xefn\xd5\x87nu\xf7\xa4\x9e\x96\x0fjyyY>\xa6\x9f\xe4\xcf\xc6\xfd\x02Y\x97\xb9|@\xe5\x13<\xce4\xbe\xc1\xe2$PCO\xe1\xe55\xb7?-\xb738\xff\xb8F\xdf\xea[t\xcc,\xf9r\x82\x8be\xdd\x9bny\xab\xde}\xba\xbez,S\xc2K\xf5f\xf9\xb5\xbfA\x0f\xd2\x88\xb7hny\xf1\xe2\x85:_~\xf8c\xb5\xbcWG\xd7\x0f\x8f\x0c\xe7\xeeJ\x9de|7\xdd\xed\xa3z=p\x1a=\xdd\xfc\xf2\x9e\r\xdd\xed-\x1f\xdc\xfe\xf8X=&w\x9f\xce\xde\x93\xc5\xf96\xcd\xa3Nn\xffzrr@7\x81\tE\xeee\x9c\xefo\x08\xf1n\x8fv\xe3\x17\xb6n\xb7XV7\xed\xaeV\xdd\x05#|\xe8A\xb1\xff\xa7~\xcd\xd8 \x7f\xd4(?\xbem1\xd9\xe58T\xe7\xb3[w\xd7\x1d\xfb\x96\xbd\xbf\xdbw\xa9r\xeb`\xb5\xbc\xf8,+\xf9\xe6\xff\x01\xf1\xd3\x15\xbe'
p65
sg22
g23
sg50
Nsg51
Nsg52
VXL
p66
sg54
F0.47049999999999997
sg55
S'40bcb47dd9fe9364502ee191fe57b40a'
p67
sg57
I2
sg58
VLeast Squares
p68
sg60
F0.20480000000000001
sbag1
(g12
g3
NtRp69
(dp70
g15
I00
sg16
I5
sg17
S'eb0bd63a894f3cf59dae542e3495d54e'
p71
sg18
(lp72
I5
asg20
S'x\xda\x8dYmO\x1c\xc9\x11\xfe\xbe\xd2\xfe\x87\xd6)\x91r\xb2YwU\xbfG\xe1$\xc2\x99\xc3\n\x06\x83Ir\x8aN\xb2\xd6f\xb0\x91\x17\xb0\x80\x0b\xce\xbfOUOW\xf7\xec\xce\xc0\xad?\xd8\xe3\xd9\xe9\xe9\xa7\xde\x9ez\xaag>S\xf4\xe7\xf1qq\xd7\xdd\xabOw\xdd\xf2\xa1\xbbP\x1f\xff\xa7\xde\x1f\xbe>\xfa\xf5h\x075\xd8Wa>\x9b\xcf\xce\xdf\x9c\x1f\xd1s\xea\xdd\x0e\xa83\xb5\xab\x8e\xbb\xc7\xbf\xf2\x7f\xe6\xb3\xfd\xd7GGJ/\x02\xe8`TX\x801*- )\x88\x8bhU\x84\x85C\x15\xc3"\xa8`\x176\xcdg\xffy}v\xa6\x90Vh\xc8\x7f\x19\xfe;\xff\x85\xf5\xca\xccgG{\xe7\xe7\x8a^\xff\xfe`o_\xed\xabC\xb5\xbfR\xc7\xead>\xfb\xe7\xf1\x9bse\xa32\xa8\xbc\x02\xadp>S\xf4\xf8\xe2\xfdB\xb9\xf9\xec\xdd\xd1\xde\xb1R\x04|>\xfb\xfb\xc9\xf1\xcf\xeaO\x87\x84\xf0\xe4\xf8`>\xbb\xbc^~\xe3\x87\x97\x9f\x1e\x96\xf3\xd9\xd9\xeb\xb7\xeao\xb7\xab\xee;.\xba\xef\x0fw\xcb\xfb\x9f\xca\xbd\xc3\xaf\xab\xf7w\x9f\xd4\x0f\x7f^\xfc\xf6\x1b\xf9\xe5\xcb\xd7\xd5\x0f\xf2\xd3\xab\x8d\xe7i\xdb\x7f\xffrx\xce\x1e$\xcc!E\xad\xe9\x92\xed6>i\xc2~\xf0\xaf\xbd3\xd5\xff\xd1\x0b\xebR\x88\xf3\xd9\t\xf0\x7f]\x7f\x0fA\'\x17\xfak\xa3\x11\x8c.\xd7`\xad\xb7|\r\xb0\xd0\xfc\xa7\xbfO\xce%\xf7\xf6\xfb\xa1\xb5V\xed\xcegJ\xd5-t\xb4>\x95K\xad\x03\xef\xb4\xc3\xde\x04\x8f\xe5.\xb8@!8\xce\x18l\xc1\xa5\x8d\x86\xf2\xbb\x89\x88\xb2\x81G(\xd8\xd61h\x17}\xc3\x00~\x13\x83\x05\x90\'i\xe7z\xe9\xb5/p\xb47\x960\xe0\x00\x03\xfa\x88\xa6\\\x9b`\x92\xece\xad\t\t\xa70\x00\x80\xecg\xac\x19a\xa0\xad\xcbn\xa0\xc5\xa9\x1a\x9d\x95\xbb\xdaFJ\xebc3\xc0\x00\xdei\x94}C\x88Q|\x92\xe8a3\x81!j\x81\xac-\xea\xb8\x89\x01\x10\xbd\\j\xe3\xea\xc6Nb\xa1#P\xc2\xee\x1d\xbc\xf9\x95\xfeO\x19\x7f\x987)\xbf\x92\x13\x8d\xa0q\x81\x9e\xadh\xc2\x18\xcd\x0e,\x90/\xeb\xdb\xe8\xea\xd8\x8am\xd9\x0b\xa1\xe6@\x08\xda\xa5X\xdef<\x80\x9b\xf2/\xad\x10\xf0\xd1\x8fb\x8c\xc1\x89\xfb\xd1\xe4\'{\xdb\xaa\xab9\x0b\x08\x83\x1b`\x80\x84^r=\x05\xf46J\r`\x804\x81\x81B$\x0e\xc4\x14\xdd&\x06\x87.\xc9\xc6zpYs\x9d\xb2\xd3S\xf1g\xa0\x05\xadM\x14\xe3\xf2R\x8c\x11\x04\x83\x8f`\x10\xa60\x0c\xf2\x8csj3\xcf|\x90\xc0b\r\x11\x15\x99\x13\x97\x80\x07\xca\xb3}\x1c` \x04\xc1\x94kc\x03\x84\xb2W\xb0\xcez=\x15\x0b\x97\xe4\xd2x7\xf2\x83\r\xceV\x8bQ\xfc\x00`$\xf6\x04\xcdKfX\xce3\x1c\xe4\x99\xb5.x\'\x0cE\x1b\x18A\xe3\x83\t[\xe4\xd9\xbe\x19\xda\x16\x93\x16\xdb\xd0kg\x0b\x1bEM\x9e\x9f\xe03\xedC\xcd3r\xe5\xc8\xbf\xce9!1p\xcd \xc8\xae.^Ok\xb6\x99\xbdf\x9bK\xc6i#\xecJn,\xf7#\xd9\x0c~\x1b\xdb\xec\xc06O\x85\x17$\x19R\xc2\x04b\x1b\x95\xa7\x9d\x8c\x9bs\xcd\xb6Q\r\x05\xed]\xb5\xcd\x8bm\xc66\x9e\x0c\x1e\xd7l\xb3\x83\xb8\x05c\x9c\x17\xd7\x99\x18b\x10\xdb"\xbdb\x1b\xdb\xdc\xd06\xef\xa9\xcc\xe5m\t1\xd6\x9c\xa4t\x9d\xe4\x07[7\xb78\x8a[\xd4\xd5t\xb2"\xcaejTa\xdc\xbamnh\x1b\xc57J"{\x07B\x03\x94\x93\x10\xe36\xb6\xf9\xb5\x9c$WI\xffD\xcav]k\xde\xda)^7\xc1J%\x1b\xa4\x95\x1b\xb6Q\x89\xd4.b\x8c\xab,i\x87w\tC\x18b\x08.\xd9a\xa2\x0b\xef\x00QA\x9c\xe2\x1d\xafS\xab\xf9\xb0\x89\x81\xe2\x15%wljm\x06M\xed\xbc\xac\xa1\x06\xfe\r\x03\xffR\xffu\x950\xb9D\xc4#@\xd7\xdb\xf4\x96\xfd8\xe4T\xd2\x0cB\x92@5\x9f\n\x06\xe7&\x18$\x83\xd7\x15\xb1q\xd4\rG5\x9f\xe9\xaeW\n\xde\xb7\x9a\xafw]X\xb7-\x0e\xf9\x8c\xe2\xdb\xa2\r1\x08\x1a\xa04\xdd\x8a\xcf\xd2\xc06\x93l\xb4\xa2K\xf8Qa\x16O=k\xaa_8#\xf4\xc7R\x0bF\\\x9djj!)Dy\x12lSL\x81\xfbE\x96M\xc2\xa3\xa9d\x1c[G\x1d\xcb\xd6>B\xcfNbp\xba\xd6\xa6Iq\xdc\xb3\xaa\'\x81\xb2G\xee\xba\xd80\xb8\xf5~\x91\xd1\x14\xdcHmP2\xd9\x81\x8f\xe2k\xa7c\xc0\xadx\'\xfbM\xf2\xc5\xa1\x11\x16#\x1d\x87\xb1\xfa\xda\xc78\xa9=\x1b\xb1P\xe2\x8ej\x93x\xd4UIf\xab&\xb0P\xcb\x14c\xf6/6\x0clz\x8c\x92\xb3\x8e\x94_\xd5\xa4\xbd\xac\xd8\xc4@\xbb\xc8\xd2\xc0\x91\x1bq\x1f\n\x99[\xc4\xa6\xfb\xa0j1jj\x8c\xc1\x0c0PrIQ8\xc8\x96\xf5\x18X\xf8M\xf1/gy\xd5bfTC\xb1\xcf\xce\x9e\x1f\xaaJ%f\x97\xfd(\xe7\xd6\xfbfF\x83\xf5\xedA\xdcl\x81\xb4vA\x06\xc9\x97\xae\xf7\x871\xb6\xc5\xb6\xec\x05\xa3\x83\x13\x861$r\xca\xdb,U\xcb\x84\x7f\x01}\xaa16q"\x7f\x01\xab\xb2\t\xb5\xb7\x00V\xdb\xa8k\xad\xdbf\x8bm\x19\r\x8f\x01\xc2\xcaD\xadR*)\x14\x1e\xfcC\xdb\\\xb3\rxF*`\x83\xf7uv"\xa7\xebIM\x1b}\xdd\xd0E;\xe2uL)\xd6\xee\xaf\xab\x99\x04\xaeZ\x0c\x1b\xb6\xb9f\x1b5J\'\x05\x1d\xa9\xafHVs_0[\xf5\xcd\x1ci\xb1\x8d\x18W\x88$\xb2\x9d\xb6\xce\xac`\xfcT\xcf\xd2\xcd6\x8cf\xdc7Ems\xcf\xaad\x1eu\xd5\xca\x16\xb9of\x8dPGW\x1e^\x8b\x7fic\xe1b\x9e\x18\xfc\x14\x064\xb12\x9aInB\xaf\xdb\xaa\x1c\xa1\rb\xb6V\x0b\x86\xec\x878\xc0\x10\xb9\t\x94\xb9\x85:\x9d\xf4\x00c(\xe2\x93\xfaA\xd7\xe1\xc8$?\xea\x01\xd4\x86jA\xba\xd8R\xb9\xf1\x0b\xcdx\x8c!\rb\x11R,S\x1f\xbd\x00j\x1f\xc2\x10\x1cN\xcdo&\xd6\x83\x00G\xcf\x8f{l\xd0\xd5\x0fX\xc9\xd1C\xa5\xab\x10-\xcf-\xbaa@*\xde>\xbb`A\xa9\xd18\x8a\x04g\x98\xd00\x00\xa1\xf5B\x1e\xe56ca\xb5\xe4\x03\xc6vN\x002\xf5\xd2\x04\x9a\xd65"\xea\x96\xeb4\xaea\x99\\\xa9\'\xc5$\xec\xc9\xa7"\xb8U\x9fG\x18\xd8f#\x84\xe2_dB\ru>+\xf3\xe4f\x1d\xdb\xd4\xda\x87qc}\x06"\\\xd0\xa4\x1ac\x07\xad\xe5oh\xfb\x8cFl\xd3Z\xb4\n\xd9\x99b\x9d\x16\xa95\xf8\xad\xe6\x16\xc4A\xeex\xea8\x127j\x7f\xe2j\x1a4pR\xc3\x84~\x04\xe9k(\x8er\x87D]\x9b[\xb0\xd1U-~\xa2\x07X\xb7\r\x07\x1cE\xde*\x1e\xe5\x13\x97\xe4\xbc\xcc\xa1I\xc7\xadz\x0b\x9aam\x12A\xa0\x9c)\x04/\xca\x84H\xdeL\xce\x9b\x84\xb2\xf6\x16\x9a\xb7G9i\xd0\xb6\xb1\xc6\xaf\xcf\xd2}\xc5n\xe6\xa4\x19\xf4\x16\x1ey\xcb\xeb\x135\xd8XmC\x1f\xd2\x16\xb6)2\xef\x88M\x13\xd1\x1aY7\x88I\xac\xdc\xa4YQ^\xf6\xe9\xca\xca\xab\x9aG\x03|}\xc4\xe1\x98z\xa2kDG\xcd\xb7\\:\xac\xa2\xc9\x04m3\x86\xbd\x8a\x81:\x99k\xe5\xe0k\xbb\xd34\xe9\xf7\xceZ\xc7`x\xc6\x12-na\xb3}g\x15]U\x8a0!Q\x7f\xa5v\xd4|D\xb9\x7f\x84\xcd\x0f\x94\x90Z\xd2\x16Y\x1f\x98\xaa\x01c)\x88u\x0c\xde\x0bL\x88\xe06\xfd@\xaaL\x8e\x02\xf8(LKfz\xe7\xa5dh\x12\xca\x18\x9a\x1f\xbc5\xf5\xa8\x06,\x81\xa8\xca#\x949\x7f\x1d\x83w(g\x0f\xc8G\xa6#\x8a\xb0\x95\x17\xbc\xad21\x049\x9e\xa2\x00\xa5\x8c\xc14?\xd0\xc4\xea\x84\xd7!\x1a\xac:\x94\xbba\x98\xc8\x07\x1a}E\xeb\xe80\x1aG\x0c\x8d#B\x9b\xc4\xf7X\xb5\xb7\xd8\x89D\xcc&ch~\x884\xcb\x82\x18\x16S\x90\xf2\xa3\xb1\xb6p\xe2:\x86\x18\x92\xb4C\x8c,\xb760$+J\x16l\r\x00q\xb0+\xccbR\x82|\x14\x13\x06\xc7\x15@4"\xc8\x11\xbcX\x91C1!\xbbHV\xb5\xa3Z\xea\xe6\xe3c\xf3zVN\xdc\xe5jX\xea\x89\x1eUaX;\xaa\xcdhd\x9c&y`\xaa\xa8MM\xe0RT\xdc6e\x7f\xf8\x8f\xa3\x03es\xf9\xf3w\x86\xe9\xcf,\xfc\xcb\x19E\xb0O(2\xe7\xf2\xf6.\xbf\x9bt\x88:\xb8U?){\x7f\xf5\xf9/\x07\xb7?*\xb5\xbc\xb9\xe8\x15\ni)~l\xb9Z\xf1\xa3T\xbeF],\xe5\xf3\x07\xdf\xa1\xc4\xfb\xb6\xbc[^w\x0f\xdd\xdd\xbd\xba\xeb.\xafn\xba\x0b\xf5\xfb\xfd\xd5\xcd\xe7\xe2\x1d\xbay\xffp\xb7\xbc\xbay\xb8\xcf\x08_\x1f\xff\xacTq_\xfb\xfe\xd1\xbb\xb1oZ\xfc\x05\x84\xabT\xf1w#\xde\xe8\xf0\xea\xf3\x17z\x89\xba\xb8\xba\xbc\xec\xee\xba\x9bO\x9d\xfa\xd6-\xbf\xf6\x91\xc4\x97J]t\xdd7~\xe0\xcb\xed\xaa\xebc\xee\xe9.\xec\x90A\xd7K\xb5\xea\xfe\xdb\xadz\xca!\xd7\x9f\xd6\xf3\xdc>\xcd\xca\xc7\x8e\xc1\xbf-\xff\xb8\xbe%ch\xa5\x9c\xc2\xee\xe4V\x1a\xca1\x9a.j\xc4\x0c\xe3\xd4V\xf29\xd5\xa9i+\xa9$B?<p\xfd\xf6\x8d\xe2\x89\x95\xbc\xa7mhS\xe4\xf4\xceGZ\xba\x08\xc5\xf8\xccJ7X\x99\xe5M\x16J\xae\xec\x19\x9eXI\xe9t\xea\xdbJjX\x19\xa5\xcf\x83\x053#\xbfij\xa5\x8d\xb42\x0c=\xa4\xf3\x8a\x90\x85\';\x9f\xd9fr%\xa9\xf6\xd38\xf0Pb\x99\xc8V\x10\x1f\xe4\xb6\xf8\x14ZKI\x7f\x9a\x1aZ\xc8\xd2\x80}\xde{\x08\x13>\x11\x15\x9b3A\xd7=uA\x99\x98\xed\xf3\xef\xe1\xd9\x95PW\x12\xa9\xa7\xfe\xd3\x80\x89=\x86\xf4\xecJl+\xa3w\xa5+\xf6v\x1a>\xc5\x9dZi\x12\xaf4\xcdN\xebB\x1f\r\xd0E\xd8\xe9\xe7V\xda\xba\xd2\xe6V\x91\xbb`\x92\x8fPO\xac\xe4\xa8\xc8\xac\xda\xb7\x96\xd4\x7f\xe2\xeb\xedD\x9d\xf4s+}\xdd3\xb0\x08\xccv\xf6\xd9\x17\xbd\x0e\xcf\xad\x0c-\x13<K?\xe0\x01\xb4\xcf>\x9d\x9e\xc8!\xfe"x*S\xd7\x0ew\xfc\x94s(e\xc1\xcb\xdd0\xfa\xe7V\xa6\x8a\x96\x94s,}\xa1\xdf\xd3\xf2\x8f\x93+9\x9eu\xc2\xe1\xba\x04\xdf\xaf\xb0}\\\x8d\xc1\xa7W2\x052\xb9\x9d\x7f\xe9\xd4\xd5\r\xb1\xec\xf5\xf2\xe1\xea\xf6F}\xecV\xb7\x8f\xeaqy\xaf\x96\x17\x17\xfd\xc7\xf4\x93\xfc\xd9\xb8,\x90u\x99\xcb\x07T>\xc1\xe3L\xe3\x1b,ni\xaa*\x14\xde\xbf\xe6\xe6\xd5\xf2i\x06\xe7\x1f\xd7\xe8[=G\xc7\xcc\x92/G\\l\xb5\xac{\xdb-o\xd4\xfb/W\x97\x0f\xfd\xd8\xf3R\xbd]~/7v\xf2\t\xeb\xa2\xb9\xe5\xc5\x8b\x17\xea|\xf9\xf1\xf7\xd5\xf2N\x1d]\xdd?0\x9c\xdbKu\x96\xf1]w7\x0f\xea\xcd\xc0i\xf4t\xf3\xcb\x076t\xb7X>\xb8\xfd\xf9\xa1zL\xee>\x9e} \x8b\xf3mj\xe1\xf5\xf6/\'\'\x07t\x13\xf8+\xaa\xdc\xcb8?\\\x13\xe2\xdd\x82v\xe3\x17\xb6n\xb7\xb7\xacn\xda]\xae\xbaO\x8c\xf0\xbe\x80b\xffO\xfd\x9a\xb1q\x08\xe5\xc7w-&\xbb\x1c\x87\xea|v\xeb\xee\xbac\xdf\xb1\xf7wK\x97\xeao\x1d\xac\x96\x9f\xbe\xcaJ\xbe\xf9\x7fn\x9b\x14\t'
p73
sg22
g23
sg50
Nsg51
Nsg52
VXL
p74
sg54
F0.47139999999999999
sg55
S'40bcb47dd9fe9364502ee191fe57b40a'
p75
sg57
I3
sg58
VLeast Squares
p76
sg60
F0.2034
sbag1
(g12
g3
NtRp77
(dp78
g15
I00
sg16
I6
sg17
S'04001ea2eef57508bd8d0a8072971544'
p79
sg18
(lp80
I6
asg20
S'x\xda\x8dYmO\x1c\xc9\x11\xfe\xbe\xd2\xfe\x87\xd6)\x91\x12\xd9\xecuU\xbfG\xe1$\xc2\x99\xc3\n\x06\x83Ir\x8aN\xb2\xd6f\xb0\x91\xd7`\x01\x17;\xff>U=]5\xb3\xbb\x83\xb3|\x80evz\xfa\xa9\xb7\xa7\x9e\xea\x99\xcf\x0c\xfd|\xfd\xba\xb8\xef\x1e\xcc\xfb\xfbn\xf9\xd8]\x99w\xff5o\x8e_\x9c\xfcz\xb2\x87\x16\xfc\x8fi>\x9b\xcf._^\x9e\xd0}\xe6\xf5\x1e\x98\x0b\xb3oN\xbb\xaf\x7f\xe1\x7f\xe6\xb3\xc3\x17\'\'\xc6.\x12\xd8\xe4LZ\x80s\xa6,\xa0\x18\xc8\x8b\xecM\x86E@\x93\xd3"\x99\xe4\x17\xbe\xccg\xff~qqa\x90VX\xa8\xbf\x1c\xff\xae\xbfP?\xb9\xf9\xec\xe4\xe0\xf2\xd2\xd0\xe3\xdf\x1c\x1d\x1c\x9aCsl\x0eW\xe6\xd4\x9c\xcdg\xff8}yi|6\x0eM4`\r\xceg\x86n_\xbcY\x980\x9f\xbd>985\x86\x80\xcfg\x7f;;\xfd\xd9\xfc\xe1\x98\x10\x9e\x9d\x1e\xcdg\xd7\x9f\x97_\xf8\xe6\xe5\xfb\xc7\xe5|v\xf1\xe2\x95\xf9\xeb\xdd\xaa\xfb\x86\x8b\xee\xdb\xe3\xfd\xf2\xe1\xa7v\xed\xf8\xd3\xea\xcd\xfd{\xf3\xc3\x1f\x17\xbf\xfdF~\xf9\xf8i\xf5\x83|\xf5\xe3\xc6\xfd\xb4\xed\xbf~9\xbed\x0f\x12\xe6\xec\x92\xb5\xf4\x91\xecF\xc0\xc86\x1c\xfd\xf3\xe0\xc2\xf4?v\xe1C\x89t\xed\x0c\xf8\xdf\xd0_C\x00t\xb1\xff\xec,\xda\xe8\xdag\xf0\xc1\xd6{\x00\x16\x96\x7f\xfa\xeb\xe4\\2\xbb\xdf\x0f\xbd-f\x7f>3F\xb7\xb0\xd9[\xdf>Z\x08\xfc\x80=\xf6&\xf8\xb6\x07]t\x14\x82\xd3\x8a\xa1\xdd\xe9\xads \x182Bh\xd7#"\xc7r\x0b\x83\r\xa9x\xc5\x10\xc3&\x06\x0f\x14|\xc1\x80\n\'zlplb\xdf\x9c\xe2\x08\x03\xc6\xec\x1d4\x0c\xc9\xe5\xd8\xf0x\xefB\x8eS\x18\x00\x9c\xec\x17K\xda\xc4\xe0Rvm7\xf0\t\x04m\xcaV0D\xa0T8u#\x0c\x10}\n\r\xb9\xa7;mjx\x8a\xf5\xd9O` \xc8^m\xa6\xdc\xdf\xc0`S\xc9\xe2u\xe7\x92l\xdc\xe2\xca\x1f\x8b%\x0c\x07G/\x7f\xa5\xff\xc9#\xc7\x15M\x0b/\x00\xdd\xda\xd0\x84D\xa9\xa1h\xd26\x9a=X \x7f\xd4\xa7\xd1\xa7S/\xb6U/$\x9b\x1b\x9a\x948\xe0\xedi.B\xff\xe4\r\xdb|\x91T\xa4\xa5\x1e6m\xc3\xa4\xee\xa7,\x91M\xac\x1fl\xf3\x85\xfd\x1bF\x18\xa0`(m\xdf\x92\xd0{\xad\x01\x0ca*\xcf|N\xe2@Gn\xdb\xc4\x100\xe9\xc6\xd6K\xaeS\xbc\xc3P\x01\x94\xeb\x87u\xcb\xb6\xaf/\xbe\xe4\xf6\x19s\xeeK\x84s=S\x89Lb@\xad7G\x05\xbe\x95\xeb}rU\x0f\xe7\xac\x1e\x0b\xdej\xf6\x15O\x18p\x84!p\xd5\xb4\xc4q>9\xdf\x96%On\x98\x8aE\x08A\xfd\x90\x00\xb70$\xbd\x93\xe2"E\x06}\x15V\x97\xa0-\x92\x19\x9e\xf3\x0cGyFa\x08V\xaa\x8drS2#\xf9\x98\xfb\xcf\xff\'\xcf\x0e\xdd\xd8\xb6\x9c\x8b\xcdR\xd3\x94g-\x833\xc5\xcf\xe3\x84m1)a\xc5\x94\xb6\xf8,\xc4\x98\xc5\xa0P\xb4\x86 \xc5\xf6\x11m\x8ek\xb6\xb9\x83\xc1\xb6P\x1c\n\x1a\xce\xa0\xd8Pf\xa2b\xc8\xbb\xd8\xe6G\xb6\xc5\x14\xc0\x0b\xeeR\xac\x00\xcf=\xf2\x89\xb8\xf9"\xa9\x18\x03Q\xc5\x86m\x89\x1e"\xb69\x90\xb89\x8fjf\x8c\xb8f\x9b\x1f\xc5-\xf1\x8dyHM\x9f\xc46b\xae\xb2\x8bmal[\x8c\xa0\xa4\xee\n\x84\xa89\x89!L\xd6&h]$7\xd1\x87\x94t\xad\xcd\xf2` 9\xa14\x08\xeb9\x19\xc6\xb6\x01\x95\xa3\xf8&\x06\xf4\xa8h\xf2V\x95N\xda\x16\xd7r\xd2Q\t4V\xc5\xa8\x05M5o\xd3T\xbd\xb9\xe2\x06\xde\xa1\xee\xb3\xd9[\xb4F(\x11\xf3\xd0X\x8bR\x10f\xae\xf94\xc6@\x9d\x05Q\x13\xbdo\x07\x8c\x01\x12\xe2To\xf1Q\t\x96\xfc\xbbU\xf31\xa1\xe6N\x8aCC\x11\x8e\'\x0c\xd1\xaf\xf97\x8d\xfc\x1b\x89s\x8aD\xc2\x05\x14\xe2\x8a\x10,\xec\xe4\xdf<\xe6T\xd2\x0c \xfa$\xda\x14\xa5\xfa\x02\x19:\xe5_j9"\x10\xa8\xfdl\xd7|\xb2Q\x95\x82\xcbZ\xf3\x0e\x87\xdem\xd7l\xcbc>K\x94#I\xa2\x8dX\x04\rP\x8f\xde\xa5o\x1e\x96\x91m\xae\xf8\xa4\x9a\x8c\xb2WtI\x88\x98\xd3\xa46\xd2\xa6\xcd\x8d(o\xf7\xac,\xc1\xc2\xa2\xcd\x92\xf2P\xe3F2\x88{\x96\x1d0`qP\x84\xa1\xe9\xa1\x92\x18\x81\xe85\xc1\x14\x06b*\xf1/L\xe8\xb3\xde\xa2\xea\xc9<\xa8\xa8"]\x800\xc4\xbc\xe6\xdf\x8a\xa6\xf9\x11\x1d1\xbc\xfa4z)\x80`3b\xd8\xc5\xbf\x00\x83m\x10\x10\xa5G\x90\x9a\x8a\xe2<\x87\xb1\xc4IN\xb5Zq.n\xd7EH\xda\xae=iY\xd5%0PP\x88\x8c\x01\x07\x0cd\xae\x95PP\xab%\x93T\x93\x82\x9b\xc2@\x0e\x16\xafQ\xf5na\xc8T\x04mcR\xafJx\xceIV\xd3\xf75\xc6n\x84\xc1\x91\n\xb2\xe2U\xe7C\xcb`\xf2^\x9e\xd4\x9eT\xf4*\xc0b\xde\xd2F9[\xe5\x07R\xf4J\n\xa2"\xb9\x85\xba\xf5\x18\xbb!\xc6\xfctI!\x0f$r\xa4\xbaI\x14\x96\xddb\xec\x9bm\xd5\x0b\xa4J\xa4\xcf\xf0\x00#O#\xb5\x88\x13\xfe\xa5\x89H\xcc\'r\xf2[\xba\x9a\x1b\x9cv\x91\x91\xd8\x1bF\x8d\x8c\x1b\xb6\xf9f\xdb^\xcf\xeerg\xa0J\x90\xdeb)\xdf\xcaN}\xb3\xba\xb3\xd9F\x0c\xe3\xc4;)F\x97\xa4\xcfxg\'g\xa7\x1cP5\x01l\xf7M\xd2\xa4\xda\xfd\x8b<\x8c[\xe8H\xcb\xads_E\xd3l\x83\x94TUg\xa6+\x99lHqb\xdc\xc9\xb68\xb2\rR\xce\r7Q|\x96\xcaBz\x9c\x9d\xe2\x1d\xa2\xae\xa2l\x92\xecv\xdf\x0c:\xbaZMO\xaagU\xd0.\xd7\xbaH\xa3\xdc\xa1\xa1X\x18<\xe1\xe0\x12\x9a?\x8a\x9f\xc2@cER8n\x8b\x7f}\x01\xe1>*8m\xe3Y\xa9\x02\\\xac~\xc8#\x0c\x99\x9a@{~\xa1UY8\xcaQ\xab\xb3S\x18(\n:\x1f\x94-\xddG\x10a\x10\xb2*\x1a,JAS\xe6\x04\xc6PF\xb1\xc8<\xb0\xd6\xbd\x18\xb9\x97\xb8`"\xafL\xcd\xc7\xae\x17\xce\xfd\xa8\\\xb6y\xd2\xa3\xce\xc7Q\x8ccr\xd4v\x1b\x911\xa0\x1d0`\x14*\x01\xc6\x13\x9c\x939\xca\xf9\xa9\x19\x1d \x0e\xb4\x9b\xf2\xd6\x0c\xe9#\x0e\x1e\x0b\x9a\x0f`ujNe=\xd7\xd1\x0e\xb9N\x84i\xc5#\xe8\xa9EJ\xb7\xa4\n\xb0\xb8K\xae#\x8cl\xa3\x81\xbf\xf1\xec\x02\x89\xaeDR\x91\xac\xc6\xc9\xf98\xd3\x96b\x07O{\x9b\xfa,\xa8\xb6\xa7aOK\xdaG\x15\x07$\xee\xd7m\x83\xc16,%\xf7#\x1f\x90\x9d\x94\xf42\xc3P\xc3\xddM\x9f!\x8er\'\xd0\xd3R\x8b\x1bISi^\x9e\x19h\xaa\x86\x92OC\x13\xc5\xed\xb9\x05\xf4\x14\x05\x9cU\xdb\x92W\r\x03\x9b\xb6\xe1\x88\xa3\x88\xf3]\xf34\x89\x13/\x8a\x95*\x85\x18b\'\xdb\xdc\xb86\t\xa0\xd4fJz0\xe5\xa9H&\xe7y\x12)Z"\x94\x80[9\x19\x06iZ\x86!\x1e\xbcR\x85Ki\xdd67\xea-$\xbaS[_\xa8\x9f\x0b\rxO\x19\xba\x0b\xff\x1a2\xef\x84\xb7\x12\x89\xc7\'\x14"\xb3\x99\x17\xb4Y\x91\xcc\xed\xcdc\xe5\xa5\xe6\x11\xb3\xe4\xa4R\xd3o\x8d.\xc4d:N\x03\xca\xc7\xa0-\x99g\x9bR1\x1c(\x06bu\x17\xac\x96C.\xe2\xa0\xc2e\xbb\x8d\xc1\xd9\xa6\xb3Y\x8b\x03n\x1e\x998\x9a1$Q\nJ\xce\x10\xed\x16\xa14j\xa9L=\'8\xf8\x81\x94B\x80\xac\xc7EY\xc7\x1c\'\xd2m\x03\x03\xa9G\x99\x012\x94\xcd6\x8bT\x05\xca\x8e%9\xad\x13\xd7\x8a\x16"\xcd\xd6\x15\xc3\xe0\x87\xe8i*\x0e\xd2\xdea\x18\xbem\n\xfd\xc1\xc2:\x868L\x0eD!\x13#\\QA\x18c\x90\x93,\x1a\xabe\x0f\x9b\xf8\x08\xed\xf0\xc4\r~`A*\x8a\x1d2=V\x99\x9b\\Y&\xf2!fi\x034\x98\x84\xcd|\xa0\xb8\x8bE|\x00+\'\x8c\xc4\xfd\x02\x1c|\xf2\x15\xc3\xe0\x87L\xd4\x06J\xfd\xa4\x10Fcm\x98\xf0C\x8ez\x94\x88\x99\x94\xe5&\x86\x1cD\x94\x92 \x14Y\x80\x8d\xe8\x98\xe83M\xce|\x14\x93F\xc7\x15\xd4[dFG\xe4!B\xb8\x89t\xeb\x84\\f\x0e\x1d\xa4I\xdcjE9@\xd2\xba(V\xc3\x82ih\xc9v\xed\xa8\xb6\xa2\x91q\xda\xe7 h\xf8\xbc\x0f\xf5\x08\x97\x88w\x97\x91\xf3\xf8\xef\'G\xc6\xd7\xf2\xe7\xf7\x0c\xd3\xafY\xf8\x9b\x0bB\xde\'\x14\x15\xef\xf5\xdd}}6\x1f&\x1c\xdd\x99\x9f\x8c\x7f\xb8\xf9\xf0\xa7\xa3\xbb?\x1b\xb3\xbc\xbdj\xf1-\xf5\xb6\xe5j\xc5\xb7:\xe6\xfe\xab\xa5\xbc\xfe\xe0+\x94m_\x96\xf7\xcb\xcf\xddcw\xff`\xee\xbb\xeb\x9b\xdb\xee\xca\xfc\xfeps\xfb\xa1y\x87.><\xde/on\x1f\x1f*\xc2\x17\xa7?\x1b\xd3\xdc7\xbc\xffhn\xac\xfe\xe27 TA\xc1\xf0{#\xde\xe8\xf8\xe6\xc3Gz\x88\xb9\xba\xb9\xbe\xee\xee\xbb\xdb\xf7\x9d\xf9\xd2-?\xf5/\x19\xdcsc\xae\xba\xee\x0b\xdf\xf0\xf1n\xd5\xb1\xeb\x89\xbe\xe9*\xec\x91A\x9f\x97f\xd5\xfd\xa7[5\xda\x9b\xcf\xce\xe5<w\xafO\xb3*\x89\xea_\xdb\xfe\x0e\xf9\xc7\xf5-/3h%\x0e+]\xe5\x13>F\xe3*\xacJ-\x8e\xe34\xac\x0c\xe4\xfbs7\xac\xc4\xcc"\x88\x87\x07\xa6\xda\xdaG\xfcwV\xea\t"\xd4*ms\x18\xb4\x93\x9d\xa7\xf6\xa4\xa48\xd7\xf39j&\x99\xf5\x11\xa7d\xbb\xaf\x9e\x17N\xad\xe4\x17l\xe7qXik\x13";\xad\x85\xc6\x8cO\xa0\xf5\xd4\xd7\xce\xd3`g/\x8a\xb9\x91E\xdb\xf7\x01f\x9b\xc9\x95\xd4\xed\xcf\xf3\xd8\xb7\xb6\xa2%\x07\xa56Z=\xb5\x92\x88\xfe\xbc\x8c|[\x0f\x8f\xd9s\x84\xb26\xd4\xf0\xd4\xca\x9a\tVWB\xea\xa3B\xb2,\xf5\x07\x0b\xdc#&W:^\t\xea!\xa8\xecM{b\xefc\xacG\xc3O\xaf\xc4a\xcf\x1cl\xdf\x15\xe9o\x1dV\xe2\x13Q\xe1\xa6z\xae\xf3>\xb3\x84\x0f}4\xb8\xf9T\x8f\xf9\xef\xad\xf4\xba\xa7\xaf\x83\x1c\xfb\x96\x98\xbbF\xc9>\xb5\'\xc7SfU\xbe3\xa5\xd0^\xf1\xf5v\xda\xf2\x84o\xb9\xfd\x9e\xcb$\xc8{\x02\xf4\x99\xe0B\xee;\x13k\xdf\xa7W&\xb5\x93\x1bm\xd3%u\xcfP_4>\xbd2\x0f+]\xbf\x12\xf9\x80\xa5\xfa\x18\x9f\xf2P\xcd\x842\xf2P\x80\xfe \x9c\x06\xa3\xfe\xc5\x0c~g\xa5N8|\xbc\xdcj\xa4\xf6y\xeet\xac\x07&W:\xa66c\x98\xdc.?v\xe6\xe6\x96X\xf6\xf3\xf2\xf1\xe6\xee\xd6\xbc\xebVw_\xcd\xd7\xe5\x83Y^]\xf5/\xd3\xcf\xeak\xe3\xb6@\xd6U.\x1fQ\xf9\x04\x8f3\x8do\xb08\xc5"5\n\xef\x1fs\xfb\xe3\xf2i\x06\xe7/\xd7\xe8\xdb|\x8f\x8e\x99%\x9fOp\xb1\xac{\xd5-o\xcd\x9b\x8f7\xd7\x8f\x950\x9f\x9bW\xcbo\xed\x7f\xe6\xe2\xc0&\xca\xbd\xcf\x9e=3\x97\xcbw\xbf\xaf\x96\xf7\xe6\xe4\xe6\xe1\x91\xd1\xdc]\x9b\x8b\n\xefsw\xfbh^\x8e|Fw\x0fny\xcbv\xee7\xc3G\x97?<\xaa\xc3\xe4\xea\xd7\x8b\xb7dp\xbd\xecIb\xc9\xe5_\xce\xce\x8e\xe8"\r\x18\x10\xe4Z\xc5\xf9\xf63!\xdeoh7\xbea\xe3\xf6\xaba\xbagw\xbd\xea\xde3\xc0\x87\x86\x89\xbd?\xf5m\x85\xc6\x01\x94/_\x0f\x11\xd9\xe7(\xa8\xeb\xd9\xa9\xfb\xebn}\xcd\xbe\xdfo=\xaa\xbft\xb4Z\xbe\xff$+\xf9\xe2\xff\x00v\xc3\x14>'
p81
sg22
g23
sg50
Nsg51
Nsg52
VXL
p82
sg54
F0.47320000000000001
sg55
S'40bcb47dd9fe9364502ee191fe57b40a'
p83
sg57
I4
sg58
VLeast Squares
p84
sg60
F0.20280000000000001
sbag1
(g12
g3
NtRp85
(dp86
g15
I00
sg16
I7
sg17
S'f4c43fcfbc512138c3c11e082a633083'
p87
sg18
(lp88
I7
asg20
S'x\xda\x8dYmo\x1c\xc7\r\xfe~\xc0\xfd\x87A\xd0\x02-\x12_\x86\x1c\xce[Q\x05P\x15+2z\x91lYm\x83"\x80q\xb6V\xb6\xe0\xb3dHJ\x9d\xfe\xfbrv\x87\x9c\xbd\xdb\x95+\x7f\xb0\xd7{;;\x0f\xc9\x87\x0f\xc9\xd9\xe5\xc2\xf0\x9f/_Vw\xdd\xbdyw\xd7m\x1e\xbaK\xf3\xf6\xbf\xe6\xf5\xc9\xf3\xf5/\xebgh\x81\xbe\x8f\xcb\xc5rq\xf1\xe2b\xcd\xcf\x99\x97\xcf\xc0\x9c\x9b\x03s\xda}\xf9K\xf9\xcfrq\xf4|\xbd6v\x15\xc1Fg\xe2\n\x9c3y\x05\xd9@Z%2\tV\x1eM\x8a\xabh"\xad(/\x17\xff~~~n\x90WX\xe8\xffr\xe5\xef\xfe/\xd4+\xb7\\\xac\x0f/.\x0c\xbf\xfe\xf5\xf1\xe1\x9192\'\xe6hkN\xcd\xd9r\xf1\x8f\xd3\x17\x17\x86\x92qh\x82\x01kp\xb90\xfc\xf8\xea\xf5\xca\xf8\xe5\xe2\xe5\xfa\xf0\xd4\x18\x06\xbe\\\xfc\xed\xec\xf4G\xf3\x87\x13Fxvz\xbc\\\\}\xda|.\x0fo\xde=l\x96\x8b\xf3\xe7?\x9b\xbf\xden\xbb\xdfq\xd5\xfd\xfep\xb7\xb9\xff\xa1\xde;\xf9\xb8}}\xf7\xce|\xf3\xc7\xd5\xaf\xbf\xb2_>|\xdc~#?}\xbf\xf7<o\xfb\xaf\x9fN.\x8a\x07\x19s\xf2\xd1Z\xbed\xbb!\xa0\xb7\x8c\xe0\xf8\x9f\x87\xe7f\xf8cW\xe4sH\xcb\xc5\x19\x94\xff\xfa\xe1\x1e\x02x\x97\x86kg\xd1b\xac\xd7@\xde\x97\x97\x19\x80\x95-\x7f\x86\xfb\xec\\\x1b\xea~H\x96\xcc\xc1ra\x8cna\x93\xf3P/\xf9m\xe5\xc5\xcf\x8a7!R\xbd\x0b\x1e\x18\xd7i\xffP\xbdG\x96\x17U<.!\xb0_\xfb\xeb\x80\x88\xc1M1X\x1f\xbdb\xf0h\xf71\xf0\xfbP0\x8c.\x03\xd9\n\xc7\xc6\xc0\xf1=\xc5\x11\x06\x0c\xc9{\xc1\x10]\nu\x03"G\x90\xe60\xd8\x1c\xf5\x12&\x18\\HTw\x83\xe4e\x11\xe6\xfe\xbd\x03\x06dn\x9d\xba\x11\x06\x08D\xa1b\xa0\x98 I\\\xb2%\x97g0\xa4(\xa1c\x9bs\xd8\xc7`}\xca\xea\xf5\xa4\x1b{\xafw-\x84\xe5\xe2\xf0\xf8\xc5/\xfc\x7f\xf6\xc8I\x8f\xa6:\x0c\xd8@A\xc3\xc4r\rM\x9c\xa2y\x06+,\x97\xfa\xb6\x12c\x12\xdbz/D+hb\xb4\x00\xd5\xbf\xce\x05\xeb\xe7l\xa3$\x94\xe0\xa5>\xee\xdb\x86)\xa8\x159i`9Xj<\xb1m\xa7~\x84\x012zW\xf7\xcd\x111i\x0e0\x93\xfd\x1c\x86,\xe9`\x99\xf5y\x1f\x03S/(\xcf\xbc\x18j\xd1\xc9z6\x93\xfdp\xd4C\xaa\xb8(S\xb2\xd5\xc3\x98\x12R\xc5\x10\xd8\xdc\xe1\xfe>\x06Lr\xe9"N0p(\xacz8\x83\x86\xdb\x81\xdc%(\x12\x89#\x0c\xbc\x91\x13\x0e8\x8a$\x8e\x8e\xe4\x83\xa59\xae\xfb\xe8\x94\xd79M0\x84(n\xe2\xdf\x85g\x00\x88\xea\x92\xc63*<\xc3\x11\xcf\x88\x85\x06\xb3(\x94\r\xe0\x04M\xc8\x93\xcc\x9b\xe3\xd9\x91\x1b\xdb\x96R\x14\x9ea\xb0\x88\xd5\x86d=\xc0\x9c\x96p\x9e\x8a\xd7\xd8\x0c7\x89q\xf4N\x0c\x1a\x9c\xd3\x1b\x04Y\xee"\x10\xee\xd8\xe6\x0e\x9bm>c\xce$\xeaJQ<\x9d(\xf0nO\xb1\x8dF\xb6\x85\xe8Y"*\xb0\xcc\xe4\x89b[\x08\xb3\xdc\xe1\x14P\xdb8\xce\xfb\xb6E\xd6A\r\x16\x89A\x8e\x9aN\x86\xe8vl\xa3Q\xdc"?\xa89\xe8\x98\xd4\xe2i\x8a1\xc2Sl\xf3c\xdbB\x80F\xf4\x0c\x8e\x94\x93\x96\xe68\xc9\xce\x0c\xfa\xb8\x9bh\x1f\xcbCTQ\xf0R\x03\x80eYms~\xc76?\xb6\rX}\xc5!\xc1#YE\xe3\x13>\xc5\xb6\xb0\xc3I\x8cTc\x05\x18\xbcu\x92\xf36\xd1\\ma5\xc2V1\xa6\xb5E+6[a\xb5\xb0\x92\xf3\x9ao\xc8\x16\x1d\xc51\x86\xc8\xc5@9\x1fU\xa3\x02DN\xd49\x0c\xcc6\xd5\x9d\x8c\xfb\x18B$\xd9\rr\x13\xdd\xacu\x9e\xf9\x00;\xfe\x8d#\xff\x06G\x98E\x1d\x9c\'\xd1\xd1\x00\xf4\xc4\x9cOcM\xe5\x9e\x01\xb4\x86\x966\xa8\xda\xec9\xa3\xe7t=@#n\x98r\xc7\xc7Q\x95\xf6J\x18\x9b\xb3r\x07w\xb9\x93\xc6z\xc6K\xac\x97h\xa3\x17Q\xf6\xac\xc4\xe1Iy\x91G\xb6\xb9\xcc\x9d\x80(\x08\xb7g\xd2\xce\xf8\xe0\xac\x9b\xe5N\x16\xf3\x99\x11~Z\xb3H\xa5\x1c\xb36\x02\xac&Z\xc9\xb8\xe0\x94\x9ae\x1b\x06\x0eU\x96\x08Q\xb1B0p_\x87a\xb6?\x0bI\xeb&W\xa2\xfdz\x91\xb225$\x81\xc3\xfe\xd1\xba\xc99\xbf\xe3\xdf\x1e\x8dTM\xd6\x1a!=\xeb\xa1\x95\xda\xe3m\xcc\x14\x9e\xe2_\x80f\x1bp\x11\'\xb1\xcdQ\x128\x0e\xb9\xe5\xb1\xb3}\x9f\xb2\xddE\x98\xfa7:q*\xb7\x8e"!\xa5%\x95\xa0`\xcc\x05\x036\x0c\x0c\xc0JO\xc0MhU\x98\xbe\'\x05?\xc7_\xeb\xa51\xe3.2M{pH\xa2}D\xa0\xa4\xc5\xd8*\x19\x95\x9e\xa0\xaf\x87j\x0c"\x08\x06n\xf2\xb3\xf4F\xcc\r7\x17\xe3\x18\x93jT`8\xfb\x18\x92\x16\x14\xb0\xceiC$\x99\xc1\x97aW\x1fz4\xf2J\xce@\xa9\'\xc4\xeb\x85q\x90\xb9\x8e\xf9\'\xc5\x98\xaam\xbd\x17\x90D\xcc\xb8\xbd@\x81\xc3\x84\xabs\xc7\xde\x8c\xc3\x83\x0b\xb6\x9ek:_\xe4\xa0\xfcm]j\xe9p\xe5\x92\x05\x7f\xd76\xaa\xb6\xf5z\x97\xa2z:\x06T)\xca!\x07z\x92m\xbe\xd9\xd6+\x8c\xf4o\x1c\x07\x9b\xc46g\xe3\x1c\x7f\x93C\xb1\x8d\xa5o\xc2\x1d\xccN\xfbI\x1d@J\xbf\xa3\x16s\xfa\xef\xda\xe6\x9bm\x10+\xf7J\x1f\xe0\xb8\xeb\x13\x8fZ\xe9\xbc\xff\xafmad\x1b7\xfe\xa2\x9e,\xf1Q\xfc\x8b\xcc\x08\x1b\xe7{\x02\xd7\xca\xd7D\xd7\x9dsQ\xc7Fm\xe0l\xb6\xcaTW\xfa\x9d#\x88#\xee\xb0\x80\tw\x98\n9W\x97 \xb7\x08a\xae/A\xd22\xcb\x05yZ[\x00\xa5\xa0 j\x85\x05k\xb5\x9a\x92\xef\xf57\x8d0\xa4L\xb6\xfa!\x97~S4\xcaq\xc4\xdd,\x06\x1b\xdb\x083\xd1_\xf4Q\x8b\x1aO \x1acU.f\x01\x15\x0cy\x14\x8b\x04\xb5\'\x83\xd2\xf3&\xe9\xcf0\x86\xec\xe7\xfa\x07\xd7f\x06\xcf=\xc6tv\xc2\xac^\x07\xc5\x90\x83\x86\xc5\x97\x1c:B\xdb0``\xb6W\x0c\xdc,\xea\xd4\x80\xc9\xb94\xc3\x07\x1e2\xadND!Mg\xa7\x88^%,\xb5\xe6)k\xbb\xc8\xc6\xed\xce-\xb6q\x9d\xabq\xf6\x83\xf7W\x1ctBa\x06\x11\xe1S\xe6\xe3#\x84\x91m\\\xe6k-]11\x9c\xc6\x98A\xce\xce\xa6\xc9C+4~\x92\xc7a\xe8\x11{\x9e\r\x04\x1e\x9c\xda\x86j\x96\x87]\xdb\xa0\xd9\xc6SK\x1c\xea*\xb0\x9d9\nQ\x1d\x17\\\xf74\xdbp\xc4\x1d\x9f\xc3\x907\x1c7\x0eV\x94i\x8f\xbb\xd7<\x97\xc7\x91\xb4\xab\xe5ad\xd2{F\xd0\x81\x9f\x1bz%L\x08m\xee\x0e{\xf3&\x8e4\xcas\xf2\x0b\x8b\xd8M:{r\xe2\xda\'\xf5\x9e\xe8\xc6\xb9\xe9\x9c\x04"\x97\x9a(U\xab\x9c~\x85Y\xfd\r:\xb7\xd0\xcc<\xdf\x1a"\xceyM\x11\xb0m\xc2\xb6{qs\xa3\xda\x82\xdc\xdaW\xd7e.c\x12mf$M\xba\x999\xdb\x0c\x9b\xb7.\xa69\x1d]\xb4\xc2Q)\x03R\x11\xca1\xc6@\xfe\xd2y\xa9yT\x9ayMq\x9a\x98\x97Q\xe3\x05\x90\xc5\x87\x9e\\\xf3I\xa0\x1e\xc3\xa1b \x07!j:\xa4\x96\xd3\x99\xc52M1\xf0\xc8$\x19\xcc\xdeL\xfb#\xbd\xe3\xb4\xf5j\x85\xcc\xd3P\x1a\xbe\xba\x1e]9\xae8Zc\xf3C\x99\xc8d\xb4\xe1>)\'\x9d\x8d\xb8\xa1\xb0S\x0c\xdc\x1aJ\x06\x03\xe7\xf5\xfe\x91\t\x8f_\xda\x102\x19\x85\x99a8~\xed/]/\xc1kl~\x08d\xb5\xf5\xe6.\xdc%\x9d\xbab=\xba\xdc\xc5\x10\xd8z1\x89\x1b\xfc\x89\x04G\x04\x19sBv\xa4|\x0eN\x0f\x00si\x13\xd7\xae\xf9!qk(\xb1\xe2\x92@Z= \xd7}\xf7\xf8\xc0\x04\xd2i\x81\xc9\xb9\x1f\x0b\xd0\xfa\x83\x01\xa5\x93g\x01V_s\xed\xb3=\x86\xe6\x87\xc4\xe3\x9b\xe4\x10\xa6\xa4\xa3_\x19k\t\xa7\x18\xb8N\xcbq1o\x91\'\x18\x98\xe0J\x02\x0f\x95\x9eX\x12\xbb\n}r\xa9\x94d\x8a\xa3\xe3\nn\x8e$\x82\xdc8\x93NR\xa5c\x99)\x87\xcc\x98\xd1\x84\x16&\x92\x96X"5/\xbc\x86%\xe897\xd7\\\xbfsT\xdb\xa3\x91q\x9aR\xb4\xda\xd4f=\xdcc\x05\xb0\xf0\x94\xe3\x8a\x93\xbf\xaf\x8f\r\xf5\xe9_\xbe3\xcc\x7ff)\xbf\x9c3\x8b\x86\xb8p\xb9\xbb\xba\xbd\xeb\xdf]\xda\xaa\xe3[\xf3\x83\xa1\xfb\xeb\xf7\x7f:\xbe\xfd\xb31\x9b\x9b\xcb\xa1CaX\xe5\xb1\xcdv[\x1e\xe5\xecv\xe6r#\x9f?\xca\x1d.\xc1\x9f7w\x9bO\xddCwwo\xee\xba\xab\xeb\x9b\xee\xd2\xfcv\x7f}\xf3\xbez\x87o\xde?\xdcm\xaeo\x1e\xee{\x84\xcfO\x7f4\xa6\xba\xaf}\xff\x90\xa9\xa3\xbf\x84\xc8\xed\'\xc7\xaf|7*\x1b\x9d\\\xbf\xff\xc0/1\x97\xd7WW\xdd]w\xf3\xae3\x9f\xbb\xcd\xc7\xe1#C\xf8\xce\x98\xcb\xae\xfb\\\x1e\xf8p\xbb\xed\x8a\xeb\xb9\x81\xe2\xbb\xf0\x8c\r\xfa\xb41\xdb\xee?\xdd\xb6\n\xc6r\xf1J\xces\x9f\r4\xeb[\xa2\xfe_[\xffm\xfc+\xf9-G\x1e\xbc\x12\xdbJ\xd6\xd58\x8c\x00\x05s\xaf|~\x1c\xa7\xb6\xd2\xb3\xef_\xb9\xb6\xd2\x95O\x1e\xc3\x01\x9c\xab52}e\xa5\x9e B\xc9\xd2\\\xd9\x14\xebt\x13\x1eY\xc9\xa4x\xa5\xe7s\xa5\xb4\xe5XK\xf3\xf0\x86\xbe)\x99[I\x9c*\xafBC\xcb\t\x0cC9\xf2qP\xf3r88\xbb\x92\t\xfe*\x8e\xed\xb4\xfd^1E\x1c\x9c_x\xfd\xe8\xca\xd4\xd0\x96\xef\x00\xfd\xca\xfa\x9c\xeb\x0b\xc2\xec\xca\x12\xcf<\x8aJ\xb6=Z_\xbe]\xf5\x05\xb5\xb4x\x8f\xae\x94S\x92~\xf4A7\x1c\xf0;7\x1c,\xa4\xf0\xb5\x95\xa0h9\xdf\xed\xb0g\x19+\x0b\x06x\xcc\xb7XVb\xdb3\xb9<TE\n\xc3\xb0R\xca\xd9\xdcJ\x97\xcbJ\xd7\xf6$\x87\x83g\xd2\xe0!o\xbf\xba\x92t\xcf\xa1\xb9-Q\t0\xc4\xd7>\xe2[W\x98\xa0\xb3j\xd1\xc9lk3\xd2\xef\xed\x1d<\xb62\x94\x95\xa1\xed\t\xd8\xc7\x93\x95\xcd\xc9\xa7\xa9\xaf\xad\x8c\x8d}q\xe0\x0e\x8b|\xae\x85\xf0\x91x\x96\xd3\xe0W:u\x95\x12=\xa0E\x1c\xe2\xca\xcdZ\xfc\xda\xca\xdc\xf6\xc4\x01e\xf2\xe4\x87"\xf7\xa8\x87\n\x13\xd0\x8e|[N\x1b\xcb\x11:Gc\xf8\xa4\x93\x1e_Y$\xb0\x88\xdb\xc5\x87\xce\\\xdf\xb0\xca~\xda<\\\xdf\xde\x98\xb7\xdd\xf6\xf6\x8b\xf9\xb2\xb97\x9b\xcb\xcb\xe1c\xfaY\xff\xd9\xb8.\x90u\xbd\x96\x8f\xa4|F\xc7\x8b\x8c\xef\xa98\xf1T^%|x\xcd\xcd\xf7\x9b\xc7\x15\xbc\xfc\xb8#\xdf\xe6kr\\T\xf2\xbb\xa9\x16\x83\xac\xfb\xb9\xdb\xdc\x98\xd7\x1f\xae\xaf\x1e\x06\xf1\xfa\xce\xfc\xbc\xf9\xbd\xde(bLy\xd5\xdc\xf2\xed\xb7\xdf\x9a\x8b\xcd\xdb\xdf\xb6\x9b;\xb3\xbe\xbe\x7f(pn\xaf\xccy\x8f\xefSw\xf3`^\x8c\x9c\xc6O7\xbf\xbc)\x86\x1eT\xcbG\xb7\xdf?\xa8\xc7\xe4\xee\x97\xf37lq\x7f\x9b"E\xb9\xfd\xd3\xd9\xd91\xdf\xe4\t\x03H\xee\xf58\xdf|b\xc4\x07\x15\xed\xde/\xc5\xba\x83\xc12\xdd\xb4\xbb\xdav\xef\n\xc2\xfb\n\xaa\xf8\x7f\xee\xd7\x1e[\t\xa1\xfc\xf8\xb2\xc5\xe4\xa0\xc4A\x9d_\xdcz\xb0\xeb\xd8\x97\xc5\xfb\x07\xb5J\r\xb7\x8e\xb7\x9bw\x1fee\xb9\xf9?0\x94\x14\xd5'
p89
sg22
g23
sg50
Nsg51
Nsg52
VXL
p90
sg54
F0.47470000000000001
sg55
S'40bcb47dd9fe9364502ee191fe57b40a'
p91
sg57
I5
sg58
VLeast Squares
p92
sg60
F0.20280000000000001
sbag1
(g12
g3
NtRp93
(dp94
g15
I00
sg16
I8
sg17
S'725f83dc33d63c1248bb470039404228'
p95
sg18
(lp96
I8
asg20
S'x\xda\x8dYmo\x1c\xb7\x11\xfe~\xc0\xfd\x07"h\x81\x06\xb1\xce$\x87\xe4\x90E\x15@u\xac\xc8\xa8,\xd9\xb2\xda\x06E\x00\xe3l\xadl\xc1g\xc9\x90\x94:\xfd\xf7\x1d\xbe\xccp\xefv\xe5H\x1f\xa4\xd5\xder\xf9\xcc\xdb3\xcf\xf0\x96\x0bE?_\xbf\xaen\x87;\xf5\xfevX\xdf\x0f\x17\xea\xdd\xff\xd4\x9b\xa3\xe7\xc7\xbf\x1c\xefYm\xdcS\\.\x96\x8b\xf3\x17\xe7\xc7\xf4\x9cz\xb5g\xd4\x99\xdaW\'\xc3\xd7\xbf\xe6\x7f\x96\x8bg\xcf\x8f\x8f\x95^\xa1\xd1\x08\nW\x06@\xa5\x95I\xca\xc4Ut*\x9a\x95\xb7*\xe2\n\x15\xba\x95K\xcb\xc5\x7f\x9e\x9f\x9d)K+\xb4)\xbf \xff.\xbf\xac\\\xc1rq|p~\xae\xe8\xf5o\x0e\x0f\x9e\xa9g\xeaH=\xdb\xa8\x13u\xba\\\xfc\xf3\xe4\xc5\xb9rQ\x81UA\x19\xad\xecr\xa1\xe8\xf1\xd5\x9b\x95\xf2\xcb\xc5\xab\xe3\x83\x13\xa5\x08\xf8r\xf1\xf7\xd3\x93\x9f\xd4\x9f\x8e\x08\xe1\xe9\xc9\xe1rq\xf9y\xfd%?\xbc~\x7f\xbf^.N_\xd2[\xb4\xf2\xf4\xdc\xd9\xf3\x97\xeao7\x9b\xe1w\xbb\x1a~\xbf\xbf]\xdf\xfd\xd8\xee\x1d}\xda\xbc\xb9}\xaf\xbe\xfb\xf3\xea\xd7_\xc9E\x1f?m\xbe\xe3\x8f\x9e\xee<O\x08\xfe\xfd\xf3\xd1yv&\xc1\x8f\xd1iM\x97\x06W\x11\x004mr\xf8\xaf\x833U\x7f\xf4\xca\x05\xed\xc9\x13\xa7&\xff\xeb\xeb=k\x8c\xd3\xed\x1a\xb4\xb5\xe4\x97zm\x1c\xfd\x9b\xaf\x8dY\xe9\xfcS\xef\x1b0\x10\xda~\xd6y\xa3\xf6\x97\x0b\xa5d\x0b\x1dmL\xedR\xd3nt\xb5\x97\x1dk\x8dmw\x8d\xb3\x14\xd9\x93\x82\xc15\\\x1a\xa2\xec\x1b\xad\x8d\xed~\xb0\xd6\xfb\x19\x0c:\xb8\x10\x05C\xb4\xbb\x18 \x99\xd06\xa6\x9dy\x91\xc6\xb2>\xdf5\x06)\xd4\'v\x84\xc1\x86\x08\xc14\x0c\x0814#\x9d\x03\x07~\x06\x83K\x961x0~\x82\xc1i\xe4\xdd\x12\xb0\xf1\xd6;A\x869\tN`\x84\xc1\x04\xe7\xd9{\x0e\tO[\x06I\x07H3\x18(\xe0\x86\xe1x\xa7w1h\'\xa12=\x16\xdaG^\xa4\xbd\xa1\xcc<8|\xf1\x0b\xfdO\x1e9*h\xda\xaeF\xa7\xc8h<j\xdf\xd1\xe0\x14\xcd\x9eY\xd9|)o\xcb\xb69\xb6\xadx\x81\xecm\xb8\x91"\x11\xda\x9b\x01\x82\xd6s\xb6y\xe3$\xc66\xe1\xaem6\x05\x14\xdb0\xb2m\xda9\xc9\xbe\x14\x08\x83\x1fa0\xc9\x86\xd4lOh\xbdN\\\x03\x16\xc0\xceb\x88|i\x039p\x07\x83\x07`\x0c\x84\xd13\x06+\xeb)\xfb"\xf1@\xd9\xb2\xed\xeb\x92\x83\xd8r\xdd\xc6\xa8\x19O\x88\xc6\xd6\xfc\x9b`@\xf6\x03\xb9\n&yfR\x90\xac\xf6Z\x8a,Y\xbe\xebBfK;\xc2\xe0\xb5\x8d\xa6!\x07\x17\x00\x9a\x1f\x90\x08B\xcf\xe6\xbau\xc0\xfb\xa1\x99\xd4\xbc\xf7\xc1I\x00l\x128\x9c1\x9a\xd8\xd6sf\xb8\x9cgv\x94g\x8eR\x97\x118\x97\x00\x91\xd1\xa0\xaf)\xf0\x07y\xf6\x0c\xc6\xb6\xc5\x84\xcc%\xd6\xa7\x98Z\x05D\xedm\xf5\xfb\x8emh,\x13V@\x1f\xa61\xd6\xe2\xdfn\x1bqI\x94\xea6f\xcb68\xe8\xb6\xf9\xe4"\xa7\x10P\x8dbC\x19)(\x13O\xcf\xda\xe6F\xb6\x11>\xe0\x9c\xa5\xe2\x0c \xb6\x85\x90\xf4\\\xeexa\xbf\x00v\xc2\x93!y)\x9c\x84l\x9b\xd3\xb1\xb3gL[\xb6\xb9Q\xdc0\xa7\x0eJZ8\xa7\xd96\xc4\xca\x9e\x7fd\x9b\x1f\xdb\x16\xbc\x95\xf4\x85\xe45p\x16dW\xcd\xe5\xa4\xb4\x0cz\xdcN\xf8!\xd6\x0c\xaf\x84\'\x15D))\xb6\xa5\\\x9b#\xdb\xfc\xd86z\xd0\xf3\x93!\xd7,\xa3\xf1z\xd2\x91fm\x0b[9\t\x94G\x8dUm\x08 5\xaf\x11\xe7x\xc7i\xcb\x14m1\xc6I\xcdG\xf6\x0e\xe5d\x14\x1a\xb4\xceJ\x15&\xb2\xe8\x19\x8e1 \x1a\xc6\xa0\x89\xcb\x02\xf7Xj\x85>\xceb\x10*\xa5\xfd\xdc$w\xc0\x0b\xc3P\xcb\x96B\xef\xfc\x0b\xcem\xf9\x17G\xfe\xa5\xd5(u\x05\xe4\x91\xc8h\xbc\x01\xf7\x18\xff\xc61\xa7F\x0b\xc8\xfa\x84\xb2\xc54\x0c\xde\xa3M\xb3\xbc\xee}\x90\xc4\xb5S^O\xbdw\x9b(\xbcN\xa4*\xe5\x1f\xf4\x96mq\xccg\xc4",\r\xa8\xb1X\xcd\\`\xa8\xbb?\xaa.\xd2\xc86HD\x89\xcc \xf4.\xce\x1dO.\xf4n.nFKF87\xe1j*3\t\xab\x11\x15E\xdd=u\x99\x14r\xcf\xd2\x1d\x039\xd1\xf1\xfb\x9d\xa1\r\xa0\xf7\x11\x9c\xcb\x9d@\x92\x87\xf37\xe2D\x97\xb8\x84\xd2/"\x1b\xa4}\x17u$\x16\xb6k\xb3\xa0i~\xa4XK[\xf6&\xe8\xc0\xd7\xa4\xa8\xe0Q\xfd\xc2\x98n\x9b!\x7f\xd8\xe60\x12z5\xc6\xc5\xd7\xe8\xe3\xbc\xee\x03q \xd5\xf2\xb4_\xa0\xd0\xd2\x88\x82\x82\xd4\x1e\xf5c\xcc\x18l\xc7\xa0\xc9r\xce\x18JM\x92\xee\xa2I\x9d\x9d\xcb\xdf\xdc\xbf\xa5}Mk3\xfa\xc8\xbc\xee\xaa\xa8\xa8\xba\xa4\xbcw\xafQE\xc6\x00#\x0cP\x06)\xce\xd4\xac\xec+\x06\xca\r\x1d\xe6\xb4\xa7\x01\xd1F)NtILFvs\xbe\x03\x07\xe1_\x83\xdb\xbd\xa5<\xcfD\x82\xce\x1a\xcf\x19gD\t\x93\xd8\xd1`\x1e\x15c\xd7l\xab^ *`\x86!\xb9\xc3o\x83\x94\xfcLo!E \xb6\x01\xa6\xa9\xb6O]LC\x1f5t\xaf!\xbf\xc3}\x05\r\xf3%D\xc7\xd9\xe0\xa9S\xca\x18\x91H\x89=\x8a\xfb\x8ag\x9am\xc6ZgXWS\x13e\xb6\xa1\xf1\xcd\xf8\xd9\xb8\x8162F\xa1\x9d\xea\xea(\x02\x0e\x8c\xc4MkI#p\xb8m\x9b\xef\xb6Q\xddZ\xae\xa0H\x8aC\xba\x1e\xe9\xe7\xc7q_q\'\xdbf\x109\xd1\xa9\xc7\xa0\t\xac\xd7\xe9us\xdc\x07.q\x08|\x9eCw\xe3\x16\xb8\xebQ\x7f\x8dF(^l#\x8bS\xc6\x80\xa3\xdc!\xd9\x96\xda*\xb4FT\x8eE\xab\xd3\x9c\x7f\xc1\x18))?\xcd\x1d\xdf\x0b\xd2\x04\x14\xa6\xae\xaen\xb5\xe92\x868\xc2@s\x18#O4\xb0k\x99\x9dH\xd5\xcei#\xf2U\x94\xb90Lj\x93\x9a\x88\xe8>\x94A\x81\xf0H\xb8\x03\x16~H\xa3X\xd0\xa8\xd2f\xa4\xec=\xdd\xfd\x80\xf5m\x13?\xf41\x88d\xfc\xd4\x0f)I\x9ea\x14r\x84 \x95\x15L\xeeCVw\x0c\xe4\xba\xa0k\xdc\t\x0f17sT\xee\xff3\xb1 Gu\xe5\x870\xc9\xf5>\x89\xe5\x11S6\x8e\x12\x162a\xbb\x0fY\xdds\x9d\x0c\xac3>\xa1!\xe9J\xed\xb8\xa1q`\x1f7\xb7X3\xb2\x8dj1\xf0\xdb\xf2\x98\x1ay>\xc3vv\xb2[\xc7(\x8d\x86\x18r\xaa\xed\x9d\x17\r\x83\xba;U\x1cB\xbe\xd9\xd60\x05M\xb3\x8dX\x00SC\x03\xc4\x86<kS\x83D\xa7\x1fe\x9b\x1d\xe5\x0eE\xcd\xb6\xb7\x19\x1az\xb9H\x1d\xa9\xc8\xd9\xb9\x9b\x1a\xb9\xb4F\x12M\xbb\xb6!\x04/\xbd\xc5A\xefoA\xda\x8c\xde\x9e\xc9\n\x1a\xe6(\xef|\xab\x1aB\xe6\x03g}\x9e=\xe3\xa3\xf8\xd7\xc2\xb86I\xdbG>S\xc0\xa4#\xdbf\xd0\xcc\xcd\xf3Di\xa2\x1f\x9c\x9b\xcc-$\xfd\xa5\x82@\xc6jbB\xd3u\xf5NN\xc2\xa8\xb7P\xa3c\xf9\x97\x8c5\x89\x95\x8d#E\xf6\x98yS\x91y\xc7y+\x90\xd1%q\xf7&\rh\x04{r-F&+/1\xcf\xf5\xee\x9a\x0f\x97&\xf23\xb9\xb1,\xe0(z\xd3\xf58M^\x05\xc3\x81`\xa0z\xf2A\xca!\x05qE"r\xf6S\x0c6\x05n\\.h\xbb+\x8f\x80\\\xc8\xbb%\xa3\x03k\x01\x01NnK\xf9\xd8\xe6\xd8v?8\x9a\x19\x1c\xcaq\x91\x13}K\xc3Sm\xe0\xdb\x18\x00#?B\xe3\xd1D\xa2\x91\x14\x0b^\x149\x97\'\xe9\xf1\x80|\x89\xf9X\x810t?\x04gdD&\x15\x1eP\xa6.j\xfci\x8a!\x80F9\xe1\x8aa\xe6\xa8\x96w\xd3Q[\xbeLV\xe4\x11\xb5\xbb\xe2\x07\xe8~\x88\xc6!S\x13Q\xb0\x91\xc3^\x93b\x15i;\xf9\x10\x8c\xe88*\xaf]\xb9L\xcd\xd2\xf3\x01,\x06#|\x8e<p[\x9a\xe7\xa0`\xe8~\xa0\x8d<\xf6#4\x90\xb6\x15P\xd71p\x1bCDq\x1bum\xbfK\x95NK\xd1f]\x0c|V\xe8\xb0]B$l\xf9(\x06G\xc7\x15$Ax\xcc\xb4\x04R2\n\x83m\xc4\xb9U\xf6\xc0\'\xb8\xe5\xe4b\xda\x92\xa3\xefz\xc4Kw\xf6AC?X\xc3\xad\xa3\xda\x82\x86\xc7i\n\n\xa3\xa1\t\xc63\x1acI\xab\xe2#\xca\xfe\xe8\x1f\xc7\x87\xca\x95\xf2\xcf\xdf3\xcc\x7f\xe3\x92?9\xa3,\xaa\xb1\xa7\x8a\xbc\xbc\xb9-\xef\xb6$\x90\x0eo\xd4\x8f\xca\xdd]}\xf8\xcb\xe1\xcd\xf7J\xad\xaf/j|\xc9\xac\xfc\xd8z\xb3\xc9\x8f\xe6o%\xd4\xc5:\x7f\x13R\xf6\xa1;\xd6\xab/\xeb\xdb\xf5\xe7\xe1~\xb8\xbdS\xb7\xc3\xe5\xd5\xf5p\xa1~\xbb\xbb\xba\xfe\xd0\xbcC7\xef\xeeo\xd7W\xd7\xf7w\x05\xe1\xf3\x93\x9f\x94j\xee\xeb\xdf\x7f\x14Tm|#H+D\xf2H\xfe\n)ott\xf5\xe1#\xbdD]\\]^\x0e\xb7\xc3\xf5\xfbA}\x19\xd6\x9f\x8a\xef4<Q\xeab\x18\xbe\xe4\x07>\xdel\x86\x12sLt\xd7\xec\x91A\x9f\xd7j3\xfcw\xd8T\xc2 rz\xcd\xe7\xb9{5\xcd\x8a$*\x7fu\xfb\xdb\xf3/\x07\xb1\xc5\x88\xdc\xfc\xda\xf6\x95\xe0\xf3QT>F\xcb\x11*j$\x8c\xe3\xd4Wz\n\xf7k\xe8+I\xdc\xd9:<8\xdft\xady`e\xdeSN\x10M\xae\xd2\xd0\xb4^l#\xaa\x9d_\x99\xbf1{-\xe7s\xd4L2\x7f\xd4\xd1\x1e\xea\xcaLZ\x0f\xae\x0c#\xb41U\xb4\x96\xea\xa9\xb6\xa8\x87VR\x02\xbe\xc6\xbe\xd2\x94C\xd6\xfc\xc6j\xaf\xf1\xf9\xd8`ve\xf6P\x1c\xf9\xd6\x85\xb2\x82\xc4\xadom\x07\xbf\xb12\xf5\x954\xb7\xc6\xda<1\xd4\xcf\xc3Ch\xb3o\xf9\x94\xa4\x08d\x8b\xb5CA\xb5\x93\x1a\xe7\xfcJ\xc8\x1e\x923\x88lW\xc4\xea\xa1j\xa7M%\x87\xe6V\xc6\xbc\xd2\xf6\x95.\xe7;\xdd/\r\xaf\xc8\xb3\x87\xf6\xc4\xbc\x12\x04-)\xd7\x12\xcf\x04\x98\xaaTF\xfc\xd6J7\xf2\x90\x86z\x1f\xa1}\x81\xf8\xd0\x9e!\xaf\xf4}O\xe7\x8aoI\xeecy\x13\xa6\xf4\xad\x95A\xec\xb4Pk\x85\xde\xe0kEX\xfd\xad\x958Z\x19\xb0r\xb4o\xd11\x0f\xd4\n\xe4\xec\x93\xa9\xab\x1eP\x94\xbaM\xc9T{\xf5\x03\xf5\t9\x87dV\xca\x87\xc4\xba\xeeU\xbe\xcc\xa3\xfeS*\xfd\xc1\x95V\x8f<\x14B\x1d\x9d\x9dk\x1a\xe9!\x0f\xd9LmJer;\xff8\xa8\xabkb\xd9\xcf\xeb\xfb\xab\x9bk\xf5n\xd8\xdc|U_\xd7wj}qQ\xbfW?-_\x1b\xb7\x05\xbc\xaep\xf9\x88\xcagx<\xd3\xf8\x0e\x8b\x93\x03\xb1Qx}\xcd\xf5\xd3\xf5\xc3\x0c\x9e?\xdc\xa2o\xf5-:\xce,\xf9d\xca\xc5\x91\xd7\xbd\x1c\xd6\xd7\xea\xcd\xc7\xab\xcb\xfb\xaa/\x9f\xa8\x97\xeb\xdf\xdb\x8d\xbd|\xfe\x11W\xdd-?\xfc\xf0\x83:_\xbf\xfbm\xb3\xbeU\xc7Ww\xf7\x19\xce\xcd\xa5:+\xf8>\x0f\xd7\xf7\xea\xc5\xc8i\xf4t\xf7\xcb\xdbl\xe8~\xb3|t\xfb\xc3\xbdx\x8c\xef~={K\x16\x97\xdb\xcez\xc7\xb7\x7f>==,7S\xd2|\xaf\xe0|\xfb\x99\x10\xef7\xb4;\x9fd\xeb\xf6\xabe\xb2\xe9p\xb9\x19\xdeg\x84w\rT\xf6\xff\xdc\xa7\x05[\x0e!\x7f\xf8\xaa\xc7d?\xc7A\x9c\x9f\xdd\xba\xbf\xed\xd8W\xd9\xfb\xfb\xadK\xd5[\x87\x9b\xf5\xfbO\xbc2\xdf\xfc?v`\x17\x7f'
p97
sg22
g23
sg50
Nsg51
Nsg52
VXL
p98
sg54
F0.4254
sg55
S'40bcb47dd9fe9364502ee191fe57b40a'
p99
sg57
I6
sg58
VLeast Squares
p100
sg60
F0.18679999999999999
sbag1
(g12
g3
NtRp101
(dp102
g15
I00
sg16
I9
sg17
S'ea3c4cf65963abbaa3a60554435c353e'
p103
sg18
(lp104
I9
asg20
S'x\xda\x8dYko\x1b\xc7\x15\xfdN\x80\xffa\x10\xb4@\x83D\xcc\xcc\x9dwQ\x05P\x15+2*K\x96\xac\xb6A\x11 `,\xca\x16LK\x86\xa4\xd4\xee\xbf\xef\x99\xd9\xb9w\x97\xdc\xa5A}\x90V\xcb\x9d\x9ds_\xe7\x9e;\x9c\xcf\x14~>\x7f^<\xae\x9e\xd4\xdb\xc7\xd5\xf2yu\xa3~\xff\x9fzs\xfa\xe2\xec\x97\xb3\x03\xd2\xc6\xfd\x10\xe7\xb3\xf9\xec\xfa\xe5\xf5\x19\x9eS\xaf\x0f\x8c\xbaR\x87\xea|\xf5\xf9\xaf\xe5\x9f\xf9\xec\xf8\xc5\xd9\x99\xd2\x8bht\xb4*.\x8c\xb5*/LV&-\x92S\xc9,<\xa9\x14\x17QE\xb7py>\xfb\xcf\x8b\xab+EX\xa1M\xfde\xcb\xef\xfa\x8b\xe4\xca\xceggG\xd7\xd7\n\xaf\x7fsrt\xac\x8e\xd5\xa9:^\xabsu1\x9f\xfd\xf3\xfc\xe5\xb5rIYRA\x19\xadh>Sx|\xf1f\xa1\xfc|\xf6\xfa\xec\xe8\\)\x00\x9f\xcf\xfe~q\xfe\x93\xfa\xd3)\x10^\x9c\x9f\xccg\xb7\x1f\x97\x9f\xca\xc3\xcb\xb7\xcf\xcb\xf9\xec\xe2\x15\xde\xa2\x95\xc7sW/^\xa9\xbf=\xacW_h\xb1\xfa\xf2\xfc\xb8|\xfa\xb1\xdd;\xfd\xb0~\xf3\xf8V}\xf3\xe7\xc5\xaf\xbf\xc2E\xef?\xac\xbf\xe1\x8f~\xd8z\x1e\x08\xfe\xfd\xf3\xe9uq\xa6^\x18\xe3\xb2\xd6\xb84\xb4\x88\xd1\xd8\x0c\xabO\xfeut\xa5\xba\x1f\xbdpA{\x07\x0c\xa6\xfc\xeb\xbb{\x84U0\xbe^[mr2\xed\xda8\xe7\xea\xb51\x0b]~\xda&\x96\x0cu\x97\x9a\x9c\xce\xeap>SJ\xb6\xd0\xc9\x85\xd0.\xb5\xf6\tW\x07\xc5\xb1\xa4\xf9\xaeq\tn>\xaf\xafv\r\x97v\x14\x18C2\x99\x9f\rD1\xc71\x06\x1d\x826\x8c!\xa6\xb8\x8d\xc1fOmc\x1d5\xa3\xd5\xd9\x9av\xd78B\xcc\xcei\x80\x81B\xb2\x8em\x8f@\xd4\xfc\xe3\x9cu)M`\xf0\x83\xcb\t?`U\xe4\xdd\xb2\x13\xb4\xbe\xfa\xba"K\t\xb18\xb7\x03\x0c&`Q{\xa9\x8b\xc9\x1b\xc6\x03\x8fx=\x81!y\xc7\xd69\x04|\x1b\x83\xf6\xfc6\x18\x9f\x03o\x1c\xac\x95\x07<\xfcpt\xf2\xf2\x17\xfc\x8f\xa8\x9c\xd6\x0f\x88\xd3I\x1b^\x8f\x17\xc5\x1eM\x1c\xa390\x0b*\x97\xf26\\\x9d;\xb6\xadz!\xda\x98\xbb7\xc4\x90S\x8c\xedm64{\xb6ls\x99\x18&\x92c\xec_\xe2L\xd5\xda\xa5,)\x979\xc6Z\x97b<\xf7\x03\x0c&[$D\xf7h\x8e\xe4jz\xd6\x1a g\xa7\xf2\xcc\x93\xf5\x92\xeb\xd9mc\xf0V "\x9c\x12X\xed\xc5\xeb\xce\xa3\xf2\x8f\xbb2jq\xcd(+\xce\xb9\x14\x83i\xcf\x86d\x902S\x18\xbc\\Z\xe7F~\x00.\xcd\x1b;\x17\xb9\xc8\x88<\xfb\xdd\xe6\x04\x0c4\xc0\xe0Q5\x8c\xd1\xba`B\x8bxtH\x8d<\x81\xc1F\xe2\xf2\x05Y\xf8\x91\x1f\xb2\x14\xba\xc6\xebxc\xd0\x03\xfb\xc1\xc4\xcc\x99\xe1J\x9e\xd1 \xcf\xc03!s\xd6\xc3\x1a\xe2,qIG\xb7G\x9e\x1d\xdb\xa1m\x19\xa9\xde\xdeF>\x13\xdb\x90P\xa5v*\xcfB\x96"\t\t\x11\xd8\xb6\x8d\xb4\x13.1\xe2T\x9d\xc4L\xe4\xe9\x86m\xf6\xa8\xb7\xcd\xe7\x98\x92gv\xb5\xc8\xfb\x86\xa6x\xdd\xeec\x9b\x1b\xd8\x16"X\x813.\xa7\x90\xc4\xb6\x10\x82\x9f\xcc\xdf\x90\xd86$\xff\xb6mQ\xd7\xc2\xe9\xd8(0e\x82\xcc$\xa3lJ\x1b\xb6\xb9A\xdc\xa2\xb5\xe4\xadd\x88aJN.\xc6\xbc\x0f?\x1c\xfb\xa1m\x01\x05\xef\x84\xc0\x83M\x9c\x05\x08\x9b\x99\xb2\xcd$\xceI\xa04\xa3>\x94z+\xb2,\x02\x06\x89\x9b\xc9f\xc36?\xb4\xcdT\x7fuO\x06\x07\x10\x82&\xe8\xb8\x8fma\x98\x93\t]\xaae\xb5AH\xb8%\xe1*\x8e\xb2\xa0\x16YW\xbe\x15\xb1\x1d\xf3:\xdc\xc3\xb4o"I\xcd\x1b\xdf\xd3`*\xbc\x13\x87\x18"\x18F\x12\xdd\'\xdf6\x08&\x9aDS5\x9f\xfa\xde\x82D\xd8\xc6\x80V\xc5\r\x85\x0c\xa78\xbc\xcb\xfc\xaaK\xaf\xdb\xf0o\x1c\xf87Xo\x84\xa9m\x88\xcc\xc4\x01\x12\x86h\x1f\xff\xa6!\xa7&0\xb8\xe1\x1ej\x8ci\x18\xbc\x8f4\xa9\x1f\xbc\x0b\x8c\xd8\xfa0\xe6\xf5\x94\xfbB\'i(\xa4\xbd\xb4\xd0\xb4i[\x1a\xf2Y\xf4\xa2\xa8\x0c\x1a\x08\xf7\x08o\x9c\xb7{\xd5E\x1e\xd8f3g\x1c\xaeI\x135O\xf9`\xa7k\xde\x81\x9b$9\x82\x1e\xc5-\x08%X\x97E\xaa\xd9,\xdd4\x86Pz\x96\xee1\x10(\x8e1\xb8\xa2+\xa3\xf4\x91\xd4\x15\xe16\xa7\x1aI5,\x1c\xf7\x0bc\x93\xf8\xd7:it\x94\xfb\xde\x1d7\xfc[_\xd7\xfcK\x85k\x98_\x91\xf3^\xd0\xc0\xf1{qjU2\x9c/\x9e\xa2h.ded\xbf\xa3E\x92\x9f\xe6\x1d.3k\xed\x88w\xbcN=\'&\xa1 /w\r\x9e(\x18\xa8\xc7\x00\xf1F\x89\xe3\xea!\xfb\xbch\xd2\xa6\x15\xb60h\x91\xcb\xa5}\x8d\xb9/Hwr&Kk\xee\xea\xa2k\xcd!\x17\x0cv\x80\xc1\x16\xe2\x17\xaf\x1a\xde\x0b\xde#;\xa5K\x12\x1e\xe2\xa5\x98!\xb61\xe4\x12\xf7\xb6[\xc8\xc2\x0f`\x15\xe9-n\xb3\x86*\x1a\xa6\x9c\x88\xde\xc2\n\xdc`x\xe0z\xca\xc8\xfb\xbd\xf8\xa1\xfaM\xbc`\xa5\xe0\x03\xf2W\xb8\x02R\x96\xe2\xe4\x8c\xc3I\x05r\x02;\x8e\xb4\xbd\x13\xa65Vt\xb5\x96\x86T\x1a\xef\xa6m\xae\xd9V\xf9\x0eZ\\X9Z\xbe\xd69\xe8\xe4\xf7\xb2\xcd\xf7\xb6\x15\xa5\x97\xb8k\xa1\xb8M\xcb#\xe3\xac5v2n\x967\xc4~\xe3\xd9I{\xa9\xc2,-\x10Y\xdb\xa7\xd1v\xdc|o\x9b\x89\xc9p\xac\x92\xa5\xc0Z\x0e\x05\x0b\xad\xbb\x97ma`\x1b:\x13{:\x81\xf9\xd8N\x02k\xe4\xa9\x9c\xa4l80>\xbaq\xdf\x8c\xac\x98\x90\x93\xbe\x17\x02$l\x04\x02(\x18\xe2 w\xca\xc8\xc0\x8a\x14\x1b3\x9b\x13\xe6\x870\xc5}\xc8\x1d\x12~\xa0Q]@\xff[\xd9\xd8\nS\x1b+\xb5i\\\xe5\xdf4\xc0\x00-\xc3/E\xf2j& \x8baYO\xfa\xa1\x9f\xd1\x91\xf8#\x0cdm\xaf\x8dl\x1f\xe3A\x0f\xb0\x95\xa3\xf2 \x16\t\xc0\xba|*\x1d_s\\\n{\xba\xa9\x1e\x0bR \x99\x930\xd1\x8f\xf4C/\xa6\xa3\x0c\xa4\xb0}\xa0=\x8b\x1fH\xf7\x18\x08\xa2,v\xd5_\xf0Db\x8eB\xff\xf7\x13~0h\xf4\xa2\xa3\x8a\x07\xb7c\xd1\xcb,\x93\\\x14),\xc4f\xa0\xac7\xe7\x16\xdd\xe7:\xbaq\xea"\x81<\xf6(\x1b\x9e\xea X\xc3^}\x9e\xcc\xc0\xb6"2M{\x1b\xa1\xc3\xf1y\x08\x06\xfb05\x93\xa5\xcc\xc3\x04\x88\xdbM\xf8Ws\x1d\x9b\xc1\xa1\x83\xefg\xb2\x146{lE\xd3l\xa3\x9cr\x8b*\xec\x04\xe9\xb2\x02\xf1&\xc4\xbdz,\xd1 w\x82\xf6\x81\xe3VjT\xce}\x90\x05S\xb6\xa1Ne\xde\xb4z\x147tK\xdf\x0f\x99\x127#\xf3C)\xa2M\xdbh\xc0Q\x1e.e4!h\x9e[@\xea.\xec\xd5[\xc8\x0ek\x13\xbe\xb2|\xa6\x10#\xd7\xa9+\xd2\xdcM\xda\x16e\xcc\x81\xf8\x1cqT\xa2\xdcKS1\xd3\x98\x81T\xdb\x9c7\xc9\x0ez\x0b&2\x16T\x19\x13N?W\xa3\xb8\xd3\x1e\xb6)\x98wVLc\xd1\x9a\xbc\x15\x07\x15\xdd\xc10@c\xed\xc8\xa4(/1\xcfa\\6\xa2\xb2\xfd\xa8\xbd\xa0\xc7\x05){\xcf\xb5\x8e\xb1\xd6\xc9\t\x99\xf5\x15\xc3\x91`@\xf7\x969\xd6z\xdd\x9f\xa6eV\x8f\x9b\x18\x08\xf2=0\x9cr.\xbc\x89\x01\t\xc5\xe3\x06T\x8a\x93\x9eoX\xfeP9\xd0(\x18\xa8\xf7\x03JL\xf8\x8c\xca\x19\xa8\xcc\x0f\xc1\xc6\t?@Y0\xa9\x81Z\xd2\xf6\xb1\x02\xa6:\x1eR\xa0\xc8]\xe2\xeeIQ\x1a\xa9\xf5\xb1b\xe8\xfd\x10 \x1c\xfa\xf6\x0eq\xdf\xd3ul\xb4\xb8\x81!@\xf5\xb0I\xe8w\xa3\xa3\x8dd\xa5\xbf\xa3\xbb2[d\x91~\xc89*c\xe4\x99\xed\xfd\x80.`Y?\xa0;w\xea\xa7Re\xb6\xad=l\xe6\x83\x0b\x91+"\xa7\x11MY-\x95NI\xb3K\xc0\xe7L\x7f\xc0e\xaa\x1fl\xef\x87\x14\xbc\xe5\x01\x00\xb2\xc2\x92\xe8\x99h\x1a\x85n`@:\xb8$\x9b\xc4\xed#4\xb0\x10\x170*\x86u\x0eT>\xb7"\x8c\xdb\xbe\xb4"\x17\x07\xc7\x15\xa8H\x9e\xbc\xd1m\x8be\xad\xbc\xa1y&Z\x11n\x92\xd05\x1c1>\xae\xe8eA\x94\xb3;\x1fm/4\x8d\xde8\xaa\xadhx\x9cvI\x93dF\x8e\x8c\x06\xcay,\x94\xa6\xca\xfe\xf4\x1fg\'\xca\xd5\xf2/\xdf3L\x7f\xe3R>\xb9\xc2\xb0\xd1\xc5\x1em\xe0\xf6\xe1\xb1\xbe\x9b@\xe8\'\x0f\xeaG\xe5\x9e\xee\xde\xfd\xe5\xe4\xe1[\xa5\x96\xf77\xdd\xb7\x08\xa9{l\xb9^\x97GmQ\x1e7\xcb\xf2MH\xdd\x07w`\xec\xa7\xe5\xe3\xf2\xe3\xeay\xf5\xf8\xa4\x1eW\xb7w\xf7\xab\x1b\xf5\xc7\xd3\xdd\xfd\xbb\xe6\x1d\xdc|z~\\\xde\xdd??U\x84/\xce\x7fR\xaa\xb9\xaf\xff\xfe\xa3\x15q\x8dd1\xd7\x96\xa3\xe0\xf2\x15R\xd9\xe8\xf4\xee\xdd{\xbcD\xdd\xdc\xdd\xde\xae\x1eW\xf7oW\xea\xd3j\xf9\xa1\xfaN\xd3\xf7J\xdd\xacV\x9f\xca\x03\xef\x1f\xd6\xab\x1a\xf3\x18q\xd7\x1c\xc0\xa0\x8fK\xb5^\xfdw\xb5\xee\x08\x03\xae\xbf\xe4\xf3\xdc\x83.\xcd\xaa$\xaa\x7fu\xfb\xdb\xe7_\tb\x8b\x11\xdc|I\xfdJ\xebK\xfe\x94c\xb4\x12\xa1\x92\x16\x85\x8a\xfa8\xf5+\xcbw6\x97r\xc6\tb/\xc7\x945\xdfK[\xabR\x8bv\xacD\xf9^\xba~O\x8a)uc\x87\x8d\x8d\xbd\xfc\x8e\x95\x88\xf7\xa5\x9c\xcf\x99R\xdf\xbaM9\xb9\xf5)\xf3\x95\x95a\xb0g=L)X@\x04\xb5E\xed\xda\xd3\x81t/\xe3\xc0C\x0e\xd2\xb5x(\xeb\xd4zN\xdc\xb1\xb2D%\xf5+1\xc5\xe7\x8er"uC~\x19>v\xae\xcc\xfdJ\xc8*\xd35\xcf\xe8\xbb\xcf\x0b\x85N\xae,v\xf2)\xc9A\xc7\x86\x9d`\x83\xaa\xef\xc6\xbc]{\x96L\xe03\x88\x83z\x00^\xf7\xc2\xecd\xeb\xcaX\x04\xd2\xee\x95$\x99`\x9c\xa7\xae+\xe6\xdc\xe4\xd9\x0e\xb4E\xcf_\xca\xbc_<\x92u\x17\x95\xd2\x03j\x94v\xf8\xd6\xc6\xb2\xd2\xf5h\xeb8\x04\x0f\xd9\xe2\xd3"\xb2#}m\xa5\x97=\xa9~]R\xed\xad\xa8\xbd\xdd\x896\x94\x95a\x10\x15\x1d\xba7\xc6\xc8_Z~me\x94=S\xb5\xab\x1e\xdb\x98\xeep:\xef\xc8[[\xaaL\xa6\xaer\xd4\xdb\xd5\'|[\xff&O\xfak+\xf3 \x9e\xd1v\x03pHM\x80\xa7\xaf\xac\x94\t\xa7\x1emu\xd1\xa0.\xf3\xad3\xbb\xf6\xb4\x85\xda\x94*\xe4v\xfd~\xa5\xee\xee\xc1\xb2\x1f\x97\xcfw\x0f\xf7\xea\xf7\xd5\xfa\xe1\xb3\xfa\xbc|R\xcb\x9b\x9b\xee{\xf5\x8b\xfa\xb5q[\xc0\xeb*\x97\x0f\xa8|\x82\xc7\x0b\x8do\xb1\xb8+\xca\xa5\xa3\xf0\xee5\xf7?,w3x\xf9p\x83\xbe\xd5\xd7\xe8\xb8\xb0\xe4\xf7c.N\xbc\xee\xd5jy\xaf\xde\xbc\xbf\xbb}\xee\x8ei\xbfW\xaf\x96_\xda\r\xb45\x8c\xad\x8b\xde-\xdf}\xf7\x9d\xba^\xfe\xfe\xc7z\xf9\xa8\xce\xee\x9e\x9e\x0b\x9c\x87[uU\xf1}\\\xdd?\xab\x97\x03\xa7\xe1\xe9\xde/\xbf\x15C\x0f\x9b\xe5\x83\xdb\xef\x9e\xc5c|\xf7\xf3\xd5o\xb0\xb8\xde\x06\x81\x13\xdf\xfe\xf9\xe2\xe2\x047\x81\xc9\t\xfa\x8a\xf3\xb7\x8f@|\xd8\xd0n}R\xac;\xec,\x93MW\xb7\xeb\xd5\xdb\x82\xf0\xa9\x81*\xfe\x9f\xfa\xb4b+!\xe4\x0f_\xf719,q\x10\xe7\x17\xb7\x1en:\xf6u\xf1\xfea\xebR\xdd\xad\x93\xf5\xf2\xed\x07^Yn\xfe\x1f\xa3*\x17A'
p105
sg22
g23
sg50
Nsg51
Nsg52
VXL
p106
sg54
F0.44019999999999998
sg55
S'40bcb47dd9fe9364502ee191fe57b40a'
p107
sg57
I7
sg58
VLeast Squares
p108
sg60
F0.18729999999999999
sbag1
(g12
g3
NtRp109
(dp110
g15
I00
sg16
I10
sg17
S'3003124788081ac129322437fd975679'
p111
sg18
(lp112
I10
asg20
S'x\xda\x8dYko\x1b\xc7\x15\xfdN\x80\xffa\x10\xb4@\x83\xc4\xcc<\xee\xbc\x8a*\x80\xeaX\x91QY\xb2e\xb5\r\x8a\x00\x06c\xadl\xc1\xb4dHJ\xed\xfe\xfb\x9ey\xdc\x99%w\x19K\x1f\xa4\xd5rg\xe7\xdc\xd7\xb9\xe7\x0e\x97\x0b\x81\x9f\xcf\x9fWw\xc3\xbdx{7\xac\x1f\x86K\xf1\xdb\xff\xc4\xeb\xe3g\'\xbf\x9c<\xd1R\xd1\x0f~\xb9X..\x9e_\x9c\xe09\xf1\xf2\x89\x12\xe7\xe2@\x9c\x0e\x9f\xff\x9a\xfeY.\x9e>;9\x11r\xe5\x95\xf4F\xf8\x952F\xc4\x95\x8aB\x85U \x11\xd4\xcaj\x11\xfc\xca\x0bO+\x8a\xcb\xc5\x7f\x9e\x9d\x9f\x0b\x8d\x15R\xe5_&\xfd\xce\xbft\xbb2\xcb\xc5\xc9\xe1\xc5\x85\xc0\xeb_\x1f\x1d>\x15O\xc5\xb1x\xba\x11\xa7\xe2l\xb9\xf8\xe7\xe9\xf3\x0bAA\x18-\x9cPR\xe8\xe5B\xe0\xf1\xd5\xeb\x95\xb0\xcb\xc5\xcb\x93\xc3S!\x00|\xb9\xf8\xfb\xd9\xe9O\xe2O\xc7@xvz\xb4\\\\}\\\x7fJ\x0f\xaf\xdf>\xac\x97\x8b\xb3\x17x\x8b\x14\x16\xcf\x9d?{!\xfev\xbb\x19\xbe\xe8\xd5\xf0\xe5\xe1n}\xffc\xbdw\xfca\xf3\xfa\xee\xad\xf8\xe6\xcf\xab_\x7f\x85\x8b\xde\x7f\xd8|\xc3\x1f\xfd\xb0\xf3<\x10\xfc\xfb\xe7\xe3\x8b\xe4L\t\x17(#%.\x95Z\x19\x19\x95\xc4&G\xff:<\x17\xe5G\xae\xc8I\x03\xacg*\xfdk\xcb=\xad\x94\x81\xbf\xf2\xb5\x91*\xc4P\xaf\x15Y\x8a\xa2\xbcM\xa6\x1f\xdeD\xebz)\xb5\x89N\x1c,\x17B\xb4-dp\xce\xd7K)uz\xd9\x93\xe4XlS\xef*\xabi\xb98\xcd\xff\xd6}IR\xb4\x8c!(R\xf5\xdai\xa3\xbc\x9ab\x90\xce\x19\xde\xc4(l\xb2\x83\x81\xb0I\xddX\xa9\xd06V\x91\xf8\xae\x0b\x08\xf5\xa9\x1ea\xd0\xb8\xe5u\xc5\xe0IS]Fdl\x98\xc3`\xa5!\xbe4\x80\xb3\x83\x01\xab\x1a\x86`\x19\x83\xb6Z\xd7\xbb2z\xc4\xe2\xd4\x8c0(G!\xc6\xba\xaf\x0f\xcep,\xa2\xb4%.;\x18\x82Q\x8em\xf6\xf0\xd4\x0e\x06\xe9"?\xa9\xa4e8\xd2\x05\xbe\x8b\xd7\xc2\x0f\x87G\xcf\x7f\xc1\xff\xb8:\xceh\xaa\x17\x94\x92\x8a\xd1X\x8f\xbd\x1a\x1a?E\xf3D\xadt\xbalo\xc3\xd5)\xb1m\xd9\x0b\xde\xb0\x1b\xbc\x8b\xcdNcl$;c[w\x85\xd4Q\xe9\x89\x7f\x8d\xe1\x8f\x11\xd9\x96r*:6\x13\x8c\x00\x0cv\x84AE\xf8\xabZ\x11=\xb27r\rh\x1b\xcc\\\x8c\xb5\xf7-\xd7C\xdc\xc5`\xb5\xf5\xbc\x9bT\xfd\x92=\x05\xff\xba\x00\x1e(\xe9S\xe3\nk\xa9zX\x07\xafu\xdd\xc0!\xef\xe5\\\x8c\x9d\xd4\xaa\xe5z\x9c\xe4\x99\xf2\xc4i(\xc96?\xc4\\o\xd9\xef\xc6$\xb6\xd4#\x0cV"\xdb\xb9\xde\x08\xc145.\xe4\x9ct3\x18\xcc(\xcfL\x9c\xc4\xc2\x99V\xe8\xb2\x10H\xde\x18\xc9\xde\xc2\x12\x1cg\x06\xa5<\xd3\xa3<#"\xe9,_\x07/\x1b\x9a`\xa5yD\x9e=5c\xdb\xa2\x86u\xd5\xbf6\x90\xaf\xd7\x01\xb1Psy\xe6\x02?\x8erQ\x13>\xb3\xc9\xe7\xd56kds\xaaw\xad\xbac\xdc\xb2\xcd\x1cv\xdb\\\xcaH\xcb\xec\xaa\xbd\xaa\x19\x17\xc8\x99\t\x9aY\xdbhd\x9bC\xac-\x83\x8d\xc1r\xfe\x06\xf8\xaf\xd4\xf4\x84\xa3\xbce\xdb\x94\x9b\xc4\xcd\xeb\xd0\xe3&\xd96\xd4w\xab!\xa2m\xdbh\x147o4\x11\xd7\xa0q\x96\xab;\xf9\xdc\xc5\xc7\xd8f\xc7\xb692\x81\xc1\xa229?=n\x97z\xd9\xb5\x8d\xa8\xd5Ep\x93\xba@\x1a\xc4\x16,\xdd\x98\x84\x1c\xf3\xaf"\xf2[\xb6\xd9\xb1m\n\x8c\xc7\x84\td\\\xd1@\x13\xed\xa3ls\xe3\x9cD\x8aq\x86+\rRv\\\xf3\xb2\xb6\x86]\xee\xb3\xd4\x88;\x98)\xf7Ef\x10\xa4\x14\'8j\xbe\x11&*\x00\xb6=\xf5c\x0c\xdeQd\x879\x1b\xb9\xca\x90\x17A\xcda0^q8H\x1b;\xa9\xf9\x92}\xc9?\xd8L\xb5Bo\t\x97\x1a\xfd\x96\x7f\xfd\xc8\xbf\xce\xd0(\xe1 \x19$\xa3!*\x8c\xf85\xff\x861\xa7\x06\x15B\xe0\x1e\n\xc2\xab\xb6Y\xeb+\xdfOr\xc7\xb5T\x03\xb1Oj>\xcaV\x17\xde2LYH\xb0\xd6E\xd8\xb2-\x8c\xf9\xccSlh4\xa1\xb9T4\x8aJ\xbd}\xd5\xb68\xb2\r\xb1v\xfc\x06\x03]\xcc\xc0\xad\xa3\xda\x18vsGzn?Pjf\x127O\xcd\xf4\xe0\xbbT\x8b\xad\x8b\xf8\x98rG\xc9\x8eAG4:fhP\x1f\xf7,\xd0s\xd2\xd13\x9c\xaaX\xceA\x07\xe1\xee\xae\x7f\x8dk\xda\xa8\x114\xf8\xd94\xa65\xdan\xf97\xa3\xe1\xaei\xbc\xd5\x81}\x9aB\xcch\xbc\xb3\xfa1\xfe\xcd\xf9^mC\x96zn\xb0\x90z\x92{\xa1\xd1\x10\x81\xb3\xba\xcf\xca\xe6@R\x13M\x80\xbcn\xd2\x14\x8a\xa7i.\x19\xba\xfe\x8d\t\x83\xee\x18 \xde\x9c\x95\x9c\xb3P~\xb2iRRs\xf9\x0b\x1d\xd9\xdb\x97\x9b`\x08h/uc\xd2\xba\x05VRo_2c0#\x0c:F#\x9bW-\xf7nH\xc0\xa8\xe7b\x1c\xb4\x1a\xd5\x90\x9a\xf2\xafo\n$v]\xe2\xbaK\xac\xda\xe6\xdf\x8cF\xb7\xd6d\x9d\xe4\x8c\xd3\x96u,^\xa5\x1e\x19c\xaa\xb6e/\x90d\x89\x08\x861\x1c\x0b\x85\xf9E\xca\xb9\x19\x87\x1a\xa3\x19;\xf5\xafQ\xcc\x9e\xc9\x8a\x91\xe0\xecfj\xb9m\x1bU\xdb2\x1a\xf8\xae\xe9j\x1f\x1b\xd5\xa3\xb3\xe8G\xe9\x9d\xec\xf8j\x9b\x82\x82\x0c\x91u\xb5CS\xae6\xa0i\xcd\xcf\x0cJr\x9b@QO\xf4\x8e\x91]\xd3\xe2m|\xa9\xbd\xeeS\xddNm\xdan\x9b\xf2\xa1)Z4\xae\xc8zG!\xbd\xc2\xa3\xfafv\'\xdb\x06\xd9\xc89\x89\xf7FeX\xaf\x83\xc1\xe7l\xc33\\fn\xa6ga\xcel\xc5\x10C\x13p266\xc2\xd4\x960\xf8Q\xee\xe8hX\xe5x\x9dTG\xc5\x00\xf1\xe4\xe7\xea\x02V\xb7\xbaP3\x18\x9cn\t\x03a\xc1p\x82k\xb2\x19\xbc\x910\x84\x11\x86\x80\x01\xb0&d\xc4$Mmv\nZ\xceiZ\xddG\x10\xec7\xe9o\x9a|\x9fB\x9b^\x87\xf5mn\xf1>\xfb!\x8eb\x81\xf9\xa4\x0c\xfe\xd8\n=\x8d\xfb\x81\xf6\xc8\x12\x9a\xf3\x83\xb2\xa3Q\xd9\xcf\xe8\x07\xd9\'\xc3~8@\x1d\x8e\xcds\x8b\xec\x184|W\xf4\xafJx<\xe3\xd5\xe8\xffq\xce\x0f\xd1\x876\xbfA\xdcObA}\x12\xee\x01\x00GqK\x82\xc9\xdb\x1aF\xcb\x9e\xebF\x83\x1bK\x87\xc0\xa4\x91\xb4vE\x836o\x1eU\xc7Z\x8dl#\xf4]S\xdf\xa6\xbda\xff\x1arqV\xc3D\x15tk\xe4r\x12cG\xbegT\x97\xf9\x14\x9aF\x0cj\xc76\xd5mC3\x80\x8c)h\x90\xd0\x81\xb7\xc2\x08_U\xfaWm\xd3\xa3\xdcq\x90\x17\x1c7\x1d\x1d3\x04\xe6>\xe3\xfd\x1cGI~$5\xb08\x9d[TS\xf1\x9at\x9f\xbb]ou\xdb\xbd%\xa3a\x8e\xb26\xcd\xb0\x05\x8d\xc3\xc4\xdbf\xcfh\xe2\xe3l3\xe3\xdaDVF>S\x00\x03\x1b\xb6\r\x93\xf9\xdc,\xed}\x1f\x9a\x8c\x9c\xf2\xafo\xa2\xccX\xdd\x9aeS\x94I{\x9am\xdb\xcc\xa8\xb7h\xb2\\vQ\x019{\x1aJ\xe5Q\xb3\xb4\x80y\'\xc94\x96\xd0\xa1&R6\t\x90\x18\\Lo\xcc/L\xca\xab\x99\x97\xd4\'\xa7\xa5\raB\x7f1\xcaF\xac\xaai\x01\x08/\xf6\x89\x8aI\x16\x00\xc3a\xc3\x80OM\x1b\xa2-\xc8\xbfa@(\xfd\x14\x03\x88\x995a\x92\xb8\xbb\x18\x92f\xe5D\t\x91O\x91\x94\x0e|D\xa9"e\t|\xa2\xbb\x1f\x88I3\xb7\x1f\x92\xadi\x1b\xc7$\xb0\xe3\x07\xc3~@\x13\x8b\xbb\xe5\xa9\xb5\xa3v\xea`\x95\xe4:\td\xb9\x91"\x932\x86\xee\x07\x14K`\xe1\x01f\x1a\x9dz!\xef\xc2\x14\x83\xcb\xba\x8c;\xa6\x99\x8c\x02\xa1\x1f\xdb\x04\xd5\x8e\x07\x83\xd7\xbcGjP\t\x83\xe9~\x00\xd3\x04\xa6&\x10\x90\x92}NE)\xcd\xf8AGV[\x04%\xb9\x8bAG\xdf\x9a\xbaW\xb2\x9d\xc5Fnw\xa8~\xb2\x19C\xf7\x03\xa6\xfd\xe0\xf8\xe8.0\x85\xe4\xd9F\x85\x99\x9c\x0c\x90\x1e-5\xd2A\xc9N>\x84\x10\x1d\x1fy\x96\xd3\xa7\x1c\x80\xc8\xa7=&F\xaf\xd3Q\x8c\x1f\x1dW@\x9b\xf0\xa8\xa0\xd1\x08\x9a\xf4\xf3`\x83\x99\xe3\n\x98\xd1\x0e!0\x1e\xce\xc9\xe5vP\x1a\xa9\x9d<H\xd3d\x97\x96a\xeb\xa86\xa3\xe1q\x9a\x82\x0f-3b`4`\x00\x13\x1f#\x97\x8f\xffqr$(\x97\x7f\xfa\x9ea\xfe\x1b\x97\xf4\xc99\x90\x97\xd8#\x0b\xaen\xef\xf2\xbba\x9c8\xba\x15?\n\xba\xbf~\xf7\x97\xa3\xdbo\x85X\xdf\\\x96o\x11\x10\x9c\xf4\xd8z\xb3I\x8fb4\x97\xe2r\x9d\xbe\t\xc9\xfb\xe0\x0e8\xee\xd3\xfan\xfdqx\x18\xee\xee\xc5\xddpu}3\\\x8a\xdf\xef\xafo\xdeU\xef\xe0\xe6\xfd\xc3\xdd\xfa\xfa\xe6\xe1>#|v\xfa\x93\x10\xd5}\xfd\xfb\x8f*z\xb3\xe5)\x01b:\xb0N_!\xa5\x8d\x8e\xaf\xdf\xbd\xc7K\xc4\xe5\xf5\xd5\xd5p7\xdc\xbc\x1d\xc4\xa7a\xfd\xa1\x1c\xd1\xa9\xef\x85\xb8\x1c\x86O\xe9\x81\xf7\xb7\x9b!\xc7\xdcE\xdcUO`\xd0\xc7\xb5\xd8\x0c\xff\x1d6\x95\xf6\x96\x8bW|\x9e\xfb\xa4\xa4Y\x96D\xf9\xaf\xac\x7f{\xfe%\x1a\xe4\xa3@\xac\xd4}%\x98\x8c\xca\x91Rb\xc4\xacF\xe28N}\xa5M{\xb63\xcejY9\xa7 \xd6\x99{V"Q^Q\xdfS\xfb\x94\ri\xec\xd0\xa1\xb2W\xd8\xb3\x12\xf1~eG+\xa3,+\xa1\xc0\n{\xa7\tin%9\xact#;)\t^\xd8\x19\x82\xacc\xce\xbe\x95\t\xad\xef+UEI\xd1\xa92\xaa\xa7J\xdf\xbb2\xf4\x95\xe9H9\xef\x89"\xceh\xf3\x884\xbb\x12\x85\xfd*\xf6\x952\x0b\xc9\xd4<=\x957\'V\x9b]\x99\xe2\xc9\xa7$Y \x97x\x1a\x82")\xe7\xa8{\xa2bbZ\xa9Z<\x15YUz[\x89N\xeaq{V\x86\xb4Rw\xb4*\xe9$\xd8\x19\x89\n\x13%\x1a\x9f]\xe9\xd3J\xd3\xf7\xb4\xc6\x97\x0c)\xd9\xa73\x07\xee_I\xdd\xb7\xb2\xa0\x8c&qp\xee\x12{|kR&\xb4Y5\x1d\xdc\xd4x\x92\xb1e\xef$\xa7\xf7\xaftmea\xe8|\x1ao\xca\x11sj\xae\xfbW\xfa\xb6\xd2\xe5\xaf\x16\xb0\xb7\xb4\xd9C.\x1fl\xcc\xae\xb4ie\x18e\x82\xb2\xc5\xfe\x92\xb7Ew\xec_\x19\xdb\x9e\x9e\x8c+X*\xda|F\xb0w\xa5\x96\xa3\xbc\xf5\xba\x8c\xce\xce\xd4\xd1\xe8\x0f\xd0&\nL\xe4v\xf1~\x10\xd77`\xd9\x8f\xeb\x87\xeb\xdb\x1b\xf1\xdb\xb0\xb9\xfd,>\xaf\xef\xc5\xfa\xf2\xb2|\xaf~\x96\xbf6\xae\x0bx]\xe6\xf2\x11\x95\xcf\xf0x\xa2\xf1\x1d\x16\xa7\xa4;\n\x85\x97\xd7\xdc\xfc\xb0\xde\xcf\xe0\xe9\xc3-\xfa\x16\x7fD\xc7)^\xdfO\xb9\xd8\xf3\xba\x17\xc3\xfaF\xbc~\x7f}\xf5P\x8e\xbe\xbe\x17/\xd6_\xea\x8d\xd4\xd6\xa2Yu\xb7|\xf7\xddw\xe2b\xfd\xdb\xef\x9b\xf5\x9d8\xb9\xbe\x7fHpn\xaf\xc4y\xc6\xf7q\xb8y\x10\xcfGN\xc3\xd3\xdd/o\x92\xa1\x07\xd5\xf2\xd1\xedw\x0f\xcdc|\xf7\xf3\xf9\x1bX\x9co\x93\x95\xc4\xb7\x7f>;;\xc2M\x95\x0eY\xf8^\xc6\xf9\xe6#\x10\x1fT\xb4;\x9f$\xeb\x0e\x8aem\xd3\xe1j3\xbcM\x08\xef+\xa8\xe4\xff\xb9O3\xb6\x14B\xfe\xf0e\x8f\xc9A\x8aCs~r\xeb\xc1\xb6c_&\xef\x1f\xd4.Un\x1dm\xd6o?\xf0\xcat\xf3\xff9\xbd\x19\x13'
p113
sg22
g23
sg50
Nsg51
Nsg52
VXL
p114
sg54
F0.45040000000000002
sg55
S'40bcb47dd9fe9364502ee191fe57b40a'
p115
sg57
I8
sg58
VLeast Squares
p116
sg60
F0.1875
sbag1
(g12
g3
NtRp117
(dp118
g15
I00
sg16
I11
sg17
S'c757f3ed1ac31233ffaad09ed03cef71'
p119
sg18
(lp120
I11
asg20
S'x\xda\x8dY\xfdo\x1b\xc9\r\xfd]\x80\xfe\x87\xc1\xa1\x05Z$\xd1\xcd\xf7GQ\x1f\xe0\xfa\xe2sP\xc7N\x1c\xb7=\x14\x07\x04J,\'Fd;\xb0}M\xfa\xdf\xf7qv\xc8]iW\x85\x1c ^\xafvv\x1e\x1f\xc9Gr4\x9f)\xfc|\xfb\xb6xX=\xaa\x8f\x0f\xab\xe5\xd3\xeaJ}\xf8\xafzw\xf2\xf2\xf4\xd7\xd3\x17V\x1b\xffc\x9a\xcf\xe6\xb3\xcbW\x97\xa7xN\xbdya\xd4\x85:Pg\xabo\x7f\xa1?\xe6\xb3\xa3\x97\xa7\xa7J/\x92\xd1\xc9\xa9\xb40\xce\xa9\xb20E\x99\xbc\xc8^e\xb3\x08V\xe5\xb4H*\xf9\x85/\xf3\xd9\xbf_^\\(\x8b\x15\xda\xd4\xff\x1c\xfd_\xff\xb3r\xe5\xe6\xb3\xd3\xc3\xcbK\x85\xd7\xbf;><RG\xeaD\x1d\xad\xd5\x99:\x9f\xcf\xfeq\xf6\xeaR\xf9\xac\x9cUQ\x19\xad\xec|\xa6\xf0\xf8\xe2\xddB\x85\xf9\xec\xcd\xe9\xe1\x99R\x00>\x9f\xfd\xed\xfc\xecg\xf5\x87\x13 <?;\x9e\xcf\xaeo\x97_\xe9\xe1\xe5\xc7\xa7\xe5|v\xfe\x1ao\xd1*\xe0\xb9\x8b\x97\xaf\xd5_\xef\xd7\xab\xefv\xb1\xfa\xfe\xf4\xb0|\xfc\xa9\xdd;\xf9\xb2~\xf7\xf0Q\xfd\xf0\xc7\xc5o\xbf\x81\xa2\xcf_\xd6?\xf0G?n=\x0f\x04\xff\xfa\xe5\xe4\x92\xc8\xd4\x0b\xe3]\xd2\x1a\x97F/JvYc\x93\xe3\x7f\x1e^\xa8\xeeG/|(\x19\xac\x9e\x1b\xfa3t\xf7\xac1\xce\xb4k\xa7M\xa9/\xa0k\xe3\x83\x8ftm\xccB\xd3O\xdb\xc4\x19\xf0]/\xb5\xf5`\xf1`>SJ\xb6\xd09Ez\xf2\x85\xa6E\xa0\xab\xbb\xc4\xa2\xb6\x876!\xe6\xf9\xec\xacb\xf0\r\x97\x0e\xbe\xb4\x97\x02vI\xed~\xb4\xce\xe70\xc6\xa0c\x0c\xb9]:[\xca6\x06\xaf\xebn\xb4\xb1\xf1\xde\xf2\xc6.\x15\xbe\x9b=\xb89\xb3\x03\x0c6f[\xd8\xf6\xe4\xc9\xb2\x0e\x9bw\xd1\xe4\t\x0cA\xe7\xc8\x97\xc6\x8e0\xc0\x15\x82!Fa,x\xc7\xec\x94\x8c\xa8<s\x03\x0c&\xfab\x1bO>\xe5\xe8\x9a\x91\xae\x80\xa04\x81!\x9b\xc2<x\x90\xb5\x8dAg\xe7\xd9x\xe3\xc5-1\xf2"\x1d-0\x1c\x1e\xbf\xfa\x15\x7f#\xf8O*\x9aF\x981\xda2\x9a\x90\xf0.A\x93\xc6\x91\xf1\xc2,,]\xca\xdb\x88_\xcf\xb6U\x16\x92s\xa9{C\x8a\xa5\x94\xb6\x8bs\xa1\xd9\xbce\x9b/\x9e\xf9u\xda\xc5\x11\xbf\xb6D\x893\xc3>\x06\xc1\x86\xef\xc2\xc9\xc0\x10\x06\x18Lq\xd67\x0c%Y\x1f\x12\xe7\x80\x8d\xdeO\xf9\x18;\xb3\xe7\x1c\xfc\xb9\x85!X\xf11\xa8t}\xd8{\xe17E\xe8@\x8du\xd3\xfc\n\xb3b\xbb\xb69\x16\xbe\x8e\xd9xc\xa6b=\x84\x9e\x87q\xbe\x19\xab{\x1f\x87~\xe3\xcc\xa9\x07aD\xce\x1f\xd9\x01\x86@45\xdb\x9d\x0fY\xfc\xe2c\xb2z\x02\x83CNJ\x9c!\xa9\xb70 l\x99u\x03*\xf9\xd2J\xd8#\xe9\x03G\x86\xa78\xb3\x838C\x86y\xde\xc9\xfb\xec{49\xd9\xb4G\x9c\x1d\xb9\xa1m\xc5\xb6|\x05\xbf!k\xdb\xde\x96uhq?\xd2\x12[\xdaeBT\x8d}\\#\xb5:6\x18\t\xe6\xe0DK\x8a5\x1b\xb6\xb9\xc3\xde\xb6\x88\'%\xd2\xb55\x89\xd1\xf8\xe8\xac\xdb\xc76?\xb0-&o%wK\x0eA\xb3m1L\xc6\xaf\x17)\xd5\x91\x1c\xb3e[\xf2Zr(UhU\xabs\x12\xa9\xf0%n\xd8\xe6\x07~K\x0e\xd5\x82\xc3\xc2\xb1=d[\x8a>\xecc[\x18\xda\x16a[\x11\x01\xd7\xac\xbf\t\xfa;\xe9\xb7\x10\x9c\xd4\x802\xd6\xdf\xe2\xbc\x15gy^\xd4\xf2\xbc\xbb\x9b6\xfd\x16\x86\xb6\xa1J%\xe6\x86\x90\x85\x01\x9a\xbdl\x8b\xc3\x98\xcc\x16\xafk\xaaj\x93\xb1\x1c\x1d\xa8u!N\xf9-r\xd8Rx\xe9Q}CP\xb1A\xc5\x8a\x98\x17Q{\xd4[\xd2\x9d4\xc4\x90P \xac\xc4\xbc\xe6\xeb\x88\xea\x14\xa6t\xc7\xa1 \xf2~6\x8c0\xc4.\xcb\x88\x1f\x9b\xb2$\xba\x95d\xd2Fo\xf2\x9b\x06\xfcFGY\xcf\x01\x07\x89\xe3(0\xd8\xcb\xee\xc3o\x1ejj6\x99c\xc7D\xe3|\x83\x13P\xb6\x8a\x9d\x8c\x9d"\x11Q\xa2\x1f\xe5|\x8e}\xceGI\x11\xe7\xa4\xb6\xa0\x8el\xd8\x96\x87z\x96\x90v\x91\xbd\rEk\xd7P\x0f\xfc\xdb\xc7\xb62\xb0\xcd\xa1^\x88\x82\xe0Q\xf6|\x88\xde\x99\xa9\x9cw\xa5\xb7\r\r\xdf\xc8o\x99+\x0e\xb2\xac\xe4\xbef\x19i\x1aL\xa6\x9a\xa5{\x0c\x08\xb2\xc4\xca\x85\xc6(\xfa\xccu\xc4\xb5\x92\xb3\xad\xa9\xa6\xafY\x10\xf4\x11\xbfA\x984\x99\x9bO0-5\x8b:\xaa\r~+\x9a\xc6\x82E\x1f\xc7\xf1\x12\xb0\x11gV\x80\x86\x95\xbdb\xa7\xd6\xd9\xf6\x06\x13,\x8a^\xb3\xcd\xa1:{\xe6:\xb9\xc9\xdc\x0c\xd10U\x8ej\xd5vn\xa2\xb8\xf2\xc7A\xca"\x04Z\x12:$\xaa\xc7\xb5e\x11O\xa4\x9c\xd9\xaf\xe8\xad\xd8\x17\x10{\xd7\xf9{\x0b\x03\xba\x11^\x1aS\x18\xe9z.\x89\x99\xf4V\xe0\xc0\xb3\xa2\x886;\xc2\xe0\x06\x18,:\xa2<`\x95{\xd2\x82`\x9e\xd2\xdfl\xf9\x11dC\x1a\xeb/\xf5\xe5M\x1ft\x11QH\xd2\x83\xa3\xf7\xdc\xf2\xb1\xeb}\xac\x935Y"\x0e\xae\xc8\x8c\x06\xad\xc6^u\xb3\xe6\x06\xd3\x0f\xb1IE\x14F\xfa\x03\xe3J\xf0vj\xc6\t\x92$\xb8\x1c\xc5\xaf-\xdcE\xc2\n\x91A\xea\xb4\xe4\xae\xd3\x9b\xb6\xf9f[E\x03\x91\xd3\xac\xca\xd9\x1b\xa9\xe8\xe8\xc4\xf6\x8b\xdf\xd0\xdb\x86b"\x19\x9d\x90\x0b\xdc\x02b\x18\xf4\x93\xb1\x93\xb5\x97\x8c\x9b\xb0\xcd\x19-\x06\xf9\xe8E\xf0\x92\x84\x91\xd9\xd2\xbe\x8a\xa6\xd9fR6\x9c\x1e\xd99\xd9\xca\xa0\x85\x0c{i\x9f\x89\x03\xdb\x0c"\x99\xbb\nT\x96\xc8\n`t,S}\xaaIE\xf2\x02\r\xf5(7\xadeY\x022i\x90;M\xed\xa6E\xd2\x9d\xa3\xda\x1bs\xec\xd8\x9cY\x13\xd0\x1c\x1b\xae3\x88I\xfc5\xa5\xbf\xce\xf5)U\xc6\x18\\_Pl\xec\xc3\xa8\x08\xd5%V\x1e\xf2\x00C.\xe8\x1d\xdb\xdc\x82a\xc5\xf0\x9c\xea\xa0\x0fn\x8a\x87\xa2EZ&ft\x1b\xb5\x08S\xd62\xb7t\x9e\xefj@,\x84\xa1\x0c|\x81\xf9\xa4\xed\x85\x17\x18\xc7\x18,\x82\xce\xc4I\x1eDy\xd0\x10\x8ex\x88I\xe2\xccda\xcc$\xdbOu\x9az\x18\xab{\x0c\x18(t\xab7\x84\'r\xf7iq\x9d\xa6\xea<\xeaV\x7fN\x90\xe2X\xab%\x15@\x99l\xec\xa5xa\x9a\xc9\x9bs\x8b\xeec\xdda:\xee\xc6"\xc41T\x9f\x9bL\x8bvQ\xef\xa5Q\xd6\x0cl\xf3\x18\xc3t{\x1b\x82\x8b%\xd3a&+f\xda6\xd1(\xaa\x18\xa3\xfe\xac\x9fMS?\x14\xf7\xc7!:\xc5\xb4i\x9b\xe9mC\xe4\x96\xb6\xeb\x82NXx\x95\x0bHo\xbd\x97mv\x10;\xe8\xc9\xba.\x08~sZ\xca\x01\xc6\x0f\xe7\xecdm\x91\xe3"4)\xa3\xf8M\xa6\xf4\x95\xcc\x8a\x0b\xb5()RkS\xa3*\x1a\xd6\xa8\x10mS} K\xce\xcb\xecY0\xe7\xeee\x9b\x1b\xe6\xa6u<\xe7\x96\x942w&\x1eh\xec\x94\xdfR\x18\xa4\x88\x1d\xf9\r\t-\xad\x93\x1b\x88\x82\xf4\x0f\xc8\x80\xcd\xdab\xdd\xa0\xb6X\'\xd3|\x81Pk\x99\xb1\x11\xdf\xfb\xc4\xa4\x82y\xa7\x04\x9b[\xe8\x8c\xfe\x82\x8f\xa4\x10>\xdc\x06\xea\xe2\xb5\xeb\xc8\xa2\xceK\xcc\xf3T\x11\xa5\x0bt\xdb\xad\xb5\x81g\xb4@5\x9cr4\xef\xc9)\x9dO\x15\xc3\xa1` \xc9\xe4\x96\x08\xf4\xb8\xd8\xa7\x80iGs\x1b\x18\xa0\xd8<\x8b\xbaH\xa1\xb2\x89\xc1\x96,\xca\x94\xe5\x1c\x04\xe3\xb1\x94\xff\x8c\xf2O\x18l\xcf\x03\x10&\xcd\xd2o\xc2@\xe6\xc0\x8f\x9e\xe2\xc1\xca\x9b3\xa2b\x1b\x03\xc2\x96\xddL\xa7\x9c\x9c\'\xdd\xa2ZH\xa3\xf6\x15C\xcfCt!\xb1R\xd2\x9cdR\xdfUu\xa4ob\x88\xa8/|\x12\x82!m4\xe6d\xaby\xe6OE\x8e\x071\xab:iH\xea(p\xeaz\x1e2\x06\x08\x16\x03Hp\x96\xf3\x05\x94\xde\x16`\x9b<\x18\xd1X\xba;\xf2\x05\x8a\xab4\xbb\x96\x8f\xf1\xa8>E&*\xa7R1\xf4<\xe4D\x05\x88_\x80|)RS\x8c\x99\xc0\x90!_\xf2\xf8X*\xd1\xda\x049\xf2\x0c\x1c\x9e&u\xcd\x0b\t}A\xd3HG1ip\\\x01\xe1\xe1\xeam-\x9ad\x96\x1e\x8c\xd9vb$\xb2\xe0RJ\xf2\xc4H_\xbc\x91\xbc\xd0\x96\x95;\xda\xbesF\x94l\x1c\xd5V4<N\xa3+\x96\x03\x06_2\xa31\x96&\xd5=\xd2\xfe\xe4\xef\xa7\xc7\xca\xd7\xf4\xa7\xef\x19\xa6\xbfq\xa1O.\xc0^\x0bj\xa7\xae\xef\x1f\xea\xbb\xd1\x0f\xab\xe3{\xf5\x93\xf2\x8f7\x9f\xfet|\xffg\xa5\x96wW\xdd\xb7\x08\x88@zl\xb9^\xd3\xa3h\x8e\xb4\xbaZ\xd27!u\x1f\xdc\x81\xb1_\x97\x0f\xcb\xdb\xd5\xd3\xea\xe1Q=\xac\xaeo\xeeVW\xea\xf7\xc7\x9b\xbbO\x8d\x1d\xdc||zX\xde\xdc==V\x84/\xcf~V\xaa\xd1\xd7\x7f\xff\xd1\xb2\xa2\xc6M\xfd\x06\xa4 \x8e\xe9+$\xda\xe8\xe4\xe6\xd3g\xbcD]\xdd\\_\xaf\x1eVw\x1fW\xea\xebj\xf9\xa5;\xa2s\xcf\x95\xbaZ\xad\xbe\xd2\x03\x9f\xef\xd7\xab\xea\xf3hp\xd7\xbc\x80A\xb7K\xb5^\xfdg\xb5n)1\x9f\xbd\xe5\xf3\xdc\x17]\x98\xd5\x96\xa8\xfe\xd6\xedw\x1f\x7f\xd4e\xf3Q V\xca)l\xfd\x86&\xb6\xd3\x86\xdc:o7\xf4S\xbf2\xc01o]\xbf\'d\xc0t\x87Q&\xb6>&\xedX\x89@y\xeb\xfb\x95\x98\xd3r7vX\xdd:\x87]+\xe1\xef\xb7a\xb0\xb2PK\x83\xfbt\xc0\xde\x1d\xfa\xe8\xe9\x95$\xdfo\xe3\x00\xad\xa76\x12h\xeb\xa1J\xa50\xecXIv\xa6~%\xa6\xb6\xfa9U\xd5N\xa5hH\x9e\\Iv\xe6~\xa5\xa9:I\x87\xed!vC>\t\xe1\xce\x95\xa5_\x89\xfa\xd3q[\x0f\xd3(\xb7\t\xf5\xe4Jb\x88OI\xba&\xddve7Y\xaeZ;VR$\xf0\x19Dm\xad\xe9\xb4\x8f\x98\x82\x08w\'\xb0;\xd0\xbaB+\xad\xc4\x10fY\xdbUE\xea\x97\xe87e\xfb\xe4\xcaL+\x9d\xac\xcc\xb9\xb4\xe83\xba;\xb4\xc5\xb84\xbd\x92\xfc)\xd34q\xe9J\x17[\xdds\xb6\xce\x1a\xbbW\x06Yi]g\'\xfb58\xbb\x83[\x17ie\xec#\x81\x9a@\xe2\xb6\xb6\xc8\xd4F\xec\xe2\xb6[\x99\x061\xd4\xe5\n\x06\xa5\xdc\x86\x8d\x1d\xd1\xe7jfgA\x9b\xbc\xef8\x8d\xb6r\xdc\xb5\n\xbbW\x16Y\x19M\xf7\xb9)\x9dwb-\x81\x93+)\xe2\xed0\x86\xba\xbct)\xc76\xe8\xea\xdd+I\x02I\xdc.?\xaf\xd4\xcd\x1dT\xf6v\xf9ts\x7f\xa7>\xac\xd6\xf7\xdf\xd4\xb7\xe5\xa3Z^]u\xdf\xab\x9f\xd7\xaf\x8d\xdb\x02^W\xb5| \xe5\x13:N2\xbe\xa5\xe2\xde\x80\x87N\xc2\xbb\xd7\xdc\xfd\xb8\xdc\xad\xe0\xf4\xe1\x86|\xab\xff\'\xc7\xa4\x92\xcf\'\xb4\x98\xd7\xbd^-\xef\xd4\xbb\xcf7\xd7O\xddI\xdcs\xf5z\xf9\xbd\xdd@Y\xf3\xd6/zZ\x9e={\xa6.\x97\x1f~_/\x1f\xd4\xe9\xcd\xe3\x13\xc1\xb9\xbfV\x17\x15\xdf\xed\xea\xeeI\xbd\x1a\x90\x86\xa7{^\xde\x93\xa1\x07\xcd\xf2\xc1\xedOO\xc2\x18\xdf\xfdv\xf1\x1e\x16\xd7\xdb>\xd07\xba\xdd\xed_\xce\xcf\x8fq\xd3\xd0\x17H|\xaf\xe2|\x7f\x0b\xc4\x07\r\xed\xd6\'d\xddAg\x99l\xba\xba^\xaf>\x12\xc2\xc7\x06\x8a\xf8\x9f\xfa\xb4b#\x17\xf2\x87oz\x9f\x1c\x90\x1f\x84|\xa2\xf5`\x93\xd87\xc4\xfeA\xabR\xdd\xad\xe3\xf5\xf2\xe3\x17^I7\xff\x07v\x03\x17`'
p121
sg22
g23
sg50
Nsg51
Nsg52
VXL
p122
sg54
F0.45889999999999997
sg55
S'40bcb47dd9fe9364502ee191fe57b40a'
p123
sg57
I9
sg58
VLeast Squares
p124
sg60
F0.18729999999999999
sbag1
(g12
g3
NtRp125
(dp126
g15
I00
sg16
I12
sg17
S'0e1ba14a70d384e89e1ed4b74c3503e8'
p127
sg18
(lp128
I12
asg20
S'x\xda\x8dYmo\x1c\xc7\r\xfe~\xc0\xfd\x87A\xd0\x02\r\x12_\x86\x1c\xce[Q\x05P\x15+2*K\xb6\xac\xb6A\x11 \xb8X\'[\xb0,\x19\x92R\xbb\xff\xbe\x9c\x17r\xf7\xb4+\xe3d@^\xcd.w\x1e\xbe=$g\x97\x0b\xc3?\x9f?\xaf\xee6\xf7\xe6\xed\xddf\xfd\xb0\xb90\xbf\xff\xcf\xbc9z~\xfc\xcb\xf13\xb4@?\xc4\xe5b\xb98\x7fq~\xcc\xcf\x99W\xcf\xc0\x9c\x99=s\xb2\xf9\xfc\xd7\xf2\xc7rq\xf0\xfc\xf8\xd8\xd8U\x04\x1b\x9d\x89+p\xce\xe4\x15d\x03i\x95\xc8$Xy4)\xae\xa2\x89\xb4\xa2\xbc\\\xfc\xe7\xf9\xd9\x99A\x96\xb0P\x7f\xb9\xf2\xbb\xfeB\xbdr\xcb\xc5\xf1\xfe\xf9\xb9\xe1\xd7\xbf9\xdc?0\x07\xe6\xc8\x1c\\\x9b\x13s\xba\\\xfc\xf3\xe4\xc5\xb9\xa1d\x1c\x9a`\xc0\x1a\\.\x0c?\xbez\xb32~\xb9xu\xbc\x7fb\x0c\x03_.\xfe~z\xf2\x93\xf9\xd3\x11#<=9\\..?\xae?\x95\x87\xd7o\x1f\xd6\xcb\xc5\xe9K~\x8b5\x9e\x9f;{\xfe\xd2\xfc\xed\xf6z\xf3\x05W\x9b/\x0fw\xeb\xfb\x1f\xfb\xda\xd1\x87\xeb7wo\xcd7\x7f^\xfd\xfa+\x9b\xe8\xfd\x87\xebo\xe4\xd6\x0f\x8f\x9eg\x04\xff\xfe\xf9\xe8\xbc\x18\xd3\xae\x800X\xcb\x97`W9{gy\x93\xc3\x7f\xed\x9f\x99\xf6cW\xe4s"\xc6\x00\xe5O\xdf\xd6\x10\x002\xb6kg\xf9\x12\xfa5\x90\xaf/3\x00+[~\xfa&\x0e|\x7f\xdc"!\x99\xbd\xe5\xc2\x18\xdd\xc2\xa6\xc4\x8e`K\xf0\xa5\x05\xbdt\x80\xb9?\x00\xa1\x98\xf9\xa4nC\x1d\x97\xf5\t\xfa\xfb]\xb2\xc1\xf6\xf5\x80.6\xb9m\x0c6\x84$\x97\xce\xb1O\x1ea \x88\xb9o\x0c>\x08Z\xf0\xa0\xab\x19\x03c\xc0\x11\x06\x0c\t(t\x0c\x91(v1"\x17h\xc6\x0e\xd6\x039\xd9/\xfb\x89\x1d\\\x02\x90\xdd(\xca\x93\xe8\xadZ\'\xfb\x82\xc1\x8d0@\xa0\x1cS\xdf7&o\xc5\x17\xd9z\xf43\x18\x92U;\x10\xe5\t\x06\xb0A6f/{\xd98\x80\xf8\xc2\x86\x98\x96\x8b\xfd\xc3\x17\xbf\xf0\xdf\xec\x95\xa3\xfax\xd7\x1c\xc0b\xeah|\xb4q@\x13\xa7h\x9e\xc1\n\xcb\xa5\xbe\x8d\xafNHt\xabV\x88\xe8\xbb\x9e1\xb2\xf6\xf26\xe7\xf3\xacn\xde\xa2x\xce\x81\xcd\x13\xfb\xbaz\xbb\xc5\x99\x04\x8c\xe5eU\x13\x1d\xe7\xe5\x89\x1fa\x80\xec0t\x1f\xe7\x88\x01\x92\xe4\x00\x86\xe6\xa2\xc7\x18\x1c\xca\x9b\x11\xfd$\xce<"\x0c\x18@0X\x1b\xe52z\xc6pP\xef\xf4\xdb\xec\xa6$\xb9\x80)\xb0\x93{\xac\'py\x0e\x03[^\xf3-3WM|l\x93f\x96(d\x19\xb9\xc6:\x1b\x981\xe0\x08\x83/\xb6\x11\xfb\x93\x8fI\xfcB!6\xa3?\xc2\xe08f$\xce"[\xf0\x11\x86@5N\xeanX\x93\xa8m\xec$\xfa8\xf7H"\x83J\x9c\xe1(\xce\x880\t\xebP1N\x124)&\xb7C\x9c\x1d\xb8\xb1n\x19\x93\x13\xfb\xfa\x98\xa9\xeb\x90\xac\x0f0\x17g\xc1ivF\xc8~\xe2c\x027$\x8e\x04\x17\x9b\xda*\x97\x948\x1b\xe9\xe6\xf6\x07\xdd\x02\xc7\x8d\x8b\xc2\xae\x08\xd4uK\x148\xe8v\xd1\x8dF\xba\x85H\x90\x04lN\x9e\xb2\xe8\x16\xbc\x9f\xe3I\xcaY\x1e\x0f\x96/\x1f\xe9\x16\x1b\xc3W\xdd\x92\x93tr-&\xeb*3\xdb\x96n4\xf2[tL\xe5\x12p.pj\x89n1\xe4]\xf8\xe1\xc0\x8fu\x0b\\\xbd\x04\xac\xe3\xf2\x05\x12\x05.\xcc\xea\xe6=H^\x10\x07\xe8c\xdd8\xd5\xe3\xe0,\x81\xc9[\x0c.taK7?\xd6\x8d\xebF\x14\x83\x04r\xb2UAc\xc3.\xba\x85qL&T\xb0\x80\xd1i}\xe3\xaa\xd7\xf4|\xec7\xaf1\xc9\xa5*O\xeb\x1b(-eeI.\xbdAi\x10\x0b\xef\xc41\x86\xc8\xc0\x93\xd6O.\xe3\x1d\x03\xb0\xe5\xe7\xf2\x82\x0b\xb1\xd7\xfd8\x86\'9\xaf5\x16\x03\xea\xc6\x18\xbd\xe6<l\xc7N\x1c\xd978\x02\xad\x84\\`S\x164\x841\xeeb\xdf4\xe6T\xe6\x0f\x8cRC\x01\x85\x8a\xbd\x8f\x10\xe7\xec\xcb\xc6PN-u\xfaq\xce\xa7\xa1Xr\xe5\xd3\x82\x12H/\x13l\xe9\x96\xc6|\x16\x993@\xbcMNr\x9e\x1b\x06\xb4;\xe5E\x1e\xe9\xe62\x1bZ\xfa\x12~4\xf6k\x1f\x88Z\xf6M\xfc\x9648\xbc\x9f\xf0Y\xc8\x1a;\xdc&\xa9n \xfdWa\x82Xj\x96\x1d0p\x90e\xd7\xef\x97X\x90\xc0\xf0%\xcef9\xd5*\x06\xe2\x7f\x13\xfb\x06\xf5=d}\xd2\x07\x9f\xd4\xea\xdem\xd9\xb7\xa2\xe9\xf6E\x97\x9cx\xdb\x83\x8f\xd2Ux\x1bS\xda)v\xaaw\xc4C\x1e\xa3\xd4\x08\xf6U\x94B\xe7J\x9e\xce\xc6N 55\xb9\t\xa7rK\x0cz\xdb\x0f=W\x1e\xf5\xbfX0\xe0\x80\xc1\x12\x07\xa1\xf8\xd5siH\xda\x93\xba\t\xdb\xb44CI\xb3\x10\xa7=A\xb6$\x8e\xe5\x82\xa1B\\%\xb4J\x872A\xd5\xca\x06\xca$\x91\x06\xab\xfa(\xf9\x94s\x849\x0c\xcciC\x0f\xee&=\x017u\xd2\x1b!$\xed\x8d\x12h\x0eE\xc0m\x1f\xbb\xc1\xc7\xdc\xf3X\xa9\xe2\xc4h\xa5\x1a\x00wO\xb4\x13\xff\xd6}\x04\x01q?\x9f\x94a\xb8<\xc9,\x93\xbd\x8ds3N\xd0\x9e\xcb\x05\x98p\x1fw\x18jT\x9f\xb3\xe6\x10i\x1b\xca\xe6\xdb\xd6\x8d\xban\xcd\'\x01\xad\xb0r\nQ"#\xb3\x14\xed\xa4\x9b\x1ft\x03d.\xea\xbe\xe2\xd6\xac\xbf\xa1\x0c\x83L<s\xf1\x1b\xb3R47\x10\x13\xee\xe3\x8eW\xea&{@\x13\x92`\xe0uJ\xdb\xba\xf9A7\x881K\xf7\xcb\x83 (\x0f\x96\x16r\xa7^\xae\xc6\x9a\xe8\x06\x19\xa4\xa6%tV:)\xe4\x99\x9f\xe6z\x02P\xe2\xe5\xb69O\xfcF\xcejGj\xa3\x0e&6\xa3Nj\xa9\xf4\xca\xd5\x9e\x1a\xbd\xc9\xeb\xdc\x02C_\xc2\xf4@07\x17:\xa7\x19\x87\xa5"O\xf8\x015\x03,\r\x83\x98\xd5I"\x97\xf9\xf8\xa0\xb6,\xb2\x96\xb2\xd6n\x1e\xd0!\xc9\xbc\xce\xad\x1a\xd1\x9c\x1d\x92\xb6R\xec\xb8\tGa\xd4I\xd8R\x1eF\x18\xd2\xb9%\xfb\x8a!\x8f|\xc1\x14\xd5g\xa4\x92\xd1Z/0r\xae\xcc\xcd-\x8e\xb2\xd2[\xb0\xd3:\x94tf@K^\xbb\x9d\xe0GcT\x99[\xec\x80\x81\xbb\xb7>\xa3C\xc1CI\xce0\xb8^\xcfru\x1e\xb5\x94>L\xcf\t\x1c)A[\xd0q\xd2\rcTN\xdby\x8cv\x88u\x1e@C\xcf\xd7\x15r\xa7-\x94\x81\xc4\x15j\'\x8eB\x18\xe9\xc6\xda\xd8\xdc\xdf\x86lR9\x0f\xa1\x92\xd4\xb3\xbaI\xaa\xb3n8\x9d\xc9Z\xd7\xd0\xab)\x0c)\xad\xadZ\x8c\xdb\xfc[\xd1\x88n\xa5\xc5\xe9h\x1cW\x06\xe9\xcf\x1cc\x9c\x9c\xc8\xcc\xeb\x86\xa3\xd8\xe1&\xb3Mx\xec7\xce\xc1\x10\xe5\xdc\x87{\xf09\xbf%\xafs\xb7Ky\xd2\xffr\xf8\xea\xd9\xca\x88t9s\xf4\x92\xb6{\xfb\x8aF8\xca\x97Y\xbb\xa3\t1y\xa93\xc4\xaa\xed\xc4\xbf\xe8\xc6\xb9\x89 \x81\xcev\xb2\x83n\x1c\xcb\xb3\xfc;j\x10\xfc\xf4\xec\xca9\x1fu\xea\x1e\x8e\x90\xac6\xe3\xa5{\xda\xd6\xcd\x8dj\x0b:\';e\xe0\xbc\x08:c\xdb\x9cv\xd0\xcd\xb0z\xc7eW\'\xa3KLz$\xc5{\xebIK\xe6\xc6\xb4\xa9W:/U\x8f\xb8K\xd6\xd6\xa4\xf4\x97\x8f\xdb\x82\x1c\x07\xa8\xa4#g\xd6\x94\x83zT\xc0\x18\xf6\x15\x03\xb9\x88>I\x00\x12J\xb9\xe3Pt\x8d\x9a\xb71`\xf6\xa8\xf1\x8a\x93\x91\x1es@a\x85\xe4\x84 x\x80\x90.\x85g\xecX\xca\xc01\x0ev\xa0B\x0bZ~\xbc\xd3#4\x17\xfb\x9c\xb4\x8d\xc1\xe5(f\x83\x14\xc3\x04\x03Z-\xfb\xa1\xc5m\x8d\xcc(\x07J\x10)\xa4\x8aa\xb0\x03\xcf\xae\x9c;z\xd6\x9b\xf4\x1c\x96S9\xd8)\x86\xc0\xcd\xb9<\xceD6I\xa3d\x93\x94zVB|\x91\xac\x15\x8a\xe0\xb2S(\xf8\xd8\rv\xe0\x00\x07ak\xa6\xe0807+\x893\xf1\x00\xecf\xe9\xcf\xa7\xa5\x08S\x08\xe25\x9f\xc5\xc9|)M\x042\xe3\xd7xp\x83\x1d\x12\xd7\xf6,\xc7\xb6\x89\xbb\x1c\x1cz\xe1<c\x87\x94\xfb\x14X\x1e\xe7\xd9\xec\x11\x06\xc7s\x874\x84\xbd\x8eT\xcej6-d\x98]\xc5@qt\\\x01\x9c\xf6r\xcc\xc4\xdeT\x16\xe2\x01"\xcf\x1c\xa11\x87j\x07\xc5\x85q\xda.\x93\xf6Z\x08\xb21\x0f\xd9:6p\x95\x8c[G\xb5\x15\x8d\x8c\xd3\x94\xad<\t,#hx\x14\xc6\xbc\xcb1\xd3\xd1?\x8e\x0f\r\xd5\xf4/\xdf\x19\xe6\xbf\xb8\x94;gl\xbd\x1e\xd4\xce\\\xde\xde\xd5w\x17\xda<\xbc5?\x1a\xba\xbfz\xf7\x97\xc3\xdbo\x8dY\xdf\\\xb4\xaf\x08\xa9=\xb6\xbe\xbe.\x8f\xf2\xa4`\xcd\xc5\xba|\t\xa9\xfb\xf0\nO2\x9f\xd6w\xeb\x8f\x9b\x87\xcd\xdd\xbd\xb9\xdb\\^\xddl.\xcc\x1f\xf7W7\xef\xbaux\xf1\xfe\xe1n}u\xf3p_\x11>?\xf9\xc9\x98n\xbe\xe1\xfbG\xd3\xbd\x8d\xc4E]\x08\xacy\xf9\x84T6:\xbaz\xf7\x9e_b.\xae./7w\x9b\x9b\xb7\x1b\xf3i\xb3\xfe\xd0\x8e\xe8\xfc\xf7\xc6\\l6\x9f\xca\x03\xefo\xaf7\xd5\xe7\x1ey\x15\x9e\xb1B\x1f\xd7\xe6z\xf3\xdf\xcdu\xef\xd1\x97\x8b\xd7r\x9e\xfb\xac\x85Ym\x89\xea\xff\xb6\xff?\xc4_\xe9\xb2\xe5(\x90%\xf5\x14\x96\xe99\x95\xc4\xa8\xa7\r\xd8O\xb9q\xec\xa7A\xb2\x10\xe2k7\xec\xc9\x15\xc2\xb7\xc3(\xf0\xbd\xbf\x82\'$9P^\xd3 \x89\xa9\x84w\x19;Ja\xa8\xd3MxB\xb2\xa0\xf5#\xc9l\xab\x84/\xe7\xbb\xed\xd0\'\xcdK\x12\x87\xe9\xeb0BKm/.\xb4\xd4M\xf8\x94d\xd13\x0e\x92\xb6\x1eR\xb1dv\xd8\xf2\xac\x94\x96Y\xc9\xa2g\x1a$\xb9\xdc5\x0b\xf1O\xe3\xb7\x0c_\x91\xcc\x83$\xf7\xb8\xd0\x8e\xe9\x99\xab\xea\xf1@\xe1\xe9\'%\xe5\x94\xa46\xc8\xce\xb6\x86\x8d\x19\xa6\x9f\xa3\xceK\xba\\$A#\x81\xfbn\xdf\x8aU\xb1L\x8d\xbd\xf8\x84d*\x92\xa8\x92)\xe5\x1eC6\xb5\xa3\xd7\xf4D\x0c\x953\x9d\xd72\xef\xb7\x91\xc2\xb5&!\x84\xa6M\xc8_\x93\xa4\x01\xad\xe7\xc1\xaaFBN\x8d\xd9\xecSz\x86"\xe9U\x12\x1d\xda\xde\x8c\xe4\x16\x9d\x88_\x93\x0c*\xc9e&\xb4u\xac{s\xe9\xfb\xaad\x1cEB\xb4m\x18\xf5\xb1\x1f8=\x11\t\xaefv\xd2=\xc9\xe5\x16\t\xbe\xe5L\xb0\xe5MOK\xe6a\xcf:P\xb2m\xeb\x97\x852\xfc\x96\x83\xc3\'%\xd1\x8e\xbc\x82\xd8l\x9e\xaa\xbeXY}V\x92\n\xb5\x19S\xc8\xed\xfc\xfd\xc6\\\xdd0\xcb~\\?\\\xdd\xde\x98\xdf7\xd7\xb7\x9f\xcd\xe7\xf5\xbdY_\\\xb4\xef\xea\xa7\xf5\xb3q\x17\x10\xb9\xca\xe5#*\x9f\xe1\xf1B\xe3\x8fX\x9cG\xec\xd8)\xbc\xbd\xe6\xe6\x87\xf5\xd3\x0c^nn\xd1\xb7\xf9\x1a\x1d\x17+\x7f?\xc3\xc5"\xf7r\xb3\xbe1o\xde_]>\xb4/\xb0\xdf\x9b\x97\xeb/}\x81\xcb\x9a\xcbi5\x98\xe5\xbb\xef\xbe3\xe7\xeb\xdf\xff\xb8^\xdf\x99\xe3\xab\xfb\x87\x02\xe7\xf6\xd2\x9cU|\x1f77\x0f\xe6\xc5\xc8h\xfc\xf4`\x97\xdf\x8a\xa2{]\xf3\xd1\xf2\xbb\x07\xb5\x98\xac~>\xfb\x8d5\xae\xcbTO}\xda\xf2\xcf\xa7\xa7\x87\xbc\x08\xe5#\xa1\xacU\x9c\xbf}d\xc4{\x1d\xed\xa3;E\xbb\xbd\xa6\x99n\xba\xb9\xbc\xde\xbc-\x08\xef;\xa8b\xff\xb9\xbb\x15[q\xa1\xdc|5\xf8d\xaf\xf8A\x8d_\xcc\xba\xb7m\xd8W\xc5\xfa{\xbdJ\xb5\xa5\xc3\xeb\xf5\xdb\x0f"Y\x16\xff\x0f\xcf\xef\x17\x91'
p129
sg22
g23
sg50
Nsg51
Nsg52
VXL
p130
sg54
F0.4577
sg55
S'40bcb47dd9fe9364502ee191fe57b40a'
p131
sg57
I10
sg58
VLeast Squares
p132
sg60
F0.18729999999999999
sbag1
(g12
g3
NtRp133
(dp134
g15
I00
sg16
I13
sg17
S'8233591a9480e2ff29eb170b45cbec10'
p135
sg18
(lp136
I13
asg20
S'x\xda\x8dYmO\x1c\xc9\x11\xfe\xbe\xd2\xfe\x87\xd6)\x91r\xb2YwWW\xbfE\xe1$\xc2\x99\xc3\n\x06\x83Ir\x8aN\xb2\xd60\xd8\xc8\x0bX\xc0\x05\xdf\xbf\xbf\xea\x97\xaa\x99\xdd\x19\xac\xe5\x03\x0c\xb3\xd3\xd3O\xbd=\xf5T\xef|\xa6\xe8\xe7\xe9iq\xdf=\xa8\x8b\xfbn\xf9\xd8]\xaa\x8f\x7f\xa8\xf7\x87\xaf\x8f~=\xda\x01m\xf0U\x98\xcf\xe6\xb3\xf37\xe7G\xf4\x9cz\xb7c\xd4\x99\xdaU\xc7\xdd\xd3\xdf\xf3?\xf3\xd9\xfe\xeb\xa3#\xa5\x17\xc1\xe8`UX\x18kUZ\x98\xa4L\\DT\xd1,\x1c\xa8\x18\x16A\x05\\`\x9a\xcf\xfe\xf7\xfa\xecL\x01\xad\xd0\xa6\xfc\xb2\xf9w\xf9\x05re\xe7\xb3\xa3\xbd\xf3sE\xaf\x7f\x7f\xb0\xb7\xaf\xf6\xd5\xa1\xda_\xa9cu2\x9f\xfd\xfb\xf8\xcd\xb9\xc2\xa8,(\xaf\x8cV0\x9f)z|\xf1~\xa1\xdc|\xf6\xeeh\xefX)\x02>\x9f\xfd\xf3\xe4\xf8g\xf5\x97CBxr|0\x9f]\xdd,\xbf\xe6\x87\x97\x17\x8f\xcb\xf9\xec\xe4-\xbdE+G\xcf\x9d\xbd~\xab\xfeq\xb7\xea\xbe\xc1\xa2\xfb\xf6x\xbf|\xf8\xa9\xdd;\xfc\xb2z\x7f\x7f\xa1~\xf8\xeb\xe2\xb7\xdf\xc8E\x9f\xbf\xac~\xe0\x8f^m<O\x08\xfe\xfb\xcb\xe1yv\xa6^\x18\xd4Qk\xba4fa|"\'\xceg\x07\xff\xd9;S\xf5G/\xd0\xa5DHNL\xfe\xd7\xd5{`\xc8\x81P\xaf\xad6\xc9\xc4vm\x10c~Y~\x9b\xce?m\x13\xfa\xa0=\xae\x01\xadW\xbb\xf3\x99R\xb2\x85\x8e1\xe6\xd7\xef\xd0\xa56\x14\x88ziu\xb9[\x1c\xef\rE\xf6\xb8\xfc\x8b\r\x97v\xc9\xb5\xcfm\xd4H\xb1)\xd7\x1el\xb4f\x8cA{\x9f\xdaRm-\xad\xdc\xc0\x80`\x19\x83q.\xf0\xc6.h\xbe\x9b,e\xc41\x0c0\x80\xa7\x8d\xdb\xbe6 \xa6\xe6\x1f$\x1b\x1dL`p&z\xde/R\nn`\xb0\xd1\xcbn\xd6z\xf1\x98s\xec\x9dd)\x16\xc7v\x80\xc1x\xa7=\xfb$D\xd4\x1c\x97\xa4\x1dL\xc4\x82\xc2m\x1cc@\xd4\x9b\x18\x8c\t\xbc\xb1\xa9\xc6\x95\x8d]\xe4\x00\xea`p>\xdb;x\xf3+\xfdO\xc9\x7fX\xd0\xb4O)1\xc8\x11\xf5\x9a\\\xe7{4a\x8cf\xc7, _\xca\xdb\xe8\xea\x18\xd9\xb6\xe2\x85`\x19w\x08\x1al\x03N\xf1K\x10\'\xfd\x0b\x96}i0\x8c\xfck\xb5xRs\xb04!\x06\xbe\x0b!cp\x03\x0c\x14vH\xcd\x8a\x14 \xa4\xc45\x00-\xa161X\xe47\x03\xb8Q\x8c\x1d\x14\xe45\xd7}d\x0c}\xae\xd3\x15\xc5x\xbf\xa6p\x8bk\xa2li\x18 \xfah\x1b\x06\x1f\x8dM~\x02C\x00\xcf\xaf#\xf00\x8e1&\xbe\x0c(\x18PJ\x8fX\x81\xfc\xb0\x0f\x03\x0c\x8e\xac\xe1\xc8\x92\x85\xc1\xb6e\x01}\xa85\xb0\x81\xc1\x1a\x1d%\xd7\xf5\x08\x83\xb7\t\xfb\\\xb7r)\xd9G <g\x06\xe6<\x83A\x9e!\x82C\xf6\x0eF\x90,\xc1\x18\x1dn\x91g\xfbvh[\x82\xc45\x04.D\xd7\x80G\xed\x9c\x9f\xaa!\x0f\x9a\xb9$X\x1c\xc7\x18\r\xdbF\xb4\x13\xd86\xef\xbcp\x89\x0fk\xb6\xd9\xbd\xde6*\x9a\xben4h\xce\xbe\x88\xde\x8c\xb2~\xd26\x1c\xd8F\xd11\x9e\x8b"E\x07b\x1b\xc1\x99\xcc_\xa1v*_=\xe2\xc9\xe05\x1b\xa4\xa3\xf0\x83\x8d(5\x84a=n8\x88[\xa0\xb2d{\xb4\xf5\x16\x1c\xdb\x16\x82I\xdb\xd8\xe6\x86\xb6y\x04/oKI\x1b\xce\x02\xeb\xfdT\x0fp(\x15G}o\xc4\x0fD*\x92\x93\x1e\xa5\x82\\\xe8\xefzX\xb3\xcd\rm3\xceKm{\x82 9i]\xdc\xca6?\xcc\xc9H\xe4\xd1j\xc1@\xb0\x0c\x9cj\xde\x94\x08l\xda\x86\x0e\xf9\xd2L\xd4<5\x06\xce\x02\x881\x08\xd98)\x7f\n\x06a\x08C\x0c\x81*#H\xff\x04\xe1\x1d\xf2\x83\x9d\xc2`\x93\x158z\xcc}\xbev\xe9\x9d\xe2T\x03\xfd\xc6(5oq\xcd\xbfa\xe0_om4\xcc\xdf\xd6#\xd3\x8b\'q\x11\xb7\xe9-\xfbq\xc8\xa9\x11\xac5\xdcC\x8df\x97P\xef\x07\x9c\xb2\xcd%#\x0e\x0cz\xd47]\x10>\xd3\xceK\x9b\xa1\xf2\x95K\xb7\x9e;q\xc8g\x81h\x87;:\xa0\t\xad.\\\xb6m+>K\x03\xdb\x88Z\xa3\xe3^I\x8f"wdO\r\x7f\x92\xabc\xdf/<\x8cj\xdeG)\x064I\xca\xdfX\ta\xb4>\xf7,\xddc\x00J\x05\xee\x11\x14\xf6\x80\xd2G\x88\xed\xa7\xb4\x91\xd7\xd2\x89\xd0@\x1a\xf9\xd7K\xef\x06\xcd$Fw\xad\xef\xbd\xbe\xce\xa9\x05\rwM\x1b]\xe2\x08\x1b\x17\x99_\x89\xec\xd2v\xb9cLo\x9b!\x16\xb5\xedmh\xd1Cb_\x13\xbfM\xf9\xd759\x98]\x8d\x94\xc3\x9b\xb59\x90-}[\xd4^$\x8a\xf1\xba\xf8\x17z\x0c\xe4-\xeb%g\xd1\xb1\xb0$M\n~J\x1be5"\xa5L\xae\xde\xe4>cX{R\xf7\x92E\xbao\xcdT\x16\x19\x83\x1d`\x00\x92u\x92\xa9N0\x98\x94\\\x9a\xc2@\x8d\xda\x89\x1f\xb4\x1b\xf3/0\x06\xb0\xa2\x1eH\xb1J\r\x85\xb8\xde[\n\x1av-u\x10\x8e\x04y\x94d\x12\xa3\xc9\x12e\xab\x18c\xb3\xadx\x81\x08\x15\x84a\x12;\x8f\x14\x97\xd385\xe3D\x9f\xa4\xb1\x8d\xfb&\x04\x10\x85\xe7\xfbq\x07$\xf2\xa45\xd6\xf9\xa1\xa0\x01\x89Id\x87\x10S$+\x1d\x9d8\x1a\xb6\xb2\xcd\xf5\xb6\x19\x92r\xac\xb3\x82\xf7\x91\xc7\x1dC\xc9\\snSO&\xe3E\xdeF=\xd6\xd5NH\x01\x92\xc8[\x94f@23\xae\xdb\xe6z\xdb\x0caI\xed\xc9H\xdc\xc0~\xa2QB\xfb\xedj\xd3\x0fl\xcbs\x1ak\x1c\x9a\xe9\xac\xcc\xac:\x84)\xdb\x8c\x16\t\x11H\x85\x8cj\xb3&b\xb5\xad\x1f\x11\x8d\xe4\xa4)q\xdb7a\x90;D\x0f\x9c/\x94\x94\x91\xf7"z \x052\xc5\xbf\xe8\xb44g\xa3\xc7\xfc`zU\xcc)N\tcEs\x91\xe8\xcd\x18\xe2\x00CL\x06\xdb\xaaD\x03;\xf77j\xa2a*\x7fi\xf0\x16mdc\x1c\xf1/\xcd\x1d\x83\xa6&\x1b\x1b\x19\xaa\x8d\x86|\xc2RT\x1c\xc7"jV\xe3\x99\xb5e\x03\x08T\x9cS\x18hl\x96\x1e\xe0\xf4\x08\x83\xaf*\xbdx\xd8D~\x12j\xb7\xacS\x9dNyn\xd1=\x06\xf0\x94\x03\xb59\x12\x1e\xaaR\xcbs\x14\xdd\x9e\xeaCy\x16`8\x99\xddF\xe7\x04\x88}\x03\xec]b\xa4\xba\x93q\xebs\x8b\xees\x9d\xb2\xdb\xb79x\x01\x98\x02+\x10@\x80\xed\xb4=\x98\x81m\x18}\xeb\xa5\x0b*i#g2\xe8\xab\x04\x19\xdb6\xe8Cv<\x93%+ul\xfb:\xb6\xfd\xa8\x1c7m3\x03\xdb2\x85\xd5\xeeGv\xa6\xc0\xd9g\xa9\xc9\xba\xedl\x83A\xeex\x13\xdalK\xdcJ\xea\x8b\x95\x12M\x8e\x93\xda\x9e\xd2:\xf6q\x1b\xcf-5aj\xf1\xba\xd4\x13\x93\\\xea\x8d\xb9\xa5\xa0a\x8e"U\x08\xcd6\x9a\xda\xad\x95\x93\x9e\x04\xa3\xe9w\xda6;\xacM\x10\xd2I!Jm\x92Fo\x93\xf9\xa66j"\xa5\xd4\xa6\x1d\xe5$\th9^s2\x93\xe5\x82\x14\xaa\x80\x8d\xb8\xd9Ao\x01\xe2lf\nr5\xeb$\x9a\xb1!m3\xb7(2\xef(oeyt!\xff\xb3\xcc\xce\xf3\xa0\xa4\x9f\xa5\xceU^\x98\x95\x97\x98\x87T22r\xe63\xd9MY\x10\xd1\x8b,\x90\x92\x1b\xcc\x1aD\x8f\xa1`\xd8\x13\x0cH9\xc0\xa3\x0b\x91.\xca\x06\x14\xaf`\xc6\x18l>\x1c\xe2\xc7\xc1o\xba\x18\xf2\xd1\x0f\'\x1a\xb2\xee2\xd6\xf09\x00\xb1gi\x03G\xd0\xfb\xa1\xd8\xce\x94g\x9c\x15UeClm`\x1dC\x92\xa1\x88\x92\xd5n\xb6"\x12G2(y\r\x893\x13\xf9\x88\xd2\xd0\xa4\x99\n\x86\xde\x0f\x9e\x8cw^\xda\xbb\x16\xd6\xa4n\x88\x13\xb1\xf0\x99\x9bY7e\x0fn\x96Q\x92\x11.\xd4\x11\xb9\\\xc6\x81wB\xf1\x83\xed\xfd\x10)\xd9\xb9\xccL\xa4:\xb2r\xf8\xe4C\x98\xc8\x07\xd2\xd7\x9e\xf5y\xbe\xdc\x8c\x85p?\x91;\x88\xeeE&\x1c\xb0\xc1\xdb\x82\xa1\xf7\x03\xb1\x83\xb7|\xc4\x93O\x1b\x98\xe3}h\xa3\xdf:\x86\x98\xf2\xf9l{<\x13\xd1:\x06\xeb=\x0b\xdf\x9c||V\xe8Sha!\xfa\x84\xec\x07\x0c\x83\xe3\n\x032\xd8\x11\xdd\x1b#gH\xde\xb8\t\xb9LI\x17\x99\x9d0\x99\xf1qE\x15k\xb5\x84\x91/\xbd\x0bR\xf6\xb0qT[\xd0\xb0\xa8\xc5\xa4\x19\x8dq\xf9\xb8\x8d\xc7O"\x91m\xe8\xfa\xf0_G\x07\nK\xf9\xe7\xef\x19\xa6\xbfq\xc9\x9f\x9c\x11\x19\xd7\xd8\x93\xa3\xae\xee\xee\xcb\xbb\x81\x84\xc3\xc1\x9d\xfaI\xe1\xc3\xf5\xa7\xbf\x1d\xdc\xfd\xa8\xd4\xf2\xf6\xb2~\x8b@l\x94\x1f[\xaeV\xf9Q\x9b+\xf3r\x99\xbf\t)\xfb\xd0\x1d\x12W_\x97\xf7\xcb\x9b\xee\xb1\xbb\x7fP\xf7\xdd\xd5\xf5mw\xa9~\x7f\xb8\xbe\xfd\xd4\xbcC7\x1f\x1e\xef\x97\xd7\xb7\x8f\x0f\x05\xe1\xeb\xe3\x9f\x95j\xee\xeb\xbf\xff\xa8UQ\xbfF\xc8\t@\r.\xa9\xfc\x15R\xde\xe8\xf0\xfa\xd3gz\x89\xba\xbc\xbe\xba\xea\xee\xbb\xdb\x8bN}\xed\x96_\xea\x11]z\xa9\xd4e\xd7}\xcd\x0f|\xbe[u%\xe6\x88t\xd7\xec\x90A7K\xb5\xea\xfe\xdf\xad\x9aF\x9f\xcfN\xf9<w\xa7\xa6Y\x91D\xe5\xafn\x7f\xfb\xfc\xcb*\x9b3\x86V\xca),\xd1s\xcc\xb5SNO\x03\x9fM\r\xe3\xd4\xaf\xccz\xf0\xd4\xf6{\x92B\xf7\xf50*K\xef\x9cP\xf9Ppr%%\xca)\xf6+!\xd6\xcf)\xad\\\x13i\xf8\xccJJ\x8aS7X\x99tA\xe9\xb2d*Y\xea\xfd\xf4\xca<Y\x9e\xfa~eU\xb9\x846YW\xab\xe5\xb9=1\xfb6\x0c\xecDS\xed\x8c\xce6\xe7\xc7gVf\x0f\xc5~%\xb5;[\xbfh\xa0\xc2/\xa4\x96\x9e\xf1P\xee\xa0\xa7\xa9_I\xba+\xd5cz\xa7k5\xe5\xf9nr%\xe4L\xd0\xfd\xca"\x833j\x1a\x80\xea9\xaa\x9b^\x99\x89\xfdT\xce r\xd6F\xd7z[hM+=\xb32\xe6\x95 +c\xe9\xc1\xe5\xa07\xd6\xa3\xd7\xac-&W\xe6\xa8\xc8\xbc\x9f\xe9-\x1f\xb0\xe6x&lD\xfc\xdd\x95(+C\xc9\xb6L\x9b\xd5S\xb1\xf4\xe6\xc9\x95>\xaft\xb2\x121\x86&\xb4b\xad<g\xbf\xb7\xd2\xcbJ\x1a\xd6\xb0\xc9\x98T\xf3:\x0b\xba\xe7W\x86A&\xf8P\x87Q\xaa\xaez\\\xffL\xf6\xd9R\xd9\xb1\xcf\xdbXQ\xd2\x08\xe0\x9b\ny\x0em\xce>\x9e\x95\xf2\x9eF\x17\x0f\x91\x02wu\xf8\xf5\xdf[\tz\xb0\'\xd4L(\xcd\x82\xec\xd6)>\xbf2S`&\xb7\xf3\xcf\x9d\xba\xbe%\x96\xbdY>^\xdf\xdd\xaa\x8f\xdd\xea\xeeI=-\x1f\xd4\xf2\xf2\xb2~\xaf~R\xbe6n\x0bx]\xe1\xf2\x01\x95O\xf0x\xa6\xf1\r\x16\xa7\x0164\n\xaf\xaf\xb9}\xb5|\x9e\xc1\xf3\x87k\xf4\xad\xbeG\xc7\x99%_Np1\xaf{\xdb-o\xd5\xfb\xcf\xd7W\x8f\x85\xf6\xc2K\xf5v\xf9\xad\xdd\xa0\xb6FC\xe0\xa2w\xcb\x8b\x17/\xd4\xf9\xf2\xe3\xef\xab\xe5\xbd:\xba~x\xccp\xee\xae\xd4Y\xc1w\xd3\xdd>\xaa7\x03\xa7\xd1\xd3\xbd_>dCw\x9b\xe5\x83\xdb\x9f\x1e\xc5c|\xf7\xe9\xec\x03Y\\n\x938s|\xfb\x97\x93\x93\x03\xbair\xb7\xe7{\x05\xe7\x87\x1bB\xbc\xdb\xd0n|\x92\xad\xdb\xad\x96\xc9\xa6\xdd\xd5\xaa\xbb\xc8\x08\x1f\x1a\xa8\xec\xff\xa9O\x0b\xb6\x1cB\xfe\xf0]\x1f\x93\xdd\x1c\x07q~v\xeb\xee\xbac\xdfe\xef\xef\xb6.Uo\x1d\xac\x96\x17_xe\xbe\xf9\'\xfd}\x17\xfe'
p137
sg22
g23
sg50
Nsg51
Nsg52
VXL
p138
sg54
F0.45650000000000002
sg55
S'40bcb47dd9fe9364502ee191fe57b40a'
p139
sg57
I11
sg58
VLeast Squares
p140
sg60
F0.18740000000000001
sbag1
(g12
g3
NtRp141
(dp142
g15
I00
sg16
I14
sg17
S'c84134b10265446ccde1b0ff207035af'
p143
sg18
(lp144
I14
asg20
S'x\xda\x8dYmO\x1c\xc9\x11\xfe\xbe\xd2\xfe\x87\xd6)\x91r\xb2\xd9\xeb\xae\xea\xd7(\x9cD8sX\xc1`\x03IN\xd1I\xd6\xda\x0c6\xf2\x02\x16p\xc1\xf9\xf7\xa9~\xa9\x9a\xd9\x9d\x01/\x1f`\xe8\x99\x9a~\xea\xed\xa9\xaa\x9e\xf9L\xd1\xcf\xe3\xe3\xe2\xae\xbbW\x1f\xef\xba\xe5Cw\xa1>\xfcO\x9d\x1d\xbe:\xfa\xedh\x07\xb4\xb1?\x85\xf9l>;\x7f}~D\xcf\xa9\xb7;F\x9d\xaa]u\xdc=\xfe5\xff3\x9f\xed\xbf::Rz\x11\x8c\x0e\xa8\xc2\xc2 \xaa\xb40I\x99\xb8\x88VE\xb3p\xa0bX\x04\x15\xec\xc2\xa6\xf9\xec?\xafNO\x15\x90\x846\xe5\x17\xe6\xdf\xe5\x17\xc8\x15\xcegG{\xe7\xe7\x8a^\x7fv\xb0\xb7\xaf\xf6\xd5\xa1\xda_\xa9cu2\x9f\xfd\xf3\xf8\xf5\xb9\xb2Q!(\xaf\x8cV0\x9f\xbd>;9\x95\x17\x82\xda\xa7]\x14\xbdaq\xb6Pn>{{\xb4w\xac\x14\xe92\x9f\xfd\xfd\xe4\xf8\x17\xf5\xa7C\x02}r|0\x9f]^/\xbff\xf9\xe5\xc7\x87\xe5|v\xf2\x86^\xac\x95\xa3\xe7N_\xbdQ\x7f\xbb]u\xdf`\xd1}{\xb8[\xde\xff\xdc\xd6\x0e\xbf\xac\xce\xee>\xaa\x1f\xfe\xbc\xf8\xfdw\xb2\xda\xe7/\xab\x1f\xf8\xd6O\x1b\xcf\x13\x82\x7f\xffzx\x9e\xed\xab\x17\xc6:\xa35]\x1aB\xa8c\xd2\xa4\xd9\xc1\xbf\xf6NU\xfd\xd1\x0b\xebR $\'&\xff\xeb\xea\x1a\x18c\x82\xa9\xd7\xa8M\xc4\xd8\xae\x8d\xb5u\xdd\x18z\x9b./\xce\x9b\xa0\x06[/58\x13\xd4\xee|\xa6\x94l\xa1c\xc4,\xb5\x93!X\xc3\x97\x90\x1c\xb6\x07\x8c7~>;.\xafn/\xb2\xda\xc5\xe4\xdb\xbe!yhx< \xc40\xc6\xa0=\xa2a\x0c\xc1\xa5M\x0c6Al\x1b\x1b\xcd/\xa3\x8d\xbd\xe3U\x1f\xc8\x01\xc70\xc0\x00>\xd2\xc3\x8c\xc1\x1a\xdb\xae\xad\xc5\xe0\xa608C\x1b\xb7\xfd\xbc\x1b\xd9\x01\x93\r\x82\xc1\xf3\x93\x00\x9eWuD\x8a\xc0c\x1c`0\xdeY\xcb6\t\x91\x1eix\x92v\x88\x13\x18B\x8c\x911\xa0\x87M\x0c\x06\ro\xac\x93\x96\x8d\x1d:^\r\x96|\xb1w\xf0\xfa7\xfa\x9f\xd0\x1c\x96M\xa0\xa1\xa1ds\r\x8d\x0b\x1az4a\x8cf\xc7, _\xca\xdb\xb2}-\xebV\xac\x10"\x07N\x08:\xf8\x86\x01\xd1\x13\x8a)\xfb\xa2e\xcf!yqd_p\x9e\x15\xd2\xe2\tm\xa3D\x1fE\'ap\x03\x0c&!\x84\xa6\x1deB\xf2\x91s\x00\x82\xf6S\x18 \x89\xe7,e\xfe\x06\x06gJ\xc4\xd4\xdd\x80=At&\x97!\x91\x1d\xf6k\x1a5\xbf&\xcaR\xde7\x064-/|4\xe4\xe6)\x1fS\x00J\xac\xe3(\xd6)\xaa=\xdf\xd6\xc8\x99I\xd6\x03\xb6;\xda\x8c\x01\x06\x18\\F\xdb\x14C\xebll\xbe\xa0h\x88~"\xe7\xc9\xd8\x06XgM1\xb1\x81\xc1\x1b\t.\xe3\xa3\xa4\x1e\x04\xb1\x03\xe1\xe1\xc8\xb09\xce`\x10g\xd6\x82\xd3\xc8\xd7!z\xcdh\x92\xf1~\x8b8\xdb\xc7\xa1n\xe4\xe3\xc49\xed\xc8\xc9m=j\xe7&\xed\xeb)7\xd8\xd4\xc1\x8c\xe2\xccA\xefco9\xb8L,\x88\x0b\xb5\x99\x04k\xba\xe1^\xaf\x9b\'\xd3Y\x14vEh\xbbF\xebIl\x1b\xdd\xec@7\x1f,p\xcc\xea\x14u\xaf\x9b\xb7\xa8\'\xe3\xd7\xcb\xa5\x8d#\xdd\xa2\tI\xb8\xda\xb1\x9a\x18-\xbbP\xa3\x0bk\xba\xd9\x81\xdf(v}b4\xe8\xa2\x11\xdd\x82sf\x1b\xdd\xdcP7o\xc1X!O\xb4\x81\xa3\x003\xf2)~\xe0\r\x89\xfb\x8c\xdf\xd4-\x81\x17\xe6I \x19d\x01\x85\x8fLZ\xd3\xcd\ru3\x8e\x1emOz\x9b\x98\xfb\x08\r\xc4m\xb8o\xdf\x0fc\x92\x98\x8fs\x8c\xb2\xc29\'9\x0f0\xc5\xeb\xb6\xb9\xb3\x80\'\xc9M\xeek\x91\\(!BO\xe6\x92od@\xc2\x10\x86\x18\xa8N\x1a\xe6}\xe2\x0cd\xde\xa1\x1c\xb3\x93\x1842\xb1`\xc4\x11\x06\xef\x8c\x95\x0c\x08(\x1bK\x9d\xa7e\xb7f\xdf0\xb0\xafG\x0bR\x1fI\x1d\xc7Q`l\xcb\xde\xef\xd97\x0e95\x82\x89\x81k\xa8\x8e\xdc\x1c8\xca\x7f\x98\x8a\x1dj,\x844\xa9P\x8f\xf9\x0c\\\xdf\xc3\xc8\xa5\x8e\xc2\x04T\xa9\xd7t\x8bC>\x0b\xcecboc\x8e\xcd\x8a\x86:*\xd8*\xe7\xd3@7\x82\x97\xb8\x17\xa1rn\xb8\xa2\xd3\x1e!Mr\xb5\x17>3\xc9\x8d\xfcfk\xdd,\xaa\'\xdd\x97\xaf(~s>\xe4\x9a\xa5{\x0c\x90\x93\xa9IQg\x84>p\x1d\xa1.q\xb27\x8aR\xbb\xad\x19\xd7,G\x8d\x85d\xa1\xb7=Y\x89\xa9\x11\xfc\x9a}\x0b\x9af_\xc0\xe8\x99S\x9d\xf1\x95\xb8\n\x9a\x10\xddV\xf5\xa2\xb4\xa5\r %z\x0c-/\x88j\xbc\xe6>\x14B\xed%F\xba\xf9(\xa6\xb6\x1eG\xf6\xa5\xe6\x94oc\xe2\x14\xa1\xb1\x85\xadn\x88)3\x06\xe81P\xd7b9\xa3].\xc7\xa6\xefI\xddTnR\xfd\xb6\x92\x87h\xc7\xdc\x17@\xc8\x1c\xfb6)I\x95\xa6\xa2\x961\xe0\x00\x03\xe4@c\xab:\t"\x93\x12N\xf6\x9e\x11<\x08\x1f\xe91\xff\x9a\xbeBz\x14b\x8a\x91W\t\xe5zOP\xd0\xf0+\x03\xb5-\x91#\x0e\x82\x114\x14}z+\x1f\xdb\xa6\xdbN\xe1\xd3\xc0}\x9f7\xcep\xffK\xa1\xe9&g\x1c\x1a\\D7\n\xe0M\xdd\x80\xe2[\x14r\xe2c\x1ac\xd6rh\xa8\x9bm\xba\x1544\xd60\'P\x0e\x0b\xd5\'\x17+\xb2\xef\xea\xe6z\xdd\xa8\x828\x8e\xb8\xe0}t\xcc\x83\x96{\xddM\xbf\x19\x0ew\xea\x88\xdc\xb8\xaf\xae\xe3]\xcdB\xdd\xd3 \xe7\x7f\x0e#\xbb\xae\x9b\xebu\xa3t\x8e\x9c\x9b4\xdf \x9b\x91\x1a\xf8\x10\xb6\xe2\xbe\xc2\x96\xac\x1b\xb9\x9b\xc7\xb7Hzr\xd0S\xf4\xfa)\xbf\xe5A@z9Ov\xdd\xccM\xef\xa4\xdf\xc1>\x19\xb4\x95\x9e\xc0e\xde\xd97a\x10;\x10\x12\xb7\xd5\x14\x86\x8e{.\xea\xc5\xdb\x0c\xb3\xc9\xbf\x98\x84`\xe9uc~\xe8g2\x94\xe9\x8d\xec+s\x8b\xcb\xfd\xe4~\x99\x11x\x8dfy\xe6\x87D\xcas\x17\x89\xf4\x02H\x13\x18Lk\xe3K9\x18\xd7\x00H2>\xe7\xa8\xedIWft"\x88\x8c!\r|\x11\x89\xa5\xea^y\xd2p\x1c\x0f@\x1e\xd7S5\x00\x1b\xb4\x92~\x135\xd6K\x7f\x06V\x1a\x17\xa8\xd9Pk,\xc6<\xb7\xe8\x1e\x03\x11\x89Iu/\xc2c\xf2D\xd6\xe6(\xd3z\xaa\r\x0cIK\xd8R;3\xae\x85\xce\t\x1b\t\xf9\xe5:\x0f=]\xe9\xf5\xb9E\xf7\xb1\x8e@\xc3E\x8d\xe9\x05\xd8\x14\x98\x13\xa8q\xb4\x98\xb6\x89u0\x03\xddl\x0cu\n\xa2\'i\x1c\x8d\\\x87(hqR7\x19e)\xe4\xfch6\xf5\xc9\n\xf1[?hg\xa4\xce\x07\xbd1\x93\x99\x81n9A\x9a\xb71\x0f\xca<-R\x915[q\x14\xc0 v\xa8\xdf\x12\xbf!\xbd!\xf0\xb9\x0fuZi\xd2o\xd2F\x96\xd3\x97M\xdd\x82\x13\x85R\xe8\xfd&m>]n\xf8\r\x06\x1c\xe5\xa2k\xb3\x17!\xa3\x11\x9c\xeb\x0c\xc5w\xdc\xceo8\xccM")\xc7g\n\xd13pKa\xed\xa68\xca[\x19\x8b\xad\x1e\xd7\x16\xb4\xfd\xd1\x16\x081\x11\x03\x08Ux\xb7\xde\x1b\x01\x0ej\x0b\xb1$w0\x89\x12$\xca)\x16\xf8\xba\xedwtS\xa4\xdeQ\x06\xc0\rV\xecGh;\x0c\x1fjJ+5\x9b\xdcy\x89z\x96\x1a\xb2$\x93u\x18\xb5~\xc9{\xdd\x0f\xceI\xba\x14\x1e\x8f\xf2aY(\x18\xf6\x04\x83\xc5\x98\xb8\xc4\xa1#\xfd8\xeei\xd4wq\x8c\x01\x89\xc9\x02gO\x18\x8d\x86\xd4\xe8D\xa9\x12N\xcb\\\xe6\xa5tFJ\xed\x8c\x01z; \x85FH\\~\xbc\xef\xe33R\x131\x81\x81\x86-\xee0\x93\x89\x9bv\xa0QW\xa6W\x9aR\x9aI\x8c\x8d\xdc\x18S\x91\xce\x8e!\x0c\xbd\x1dhhr\xcc\xeb4\'\x05\xe9\xb1u\x08\xad\xf1]\xc3\x90OI{\x0c\xc4\xb1\x1b\xbe\xa0\n\xc6\x14\x1c\xeaIK\xb9t\x82\x8c\x125e\x0c\xd8\xdb!\x1f\xa3\xf0}\x13A\x0e\x08\xa9\x91\xb7\xd5\xf1\x1b\xf1\x00\x92\xed\x8e\x92r3\x95\x91\xbc\xcd\xb4\x194\xf0\x994\x95\\n\xf6\xad\xb7\xb1`\xe8\xed\x10}J\xfc~\x88\xd4\xffK\xc0y\xab\'\xec\x90\xe8\xc5\xec\xba\x18G\xe34zd-\x0c9\x8dY\xc2\'>B#&L9&m\x18\x1cW\xe4\xa6\x94\xe1\x02\x0c\x8e\xeb|+\xf0\xebi\x9fG(i\xbb\xa8\xd3\x1b\xe5E\x1d\rk\n\'\xe6\x16\xea\xc2\x87\xa7\x8akG\xb5\x05\r7\xb56y\td\xdb[\xc7\x806f\x1bJ;\xfc\xc7\xd1\x81\xb2%\xfd\xf3w\x86\xe9\x8f0\xf9\xce)\x15\x9a\xea{\x9a\xf9/o\xef\xca\xbb\xf3\xc8~p\xab~V\xf6\xfe\xea\xd3_\x0en\x7fTjysQ\'Vb\xa0\xfc\xd8r\xb5\xca\x8fRK\xa8\xd5\xc52\x7f\t)\xfb\xd0\n9\xfd\xeb\xf2ny\xdd=tw\xf7\xea\xae\xbb\xbc\xba\xe9.\xd4\x1f\xf7W7\x9f\xaau<-\xde?\xdc-\xafn\x1e\xee\x0b\xc2W\xc7\xbf(\xd5\xcc\xd7\x7f\xffh\x8d{\xf1d\x0e\x00j\xf9\xbd\xca_\x95\xf2F\x87W\x9f>\xd3K\xd4\xc5\xd5\xe5ew\xd7\xdd|\xec\xd4\xd7n\xf9\xa5~d\xd0/\x95\xba\xe8\xba\xaf\xf9\x81\xcf\xb7\xab\xae\xf8\xdc;Z5;\xa4\xd0\xf5R\xad\xba\xffv\xab\xc6_\xf3\xd9;>\xcf\xdd\xa9aVZ\xa2\xf2W\xb7\xbf}\xfcew\xf3\xc7\x0c\x92\x94SX\x93\x9bM]\x9d\x9cy\x94\xa2\xb4\x9c\x9c\xf6~\xea%\x1d9\xe6\x1d\xf6{\xa2\xcb\xdf\x13\xf2aT\x8e\xc0\xd2\xc7\xf8\'$\xf3\x9e\xb6\x97\x84\xa8\xa1\x8e\x1d\xb9\xcd\xae\x87\x05OHRP\xbcs\x03\xc9r\x04\x96\xdfhm\x1b\xea\x9e\xd8\xd3R\xaa\xbc\xf3\xbd$\xd5\xb8P\xd0&t5[r"LJ:\x92\x0c\xbd$\xf5\xc4U\x92\xe6\x9aJM)>#\x19\x07\x16\xb2\xa6Z\xa8\x1c\x08\x94\xd1\n\x9f\x90\xcc\xb6\x95\xf3\x96\xb2\xa7\xa9\x7fs\xc5\xc9\x07\xb8OJf\xdb\xf2)Ial\x0b\xed\x80?\xd6\x83\x85\xe8\x9f\x934\xb2g%\x9d\xecWH\xed\xef\x13\x16\xc2\x94%\xa1\xdf3\x82\xafe\xaey\x05\xe3S\x921Kb\xbf\xa7\xd7\xa6\xfa3U\xaf$\xf3\x84\x9e\x98\xfd\xc9\xd3t\xf1\x8a\x8fu\xbc\xa3\xb6\xa7\x1e\xaf\x9a\xe7$\x9d\xecI\xdc\xeb\xdbw\x13]\x0f\x8a\xe3\xb3{z\x91\xac\xb5%ge\xd57\x16KMJ\x96\xfc\x0c"\t\xe5\x03K\xf1k\x91t\xe5\x08~R2\xc7\x90L]\xd9\xf3\xc1\xd5\xd2\x89\xe59\xef\xecShs\x0c\xc9\xac\x94\xeb\r\x9a:\xf4\xd6\xfcL\xc6\xb8g$\xa1\x8f!\x1dk\xec`\xac\xde\x01\x93\xab\xc2\xa4$fjS*\x93\xdb\xf9\xe7N]\xdd\x10\xcb^/\x1f\xaeno\xd4\x87nu\xfb\xa8\x1e\x97\xf7jyqQ?\xb5\x9f\x94\xcf\xc6M\x80\xe5\n\x97\x0f\xa8|\x82\xc73\x8do\xb08%Hh\x14^_s\xf3\xd3\xf2i\x06\xcf7\xd7\xe8[=G\xc7\x99%_\x8e\xb98\xb0\xdc\x9bny\xa3\xce>_]>\xd4S\xb3\x97\xea\xcd\xf2\x9b,\xf8\x90\x16\xbdU^\xbcx\xa1\xce\x97\x1f\xfeX-\xef\xd4\xd1\xd5\xfdCFs{\xa9N\x0b\xbc\xeb\xee\xe6A\xbd\x1e\xd8\x8c\x9e\xee\xcd\xf2>\xeb\xb9\xdb\x14\x1f,\x7fz\x10\x83\xf1\xea\xe3\xe9{R\xb8,[Jx^\xfe\xf5\xe4\xe4\x80\x16M\xee\xa1x\xad\xc0|\x7fM\x80w+\xd8\x8d\x1bY\xb7\xdd\xaa\x97\xec\xd9]\xae\xba\x8f\x19\xe0}\xc3\x94\xad?u\xb7@\xcb\x0e\xe4\x9bo{\x8f\xecf/\x88\xe9\xb3Qw\xd7\xcd\xfa6\xdb~\xb7\xd5\xa8\xbat\xb0Z~\xfc\xc2\x92y\xf1\xff6\xc1\x1a\xcd'
p145
sg22
g23
sg50
Nsg51
Nsg52
VXL
p146
sg54
F0.45860000000000001
sg55
S'40bcb47dd9fe9364502ee191fe57b40a'
p147
sg57
I12
sg58
VLeast Squares
p148
sg60
F0.18729999999999999
sbag1
(g12
g3
NtRp149
(dp150
g15
I00
sg16
I15
sg17
S'b2bb7935d5b5edbc9b487044371bf25e'
p151
sg18
(lp152
I15
asg20
S'x\xda\x8dYkO\x1c\xc9\x15\xfd>\xd2\xfc\x87\xd2*\x91\xb2\xb2\x19\xd7\xfb\x11\x85\x95\x08k\x16+\x18\xcc#\xc9*Z\xc9\x1a\x9b\xc6F\x1e\xc0\x0268\xff>\xa7\x1e\xf7v\xcft\x8f\x17>@\xd13Uu\xee\xeb\xdcG\xcfg\x02?OO\x8b\xfb\xeeA|\xbc\xef\x96\x8f\xdd\xa5\xf8\xf0?q~\xf8\xfa\xe8\xd7\xa3\x1d-\x95}\x15\xe6\xb3\xf9\xec\xe2\xcd\xc5\x11\xbe\'\xde\xed(q&v\xc5q\xf7\xf4\xd7\xfc\xcf|\xb6\xff\xfa\xe8H\xc8EP2\x18\x11\x16\xca\x18\x91\x16*\t\x15\x17\xd1\x8a\xa8\x16N\x8b\x18\x16A\x04\xbb\xb0i>\xfb\xcf\xeb\xb33\xa1\xb1C\xaa\xf2\xcb\xe4\xdf\xe5\x97\xe6\x95\x99\xcf\x8e\xf6..\x04\x8e??\xd8\xdb\x17\xfb\xe2P\xec\xaf\xc4\xb18\x99\xcf\xfey\xfc\xe6B\xd8(\x8c\x16^()\xf4|\xf6\xe6\xfc\xe4\x8c\x0f\xd4b\x1f\xb7\x08\x9c\xb08_\x087\x9f\xbd;\xda;\x16\x02\xb2\xccg\x7f?9\xfeY\xfc\xe9\x10\xa0O\x8e\x0f\xe6\xb3\xab\x9b\xe5\xd7\xbc\x7f\xf9\xf1q9\x9f\x9d\xbc\xc5\xc1R8|\xef\xec\xf5[\xf1\xb7\xbbU\xf7M/\xbao\x8f\xf7\xcb\x87\x9f\xda\xb3\xc3/\xab\xf3\xfb\x8f\xe2\x87?/~\xfb\rZ\xfb\xfce\xf5\x03}\xf4j\xe3\xfb@\xf0\xef_\x0e/\xb2~\xe5BYe\xa5\xc4R\xc9\x85\r\xc1%@<\xf8\xd7\xde\x99\xa8?x\x88G\x16\x18T\xfe\xd7\xd5gZ)\x03}\x94\xb5\x91\xca\xa7\xd4\xd6\xca\x1aW\xd6J-d\xfei\x97h\x9cQ\x97R{\xa3\xc4\xee|&\x04_!c\x0c\x01\xab\x1d,\xa5w\xbe-u4\xed\x0e\xa9\\\x82\xe6\x8f\x0b\x86v\x90\x95.\xc5\x86\xc7\x84\xa4S\xfb\xae\xd7\xc6\x988\xc6 \xbdN\x8e0\x04i718UN(\x18\x92\x0ctq\x805\xebS\xe5\x03\xf4p\xac\x07\x18\xb4\x0f)F\xc2\x00=\x126kB\xf0\x13\x18p\x89jK\xeb\xd4H\x0f&E\xbaMF\x93\x08\xad\xf2\xfc4\xf8\xac\x073\xc0\xa0\xa0\xb0\xd0\x0e\x85\x01\xbd%[$\xe9&\xf5\x10"/\xad\x8e#=\xc0\x1d\xc8T2\xcaD\x17[:\x17\x18\xb2-\xf6\x0e\xde\xfc\x8a\xff\xb1:,htC\xa3d\x8a\r\x8d\xf3)\xf6h\xc2\x18\xcd\x8eZ\xe8\xbc\xe4\xd3\xb0:\xb6$[\xd1y\xd4\xe48!(\x13\xdb\xda\x18\x0f\x97\x9a\xd2\xaf\xe3\xa5\x01\xfa\x91~eq\xae"\x85\xf4,\x90\xd5\x8a\xc4\xd4\x06\xfe\x7f\xec\x06\x18\xe0\x16\xc66\xdfJ\xc1(\xa7(\x06t0n\n\x83N\xa9\xf7\xf5\x11\x06\'5+\xd5\x90\x03\xe3\xe2\x1eYP\x1e<P\xae!\xbb&kc\xc3\xa0cp\xaa\xdd\xe5#\xe0L\xda\xd8\x19\xc9\xbe\x1e\xfd\xc8\xc6\xa9\x0f\x05\xed\x15\xeb!\x90\x1e\x94\xc9~\xb6\xaf\x07\x18\x80\xdbx\x8a7\xeb\x8ci!\x12\xacOz\xca\xd7\x8d\xd1\x9eU\x12\xc6\xf1\x16\x03\xe9AK\xc3\x17k^JX\x93<\xc3f?\xd3\x03?\xb3V\xbb`h\x1d8\x02\x82\x85\xb9\xe43\xfcl\xdf\x0ceK\x06A\xd4\xf4\xeb|\x0c\xcd\xcf" T\xbdo\xda8Zb\x88\xa8\xa4\x1b\xdb80\x97x\x1b\xd9\x99\x13\xf9\xb56\x99K\x06\xb2\x99\xbd^6/\x8d\xa7\x182\x08B\xddn\x8d\xd6\xab\xe4\x9e#\x9b\x1d\xc8\x06\xd6r\x9a\xac\x9d\x82\xd7\x9ad\xf3v\xda\x7f-\xb9x\xf6\xd51W;\xc7\xfe\xab,\xd1\xb6\x89\x9e\x19\\[\xbd&\x9b\x1d\xd8\rt*\x03{\x88\xd3\xd6\x93l\xf0\xeag\xc9\xe6\x86\xb2y+\xc9\x0fA\x9e\x8a\x9c>X8A\x98\x8cM\xc5\xfck\xf5(6\x93\xb6\x8e,\xc4\x81\x0ey$\xf3\x11\x94\xb9&\x9b\x1b\xca\x06u\x94\xc8\xcc\xdf\xf4\xa0\xf7Dht\xe3\xc4?\x92\xcd\x0f}2j\xa4f\xca\x9f!\x10\x07\xc15\xf4\xa4\xdd\xc0\xd0\x8a\xe3\xdb\x8f\xe2\xcd\xe8\xe8\x99\x96\x1c%V\xe9#\xb3\xbd\t\x19C\x18b@=\xe08\x7f\xfa`\xda\t\x1e\xb9P\xdb)\x0c*D\xba/{\xda\x06\x06o\xd9KTd\x86B\xa2\x0f\xbcL~M\xbfa\xa0_\x0f\x1e\xf6\xc4\x0e\xc6Eo\t\x8d\xc5\xcfs\xf4\x1b\x87\x9c\n\xfd\x1a\xce\xa1\xc8\x95m\xed\xc0+rJ6o\xbc&\x05\x1a\x17F\xb2iK^\x82\xb8a\xa5\xca\xc0\xb9[\xc5\xf5\x98\x8fC>\x0b\x88z\xae\x96t \xd9\x9c\xb2\xce?\xcbw\xd2@6\x03\xab\x11A\x19\x15#\xa5\x19\x07\x19\x9c\x9c\xe2j\xcfK\x95b\xda\x94\xcd*\xcd\xa2\xfb \xfb@\xe7\x14\n\xad\xe5\x9c%{\x0c:!?\xb6C\xe1\xc8^r\x1e1\xdaL\xe9\x17\xce\xa6\xf9>?\xd2/\xbc[r\x14\x9a\xc8\x05\x95\xea\xe1\x18\xb9\xa6\xdf\xf2I;R\x9b\x98R$\x9dB\x06Ih\x02*\x93\xe7\xe8\xb7\x10G\x93A!\xc7\xdbv\x1a\x9c\xc8r^\xcc\x86\x9b\xd2\xaf\xf3\x14\xbep\\3\x8e\xcd\xc8dc\x8cc\x81\x02\xf9$\xea_[\xf4\xab{\x0c\xd2\x82\x89=\xf9\xacS\x94lsM\xea\xa7\xb8\x0f\xa9\xder\x1c\x8esV\xaa\xe9\xba\xc4\x967\xbdR\xb9\x04T\xca\xc7\x8c\xc1\x0c0\xa0\xa4\xa62\x15\xf4\xed,U\x81))\xa5&0 \x97\xd9\xde\xe5\xc6\x18\xe0\x04\\\xfc\x07\xae\x8dbd\xd6\x80R\xd6mlz\x1b\xa3p\x02r\xf28\xed#\xc5S\xb2r\x94\xc5\xa7ml\x9bl;\x85O\xa3r\xc40\x0e\xa6m\xa7\x99\x94\x91\x8f{\x1c$\x14\xcf\\\x8b\xceeC6\xed49\xad\x92\xdcT@`.\xbf\\\xda\xf0_\xdbd+h\xb4\xf3\xcc\xca\xc9p;\x95\xc0\x83\xcf\xaaw\x8a,M6\x84\xb3\x93\x94\x9d\x10\x0cT[\xa2}Sn\xaa\x9e\x8c\x8a/,%\xf6\xa6lI\x85\x01\xcbq\xcf\xe0\x98\x06\x95\x8c\xeb\xb2\xb9^6\x15\xbc\xd3\r\rZ>\x1fH\xd3 \x9b\xe7q\x9f\xf2\x03\xd9T\xe2\x926j-\x89I\xb5\x82\x7f\xe8\xa9\xb8\xb0dZ\xb4Fa\xe4\x936F\xaeHc\xcf}\xd1Q\x85G\xb1\x19\x06\xbe\x83z\x97\xf5\x0b<TO\xe6\xc7j\x92\x7fm\xdf3\xa0\xdd\x1b\xf7\x85\x8e3dtL\xbaFy\xee$rO\xb6_z\x01\xc2\x10\x93\xa4\n9!\x8a\xa9\x97Fs\x1c\xd3\x14?\xa8\xe8\xb9\x94B\xbd1\xc2\x80\xf8\xe6\x8b\xfb6\xd5r\xfd\x85\x88+zH\x03[\xa0\xd5\xac\x05\x81\xcaU\xbe\xa6\x1c\x00\x9a\x8cz\xaa\xae\x86\xa0\x89\xcb\x193\xd2\x83w\x89\x8air\x8d\xa2\xb1\xe8z\xba\xca\x18\xb4\xec1\xa0\x07\xd3\xb5\xfeU\xc0\x83\x12-Q\x1f\x05\xc3Ma\x88\x89\xc2\x01\x18\xd4\xd8\x1f|?\xab\x88\xba/\\\xb88@\x8f\xbe\xceQZ\xf6\xbe\x0ef\x90\xb1z\xe1\x02\xe9\x93\'\x1c\xa8\x99\xad\xd5\xcf\xf1u\xad\x06\xb2\xd9\xe8]\x93\r\x8d\x1c\xe7$cQ+M\xf1o\xd2\\\xf9\x19\x94\xb5\x9b\xb2\x05\xd9O\x1a\x0cS1B\xa0\x97-\xa6u\xd9\xd4@\xb6\\\x11T\x8dBNX\xb2\xdd\x8a\x8c\xd62\xe4\x1f\xca\xa6\x07\xbe\xe3\xe1OMS(\xec\x13u\ny\xee\x13\xa6\xea\x87\xd4W\xec\xa8r\xc6\xf5\x99\x0fLL}\xfb\x0b\x1b\xf6\x13\x81\xb0\xd1o\xea\x01G\xa1E\xac\xc6\x06\x1a\x8fv\x91{\xcf\x18\x9e\xc7\xbf\xda\x0cc\x13\xa4\x90h\xa6\x90$\xc1\xb1\x92j\xa6\xd1\xec\x8a\xcbt\x9b\xa7[\x9b\xb1i-\x97\xfe!\xc4~\x84\xc4\xee\xe9\xecz\xed\xa9\xcd \xb7\xa00\xa0J-)\x08\x14y\x8a%\xeds\xf8W@\xbc\xa3\xfcEC\xad\x0b\x025\x90H\xb9\xdd \x13\xc1x\xd5Ar\xe5\xc5\xe2\xa1?"\xce\x87q\xfd\xb8,\xb0\\\xf6\xa3\x7f\xa3X7)\x91\xe9\xf0P\x17\x0c{\x8c\xc1\x82J\xb8\x04Fy\x14<\xd79\xb65ck\x18\xf2\xe8\x92\xa6K.7^\xeb\x18\xe0\xce1\xf5\xc3\x15O\xb5\x80\xa2~RAs6c\xd0\xbd\x1e\x80\x10\xd1N\xe9\x07u\x19\xd3\\4u\xbd\x81!\xf2XA\xc1\xddF\x18T\xafI\xc8\xd6R\x11Jk\x8aTt\xa7\xd1\x15\x0c\xbd\x1e<\xa4\xe1\xb2\x0cE\x04\xe7q\x19\xc8q\xd70x\xab\xb8\xa2\x89\xb9m\x1dQ\x04\xa7C\x9f\x14EThc\xa8\xfc4\xa6<{?2\xbd\x1e\xa2\xf4\x92\x12X\x99\xe89vV_\xd3\xe4\x86?X\xcd\xddX\xd6\xd5\x06\x06\xa3\x15\x05\x8c\x0e\x89\xe2\x17\xc7R\xba\x03\xc9\xe51\x1e0\xf4z\x88>F\xc9\xd4\x0f~L}Ni\xcd\xe3\x1a\x86\x9c<\xe9\x12H\xb4\xd9\x12\x99`4\x15M\xcaS\x1eVA\x87\xb6\xb45H\xf6m\x18\x8c+\xc0c\xb6\x9d\xafu\x9bzU\x8f\xaa\x05\xd4F\xd8\xa3\xacr\xfd\xe4\xd8\xeaq\xc9\xeey\\a\xb8NG\xcb\xce\xec\x06\xdaZ\x1b\xd5\x164\xd4N\xa3\xe6\xd0\\\xbc\xc2U\xc9\x93\x11\xdf#4Sa\x7f\xf8\x8f\xa3\x03aK\xf8\xe7\xf7\x0c\xd3/a\xf2\'g\xf0\xa2j{\x10\xfa\xd5\xdd}9;\x0fv\x0f\xee\xc4O\xc2>\\\x7f\xfa\xcb\xc1\xdd\x8fB,o/k(B\x89\xf9k\xcb\xd5*\x7f\xd5\xe4\x89\xde\xe52\xbf\t)\xf7\xe0\t\x12\xfa\xd7\xe5\xfd\xf2\xa6{\xec\xee\x1f\xc4}wu}\xdb]\x8a\xdf\x1f\xaeo?U\xedx<|x\xbc_^\xdf>>\x14\x84\xaf\x8f\x7f\x16\xa2\xa9\xaf\x7f\xffQ\x9b\xb9\xfa\xea@\x88\x84\x14\x06\xf2\xcbo\x95\xf2E\x87\xd7\x9f>\xe3\x10qy}u\xd5\xddw\xb7\x1f;\xf1\xb5[~\xa9/\x19\xecK!.\xbb\xeek\xfe\xc2\xe7\xbbUW\x12\xa0\x97x\xaav \xd0\xcdR\xac\xba\xffv\xabj\'?\x9f\x9d\xd2<w\xa7\xbaY)\x89\xca_\xd9\xfe\xf6\xfe\x97\x8dH/3\xb0\x93\xa7\xb0*O\xe7c\x8d\xbdL\xed\xf0R\x9f\xf4\xd0N\xfdN\x07\xc3\x9c\x9a\xfeN\xe3\xf2\xbc;\x0f\xa3r\xd0\x96\xf7\x0ff\xcb\xce|\xa7\xedw\xeaX?G\xa7b[\x07\xeb\xb7\xec\x84S\x9c\xba\xc1\xce\xd2\xb2\xe7\x13\x11a\xb5h\xb3\xd3;s\x05}\xea\xfb\x9dReo\x04\xda\x94;%Y\x8a\x9b-;\xb3nC\xbf\x13\x990\xd6\xd7\x05\xa8$\x0b5\xa5m;A\x95\xa7<\x11*\x19\xc3W\xf6q\xbe\x8ea\xdd\x16\xdd\xe6\x0cz\x9a\x06\xba\xb5\xaa\xea6\xba\xd0\x9a2\xf5\x9d\x9d4%\xa9\x8c-\xdb\x80\xdf5_\x94[vf\xab\xf0\x0c"\x7f\xb3\xdei\x9c\xd2\xf5\xaf\xdeb\xcfL\x85\xa7<9(\xc3.U\xad\x12]\x1b\xd4\xa8\xef\xed4=\xda\xa4T+\xe8\x0c\xa5\xe0-;c\xdei\x07V\xf1\xae\xb6w(\xe3\x8a}3\x83O\xee\xcc\x9e\xc0\xbdj\xf6W[\xe5\xf3\xd5\x13b\x19\xd4m\xdf\xe9yg\x8cQ7\xea4u\xc4\x1c\xb7\xe8\xd6\x94\xf8\x0c\xbc\x13d\xda<\xa1\xea\x16\xcd\xff\xb6\x9d\xd9\x87\xb8\xeb\xcaY\xa3\xd9Q\xca\x1a\x9f\xa5\\\x99\xdc\x99\xe3\x93z\xa5\x92/T\xdd\x11\xa2\xacVR[\xa2\xccd\x1f\xd2\xbd\x0f\xd5V4\xeb\xbcF\x1b\xca\x04\xb3}g\xa6\xc0Ln\x17\x9f;q}\x0b\x96\xbdY>^\xdf\xdd\x8a\x0f\xdd\xea\xeeI<-\x1f\xc4\xf2\xf2\xb2\xbej?)\xaf\x8d\xdb\x06\xdaW\xb8|@\xe5\x13<\x9ei|\x83\xc5\xad\x82t\x95\xc2\xeb1\xb7\xaf\x96\xdb\x19<\x7f\xb8F\xdf\xe2{t\x9cY\xf2\xe5\x04\x17\xd3\xbe\xb7\xdd\xf2V\x9c\x7f\xbe\xbez,\xb4\x17^\x8a\xb7\xcbo\xed\xc1Ny#\xb1\xe8\xd5\xf2\xe2\xc5\x0bq\xb1\xfc\xf0\xfbjy/\x8e\xae\x1f\x1e3\x9c\xbb+qV\xf0\xddt\xb7\x8f\xe2\xcd@i\xf8v\xaf\x97\xf7Y\xd0\xdd&\xf9\xe0\xf1\xa7G\xd6\x18=}:{\x0f\x89\xcbc\x90\r?\xfe\xe5\xe4\xe4\x00\x0fU\x1e\xd0\xd1\xb3\x82\xf3\xfd\r\x10\xef6\xb4\x1b\x9fd\xe9v\xabd|iw\xb5\xea>f\x84\x0f\rT\xd6\xff\xd4\xa7\x05[6!}\xf8\xae\xb7\xc9n\xb6\x03+?\xabuw]\xb1\xef\xb2\xf6w[\x96\xaa\x8f\x0eV\xcb\x8f_hg~\xf8\x7f\xd5\xed\x1b\xae'
p153
sg22
g23
sg50
Nsg51
Nsg52
VXL
p154
sg54
F0.45619999999999999
sg55
S'40bcb47dd9fe9364502ee191fe57b40a'
p155
sg57
I13
sg58
VLeast Squares
p156
sg60
F0.18720000000000001
sbag1
(g12
g3
NtRp157
(dp158
g15
I00
sg16
I16
sg17
S'80f1112af96acea76571c7afc93e4b82'
p159
sg18
(lp160
I16
asg20
S'x\xda\x8dYmO\x1c\xc9\x11\xfe\xbe\xd2\xfe\x87\xd6)\x91\x12\xd9\xecuWW\xbfE\xe1$\xc2\x99\xc3\n^l \xc9):\xc9Z\x9b\xc1F^\xc0\x02.8\xff>\xd5/U3\xbb3\xeb\x80%<\xccNO?\xf5\xf6\xd4S\xbd\xf3\x99\xa2\x9f\xa7\xa7\xc5}\xf7\xa0>\xdew\xab\xc7\xeeR}\xf8\xaf:?~u\xf2\xeb\xc9\x1eh\x83?\x86\xf9l>\xbbx}qB\xcf\xa9\xb7{F\x9d\xa9}\xb5\xec\x9e\xfe\x92\xff\x98\xcf\x0e_\x9d\x9c(\xbd\x08F\x07\xab\xc2\xc2X\xab\xd2\xc2$e\xe2"\xa2\x8af\xe1@\xc5\xb0\x08*\xe0\x02\xd3|\xf6\xefWgg\nh\x856\xe5\x97\xcd\xbf\xcb/\x90+;\x9f\x9d\x1c\\\\(z\xfd\xf9\xd1\xc1\xa1:T\xc7\xeap\xad\x96\xeat>\xfb\xc7\xf2\xf5\x85\xc2\xa8,(\xaf\x8cV0\x9f\xbd>?=\x93\x17\x82:\xa4]\x14\xbdaq\xbePn>{{r\xb0T\x8al\x99\xcf\xfev\xba\xfcY\xfd\xe1\x98@\x9f.\x8f\xe6\xb3\xab\x9b\xd5\xd7\xbc~\xf5\xf1q5\x9f\x9d\xbe\xa1\x17k\xe5\xe8\xb9\xb3Wo\xd4_\xef\xd6\xdd7Xt\xdf\x1e\xefW\x0f?\xb5{\xc7_\xd6\xe7\xf7\x1f\xd5\x0f\x7f\\\xfc\xf6\x1by\xed\xf3\x97\xf5\x0f\xfc\xd1\x8f[\xcf\x13\x82\x7f\xfdr|\x91\xfd\xab\x17\xc6%\xabu\xbeN\x0b\xabC\xd4\xb4\xc9\xd1?\x0f\xceT\xfd\xd1\x0b\xa4\x07\x08\xf6\xa9\xc9\x7f\xbaz\x0f\x8c\xc1\xa0\xeb\xb5\xd5\xc6$l\xd7\x06\xc1\xc6|m\xccB\xe7\x9f\xb6\t$r_\xb9\xd4\x10cT\xfb\xf3\x99R\xb2\x85N:\xe4\xd7\xefeO\x99\xb2(_\x82\x0f\xb1=`\x9c\'\x8f/\x0b\x86\xb6\x17jomj\xfb\x86\x18 \xd4k\x0f\xd6b\x1ac\xd0\xde\x80\x17\x0c\x14\xdc-\x0c\xce\x97\xb7\xe5\x8duB\xe0\x8d\x93FF\x16\x90b\xb6\x84\x01\x06\xf0\xd1$\xc7\x18l\xd0\xa6aC\x1b\xfc\x14\x06\x07\xc8~\xa0gF\x18Pcd\x0c\xc18FK\xce\x96\xbb@\x19\xb8\xb4\x03\x0c\xc6{B\xd6\xf6\r\x81\xb6hx\x089\xc0\x04\x86\xe0u\x90\xfd\xe8\xee\x16\x86\xfc\xbev\xa9\xa3\x84E[\xcf.\xd1\t\xa8\xf0\x0e\x8e^\xffJ\x7f\x13\x9a\xe3\x82\xa6}j(3bC\xe3|\x82\x1eM\x18\xa3\xd93\x0b\xc8\x97\xf26\xbaZ"\xdb\xb6W\xdd\xcf9\x10\x02\x80\xe5\x9c#4z\xca6\xe7%rV\x13\x8e-\xdb(\xa3\xd8tM\xef\xe0K\x00\xf1:\x18\xb2m\xe9\x06\x18L\xa2\xcdZ(R\xb0\x14r\xae\x01\xca\xa2\xc9\x18[\xf1\xaf\xd5\xc4\x05\xdb1\xae\x18\xcan\x1e9\xc6\x1a-\xf2\xa5\x8b\xe4\x87\xc3\x12\x04\xce\xa7\x84\x8e\x91C\x0c\x96\xfd\x90\xd3\xcf\x98\xa9\x18cd\x0c\x90\xfc\x08\x03Pr\xf0\xa5K\xbd\x1f"\xb0\xdfm\x8c\x84\x01\x06\x18\x9c\xa6\xdcm/\xb5\xe8Llo\x08\x18\xa0\xa6\xea\x16\x06\x8b\x86s\xddQ\xec\xc6\xf5VJ\xa1\x15\xbalL\xf7%\x16\xd1qf`\xce3\x18\xe4\x19"\x05B\xf35\xe5\x96\xa0I\xd1\xa5g\xe4\xd9\xa1\x1d\xdaF\xfe\xe5\xb7\x81s6\xb6\xfb\x91\xd0L\xda\xd6\xc0\xe7\xcb\x18a"\xc6\x9e\r\xa2\x8af\x83\xa8\x8e\x99a \xd8M\xdb\xecAo\x9b\xcf\xbb2\x9a\x14\x13\xb4\x8c\x8b\xe8\xc1\xe3sl\xc3\x81m\x9er\x01\x19w\xf2\xce \xdb\xe61N\xe6\xaf\xe7\r\x89\x1f\xc65\x94\xb4\xe4\x8e\xee)\xd3\xc6 \xfc@\x1c\xbea\x1b\x0e\xe2F\x05\xa4\xc5u\xd6F\xbe\x8e\x18\x9c3\xcf\xb1\xcd\rm\xf3\xc4\x98Rl\xd1\xbb\xc4Y@=-L\xd9\xa6=\x97\x19:7\xb6\xcd$\xaeMp}\x05QS\x93\x1e\x10\xc2\x86mnh[n\x8a\xfc\xa4w\xc8\x85\x15rS|\x0e\xf7\x1d\xfaaNF\xa28\xe6x\xa2\x1a\xf4R\xf3FO\xc5\r\x1dH\xd7\x8aD,[\xb6Y\x13\xa4\x05;+\xbc\xe3\xbd\x94?\xd5+a\x08C\x0c\xd4+x\xdf\xfc\xa4\xe5\x0c5>F?\x85A(\x9a\x98\x0fG\xfd\xcd[\x17\x85at\xe2\x8d\x8d\x89=\r\xa6\r\xff\x86\x81\x7f=\xd1N\xe4\xce`=ag4D\x00\xe19\xfe\x8dCN\x8d\xe0\xb8\xb7\x18\x9f\x83\xdclv\x015N\xe9\x07\x94\xdeB\x12\x03&ls\xd2\xa5Q\xc8\xbcv\xbd\xcag\t6l\x8bC>\x0b>\xeb\x81\x16m\xeaBmW*\xd7\x00\xcf\xaa\xf94\xb0\xcd&\xaay\xcf\x9a,z+\x1d\xd9b\xb5g\x9b\xab]\x9f\x1c\x80f\xc4gF\x94\x18\xb5=\xd6g\xa4\x0fD)\xa0\xcf\xb9SX\xcb0s\x81t\x7f4\xce8\xcb}\xc4\x9aI}\xe6\x9c\xbc\xce&\x8fcN\x8dZr\'\x89\x8a\nI::\xf9}\xc3\xbf\x05MC\x00\x99j"\xfb\x94\\\xca\x1e!}1\xca\xe4I\xff\x96>kX4C2\xcd\xbf\x14\xb6\xe4X\x03B\x08\xd3\xfdB\xa4!\xd1\x14\t\x8fQm\xc6(e\xe3m/\xf6x\x11\xcd.\xb9\x1f\x1b\xe81Pc\xb1\xac\xd4\x9c\xeb\x85O\xd68qJ\x1bQdA\xa4\xb0\x1f\xe9\xbeT\xbb\xf8^\xc5\xd0\xeb>aD\xa3c\x89\xb1\x1d`\x80\xe4\xb4d*\xe5P\x8b\x85I1\xc4)]B4\xc6\xcccs\xd3\x1f\xf1\xaf\x05\xc1 *J\'QL$/\xb7bl\xfb\x18\x93d\x0e\xcc\x98H#\x07w\xbd\xac\xe0\xdc\xf3b\x8c\xcd\xb6\xbd\xc2\xa7\xc8o#\x11 \x9d\x8a\x92\xcfM\xf1\xaf\xc1^\\\x92\xe6\x1a\xf1/\xa5\x1c\x9bn\xd0\x08)Di\xb6\x14\x95M\xee+h\xf8A\xca^\xe7\xb93\xe8\x9e\x95\x13q\xf4\xb3zK\x89n\xb3\x8d\x18\xc6\xebf[\xf0\x81\xb8\x94m\xb0\xda\xdb\xc9\xb8qhi\xbe\xd0#~\x80\x90\x84\tL\x921j\xd0f`K\x13\x144\xcd6C\xdc\xc7;E\x8b\xc0\xfa\xc2\x900\xb4\xfaY\xb6\xf9\x81mTK\xa2\xdf\x80\x84\xace\xbd\xae\x93\x9d\xe2>R\xe9\x0c>\xd2\xbf\x91N\x05\xc3\x02\xcex)\x91L\x89|\xd7A\xa9\xcd0\xc8\x9d\\\x84\xec_\x13\x03k\x14\xa0\xc6`\xa7\xb8\x8f\x12\xb4\x1fu\xc7\xf3\xb1\r\xa2\xb9\xa8\xb5Ko\xd1\xfd\xf8@\xe9\x951\xc4\x01\x86\xd8\xfb!\x81\x8e\x89ge\xd2\xfev\xaa\xbf\xd1\x9b\xa5\xbfy\x1cs\x94\xe7~\x9bE:\xca\x08\xe3Dt8]b\x91\x06\xb1 v\xaeg\x03&\xcfr.$\xf6\x83oy\xbf\xed\x87dE{\x12A\x8cz\xac\xf7\x1c\x00\x88^\xe6c\x8723P\xf6\xe5\xb9E\xf7\x18(\x87\xb01\xfc\xc2D")>\xc3\xa0\x9cvS~\x88Ab\xe1\x8c\x19k{\xe7%\xf2\x16\xfa>\x1f\xa1\x9f\xdfpsn\xd1}\xae[\xb0\xd0t\xee\x02hV\xe1\xd4#\xf9Q\x0b\xe7\xff\xe6:\x98\x81mH\xe3\x9fno\x03\x9f8KH(\xb5\xebm\xdb\x924r\x9bKz\xcb\xb6\xa0\xfb\xe6\xa3u\xea\xc7T+\x91\x0f\x9bu\\\xd0\xb0m\xc4f\xd8<m3\x05r\xc6Qb\xc0\xb3\xf8\x17`\x90;\xde\xda:SP\xdc,%\x97\xe5s\x1f\xe7\xd3T\r%\x13\x93\xe4*\xa4Q\xee\x84$*\xde\xf6\xc36D\xdf\xcb\xd0\xady\x13\x06\x1cECY\xf3(e5%\x06w\x7f\xea\xc2\xeeY\xda\x13\xec\xb06A\xd4+U\x88g)\x8c\x14\x95Im\xefAF8\xa4\x81s\xac\x1f\x84i)B\x12\xb7\xe0\xfb\xd3\x0e\xf0\x9b\xb6\xd9Ao\xa1\xd4\x91\x13\x0e\xa2\x1fnc\xc4Un\xd4\r\xa6lSd\xdeI6\x8d%^\xf4\xd2.1\xfb\x95\xe3B-\xb9\xde7Yy\x89yhe~\xa7\xe21i,M\x9cH?\x1a\xef\xb9#j\xe9I:z]0\x1c\x08\x06D-\x14L\xca\x1cd\x9aKh\x9a\xbc\xdf\xc0`\x89\xdc#W\x8f\x1e\x8d.$td\xb2\xf1\xa2\xfdh.\xe3\xf7R\xd7\xc9\x87\xc3\x87\'\xd0\xfb\x81\xb4\x93q\\\xe0D\xaf~0\xaa\xb6\xd1{\x13C\xf4\x98X\xb3\xd0@\xbc\x8d\xc1\xf4gV\x0e\xb9<Iw\x18i\xa4hC\xc1\xd0\xfb\x81\xd8\x0f\x99\xf2\x0c\x12\xe9\x89\xcfBlG\xb5\x1b\x18HGj~\x9c\xb8{\\FI\x04\xa1\xf7\x9a\xa7\xb9\x10z\xef\x10\xbfe\x0c\xb6\xf7C\xa4z\xe1234v\x89\xce\xa7\x91\xd4M\xe5\x03:#\xd3\x82\xc7m\x9a"\x95\x8d=\x89\xb3\xf6\x86\x94\xf8\xbd\xe0\xcaq1a\xe8\xfd\x10}\xf2,s\x80\xb2Sz>\r\xea\x8dB70\xc4$\x13\x14\xc4\\\x06[\x18\x82\xb3<\x0c\x18\xcb\xc7 \xc6\x07\xdfZ\x11\xc5\xbe`\xc008\xae0\x94\x94\x8c\x81\x86<#\xc7u\xce\xc7\x89v\x98q&iEa\xd4\x92\x13\xa2\x9c\x95\x83\x1c\xa1\x91\x0c\x97\xc9\x1a\xd0o\x1c\xd5\x164<N\x93\x8cu,\xb5\xc8rFC\xe5\x1aFh\xa6\xca\xfe\xf8\xef\'G\nK\xf9\xe7\xef\x19\xa6\xbf\x84\xc9\x9f\x9c\x91`\xac\xb1\xf7Q]\xdd\xdd\x97w\x93>WGw\xea\'\x85\x0f\xd7\x9f\xfett\xf7g\xa5V\xb7\x97\xb5\x14\xc9I\xf9\xb1\xd5z\x9d\x1f\xb5\xf9\xbc\xf3r\x95\xbf\t)\xfb\xd0\x1d\xa2\xab\xaf\xab\xfb\xd5M\xf7\xd8\xdd?\xa8\xfb\xee\xea\xfa\xb6\xbbT\xbf?\\\xdf~\xaa\xde\xf1t\xf3\xe1\xf1~u}\xfb\xf8P\x10\xbeZ\xfe\xacTs_\xff\xfdG\xb5\xbd\x9cr\x97\x04\xa0\x915\xa8\xfc\xadR\xde\xe8\xf8\xfa\xd3gz\x89\xba\xbc\xbe\xba\xea\xee\xbb\xdb\x8f\x9d\xfa\xda\xad\xbe\xd4*\xc1\x97J]v\xdd\xd7\xfc\xc0\xe7\xbbuWb\xee\x02\xdd5{d\xd0\xcdJ\xad\xbb\xfft\xeb\x1a\'*\xcaw|\x9e\xbbW\xd3\xacH\xa2\xf2\xbfn\xff\xf7\xf9\x97\x83\xc8\xd5H+\xe5\x14\xd6\x94)\xa2\x16\\\x1e\x0er\xf3\xc8\xb5\xdd\xc7\xa9_\xe9\xa8\x97\xbd\xb3\xfd\x9eu\xc2\xcf\x87Q\x99-\xeaq\xd1\x8e\x95@+\xb1_\te\xc4\xce\x87A\xda\xb6\xc3\x02\xb3c%\xc5\xfb\x9d\x1b\xacL\xa6\xae\x04jO\xf5P-L\xaf\xc4\xec!\xdf\xaf\xd4\x06\x8a}4W@\xad\x96|\xf0\xb3se\xe8W"fI\x92\xbf.h\x9e*\x12kr%\x95\xc6;9\x11\xca](\x84\xd6\xf6b;\x86\x85\xef\xacL\x03\xdf\x162\xa6=s~\xd7\xc2\xf4;V\xda\x9c\tZV\x12\x01B=\xe0w\xba}\x1b\xb7#\x9e\x98\xa3"g\x10\xf5{\xbb\xea[_=\x94\xf2\xf1\xd1\xee\x950X\x99\xbbHF\x9dL\x93g\xbbV\xe6x\xca\xbc\x9fs\x07\xeb\n\x8f\xc5\xce\xe82\xd3L\xad\xb4%\xe3q\x10\x15\x8fu\xbc\xe3L0\xee{+]\xef\xa1T3\x9dP\xd6\x95\xe5\xecg\xf7J/hi\xae+\x9e\xa9_\x89\xe5\xcf\xf1\xbbh\x83\xac\x8cYb\xb5Y\xb7\x1dN\xef\xc8>\x9b3A\xa6\xae\xdcM\xb2<\xc9\xbe\xc5P\x87-\xdc\x91C\xf9\xfc\xff\x9d\xccJT\xc9\xda\xd7\xcfS\x82*\xc4vz(\xaf\x94\t\'\xd7F]\x81\xb6e\x845i\xf7\xcaL\x81\x99\xdc.>w\xea\xfa\x96X\xf6f\xf5x}w\xab>t\xeb\xbb\'\xf5\xb4zP\xab\xcb\xcb\xfaU\xfbi\xf9\xda\xb8-\xe0u\x85\xcb\x07T>\xc1\xe3\x99\xc6\xb7X\x1c\r\xb9\xb7Rx}\xcd\xed\x8f\xab\xdd\x0c\x9e?\xdc\xa0o\xf5=:\xce,\xf9r\xcc\xc5\x9e\xd7\xbd\xe9V\xb7\xea\xfc\xf3\xf5\xd5ci\xb5\xf0R\xbdY}\x93\x1b\xc9\xbaE\xef\x95\x17/^\xa8\x8b\xd5\x87\xdf\xd7\xab{ur\xfd\xf0\x98\xd1\xdc]\xa9\xb3\x02\xef\xa6\xbb}T\xaf\x07>\xa3\xa7{\xb7\xbc\xcfv\xee7\xc3\x07\xb7?=\x8a\xc3\xf8\xee\xd3\xd9{2\xb8\xdc&M(\xb7\x7f9==\xa2\x9b&\x83\xe4{\x05\xe6\xfb\x1b\x02\xbc_\xc1n}\x90m\xdb\xafv\xc9\x9e\xdd\xd5\xba\xfb\x98\x01>4LXN\xcd\xc6\x9f\x16h9\x80\xfc\xe1\xdb>"\xfb9\n\xe2\xfa\xec\xd4\xfdM\xb7\xbe\xcd\xbe\xdfo=\xaa\xde:Z\xaf>~\xe1\x95\xf9\xe6\xff\x00Z\xd1\x1a\xc3'
p161
sg22
g23
sg50
Nsg51
Nsg52
VXL
p162
sg54
F0.46779999999999999
sg55
S'40bcb47dd9fe9364502ee191fe57b40a'
p163
sg57
I14
sg58
VLeast Squares
p164
sg60
F0.18679999999999999
sbag1
(g12
g3
NtRp165
(dp166
g15
I00
sg16
I17
sg17
S'ca86ade49d0eb5afce415c5ba9927773'
p167
sg18
(lp168
I17
asg20
S'x\xda\x8dYkO\x1c\xc9\x15\xfd>\xd2\xfc\x87\xd2*\x91\xb2\xb2\x99\xad\xc7\xadW\x14V"\xacY\xac`\xb0\x81$\xabh%k\x0c\x8d\x8d<\x80\x05lp\xfe}NU\xd7\xad\xea\x99n\xd0\xf0\xc1\xee\xe9\xe9\xea:\xf7u\xee\xb95\xf3\x99\xc0\xdf\xd3\xd3\xe2\xbe{\x10\x17\xf7\xdd\xf2\xb1\xbb\x14\x9f\xfe\'\xce\x0e\xdf\x1c\xfdv\xb4\xa3\xa5\xa2\x9f\xfc|6\x9f\x9d\xbf=?\xc2s\xe2\xfd\x8e\x12\xa7bW\x1cwO\x7fM\x1f\xe6\xb3\xfd7GGB.\xbc\x92\xde\x08\xbfP\xc6\x88\xb8PQ\xa8\xb0\x08$\x82ZX-\x82_x\xe1iAq>\xfb\xcf\x9b\xd3S\xa1\xb1B\xaa\xfc\x8fI\xff\xe6\x7ft\xbd2\xf3\xd9\xd1\xde\xf9\xb9\xc0\xeb\xcf\x0e\xf6\xf6\xc5\xbe8\x14\xfb+q,N\xe6\xb3\x7f\x1e\xbf=\x17\x14\x84\xd1\xc2\t%\x85\x9e\xcf\xde\x9e\x9d\x9c\xd6\x17j\xb1\x8f]\x04\xde\xb08[\x08;\x9f\xbd?\xda;\x16\x02\xb6\xccg\x7f?9\xfeE\xfc\xe9\x10\xa0O\x8e\x0f\xe6\xb3\xab\x9b\xe5\xb7\xb4~y\xf1\xb8\x9c\xcfN\xde\xe1\xc5RX<w\xfa\xe6\x9d\xf8\xdb\xdd\xaa\xfb\xae\x17\xdd\xf7\xc7\xfb\xe5\xc3\xcf\xe5\xde\xe1\xd7\xd5\xd9\xfd\x85\xf8\xe1\xcf\x8b\xdf\x7f\x87\xd7\xbe|]\xfd\xc0_\xfd\xb4\xf1<\x10\xfc\xfb\xd7\xc3\xf3\xe4_\xb9P\x16\xfe\x91\xb8Tr\xa1\xb5\xf5\x12\x9b\x1c\xfck\xefT\xf4\x7frA6Z\x07\x0c*}\xb4\xfd=\xad\x94\xf7\xe5\xdaH%\xc9\x94kE\x8a\xf2}\xa5\x162\xfd\x95Mt0\xe5qi\xb4\xf2bw>\x13\xa2n!\xa3F(\xe0\x89\xe4)G\xbe\\jr\xba<\xa0(\xc2\x1b\xc7\x19\x03\x15\\\xd29\x8ae_\x1f4\x1c\x9f\xaf\x9d6\xc6M`\x90\xb0\x83_\x07\xccv\x13\x83\xc3&\x8cA:F\xab\xa5\x8b|7X\x02\x06=\xc0\xa0] \xef\x19\x83\x91\xbel@d\x02\xb9)\x0cF2\x062$71\x90\x92\xa6\xec&-\x1b\x04\x0c\xda\xf2]G\t\x83\x19`P\xcey]0\x90wFq\\\xa24.L`\xf0F)\xf6C\xc4\xe5\x06\x06\x8dh\x94K\x19\x88\xc3"U$\xbe\x1b\t\xd9\xbfw\xf0\xf67|F=\x1cf4e\x8dRZ\x9a\x82\xc6\xba`\x1b\x1a?F\xb3\xa3\x16:]\xd6\xb7\xe1\xea\x98\xd8\xb6\xec\xf3\xe8cy\x9b\x87\x7f\xa9`@\x84u\xbf\xcb(\xc6\xf5Rc\xc7\x91m\xc6\xf2\xd7\xc8\x1e\xf6/\x8cs\xd5L\x9d\xf2\xcc\x0e0\xa8h(\x94G\xf1J\xad4\xd7\x80\x0e4\x99gF\xf3\x9b\x8d\x93\xa3<#S\xf3LFW\x9d\xea\x88\x83\x82\xecD\xbd\xed\xe7\x8f\xe5\x1eE\x9b\xd8\xab\xdf7x\xa5\x8bW]\xd0\xa6\xaf\xbd\xcd\x18\x93\xe77\x9b\xf4\xf4\xa6\x1f\x9c\xaf\xc9\x158y\x92\x1bj\x15\xda\x14\x95}=\xc0`\x91\x85\x96s\x9d\x10X\x8e\x0by\xe3\xe5\x04\x06C\xce\xd7\xda2\xa3\x9a\xb7$\xb9\xd0K\xe1\xf4.\x89\xf5\x92\xb4\xe3\xcc\xa0\x94gz\x90gD\x1a\t\xc5\xd7\xdep\xc1z\x9b\\\xb9E\x9e\xed\x9b\xa1m1-+\xfe\xb5\xa8\xa2\x02<H\xeb\xecd\x1d[\xa6<T\x0b\xc2=\x8a\xb1e\xd6\x80\xe5\x95\xcf\xfa\xda\xcc\x971\xae\xdbf\xf6\x9amN:\xa4zA\x13\x83\xf2eWP\x8a\xd1[\xd9F\x03\xdb\x9c\xb7\xc4\xf9"\xa35\xa1\xda\xe6\x9c\x8cS\xb6\x85P\xf37Ev\x93\xabIs\xa6\xa2\x02\xb8pL\xd0\x91\xd3H\'\x8b\x06\xb6\xd1 n( \xe7*\xfdh\xc3\xd5\r\x1e\xb5\xc1oc\x9b\x1d\xda\xe6LP\x95\xd4\x83S\x86sR\xfb\x91\xa7r`"qNR\xea.\x9b\xb6)[#\xe4\xa5\xaa\xac\x11b\xebNq\xcd6;\xb4\r\xdd\xcf\xf3\x93\x0e\xfc]\xd1\xa81SL\xda\xe6\x869\x19\xc0<\xa6\xf6O\xcdqs\x01Mb\x8a\xd7\xc9\xb6v\xe9\xcd\xa8\xe6\rR\x89\r\xb2\xaa\xd1 U\xb6\'\x05\xee\xdb\xf7C\x0c\xe8\'\xd6q\x11\xc3\xf6\x12c\xa7\\\xf4\x93\xfe\xb5\xb2vN\x1fG\xfe\xb5H{\xae\x8b\x9e\xd8wz\xfe\xadp\xecF]\xf8\x81\x7f\x81E\x19\xf6\xafq\x8aW9E\xc1n\xe5\xdf0\xe4\xd4\x80L\xb4\xdcC\xd1\xfc\x8b\xafArv\x92\xd7\x9d\xad\xfaA\x93\x1d\xf1\x19tKeOU\xf5\x83\x0c\xb9Zz>\x93\xeb\xb9\x13\x86|\xe6\x9d\xe5LVPH\xaex\xddB\xf9P\xdc\xc6\xb68\xb0\xcdDP\x05s\xb5\n\x9eu\x92\x05\xb1L\xc6\r\x9e\xa5\x9a\x1cZ\x8d\xf9\xac\x16\x83j\x9d\x05\xd7\xae\xf6,\x9d{\x96l\x18tT\xd1\xb2VS\xc9\xab\xdcG\x8c24\xc9\xa95\x7f\xd1\xdeG\xfe\x05\xe3\xd7\xdc\x89\\\xe8\x89iM\xeb\x9bz\xcd\xbf\x19\rwk\x13$3\x94\x85{\x03\xfbW\xfa \xb7\xe2\x9d,\x9a\x14\x8bfdw\xa9&2\xe8\xf7\xac\x7f5\xde<\xa9\t\x02\xd5\x12\xd1P\x94\x9b\xfd\xd8\xea\x1a\x89\x81\xd8k\x14$\xa1\x83\x12\x06\xdd0H$0\xafJ\xae3\xecw\x10\xbe\xd1\x13\x18d}$\xc9\xa4Q\xcf\x8aR\x99\xda\x9dLu\xb5\xcdv\x96\xd6L\t\x83\x19`H"+\xb0W\xa1\xf7X\x93\xc6\xe0\xccT\xdf\x84\xd7Z\x8c\xe3\xc4\x1c`\xb8Z\xcc@\xfcKS\xf5`\xd6g\xc3\x18\x9b\x16c\xa8\x08\xc9\x1e\x01\x97\x05\x1b\x19\rH,l\x15c*\xb6\xedd.S\xac7\x9d\xb2!\xf2,\x83\xe2\x8a\x13\xfeENH_\xe3\xe9\xc2D\x8c\x99\x7f1I\xa8&\x01\xab\x0c\xb5\xc1\xae\xdbF\xc5\xb6\x9d~\\\xe0\x14\xb2AV;\xd1\xd1\xbd\xdd.\x7fm\xb3\r^t\xec^\x88\x1d\xcf\xc5\xafH\x87IM\x00\x16\xab\xb9\x03w\x8em3\x95\x14L\xb0-wjo\x01\xf9\xad\xdbf\x9bm(G\xe2,\n\x10\xdb\xbcJ\x81gi+\xbd\x93\xf5;\xdb\xa6\xa0h\x0b\x9a\xa0\x11\xc5XgV\xad\xa7r\x12\xdd\x92\xc1\x07\tF\xdb\xecY\xdeQ\x15p\xba\xcd\x0c5S\x91\x10\xa9o*?\xc8\x1d\xed4\xc7\xd5\xab\xa6K\x00l\xcc6\xb9\x96\x91\x13\x95`\xf5HsA&\xd5\xd4\xa2\xd0\xfa&\xd56\xa3c\xf6C\x18`\x80\x8ccn\x8c\x1a\x9f$\xcfN`\xcf)\xbd\x8e\xb8\xd6M\x8c\x9a\xc0Pc\x0c6\xaf\xa4\x10L\xacw)\xf7\x808\x88\x85\x87\xb0\xee\xedM\xef\xd7<\r&\x9aT\x93}(p\xab\x92i\x84\x1e\xf5X\xafc\xe5\xa8\x10\xeb4\x13k\xcai\xeb\xd3\xdc"\x1b\x06\xed\x0c\x15e\xb9P\x10\xd3\x86;BPjrv\n\xf5X\x01-i|V\x91Dx\x9d\x92*\x06\xa4I\xbb\x0c\xeb\x1c\xa5e\xcbuH^\xa4a\x8fF\x13\xc4}\xd9U\x13\xdcc\xb6\xc9u\xad\x06\xb6\x81\x89z^\xc2\x93:i\xeb:\x9f\xf9\xc9<\xc3\xec\xe8\xeb\\\x18G\x1c\xe5e\xd5\xe6I\xf5V\x8e\xaa\x8dC\x19\xbf\xaea2\x1a\xb6\r\xd9\xe0\x8bm\x06\x1fx\xd66\x141jle\x9b\x1e\xe4\x0e\xb4}4%n\x101\xac=\tQ\x91\x93q\x8b\xb1\x8d\x02c\xdb\\lq\x0b\xed0\xa3\x9e\xdf\xe0E\x9e\xd6m\xd3\x03\x8er\xca\x17\x8d\x89\xacV\x9a\xf9\x8a\x08i\xb4]\xdc\xcc\xb06\xa1\x8d,\x9f)\xc4\xc8\x1a\x9b0q\x85\xa9\xba\x80\xf4\run\xa6Q]\xe8\xd8\x98\xa0?\xe2(\xfc+\x1b\xff\xae\xf7\x16m\x06\xbdEk\xe2\xec\x8d\x90\xae\xb1\x9dbE\xb5\x8d\xae\x160\xef(\x99\xc6\x12\x1a\x8c\xc7\xd0M\x8c>\xc86;\x96$O\xca\xab\x9a\x07i\'\xabyn\xdc:A_\xb6\x1e\x08YS;b5\x0f\x8aYe\x0c{\x15\x03\xba%\xf1\xe9\x8a\x013\xd5\x14\x06\xcb\xc5\t\x0c\x06V\xb1bF\'\xdflq::\xab\xea\x01\x9a\xad\xe7\x9a\xa8`\x16\x19\xa8\xb8\x84A7?\x98d:\x1f+\xa0-Q\xa39\xd3\x9f\xeem`\x08F9~]"\xb5\r\x0c\xaa\x91\x8c\xedg\xf7\x94\x99\x983=\xd3-\xc6\xaf\x8c\xa1\xf9\x01:\xcc3-\xa8\xa4=kK\xf6\xc1\xc51\x06\x07\x9e/\xb1P\xde\xd3x\xcc\x89d\xda\x88\xcb2\xd1\xb7\xb3U\x07\xb6M\x18L\xf3\x03z\x9ee\xc1\xad\x82\xa9\xd7(D\xa6\xe0\xf5|p\xf5\xc4\r\x04\xac6\xd3\x1dJ\xa8\x1e\xc2\xc5\xaa\x81A\x11\x9cg\xa0|\x192\x86\xe6\x87\xe0|\x1d\x894\xbaL\xad\'gu!\xe45\x0c1\x9d\x83\xf0\xe3at\x94h\xa0\xbbx8W>\x98\xaadt)*\xea\x8bd\x9f\xfc\xe0\xb8\x02\xc3\x13\x97=6m5\x8d\xbbScY\x9a\xfa\x07\xb2k46\x80C\xaadG\xa9\x96K;\x18\x1b\xac\xb1kG\xb5\x19\r\x8f\xd3\x16\x14\xcb\x03p:\xdd\xe3\xb0#\xf7\xfc6\xb2\xeb\xf0\x1fG\x07\x82r\xf9\xa7\xdf\x19\xa6\x7f\x84I\xdf\x9cb\xa0\xecc\x8f\xb9\xf8\xea\xee>\xbf\x1b\x9c%\x0e\xee\xc4\xcf\x82\x1e\xae?\xff\xe5\xe0\xeeG!\x96\xb7\x97}$A\x01\xe9\xb1\xe5j\x95\x1e5h&\xe2r\x99~\t\xc9\xfb\xe0\x0ef\xa4o\xcb\xfb\xe5M\xf7\xd8\xdd?\x88\xfb\xee\xea\xfa\xb6\xbb\x14\x7f<\\\xdf~\xee\xbd\xe3p\xf3\xe1\xf1~y}\xfb\xf8\x90\x11\xbe9\xfeE\x88\xe2\xbe\xf6\xfbG\x8f*K\x16\xfc\x05\x94\x1d\x06\xcf\xf4\xabR\xda\xe8\xf0\xfa\xf3\x17\xbcD\\^_]u\xf7\xdd\xedE\'\xbeu\xcb\xaf\xd9w\x14_\x0bq\xd9u\xdf\xd2\x03_\xeeV]n\x80V\xe1\xae\xda\x81A7K\xb1\xea\xfe\xdb\xad\xfa8\xa1 >\xf0y\xeeN\x9ffY\x12\xe5\xffe\xf9\xbf\xe5_\n"\xc7\x08+\xeb)\xacJ\xf2/\xf6\x05\x97\xf4xj\x1e)\xe7[\x9c\xdaJ\x9bV\x9a\xb6\xa7\xc9\x19\x96\x0f\xa3L9\xaaQ\xcf\xac\x84z\xf9@m%F\x02\xd3\x1f\x06\xa5\xa3\xa2<\x9a\x85gV"\xde\x1f\xec`et\xba\xbf\x1f]\x9f\xa5\xf6\x19\xb4\x94<TO\xbf\xd2P\xede\xe9\x0c\xb1?\x12M\x99>\xb9\x12\x9a\xf3\x83o{J\xd5\xa3\xf5i\xc4\xcdu\x16\xe5\x0b+C[\x89v\'\xcb\x0f\r\xbd\x8f\x83|ie\x1c\xf8\x96\xfa\xbd|H\xcc\x96\xfb\xdcshM\xca\x04YW\xaa\xcc\xcd\xe9\x80\xbf\xf7\x94\xb2\xe9\x80\xec\xf9\x95\xaazH\xe5\xc1<E\x8bT\xcf\x84):\x93+S<\xeb\xc9A>b\xe8\xd1\xca$\x8b\xd3\x0fW\xcfF%\xc5\xb3\xce\xfby\xc4\xd5=\x01;\xea\x1b\xa5T/\xad\xa4\xba\xd2\xa7\xa1&\xadp6\xef\x1d\xecs9dr\xad\xd8\x86\xd6\xf5>\x05\xe9\x87~|Ic\xc8\xf3+]\xf3m(+\xa8d_\xfe\x91`re\x8a\'\xcfo9\x13z\xfb\x82\x81j\xe8\x05\x92|ie\xa8hc\xfe\xb90e@\xd0\xbd\x9cR\xea\xa5\x95\xb1\xae\x0c\xf9\xd4=\x13\xbd)\x87\xfd\xf1\x85\x95\xba\xe5\x10:M\xbfW>\x08\xc8R\xf5\xb9=)Q\x9b\x10\x89\xdc\xce\xbft\xe2\xfa\x16,{\xb3|\xbc\xbe\xbb\x15\x9f\xba\xd5\xdd\x93xZ>\x88\xe5\xe5e\xffS\xfbI\xfe\xd9\xb8,\xe0u\x99\xcb\x07T>\xc1\xe3\x89\xc67X\x9c\xd0$\x0b\x85\xf7\xaf\xb9\xfdi\xf9<\x83\xa7/\xd7\xe8[\xbcD\xc7\x89%_Op1\xaf{\xd7-o\xc5\xd9\x97\xeb\xab\xc7\xec\n\xfdZ\xbc[~\xaf7\xa0\x9c\x17\xcd+\xaf^\xbd\x12\xe7\xcbO\x7f\xac\x96\xf7\xe2\xe8\xfa\xe11\xa1\xb9\xbb\x12\xa7\x19\xdeMw\xfb(\xde\x0e|\x86\xa7\x9b[>&;w\x8b\xe1\x83\xdb\x9f\x1f\xab\xc3\xf8\xee\xd3\xe9G\x18\x9co\x93k\xb7\x7f=99\xc0M\x954>\xdf\xcb0?\xde\x00\xf0n\x0fv\xe3\x8bd\xdbnoW\xdd\xb3\xbbZu\x17\t\xe0C\xc1\x94\xbc?\xf5m\x86\x96\x02\xc8_\xbeo\x11\xd9MQ\xa8\xaeON\xdd]w\xeb\xfb\xe4\xfb\xdd\xd2\xa3\xfa[\x07\xab\xe5\xc5W^\x99n\xfe\x1f\xac\xa6\x1b~'
p169
sg22
g23
sg50
Nsg51
Nsg52
VXL
p170
sg54
F0.46650000000000003
sg55
S'40bcb47dd9fe9364502ee191fe57b40a'
p171
sg57
I15
sg58
VLeast Squares
p172
sg60
F0.1865
sbag1
(g12
g3
NtRp173
(dp174
g15
I00
sg16
I18
sg17
S'f8b8ada5fc56d9f079cd513d6529a568'
p175
sg18
(lp176
I18
asg20
S'x\xda\x8dYkO\x1c\xc9\x15\xfd>\xd2\xfc\x87\xd2*\x91\x12\xd9\xcc\xd6\xadwEa%\xc2\x9a\xc5\n\x06\x83I\xb2\x8aV\xb2\xc6f\xb0\x91\xc7`\x01\x1b;\xff>\xa7\xaa\xeb\xde\xee\x99n\x9c\xe1\x034=]]\xe7\xbe\xce=\xb7f>S\xf8\xf9\xfauq\xbfzP\xef\xefW\xcb\xc7\xd5\x95z\xf7_\xf5\xe6\xf8\xc5\xc9\xaf\'{F\x93\xfb1\xceg\xf3\xd9\xe5\xcb\xcb\x13<\xa7^\xef\x91\xbaP\xfb\xeat\xf5\xf5/\xe5\x9f\xf9\xec\xf0\xc5\xc9\x89\xd2\x8bH:Z\x15\x17d\xad\xca\x0b\xca\x8a\xd2"9\x95h\xe1\x8dJq\x11Ut\x0b\x97\xe7\xb3\x7f\xbf\xb8\xb8P\x06+4\xd5_\xb6\xfc\xae\xbf\x8c\\\xd9\xf9\xec\xe4\xe0\xf2R\xe1\xf5o\x8e\x0e\x0e\xd5\xa1:V\x87ku\xaa\xce\xe6\xb3\x7f\x9c\xbe\xbcT.)kTP\xa4\x95\x99\xcf^\xbe9\xbb\x90\x17\x1au\x98\xd5!V*\xbcd\xf1f\xa1\xfc|\xf6\xfa\xe4\xe0T)\x983\x9f\xfd\xed\xec\xf4g\xf5\x87c\xe0>;=\x9a\xcf\xae?/\xbf\x94W,\xdf?.\xe7\xb3\xb3Wx\xb7V\x1e\xcf]\xbcx\xa5\xfez\xb7^}3\x8b\xd5\xb7\xc7\xfb\xe5\xc3O\xed\xde\xf1\xa7\xf5\x9b\xfb\xf7\xea\x87?.~\xfb\r\x8e\xfb\xf8i\xfd\x03\x7f\xf4\xe3\xd6\xf3@\xf0\xaf_\x8e/\x8b\x8b\xf5\x82\x12e\xad\xcbu\x82{L\xd4\xd8\xe4\xe8\x9f\x07\x17\xaa\xfb\xd1\x0b\xe7c\x80\xaf\xcf\xa8\xfc\xeb\xbb{\x86\xb0,v\xd7V\xeb\xe4S\xbb&G\xbe\xde\'Z\xe8\xf2\xd361\xd1\xdb\xeeR[kI\xed\xcfgJ\xc9\x16:\x9b\xecp\xb5W\x9c\x15\xa2i\x97\xc6\x1b\xd3\x1e \x97\xe0\x8d\xd3\x8a\xc15\\:\xd8\xc0\x18b\xb2\xa9\xed\x15\x8c\xc9\xc1\x8f1h\x9fm{\\\xe3\x89\xb4\x8d\xc1\'\x13\xda\xc6:\x19~\x92R\xca\x82, ON\xcd\x00\x83\t)D\xcf\x18L\xb6\x8c\xcd\x01N\x9c\xc2`}{\\;\x03OmapT7\xae\x18\\r\x8c!;\xb9\x1br\x00\x06;\xc0\x00\x87\xe9\x98\xdb\xbe1h\xc7x\xb2F4\'0Dm3\xc7"\x9a\x91\x1f\x8c\xe1\xc8j\x94\x0e\xc7Bkq\x1eiB>\x1c\x1c\xbd\xfc\x15\xff\xa3$\x8e+\x9a\x16)"cS{\xbd\x0f\xc9\xf4h\xe2\x18\xcd\x1e-L\xb9\x94\xb7\xe1\xea\xd4\xb1m5\x05\xe0\xf5fg\x8c\x96|\xdb\xc5ZDy:\xc6.I\x8c\x91=\xdb\xb6\x11\xf1\x93:\x93\xd8F&\x89\x99\x19\xb6\x9d\xfa\x01\x06x_\x07\xeaV\xe5hm$\xae\x01\xab}\x98\xc2`\\\x10\xffj?\x8a\xb1\xae\xd9Yw\xcb\x12c\xb8Z.\xadv\xe0\x81\xbaM\xdb\xcbe\xef\xf9\xfd\x06)g\xdb\x06\xc5\xc1\xceMa@\xa6\xb0\xcd\x11\x1e\xdc\xf6\x83\xcd\x9c\x86\xc6i\xe2\x8d\rq\x05\x10\x05\xd4\xdb\xa1\x19`\xf0x\xd4\xb6"\xb6\xce\x9b\xd8\x1c\x1d\x1d\x02C\x13\x18\xac\xcfl\x92\x0fc\x0c\xdeJ\xa1[]\xc3R]\x12\xa5\xde\xe0\xbd\xc0\x99\xe1J\x9e\x99A\x9e9\x07\xbb\xd8;\x0e\xec\x12\x19M\xce\xce\xec\x90g\x87vh\x1b\xd2&7\x87\x19\xef\xaci\xb6%\xed\xa3\x9e\x8cq4N\xb8\xcb\xe8Q\x8c-IF\x81\x139\x99\xade3-\xd9\xb4a\x9b=\xe8m\x0b\xda{\x8e\x8f\xc9\xb1#\xc4\x82\xc6\x05\xe7w\xb2\xcd\rl\x03Ae~\x83\xce\x9e\xb8\xf8\x93\x0e1\xa5\xc9\x1a\n\xfc\xb8-\xf52\xe2j\xcb\tC>\xb1\x99\x16\xbbH\x1aY\xb7a\x9b\x1b\xc4\r\x05\xe4\xbd\x94\x871FlC}\xef\xc2\x0f\x87~h[pd\x05l\xf2\xc6s\x16\x98\xe0\xf2\x84m.y\x12\xae\ry\xa2\x0fii>AJ\xc4X\xe9N\xce\xd8\r\xdb\xfc\xd06t\xa9\xc49\x1d\xbcg\xae\x89e\xab\xb8\x8bma\x98\x93\xe8\xb0\x1c7\xb4\x85\xcc\x8d#$*\xead\xc2\xb6 \xbcN\xde\x8d\xb8\x0f\xcc5\xa8y#\xbc\xc3\xbd\x1b\x1d\'\x14\xdd\x14\x87\x18PcBf!\x84\xd4\x9e\r\xc5\xa0\xa9\xfe\xe6\xbc\xa3\xef\xf0\x8e\xcf\x86\xa4\xd0\xb5\xb4[-\xedV\x07\xb3\x99;q\xe0\xdf`=\x11\xb3\x83\xf5\x89\xed\x01\xc6\xa6F\xfe\x9f\x7f\xd3\x90S\x931\xc9s\x0fE\xd2\xb6]\xbc\x8fNO\xf5\x96`\x84\xcf\xc0\xba#^\x0fF;\xd1\x0f\xb6o\xa1Q\x98\x00\xbc\xb2a[\x1a\xf2\x19:wH\x1cm\x8a\xba]{\xd8\xe6\xfd.\xb6\xe5\x81m6;!_P\x91\xa3\xc0\x1d\x19&O\xf5\x0b\xe4\x86\xf4\x0bO\xe3\x9ee\xbc\x88\x11\x17\xfbBw\xb6\xefY\xb9\xf4,\xddc0\x992\xfb\x17\xaa0\x10[\x04V\tS\xb5\xe9C\xdf7\x11\x83\x11\x86\x10\x06\xb9\x93\xa4\x8a\x99\xb7\xd1\xc6\x83\xde\xf0oE\xd3\xfc\x0bUB\xdc\x12=\xc5\xc0\xfc\xea\xa1\x9d(\xef\xe2\xdf\xda\xe3\x9am\x10"\x81=\x82\xa8\xe6\xcc~/:w\xd2\xb6$\x15WKd\xa4K\xb2\x11\xd9\xe2\xc4\xcc\xde!P\xa4\xb6`0=\x06\x8d\x94\xe1b\x03\xa5F\x9dY\x93F\x9b\xa7t\x1f\xaaL\xfaq\x1a\xe7oJ\xc12\xf7u\xe4\xd9\xb9:\x0f\xd4J\x8d\xb1\x1d`\x00_&\xcb^Ew\xe2\x0c\x86\xb0IS}3&2}\x8c\xed\x98\x7f5+]\xebD\x10\x91\xb6\x8c\x0c\x97\x9b\x9a\xa0\xa2\xe1W\x82\x80\x19\x01\xfaBp\xcc\x9e\xd0\xe5z\xb7\x18\xbbf\xdb^\x17(\xeet\x81\xbch{4P?\xe5_p.\x8f \xe8\x18~\xe4_L3\xe25\x926\xa1S\x10\xf9\xe5\x9d\xdf\xb4\xcd5\xdb*\x1ap\xb6cV\xce\xbd\x1b\x01\xc6\xee\xa4\t\xc8\xf7\xb6\x11ZZf\xfdV\x04\x02\xc7\xcd\x95\x01p"n 4\xaez\x08\xac0\xce\xdf(VD\x8a\xbd\x96\x93\xbb\xc8\xd6M\xdb|o\x1bE_r\xa1\xd3\x01\xb60aC\x03?\xba\xb4\x93ma`[\xe1\xbb\xb6o\x02\'s\x17\x86\xf6o\xc2|\xbb.\x88\x98\xc6@\xd6\xa3\xbe\x89\xd8\xeb^\xc0\xf5\xdc\x979O\xc8\x84Z\x9bq\x90;&\x18\x96\x0f\x91\x92D\x1e\x15\xd8F\xcb\xed\xbeIL\xd1\x85`\xc3\xc4\xcc \xb9\xe3\xbd\xf8W\xf7m\x1cR\xaa`H\x03\x0c)\xb9\xdc\xde\x8f\xbarFf\xa7Lv\xca\x0f\x08\xa2\xcc\xc7&\xd1x6\xe5\x18a\xfe\x0bF\nR\xcb\\\x88\xe2+\x18\xf2 \x16`\x8f.3\xa8\x8c\xb1\x94#\xfb!t\xe3\xd7\xa8\x0f%\xd1\xd5\xae\x10\xc0v,\x82\x17\x0f\x8b`/J\x83\xf9\x01\xd7\xb1\xcc-\xba\xc7\x80\xe8\x04\xdd\xe9\xa5r\xd8\x11\x02\xf3d\x82\xb8\xf5\x93\xb9.o\xf6\xa0\x80\x91\x1f\xbc\xf4!r=A\x87>\x9f0\xf4m\xce-\xba\xcfu\x0b\xf5\xdc\xa9:\xe41\xc6:\x9en\x8d\x03\'\xec\xa4\x7f\r\rls9\xa4f\x9b\x81\x1b\xa2\x96\xf9\xccO\xea\xb3d\x93\x9c\xc3 /G\xfeM\xae\xef\x16:I\x8c\xa5@\x08\x93\xc9\xa6m4\xb0\r\xcf5\r\x8f,\xd3\xc20\x16v\xea\x9d\xea\xd8\x98A\xee@\xce\xb6\xf9\x04\x9c\x8b\xa2\x96s\x1f\x88\xdb)\r\x83|gU`s\xcec\xdbb\x94:\x169\x83\xb8\xc9\xa5\xce\x9b\xfa\xa1\xa2a\x8e\n\x08\x1bgQ$c4\xcf\x9eIS\xd8\xc96;\xacM#u\x93c\x0e2\xc9\xa2\xed\x05;\xad=Ir2\x8dr\x12\xc5 *^\xf7\xc5\xe0{}\x86F\xb3i\x9b\x1d\xf4\x16\x94\xbb0\x05\xdc\xce\x15\xe2\xd0sv:\xb3Q0\xef\xa4\xe0c)\x90\xbc\xe8IW\x8e\x8e\xb8J\xa0m\x9a\x98-\xcaK\xccs6\xc5\xde<?\xa2\xe0\x94{\x01\x90\x02G\xd1\xf5M\x07\xd2\xceT\x0c\x07\x82\xc1A\xf4\xb2\xe0\xb3\x1ei\xef\x05C\xe8\xe8x\x13\x03\x04,\xa7\x0fF\xd4\xb0M\x7f\x16\x94\xce\xdc\x1f\xbct(c9t\x94\xa2\xae\x18L\xef\x07\xc8\xf0\xc8G&\xc8\x18\xcd\xc7\x95eT\x8dS\x18bf\x8e\x05U\x8eZ\x91!\x11\x9dp\x13\x1f+\x10\x84\x97e\xba\x85\xa8\xaa\x18z?`h\x12\xf1\x8e\xf6\x9e{\xb9\x1c\x9b\xa4\xd9\xc4\x00\xe70\xa9\x81+\xc3\x88"\xa2&N\xe2`\rkC\x00\xf7\xd2/s\xf5\x83\xed\xfd\x90P|\xdc9\xa9\xd0\xab\xd0Ij\xc7\x95[\xf9P\xcf\x8bd\xfe\xd9>\x82\xb0\xbd\xe8G\xe2Zv\x1eu.\xa9G8\xc9u\x18z?$@ >TI^\x86-\x88l\x90\xe2\x18\x03*\x8aO\xb8 r\xedvKFhYd\x109>\xbd\xa6\xe8lS\xce\xae+\x92C\x17\x07\xc7\x15\x80\xc8-\xdb@\x82\xf1H\x84!\xdc\xda\x89\xa3\x18L\x13F\x8e\x8b\x91\x10#\xb9l\xfb\xe3\n#\xec\x86w\t\xa5\xc1\x86\x8d\xa3\xda\x8a\x86\xc7iOr0\x04\x8dc\x18\rflgw\xa1\xeb\xe3\xbf\x9f\x1c)W\xcb\xbf|\xcf0\xfd=L\xf9\xe4\x02\xd5\xd4\xc5\x1e\xf9t}w_\xdf]\xa6\xe9\xa3;\xf5\x93r\x0f7\x1f\xfett\xf7g\xa5\x96\xb7W]$Q\x05\xe5\xb1\xe5z]\x1e\xb5\xa5\xab\\-\xcb7!u\x1f\xdc\x81[\xbe,\xef\x97\x9fW\x8f\xab\xfb\x07u\xbf\xba\xbe\xb9]]\xa9\xdf\x1fnn?\xa8\xee\xed\xb8\xf9\xf0x\xbf\xbc\xb9}|\xa8\x08_\x9c\xfe\xacTs_\xff\xfdGE\xd5\x8e\xf8\x94\xca\x8b\x8c\xbdU\xf9b\xa9lt|\xf3\xe1#^\xa2\xaen\xae\xafW\xf7\xab\xdb\xf7+\xf5e\xb5\xfc\xd4\x1d\xaa\x85\xe7J]\xadV_\xca\x03\x1f\xef\xd6\xab\xda\x00}\xc6]\xda\x83A\x9f\x97j\xbd\xfa\xcfj\xdd\xc5\t=\xf3\x9c\xcfs\xf7\xba4\xab\x92\xa8\xfe\xd5\xedo\x9f\x7f%\x88|\xd8\x83\x95r\nK\xe5\xe4!w\x05WdVi\x1eEb\xf7q\xeaW\x16"8\xb7\xfd\x9e\xd6\x17\x81Z\x0e\xa3J+\xae\xfa\xca?\xb1\x12!=w\xfdJ\x93\xca\'\xe5\x8d\x85\x18\xeah\xe6\x9eX\x89\xa2;\xf7\x83\x95\xb9\x94q)b\x8c\xb75KK\xfeM\xadt\xc5\xce\xd0\xaft\xf5\xa8\xb9\x1c\xfa\xbbne\xaa\x1ezj\xa5\x9cY\x95^R\x8eH\xeb\x01\xb1i\x87\xa9Ox\xa8L$\xe7\xa9\xdf\x13]\xa4\xf3P\xd6\xb9\xab\xd0"?&Wb\x06=\xcf\xfd\x9e\xdd9h\xb1\xbf\x0c\x8c\xc5\xee\xc2\x02\x93+\x8bo\xe5\x94\xa4N\xc1\xd5\xa7\x90\x8c\xb6\xeb\x00\xdf_I}<\xeb\xc1\x7fEk\x98\x0c\xbe\xb7\xd2\xc8\xca\xeep\xa9|\xa9\x10B\x87>?\x11\xcf\xa2\x14\xcee\xde\xaf\xc7\x1e\xb1#\xe0\xd0\xfe\xe6\xa7\xe2Ie\xa5\x93\x95\xb1\xeaN\xac\x08\xbe\xee\x9d\xfcS9T\xce\xc5\xcfyV\xad\x99\xd0\xa1\x04{\xb7\x1c*\xd2\xe5\xe9\x95\xa1\xf7m\xc8\xd4\xc4p\xf7\xd7\x96\x8c\x98\\Y2\x81\xe7\xb7\xbd\xcaS\xba\xd9\xd7U[\xed\xf2O\xafL\xb2g\xd61\xb4\x92\xf7\x9d\x9c\xd2\xe9{+\xb3\xacL)\xc7\xf6\xd5Mn\x07\xe2O\xd9\xe9\x0b\'\xe8>\x13r\xb6\x1d\x17t\xa8!U\xcd\xd3+\x0b\x05\x16r\xbb\xfc\xb8R7\xb7`\xd9\xcf\xcb\xc7\x9b\xbb[\xf5n\xb5\xbe\xfb\xaa\xbe.\x1f\xd4\xf2\xea\xaa\xfb\xb6\xfd\xac~m\xdc\x16\xf0\xba\xca\xe5\x03*\x9f\xe0\xf1B\xe3[,\x8ef\x19\x1b\x85w\xaf\xb9\xfdq\xf94\x83\x97\x0f7\xe8[}\x8f\x8e\x0bK>\x1fsq\xe0u\xafV\xcb[\xf5\xe6\xe3\xcd\xf5c\xf7\x9d\xc3s\xf5j\xf9\xad\xdd\xd8+n\xa3E\xef\x96g\xcf\x9e\xa9\xcb\xe5\xbb\xdf\xd7\xcb{ur\xf3\xf0X\xe0\xdc]\xab\x8b\x8a\xef\xf3\xea\xf6Q\xbd\x1c8\rO\xf7~y[\x0c\xddo\x96\x0fn\x7fx\x14\x8f\xf1\xdd\xaf\x17oaq\xbd\xed\xea\xc9^w\xfb\x97\xb3\xb3#\xdc\xa4"\x08\xf8^\xc5\xf9\xf63\x10\xef7\xb4[\x9f\x14\xeb\xf6;\xcbd\xd3\xd5\xf5z\xf5\xbe |h\xa0\x8a\xff\xa7>\xad\xd8J\x08\xf9\xc3\xd7}L\xf6K\x1c\xc4\xf9\xc5\xad\xfb\x9b\x8e}]\xbc\xbf\xdf\xbaTw\xebh\xbd|\xff\x89W\x96\x9b\xff\x03H\xef\x1cu'
p177
sg22
g23
sg50
Nsg51
Nsg52
VXL
p178
sg54
F0.48230000000000001
sg55
S'40bcb47dd9fe9364502ee191fe57b40a'
p179
sg57
I16
sg58
VLeast Squares
p180
sg60
F0.1865
sbag1
(g12
g3
NtRp181
(dp182
g15
I00
sg16
I19
sg17
S'7b2dc7c5c3ab3a35ca6f07587a000bc7'
p183
sg18
(lp184
I19
asg20
S'x\xda\x8dYmO\x1c\xc9\x11\xfe\xbe\xd2\xfe\x87\xd6)\x91r\xbac\xaf\xab\xab\xfa-\n\'\x11\xce\x1cV0\x18L\x92St\xd2i\xcf,6\xf2\x1a,\xe0b\xe7\xdf\xa7zz\xaazvg\xd6Z>@33=]\xafO=U3\x9f\x19\xfe\xf9\xfcy\xf1\xb8z2o\x1fW\xcb\xe7\xd5\x8d\xf9\xfd\x7f\xe6\xcd\xe9\x8b\xb3_\xce\x0e\x9c\x05\xfa!\xceg\xf3\xd9\xf5\xcb\xeb3~\xce\xbc>\x00se\x0e\xcd\xf9\xea\xf3_\xcb?\xf3\xd9\xf1\x8b\xb33c\x17\x11lD\x13\x17\x80h\xf2\x02\xb2\x81\xb4Hd\x12,\xbc3).\xa2\x89\xb4\xa0<\x9f\xfd\xe7\xc5\xd5\x95q\xbc\xc3B\xf7\x0b\xcb\xef\xee\x97\xd3\x15\xceggG\xd7\xd7\x86_\xff\xe6\xe4\xe8\xd8\x1c\x9bSs\xbc6\xe7\xe6b>\xfb\xe7\xf9\xcbkC\xc9\xa03\xc1\x805n>{\xf9\xe6\xe2J_\xe8\xccq6\xc7\xbc\xd3\xf0K\x16o\x16\xc6\xcfg\xaf\xcf\x8e\xce\x8dau\xe6\xb3\xbf_\x9c\xffd\xfet\xcar_\x9c\x9f\xccg\xb7\x1f\x97\x9f\xca+\x96o\x9f\x97\xf3\xd9\xc5+~\xb75\x9e\x9f\xbbz\xf1\xca\xfc\xeda\xbd\xfa\xe2\x16\xab/\xcf\x8f\xcb\xa7\x1f\xfbk\xa7\x1f\xd6o\x1e\xdf\x9ao\xfe\xbc\xf8\xf5W6\xdc\xfb\x0f\xebo\xe4\xd6\x0f[\xcf\xb3\x04\xff\xfe\xf9\xf4\xba\x98\xd8. \xda`mY\xe7EF\xfe\x8f\x0f9\xf9\xd7\xd1\x95\xa9?vA>\xc6\xc02@\xf9\xd7\xd7k\x0e \x87X\xd7h\xc1z\xe8\xd7@\x90rY\x03,l\xf9\xe9\x0fq\x11\xa9.-b\xb4\xe6p>3F\x8f\xb0|0\xf2\xea\xa0\x18+\xea\xd2y\x90M@\xc5G\xe7\xdd1\xfd5\xb2\xc1\xd5\xb3\xf8\xdc\x980\xf5\xb2\x05\xe7r\xdd\xb7)\x83\xf5\xd9a\xbft\xd9\xd3\xb6\x0c\xac&\xf5\x07\xdb\x04^\x0eN\x1c\'\xbdd\x019\x00\xce\xdd@\x06\x17\x12\x1f\'2\xb8\xe4{y\x880\x05;%\x03bo*K\x8e\xc2\xb6\x0c\xc4\xf6\x13\x19\x88\xac\xca\xc0O\xf6WC*v\xc0\x81\x0c\x10\xa2M\xa1?7\xb2/\xc5&\xb9\xa89!C\xb4\x98\xc4\x17\xd1\xa7m\x19\x9c\x937\xf0i\x14ei\xd5x\xc0\xcb\xf9\xec\xe8\xe4\xe5/\xfc?\xafN\xbb\x1b\xbd\x15\x00\x1c\xe6^\x1a\x1f\x92k\xd2\xc4\xb14\x07\xb0pe\xa9o\xe3\xd59\x89n]\x08X\'\xba\xc5\x88\xcd\xdf\x18 \xbbI\x1f\xcb#\xbc\x91\xf2H7\xd0\'m\xcejTP\x1f[\x8b\x9c\x97\xe7~ \x03dL\xf2\xd2\x1c\x113J\x0e\xa0M\x9328\t\t6\xb4\x1d\xd9\x97\xf8\x08\x89(v\xb2\x88\x13}\x90%\xc7=\xe3@\x17\'}\xb0P\xf6!K\xee\xa5\x10\xc5-l`\x0e\xa3\t\x19(S\xb3\x03\x03\xd0\xb6\x1d\xc8\xebmN\x17=\x98\x92H\x06%\xe7\x8f\xdd@\x06\xcf\xb7\xb3\xe4<y\x14\x9b\xb00\x0e\xa7b\x1dC\x948\xf3\x9e\xad\xb6\x9do\xa8\xb1\xee2j\xea\xc5he\x89\x11$2\xa8\xc4\x99\x1b\xc4\x19\x91K.\xca:\x86L"M\x8e\xde\xed\x11g\xc78\xd4-S\x80\xfem\xceS\xc2^\xb7\xc4\xa8\x80\x93>N\xea\xe3\x0cn\x14g\x84\xa8\x11\x85\x1a\\\xceuV/K\x06J\xb7\xa1\x1b\x1e5\xdd\x02\xbb/\x88\xb7sB\xd7\x9f\xca0@!\xed\xa3\x1b\rt\x0b1\x00\t\x9ce\x0f\xce\x8bn!!N\xe8\x16\xac\xd7\xf8\xb5y\x84\x93\xb9\xbd\r|\x10\xdd0*\xb0Y\x17\xd3\x86n4\xf0[I \x8dtt\x0e\xc4\xd2\xc4\xf0\x8b\xfb\xe8\xe6\x87\xba\x05\xb2\x80\x9alA 3\x92\x8b6N\xe5E\nA\xf3\xd0\x8f\xf2";/\xd1\xe7P\xa3\xd7A\xd4\x8cE\x8f\x1b\xba\xf9\xa1nl\x19\x92\xe2\x15<G\xa8H\x031\xc3>\xba\x85aL&F\x9eV?c\xce\x92\xf3`\'q\x9d\xb4\x14q\xb9\xcc#\xdca\xcc\xd4\xf2\xd7\x96\\\xea\x14\x82\xc8\x95\x9c\x8fC\x19bp^J@\xe0|\x96\x1a\x0b!\xe3\xa4}5\x8d8\n\xec\xb8\xc6\xa6\x8e5\xd4J\x86\xa8\xa0k\x9dV\x1c\x9b7\xec\x1b\x07\xf6\rl\xfc @\x81>\xba \xd2P\xb4{\xe5|\x1abjr\x88^j(\x8b\xdb\xdb\xd7\xfbH\x04Sy1\x88\x08\xce\xc4m\xdd\x82\x03\xaf\xfc\xc1z\xc5\xf5\x90\xb4\xa2#m\xe8\x96\x86xV*\xb7\xd4P\x0e8\xdb\x1f\xc5\x14\x88\x01f\x1f\xdd\xf2@7d<K(\x9c\x8c\x0b!JEf\xd4\x9c\xd2\r\xfb\xe4\xebX\x17\x0b\xbf\x8dgN\xb3\x1bh\x90\xe8\x81\xda2\x96\x9ae\x9b\x0c.3\x93\x10\x84\x06\xef%\x96=\xa7\xfd\xa4}\x99.\x88\xd5\x183G\x1c\x91\x82o\xb1#\xa9\xc5\x8c\t\xb4n2A\xdb\xb0o\'MoS\x87\x05a\xc4\xa6\x1c\xd6\xb2\xb61\xa7}x\xc91@\xd3\x8d\t\x83\xda\x97\x98\x96`/\x03\xba\xc8\x8aN\xd6\x0b\x01:K\xde\xc1\x04\xe7\nZ\xae\x93\x06L\xf0\x830\xea8\x81k2\xd8R\xf5\x9c\xc4l\x08\xc2\x93\xd8\x13\x18\xa78Aa\x02\xad|\x8dd\xe0s\xb5\x1e\x07\xcc\x1a\xca\xa8\x8c\x94+k\x91\x01\x072\xb8\xac\xdc\xd3C \t"\xc8\x89\xd2\x94\x1dbt\xea\xe3r\xc8\x08\x7f\xb5n\xa2W\xe0\xe9\xf1\xae2&\xdc\xc4\x87N\x1aA\x8f\xc88i%\xe2\x98"\x06\x91\x86\xa9\x06\xed\xe5c\xeau;\xe8\x1c\x05Ry\x03\xb0\xc5\x84o3\xbf\x8d\x13\xd8\x07>6\xec\x03?\xe6\x9e\x1e\xd4j\x98B\xb3\xaf\xfa\xd8\x93\xdd\xd4\x8dz\xdd:i\xd0\x93`B\xcc>I\x02df\x0bv/\xdd|\xd3\r\x98\xf5\xd9^\x9a\xc8\xda\x88d\xccJ\xfc\x94n6\xf9\x16\xca\xcc\nF\xba\xd9\xac\xa0\x10\x95D\xda\x145c\xf9\xf2\xa6n\xbe\xe9\xc6\xe5\x15\x84\xd1&\xa4\xe4\xc5\xa2\xfc\xde\xb4\x17\xdf\xe9<-\xbaAB\xe9:R\xe9\x1f@{VGS<\xb5\x04\xb6\x86\'\xbbp\x84\xebA\xf3\x82\xb4\x8b\xe5\xf8\xd4\x8e\xd5\x01\x15\x19\xe2 vx\x8f\x94\xd8\x08\xdc#\x8a\x0cl\x1c\x9c\xac\xdd\x10Z\xab\x1b\xc7|\x92M\xa9a\x14\x9b\xe0\xa8\xed\x19w\xd5E\x864\x90!%\x12\xfc\xc8\x8e\xd3\xcdK\xef\x94mN\x1320\x17\xf3\x8aGi\xdc\xb7\x80\xfa\x98\xe9\x8c\xd5\x84\x94\xfcg\xc1mg\x87<\xf0E\xe4BTm\xce\xf7\x99]I\xefT\xa0+L\xd5\xa1\xa4t\x8e\n\x82l\xfb"8\x1d\x0e\xf4e\xb12\r\xc5(\x0e\x9f\xd2\xb7\xd8&\x03\x83\x99\x0f\xb5\xde, \x81\xe26\x07\x06\xd7\xb5\xa9X\xa7(\x8az\xcac_\x04\xed[\x00cK\xde\x1c\x1aV\xc7\xcd\xbe\xc5\xb6XGF8\xaa\x9a/\xb8\x9f\xf2\xd2|qI\x8ca/\x8e\xe8`\xa0\x1b\xf7y=k^8\xe6\x88\x96\xb4?\xab\xd4|\xa4\x1b\x86\xac\xe4{\xdc\x9b\x86\xac\x83\x8f2\xf9\xd0fP\x8b\x17\xe3\xda&\xb7\xef\xa4\x11\xdd8\xe3\xab>\xc0QV\x0c%\xd2dJ\xfb\xe9\xe6\x06\xb1\x130\xf5X\xc4\x98+\xd6)s\x1fO4U\xdfR\xf4\x9aN\xdc\xdb\x8ct\xabL\xb7\xe6qn#\x0e\x8b\r\x07\xfc\xa6nn\x80QLl{\x8e\xc9Q\rV:\r\x8eR\xbb_O\xe6p\x98\x9b\x90\x83\x95\x99B\x0e\x82\xec\xc4y\x9c\xf3$\xf7T\xc7\xf80\xc6(n\xa0}CZm\xa0\xa9\xb1m[\xb8\xfdP7\x1c\xd4\x16\x0e\x1d\xa9\'\x99\xcd.\xe4\x8aC+\xe7}j\x8ba\xf5\xce\x8ajB3\x19\xc2\x9dR\xd1\x9c\x14\xdb2\xd5\x06\xcb@a^\xaa\x1e\x1f\x84mT\x00\xa3\x94KYGs\\\xcb\xb5>\xbb\x01\xf48\xd7\xc9p\xa420\x87W\xbe\xc3XM95\x19j\xb9\xdb\x94\x01\xc1\x8a\x89\xd1\xc3\x08\xfe\xb0\xccrt\x80&\xb3On\xa6e\xf4\xc9\xe0Y\x8cr|\xe6\x9a\x1d\x98)\x80\x90NFW\xabh\xc10\x97\xa7d`\xb8\x94\xda\x97\xf3h|\xe5\xa0\xf6LuZ)\xdd\x06x\x942\xcb\x85\xd4\xc7N\x86f\x07\xeeZ(:-\xefY{{\x1b\xfb\xb1\xd6\xa6\x0c\x01\xb4#\xe4&o\xdc\xc2\x85\x9c%\xa8\x18\x08\x05\x8dc{o\xe0\x9f"\x036;$\xf6\xa0\xdc\xe7n$&-$\x9c\xb38\x11\x0f\x0c\xe8\xd2\x812Jm\x97\x01\xee\x0et\x08\x97\x93T%\xe6\xdeB?]\xf0\xae\xf3\x056;\xa4\xe0\x93P\x9e2\xa8\xd5\xd2\x19(\xe2\x84\x1d\xb8\xbc\x08\'/F\xdb\xb6\x03\xb5\x191\xa3\xa3T\x04H.\xf5IE5I\x8e)\x0e\xc6\x15\xe0AZ"f`Z\x9e90\x88&\xe82\xf7\xa4Q\xcba\x86\xf1\xd8\xdcis\xe9\xda4\xcd\xa3\xb6D\xcc\xa0\xd2\xc6\xa8\xb6\x93F\xdai\xce4\x89N\xf0\x85p\xab>~\xafQ\xcc\xe9?\xceN\x0cu\xe9_\xbe3L\x7f\x87)w\xae\xb8\xd9\xa8\xbeg\x12r\xfb\xf0\xd8\xbd\xdbe2\'\x0f\xe6GCOw\xef\xfer\xf2\xf0\xad1\xcb\xfb\x9b\x9a\x8a\\\x80\xcbc\xcb\xf5\xba<\x8a\\L\xcc\xcd\xb2|\t\xe9\xce\xe1+\xdcE|Z>.?\xae\x9eW\x8fO\xe6qu{w\xbf\xba1\x7f<\xdd\xdd\xbf3\xf5\xed|\xf1\xe9\xf9qyw\xff\xfc\xd4I\xf8\xe2\xfc\'cz\xf3\xb5\xef\x1fU\xaaJ\t\x8cI\x8bn ^>,\x95\x83N\xef\xde\xbd\xe7\x97\x98\x9b\xbb\xdb\xdb\xd5\xe3\xea\xfe\xed\xca|Z-?\xd4\xa1Z\xfc\xde\x98\x9b\xd5\xeaSy\xe0\xfd\xc3z\xd5\x15@\x9f\xf8*\x1c\xb0B\x1f\x97f\xbd\xfa\xefj]\xfd\xc4=\xcb\xa5\xccs\x0fj\x98u\x94\xa8\xfbk\xfb\xbf-\xfe\x8a\x13e\xd8\xc3;u\n\x0b]w^\x13\xce\xd9Z<\x8a\xec\xcdOmg\x01\x82Klg2\xa8a?\x8c\xb2=\xbf\xa2\x1d;9P.\xa9\xedd\x18\xcd\xf5\x8de\xf0W\xd0\xab\xfc\x9d\xdc\xc9 |\xe9\x07;sA\xfe\xd2\x1a29\xaa\x85w\xc7\x99\x85\xb5]\x86\xb6\x93:\xa6]\x86\xfe\x1c\xb1\x15`\xe2\x8e\x9dEO\x9dY\x95v\xbc\x14\xd3n@Lu\x98Z\x90gr\'\xc3\xd4ejg\x96q|wf\xc7,K\x86\x96\xa2\xb8sgng2\xb9\xee\xeeG\xeb\xb1\xe28\xee\xdaI%\x12\xac\xeed>\x05\xd5r\x08\x15jJ\x01\xd8\xbd\x13\x9a?\xa9\xea)\xd2\xda\\Pl\xf7N\xa7;\x99\xc8\xe4\xfaQ\xa1z\x07\xcap~zg\x89\x04\xed\xf7\xbb\xb1\x87\xad\x84\xae\xeeD\xda\xe9\x15(;Iw\xc6\xf2\xd1\xaf\xec\x08\xbe;;\xf9]1\x84%\x12\xb4W\xedx[\xea)-\xd4\xf6\xc5\xed\xdaY"A:\xc1.\x86\xca\xac\xb7\xb4\x94Pc\xc8A\xfc\xda\xce\xa8gr\xa5\xce\xd5\xa6\xf5l\x86\xde\xf4\xb5\x9d\xa9\xd96\xf5z2\\\xd71Fp_\xdb\x99\xf5L.\xc6\xa9\xef\xafS?\x10\xdf\xe1\x95\xf2\x85\xeaR:\x9c\x83\x8ea\xf5X\x10\\-\xdb\xb0\xebL*\xd0fL\x01\xb7\xeb\xf7+sw\xcf(\xfbq\xf9|\xf7po~_\xad\x1f>\x9b\xcf\xcb\'\xb3\xbc\xb9\xa9_\xdb/\xba\xcf\xc6\xfd\x06\xd9\xd7a\xf9\x00\xca\'p\xbc\xc0\xf8\x16\x8a\x13\xb0y+\x84\xd7\xd7\xdc\xff\xb0\xdc\x8d\xe0\xe5\xe6\x06|\x9b\xaf\xc1qA\xc9\xef\xc7X\x1cd\xdf\xab\xd5\xf2\xde\xbcy\x7fw\xfb\\G\xb7\xdf\x9bW\xcb/\xfd\x05.k\x0cg\x8bf\x96\xef\xbe\xfb\xce\\/\x7f\xffc\xbd|4gwO\xcfE\x9c\x87[s\xd5\xc9\xf7qu\xffl^\x0e\x8c\xc6O7\xbb\xfcV\x14=\xec5\x1f\\~\xf7\xac\x16\x93\xab\x9f\xaf~c\x8d\xbb\xcb\xc4^\x93\xcb?_\\\x9c\xf0E(5\\\xaeur\xfe\xf6\x91%>\xec\xa5\xdd\xbaS\xb4;\xac\x9a\xe9\xa1\xab\xdb\xf5\xeam\x91\xf0\xa9\x17\xaa\xd8\x7f\xean\'[q\xa1\xdc|\xdd|rX\xfc\xa0\xc6/f=\xdc4\xec\xebb\xfd\xc3\xbeJ\xd5K\'\xeb\xe5\xdb\x0f\xb2\xb3\\\xfc?\xea7\x1ct'
p185
sg22
g23
sg50
Nsg51
Nsg52
VXL
p186
sg54
F0.47620000000000001
sg55
S'40bcb47dd9fe9364502ee191fe57b40a'
p187
sg57
I17
sg58
VLeast Squares
p188
sg60
F0.1865
sbag1
(g12
g3
NtRp189
(dp190
g15
I00
sg16
I20
sg17
S'c4fce52a3e04173bc2be168e3d7305fa'
p191
sg18
(lp192
I20
asg20
S'x\xda\x8dYmO\x1c\xc9\x11\xfe\xbe\xd2\xfe\x87\xd6)\x91\x12\xd9\xecu\xf5{G\xe1$\xc2\x99\xc3\n\x06\xf3\x92\xe4\x14\x9dd\xada\xb0\x91\x17\xb0\x80\x0b\xce\xbfOU\xf7T\xf5\xec\xce\xac\x03\x1f\xa0\x99\x9d\xee\xae\xd7\xa7\x9e\xaa\x9d\xcf\x14\xfe<?/\x1e\xbaGu\xf9\xd0-\x9f\xba+\xf5\xf1\xbf\xea\xfc\xf0\xcd\xd1\xafG;F\x83\xfb1\xceg\xf3\xd9\xc5\xdb\x8b#|O\xbd\xdf\x01u\xa6v\xd5q\xf7\xfc\x17\xfag>\xdb\x7fst\xa4\xf4"\x82\x8eV\xc5\x05X\xab\xf2\x02\xb2\x82\xb4HN%Xx\xa3R\\D\x15\xdd\xc2\xe5\xf9\xec\xdfo\xce\xce\x94\xc1\x1d\x1a\xca/K\xbf\xcb/#+;\x9f\x1d\xed]\\(<\xfe\xfc`o_\xed\xabC\xb5\xbfR\xc7\xead>\xfb\xc7\xf1\xdb\x0b\xe5\x92\xb2F\x05\x05Z\x99\xf9\xec\xed\xf9\xc9\x99\x1c\x88\xff+\xdc\xbe8_(?\x9f\xbd?\xda;V\n\x15\x99\xcf\xfevr\xfc\xb3\xfa\xc3!J|r|0\x9f]\xdf.\xbf\xd2\xe6\xe5\xe5\xd3r>;y\x87\xa7j\xe5\xf1\xbd\xb37\xef\xd4_\xefW\xdd7\xb3\xe8\xbe==,\x1f\x7f\xea\x9f\x1d~Y\x9d?\\\xaa\x1f\xfe\xb8\xf8\xed74\xd9\xe7/\xab\x1f\xf8\xa3\x1f7\xdeG\t\xfe\xf5\xcb\xe1\x05\x19W/ %\xab5\xad\xd3\xc2F\x9f4^r\xf0\xcf\xbd3U\x7f\xf4\xc29\x9b\x03\xca\x00\xf4\xaf\xaf\xcf\x0c\x80\xcd\xa9\xae\xad\xb6\xd6A\xbf\x06\x07!\xd2\x1a`\xa1\xe9\xa7\xbf\x04\xd0\x01u\xa9m\xd6I\xed\xcegJ\xc9\x15:\x86lq\xb5C\x16\xc2\x17x\xe9\x82\xeb_\x00\xed\xd0\xd3\xc7\xe5\x9a\xfe\x99\xc3G\x96\xef\x8d\t\xa0\x97-\x18\x13\x93\x1d\xcb\xa0\xbdN\xbc\xb4\xda\xf9M\x19\\\xb0\xbe\xbfX\xa7\xec\xf9b#\xe2\x00\x04\xf4\xd9\xb1\x19\xc8`B\x8a\xc6\xb2\x0c\xb6\x8a^l\xe6P\xb8\t\x19\x1c\xc8\xc9\xd6z\xbb)\x03\x1aRd\xd0\xba?X\xe3\xae\xc0OMD_\x1c\xdb\x81\x0c\x80\xb6\x03\xd3\xdf\x1b\x03\x9a\xa5\x97\'\xeb\\\xd7\x9bvH,&\xca\x10\xc62\xf8\xf2f\x95!\xf0\x9b\xda\xc7\xc4\xcb\x00\x98\x02{\x07o\x7f\xc5\xffquX\xa41\xeci\x87\x0e\xa8k\x1fRh\xd2\xc4\xb14;\xb00\xb4\x94\xd3pu\xecX\xb7b\xf3\x04\xbe?!\xa2}%\xe6\xacw)L\xe8f}\xea/\xd7\xc6\xe2\x1b\x1b\xba\x19\xeb\x9chQ"\xb2\xa8\xe9\x83\x175)\x19\x8f\xfd@\x06\xc8V\xa7>\xcer4\xd9E\xce\x01\x13`\xca\xbe\xce\x9b\xc0K\x9b\xcd(\xce \x1b\xbe8\xa4 \x177ql@$\xda/W\xf6\xf7\xba\x9c\x8d\xe5\xdcKAr/$\x88~2\xce\xd0I\xac3\x9axd\x07pb&\xcc2\x96\x01@dp&\xa1\x0cf \x83\xc7]\xba\xdfe1Yl\x7fWt!\xb80i\x076\x95v\x19\xbd\xb8i\x87\xec\x13{\xd9&^b\xc2\xc92x\xc7\x91\xe1(\xce\xcc \xce\x9c\xc3dc$p\xa9fH\x91&\xa5\xf0\x928\xdb\xb7C\xdd2\x06T/\xb7\xf1!\xb3\x0eI{?\x99C\xc10\xf4\xe0\xd2\x8f\xf0\xcc{\x03\x12\\\xae\xc1\x8af\xcfCv\xb0\xa6\x9b\xddk\xba\x05\xc4\x01\xaf\x19]Ast&\x17\xf4\x08]\'us\x03\xddBt\xd6s\x1a\xe7d8\xa5\x93\x8eT\xdf&t\x03I\xf5\x80\x81\xb2\xa9\x1bF\x9f\xe8VA\xae(\xe4\x1d4\x9c\\\xf7\x9b\x1b\xf8\r!\xdbF\xc9\xd6`\xa2c\xddP\xb2\x17\xe9\xe6\x87\xba\x05g\rg\xb4M\xd9$\x8e\x02\x8b\x891\x85}U\xf8\x8a\xf7.\x8ftK\xd9I\xf4\xe5V|\x92\xf8\r\x1d\xbf\xa6\x9b\x1f\xea\x06X\x0c8\x83\xf0\xf4,\xd2`L\xe9\x97\xe8\x16\x861\x19s` \x01\x84\xfdd%\xe7m\xc5\xa3\r\xdd\x0c\xa2\x13K\x8c\xce\x1d\xe5|b$\xc5\x1a\x9by\x93\xb6 \xb8\x0e\x81r>\xae\xc9\x10c\xe6\xd8Ac\x9b~\x1b\x86\x88\x9f\xaeoB\x050\x86\xd1\xd4\x9b9\x1f\x1dWS\x1d\x9b\x0c\xaee\x0b\x10\xee\x0c\xec\x1b\x07\xf6\xa5\xc8\xd3\xec\x1f\xeb#[\'\x80\xb7\xd5\xf3\xff\xcf\xbei\x88\xa9\xc8{\x18~\x01S.\xb2\xce>\x06\xf0\x93\xbaY+e\xc6\x8c\xec\xebA[I\xf4\xd0jw\xcb\x16\xeb\xf5\x9ani\x88g\xd1{\x00\xf66\x92\xa8\xde+\x1e\x10J^\xa4[\x1e\xe8\x86\xd5\xd60\xd9A\x07\x13\xe3\xea+ra>\x13u3\x8b\x9b)\xd4F~\xd3 \xa1e\x8d\x94/\x0c9\xe1%\x96d\x00\xddd\xc0J\xe9\xa1?\x1f\xe1\xd93\xa2y:m*v0\xaa%\x95\xc38v\xb0F\x08\x0b\x12\xe2\xa7\xa1FAEZ\xbf\x9e\x9b\xe5\xf6^n\xe3\x0c\xd2T\xb6iJ\xce\xb24)\xc2\x8b\xeaE\xf1\x0e{\xc8\xf7~%\xdd\x10\xac]\x8f\xd0\xd6`9\x9e\xb4o\xf4\\e\xad\xc9S\x9cK\x8ap\x88B\xbf K\x18i\xc2\xd4\xfd\xe2\x05\x01\xb0\x1c\xb9\x8a{\xfcI\x899i\xc8~\x92\x1be\x16\x13c \x8d8\x01\xd6@\xa9\xfeuYAA\xec\x0b\x9aZ\x9f\xfd\xe2;Irb\\lU\x17\x19\x1f\x00\xc3\xc9\xe8\t\x19"\x08\xf7t\x04\xb0\x9b\xf8\x8bI \x15\xd2\nU\xb3Q\xf0\x17\xe9\xe5\xba\x8fm\xf3\xb1\x8eH\xfd#G\x1cF\x06{+{\x08\xfeE>v\xbdn;\x05\xac4ga\xc0\x92\x96z\xc1Q\x03\x17\xdc\xa4n\xc2\xa4\x1c\xb84\x8e_\x81F\xa2g\x928\xd0rH\xafc_\x91\x865Gs\xe9\xde}\xe8<\xd3*\xbaO9\xbcH7\xdft\x03\xe34c\x02\xf6^\x02\xc5H\x0b\xe3\xa4n\xc8\xe3\x85\xcbaI\x18\xe9\x96\xf3 h\xdbR\x8bn\xcem\xe4\xa6o\xbaA\x8cAx\x80Ey\xb8\x97 5_\x96\x9ba\xa0\x1b #e\xfe\x069q}3\xd4\x84N\xf2T\xc3\xe4\x11\xb9Z\xcec.\x97\xbc\xc4d\x92F!\x9a\xd6\x17jO2\xc4A\xec`\x1cr$F\xc4_\x06W\xa4;q\xb2\xb6\x98\xd8\x00\xd6[\x18\xf7-\xd2>C\x0eB\x90u\xf4\xad\x8c\x07\x92!\rd\xc0\xb8\xc8\xfd\xae\x8c<\xce\x06\xee\x9d\xb0:M\xd9\xc1x\x9d\x87}\xd2\xa6\x0c\xa1)\x9f\xa2o\x8d\x82\xb4\x88!\x11\x7f(\xf1\xcc\xbe\x889\x86Z\xbdH\xf2\xc8\x04\x05\xcd\xe3a\xbao\x91K\\\xf0\xa3\xfe\xcd\x07\xe9\x84\xf1h\x01\xc7$\x95\x17\x10\xae\xa8o\xd1M\x06\x130\x91\xab\xcd\x17\xc8\x8b,\xc7\x86I\xd0\xdbg3\xd6\xad\x17\xba\xe8\xe2\xf7\xb8=8ICm\x83T\x7ft\xd6z\xdf\xa2[\xac[#\xf5\x1ckR\xcc\xcca\xb0>\x8d\'\x06\x93\xb1n`\xa0\x1b\xcd4b\x7f\x9aA\xf8\x03\xe9\xcf\xb2\x9e\xd2\xcd7d\xc7\xf21\xae\x01\xd5R\xd5\x92\xc2\xed\xb5\x8b-\xe4\xc0\xac\xeb\x06\x03\xdd\x84\xfe\x01\xea\x99=_e=z\xe5Eyl\xcc v\xd0\xd7\xb5X\xa0\xdf\xe8\xe8\xc4s\x9f\x00)M\xf9-\xd8F\xf3\xdd\x98\x9f%\x13\xc5oIJ\x9d\x91\xc9\x13\x02x^\xd7\xcd\x0c0\xca\x87^\x02\x94&$\xe7Z\xef\x99\xfd\x8bj\x8b\xb1\xc3\xdc\xc4\xf0\x96\x99B2\x9c\x9bN\x1b\xe7\xa6\xb8\xbd\x0b\xc2\xed1\x91\xc73\x85Z7\xfb\x82\xad\x1b!\x12\x8a\rn\xa3\x97\xb6\x83\xda\x82\x98\xc2\xb5)\x83\xf5\x81-\x8d1\xf9"n\xa4P\xbd#:\x80[\x14\xc0c\x98~\xe6\xdc\xd8\x1aF_-;@\xcc\xab\x8d\x07Cd\xea\x07\x84d\x1b\xea\xa1H\xa2\x136`\xaey\x91]\xe7\xcax\x10e\xd8\x13\x1905\x85>Ylb\xa4\xcdA{\xf7Jm\xc8\x10`\xd0\rl\x8e\x07K4r\xeb\xa1\xb5\x8c\x07\x85\xfehBE\x92\xc14;`-\x03\x81\x1bD\x15\x99\xfd9\xac\xe5vB\x86\xec\x99B`\x15\xd5\x9bn\x062\xa5\x80L+\xb3Y\xd2\x13\x1bF[dhv\xf0\xa8\x97\xd02\xe7r\x0b\x89\x94\xd3\x84/\xb07\xe4W0\xcd\xa2\x1b\xd9!HQw \x0e\xc0Bm\x1am\xa2\xf1\xd5\x91mv\x88A\x0b\xf9\x01\xcaC#S/[\x8d\xbe\xe9\x8b\xc4\xdd.\xb9%\x8e\xe2\xc1\x06\xe1O\x99\rL\xf5\x85\xed`l\x19_\x1d\xd9f\x87\x84Y\xc6\xa5\xca\x04N\xb3\x82\x15\xba6^\x1bv\xb0V&}\x06U\xdd\x90\x01+r\x1b\x1a\x82\x96v\xc486I\xb4\x96\xbe\x80pq0\xae0\x06Y\xa0\x1c\x1a\xb3\x10WJ\xbb\x89\xb1\xb9\xc1*\xc7a\x1b\xf4(&\x91S\xb2\xd5-\x08r#\x8e\t\xd0Yk\xd6F\xb5E\x1an\xa7\xd1g<\x12\xc0\\\n<9\x054\x94}\t\xa4\x1d\xfe\xfd\xe8@\xb9\x92\xfe\xf4=\xc3\xf470\xf4\xc9\x19Z\xaf\xc6\x16V\xf7\xeb\xfb\x87r6\xf6\x87\xea\xe0^\xfd\xa4\xdc\xe3\xcd\xa7?\x1d\xdc\xffY\xa9\xe5\xddU\xcfP\xa0\xbc\xb6\\\xad\xe8UK\xb3\xc6\xab%}\x13R\xee\xc1\'\xc6\xab\xaf\xcb\x87\xe5m\xf7\xd4=<\xaa\x87\xee\xfa\xe6\xae\xbbR\xbf?\xde\xdc}*M5F\xd5C\xf7\xf8\xf4\xb0\xbc\xb9{z,\x12\xbe9\xfeY\xa9\xde|\xed\xfb\x8f\x9aV5\x16\x14xj\xd4\x92\xa2\xaf\x94\xe8\xa2\xc3\x9bO\x9f\xf1\x10uus}\xdd=tw\x97\x9d\xfa\xda-\xbf\xf4\x83\xc1\xd7J]u\xddWz\xe1\xf3\xfd\xaa#{;\xaf\xf1)\xec\xa0B\xb7K\xb5\xea\xfe\xd3\xad\xfa\x99\xf8|v\xca\xf3\xdc\x9d\xd22\xa6r\n\r\xe3J\xbc\x12\rh\xd6\xa6\xa8\xe4!\x1d\xee4\x83\x9d\x99\xb0\x94\xc8\x14\xfd-\xdf\x91\xe8\xe9\x9d4\xcb9\xb5\x83\x9d\x9e(6\x8d\xd1\xb1|Tz\xe8\xb7\xecD\xaf\x9d\xca\x04\x91\n\x14Q\xd9\x12\xa5\xbe\'\xab\xfa;;}\xbb\x13KI\xa8\x030b\xb7\x151\xa6wR\xe7~\x1a\xdaN$3\xbe\x16\xc4\xe4j\xf8\xd3\t[w\xc6\xc1\xce\x18S\xc5=B\xd8:V\xf8\xce\xce4\x90\xd6e[-\x94u?,\xdd\xe2\x15\x8fIu\x9a\x9b\x85\xbc\xaew\xda2\xb0C;\x14\xaa\xb0u\'OIH\xda\\\xbd\xe2\xb1\x07\xea\x1b\x87mwR$\xf0\x0c\xa2f|\xb9\x13\x9d\x02\x15\x90\xd2\x16\x0bQ\xc7|*\x93\x83\x12m\xc5\xb6QW=m\xdc\xe6\x15\xe7i\xa7\x95\x9du\x90L\x7f\xa3\xad\x83j*\xc6\x93;K\xc4\xbbvg\x08\xb6\x12S\x1f\xeb\xa0\xc4m\x93\x96\xbc\xc2\xbd*\x11\xafT\xf5\xab_\x17P\xfd\xc8[\xfc\xe9\x8a\x85B\xf3Jt\xae\'\xbd\xa9\x1f\xcf\xe6\xe9\x9d6\xd3\xce(;\x13\x8d\x86K\xcb\xc8\x11O\xa8>\xb9\x93\xb2L\xba.\xcc\x15m\xa0B3\xfa\xb1d\xd96\xaf\xd4\x9d\xb9Y(\x07_\x07\xfe\xbd\x85\n\xc9\xd8\xbaS:\x9cRi\x8a\x9e\xc8\xd6r\xfd\\o\xbb\xb3|[\xae\x14\x81\xdb\xc5\xe7N\xdd\xdc!\xca\xde.\x9fn\xee\xef\xd4\xc7nu\xff\xac\x9e\x97\x8fjyuU\xbfg?)_\x1b\xf7\x1bx_\xc1\xf2\x01\x94O\xe08\xc1\xf8\x06\x8a\xd38\xa6\x87\xf0z\xcc\xdd\x8f\xcb\xed\x08N\x1f\xae\xc1\xb7\xfa\x1e\x1c\x13J\xbe\x9e\xc0b\xde\xf7\xae[\xde\xa9\xf3\xcf7\xd7O\x85\xd3\xb8\xd7\xea\xdd\xf2[\xff\x00\x90\xf0\xbaE\xb3\xca\xabW\xaf\xd4\xc5\xf2\xe3\xef\xab\xe5\x83:\xbay|"i\xee\xaf\xd5Y\x11\xef\xb6\xbb{Ro\x076\xc3\xb7\x9bY>\x90\x9e\xbb\xbd\xe2\x83\xc7\x9f\x9e\xc4`\xfc\xf4\xf9\xec\x03*\\\x1e{$\xa9\xfc\xf8\x97\x93\x93\x03|H\rF\xe4gE\xcc\x0f\xb7(\xf0n\x15v\xe3\x03\xd2m\xb7\xea%wv\xd7\xab\xee\x92\x04|\xece"\xebO}ZD#\x07\xf2\x87\xef\x9bGv\xc9\x0bbz2\xea\xee\xbaY\xdf\x93\xedw\xfb\x1aU\x1f\x1d\xac\x96\x97_x\'=\xfc\x1f\xabi\x1a\xfb'
p193
sg22
g23
sg50
Nsg51
Nsg52
VXL
p194
sg54
F0.51929999999999998
sg55
S'40bcb47dd9fe9364502ee191fe57b40a'
p195
sg57
I18
sg58
VLeast Squares
p196
sg60
F0.20849999999999999
sbag1
(g12
g3
NtRp197
(dp198
g15
I00
sg16
I21
sg17
S'183ad12630b79210fd57415181b5fb7d'
p199
sg18
(lp200
I21
asg20
S'x\xda\x8dYmO\x1c\xc9\x11\xfe\xbe\xd2\xfe\x87\xd6)\x91\x12\xd9\xde\xeb\xae\xaa~\x8b\xc2I\x843\x87\x15\x0c6&\xc9):\xc9Z\x9b\xc1F^\xc0\x02.8\xff>\xd5\xd3S\xd5\xb3\xbb\x83\xb3|\x80afz\xe6\xa9\xb7\xa7\x9e\xea\x99\xcf\x0c\xff<>.\xee\xba{\xf3\xf1\xae[>t\x17\xe6\xc3\x7f\xcd\xbb\xa3\x97\xc7\xbf\x1e\xbf\x00\xeb\xe8\xc78\x9f\xcdg\xe7\xaf\xce\x8f\xf9>\xf3\xe6\x853gf\xcf\x9ct\x8f\x7f)\xff\xccg\x07/\x8f\x8f\x8d]Dg#\x9a\xb8p\x88&/\\6.-\x12\x99\xe4\x16\x1eL\x8a\x8bh"-(\xcfg\xff~yvf\x80WX\xd7\xff\xc2\xf2\xbb\xff\x05z\x84\xf3\xd9\xf1\xfe\xf9\xb9\xe1\xc7\xbf;\xdc?0\x07\xe6\xc8\x1c\xac\xcc\x899\x9d\xcf\xfeq\xf2\xea\xdcP2\x08&\x18g\r\xccg\xaf\xde\x9d\x9e\xe9\x03\xf9\x7f\xc3\xcb\x17\xef\x16\xc6\xcfgo\x8e\xf7O\x8caC\xe6\xb3\xbf\x9d\x9e\xfcl\xfep\xc4\x88OO\x0e\xe7\xb3\xcb\xeb\xe5\xd7\xb2x\xf9\xf1a9\x9f\x9d\xbe\xe6\xa7Z\xe3\xf9\xbe\xb3\x97\xaf\xcd_oW\xdd7Xt\xdf\x1e\xee\x96\xf7?\r\xe7\x8e\xbe\xac\xde\xdd}4?\xfcq\xf1\xdbo\xec\xb2\xcf_V?\xc8\xa5\x1f7\xeeg\x04\xff\xfa\xe5\xe8\xbc8\xd7\xb23\xc8Y\xcb\x87\xce\xb3i1Y~\xc9\xe1?\xf7\xcfL\xfd\xb1\x0b"\x8a\x811\xb8\xf2\xaf\xaf\xe7\xc0\xb9hS=FK6\xe0p\xec\xc8B(\xc7\xce-l\xf9\x19^\xe2 \x0cK-\x01D\xb37\x9f\x19\xa3\xaf\xb0\xd1C\xb9\xfc\xa2x\xc8qH\x86C\x84<\xdc`Sd\\\'=\x06\x1apYr0<\x14c\x8c\xe8\xeaq\x00\xc8\x8e\xb61Xo\x83<\x0e\x1d\xe6M\x0cl\xa5``<\xc3\xc3\xac\x83,g\x1d@b\x0c0\xc2\x00!\x86\x14\x05\x03B\x00\xf5\x19\x92\x9f\xc0@.\x84\xe1\x10r\xc2M\x0ch\x9d\xb8\xc9\xa2<\x8c\x0f\xc9\n2k\x891\xe0\x08\x83\x0b9\xe3\x80\x81m\xb0\x1a\x97\xec0L\xfa!(\x06t\xd9ma\xf0!\xca\x8b\x9d\xd5\x00\x04\xaf\xc8<q\xee\xee\x1f\xbe\xfa\x95\xff\xe7b8\xea\xd1\x80D\xda\x03\r\xeb}H`\xc5;l\xed\x16\x9a\x17n\x01\xe5P\x9fVbLb[\xef\xf3\xe4\xc3\x80\x9b#\xec\xfdp\x8cH)\xe3\x84m\x88I\x0e\x818\x02\x1b\xb6\x01\xa0U+0\x88S\xc9a3\x93\x19\xe5\xc4\x8f0\xb8\x0c$y\x96#D\xaf5\xc0\xc7y*\xc6!\xea\xa1\xcf[1&\xd2\\\xb7\xa1\x85\x9brR8\x9ec|\xd0g\xe0\x90\x86\x943\xc1p\x0c\x89W\r\x01\x0c\xc9\xa5\xa9zc\x8b\\R\x9b\xdd\xb6\x1f\xd8\xafzY+\xd3\xbaH\x8a\x81\n{\xc2\x08\x83\xe7\xcbvx/\x12\x97\xff\x90\x7f\x91\x02\xf88\x85!y\xc9\x1e_\x88w\x03\x83\xb7^,v\xe8\xf5\xc5\x90A\xab0g\xc9\x0c*y\x06\xa3<#\xe2\xe4\x94\xac\xa7\x8c\x82,\x12\xbb\x04w\xc8\xb3\x03\x1c\xdb\x961\xb8\x01,\x1b\xe3\xc2\xe0\xbcd}LS\xb6\x05D\xf1Z`r\xdb\xb2\xcd\'M\xae`\x9d\x1c&hy\x9d\xe3\x9am\xb8\xdfl\x0b\xcc\x03Q\x18\x95\x19\xc1\x0e(\x13\x85\xca\x04\xff\xd76\x1a\xd9\x16"y\xcd\xef\x9c\xb2\x14\x7f\xe2w\xc44i[\x14\xf6\x0b\x9e\xdf\xb7a[\x88Q#\x14@CH\xd9i4mZ\xb3\x8dFqc\x9aNA\xab5Z\x0fb\x1b\x9f\xde\xc96?\xb6-\x10\x17\xb2<-cB\xc9\x02\x047U\x9b\x1e34\xbe\xdf\xca\xc9\x90\x01\xd5\xb6\xac=\xc0\xfa\xa0q\x0b\xb4f\x9b\x1f\xdb\xe6B\xd4\xec\r\xe4\xa3\x174\\ca\x17\xdb\xc28\'\xf9Y\xc2wL5)\x92\xd6<\xe2\x14\xf7qC\x11\xdb\\\xcc\xb4U\xf3!+%\xa0m\xbc\xa3\xcd\x80Wq\xdc\x0e\xe2\x1a\x06v\x92\x14q\x08\x952\x0b\x06\xc7\xe7\xddT\xcd#I\xaaq\xff\x9a\xe8\xb1\xa8\x9d,7\x0c\xd8\xf3\xc7\x0b\xc50\xf2o\x1c\xf97`\x8aA\xee\xe46\xe5\xc4#\xce\xe3V\xb4\'\xfd\x9b\xc6\x9c\x9a\xd8\x8dAz\xa8\x8d0\x00\xe7\xda\xb5\xc1N\xda\xa6u\x81\xd9ni\x18\xdfx\x9d\xf9L\x9d\n-\xa3\xb87\xad\xd9\x96\xc6|\x16=\t\xa3:\xce]q\x8ew>\xc2Nu\x91G\xb6q\xb7\xb5\xd2\xa7\xd85\x80I:2d\x9a\xd2\x04\\F\xaa\t\x00\xb7r\x87\xfb\x98\x8a\x91\x18\xb5}\xd9\x167~r\xe9Y\xb6a\x00V%RB\xc4\x9d%\x05\xe9#\xec\xc7\xa9\x9e\x85\x11Hs\x87suS\x97\x84^\xbe\xd5\xce\x10\xb46\x93S\xa6E\x825\xff\xf6h\x06\xdc@\xce;\x10\x9f\xb2{\xb4\xab%\xf4~\x17\xff:\xd7l+l\xa7\x9a\x0b)\x8bTC\x96\x04)M\xda\x16A\xf5U\xdc\xaa\x0b\xcc#\xa7\xa2\x8a\x11\xd7\xda"/+\x18\xa0a`\xc5\xe0\x84a<\x17\x03$\xd1\xa4L=\x93\xf9kU\xd5r<\xc2D\xcf\xc2\x16\xcd\xf6bo\x9b*\x0e\x05\x03\x8e0\xb0\xc1\xf2\xfc\xd2\xe3\xa5\x9e\xd8{\t\xa70D.\xfb\xc6\x05[}\x93[\x8f`p\xb1\xe9\x12 \xed\x9b.\xba\xf5\x18c\x8b\xb1-d%Qq\x16\xbc\xd4S\xe6\xf3;i\x82\x9eQ\xa4\x8fQ\xf0\xe2\xd3\xe0\x82\x93\xfc\xe5\xd1!\xd8\xa9\x18G\xccM\xefl\xf7\x16\xb6Wc\xac\xc5\xc01\x06\xcd_N\x8cu\xdbh\xb0m@\x93\xbdv\x06/\xdcg3c\x8b;\xd9\xe6\x9bm\x8e\xcb\x81\x92\xe8j\xaby\xe4\x08\xc8Oj\x02\xdb\xe6\xb7\x12\xf1\xcd\xfcM\xa8\x9a\x80lhd\xaei\xc4Bb\xdd6\xdflc\xce\xf7Vt\x00\xb2\xa0\x15O\x97\xc0\xef\xc4}=\x07\x88m\\5"\xabY\x0b\x06\xa1\x8a2\xb3\xba\xc9\xba\x88\xda\xe2<n\xcf\x85\xac\x00\x85w\xc0\x82\xd6&\x8f\xcd\x9a\x93\xd0c\x88\xa3\xdc\x81H1\x8a*\xc8V:/\x9f\xce\x95\x086{w\xd2I\x8b\'\xc4\xb4\xad\xd7A\t/\xb7\xdc\x816\xb7\x10b\xc1\x90F\x18X\xea\xe9\xdc\xc2w\n_\xf1\x88\xc4\x93\xec\x14\x06\xd2\xde\xcd\rh\xcb\x0f\xa0\xea\x9f\x8b\xdb6\xbd\xee\x9cv\x86\xd4c\xc8\xa3X$\xd1\x17\xaex\xcfKd!r?\x98\x9c\x19\x9c\xf6\x00b_m\xc5\x02ST%\xa6Q\x1b\xa5\x1c\xfb\xa9h\x18\xb0\r\x03\x84\x9e\xedz\x0cE\x17\x91t\x84\xe4\xfc\xe4\xfc\x16H\xda%g\xed\xf6\xfc\xc6Fh\x9f\x0fd\xdb\x8c\xae\x15\xc0\xe1^\x9f[l\xcbu\xe4\x02\xa3\x01\rP\xc8\x12v\x9e1!\xc1.\xb9\x0end\x1b7\xd3\x9a\xeb|\'\x0b<a\xbc2\x9f\xa1\x9f\xacc\xaf\xb6\xd9\x89\x1e\x90]n\xbb\x1dj\xd0\xa83\xb0\x16^\xb7\xcd\x8dl+\ng\xb0\r\xb9\xfdK\xbfEn\rn\xa7\x1e\x0b0\xca\x1d\x96u5\xeb9n,X\xa5qp\xb0m\x9c\xb4\xcdk4\x98\xb8\xd3v\x1d\x83\xe6N-\x86JWM\x9f\xf18\xbfn\x1b\x8c8\xca\xb3\x84\xc7\x01MHA&D\xa2\x94v\xe3(\xc0Qm\xf2h+;\x119&\x10~ .B\x9c\xd4g\x83d\xea\xf7\xcf\xa2\x9b\xe8-\xb9\xa9x\xdb\xdax\x93\x12\xb0\x117\x1c\xf5\x16\x97\x92\xc4\xaal\x1a%\x9d\xb1\x01\xe3.\xb6\x196\xef\xb8\x98\x86\xba\x05g\xb3n\xfcpVJ\xcee\x84AZ\x17\xe5\xd5\xb6\x07\x99\xa4EY9\xa6\xb2\r\xf3\xb8\xe3\xea\x06\x98\xab\xfb/\xfd\xa1\xb7r\x96\xc7=\xdfc\xd8W\x0c\x14H\x07\xcd\xd2SH\x1bf\xc2\xba7\xb2\x89\x81d\xcb\x84ya\xcb\xc5,\xc3U\x84@\xa5\xbf\xba=\x18U\x94\xba\x9e\x82\x8f\xa1\xf9\x01#?S\xa8\x1f\xbd\xb6\x04\x96n9\x87\t\x0c9\x0b\xcf\x17\xd1\xbe\xb9m\xc3\xed\'\xe9^\x02\x17x\xd3\rB\x7f\x9eG\xc0\x1eC\xf3\x83\xf7\xe4e,v\x14`\xd4\xc1b\x1d8\xd61\x80\xab\x8f\xab\xba\xc9o\x8e9\xcc\xe8J\x06dQ;#hX|\xa5\xe0cl~\x88\x1e*\xdc\xc1\xb91\xb4\xe9\x93\xa6\xf2!\x86$~\x08\x8cb+\x1fRP\x99\xa8\xbd\x9e;c\xd0\xf6\xcb\xb7\xf4\x18\x9a\x1fxt\x0c\xe2\x07`\x91\xae\xd3\'e\xd9J\\\xf7\x03\x13\xba\x1cB\xd9\x94\xda\x88\x05d\xab\x1bv\xa0\x81e\x15.\xcc\xc2eT\xb6\xf1(\x8e\xb6+J=\t\x06.\x11\xe5+nKv\x82\xd2\x98\x83u\x13\x98E\xe7f>8\xf6\x7f\xd2\x9ct\x9a\x0fI\xeb\x82\x07c\\\xdb\xaa\xed\xd1\xc88\xcdO\x8c\x9a\x19)\xa1\xbe\x95\t{\x17\xba>\xfa\xfb\xf1\xa1\xa1\xbe\xfc\xcbw\x86\xe9/0\xe5\xca\x19WSM`\x8e\xe5\xe5\xed]\xffl\x9eD\xcd\xe1\xad\xf9\xc9\xd0\xfd\xd5\xa7?\x1d\xde\xfe\xd9\x98\xe5\xcdEU(\\~\xe5\xb6\xe5jUn\xe5\xb9\xc2\x9a\x8be\xf9\x12\xd2\xbf\x87\xcf\xb0\xb0\xf9\xba\xbc[^w\x0f\xdd\xdd\xbd\xb9\xeb.\xafn\xba\x0b\xf3\xfb\xfd\xd5\xcd\xa7~\xa8f\xb6\xbc\xeb\xee\x1f\xee\x96W7\x0f\xf7=\xc2\x97\'?\x1b3\xb8\xaf}\xff\xa8i^\xc5\xb4qTvg\xa3)\x9f\x94\xca\x8b\x8e\xae>}\xe6\x87\x98\x8b\xab\xcb\xcb\xee\xae\xbb\xf9\xd8\x99\xaf\xdd\xf2K\xcdh\xfb\xdc\x98\x8b\xae\xfbZn\xf8|\xbb\xea\x8a\xbfY\xbd\xf0Y\xf7\x82\r\xba^\x9aU\xf7\x9fnU9\x8d\x9d\xf4V\xf6s\xcb}X\xaa\x90s\xb2l\xf0\xd4/\x1di\xec\xedRER9\xbc\x12F+{\xd9\xe9\xfa\xf6\\UY\x19\xcf\xa6V\x06\x9e\xd5\xde\xe2h\xa5/\x8c\\\xe4>Wj\x95\x87\xf1\x89\x95\x1c\xb5\xb7\xba\x83X\x1aT\x99\x1b\xfb,\x1d\xdeY\x92\xf2\xc9\x95\xbe\xbd\x13z\x86)\xdb\x0e\xde\x0ec\xf0\x13v\xfabg\x18\xad\xcc\x85O\xcaP\x99\x06\x0f\xc5\'\xec\xf4Lxoc[\x89\x14\x06;\xab\xbd\xcc\xf7\xf1;+\xd3\xe8\x9dP\x84Yi\xc2E\xf0\x97\x95E\xccL\xae,v\xe6\xe6!\x96R\xbd\x9d\x18\xa0\x7fBU\x90O\xae\x94]\x92\x82\xb6l\x06\xf4\xdb\xa2\x19\xe5\x03\xd1\xf7V\xba\x86v\xb8\x8e\xe4\xea}\xd9=\x11\x95\xf2]\xf3\xad\xec\x1c\xf4\x03R\xb0u\x83&T;S\xf9;\xb9\xb2\xe4\x90\xce\xfb}\x9f\xadh\x9d\rC\x7f{\x02-\xf5\x19O\xba\x92\xb0\xbe\x8b\xfa\x01\xbflq\xbb\xfc\xbd\x95\xbey(\xd4h\xb0\xfcJ}&\xe4\'\xd1bY\x19\x9a\x9d)\xbaj\x7f\xa0\xday\xd2wWF]i\x8b|,vf\x0f\xb5\x17\x94\xcf%\x93+K\x0e\xe9\xd4\xd5\xef\x8e\xfb\x1a\x15\x8fuC\x88\x9eZ\xd9\xc73\xb7\x1c\x8a\x90\x06\r^\xdf\xed\xe2\x13h1\x16N\xb0\xed\x9d}O)X\x82\xabj\xa7\xc8\x93\xa7V\x16\n,\xe4v\xfe\xb93W7\xcc\xb2\xd7\xcb\x87\xab\xdb\x1b\xf3\xa1[\xdd>\x9a\xc7\xe5\xbdY^\\\xd4\xef\xec\xa7\xfdg\xe3a\x81\xac\xeb\xb9|D\xe5\x13<^h|\x83\xc5\x89\x87\xef\x81\xc2\xebcn~\\>\xcd\xe0\xe5\xe2\x1a}\x9b\xef\xd1qa\xc9\xe7\x13\\,\xeb^w\xcb\x1b\xf3\xee\xf3\xd5\xe5C-\xb0\xe7\xe6\xf5\xf2\x9b\x9e\xa0\x94\x17\xcd+\xcf\x9e=3\xe7\xcb\x0f\xbf\xaf\x96w\xe6\xf8\xea\xfe\xa1\xa0\xb9\xbd4g=\xbc\xeb\xee\xe6\xc1\xbc\x1a\xf9\x8c\xefnny_\xec\xdc\x1b\x0c\x1f\x9d\xfe\xf4\xa0\x0e\x93\xb3\x8fg\xef\xd9\xe0\xfe\xb4\x07\xaf7\xffrzz\xc8\']\xf9t&\xe7z\x98\xef\xaf\x19\xf0^\x05\xbbq\xa1\xd8\xb6W\xed\xd2wv\x97\xab\xeec\x01x?`*\xde\x9f\xba\xdaC+\x01\x94\x8boZD\xf6J\x14\xd4\xf5\xc5\xa9{\xebn}S|\xbf7\xf4\xa8z\xeap\xb5\xfc\xf8EV\x96\x93\xff\x03\xc4k\x1bF'
p201
sg22
g23
sg50
Nsg51
Nsg52
VXL
p202
sg54
F0.52510000000000001
sg55
S'40bcb47dd9fe9364502ee191fe57b40a'
p203
sg57
I19
sg58
VLeast Squares
p204
sg60
F0.20960000000000001
sbag1
(g12
g3
NtRp205
(dp206
g15
I00
sg16
I22
sg17
S'797f21afc2d4f8c0776da62d667954c1'
p207
sg18
(lp208
I22
asg20
S'x\xda\x8dYmO\x1c\xc9\x11\xfe\xbe\xd2\xfe\x87\xd6)\x91r\xb2\xd9\xeb\xaa~\x8f\xc2I\x843\x87\x15\x0c\xe6%\xc9):\xc9Z\x9b\xc1F^\xc0\x02.8\xff>U\xd3]\xdd\xb3;\xb36|\x80\xa1gz\xba^\x9fz\xaaf>S\xf4\xf3\xf4\xb4\xb8\xef\x1e\xd4\x87\xfbn\xf9\xd8]\xaa\xf7\xffS\xe7\x87\xaf\x8e~;\xdaA\r\xf6\xa70\x9f\xcdg\x17\xaf/\x8e\xe89\xf5v\x07\xd4\x99\xdaU\xc7\xdd\xd3_\xf9\x9f\xf9l\xff\xd5\xd1\x91\xd2\x8b\x00:\x18\x15\x16`\x8cJ\x0bH\n\xe2"Z\x15a\xe1P\xc5\xb0\x08*\xd8\x85M\xf3\xd9\x7f^\x9d\x9d)\xa4\x1d\x1a\xfa_\x86\x7f\xf7\xbf\xb0^\x99\xf9\xech\xef\xe2B\xd1\xeb\xcf\x0f\xf6\xf6\xd5\xbe:T\xfb+u\xacN\xe6\xb3\x7f\x1e\xbf\xbeP6*\x83\xca+\xd0\n\xe7\xb3\xd7\xe7\'g\xf5\x85\xf4\xbf\xa2\xed\x8b\xf3\x85r\xf3\xd9\xdb\xa3\xbdc\xa5H\x91\xf9\xec\xef\'\xc7\xbf\xa8?\x1d\x92\xc4\'\xc7\x07\xf3\xd9\xd5\xcd\xf2\x0bo^~x\\\xceg\'o\xe8\xadZ9z\xee\xec\xd5\x1b\xf5\xb7\xbbU\xf7\x15\x17\xdd\xd7\xc7\xfb\xe5\xc3\xcfe\xed\xf0\xf3\xea\xfc\xfe\x83\xfa\xe1\xcf\x8b\xdf\x7f\'\x93}\xfa\xbc\xfaAn\xfd\xb4\xf1<I\xf0\xef_\x0f/\xd8\xb8\x9a\x8c\x01Vk\xba\x04\xbb\xd0\xd6\x06M\x87\x1c\xfck\xefL\xe5\x1f\xbd\xb0\xd6A$\x19\x80\xffuy\r\x01<\xd9\xaf\xbf6\xda\xeaX\xd6\r\x98\x94\xf8e\n`\xa1\xf9\xa7\x1cB\x86O\xf9R[\x0cA\xed\xcegJ\xd5#tp\x18\xe9j\x87-\x04\xc1\xca%\xa6P\x1e\xd0\xd1\xd8\xf9\xec\xb8\x97\xa1\x9ck\xb55d\xe6|n\x08\xde\x14\x19<\x1av\xf6H\x06\xed\x00b\xb94\xe0\xfd\xa6\x0c6D,\x07\xeb`\xcb\x8b5`]\x05\x0cd\x87c\x1c\xc8\x80>x\xe7E\x06\x03I\x8b\xcdH\xb6\t;\x90\xf2\x00\xe5\x12c\x8c\x9b2`\xd4r[;\xed\xe5\x12\xe5\xbd\xf4"GQzl\x062@\xd0YF>7\xb8\xe0\x8b\x92&\x81K0e\x07\xefC\xb3\x03l\xca`\\4\xf5\xb4\xe4\xe4\x924\x1dH6\x9f\xed\x1d\xbc\xfe\x8d\xfe\xa7d8\xec\x1fG\xf1\xb4s\xa9\\;\x1fR\x93&\x8e\xa5\xd9\x81\x05\xf2e}\x1b]\x1d[\xd1\xad\xb7yt\xbe\xe8\x19\x82\xb1\xa1Hf\x8c\x8dvJ7c\x9c\xe8\x86\x8e\x92}\xd3\xbe\xc6T\x85\xc8V\xe2n\x13lU\x93c\xfd\xd8\rd\x80\x84\xe4\xce|?\x05\x0c\x1e$\x07(\x1e\xe2\x94\x8f\x83\x16\x19\xac\x8bz\x14g\xd6J\xack\xbe-\xe2\xa4\x1a}\xd6\x136\xecg\xf5\x8a_Sr\xb6\xd8\x1f\xd9\x90E\x1e\x1f\xc9@S\xb1n\x9b\xe7\x10\xe2(\xdf\x10\x92\xf8\x18\xd1\xd7\x90\x83\xfe]Y\x06\x06\xa5}\x1c\xc8\xe04%My?y\x02mI\xe8`}I\xacM\x19b\x885\xf5\xf4(\xd6\x9d\x0eI\xbcl\xfaX\xcf\xbe\x00]\xb30\x82D\x86\xe58\xc3A\x9cYK\x0eNr\x9d\x9cda\xb0!\x01>#\xce\xf6\xcdP\xb7d\xac$&\xba\x80\xbe\x18/\x92\x87 L\xe8\xe6M\x10\x84\xf0\x9a<\xb7\xa9\x9bo\n\xf9\xa6P\xc4\x1a\xd7I\xaf\xebf\xf6\x9an^\xa3\xf5\x12\xe9\x1a\x02\x94S#\xad\x8e\x90mR7;\xd0\xcd\x93\x83\xac\x04C\x8a\xa9\xe9\x16\x9cs\x93\xba\x89k\xb5\'[l\xea\xe6\x83\xb3U7_\x15r\x80\xcd\x9b\xeb\xba\xd9\x81\xdf\x82\xa1\xb2-\x01g\x02\x08\xaaD\x1b\xa3~\x96nn\xa8\x9b\xb75\n\xb4IF\xde\x1c\x08~\xe3\x94\xdf\x9c\xf1X\xc3\x13\xc6\xba\xa5Xu\x0bZ\xa2\x17\xb4\xab\xba\xc5\xa0\xd7tsC\xdd `\xadc\x9e\x9c\x15E\x1a\x8c\xfe9\xd8\xb7\xef\x871\xc9\x81,\xf5\x13C\x12q(\xe7QO\xe9\x86)\xd6\xaaE\xce\x1d\xe5\xbc\xafU\x84*d\xaa\xb8\xe3\\K\x7f\xaa\xb1\xfbaM\x86`]\x8d\x0bo\xc5[\x1e\xa4\xeem\xe6|\x83R\xe3)\xd2F5\xd6H\xce\xebT3H\x1b[\xb3\x85^\xbcf\xdf0\xb0/\x19\x94t,O\x12\xd0\x9b \xd28\x93\xd9\xc8\xf7\xec\x1b\x87\x98J\x94\x02\xa5jy\x1d\xa4\xce8Jyt\x93\xba\xa5\x16jnT[\xdc \x03\xacm\xb5\xdb\x9aVf\xcc\x9anq\x88gT\xb9%\xed\x80\xe0Y|\xe5\xc0\x85\x1c\xe1\xdf\xd3-\rt3\x89*\xaf\\C\xb21JE\xc6\x92\xff\xa3za\xaa\xdf,\x8c\xfdVP0\xe3YUHc\xadY\x842\\\xb3t\x93\x01\x931"\x83\x85\x10\x04\xa1\x1d\x9d\x10\xa6\xea\x85\xf1\xb1\xf23O\xb6\x18\xf1\x12[\x0b\xb6\x8f\xa1Fz\x83Wt\xeb\xb8\xd3\xdf)\xf6E"\xa9\xc2\x1e\x1cA\x90\x94h\xa7\xa3\xd6\xcf\xca\xcd\x1e[\x8a>@\x16M\xc2C\x8d#\x7f\x15[c(\xecgS\xb78\x00\xbd8\xc2\x1d\n\xc4jTL\xd8b\'\xd4\xbcp=\'\xc0&\x039%\xa1hD,I\xe8"z\x0f~\x8a\x13PP\xc4\xean\x1c\xf1_gz~\x96#\xb5\x05-\xf8fu\xdb\xfb\xd8\x0cd0\x06B\x92H%\x8f\x8b\xef)\xbd\xe3T\x9c\x115\xf2\x8d&\x8d\xb8\xa7\xc7 \x07S\xd9\xab\x18\x05\xb1\xae\x82\t\xeb>6\xcd\xc7:\x04\x08\xb5;H\xd5\xe4\x90\x08\x8a\xc2\xb3|l\x8bn|\x96\xf5\x04\xdb\x15a\x92P5jq\x02Nq{jb$*\x1da\xc5\x98\xef\xc4\x8a}\xc1\xfb\xa6[[\xd5i]7[t\xcb\xd2P\x0c\xd5\xca`j\x9f\x90|a\xff\xdf\xd5\xcd5\xdd\x80\xd2Ar3\x90\x1f\xb4\xe0 \x95S\x9c\xe4;\xba\x96\x01b\xa7v\x94\x9b\x8d\xd9P\x9eVP@]c\xc7\xc1\x86n\xae\xe9\x06\x81\xaa\x7f\x91 \xd2\xab\xaa4\x94\xd1#KO\xeb\xe6\x07\xba\x11\x15\x11\xf6D\xf4\xd8\xa6X{\xd6\x12\x9f#\xbe^c\xd2a\x1a\xfb-\x80T\'\xc2\x8d\x1a\x93\xa9re\xa0R\xc62\x84A\xec\x10\x0eH\xa7Aq\x0c57\x03%\xedT\xddD\xe2\x15\x82h~\xa2/\x04\x10\x11\xb1m"\xf3\xc4Z\xc6ud\x19\xe2@\x86\x98\x08\x98J\xdf\x82\x90S\xba\xef\x9d\x88\x1cL\xd9\x01m\xebM\x11\xfc\x98?\xc4\x1a\xb4\xc1U\xc7"T\xb8\x8a\xd0cT\x1a\xf8"2\xf5\xef\xcfb\xc9}\xeda\x88WD\x9c\xacC2V\xe0~|\\c\xf3D 3\xb1\xc6a\x8c\xd3\xb5G\x07\x9e\xfa\xa0n2 \x91f\x97\xf5\xa5HK \xbd\x13F\xeag\xa6\xea\x10\xc1\\\xa5\x8b6\xc0\x98\xdb{\x89\x07\xc2\xc6&\x03\xd6<\xd6n\x9d#\xa2n\xb1n\xd0\x94\xcaLqL\xa9T#\xc3b\xf1\xd0\xf7b\x1da\xa0\x1b\x15\xd3\x1c\xdf\xf4$\x06\xb0R\xf3-9\x0b\'\xf3X\xe8\xbf\xe6\xad#\xddb\xe5W\x84\xb4\r\xf8\x1b\xe3\'\x88^\xd7\r\x06\xba\x11\x0e\x94\x8e\x82\xf4LN@\xceP\x0c\xc0\xf3t\xc3A\xec\x10\xc9\xcc\xf3\x1f\xf2\x1b\x8ft\x9c \xbbKa*\x87\xbc\xab\xfc\xc11r\x8ft\x1bt(\xbe\x16VS5&&\xb0\xce={i\x04\xa3\x08\x06\xa2D\x91\x8f\t\x8c\xf4\x9eD+\xe2\xb3t3\x83\xdc\x0cTN\xbc\xcc\x14\x88\\\t\x0b\xa4$Lv\x12\xa3\x04\xd2\x88+\x988\xe6\xd5\xa1\x81Bk=\x9d\xad\xac\r0\xae\xebf\x06\xb5\x05\xa2\x176C\x8ay\x10K[\xcc\xb3\x8a\xef\xe9\xa6H\xbd#V\xcd\xc8\x08\x0e\xa3\xf4YD\x9aM\x9dE$\x83\x19\x02\x80\x99W\x1b\x0fRk\x11e~\xc4\x0ca]=\xaa\xb8\xd0R\xae\xd6K\xc8\xc5\xa1/\x8eD){\x19\xf6\xaa\x0c\x94[\xb1\x8e\xe6\xa2\xd1RT\x88\x17\x98\\\xca7e0bb\xea\x83Fc\x1bp>\xc8i\x18\xb5\x1b\x8f\x07\t\x15\x13\xcb\x80\xcd\x0e\xd4\x0c\xd5\x06\x17\x8dkm\xb8\xe31\xe7X\x06d\x1c\x17\xce\xc2\xad\xce\xba\x0c\xa8\xf3\xa4\xb6\x90\x85\xea\xe6\xdc\x96\xf1%\xb1\x14\xd7\xcb\xd0\xec\xe0\x9c1"\x03XB\xe0\x1a()\xf9)\x19\xc8\x10Ad\x08\xa3V\x00b\x96|\'\xb3H\xac\xa3Z\x10\xb4p\xe8z;\x98f\x07\xc2\xdf\xe8d\\\xe9\\\xcbS"\x13\x05\x82\xd7}\x11\x02\x8a\xc8\x9e\xb8\xca(\x1e\xa2\x81\xdajI\xdfF\xb5\xb9\x96d\xaa\x02\xbd\x1dL\xb3C\x0c\x1e\xa4\x7f\xa3\xba\xe9C\xcd\xa7\x14\xa6b\x92\xe0X\xa0\x92\xc8\xf9H\x06$\x9a^1\xa4\xce\x8bxF,P\xe9Cb\x19l\x18\x8c+\xd0x\'\x14\x19\x89\xdeH\xbd\r\xc9\xda\t\xda\x05\x882yd\xbe\xb1\x19\x0f\xa0\xf3\x00<\x13\x8eX\xd9{l\xe5\xd0\xa1]\x1b\xd5\xf6\xa7H;M\xa4\x0e[C\x93*]\xa6P}\x16]>\xfc\xc7\xd1\x81\xb2}\xfa\xf3w\x86\xe9/0|\xe7\x8c\x8ah\x0e`\x02\xf4\xab\xbb\xfb\xfe\xddH\x90sp\xa7~V\xf6\xe1\xfa\xe3_\x0e\xee~Tjy{\x99\x19\n\xe1!?\xb6\\\xad\xf8Q\xc3\xb3\xf4\xcb%\x7f\t\xe9\xcf\xa1\x15j\xd0\xbf,\xef\x977\xddcw\xff\xa0\xee\xbb\xab\xeb\xdb\xeeR\xfd\xf1p}\xfb\xb1o\xaa\t/\xee\xbb\x87\xc7\xfb\xe5\xf5\xed\xe3C/\xe1\xab\xe3_\x94*\xe6k\xdf?rHg*\xc2_@\xa8 k\xc5\x9f\x94\xf8\xa0\xc3\xeb\x8f\x9f\xe8%\xea\xf2\xfa\xea\xaa\xbb\xefn?t\xeaK\xb7\xfc\\F:/\x95\xba\xec\xba/\xfc\xc0\xa7\xbbU\xc7\xf6\xb6\xc0\xab\xb0C\n\xdd,\xd5\xaa\xfbo\xb7\xca\x98FF:\x95y.?g8\x87(&y\x88\xda{\x8f\xd3\xbeY\x9b\xb3HFG\xb4\x13\x07;\x13\x7f\x99\x00.\xcf\xb1\x90\xb64\xbd\xd3S-;\xad3N.3N\x97X3\x85\xcf\xe1\x96\x9d\xe4\xb5S;8\xd3\xe7\xfb\x81Y\x1fK\x9b\xb4\xfe\xc6N\xd7vb\xffI\x85\xc7\x0e6J\xef;\xbd\x93\xbb\xdbS?\xd8\x99\xb2\xb4\x04\x1cX\xe2{\xcb\x99\x8e\xf8\xc8ih;M\x8fp,-W\x9d\x1e\xef\xc37v\xc6\xc1\x99\xc8\xf5\x82\xbd\xa8\xb3\xb4Io\xb1\x10\xcf\x19NS\xb3\xad\xeb?8\xd1\xd9\x1e{\xbfzk\xb6\xe9\xa99\x12t\x93\xd6q\xfb\xcccQn\xbe\x19\x8d\xb8\xd2m\xdf\tu\'\xf4\r)\xeb\xab}\x96\x16\xb6X\xc8F\xde\x89m\'d\xdb\xe6Q\x107\n~\x8b\x85\xb8\xa8\x9eJ\xbf\xcf\xd2\xfa\x94\xf5s.\xc7m\xda\xe6\x15\xdbG\xbc\xad\x16\xb2\xb45\xff\xcd\x96\xf2\x1a\xb6X\x88\xd9\xc9\xa9\xf4\xaa}\x0b\x11B\xfe\x04\xe2c\xae\x1f\xf1\x9b;}=3\x8f6\xb9\x01\x03]\xaa\xf17w\x86z&U\xf8\xde\x1b\xa1\xaf(\\\x0b\xe2\x16\xafX\x8e\xa1\xdau\xf5\xa8\x1f\n\x01\xb7y \xc45\x7fr\'\xc7P\xed\x95\xb8\xa9\xc7X(\xba.\xc3\xe4-\xd2\xf2\x04\xe4\xb4v8\xfdP\xc5fY\xb2\x85LOO\xb6\xedd\x08dp\xbb\xf8\xd4\xa9\xeb[B\xd9\x9b\xe5\xe3\xf5\xdd\xadz\xdf\xad\xee\x9e\xd4\xd3\xf2A-//\xf3w\xf6\x93\xfe\xb3q\xd9 \xfbz,\x1f@\xf9\x04\x8e3\x8co\xa08\xb5\x96\xa1@x~\xcd\xedO\xcb\xed\x08\xce7\xd7\xe0[}\x0b\x8e\x19%_N`\xb1\xec{\xd3-o\xd5\xf9\xa7\xeb\xab\xc7\xdcJ\xbfTo\x96_\xeb\x82\x8d\xb0hVy\xf1\xe2\x85\xbaX\xbe\xffc\xb5\xbcWG\xd7\x0f\x8f,\xcd\xdd\x95:\xeb\xc5\xbb\xe9n\x1f\xd5\xeb\x81\xcd\xe8\xe9f\x96w\xac\xe7nQ|\xb0\xfc\xf1\xb1\x1aLV\x9f\xce\xde\x91\xc2\xfd\xb2Ccd\xf9\xd7\x93\x93\x03Z\x04nAe\xad\x17\xf3\xdd\r\t\xbc\x9b\x85\xdd\xb8\xc1\xba\xedf\xbd\xea\x99\xdd\xd5\xaa\xfb\xc0\x02>\x14\x99\xd8\xfaSw{\xd1\xd8\x81r\xf3m\xf3\xc8.{\xa1\x9a\x9e\x8d\xba\xbbn\xd6\xb7l\xfb\xddR\xa3\xf2\xd2\xc1j\xf9\xe1\xb3\xec\xe4\xc5\xff\x03D\xdf\x1bC'
p209
sg22
g23
sg50
Nsg51
Nsg52
VXL
p210
sg54
F0.52329999999999999
sg55
S'40bcb47dd9fe9364502ee191fe57b40a'
p211
sg57
I20
sg58
VLeast Squares
p212
sg60
F0.2097
sbag1
(g12
g3
NtRp213
(dp214
g15
I00
sg16
I23
sg17
S'649abc0757eeb36b7628fc2b33dc7d04'
p215
sg18
(lp216
I23
asg20
S'x\xda\x8dYmo\x1c\xb9\r\xfe\xbe\xc0\xfe\x07\xe1\xd0\x02-\x12\xefI\xd4{Q\x1f\xe0\xfa\xe2sP\xc7\x8e_\xda\x1e\x8a\x03\x82\x8d=N\x8c\xac\xed\xc0\xf6\xd5\xe9\xbf/)\r\xa9\xd9\x9d\xd9\xd4\xf9\x90LfG\xa3\x87\xe4\xc3\x87\xa4f>S\xf8\xe7\xf9y\xf1\xd0=\xaa\xcb\x87n\xf9\xd4]\xa9\x8f\xffU\xe7\x87o\x8e~=\xda\x01m\xdc\x8fq>\x9b\xcf.\xde^\x1c\xe1s\xea\xfd\x8eQgjW\x1dw\xcf\x7f\xa1\xff\xccg\xfbo\x8e\x8e\x94^D\xa3\xa3Uqa\xacUya\xb22i\x91\x9cJf\xe1A\xa5\xb8\x88*\xba\x85\xcb\xf3\xd9\xbf\xdf\x9c\x9d)\xc0\x15\xda\x94\xbf,\xfd]\xfe\x02\xb9\xb2\xf3\xd9\xd1\xde\xc5\x85\xc2\xd7\x9f\x1f\xec\xed\xab}u\xa8\xf6W\xeaX\x9d\xccg\xff8~{\xa1\\R\x16TPF+\x98\xcf\xde\x9e\x9f\x9c\xc9\x0b\xf1\xff\n\x97/\xce\x17\xca\xcfg\xef\x8f\xf6\x8e\x95BC\xe6\xb3\xbf\x9d\x1c\xff\xac\xfep\x88\x88O\x8e\x0f\xe6\xb3\xeb\xdb\xe5WZ\xbc\xbc|Z\xceg\'\xef\xf0\xadZy|\xee\xec\xcd;\xf5\xd7\xfbU\xf7\r\x16\xdd\xb7\xa7\x87\xe5\xe3O\xfd\xbd\xc3/\xab\xf3\x87K\xf5\xc3\x1f\x17\xbf\xfd\x86.\xfb\xfce\xf5\x03\xff\xf4\xe3\xc6\xf3\x88\xe0_\xbf\x1c^\x90s\xf5\xc2\xa4\x04Z\xe3\xa5q\x8b\xe0\xb5\xd6h\xd6\xc1?\xf7\xceT\xfd\xa3\x17\xcey\x17\x10\x83\xa1\xff\xfaz\x0f\x8c\t\xc1\xd5k\xab\x9d\xb1\xfd}kl\x0e\xe5Ac\x16\x9a\xfe\xf4\x9b\x18\x8b\xfe/\x97\xdaY\x9d\xd5\xee|\xa6\x94l\xa1\xa3\xb7\xb4j\x87<dR\xe4K\x88\xfd{\xb5N\xc6\xcdg\xc7\xe5\xd5\xfd\xbeN;gx\xdf\x18}\x88\xf5:\x805Q\x8f1ho,_Z\x13F\x18\\\xcc\xa9\xdfXG\x07\xfd]\x03!\xf4w\rd\xc2\x00\x03\x0c\x10b\x84\xcc\x18\xac\x01\xcf>s\x16`\x02\x83\x03\xc7~\x80\xe4\xcd&\x06\xdc\x8c\x7f\xd6\xbel\\.!&\xbe\xd4\x05\x83\x1d`@c\x9d\xeemw\xe8\x86\xd0?k\xb3\x89\x90\xa6\xfc\x10b\x16?$\xbf\x89\xc1z\xafe\xb7\xc0~\xd0!\xcb%\xee2\x9f\xed\x1d\xbc\xfd\x15\xff\x8f\xc9pX\xd0\x00G\xdaG\xd3\xa3\xc1\x8dRC\x93\xc6hv\xcc\x02\xe8R\xde\x86W\xc7\x8em+>O.\xf7`c\xb4\xce\xf5\xc8\xacu\xc9M\xf0L[D\xcf\xbe\xf4\x11F\xfeu!\x8b\x15\x86)\x87&7\xaf\xa7\x84\x18\xfc\x00\x83\xc9\xe08h9b($\x07\xf0\xdaN\xc58\x162\x97K\x8f*\xb3\xc93\x17\xd9:\xed\xa3\xc4\xd8%\xe6\x19^\xa2\x1f\xf6\xaby}\\s\xf6\xa9\xf70\xf2F\xbc\x1a\x12:h\x12\x83\xceL\x190q\x14c0Yh\x88~b\x0c\xa6\xf8a\xa7\xf7\x0eb\x80\x01\x06\xaf1\xe79\xdf\\\x04\xd7o\x10]\xd0n\x8ag.e\xc7\x94C\xdanb\xc0{^2+I\xea\xd9\x16\x96\x18\r3\xc3\x11\xcf`\xc03\xa4\x82\xd5\x89\xaf3\xf9\xb9G\x13cz\t\xcf\xf6\xed\xd0\xb6lI\x95\xaa\x7f}\xb4\xa1\xbf\x9f\x90\x0f\x93<\x0b\x96\xc3\xa1\x83\xc6\xfd6m\x0b\xcd\x8a`\x80/\x93\x05\xe1u\x0ek\xb6\xd9\xbdf[\xa0\x98\x01\xab\xab\xc9\xba\x8fUr\xb8\xad{\x89mn`[@\x978&dN)\x8bm1x\x98\xb4\xcd1+\x83wq\xd3\xb6\x10\xad\xb0$\x046\xd3xp-\x9av\xcd67\x88[\xb4X;D~\xa2\x01F\x83l\xd1\xf0\x12\xdb\xfc\xd0\xb6\xc0:Ko\xcb\x96\xf34:\xeb|\x9e\xd2\xbe\x96\xea.\xc1H\x1f"\x9a$\xec\x13\x98F\x17E\xacq\x0b\xb0f\x9b\x1f\xdaf\xa2\xf5\xec\x85@i\xc1h\xb0r\xf8\x97\xd8\x16\x86\x9c\x8cY3\x0fQj\x84\x05\x98\xf3\x06\xa6l\x83\xcc\xd2\x840u\x1c\xd7\x16\xf9\x19\xacn\xba\xe3\x9d\xa4\xbfC\xed\xdb\x8fk\x18\xa2\x15!AgsY\x0c&\x86Zo7s\xde&~\xdc\x06\xac\xc2\xa3\x1a\x0b\\\xdc\x91\x8a\xb2\xb1\xf5\xe2u\xd3jK\xf1o\x1c\xf8\x17\xd9o<\xaf\xb7\xe8\x1f\xc7h<\xb6 /\xf1o\x1ajj\xb2\x9es\xde\x04\x1d\xa1\xf7\xaf\xf7\xc9\xc4)\xff\xa2\xf5B\\\xacf\xa3\x9c\xf7IXR\xc5\xbc\xd6\xeef\x1b&\xef\x9ami\xa8g\xd1gf\xaf!y\xeem\xf3\xc6\'\x1d_b[\x1e\xd8f3\x96)\xeeK\x0c\xb6d\x81+2\xa0TN\xd6\x0b\xc9\x0b\xcc\xfeq\xdcR\x96\xba\xe9#\x9b\x89\x7f$\x9aQG\xaaY\xbaa\x80L\xa9\xde[g\xb0Ac\xffb\x91\xb6S\xdc\xb1A\x18a\x83\x1d\xe5&\xe2rMw\x1a\xd3\x9d\xc019\xae\xf9\xb7\xa0\xe1\xaa\x89\x16f\xeeKpr\x00\xcdhb\xcc/\xf2o\xb1\x85\xf3\xd1a\xd7\xcc\xd5\x07%\x85\xa3e\x01\xf3"L\xd9\x96\x9aLQ\xf5\xde\xf4\xaf\r^X"\xa5\x193Z\x94\x16\xaa\x7f\xa1a\xc0\xa0\xc4(\x9c\r>\x07\xeeI}\xce~\nC\x16]\xb7\xd9\x8fb\xec\xad\x16\x0c\x00\xe2T\xb0\xc2_\x9fI\x1fJ\xa6\x19\xe9\xb7 ef*H\x9dA\x07k=\x85!\xea\xd4\xda$3\xea\t\x02\x88>`\x87.M\xaf\x11\xca\xa1\xf4\xad\xeboA\xc3\xaeE\x7fp\xef\x89\r\x90\xcf=I0\x01j\xcd\xfa\xff1v\xbdm\xb4\x97\x0b \x9a\x8bY\x988\xf6\x98\\\x93\xf3\x05\xf6\xdeF\xb4\x00\xc6\xfe\x05#\x9eLMt\x01\xa0M\x1d\x1b\xfcu\xbdm=\x1a\x96VT\xbe\x1a\x95R\xd1\xc3x\xd2\x98\xb6\xcd7\xdbLI\x07\xee\xab\x11\x0f\xcf\x12\xaet\xcd\x13=\x81\xb6\xdc%b\x1a\x8elCe\x13%\xa8\xc9]\xb9c\x84\xbf\xde\xe8u\xdb|\xb3\xcd\xa0Xq\xcb\x9cP\xe3Y\xd7\r\xf5\xf0\xe1E\xb6\x85\x81m\xc6k\x1e\x9d\xa8=\xe6<\xc5~]\xc3t\xbf\x9e\xac\xc4(N\xf4r\xd2\x15\xe3\xc6\xc2\xc9\xec2sR\xe7\x82!\x0e\xb8\x83\x93\xab7\xdc\x15d\xcd-6fH\xed\x01G\xb5;I\xd6c\x97\x9d\xc7\xfd\xba\x0cb\xa4]\xc2\x1d!\x1c\t\x0caH\x03\x0c\xd8~s\x17\x991\x122\xa7\xda\xa4\xd3Tn\x82\x15\x91\x07\x18\xf7F\x10\xa4\xfca\xb1lR\xa1\xe5n\x82\xa2Qy\x10\x8b\xa4]5\xcc\x10\xf2\x10Y\x1f"9b\xb2\x0e\xc5\xd8\xe6\xf1<\xce\xa1\xa6\x04\xa9\xf9\xa1Q\x0eK\xa7\xa7\xb9E7\x0c\x10\xacg\x0cX\xd8\xb5\x979\n\xdb\xb5I\xae;~D{7\x8e\x85\xaf\x9dO\xd5\xa8(\xa3\xb2\x05\xe1:\xe6\xca\xfa\xdc\xa2\x1b\xd7\xf1\xb1\x98j\xbd\xc1\x9a\x14\x1cWfp\xe8\xfe\x17q\x1d\xcc\xc06,\xa6\xfd\xb4\xb3@\xe9\x04\xc71v!\x06=\x99\xc7B$\x8f8G\xb6%\x99MM%I-\xb72\xa9\xe1\x9a\xf5\xb9\xa5\xa0a\xdb\xd0p_m@;s\x94\xd3\x19\x8f\x02\x93_d\x1b\x0c\xb8\x13L\xae!\xc6\xb8\xe1\xac\xc7\x93\x02)\x17L\xd5\xd8\x10\xf8\x18\x04c\x8c\xbe\x1c\xd9&\x9d\x82\xb1)\xb7\xa6L&\xb5\xc2\xdf\xa1m0\xd0(\x1f\xfb\xf6\x0f\xd1\x04l\xc65\xcf\x9eX\xce_f\x9b\x1d\xe4f\xcc\x89k%\xb6j\x86i\xe44\x86POkT\x90#\xa4qo\x84?7Q\x90\xa34,\xe9\xad\x84n\xdaf\x07\xb5\xc5`\'\xd1?\x99\x8d\r\xdc&`\xc3\xebF,\x9a\xb2M\xa1yG\xb4\xab\x95#89\x7f@Q\xb1r\xa8\x85-amY\x0cu^\xedx\x10\xfb9\xd6|\xac\xf0\x9b\xb4\xc4\x8a\xab\x85\x96A&,\xe3\r\'"\x8e{\xb9`\xd8\x13\x0c\x0egS\xe8\r\xb1\xc9j\x96B\x04f\xfb\x80m`\x90\xd1\x10\xc7\x890\xc2\xe0\x83M"\xee\xdc\x0b\xd0\xac\xdb\xba\xe1"\xc1G\xd0\xfc`\x913<\x04\x02\x0e9Y\xfa\x03\xdd\x1fm\xaec\x00:w\xe1\x9e\x05FGs0<\xb3\x8aZ(\xec\x84\xd8\xd8\xa1U\x0c\xcd\x0f\x1e\xfb:ND\x83\x82\x03m\xaa\xd5\xb5\x89\xd8\xc0\x80\xa2\x96\x18C\x1c\x1d\xa1\x19\xec{\xc5\xebZ\xc2\x82\x13\x0b77\xa8\xd1\x8e0\xd8\xe6\x87\xe8M\xe2CE\xe3\xfbA\xa9?J\x84\t\x0c8-\xc8\xe4\x8b\xb3\x8b\x1e\xf1!\x05\xa1\xae\x93\xb3Q\x84\xa0\x05\x8e\xb5\x05C\xf3C\xc2W2\x07\x00uN\x8e\x96]\xe6c\xbcu?Xy3\x80\xb5\x9b\x18\xa0\x1f\xa4j\r\x94\xc1\xc5\x80\x0c\xa8!\xd28\xb2\xef\xe2\xe0\xb8\x02I \xad\x00\x0eGr\x0e\x8b\xa3\xec\xd41\x136\xbb\x1c:lg\xf5\xa6\xa4\x99\xc1\x80\x80|j:\x16RK\x11\xbbvT[\xd0\xf08\x1dPK"3#k>\x1a5\x84\xd2\xbc \xed\x0f\xff~t\xa0\\I\x7f\xfa\xce0\xfd\x05\x86~93x\xab\x10\x18G\xad\xeb\xfb\x87\xf2n\xc06\xef\xe0^\xfd\xa4\xdc\xe3\xcd\xa7?\x1d\xdc\xffY\xa9\xe5\xddU\xedP\xb0O\xa0\xc7\x96\xab\x15=j\xc9\xfdWK\xfa\x12R\xf6\xc1;\xd8\x7f|]>,o\xbb\xa7\xee\xe1Q=t\xd77w\xdd\x95\xfa\xfd\xf1\xe6\xeeS\x19\xaa\xb1\xac>t\x8fO\x0f\xcb\x9b\xbb\xa7\xc7\x82\xf0\xcd\xf1\xcfJ\xf5\xeek\xdf?*\xa5kqR\xc6cS\x80\xa1\xa4OJ\xb4\xd1\xe1\xcd\xa7\xcf\xf8\x12uus}\xdd=tw\x97\x9d\xfa\xda-\xbf\xd4c\xac\xf8Z\xa9\xab\xae\xfbJ\x0f|\xbe_u\xe4oLO\xbckv\xd0\xa0\xdb\xa5Zu\xff\xe9V\xfd\xd7\x8f\xf9\xec\x94\xcfs\xe99Ke\x1f9I\x05\xbbD\x8f2\xb8y\x9b\xb2\x88\x8f\x8ep%\x0cVf:\x8214\x08\xc5\xfeD;O\xaf\x0cX\xa7O\xe5\x8c\x93\xca\x0c\xc5\xb4p\r\xb8\x9f\xdb\xb2\x12\xa3v\xea\x06{\x86\xfa;}c)h\xb36\xdfY\xe9\xdbJ\x14J]\x8f\x1d\xe8\x80\xb8\x1c\xf8mA\xeb\xb1k;\r\x83\x95\xa5\xbd\xa6\xa1\x12\x0b[\xe5\xf7\x96==\n\xdeil+\xad\xf3\xa9\xa2\xa51\xa2\x1ey~ge\x1a\xec\tT\x00J\x14\xfb\x95z\x8b\x87<\xd9\x99\x9bo=}]$\xe2\x06({\x07G\r\xe9\xe4JML\xd0\r\xad\x8f\x15\xad\xcd5:\xa5!\xdc\xbe\xd2\xc8J\x12\xe7\xda\xea\x99\xba2\x9b-\x1c\xa2\xa9\xf2\x94O\x0e\xca\x80D\x87\x91\xe4\xe3P\xedLa\x0bZ\xfa\xeew\xca\xf3>\xa1\r\xb9D%\x90\x8a\x15&\xc4m{\x12oe\x9a&\xc6\x87T\xff\xad\x9e\n\xda\xa4\xef\xad\xf4\rm\x8a\xb9~\x02\xa9o\xa0I|\xcb\xca\x92eA\xf6\xd4\xe5c\x0f\r`\xd5CX\x8d\xb7\xb0\xcf\x11\x13x~\xabl+\xbe\x8d\xd9\xbbZ\x0b\xd2\x96\xa88b\x82L]E\xf5C\xdf\x80\xfbz D\xbe\xde\xbe27\x0e\x95\x0f\x89\xa5E7\xfda\xf2\x96\xa8\xd0tq*\x13N9T\xa9\xbc\x85j/\xcewa\xfbJ\x92@\x12\xb7\x8b\xcf\x9d\xba\xb9C\x95\xbd]>\xdd\xdc\xdf\xa9\x8f\xdd\xea\xfeY=/\x1f\xd5\xf2\xea\xaa~g?)\x9f\x8d\xfb\x05\xbc\xaeh\xf9@\xca\'t\x9cd|C\xc5\x1d\xe9U\x95\xf0\xfa\x9a\xbb\x1f\x97\xdb\x15\x9c~\\\x93o\xf5=9&\x95|=\xa1\xc5\xbc\xee]\xb7\xbcS\xe7\x9fo\xae\x9f\xeax\xfdZ\xbd[~\x93\x1b.\xc5E\xf3\xca\xabW\xaf\xd4\xc5\xf2\xe3\xef\xab\xe5\x83:\xbay|"4\xf7\xd7\xea\xac\xc0\xbb\xed\xee\x9e\xd4\xdb\x81\xcf\xf0\xe9\xe6\x96\x0fd\xe7no\xf8\xe0\xf6\xa7\'q\x18\xdf}>\xfb\x80\x06\x97\xdbt*\xc4\xb7\x7f999\xc0\x9b\x188/\x8f\x16\x98\x1fn\x11\xf0n\x05\xbb\xf1\x03\xd9\xb6[\xed\x92=\xbb\xebUwI\x00\x1f{L\xe4\xfd\xa9_\x0b\xb4\xfaY\xbb\xfe\xf8\xbeEd\x97\xa2 \xae\'\xa7\xee\xae\xbb\xf5=\xf9~\xb7\xafQ\xf5\xd6\xc1jy\xf9\x85W\xd2\xcd\xff\x01C^\x1b\xcf'
p217
sg22
g23
sg50
Nsg51
Nsg52
VXL
p218
sg54
F0.52159999999999995
sg55
S'40bcb47dd9fe9364502ee191fe57b40a'
p219
sg57
I21
sg58
VLeast Squares
p220
sg60
F0.2097
sbag1
(g12
g3
NtRp221
(dp222
g15
I00
sg16
I24
sg17
S'7d994b4dad92a73b926b2b757e4062a4'
p223
sg18
(lp224
I24
asg20
S'x\xda\x8dYmO\x1c\xc9\x11\xfe\xbe\xd2\xfe\x87\xd6)\x91r\xb2YwU\xbfG\xe1$\xc2\x99\xc3\n\x06\xf3\x92\xe4\x14\x9dd\xad\xcd`#/`\x01\x17\x9c\x7f\x9f\xaa\x99\xa9\xea\xd9\x9d\xc1\xb7X\xc2\xc3L\xf7t\xbd>\xf5T\xcd|f\xe8\xe7\xe9iq\xdf<\x98\x8f\xf7\xcd\xf2\xb1\xb94\x1f\xfeg\xce\x0f_\x1f\xfdz\xb4\x83\x16\xfc\xab4\x9f\xcdg\x17o.\x8eh\x9dy\xb7\x03\xe6\xcc\xec\x9a\xe3\xe6\xe9\xaf\xfc\xc7|\xb6\xff\xfa\xe8\xc8\xd8E\x02\x9b\x9cI\x0bp\xce\x94\x05\x14\x03y\x91\xbd\xc9\xb0\x08hrZ$\x93\xfc\xc2\x97\xf9\xec?\xaf\xcf\xce\x0c\xd2\x0e\x0b\xed/\xc7\xbf\xdb_\xa8Wn>;\xda\xbb\xb80\xf4\xfa\xf3\x83\xbd}\xb3o\x0e\xcd\xfe\xca\x1c\x9b\x93\xf9\xec\x9f\xc7o.\x8c\xcf\xc6\xa1\x89\x06\xac\xc1\xf9\xec\xcd\xf9\xc9\x99\xbe\x90\xfe6\xb4}q\xbe0a>{w\xb4wl\x0c)2\x9f\xfd\xfd\xe4\xf8g\xf3\xa7C\x92\xf8\xe4\xf8`>\xbb\xbaY~\xe5\xcd\xcb\x8f\x8f\xcb\xf9\xec\xe4-\xbd\xd5\x9a@\xeb\xce^\xbf5\x7f\xbb[5\xdfp\xd1|{\xbc_>\xfc\xd4\xdf;\xfc\xb2:\xbf\xffh~\xf8\xf3\xe2\xb7\xdf\xc8d\x9f\xbf\xac~\x90G\xaf6\xd6\x93\x04\xff\xfe\xe5\xf0\x82\x8dk\x17\x90}\xb1\x96.!,0go\xe9\x90\x83\x7f\xed\x9d\x99\xee\xc7.\xbc\x0f1\x93\x0c\xc0\x7f\x86\xee\x1e\x02\xc4\x00\xdd\xb5\xb3\x1er\x7f\xdf\x81+\xae\xf05\xc0\xc2\xf2O\x7f\x08\xdd\xef\x97X\xef0\x99\xdd\xf9\xcc\x18=\xc2\xa6\xe0\xf8m;l!(N.1b\xbf\xc0f6\xfbq{\xa4\xef\xe5\xb2$Y\xff\xdc\xa5\x14\xb0\x97\'\xa2C\xccc\x19l\x00\x17\xfbKG\xe2o\xca\xe03\xc8\xc16y\xd9\x04\xd8\x9e\xb1\xd3\x06\x03\xdb\xe6\x18\x072`L\xa9\xa8\x0c\xce\xa6$6#-\xed\x84\x0c\x1e\xa3\xc8\x80\x99t\xde\x90\x01C\xf2\xa2q(E.1\x89\xf1,\x00\xf9\xe2\xd8\rd\x80d}\x90sS\x88\xd0\x1f\xe0\nd\xf0Sv\x88Y\xde\xec\x90Vl\xc8\xe0\x02:9\x8d\x16\xc8%\x9d"\x97d\xf6\xf9l\xef\xe0\xcd\xaf\xf47y\xe5\xb0]\x8e\xe2\xe9\x90b/M\x88)Wi\xf2X\x9a\x1dX _\xea\xdb\xd8\xbe^tkm\x9e\xbd\xeb\xfd\x9a\x92#\xeb\xf5os>\x077\xa1\x9bs!\xab-K\x1e\xdbWd#\xd5\xa2\x15w;\xa7\xa6\x0e\x91\xf2\xf28\x0cd\x80\x82\xde\xf5\xbbJ\xc2$nA\xc0\x14\xa7\xe2\x8c\x9c\xa0\x97\x81\xa2c3\xce|\x89rpHz0\x85\x9f\xdc\xf5\xc5\x13\x0e\xb4j\xf7\xba\xfbRB\xe9\xbd\x829\xe4\xdc\x1f\x103d7\xe5cO\x80\':C\x1c\xdb\x01\x8a\xacD\x94D\xa6\xe0j\x8d\xd7\xc9`\tY\xf7q C\xb0\x10%\xbe\x9dO(Q\x92|\xb4\xb6L\xc9P\xac\xc4z\xb0y\x94o\x01\xacf\x16V\xe5\xdd \x0b\xa3\x93\xc8\xf0\x1cg8\x883\xef\xc9kz]B\x92(\xf1)uH\xf0\x07q\xb6\xef\x86\xba\x15\xc2\x8c^7\xceAq`\xb6a:\xce\xa2\x93\xb4\xb7\xd1\x96Q\x1eS\x16\xaa%#\x04\xb9\xcc\xdej\\\x97u\xdd\xdc^\xd5-Z(\xb1\x08\xba\xa2\x95\x90\xce>\xba\x0ei\xffH7?\xd0-&\x9f5w)\x0b\xc5j\x99\xd0\xca\xc2\xa4n^b\'\x06\x1c\xf9-\x92\xebU\xb7\xa0\x89\x1a\x9c\xeaF\xa8\xb8\xa6\x9b\x1f\xf8-\x91\xa1\xad\xa0\x99K6\x8a\xa5}.>o\xa3[\x18\xea\x16\tgE7*=\x02l\xc9\x13@\xa4)\xecs573\x8e\xfcF\x06\xf1\x1a}(b\x02\x85\xb2\xfa-\xf85\xdd\xc2P7H.\x8a\xdf\xa3\x0f\xe2\xb7\xe4\xb1\xa4\xadt\x8b\xc3\x98L\x85je\x8f\xaa\x98rN\x9a\xf3\x14H\x13\xbaa\xd1\x98\x04\xf6\xf8f\xce\xc7,\x8f\xd1YW\xc1\\/\xc13\xee\xa45\x19\x12\x95\x11q|\xf4(\xb8\x03\x04\xf2\x93\xd8G8/\xee\x88c\xdc\xf1\xa9\xe6E\xc9\xaeB\xb1\xa6\x08\xa4\xb0f\xdf4\xb0/E?h2\x11\xd0\x8b\x83(\xc3\xbcs\xdb\xd87\x0f15\xbb x\x06\xd1*\xb6\x91\xdb\x10\xa6b\xa7\xd2\rB\xc7q\xdd\x0c\x11\x83&\x03\xa8n\x185\xa2\x88\x03\xad\xe9\x96\x87x\x96\xa2\x95\xe8\x05\x84,y\x11\x08\x93}\xdaF\xb72\xd0\xcd\x95\x94\x14A\x18L\xbcTd\xa4$\x99\xd2\xcdF\xf5\x1b9i\xe4\xb7\xa2\xd4\xc9\x86\xa0\xe5\xcb*\x82\xdb\x04\x85k\x96\xad2\xd0I \xb1\xe5)^J\x94:\xe2p\xbav\xc7\xac\xfc,\xe2\x98\x97\xf8\xb6\xa4\xf5\xb8S4\xd2\x93\xd6\x0b\x08e\xcd\xbe\xad4\xbd}\x91\xe8\xa2X$\x90\xf1\x92\x13i(\x92\xcb6\xf6\x05\xa8\xba\x81\x176C\xba\xb9\xe0\xa4\x9a\x12\xb5M\x9d\xa56u\xd3`\xa5(\x80\tN\x10j\xf5\xf7\xca\xb9\\\xcd\x16t\xdc\xcd\x00V\x19\x08\xc0\xa2\xa4\x10\xf9$Inb\x0c\xb9L\xe1\x03\xe1c\xbd\xb4\xa3\xdc\x0cX\t\x11xM\xc8Ai\xa6ta\x19\xdc@\x06\xe7\x1ch\xa4b\x14%\xc9z\xa5L\xe5P\xb29+\x16\xb8\x91\x1dbW\x1b\xda\x1c\x8a\xb9\x92^\xc5\x07 \x00X\xf7\xb1\xab>\xa6\x82\xe6l\x96\xee\xa0x\xe9\x1e(\x01R\xd8\n\x7f[\x9f\x8a\xbe\x9eqE\x11&\x8b}\xa9\x95\xe99\xe0\xa6n!\x89 !\x841>\x10]T"P*>\xb8R\xf9\x8e]\xd7\xcd\xf7\xbau\xd2\xa0\xb0_\xaa\x0c(z\xdaB\xe5\x1a\xb7\xd2-T\xdd\x80\xd3Aje"y\xc4R\xc4\xb0\xedT\xdf\x12\xad\xd3\xb0#\x18\x1e\xe5f\x8eX\xc9\xb4^b\xa5>\xc1\xc6u\xddB\xd5\r\x12\x91\xac\x1e}3e\x8a\x95,#\xf0\xb4\xdb\xe5f\x1c\xe8\x06\xc4T\x85\xe3\x10=\x96\x1c!\xben\x9f\xe1\xeb\x1ai\x81\xdb\xb31\x97Sf\xd3\x07u[\xbe\xbc\xe0\x0e\x95\xe3\xcc2\xa4A\xecP\xc7\xa6\xf6%\xae\r\xbd\xb7\x90\xe8iq\x93\xb5[)\x1aD\xda\xb9Y\xbb\x11t\xa5E\xc5\x07\x0c\x83n\xc6\xb1\x0cy \x03\xa1\x80\xc8P\x10\x94\'9\xaa\xa2v\n\xa3(\x12\x9d\x9e\x878\xee\x9d\xa4\xeb\xe0fPC\xb9\xb29\x9b]d\x19\xca\xc0\x17\xc4CbG\xd8X\xf2(\xdd-\xc1\xa4\x1f1\xd9\xae\x0e\xe5\xca\xcfl\x9a\xc0\xa8\xda\x19\x8aQ9\xe4\xa2rO\x1e\xa6\xec\xa3\xad2`t\x01z\x19\x808\x95\x10@\x02\xb6\xbeS\xdd\x8cu\xaf\xb50P\x9f3\x8e\x87\x04\x8aQ)O`\xb5e\xac\x1e\xf6-\xb6\xc6\xbaC\x97\xa0\x8bi\xaaI\xd1\x8b\xdb\xd1\xd3\xbf\xadb\x1da\xa0[\xb0=Y\xa7\x95\x98\x94\xd69\x1f\x93\xc5\xc9<\x8e:\x87)d\xeaM\xddj\x1e\x83\xad\xcd\xe0\x80\xf1S\x94\xac\xeb\x06\x03\xdd8\n\xbb\xe8&=\t%e*\x14\x18\x1b\xb7\xd2\r\x07\xb1\x13\t\xb7\xfb\xb7\x01\xe1zTd\x0f\xc5N\xf6d\x11\x8a\xd2\xfc1\xff\xa5NNu\xf3\xb6\xf6\x9b\x95?d\xb7\xde\xb7\xb4\xd2\x08F\x05\xca\xe8\xd8K\x13\x8b\x15\xc8\xf0T\x85\xe3V\xb5\x05\xdd 7S\xc9B\xd6\xa95\x00!>\xde\xa2O\x93\xdc3\x0fFH\xe3\xbaI\xa8\xa2\xb9\x89^iR\xa8\xe3\x1bB\xfcu\xdd\xdc\xa0\xb6\x005\x17\xfd\xfe\x02N\xb3\x94\x98\x88\xdf\xcao\x86\xd4;b\xd5\\\x1d\xc1\t`\xb9R\\\x10^W8,\xda\x172\xf3\xaa\xe3\xc1\x18\xa3t:@\xf8\xb7\xa1\x1eU\\\xa5~\xd0E\xd8\x80e\xb7\xc5\xd1\xf1H\x8ad\xd8S\x19<\x87\x83\x8c+r\x1d\xcdq\xdf\xd1\x95\xbbM\x19\x9cpn*\xfbc\x19\x88:G\x05w\x91\x96\xcc\x9a\xb4|\xdb\xc2n>\xc2j\x07\x97\xbc\x0eZ\x90\xba\r\xac\xf3\x90\x9e6\xad\xcb@\x86E\xe9\x01\n\x8e\xda\'$x\x0c\x95p+\x04{M\xcf@\xc1\xd4\xcaP\xed\x10\x88w\xc8\x1c\x06\xa8v+b\x01\x05<L\xc8\x00I\x98-\x90\xa96!\x82\xe7Mr\x1a\xf5zE\xa7\xb6Y<\x14\xb0-\x87G\xae\xda!\x05\x8a0q0q\xa3\xace\x8b\xda\x9e)_$\x8dg\x88L\x076\xe3!g-\x03^\xbbZ\x82\x0b\xf5\x10\xf00\x9fd\xa8v\xc8t\x92\x13*\x10r\x96f\x80q\xb0\x07\xadu;8}3R8o\x96d\xc4R\x891\xeap\x9b\xd2LL\x12\xdb\x91\xf5\xbeO\x83q\x05\xbdT&~T\xd2\x9d\xce\xe8\x12\xb1\x89\t\xca\xce\xd5L\'7<6\xdc\xb0\x03Eb\xd6\x98t\x15\xc7\x92f\xcb\x80v\xb5\xa3\xdaV\x1ai\xa7\x89\xd4\tA {i\xb6\x00\x85\xaa\xdffT{\xf8\x8f\xa3\x03\xe3\xdb\xf4\xe7\xef\x0c\xd3_`\xf8\xc9\x19y\xb0\x0b`:\xe3\xea\xee\xbe}7R\x93rpg~2\xfe\xe1\xfa\xd3_\x0e\xee~4fy{\xd91\x14\xaa\xb0\xbcl\xb9Z\xf1Rj2\xac\xb9\\\xf2\x97\x90\xf6\x1c\xbaC\x8d\xc6\xd7\xe5\xfd\xf2\xa6yl\xee\x1f\xcc}su}\xdb\\\x9a\xdf\x1f\xaeo?\xb5M5%\xc7}\xf3\xf0x\xbf\xbc\xbe}|h%|}\xfc\xb31\xbd\xf9\xea\xf7\x8f\xfe\x0bH\xeb\xff\xf6\x0bH!\x1a\xc7\x9f\x94\xf8\xa0\xc3\xebO\x9f\xe9%\xe6\xf2\xfa\xea\xaa\xb9on?6\xe6k\xb3\xfc\xd2\x8d\xb1\xfcKc.\x9b\xe6+/\xf8|\xb7j\xd8\xde\xd4t\xd0]\xd8!\x85n\x96f\xd5\xfc\xb7Y\xf5_?\xe6\xb3S\x99\xe7\xf2:\xc7\x84\x84b\x92\xa3\xa5\xf5\x1e\x0f\x06\xab\xb59\x8bd\\F;q\xb0\xb3\xa5\x9d\xc0\x8dP\xecX\x19{pjg$\xc7\x9f\xea\x8c\x93\xcb\x0c\xb7\x98m\xac\xd9~\x1e\x04\xcf\xec$(=\xf5\x833\xa3\x85\xaeQ\xa0b\xc0\xd2\x16\xa6\x16\x93;\xc9\xdf\xa7\xa1\xee$\x9aW\xba\xb1\x83/\xfd\xc0\xef\x19i\x03uu\xa7q\xb0\xb3t;\x088\xb0\x8f\xefg\xa4e\xe0?Mu\xa7kK\x16K\xcbMp7\xf2|f\'K\x9b\x07gb\xb0\xdd\xb0\xa2\xb7m\xb1\xf0\x9d\x9d\xa5\xda\x96\xf8M{\x96\x8b\xd8J\x1d\xdb\x0f\x06\x93;-G\x82\xad\xd2\xb6#(\xf6s\x81~p\x1f\xbf\xb7\x13t\'\xa5k\xec\xa8^\x17K$\xed3\xb6\xf5\x89wb\xdd\t\xdew\x03\x9a\xd8Y\xa8\xa5V\x93;9\x86\xa4\xdfgic\xe9\xf4#\x0c\xef"\xe19\xaf\xf0$\xf1T\xbbi\x8e\xf8\x18\xbb\xff;KQH\xa5\xef\xed\x0cU\xda\xdc\xc5\x10\xc1_\xee\xeaG~N\xcf6\xcb\xa2\x9e\xc9_\xf9\xba\x06\xac;\xdb\xb5\x190\xb9\x93\xfd\xa9\xfd[;\xe3\x0e=\x8d\xee\xfeG\x9e\x87<\xbf3\xab\xb4\xdd\xa7::\xb3\x84\xd0U\x91\x9c\xbe\xb7\xb3\xd4\x18J]\xecX\xc96H\xcf\xecd\x96z\xaa\x1dN;\x02(\xf2!\xb6\xf3k\xc9\xcf\xefd\x08dp\xbb\xf8\xdc\x98\xeb[B\xd9\x9b\xe5\xe3\xf5\xdd\xad\xf9\xd0\xac\xee\x9e\xcc\xd3\xf2\xc1,//\xbb\xef\xec\'\xedg\xe3~\x83\xeck\xb1|\x00\xe5\x138\xce0\xbe\x81\xe2\x94S\xa9\x87\xf0\xee5\xb7\xaf\x96\xcf#8?\\\x83o\xf3=8\xe6\xecy9\xc6b\x90}o\x9b\xe5\xad9\xff|}\xf5\xd8}\xd2\x7fi\xde.\xbf\xe9\r_XEY\xfb\xe2\xc5\x0bs\xb1\xfc\xf0\xfbjyo\x8e\xae\x1f\x1eY\x9a\xbb+s\xd6\x8aw\xd3\xdc>\x9a7\x03\x9b\xd1\xeaj\x96\xf7\xac\xe7n\xaf\xf8\xe0\xf6\xa7G5\x98\xdc}:{O\n\xb7\xb7\x03\x91,\xb9\xfd\xcb\xc9\xc9\x01\xdd\x04\xfe6&\xf7Z1\xdf\xdf\x90\xc0\xbb\x9d\xb0\x1b\x0fX\xb7\xddN/=\xb3\xb9Z5\x1fY\xc0\x87^&\xb6\xfe\xd4\xd3V4v\xa0<|W=\xb2\xcb^P\xd3\xb3Qw\xd7\xcd\xfa\x8em\xbf\xdb\xd7\xa8\xee\xd6\xc1j\xf9\xf1\x8b\xec\xe4\x9b\xff\x07i\xd3\x1b\x8e'
p225
sg22
g23
sg50
Nsg51
Nsg52
VXL
p226
sg54
F0.51980000000000004
sg55
S'40bcb47dd9fe9364502ee191fe57b40a'
p227
sg57
I22
sg58
VLeast Squares
p228
sg60
F0.2097
sbag1
(g12
g3
NtRp229
(dp230
g15
I00
sg16
I25
sg17
S'1797c56c3c462c0c0e0c4a41a565decd'
p231
sg18
(lp232
I25
asg20
S'x\xda\x8dYmo\x1b\xb9\x11\xfe.@\xff\x818\xb4@\x8b$:\xce\xf0\xbd\xa8\x0fp}\xf19\xa8c\xc7\x8e\xdb\x1e\x8a\x03\x02%^\'Fd;\xb0}M\xfa\xef;Cr\xc8\x95\xb4N\xa5\x00\x0e\xb5Z.\x9f\x99y\xe6u\xe73E\x9f\xaf_\x17\xf7\xc3\x83\xfap?,\x1f\x87K\xf5\xfe\xbf\xea\xed\xd1\xcb\xe3_\x8f_\xa0\x06\xfbc\x98\xcf\xe6\xb3\x8bW\x17\xc7t\x9fz\xf3\x02\xd4\xb9\xdaS\'\xc3\xd7\xbf\xf0\x97\xf9\xec\xe0\xe5\xf1\xb1\xd2\x8b\x00:\x18\x15\x16`\x8cJ\x0bH\n\xe2"Z\x15a\xe1P\xc5\xb0\x08*\xd8\x85M\xf3\xd9\xbf_\x9e\x9f+\xa4\x1d\x1a\xf2\x1f\xc3\x7f\xf3\x1fl+3\x9f\x1d\xef_\\(z\xfc\xdb\xc3\xfd\x03u\xa0\x8e\xd4\xc1J\x9d\xa8\xd3\xf9\xec\x1f\'\xaf.\x94\x8d\xca\xa0\xf2\n\xb4\xc2\xf9\xec\xd5\xdb\xd3\xf3\xf6@\xfa\xaeh\xfb\xe2\xedB\xb9\xf9\xec\xcd\xf1\xfe\x89R$\xc8|\xf6\xb7\xd3\x93\x9f\xd5\x1f\x8e\x08\xf1\xe9\xc9\xe1|vu\xb3\xfc\xc2\x9b\x97\x1f\x1e\x97\xf3\xd9\xe9kz\xaaV\x8e\xee;\x7f\xf9Z\xfd\xf5n5|\xc3\xc5\xf0\xed\xf1~\xf9\xf0S\xbdv\xf4y\xf5\xf6\xfe\x83\xfa\xe1\x8f\x8b\xdf~#\x95}\xfa\xbc\xfaA~\xfaq\xe3~B\xf0\xaf_\x8e.X\xb9z\x01\xd1\x1a\xadi\tn\x81\t\x82\xa6C\x0e\xff\xb9\x7f\xae\xcaG/\xacu\xc1\x13\x06\xe0\xaf\xae\\C\x00o\xa0\xac\x8d\xb6\xa8c]\x83I\x98\xd7\x00\x0b\xcd\x9fz\x08X\xd2]^jk\x8cW{\xf3\x99R\xed\x08\x1d\x9c\xb1\xb4z\xc1\x1a\x82\xe4e\x89\xce\xd7\x1btH\x84\xe1$\x1fi+.mm\xac\x0f5!\xd8T\xf1x4u\xdf:\x06\xed\xc0T\x98\xda\x80\xdf\xc2`#\xf1\xa2\x1cLd\x91;\x01\xad \x03\xc3\xa6?\xc1\x11\x06\xf4!Z-\x18H\x13^tf\r\xda\t\x0c\x16\xa3,1B\xd8\xc4\x80\x0e\xacH\xec\xd1\xc9\x12\x03\xc8\x12\x8c%\x0cf\x84\x81L\xe6t\xaa\xe7\x06\xe7B\xa8x\x12\xc4\xb2oS\x0f>\x89-\x0c\x92Cl`0\x0e\xe4N\xfa\x84f\x80~\xd5\x9a8\x9f\xed\x1f\xbe\xfa\x95\xbe\x93F\x8e\xf2\xd3P,\xed\x8a\x1ei\xed|\x08A\x98\x91\xe26\x9a\x17\xb0@^\xb6\xa7\xd1\xea\xc4\x8alY\xe7\xd1\xc4\xfa\xb4\x10\x8cm<36z\x9c\x90\x8d\xb8%\xaaB"\xc2\x96~=&\x91\xc2\xa0\xf0\x8cv5\xfd:K\x11\xe5\xc4\x8d0@"\nTS\xa4@V3\xe2\x03\x18\xbc\x99\xb2qpbD\xeb\x12n\xf1\xcce)\xf2\xc1.v\xa5\xe6e\xbej\x13E\xa2\x83\xa2\xacj\xd7\x94\xbc\xc8\x8e\xd1\xc5P\xb5\xed#)h\x12\x03\xc8\xed\xe4P\xden\xe9\x01D\xab\xe4d\xb6\xa9\x04\\h\x188T\x1d\xe0\x08\x83\xd3\xe0\x9b\xbf\xd9\x80B\x8d@B\xa6)\x7f\xb3\xa9a \x91\xf5&\x06\x07M\x0f\xa4\xc9\xa6\x12\x93\xf5[\xbc\xd0\x05a\x86e\x9e\xe1\x88g\x96\x02\x8ax\x9e\xb5\xc9y-h\x82On\x07\x9e\x1d\x98\xb1l\xc9\x80\x98\x02\x1d\xc5\x92\xba\x8ed!7\xe5\xc7\xde$\xb1\xb1\xd7\x14y6e\xf3=\x96x\x102\xeb\x98yTx\x9d\xcc\x9alf\xbf\xcb\xe6\xe9go%\xba"\x98\xaa\xf5h\xbd\x89\xbb\xf8\xd0\x81\x1d\xc9\xe6\x03\x85I\x89\xa3)\x86\x84"\x1by\x94\x9e\x94\xcd\xa2,\x1dl\xc5I\x1f\xc05\xd9\xac\x88\t.\xfbP\xb1\xa6\xd7k\xb2\xd9\x91\xdd\x82A\xeca8h\xf4"[L!\xee"\x9b\x1b\xcb\xe6\xad\xb1b\x08\x93\x8c\xe4\x80`\x8d\xd3Svs]6;\x11\x7f\x03q\xbc\xb1\xaf\x85\n\xa0{\x9b\xddl\\\x93\xcd\x8de\x83`\xb5\x18\xdb[\'a XL)\xec"\x9b\x1fs2$\x8a\xc55\xaa\x92\x83H\\\'\x9f\xd7.L\xc8F\x87\x88*\x88\xcc\xdb>\xef\xa3\x88\x8e\xa6ec\x0eG\xcd\xfd-WLa\rC\xa8\x8cc\x89\xbc\xd5\x15\x8f\x87\xe0\xe3Tn\xb1E\x01\xd9\x1c~"\xc7\x8e\xb8\x93b\xc3`|\x8b;\xa4\xc25\xfd\x86\x91~\x89\xfd\x14\x13\xea\x9d\xc6E+\x1a\x01g\xedN~\x11\xc71\x95\xbc\x02*\x13\xc1\x13\xd5\xeb)\xce\xc5\xca\xd0-\xd9Zn\xa1\xe8\xe8\xb6}\xbe\xb3\xc4\xa1_\xcf\xdd%\xb4\xa5u\xee\xc4q<\x0b\xbeE \xa0\xf0\x8cu\xed(\x9f\xfa\xb4\x8bli$\x9bI!H\x9e2\x90\x82\xf8\x88\xa3\xfc\x87nJ6\x1d\x041\xc5\xf6-\xbf\xa0\x00\xdb\n\x01\xe7\xa0\x97\x07\xd0\xbd%p\xce\xd2\x1d\x03RLmu\t\xf1%\x88D\x94y\xf5T\xbe0>\x86\xb6\xa4\xf8\xb9Y\x97\x98\xaeI\xefLczj\xe1\x95\x8a\xcf5\xfdf4U\xbfH\xf9B\xaa(G\xcak\xd6&\xc1a\'\xee\xe4\xbb\xea\x13\xc0\xc6\xa8\xa5\xd63\xceJ\xa9f\x90*\x9e)\xbf0\x11\xc3(LM\xd4\x04M\n+\xc9]\xea\x92|\x95*C\xc6\x80\x1d\x83\xe6\x12Ht\xea|\x94\xb3\xd0\x13\x81\xa7\xf8K\xd1\xb1\xd98\xc6\xad\xda\xc8a?Mw\xa5\x1a\xdd2\x191\x9c1\x98\x11\x06C\x9f\xc6T\xca\x9cb{zB\x9a\xd2C\xd0\xad\xf6\xb4a[\x0f\xe4\x03\xcd\x87|\xe8u\x89o\xb9\x05`=of4\xa20\x8aVF\xfc\x89Dh\xddG\xf2\x14\xaev\xb2\xb1\xad\xb2\xf1Y\xe4\xee\x927)\xc24\xfd\x12\xcb"L\xf9Pp-\xc0R\x15\xbe\xad\xdfQe\x93$\xf0\x90am\xef:\xfc\x06\x7fm\x95\xad\xa0A\xe8\x99\x01\xc5\xbbu\xf2\xc6\xe1N\xb2\xb9.\x1bu5T\xc5K]M\xfe\xe4\x85\xd7T!O\xf9\xa6o\x89\x9a\x80\x98\xad\x9a\xd6D\xdf\x8bilbb\xaf\x82\x9c^\xaf\t2\x9a*\x1b\x04*\xb2\xa4*\xa1|\x13\x05\r\x1dj\xfcN\xb2\xf9\x91l@\x95j\x8dw\\\x1e\x0b\x8d\xa8^\xd7\x93\x9c\xb4\xa1\xdb\r]\xdc\xb2\x9b\x8b\x8d})5\xdfd/\xaeW\xa9\xaec\x0ca\xc4\x1d\xa4\x1e@*R\nQ\xb2\r\xb9<\x8d\x93\xb9\xbb\xb5W\xd4Yo\xf9\x05\xd5L\x12>Pc\xe7\x8e\xeb)\xb4\xc4\x878\xc2@\x91Q\xf8\xcb|A\xa9(I\xc3\x93\xbd)e\xbd\xd63 \xc2vo\xda\x1b\x85\xd0\x03?\xe1\x91\xab\xd1f=\xa4\x91-\xa8\x0e)\xbb\x80\x91\xfb \xbd\x13\xf5\xeb\xf1\x89<\x14z}\xb6\xdd3\xb0}\xa4\x12C\xdd\xe3d\xb3\x05i\x8a\xfb\x16\xdd1\x10\x87lIn@L\xeb5\x15\xf7\xdf\x93\x18\xbcm\xed6u\x83\x13y\xbe\xe5!j\x88:\x86^\xd9\x90\x85\xd6\xfb\x16\xdd\xb9N\xde\xe1cE\x83\xe4J\x92v\xd1J\x97\xf9\xff\xb8\x8e0\x92\x8d\x92\xa9\x8d\xf5i\x18\xea\x9a\xfb3\xef\x03N\xfa\xb1o~\x9c\xc2\xb6~\xa3\xf3\x8d\xd5\x16\xfb8\xa4y7\xc9\xbc.\x1b\x8cd\xa3\xbc]\xd8\x00$g\x8a\x92c\xa9\x16\x0fz\xa7\x1a\x06q\xc4\x1d\xaa\x01J\x1fFv3:J\xc7JEh\x8c\x93=\x99o1\xcaq\xd6\xda\x96\xadq\xc7\xf6\xa4fz\xe4\xca\xfc\x1d\xcb\x86\xa3\x18\xe5\x82\xd7P\xd1\xf8\x04\xd0\xfa\xd0\xe8\x9d\xdeI63\xf2\xcd@\xe9\x11d\xa6\x10!\xb5\xac\x856L\xfaE+7\xc8,\x06\xb6\xeb\xea\xd6\xcf\xb3\x9f\xb6\xa0kZ|\xa0\xa6l]63\xca-\x14\xa1\x1a\x1a\xcay\x92\xa2-q\xd2\xef\x92[\x14\x89w\xcc\x0f0}\x04\'#\x13\x93R\xa3%\x05MSf\x02\xc0\x95W\x1f\x0fR\xab\x10d~\x04aS<\xca\xb8\xbaA-5O\xa9\xb2\xa1%G\xe3L\xc6\xb0\xdf0X\xa6\x83\x8c\xe6\xa2\xd1\xcdS\xa9\xef(\xf1~\x13\x83qU\x87\xd4N\xf8\xcd\xf4\rT:\x8f\x82{k\r1\xf6\xa2)\xf2\xd8\xe6\x18\xbb\x1eL\xb0 5-\x1afP\x9b\x87\x982$[\xc7\x80\x1c\xca\xa4fA\xbfIa\xd4\xb6\x8f\x8eB\xefTm[:*M2\x86\xae\x07\xe7\xb0\xf9\x05\x90\\\xad\x87\x01\xfe7\x81\x01B\xbb=q\x8b\xb5\xa1\x07\xea\x9aD\xebT\x08a\x9b\xdaF\xc9\xfa\x8er\x19c0]\x0f\xc1\x11\xc3\xa4\x95u\x94P\xdbd\x93\x88\xab\'lAW\x85\x0f\x1eQo\xf1!\xb6\x191\xd8\xf60*\xf3R\x83\xc3\xa3#\xc2\xd0\xf5\x10\x031G\xd2\x8f\x8b\t[\x19MRNp\x12\x8d\x95v\x9ar\x8a\xd9,\x0b\xb0\xb6\xf4\xb5F\x86>.\x16d\x94\x1b"\x8fb\xc2h\\A\x0f\x95\xa6\x952l\xd1d.\x1d)UO\xb8=5\x82\xad\xa5O6n\xb6\xf4\\\x1f\xb9\xc6Il\xf9\'6[\xc0\xa8\xec\xca\xa3\xda|\xba\xb4\xd3\x9eX(j\xb6\xd4\x17\xca\x08\x97\xa8\xbaS*:\xfa\xfb\xf1\xa1\xb2\xd9\xfd\xf9=\xc3\xf4\x1b\x18\xfe\xe5\x9c<\xba\x10\x98\xecvuw\x9f\x9f\x8d$\xda\xe1\x9d\xfaI\xd9\x87\xeb\x8f\x7f:\xbc\xfb\xb3R\xcb\xdb\xcbR\xa1P\x08\xe0\xdb\x96\xab\x15\xdf\x9a{\x8c\xcb%\xbf\t\xc9\xe7\xd0\x15\x12\xf6\xcb\xf2~y3<\x0e\xf7\x0f\xea~\xb8\xba\xbe\x1d.\xd5\xef\x0f\xd7\xb7\x1fsSM\x1eq?<<\xde/\xafo\x1f\x1f2\xc2\x97\'?+U\xd5\xd7\xdf\x7f\x14J\x97\xb2D\x81]X\xd6\x02\xbfR\xe2\x83\x8e\xae?~\xa2\x87\xa8\xcb\xeb\xab\xab\xe1~\xb8\xfd0\xa8/\xc3\xf2s\x19c\x99\xe7J]\x0e\xc3\x17\xbe\xe1\xd3\xddj`}SZ\xa1\xab\xf0\x82\x04\xbaY\xaa\xd5\xf0\x9faUb\x1a\xa9\xfeL\xe6\xb9|_.\x16\x88\x93\x94\xbf\x8b\xf5\xb8X\xec\xdaf/\x92q\x19\xed\xc4\xd1\xce\xc4e;p#\xe4JU\xc6\xdc\x9d\xda\xe9)\xde\x9f\xb5\x19\'\xa7\x19\xb6o\xe6\x9a\xae\xf3 xb\'\xd2N;:3\'>n\x14(\x812\xda\x1c\x8d\'w\x92\xbd\xcf\\\xdfIe^*c\x07\x9b\xea\xc0/M\xeft\x8ev\xfa\xd1\xce\xc4rqSI!\xa6\xf0\xfb\t\xb4\x8e\xd1\x86\xbe\xd3X.a\x18-\xa7\xb1\x1c\xef\x9f\xd0\x10W\xccgqt&\x16\x94\x16\xd8+\xb2\x9c\xf0\x9d\x9d\xa9\xeb\x96\xea\x1b\x9b\x89\xebM\xbe\xcf[.\xd7\'wjf\x82\xeeh\xf3\xeb\x1a\xb6s\x82:\xb8\xf7\xd3;\xf9\xed\xe4\x99\xcc \xf2k\x89\xe0K\xa9\x07\xb1\xa2}B\xb7\xfcF\xe3L&\x07\xb9A\xb2X\x064\xbeh(\xfa\'4d\x99C\xd2\xef3\xdaP~\xf7<\xda\xccLx\xca*\\I\x9d\xb5n\x9a\x19\xef]\xf9?\x98:\xe2\x0e\xdf\xdb\xe9:\xda\x18u\x91\xdf\xc7\x92?\xe2Srf/\xf3\xedLj7\x9c\x14\xc3e8\xc3c\xb0\xc9\x9dlO\xe9\xdf\n\xdb\xb2=Cr\xae\xe4\x82\x18\xbe\xb73\xf63M\xb1F\x80zfpOi(3!u\x0e\xe5ys.\xd1\xa1\x0e\x93\x9f`\x82a{\xb6\x0e\'\x8f\x00R}\x11\x0b\xc5\xae)>\xbd\x93C \x07\xb7\x8bO\x83\xba\xbe\xa5({\xb3|\xbc\xbe\xbbU\xef\x87\xd5\xddW\xf5u\xf9\xa0\x96\x97\x97\xe5=\xfbi~m\\7\xc8\xbe\x1c\xcbG\xa1|"\x8es\x18\xdf\x88\xe2\xd9\xa7J\x08/\x8f\xb9\xfdq\xf9t\x04\xe7\x1f\xd7\xc2\xb7\xfa^8f\xefy\xbe\x1d\x8bA\xf6\xbd\x1e\x96\xb7\xea\xed\xa7\xeb\xab\xc7\x9c\xa1\xe1\xb9z\xbd\xfc\xd6.\xd8\xe4\x16]+\xcf\x9e=S\x17\xcb\xf7\xbf\xaf\x96\xf7\xea\xf8\xfa\xe1\x91\xd1\xdc]\xa9\xf3\x0c\xeff\xb8}T\xafF:\xa3\xbb\xbbZ\xde\xb1\x9c{U\xf0\xd1\xe5\x8f\x8fMar\xf5\xeb\xf9;\x128_v\x94\xe1\xe5\xf2/\xa7\xa7\x87t\x11\xf8\xdd\x98\\\xcb0\xdf\xdd\x10\xe0\xbd\x02v\xe3\x07\x96m\xaf\xc8\xd5\xce\x1c\xaeV\xc3\x07\x06\xf8P1\xb1\xf6\xa7~\xcd\xd0\xd8\x80\xf2\xe3\x9bn\x91=\xb6BS=+uo]\xadoX\xf7{5G\x95K\x87\xab\xe5\x87\xcf\xb2\x93/\xfe\x0fV8\x1a\xf2'
p233
sg22
g23
sg50
Nsg51
Nsg52
VXL
p234
sg54
F0.51939999999999997
sg55
S'40bcb47dd9fe9364502ee191fe57b40a'
p235
sg57
I23
sg58
VLeast Squares
p236
sg60
F0.20960000000000001
sbag1
(g12
g3
NtRp237
(dp238
g15
I00
sg16
I26
sg17
S'6a05542e5d0e90d3e8496df4cb16e0d6'
p239
sg18
(lp240
I26
asg20
S'x\xda\x8dYmO\x1c\xc9\x11\xfe\xbe\xd2\xfe\x87\xd6)\x91r:{\xaf\xab\xaa_\xa3p\x12\xe1\xcca\x05\x83\xc1$9E\'Y{f\xb0\x91\xd7`\x01\x17_\xfe}\xaaf\xba\xbagw\x06\x1f|\x80\xa1gz\xba^\x9fz\xaaf\xb90\xfc\xf3\xe5\xcb\xea\xae\xbb7\xef\xee\xba\xf5Cwi~\xfd\x9fys\xf4\xe2\xf8\xe7\xe3\xe7h\xc1}\x1f\x97\x8b\xe5\xe2\xe2\xe5\xc51?g^?\x07sn\xf6\xccI\xf7\xe5\xaf\xf2\xcfrq\xf0\xe2\xf8\xd8\xd8U\x04\x1b\xc9\xc4\x15\x10\x99\xbc\x82l \xad\x923\tV\x1eM\x8a\xabh\xa2[\xb9\xbc\\\xfc\xe7\xc5\xf9\xb9A\xdea\xa1\xffE\xf2\xbb\xff\x85\xf5\x8a\x96\x8b\xe3\xfd\x8b\x0b\xc3\xaf\x7fs\xb8\x7f`\x0e\xcc\x919\xd8\x98\x13s\xba\\\xfc\xf3\xe4\xe5\x85q\xc9\x10\x9a`\xc0\x1a\\.^\xbe9=\xaf/\xe4\xff\ro_\xbdY\x19\xbf\\\xbc>\xde?1\x86\x15Y.\xfe~z\xf2\xa3\xf9\xd3\x11K|zr\xb8\\\\}Z\x7f\x96\xcd\xebw\x0f\xeb\xe5\xe2\xf4\x15\xbf\xd5\x1a\xcf\xcf\x9d\xbfxe\xfev\xbb\xe9~\xc7U\xf7\xfb\xc3\xdd\xfa\xfe\x87\xb2v\xf4q\xf3\xe6\xee\x9d\xf9\xe6\xcf\xab_~a\x93}\xf8\xb8\xf9Fo}\xbf\xf3<K\xf0\xef\x9f\x8e.\xc4\xb8v\x05)\x92\xb5|\tl\x01\xf4h\xf9\x90\xc3\x7f\xed\x9f\x9b\xe1\xc7\xae\x9c\xf3\x81\xad|\n\xf2\xaf\x1f\xd6\x10\xc0\xe7rM\xd6A\xce\xe5\x1a(\xb3\xea\xf26XY\xf9)\x87\xf0z\x1c.\xad#Jfo\xb90\xa6\x1ea\xa3w\xf2\xe4s\xb1\xd0\xf0\xb2\xfe\x12}(\x0f\xd8\x98\xddrq\xd2\xcb\xe0\x8a\\\xd6y\x84rn\x8c.\x96\xf5\x80\x84\x01\xa62X\x0f|\xf0pI\xc0\xe1\xb0#\x83K\xe0\xcb\xc1\x1c,\xfa$\xa0se\x15\xc8\xb2\x1dNp$\x03\x86\x98bR\x19\xc8bT\x9b\xb1\x963v\xb0\x0eS1\x9b\xc5d\xfd\xae\x0c\xe8"\xa8\xc6\xc1\xd7K\x0c\xa8\x97\xe0\x12\xcb@#\x19 \xda\xea\x0b\x17\xbd\xa7"\x03e\xc8`\xe7\xec\x10\xb2^\x12R\xde\x95\x81|\xb3\x83\x85*C\xb4Y/\x1dq\xe8\xef\x1f\xbe\xfc\x99\xff\xe7d8\xea\xa5A\xf5\xb4\xcf\xb6H\xc3q\x13\x9b4i*\xcdsX\xa1\\\xd6\xb7\xf1\xd5\x89S\xddz\x9b\'v\xed\xf0\x06~W\xbd&r)\xf8\x19\xdd\x88\xaa\xa90\xf8\x89\x8f14K\xb27UMBu\xb7\xf5$2\xf8\x91\x0c\x90\xd1\x85\xa2{\x8e\x98\x084\x070\x0e1\xb7\xeb\xe3\xe8\xd4j\xce\'\x98\xc4\x99\xb7A\x0f\xf6\xaa\x10\x1b5%]u\x99\xadz0\x84p\xf1k\xceA-\xc9\x11\x94\xb0\x9c\x15\x12$7\xe7cgk\xbe!\x84\x89\x0c\x9cd\xfa$\'\xd98\xb8\xaaI2\xa3\xcf\x01\x8ed\xf0\x16B\xb5\xbf\x8bh\xd5/.X\x9b\xe6dHU\x06o\x13\xee\xca\xe0\x19\x14\xd4\xcb\x18\xabI\x08\xb0f\xa1G\x8d\x0c\'q\x86\xa38s\x8e}Mz\x9d}\x00\x95&\xc6\xde\xbe\x7f\x14g\x074\xd6-3"\x947\xa3\xe7w\x14\x1d8E\x93\x8b3\xba\x05J\x9a\x0e\xc1\xa68\xd1-\xf4\x89\xd3k\x11l5jr\xb9\xc6u\x0e[\xba\xd1~\xd3-\xf0m\xaf\x88\xca\xbe\x82r\x9d\x1c\x07\x01>E77\xd2-DWb\x84\xcf\xcd)j,\'\x1b\xa3\x87Y\xddj:\x04A\xd8\x1d\xddB\x04[u\xf3z\t\x1e\xabn\x18hK77\xf2[$\xc4\x8a$\x14-z\xd5-\xdba\xfd\x8ft\xf3c\xdd\x02\xc7\x81\xd3\xb7e"\xabQ@\x1eg\xb1\x8f\xf4@\xc1\xfb0\xa9Cv\\\x03Hk\x80u\xb1\xfa\xcd\xf9-\xdd\xfcX7\x88\x9c$\xe5\xc9\xe0\x02\xd4\x98$\x0bO\xf2[\x18\xc7d\xcc\x8cW\x05U\xb1\xd5\x19\xcey.#3\xbaaN\xb5j%\x9b\xa7\xd8\xd7J\x0f\xd9\x86;\x8eZ\xfa\x0bc\x8a[2D\xaa\xf0\x10\x02i\x9d\t\x10\xc3<\xf69[kl\x08\x93\xbc\xe0\xf2V\x93!\xe7Z[(\xd4l\xe14\xdc\xb2o\x1c\xd9\x97\x93\xceZ\xad\x0c\xe4K\x05\x10i\xbc\xa3\xf8\x14\xfb\xa61\xa6&\n\xa454\x94P\x16\x9d\x19^\xdd\xbcn\xdeUx\x85\x99\x9co\xd9\xed\xb1b*\xc6\\\xa1-\xe5-\xdd\xd2\x18\xcfb@\xdd\x04\x08I=\xcf\xc58\xc5\xa7\xd4\xcd\x83<\xd2\x8d\xd9VP\xf0%\xc8Qq\xdb\x07\xcc\xe8g\xebE\xadDRZ\'~\xcb\x8a\x88\\\xb3\x1a/i\xde\x10\xc6$5\xcb6\x190\x93U\x839\x8e\x97\x9c\xb4\x8e\x10g\xd1\\\xed\x0e)\xd4K\x98pD"_O\x0b\xb5\xc22\x90V\xfb\x02\xc5-\xfb\xf6\xd2(\xaa;N\x00\xf50\x1b/Vi\xa2\x8f\xe9)\xf6\xed\xb3\xb9\x1c\xcb\x852j\xf82\xd48\xaf\\\x98)A\x08s\xba%\xac\xa0\x97\xc3\x0c\' \xdf\xaa\x7f%\xbdD5[\xb8B\x8a\x0c\xd8d`\x00\xf3\xb1\xc6l(uJ8\xa9/\xfe\x9e\xc8\x90kn\xa60\xb1\xaf\xc7F\x88\x98\x984nT\xad\xee\xa5\x1e\x1f\xf4U\x1b\xaaS\x98\xf6j\xa4J\xe5,2Hz\xd3\x8c\x0c\xcc"\xb1b\x01Mk\x0b\xc4ZPB\xaa!\xc79\xa0\xab\xcc/\xb7}L\xcd\xc7\x1c\xc3\xce\x05\xed\x0er\xad\x0c\x90\x99\xb8\xf8\'\xf9\xd8\x15\xdd\xe4,\'\xb8R\x11\xa6r.ne\x12\xce\xea\x16Z\x99\xf13\x9c\x80\xa8Fj\xa6J\xa6\xd1\xb7\x8a\x93\xb6\xb1\xaf\x97\x06\xab4\xb5\x1b\xe2\xca\x80\x1aq\x96\x89\xa1\x7f\x9an\xbe\xe9\xc6]\x8d\xd54f\xbe\xd4\xea\x8cc\x86<W7\x83\xc5\x1ava\x8a}\x1cO\x15\xc1\xa9\x96@\xe6\x96\x8d\xd3\xee`_/M\xd1\rb\xf2\xa1DQ\xa2\x04ZxA\xf8\xfa\x938\x01\x84\x91n\xc09\xad\x1c\x87\x91\x06]\xe5\xeb`a\x96\xaf+\xf5\xe3\x1c\x98\xf6\x0c\xde\xb7\xe8\x1b\xd5\xacLJY\xc1\x0e\xb9\x19G\xb1\x83\xcc]\x93\xb2\x02\xe6\xc1\x9a\x9bL-=\xcd\xd6n\xd0\xac\x87\xe0\xa6}!\xd6\x86\x14-\xb5\xda\xe2j\x181#\x17\x19\xd2H\x86\x94\x9d\xfa5#\x10\xd6\xde)\xc1l\xcf\xc0g\xb8z\xde\x94\xf7a\xed,9R\x1b\xbdeyt5y\xe1\x0f=[U_$i\xd2\xfb\xb3D\xf2\x10\x83\xda\x81I\xe9l\x7f\xcc\xd0\xde\xf8\x19L1\xca\xd5\x9e!Aj\xca\xfb\xca=Qd@\xdbd`6\xea\xc2\x80\xf0\x12i9\x91\xf6Q\x10g1\x8a\xed\xaff\xf5\\\x96\xa7u>\xd4\xd3B\xeb\xdf\x08j\x0b\xc3a\xbb\xdd\xb7\xd8\x16\xeb\xdcq\x87!:9\x8e9\xa7ur\x82\x1c\xa7\xeeIy\x8c0\xd2\xcd[\x07\xb1\xbc\x8d\x83K}\xc1\x1a\x97Nw\x92\xc7\x01\xc65}W\xb7\xe4\xab}-Q\x05\xa6:\x9d\x91"\xbb\xad\x1b\x8ct\xe3\xba\x9d\x8bn\xc4\x9a\xd9\xe2m\xe2\x8e7?\xa9\'C\x1c\xc5N@[&\x06\x8c\xb96i\xc3\xe5D\xca<\xa7[\xd0\xd6\x9c\xb1\x16ft\xab\x18\x05\x83\xd1\x06\xb8\xf2\x15\x95\x93\xb7\xdb\xba\xe1\x08\xa3|\x0c\xa0Q\x142`\xedCS@x\x92n4\xca\xcd\xc8\\]s3r &\xd5\x8dSz6/RM3\x878\xe5g\xb1\x05"V\x1a\xca\xe1[\xe1\nh\xbbn"\x8dj\x0b\xa4\xa4\xa9\x9f\x99DYe6\x1c\x93\x13\xa66\xa7\x9ba\xf5\x8ee\x13\xb5\x11\x9c\x16_b"P\x11K:\xb4A=a^m<\xc8\xd1\xaa\xb5\x1a`B\x0b\x80Rj\xb4\xa0M\r<(5\x91v\xaf\x97a\xbf\xca\xc0\x19@\xfaRJd3\xd5\x16\x98J0\xee\xc8@\xda\tAO\xe8vd`\xeaL\x15\xdck\xc1\x00L\x95\x1e1\x93\x14\x19\xb0\xd9\x81";\xab\xbc\x1f\xc9W\xcah=\x03>Me`\xc3*\xf4@\xc6\xbc+\x03\xdb\x14+\xc8\xc4\xc6\xbd\x1d\xaa#}\x961)\xcb\xd0\xec\xc0\xa4-\xa9\xb8\xe0\xb8\x85\x8a\xb5\xab\xb5\xb32@\xd4\xbc\x85\x9c\xec.M\x84D\xa4\xb9\xc3D\xc8\xd5\xa9mRP\xe4\xf3\x04\x82\x8f\xa9\xd9!z\xae\x81^\r\xc9d\xb5\x8d\x12c\x9a\x91\x81\xf3\x01Td\xce.\x9c\xc4C\xb6-\x95[\xd3\x9bc\x1b"\xfb\xde\x0e\xd4\xec\x90\x98\x9e\xe9x\x00}\xcau\xc6\xe1\xf20\xf8\xdd\xb5\x03\xd5\xe92W\xdf\xb0K\x0b\xb8\x85nc\x90\x12\xd4\xdb\xe3b\xee\xd3\xc5\x0e.\x8e\xc6\x15Hu\x94\xc8\x85\xaa\x0e\xb0d\xba\xedfFh\xccX\x14\x19\x98\xce\x86]Hc~T\x0b\x1fF\xac<r\x80\x96\xc1:y{T\xdbK\xa3\xed4\x1bDy(?\x88\xa8\xe1\xcf\xaa\xfb\xa7\xb4DG\xff8>4\xaeO\x7f\xf9\xce0\xff\x05F\xee\x9csF\x0f\x01\xcc\x99wu{\xd7\xbf\x1b\xb33\x87\xb7\xe6\x07\xe3\xee\xaf\xdf\xff\xe5\xf0\xf6[c\xd67\x97\x03C\xe1\x80\x95\xc7\xd6\x9b\x8d<J2\xd7\xb9\\\xcb\x97\x90\xfe\x1c^ae?\xaf\xef\xd6\x9f\xba\x87\xee\xee\xde\xdcuW\xd77\xdd\xa5\xf9\xed\xfe\xfa\xe6}\xdfTs1\xbe\xeb\xee\x1f\xee\xd6\xd77\x0f\xf7\xbd\x84/N~4\xa6\x98\xaf}\xff\x18Bz\x88M\xf9\x02\xc2$\xc8\x1b\xf9\xa4$\x07\x1d]\xbf\xff\xc0/1\x97\xd7WW\xdd]w\xf3\xae3\x9f\xbb\xf5\xc7a\x8c\xe5\x9f\x19s\xd9u\x9f\xe5\x81\x0f\xb7\x9bN\xec\xed\xc0\xf2*<g\x85>\xad\xcd\xa6\xfbo\xb7)_?\x96\x8b3\x9d\xe7\xcas$\xc8\xc51\xc9\xf5{\xf0\x9e\x14\xd8fm\xc9"\x1d\x1d\xf1N\x1c\xed\xcc\x02R \x8d\x90\xd7/\x06\xf3;\x03s\x90\xb3:\xe3\x942#\xa5\xbd\x8f5[\xe6A\xf0\xc8N\x86\xd237:3\x0c\xf7\xb9\x87J\xbd\xb4Y\xc2}v\'\xfb\xfb\xcc\xb7\x9d\x0c\x94i\x18;\xb8T\x06~y~\xa7g\xe8<\x0b\xa3\x9dY\xf4\x92\xa6\x92\xf1a\x88\xefG\xa4\x15\xe0?\x8bm\'\xf5\xcd\xb8H\x9b\xa9\xe0}zd\xa7H\x9bFg\x8a7\xfaa\x05\xc4a\xa7\x85\xaf\xec\xcc\xcd\xb6^\xbe.J\xe0\x06\xe9\xf2\xd9\x0e\xfd8jv\xa7\x95H\xb0MZ/\x94X\xe2Ij\x83\xa0\x91\xd0\xc8\xb9\x9d\xf2u\xf2Lg\x10\xfdg\x89\x18\x07\xaa\x07\xa9H\xfb\x88m\xa538\xd3\xc9A\xdf 9;\x0ch\x84"J\xa3\x10\x1e\x91\xd6I\x0ci\xbf/\xd2\xf6\xd4\x80\xf5\xf3~\xf0J~\xcc+N\xe2\xb6v\xd3\x12\xf1\xc1\r\x7f#\xea\x88\xfbk;}\x93\xb6\xaf\xfd\xa2\x7fHC\xfdH\x8f\xe9\xd9gY\xa8gr\xbb\xe1\xcb\xc7\n;\x0cg\x04\x9bgw\x8a?\xb5\x7f\x1b\xa2\xad\x976f\xef\x06\xb0O\xf1k;S;\x93\x10\x86\xa6/\x84\x81\x01\xf8Gr\xc5\xf5\x91\x90[\x0cE\xb2\xdaj\x97a\xf2#\x91 S\xae\xb3\xda\xe1\xf4C\x95\xc1\xb6}\x8e\x08\xdb\xb1_\xd9)\x10(\xe0v\xf1\xa13\xd77\x8c\xb2\x9f\xd6\x0f\xd7\xb77\xe6\xd7ns\xfb\xc5|Y\xdf\x9b\xf5\xe5\xe5\xf0\x9d\xfd\xb4\xffl\\6\xe8\xbe\x1e\xcbGP>\x83\xe3\x02\xe3;(\xde\xe7\xd4\x00\xe1\xc3kn\xbe_?\x8e\xe0rs\x0b\xbe\xcd\xd7\xe0XP\xf2\xd9\x0c\x16\xeb\xbeW\xdd\xfa\xc6\xbc\xf9p}\xf5\xd0Whxf^\xad\x7f\xaf\x0b\xdc\x06\xad\x9aU\xbe\xfb\xee;s\xb1\xfe\xf5\xb7\xcd\xfa\xce\x1c_\xdf?\x884\xb7W\xe6\xbc\x17\xefSw\xf3`^\x8el\xc6O7\xb3\xbc\x15=\xf7\x8a\xe2\xa3\xe5\xf7\x0f\xd5`\xba\xfa\xe5\xfc-+\xdc/{^\xd7\xe5\x9fNO\x0fy\x11d\x0e\xa6k\xbd\x98o?\xb1\xc0{\x83\xb0;7D\xb7\xbdA\xafzfw\xb5\xe9\xde\x89\x80\xf7E&\xb1\xfe\xdc\xdd^4q\xa0\xde|\xdd<\xb2\'^\xa8\xa6\x17\xa3\xeem\x9b\xf5\xb5\xd8~\xaf\xd4\xa8a\xe9p\xb3~\xf7Qw\xca\xe2\xff\x01z\xc6\x1a\xfa'
p241
sg22
g23
sg50
Nsg51
Nsg52
VXL
p242
sg54
F0.52090000000000003
sg55
S'40bcb47dd9fe9364502ee191fe57b40a'
p243
sg57
I24
sg58
VLeast Squares
p244
sg60
F0.20960000000000001
sbag1
(g12
g3
NtRp245
(dp246
g15
I00
sg16
I27
sg17
S'23ca6e7b3e115ca169be119471eb6de0'
p247
sg18
(lp248
I27
asg20
S'x\xda\x8dXmo\x1b\xb9\x11\xfe.@\xff\x818\\\x81\x16\x89\x15\xce\xf0e\xc8\xa2>\xc0\xd5Yg\xa3\x8a\x14\xcb\xbe\xf6P\x1c\x10l\xecu,D\x96\x03IW\xa7\xff\xbe\xc3\xb7\xdd\x95\xbdJ\xe5\x0f\xf2j\x97\x9c}\xf8\xcc\xcc\xc3\x87\x1a\x0e\x04\xff=?\x8f6\xf5V\xdcn\xeajW\xdf\x89O\xff\x15\xd7\x17\xe7\xd3\xdf\xa6\'(A\xbf\xa3\xe1`8\xb8\xb9\xbc\x99\xf28\xf1\xe1\x04\xc4B\x9c\x8aY\xfd\xfc\xd7\xf0e8\x18\x9fO\xa7B\x8e\x08$)A#PJ\xf8\x11x\x01n\xe4\xb4p02(\x1c\x8dH\x90\x1ei?\x1c\xfc\xfb|\xb1\x10\xc83$\xc4\x0f\x15>\xe3\x076Wj8\x98\x9e\xdd\xdc\x08\x0e\x7f=9\x1b\x8b\xb1\xb8\x10\xe3\x95\x98\x89\xf9p\xf0\xeb\xec\xf2Fh\'\x14\n+@\n\x1c\x0e.\xaf\xe7\x8b& \x7f\x17<}t=\x12f8\xf80=\x9b\t\xc1\x0b\x19\x0e\xfe>\x9f\xfd,~\xbc`\xc4\xf3\xd9d8\xb8\x7f\xac\xbe\x86\xc9\xd5\xed\xae\x1a\x0e\xe6\xef9\xaa\x14\x86\xc7-\xce\xdf\x8b\xbf=\xad\xeao8\xaa\xbf\xed6\xd5\xf6\xa7|\xef\xe2\xcb\xeazs+~\xf8\xd3\xe8\xf7\xdf\x99\xb2\x87/\xab\x1f\xca\xa3w/\xc63\x82\x7f\xfdrq\x13\xc8\x95#p\xdeH\xc9\x97\xa0\x19\x9e\xe2\xeb\xe1`\xf2\xcf\xb3\x85H\x7fr\xa4\xb57\x8cu\x0e\xe1\xabI\xf7\x10\x80\xd0\xa6k%\xb5&\xca\xd7\xa0\xc1\xc41\x00#\x19\xfe\xd2}I.,r\x16c\xe8\x1cW*k\xf3sEd\t\xd2\xb5E\xe4\x88=1\x94#\xcd1\xb0\x13\x03\xads\x08%\x06*\xaf\nf\x83\xd2\xf6\xc5\x90\x8e\xd37S\x9d\x18@`\x9c\xcb\xf3\xc8\x18\xc8\xf7\x95GT\xaa\'\x86\xb6!\x8dg\x93\xcb\xdf\xf8;G\xbb\x88\x830G\x03\x86\x94\xa3\x19K\xd4F\xf3\xaf\xa3\x9d\xc0\x08\xc3e\x13-p\xa4\x0b\xb6\x93P4NR~/1\xe3\xae\xacUic\\\xdf\xfa\x94\xb3\x1c\xc3tb\x80\x07&)=\xf7\x84NC\xc9!\xfa\xde\\i\xa7\x98\xe7q\x1c\x96\xc7jFOyU\xe8xY9\xf7\x0c\xc8\xdb\xbe\\\xa1\'\xee\xcc1vb\x18\xae.U\xf2\xad\xb9 r\xaeH\x1bB\xea\x89a\xc0\x99\xc2\x8c\x0e<c\x87g\xad\x91\xa0d\xdbH\xe3\x9ah\xdc\xeb\xe6\x08\x9e\xc7\xaa\x8b\xcd\xb7\xf5\x8c\xc6i\xe5\xd3\xb5\x93\xc6\x1b\xe8\xc3Fj\x1f\x9b:k\xb1\x19O\x1e]\xe9\x0e$]\xa2i\xeb$\x1c\x83Mw\xb0Y&H\xe5k\x90\x92\no\\\x19\x9c\xed\x1el\xd6+\xb5\x87Mwx\xe39R\xdaR-\xde\x81,\xd8\x9c\x05:\x06\x9b\xe9b\xb3\xc6\x1ah\xfa\xd3\x97\xca\'\xad\x95\xeb\xab-\xa3\x14\xeda3]l\xc0d\xfb\\\xf9\xd6H\xf2M4\x93\xba\xe0\xffa\xb3\xdd\x9c\x92\xe7f\xc8\xbc\xa1\xb5\x1e\x9b\x9a\x85\xf8\x96W5k\x81w\x801\xed\xc5\xb0dM\xe1\xd5\x92\xc9:\xc7TY\xd3\xab\rL\xe9\xde\xfa\xa8\xb3>\xab\xacS\x94\xd7\xa7\x8cE]\xa2\x19M\xfe\x98\xf5\xb9nOr9\xa9\xcc7\x18\xcf]\x991\xf3\xc2{\xd7\xc7$\xeecs\xdd~"Gh\n[\x12d\xa9e0\xd6\x1f\xa3[c\xdf\xc1\xc6,H_:\x80\xdb\xd8\xda\xa2\x88`\xe5\x01\xde\x82^\xc4j,\xfa\xe4\x15\xe7=\xa3\x03\xef\x8a\xb6\x1b\xa9P\xf6j\x9f\x95\xfb\xb5\x15\xa3\xe5u\xa0F\x85\x85!D\xde\xb2J4\xb2\xafv\x8a\xde\xf5\x01\xb4\xd8@\x1b\xedr\x04\x1d\xa4\xbd\xac\x1b\xb9`\xfa\xf4Ps\xdb\x86\x18\xd8\xc6\x08:+M\xc9Y\xe8\xf2\xb2\xa7\xf1:\xa0\x97#\x17\xea3\xaa^\xd3s\xe8\n\xcf\x86\xd3&3&N\xa0\xe9\xd5\x06\x96&\xd8\xe7H\xb5\x1c1\x15\xa6t\x89\x96\x8eJ\r\x80\'c\x8f\xaa\x81\xb8\xdbA\xaep\xcd\xc1\xca>\x01\x1a}\xc3\x9d\xd4\xb2\xaf>\xf9}\xfb\xba\x15\xa3a\x89\xc6i*\x15@\xd4\xe4Rz\xe2GGa3-6@\xd6\xd4\xa2:$\x9d/:\xa1\x95\xec\xe7MI\xbb\x8f\xcd\xb4\xd8\x80\x1c//\xeb(\xbb\x14\xa9\x8aZ\xa3\xa3\xa3\xf4\x1el\x07\x1bX]xc\xd7\x84\xc66\xfb5j\xdb[[6\xc6\xa0\x0e\xf7\xe8X\xce\x1bU%[\xba\x80\x14\x80\xea\xf5E:\xd6\xa7\xeb\xc4`\x15)~\x83\x0b\xdc\xa9\xe2\xf7\x14\x01\xf6\xfa3\x08\xdec\x1c\xb5\xa7\xac\xc5q\xae\x93\xa02&\x90\x8d\xf7 \xf2\xbe\xb7\xc6\xa3\xff\x1c\xa3lc\xa0U9\xdb\xc0L{4\xaa\xf8\x10&G\xf6\xe5\xcay\xb9\xef\x1bd\x9b+\x85Z\xe6=\x985\xc1\xf2>\xde\xe8\x03\x99\xa3r\x85\xd0\xc1\xa6Y\x9626\x8cf\xb4\xf8\x1b\xeeg:\xa6\xffb\xb4\x82M\x02\xe6=\x98q\xf2^\x98\xb1\xb1)\'}T\xff!v\xb8\xb7l\x84t\xe6\x8d\x95\xa68\x12-\xf9\x81\xef\xf54v_?c\xb4R\xe3,\xdd\xd9qrd\xd78~\xcd\x0c\xc0q\xd8T\xa7\xb6\x88%\xc5\x14Oj\x1bO\xaa\xb9Hl_\xffioq\x1f\x9b\xeah\x038,\xfe\xcfs}S\xe3\x11\xc1\x1d\xe5i\xf8@4\x9e\x06\x08\xaa\xc8\x15\xd7\x165\x90\xa8\xd8\x1a\xe9\x15\xe6t\x87\x9d\xa3\x81\x07\xcaK\x17c\x9c51\xb8\x02\x1a\x8b\xcb^\xc8h]bx\x9dD\xf6E\x0cR\xe1d9\x9eb\x8b\x83\x8fE\x1aK\xeb\xaa@NI\x15\xdb@\xf7:\x067D(}\x8e\xd1\xe2\xe0\xad\xc5\x16\x0b\xc3\xdb\x16\x16\xa9\x93\xd2\xe9,\'/b\xb0\xaf\x081T\x8b\x83L\x98X\xac\x86U\xbeX"\x96\xded _\xae\x05\xc2Q\x8dc\xb48\xf8\xf0\xe6\xca\x96\x89\\jE\xe28\xb5>\xa5\xff\x05\x0e>#`\xb0\xc2\xd4\xb1\x9b\xc8\xe6\xdc\x179\xf4\xb2\x89\xc1n\xc3\xf4\xb4\x1b\x80\xf6z\xef\xa8\x16\xa3\x15;f<oQ\x85\x19\xeb\xa11\x8bF\xdac\xca\xe6\xe2\x1f\xd3\x89\xd0\xb1|\xc29\xbb\xff\x17\x88\xf0d\x01|+\x8a\x8c\xf5\xe2\xfei\x13c\xa3\xd7b\xf2$~\x12z\xbb\xfc\xfc\xe7\xc9\xd3_\x84\xa8\xd6w\xa9\\X\xa1\xc2\xb0j\xb5\nCU87\xddU\xe1\x97\x80\xf8\x9epV7\xe2k\xb5\xa9\x1e\xeb]\xbd\xd9\x8aM}\xbf\\\xd7w\xe2\x8f\xedr\xfd9\x9f\xdb\xf9\xe6\x96\xcf\xfb\xcb\xf5n\x1b\x11\x9e\xcf~\x16\xfc/>l\xcf\xff)\xe3\x89\xaf\x94Q\xbe\x0e?\xa9\x84\x17],??p\x10q\xb7\xbc\xbf\xaf7\xf5\xfa\xb6\x16_\xeb\xeaK\xcc\xa6Wo\x85\xb8\xab\xeb\xafa\xc0\xc3\xd3\xaa\x0e\x8dh\x80\xf8.\x9c\xf0\x82\x1e+\xb1\xaa\xffS\xafR{0YW\xe5<y\x12,S\xa8\xe4\xb0\xbd\xf1\xf6\x18\xb7\xab`=[\xb6C\x85\xe7\xaaa\xc7s\x85\xedL\xee\x08H\x07\x0f\xee\xcf\xb8I\x85\xed\xb1of\xd0\xd9+\xd5\xce\xe4\xc3\xa7O\xd64TJ\xa8\x19\xe6\xbfw\xa6\xe5\xf2\xbf\xd2\xedL6\x9c&\t\x95\xc1\x846l\xad\x07g\x9av&\x8fT\xc5X\xe5mV\x1e\x98\xc9\xa7\xc9\xab\xe6\xf4\x12\x0e\xdc\x98\xd0\x923\xf9\xe8p\x80!\xcb\x05xE]\xb4\xf1\x1d\xa3f\\\xfa\xde\xf4\xd6\x8b\x99\xae\x93\x95x \t\x86H\xa9l\x00\xdc\x81wrc^\xf9\x16-\x9b\xa3\x84\x163\xc72(\\\xef\xcc\x90\x95\xc6\xe5\x87wh\xcc\x11l\x8a\x10\xecC\xef\xccXC\xd0\xcetN\x15\x91o\x99\xea\x9biB\r\x15\xe7\x1d*\xc1\x91J6\xd2\xe5\xac\xd0\x81|\x1a\n3U[}Q1\x99!\'m2xp\xa0\xfa\xc2/fW\xc5\r\x9f\xc4\x91:\xffx\x92*\xc2\x1d\xaa\xf84\xd3\xb4h\xbd\xb3\xc9\xde\xbbT\xf1H\x07\x182*\xcc\xb4\xed;\x8d\x92\xa9\xbf}|\xb7\x04o\xbf7\x93\xda|\xc6\x83\x17\xff\xb7\xa8\x12\xf7\xfa@\xdd\x9a\x98O\xd72d\xd0\xa4#\xbbL\xdcj8P\t\xda\x85\x99\xbe\xcd\'%\xb4\x14\xcd@2=\xdf\x99\x89m\r\xf1\xd1\x91\xd2\x81\xd1`\xeaB:P\xb7:\xfeZ,D\x10\xb7\x9b\x87Z,\xd7\xac\xb2\x8f\xd5n\xf9\xb4\x16\x9f\xea\xd5\xd3\xb3x\xae\xb6\xa2\xba\xbbK\xbf3\xcf\xe3\xcf\xa6yB\x99\x17\xb5\xbc#\xe5=:\x1ed\xfc\x85\x8ak`z\x93\x84\xa70\xebw\xd5a\x05\x0f\x0f\xf7\xe4[|O\x8e\x83J\xbe}\xad\xc5X\xe6\xbd\xaf\xab\xb5\xb8~X\xde\xefR\xe1\xbd\x15\xef\xabo\xcd\r\xabh\xd4\xb2\xf2\xe6\xcd\x1bqS}\xfacUm\xc4t\xb9\xdd\x054O\xf7b\x11\xe1=\xd6\xeb\x9d\xb8\xecp\xc6\xa3[Z>\x86u\x9e\xe6\x85wn\x7f\xde5\x84\x95\xbb\xcf\x8b\x8f\xbc\xe0x\xdb\xd8\xe0X\xd2\xed_\xe6\xf3\t\xdfd\x83\xa9\x9b\xa1\x11\xe6\xc7G\x06|\x9a\xc0\xbex\x10\xd6v\x9a\xd6\xd5\xbc\xb3\xbe_\xd5\xb7\x01\xe06c\n\xec\xf7=\x8d\xd0B\x02\xcb\xc3\x0fmFNC\x16\x1a\xea\x03\xa9\xa7\xfb\xb4~\x08\xdc\x9f\xe6=*\xdd\x9a\xac\xaa\xdb/ef\xb8\xf9?\xe1\xd4\xa1\x1b'
p249
sg22
g23
sg50
Nsg51
Nsg52
VXL
p250
sg54
F0.56899999999999995
sg55
S'40bcb47dd9fe9364502ee191fe57b40a'
p251
sg57
I25
sg58
VLeast Squares
p252
sg60
F0.24690000000000001
sbag1
(g12
g3
NtRp253
(dp254
g15
I00
sg16
I28
sg17
S'4d12a351d7032b65add4f1bc4aefbc30'
p255
sg18
(lp256
I28
asg20
S'x\xda\xb5Ymo\x1b\xb9\x11\xfe.@\xff\x818\xb4@\x0f\x89\x15\x0e\x87\xafE}\x80\xeb\xd8\xe7\xa0\x8e\x1d\xbf\xb4=\x14\x07\x04\x8a\xbdN\x8c\xc8v \xfb\xea\xf4\xdfw\xc8\xe5\x0cW\xd2:\xf1\x97\x08\xb0\xb1\xa2\x96\xcbg\x86\xcf<3\xc3\x9dN\x14}\x1e\x1fg\xcb\xee^],\xbb\xf9Cw\xa9>\xfcO\x9d\x1d\xec\x1d\xfev\xb8e4\xd8Wa:\x99N\xce\xdf\x9c\x1f\xd2}\xea\xdd\x16\xa8S\xb5\xad\x8e\xba\xc7\xbf\xe6/\xd3\xc9\xee\xde\xe1\xa1\xd2\xb3\x00:\xa0\n3@Ti\x06IA\x9cE\xab"\xcc\x9cQ1\xcc\x82\nvf\xd3t\xf2\x9f\xbd\xd3Seh\x86\x86\xf2\x0f\xf3\xff\xf2\xcf\xc8\x15N\'\x87;\xe7\xe7\x8a\x1e\x7f\xb6\xbf\xb3\xabv\xd5\x81\xda]\xa8#u<\x9d\xfc\xf3\xe8\xcd\xb9\xb2Q\xa1Q^\x81Vf:ysv|*\x0f\xa4\xef{;\xaf\xdf\xd1\xfd&\xff\xed\xc8W\xcc\x7f\xed+\xe4?\xfa\xaah\xad\xd9\xd9L\xb9\xe9\xe4\xdd\xe1\xce\x91Rd\xf5t\xf2\xf7\xe3\xa3\xd7\xeaO\x07d\xde\xf1\xd1\xfetru3\xff\x92W\x9a_<\xcc\xa7\x93\xe3\xb7\x04A+G\xf7\x9d\xee\xbdU\x7f\xbb[t_\xcd\xac\xfb\xfa\xb0\x9c\xdf\xffR\xc7\x0e>/\xce\x96\x17\xea\xa7?\xcf~\xff\x9d\xfc\xfb\xe9\xf3\xe2\'\xfe\xe9\xd5\xda\xfd\x84\xe0\xdf\xbf\x1e\x9c\xe7\x9d\xd03\xa3\xf3g:\xd9\xff\xd7\xce\xa9\xea?zf\x9dF\x1a;\x86\xfc\xd5\xd5\x1b\x01R0\xfd5jt&\xd4k\xc0d\xca\x8d\x00\xb3\xf2\xb0~\x1c\xc0C\x9d\xaa-\xa4\xa8\xb6\xa7\x13\xa5d\t\x1d\x8c\xcdO\xdb\xca~\xb4\xce\xd5K\x83\xde\xd6\x1btD\xf2\xd1Qyt\x1d\xb3\x1a}\xe0uC \x0e\xf4\xd7\xde\x80K#\x18\xb4\rD\x92\xfe\x12\x8d\x0f\xeb\x18\xac\xc1\xc4\xab\x01\x1b\xa4\xb5O\x8cL\'\x13\t\x83\x19`0\xf4k\xd2\x8c\xc1\xa4\x18+6r\x9a\xb5c\x18\xc0T\xb7i\xa3=\xaec0\x88\xec&\xf0&\xf2\xc2\x88 \xc8R\xf6\x03\x0e0@\xc0\xc8\xb6\xdb`\xadg<\xc9xH#\x18\x9cwl(\x82\x83\r?\xa0A^\xd8[/\x1b \xf3\xb5I\x14#;\xfbo~\xa3\xeftuP\xd0\x18\xde\xe9\x04\x8c\xc6y\xfa\x08\x9a\xb4\x89f\x0bz\xca\xc9\xd3\xe8\xea\xc8\xb2m\x85\r\xd1\xd9j\'\xedp2\xd5;\xe4&\x13\xcd\x88m\x18#\xdbf\x02l\xd8F\x1ei\x8c\xb2\x9a\xcd4BNb\x86%\x0cn\x80\x01\x12Z_\xadK\xc1bB\x8e\x01\xb4.\x8e\xed1\x0e\xb6{s\x8f\x89\x1aN\x16\x0e\xe2\xdf\x9e\xb3e\x14t\x96\xb6\x9e\xc2u_S\xa4\x8d\xaf\xebF\x0fX\xf1\xf8\x081\x861?8\r\xe2\x07\x12\xb75\x0c\xe8S\xe2\xd5\xb4\x17rQ\xc0\xb5\x9d\'\x9e\xed\x9a\x01\x06GO2\xd5v$\xa2\x99\xca\xf5@\xdeI\xa3\\\xf7:\x8a\xcd\xb4\x8b\xeb~\x08Zx\xe6\x9c,\x8cA7\xda\x07f\x86\xcd<3\x03\x9eY\xf2\xb2\x01Q(\xcd;\x14lH\xc1=\x83g\xbb8\xb4-\x91\x8aU\xb0\xc6Erq\x7f\x1d\t\x19\x8c\xed1\xf1\x9ay\xe6\x88\x14\xeb\xb69\xe7D5\xac\x133\xd1\xf1\x1eCp\xb8b\x1b\xee4\xdb<\xfd\x0c\xacl\xe4\xf5X\xc7#y4\x99\xe7\xd8f\x07\xb6\xf9\x80\xc1\xd5k\xc8"\xe6\xd8\xb6\x80~\xd46\xa3Y\xa3(\xe46\xf8\xeb\x83\x93\x1d\xf2(\xb2m\x90G\xc1;\xb7b\x9b\x1d\xec[@\xedDg\xad\xf6\xe2i\x9b*\x11\xbfg\x9b\x1b\xda\xe6}H\xc2y\xda\x14\xcf,\xb01\xba1N\xa6\xc6I\xdc\x8c\x0b\xef\x8dD\xa1o\xc9\xc7G\x8eX\x8a\xf9\xd5}sC\xdb\x8c\x0e\x81\x95+\xbb\t\x18\x8d3\x0e\x9fc\x9b\x1fr2$\xeb\xaa=`\xbc\xe3k\x8ay3\xbao\xc6zV\x13\x93\xd5d]\xfb\x12\xabF\xb6\x8d\xbd@i\xaf\xe9N\xa0*c7\xac`p\x81\xf5\x97&\xb9XY\xe9\x89\xbf6\x8c\xe6X0M\x82\xfcF\xcc{a\ti\xa3\xe4\xd8A\xf8C\xd6\xdf\x81\x7f\xc3\xc0\xbf\x1eI|C\xbd\x13)\x16"\xa3!J=+\xe6\xe3PS#9\xa9B\xa0\x8a!I\xd6\xa2\xf8O\xa3\xb6\x99h\xc56R\xa9\r=\xb3\xa2\xa9!\xc6\xc6\x1d.:\xe8\x93Vl\x8bC=\x8b\x80\x1ey\xb7u\xe0\xadt@<\xf0\xcf\xb1-\rl\xc3\x14S\xe4\xcc\x0b\x91\x9e\xc7\x19\xd9\xc0x]\xe28\xbd\x90\x00Sy\xb0n[2\x12\x0c\x92\x00\xe92b\xab\x8dJ\xce\xd2\r\x83\xa1r\x89w\x88j>p\xec_\x9a6^\x9fa\x10\xee$\xbbQ#R\xad",q\x12\xf4\xe45\x19\x8d\xde\xac\xf8\xb7\xa0\xa9\x8f\xa4\xe2\xceq\x15\xe5\xa8|\r\x89\xd1\xc4h\x9fS\x97\xec\x024\xdb\x80\x1c\xc2E\x94\xa5d\xca\x82\x899E\x8e\xea\x8e\xb1\xccvK%\xdaF\xbe\xe8w\xa8zR\xfcK\xe5\x830\xca\x14\x0c\xa6a\xd06&\xceY\x14@R+\x93Tx=Z\x13x\'\xfe\xf5v\xa4.I\xad\x18\xf1\x12\xa6N"\x8eT%\xd7\x04\x80\x03\x0cT\x1aq\xf9\xe0(tS\xe2F\x02\xa8\xd6\x1a\xc1\x10t\x90>\xc0R\x1d\xb4\xee\x87 ~\x00m\xdb\xc2F\xb2i4\xab5AA#\xe9*Y\xee\x08\xacNV\xba\x8f\xe4\xc3\x86Z\x8d\xef\xb1\xad\xb6m\x15\x80\xc1\x0f\x14F\xb4\x98J\xd9\x9e\xcbk\xb6Ed\xf3\xb3\xf8\xbb\xcd\xdc"\xf5\x0e\xc5B\x93\xe2$\xaeNv5o\x164F\xd0H\x97\x953\x83\xc4c"I\xb5\xcf\xb2\xcd5\xdb([\x0bgC\xa0<\x9c\x98\xd7\x18\xd2X\xcf@\xd2\xebE\xe7\xccf-\x07\x92!\xc9\r\x92P\x06\xb9\xc5\xc4\xb5}s\xcd6\n\xc6\x88u\xa5H\x00\xd8\xeb@J\xe1\x9eU\x13\x948a\xdbH1Y\xcb\xe3 \xd2\xe9\xd2X\x1c\x8bMkQt\xcen\xf6C\xbd\xaf{\xdb\x92\xec\x9b\x83f\xb1\xf1\x19C\x18p\x87ZA\x8e\xc7@\x92\xcbu\t\xc9\xc3x]\x82\xe0%6IP6\xb4\xcf\xb4\xee\x0bm\xcb\xddA08\x1d2\x868\xc0\x90hZ\x8dMRgi5\x90\xdaE\x1c\xdbc\xd3\xb2\x16P\x8f\xb1Q?\xc4\xd6\x9b\xda$\x0b\xa3$\x0e \x8ag\x0ci\xb0\x17!\xb2\x0e\xd0\xefT(\xb3\x1a\x87\x08`F\xf3\x10\x08\xcf\xac\xdf\xc8C$\xe1I\xaa\xcc(.qAT\x83\x1a\xda\xdc\xb7\xe8\x86\xc1\x90\xd6\xf5\xbd\nd<\x9e\xb9A\r\xa4\xb1\xa3\xf5/JGD\xa5@\xd8\xac\xedE\x1c\xc1\xb6\x04\xa8\xb1uu\xa0W\xfb\x16\xdd\xb8N\x19"\xfa\xde\xfb3\x93M\xac1M\xd4\x04|V\rc``\x1b\xd5\xb3\xfd\xa1\x06\xddI\xe5I\xe4\xfco\xc9\xcc1\xae\x93\x06\x89\x7f\x13\xc2\xa6\xfeb\x14\xfd\x1d4bI(\xa7\xd3j\xfd[\xd0T\xdb\x0c\x15Q\xfd\xa6\x00\xb1\x0c\x1c\x1fu\xa0\xa5\x90~\x96F\x193\xe0\x0e\xf5\xea\xcc\x1d \x8dc\xdb(m\xb88f[\x009\xadp~\x93;\xd4\xd6\x08w\x82\x1c7\xd1ul\xf5\xc3\x9amf\xa0Q\xe4\x1a\xcdh\xa8\x1f\xe0J\x98\x1a\x8d\xea\x9d\xef\xda\x86\x83\xd8\x8c\xb4\x13\x8e\xcf\x14\xa2\xb5\\KP\xb4\xd8\xd13\x1bh}\x0b\xb8\x91^\x1a\xa4\x89G1S\xa7$%\xb6q\xabu\xb5\xc1An\xa1\x86\x8f\xc3.\x91X\x05\xf6\xb45!<\xa7\xdfTd\xdea\x9e\x84|\x04\x17\xa2\x1c\t\xa6\xe4-KD2\xa1O5\x90+\xafv<\x98S\x10g\xd7\x98\xd6Kk\x8a\xe9\xc0\x85\x90\x8148\x1fp\xcd\x00[0\xec\x08\x06r\x89\xe3$\x89\x91\xb8\xc1\xae\xc8\x95\xbe\xfb\x81\x18L\xf3\x03\x12g\xb8\t4\x18\xb4k\xdbYeh\x15\x03\xed\x02\xf3\xca\xe4\xbc\xb3\x86!\xfb\x1de5\xd1~\xb0\x8ew\xdcQ\xc5R04?\x90ZY1\x8cR\x1d4\xb9\xd6?\x14\x036?\x04\xaa\x9e\x90\x9b\x1b\xaa\xf1LSncF\xf6\xc2\xb4\xd3F\xcaDq]\xa6 B\x94\xda\xd0\n\xb9 YN\xd4T\x95\x96\xbd\xc0\xe6\x87\x18"\xb6#\x9e\x04\xe2\x07W#\xe6\x07a\xb0ap\\a\x009\xb8\x88DV\xf8\x10\xc1\xc2\xd8\xb1\xb9\x91\xbd\xd0)3x\r\x83\x0e\x96\xf7\x02m;M\x8br@\x034i\xe5\xa8\xb6\xa0\xe1v\x9a\xb2\x9b\x95\x86&\xa0\xb0\x84\xea|\xf3\x9c\xb2\xeb\xe0\x1f\x87\xfb\xca\x96\xf0\xcf\xef\x16\xc6_\xd1\xe4_N\xc9{\xc5f\xb2_]\xdd-\xcb\xb3\xf3\xa1\xe1\xfe\x9d\xfaE\xd9\xfb\xeb\x8f\x7f\xd9\xbf\xfbY\xa9\xf9\xede\t\x9b|B\x9ao\x9b/\x16\xf9VD\xaa\x0e/\xe7\xf9\xedGY\x87F\xa8M\xf82_\xceo\xba\x87ny\xaf\x96\xdd\xd5\xf5mw\xa9\xfe\xb8\xbf\xbe\xfdX\x9aj\x92\xb3ew\xff\xb0\x9c_\xdf>\xdc\x17\x84{G\xaf\x95\xaa\xeek\xef<\x98\xd2\xa2\xa4\xf9:\xbfs\xca\x0b\x1d\\\x7f\xfcD\x0fQ\x97\xd7WW\xdd\xb2\xbb\xbd\xe8\xd4\x97n\xfe\xb9\xb0)\xda\x97J]v\xdd\x97|\xc3\xa7\xbbE\x97\xfdmS\xa4Q\xd8"\x83n\xe6j\xd1\xfd\xb7[\xd4\xb7\x1f\xd3\xc9\t\x9f\xe7\xe6\xfbJ*\xc9\xe5)\x15\xa7%\x92\xb2\x1c7ogVV\xd6R(\x9d\xc8)l9\xe4\xe9g\x04\x8f\xfd\xcc\\\xde\x8e\xcd\xf4\xd4K\x9c`[\xd3\x95\xdf\xfb\x1b\xc5\xd2\x01\xe7\x073\x89(\'\xb6\xcd\xc4R\x17\x16\xbe\xf8\xbe\xb0tO\xad\x99g\xba\xe1\x9a\xf9\xc8\x89\x92\n\x05\xcbw\xd0R\xe7~\xe2\xdbLS\n\x91\xf2\n\x01\xeb\xc1\xbe\x1f\x9f\xe9\x88\xe0\'a\xe0[\x97\xd7\xc8m\r)sA\x9b#\xfd\xc9\x99q`\xa75\x05-\xd5\xac\xd8\x87W\x8e\xc9\xd1\x99\xd9\xb7i\x806!\xf6-0%\x86\xdeN\xfd\x8d\x99|J\xb2U"\xc2\xf7\x94O\xbd\x9d1<\xc1\x84|^|\xc2g\x10\x19\xad\xb3\xb1?\\\xac\xf7az\xcaC\xd9\xb7rr\x90w%{\xa4\xbc\xb0r\xfd\xae\xa5\'<\x94\xc5\xe3D\xfa\xfd\xd2\xc3V\xb4\xb9\xe0\xce\xc5,\x95"\xe33m\x9ei\xdb\xccr\x04M\xe3&@\x9f\x91\x9f\xf2\xad-v:\xb1\x93\x84\xd6\xf4\xaf@<\xf4\xf9\xc3\xebo\xcd\xf4mfy]QJ\xee\x9e\t\x08Ox\x08s\x94I\xff\xd6\xebf\xf1\xad\xc6P\xf3x\xf8\xd6\xcc(3m\xfd\x1dK-\x9a\x0f\xa8\xed\x13vb\xd1\x844D\x0b\xfd\xf1\r\x01)\xbcE\xfc\xc6L\xd38\x04P\xf9\x9a_\xe6\xf5\x8d\x9f{zf\x96\xc0,n\xe7\x9f:u}K*{3\x7f\xb8\xbe\xbbU\x1f\xba\xc5\xdd\xa3z\x9c\xdf\xab\xf9\xe5e\xff"\xfe\xb8\xbc*\xae\x13x^\xd1\xf2\x81\x94\x8f\xe8x\x96\xf15\x15\xa7\xf4\x16\xaa\x84\xf7\x8f\xb9}5\x7fZ\xc1\xf3\x8f+\xf2\xad\xbe%\xc7Y%_nhq~A\xde\xcf{\xdb\xcdo\xd5\xd9\xa7\xeb\xab\x87\xfe\xa8\xed\xa5z;\xff*\x036f\x13\xf9\xde\x17/^\xa8\xf3\xf9\x87?\x16\xf3\xa5:\xbc\xbe\x7f\xc8h\xee\xae\xd4i\x81w\xd3\xdd>\xa87\x03\x9f\xd1\xdd\xcd-\xef\xb3\x9d\xdb\xd5\xf0\xc1\xf0\xc7\x07q\x18\x8f>\x9e\xbe\'\x83\xcb\xb0\xc3\xfcR\xb9\x1f\xfe\xf5\xf8x\x9f\x06\x81\xa2\x04x\xac\xc0|\x7fC\x80\xb7{\xb0k?d\xdb\xb6{\xbbd\xcd\xeej\xd1]d\x80\xf7\x15S\xf6\xfe\xd8\xaf\x05Z\xde@\xfe\xf1]\xdb\x91\xed\xbc\x0b\xe2\xfa\xec\xd4\xedU\xb7\xbe\xcb\xbe\xdf\xae9\xaa\x1f\xda_\xcc/>\xf3\xcc<\xf8\x7f\xed\x86"\xb7'
p257
sg22
g23
sg50
Nsg51
Nsg52
VXL
p258
sg54
F0.53280000000000005
sg55
S'40bcb47dd9fe9364502ee191fe57b40a'
p259
sg57
I26
sg58
VLeast Squares
p260
sg60
F0.2213
sbag1
(g12
g3
NtRp261
(dp262
g15
I00
sg16
I29
sg17
S'bb257b09bed98e5a2d924f117c603195'
p263
sg18
(lp264
I29
asg20
S'x\xda\xb5ZmO\\\xc7\x15\xfe\xbe\xd2\xfe\x87Q\xd4J\xad\x126s\xe6}\xaa\x12\x89\x10\x13\xacb0\x98\xb6Q\x15)\xda\x98\xc5F^\x83\x05\xa4N\xff}\xcf\x99\x99s\xe6\xee\xee`\xf1%H\xd8w\xef\xde\x99y\xce\xdbs^.\xf3\x99\xc2\x9f\xcf\x9f\x17\xf7\xab\x07\xf5\xf6~\xb5|\\]\xa9_\xff\xa7\xde\x1c\xbf8\xf9\xe9d\xcfhp\xdf\xc6\xf9l>\xbb|yy\x82\xcf\xa9\xd7{\xa0.\xd4\xbe:]}\xfe\x1b}\x98\xcf\x0e_\x9c\x9c(\xbd\x88\xa0\xa3Uq\x01\xd6\xaa\xbc\x80\xac -\x92S\t\x16\xde\xa8\x14\x17QE\xb7py>\xfb\xcf\x8b\x8b\x0bep\x85\x86\xf2\x8f\xa5\x7f\xcb?F\xae\xec|vrpy\xa9p\xfb7G\x07\x87\xeaP\x1d\xab\xc3\xb5:Ug\xf3\xd9?O_^*\x97\x945*(\xd0\xca\xccg/\xdf\x9c]\xc8\x86\xf8\xf9\xc5\xc1\x0f\xaf\xf1yC\xbf\x07\xf2\xd1\xd2o\xff\x08\xf4\x8b\x1f\x15\x9e\xb5x\xb3P~>{}rp\xaa\x14J=\x9f}\x7fv\xfa\x83\xfa\xd31\x8awvz4\x9f]\x7f\\~\xa2\x93\x96o\x1f\x97\xf3\xd9\xd9+\x84\xa0\x95\xc7\xe7.^\xbcR\x7f\xbf[\xaf~7\x8b\xd5\xef\x8f\xf7\xcb\x87\xef\xda\xbd\xe3\x0f\xeb7\xf7o\xd5W\x7f^\xfc\xfc3\xea\xf7\xfd\x87\xf5W\xfc\xd5\xb7[\xcf#\x82\x7f\xffx|I\x96\xd0\x0b\xa3\xe9g>;\xfa\xd7\xc1\x85\xaa?z\xe1 Y4\xc3\x19\xd0G\xdf\x1e\x04\xb0\xc9\xd4k\xabu\x88\xa9]\x83\xf7^\xd35\xc0\xa2lV\xef\x83\xc6M\xea\xa5\xb61\x06\xb5?\x9f)%G\xe8\x10\\\xc6\xab=\xd2c\xd6\xa9]\x1a\xaf\xdb\x19\x1a\x00\xc2|vZ0\xb8\x86KG\xef\xa0\x9d\x1b\xa3\xd3\r[0&\x99\x01\x06\xed\x9ck0qg\xeb\xb71\xd8l\xf8km\xb2\\f`d:\x85\x84\x18\xcc\x04\x83\t9\x9a\xc8\x18\xac\x85&\xa4s\xde:;\xc0`}\xf2,RJq\x1b\x03T=\xd4\xaf#0\x06\xad\x9d \x8b\xe8\x9f\xa7v\x82\x01\xa2N\xbe\xed\xef\x10\x8d\x0b\rO\xb60\xc4\xe0ut\xa2\x87\xbcc\x0b\x1b\xa2H\xec\x8c\x1c\xec\xbd\\:\xd2\xc3\xc1\xd1\xcb\x9f\xf03\xa29.\x874K\xa1\x9d\x80\xd1x\x94\x86\xd18\xadw\xd1\xecAu9\xd9\r\xafN\x1d\xcb\xd6\xbc!6\xfd\xc6\x08\x1e\x9a\xf2\xac\xf5\xc6\x87\x81l&9\xf63\xf0\xe8r[\xb2\xe1i\xb1\xab\x1aXL\xe03P\xb6L\xfa\xf5\x13\x0c\x90\xbd\x8fM:\xb26;\x91\x01\x1bC\x1c\xd9\x98\x0c\xdb.\xd1\xde;\xfaM\xc5\xab\xeb\xc1\x82\x16\xd5\xee\xc5\xdc\xe00\xf6\x8b\xf5\x9b\x0b\xb8\x1c\xc4yM\xf265\xad\x86\xa4]\xb5\xcb\xb6\x1e|f\xef19\xec\xdaXg\x11\xdep \xd3\xb9\x81\xef\xfaD\x18\xcc\x04\x83\xd7`,\xc7\xb9\x8b\xde4OE\x87\x83\xe21;\xf1\x16\xf8q\xedH\xc3[\x18\xdc\xc4\xcf\xbc\xd5\xe2r9\xcae\xc8\xec\x19\x8e\xfc\xccL\xfc\xcc94uC\xe0<*\x1a\x18MD{=\xc3\xcf\x0e\xedT\xb6\x0c\xa0\x9bN\xd1\xb1\x0c\xc7t\xd2>\xeb\x91l\xc1{\xb6\\@ \xdb\xb2\xf9\xa0\xd9\x83u%\x88r\x19\x12k\xdd@2\x1b\xb2\xd9\x83.\x9b\xcf1Zf\xda\x9c\x13\x07aB\x85\xb8g\xc9\xe6&\xb2\x85h\x03\xc7\x8d\xce)\xc7\xc0\xb2E\x0b#\x9e\x0c \xec\xe7#\x98\x1d\xd9\x8cH\xa1\x83\x16\xdaF\x1b\xf0\xa5q~C67\xb1\x1b\x9e\t\xbe\xa7\x82\xcc\xa7&\x97B\x8e\xcf\x91\xcdOe\x0b\x08\x16$\xb0,\xef\x16\x1d3\xcfvl\xe6\xd0\xc3\xd4\xa4]\xbbA\xea\xa4\x10\x84\xfb\xb2X\xd3\xbb\xb4!\x9b\x9f\xcafpSVH\xf01%F\xe3\xad\r\xcf\x91-L}2\xa1\xb5\x9a\x1f\x82\xf1\x8es,\xc6|\xf4#\x9fD\xb5g\t\xff\xb8\xcb}I\xa7\xcd@/\x97)\x8al@h\x0e\xe3\x14C\xf4\t\xb2$icX\xef\x80^\xedG\xfa\x15\x98\x94\xa9v|\xc7\xd9\x1e\xe8\xc1\t\xe9V\xad7\xee\xdb\xd4o\x9c\xe87\xe0j)\x0e,\xc1a4\x98\x18\x9e\x15\x17i\xca\xa9)z61\xe5\n\xdd\xbc\xd2{\xcc\xf3\xa3\xbc\xe9lW5\xc9\xb1\xcd\xa9\xd1wMf!s\xe7$\xfcu\xda\xe4\xb34\xe53\x0cnV\x1d@\xca\xb6!\xf3\x98O\xad~\x8ely"\x9b\xc5(g\xd6\xb0\x80\x0e\xc3\xbb\x05\xac\xdc\xd2\xc8nhQ\t\x91\xbc\xe3;\xe8Y"\xd0$Y\xc6,\xd1\x92L\xa4\x9c\xa5;\x06\x93\x91\xd6Y\xd7\x06\xab\x94\xc8y\xc4d3\xac\x8d\xb2\xf8\x8e\xc5\xd2a\xc7\x7f+\'\xb6$!y3\x05\xd1:\n\xb1\xa1\xdf\x82\xa6\xe9\xd7\xd8(\xbc\xe3\x8d\xcd\x1c*T\x0c9\xf7\x1c\xfd\x02t\xd9\xc0E\xc7\xee\x8b>\x9d9\x1f[\x8c\x8a8\xd2\xaf3\x86#\x8e\xea\xd6]N\xedR8\xdb\xe3BK>6`\x08\x83\xe9\x18\xd0(\xc9r\xc6\xc0\xaa\x9bC\xda\x04\x9f\xcd\xb86\xf2^\xc2\x14\xb3\xf7N\xfd+\xa5)\x86:\x1f\x0c\xd0\xcb$M\xfa=,5\xaep\xae\xb3\xd9\xb1\xa7\xea\xcc5"\xf6n\xa6\x96\xaf;\xb9E*\x1e\xac\x83\xf4.?x\xb61X\xe8\xf5Y\x96\x8a\xc9\xf9\x82\xc15\x0c{E\x0f\xc0\xfbc\xacDvO\xecP\x92\x1e\xe9!F\x86\x8cp\xe2N\x0e\x08\xd1\xf0i\x10\xa4\x92\xd3\xb9\xdfu:\x10\x06\xdf1`e\xe4\xb8\xf6\xc7:\x15\xb9\x9f\xfd\x04\xcb\xf8\x11\x06/\xad\x02\xfa\x83\xdf\xf1u\x07\xbdFt\x92R\xa8l\xeb^R|2L0 k\xc4f\xc1d\xac\xd1\x99\xebTTu\x1c\xf2\x198i\x8d\x06\xfe\xe0;\x9f\x05-\xf1\xa6{\x8d\x88\xc9\x940\xc4\x89-LL\x1c\xc4\x94\r\xb9\x85\xc1\xd8uC\x7f0\x86]\x18\x85\x1b\xd4\xeb\xb9w\x1d\x90{>\x86\x1e\x17\xbe\xc4E\x9a`\xc0\x0626\xd93ed\xcb=C\x1c\xf3\xba1\xbd)\x889\xef\xf6\x0c\xb6\xb7\x14V\xc8<O\xca\x03\x9f\tC\x9e\xd8\x02]\xac\xf6\x0c@=\x8c7\xa2\x87\xd4Z\xcb\x1d\xee\x93Z\xd9Rv\xdf\xf6\x87\x94$.\x82\x97\x83s\xcf-\x89\x06\x07\x87Fw\x0c&`hVfC<\xd1\xf32\xac\xf7\x93\x19\xf9\x03\x16sR\xf7\r\xeau_\xb3\xff^\x0f\x86\xea\x0f\xfd\xae\xf5[\xf5:\xf3\xef\x1e1cB\xbe\xaah\x0cR&G)^\xefv\xebC\xfe50\x91\r\xbd\xa9\xf6\x1f\xf8$:Id\x1b\xbb\x80\x8d\xe1(\xde\\\xecn?\xd0o4\x92[\x12\xc4^\xecI\xf8\x83\xdd\x92\r\xbal&[o\x1b\x1a\x8b\x9d\x08{\xbdu\xd9\xebg\xd5}\xc6L|\'`\xb5h\x9b\xdd(\xb7p\x9e\xc1$\xa2G\xfe\x1b\xac\x93\x94\x90\xcdnn\xf1"\x1b\xfao\xa7\x15\xa1xt\xe5\xcd^\xa4\xa01\x8c\x06iE\xbc\x08\xcb>\xce\xe8\x8eh\xeeY\xb2\xd9Il&\x0f\xa0\xb9\x97\xceZ\xe6%xeG\xfc\xe0\xb2\x94\xf7.\xb8\xddz2\x84^]e\x11\xc89\xdd\xdb\xea\xb0)\x9b\xed\xb2![EA\x83)\x9dY\xc39\xc8\xf19>\xa9P\xbc\x13\xc2\xd7\xc4\x08\x84g2\xf0\x10n\xcb\xdc\xf4\x00U\x1c},\xe6\x85E\x003\xe9v\x9b\x0e\xbe6n{\x95\x85\x84\xfb!11#\xcb\xfb\x82\xe1@0x\xd4q\xc8\x82As\x1a\xa0\xd6\xaf\x8e\x91\xfe \x0c\xa6\xeb\xc1\xe2\xfeB7\xb8g\xca\x12{\xad\xe1\xdb\xc4\x80\xb9\xcaI\xe5\xe0\xc3v\x1a@\xe6w\xdc\\Z\x97\xa4\xcf\xb4\x86\xcbO\xe4GW0t=\x04\x8b\xfd-\x8f\xc8l\xb0\xbdj\xf5\x8d\xd0\xff \x0c\xb6\xeb!\x86\x9c8\xb7@\xa0D#\x05\x96\x83\x91-\x90\xe6-O\xf52\x06\xc4\x16\x86\x98c\x94P\x964\x00Y\x86\xa7\x0e\t\xb0`\xe8zH\x194\x08\xd9\xe6\x94$\xe7\'\xf8#1\xb88i\xd31\xa0x\x94k K\xf1\x8d}I\xf2i4.6\xd2\n$\xd8-\x13\xdb\xa8`\xaf\x16\xb5\xa1OZ@\x90e\xb31\xa2,h\xb8]\xc4\x1a\x85\x07z\x18\xf52F\x02t\x81\x90\x9e\x19\xf6\xee\xe0@X\r\xb3\x876\xacn4l\x94J1\xc6\xd1t\x0eK\xdbH\xae\xa2\xbf?\xe8\x954\x06\x9a(\x16\xad$}2V\x96y\xd0\xed\xe3]\xb0\xc4\xae\x13\x1c\xd8\xb9\x01\x97\xf8\xc1\xe5\xdaq\x95\xfd\xa2\x87\x01\xbb\x02V\xce\xd4\xb5\xe9\xc9\x1e&\x18)\xf6<2b\x10\xfa\xc5\x9e\x01F8\xb0\xa5\xa4i\xdaT\x1f!Zv3,xR\xe0\x10A\xe5\x8c2\x18v\xd3P\xa6\x1fSY0Z<p5\x8b-\x13\xfb$\xf2\xc9\xa8\xa2\xc6\x82:\'\xaa\xc2\xa6\xb2d/\xa9\x11%\xb5Y\xa26\x81\x1bT@\x16\xf9\xadL^\xbf\xef{\x00\xb5\xcc<\xf5\xb4 sF,V\xddh\x02\x82\xa0\rU\x83~*\x8b\x85\xc0\xef\x16\xd0!\xac\xa44\x9f\x8c\x1b\xf8\x87\x8d\xa9t{f\x82\x03=L\xf3\xa0\x96z=\x9e\xe8\xa1\xc1\xe3H\x16,\xab(\xf3\x1d\xc6\xa9>@\'>\x9bf\x82R=Zl\xe4G>\x96\xd0\x0645\x99\xec\x01\xe8W\xb6w\x9a\x95\xc6j\xd5\x1dF\x93R\x1bL&}\xe4\x8d=\xb0f\xe3\x00\xc4Z\x92\x0b.\xec`\xd2h2@\x99\x19q\x1c\xff\xe3\xe4H\xb9\x12~\xf4*k\xfcF\x90\xbe\xb9@\xd2*\xf8LJ\xea\xfa\xee\xbe\xech\xb0\x8a9\xbaS\xdf)\xf7p\xf3\xee/Gw\x7fUjy{U\xb3\x15\x16\x11\xf4\xd8r\xbd\xa6G-\rw\xae\x96\xf4\xb2\xad\x9c\x83w\x90\xb0>-\xef\x97\x1fW\x8f\xab\xfb\x07u\xbf\xba\xbe\xb9]]\xa9\xdf\x1enn\xdf\x95\x19\x0e\xf6#\xf7\xab\x87\xc7\xfb\xe5\xcd\xed\xe3CA\xf8\xe2\xf4\x07\xa5\x1ak\xf5Wl\xfc\x92M\x98\x8c\xae\xe9\x15\'\x1dt|\xf3\xee=n\xa2\xaen\xae\xafW\xf7\xab\xdb\xb7+\xf5i\xb5\xfcP\xbc\x06\xe0\x1b\xa5\xaeV\xabO\xf4\xc0\xfb\xbb\xf5\x8a\xf4\x85\xb5.\xde\x85=\x14\xe8\xe3R\xadW\xff]\xad+\x83\xa3\x92\xce\xe5\xf5\x01\xd9\x80"\xa9\xf0\x83\xaf\xf3\x0fb\x89\xaec\xf2\xc4\xe6\x9d\xa8\xc1s\xd3W\xa2\x06}\xf5\x04\xef\xeb\x94*\x7fi\xa5\x9d\x9cY*_*AL\xfd\xbfP\xf6p%\x86\xfe\xb9\x9b\xac\xd4To\x12\xb3P\xc2E\xb4\x8e:\xab\xd1Jz\ru\xee\xfbJ]^l\xd1\x8e\xd4LQ\x1c\x11\x86\xe1J\xa4\xce\xf30=\x93\xb8\x92z#\x07\x15-\xbd\xc3\x1a\xae\xc4\xc0<\x8fS9\x9dk\xff\x9b\xf2})\xb8\x86+ICi\xaa\xdb\xdc\xce2\xcd*O\xa1\xf5H\xd2\xe7<\xde\xdb\xab\xd9\xbat\x96\xfc\\\xfd,i|k\xa5\x0c\xe5\xc8\x1a\xc1\xb5\x99`\xaa\xf3s\xca\x0b\xc33\x03\xad\x84\tZ\xef*Z\x88U^\xfb\x14\xda\xe2}\xa6\x9f\x99\xaa=\xeb\xd4\x9a\xden<\xe5}u\xa5\xed\xba\xb5\xb1\xda\xd1Y\xd3\xa6\x88\xe6K+]G\xabAW9c\xf5>\x17\x9e\x92\x93<AF9%\x07\xe8\xf6F\x19\xf8-\xf3\x97V\x86~f\xb0\xb1\xd93\xd7\xf7\xe6\x94\xf7\x86+\xc9\x87dlBh+J\xdftl#)\xe1\xe9\x95i\xaa\xdb\x1a\x9f!\xeaVh=\x85\x96\xa2LF\x14\x05]\xb5\xa715\xcar\xce_Xi\xba\x0f\xe9\x92o\xe8\x9ddC\xab\x9f:\xd3\x95\xbf\xdeP\x8a\xc8\xed\xf2\xfdJ\xdd\xdc"\xcb~\\>\xde\xdc\xdd\xaa_W\xeb\xbb\xcf\xea\xf3\xf2A-\xaf\xae\xea\xdf}\x9c\x95\xbfLh\x0bx]\xe1\xf2\t\x95\x0fx\x9ch|\x8b\xc5\x1d\xa0z+\x85\xd7mn\xbf]>\xcd\xe0\xf4\xe5\x06}\xab/\xd11q\xdd7\x03.\xe6u\xafV\xcb[\xf5\xe6\xfd\xcd\xf5cA\xf5\x8dz\xb5\xfc\xbd}6\x0bLv\x8b\xae\x94\xaf\xbf\xfeZ].\x7f\xfdm\xbd\xbcW\'7\x0f\x8f\x04\xe6\xeeZ]\x14t\x1fW\xb7\x8f\xea\xe5De\xf8t\xd7\xca/$\xe6~\x93{r\xfb\xdd\xa3\xe8\x8b\xef~\xbe\xf8\x05\xe5-\xb7\xbd\xa5?\x1f\xa8\xb7\x7f<;;\xc2\x9b\xb0p\xe4U\xf5^\x81\xf9\xcbG\x04\xbc_\xc1n}A\xa2\xd5C\xe5\xc8\xd5\xf5z\xf5\x96\xf0=4H\xa4\xfb\xd1\xb7\x05\x19\x99\x8f\xbf|\xdd\xed\xb1O6\x10\xc5\x93J\xf77\x95\xfa\x9a4\xbf\xdf\xf2L\xbdu\xb4^\xbe\xfd\xc0+\xe9\xe6\xff\x01P\xd6\x8d\xce'
p265
sg22
g23
sg50
Nsg51
Nsg52
VXL
p266
sg54
F0.5373
sg55
S'40bcb47dd9fe9364502ee191fe57b40a'
p267
sg57
I27
sg58
VLeast Squares
p268
sg60
F0.2288
sbag1
(g12
g3
NtRp269
(dp270
g15
I00
sg16
I30
sg17
S'2fa450be363e0a9bdd81c0c341a146d5'
p271
sg18
(lp272
I30
asg20
S'x\xda\xb5YmO\x1c\xc9\x11\xfe\xbe\xd2\xfe\x87\xd6)\x91\x12\xd9\xac\xbb\xaa\xdf\xa3p\x12\xc1pX\xc1`^\x92\x9c\xa2\x93\xac\xb5\x19l\xe4\x05,\xe0\x82\xf3\xefS\xd5\xd3\xd5=\xbb38|\xb1%\xac\xd9\xd9\xe9\xe9\xa7\xaa\x9ez\xaa\xaaw>S\xf4\xef\xf1qq\xd7\xdd\xab\x8fw\xdd\xf2\xa1\xbbP\x1f\xfe\xab\xce\x0e\xf6\x0e\x7f=\xdcB\r\xf6U\x98\xcf\xe6\xb3\xf37\xe7\x87\xf4\x9cz\xb7\x05\xeaTm\xab\xa3\xee\xf1/\xfca>\xdb\xdd;<Tz\x11@\x07\xa3\xc2\x02\x8cQi\x01IA\\D\xab",\x1c\xaa\x18\x16A\x05\xbb\xb0i>\xfb\xf7\xde\xe9\xa9BZ\xa1!\xffg\xf8\xff\xfc\x1f\xd6+3\x9f\x1d\xee\x9c\x9f+z\xfd\xd9\xfe\xce\xae\xdaU\x07jw\xa5\x8e\xd4\xf1|\xf6\x8f\xa37\xe7\xcaFePy\x05Z\xe1|\xf6\xe6\xec\xf8\xb4\xbe\x90>\xef\xed\xbc~G\xcf#\xff\xed\xd4\x8f\x86\xff\xdaG\xe0?\xfa\xa8h\xaf\xc5\xd9B\xb9\xf9\xec\xdd\xe1\xce\x91Rd\xf5|\xf6\xb7\xe3\xa3\xd7\xea\x0f\x07d\xde\xf1\xd1\xfe|vy\xbd\xfc\xca;-?>,\xe7\xb3\xe3\xb7\x04A+G\xcf\x9d\xee\xbdU\x7f\xbd]u\xdfp\xd1}{\xb8[\xde\xff\\\xee\x1d|Y\x9d\xdd}T?\xfdq\xf1\xdbo\xe4\xdf\xcf_V?\xc9W\xaf6\x9e\'\x04\xff\xfa\xe5\xe0\x9c#\xa1\x17\xa8\xf9\xdf|\xb6\xff\xcf\x9dS\xd5\xff\xd3\x0bk\x01\xc9\x17\xc7\xc0\x1f]y\x10\x00\xc9\r\xf9\xdah\x8c\xe4\xf2\xfe\x1a\xacq\x9a\xaf\x01\x16\xf9e\xfd}\x00\x97\xa0\xbf\xd4\xc6\x93\xdb\xb7\xe73\xa5\xea\x16: y\x94\xacg?"\x85\xb2\\\x06\x94E:E\xa2\xc2Q\xfeh\x0b.m\xc0\x0b\x86\xe0\xa3.\xd7\x1e\xc1\xc40\xc6\xa0m\nQ0\x98\xe461Xk\x8d\xec\x06F\x16ig@\xe0\xe8@\xbe9\xc2\x01\x06\xf4\xc9\x06#\x18\x8c\rA|\xe6\xb4\xf3S\x18Pc\xb9\x84Hp60\xa0\xf6X/\x9d-\x1bk\xeb\x04\xb8\xee1\x98\x01\x06\x08\xd6A\xf1\x93\r\x18\xb1\xece\x92\xd1~\xca\x0f.\x80\x93MR\x1a\xc5\xc2\xd2+dc\x97\xc4%\xa0\x93\xab\xde\xf1\xc4\xd7\x9d\xfd7\xbf\xd2g\xca\x96\x83\xfc\x0cJ\xa4S\x144\xce;-h,\xed?B\xb3\x05=\xe5\xea\xdb\xd86+\xb6e\x9f\'\x97\x8a\xed!\xe8\x04\xc5\xbf\xc68\x1b\xcd\x84m\xc6\xd7\xc8\xa1Kv\xe4_\x03\xf25P\xbc\xab\x99\xba\xfa\x17"\xc9\xc4\x91\x1b`\x80d\xbc\xf6\xfd\xf7)\x98\xe0j\x0eX\xe2\xedT\x8c\x1d\xd8\ng\x82gAW\xff\x12cdc\x93\xbd\x93\xefRD)\xf7\xb3\x13%\xae)\xa6T<\x8c\x91(W\xc2\xe2#\x94\xdc\xdb\xf4\x83\x89B$b\x01lb0!\xa7Bo|H\x95\\P]\xe2\x13Ev\x17\x07\x188\x96\xa1\x18fl\xd4X\xa0\x13\xfdb\x9a\xe6\xba\x10A[=\xe1\x07\x93\x91\xe7\xdd0\xe8j\xbc\xa9~ \xe4\xc2\x0c\xcb<\xc3\x01\xcf(z\xa0\xc5;\xc4\x7f\x93\x04\x8dO#4S<\xdb5C\xdbbB\'9\xed"\x11\xb7\xbf\x8e\x94\x840e\x9bG-1\xf6f\xcc3\xe7Lj\xfe\xad\xe1\x06[U.A\\\xb3\xcd\xec4\xdb\x88\xb8h@\xd4\x95\xb5\xad\xa0\xb1^\xc7\xe7\xe4\xd0\xae\x1d\xd8\xe6\x83IUUR4\x12\x14\x12\xcc\x84zJ\x1f\x92\xc89el\x1aq\xc7\xdb&L\xbd\xab{\xc2D\xb9\x84\xe8\x19\x83\x1bb\xf0&zS\xc9\x97\xac\xae\xdc\x01?\x95CN[_i4\xd6(\x1fcj\x84\x91\'\xb5\xd7\xa1V\x91\xa8\xd7\xfc\xeb\x06\xdc\t\x10b\x10U\xf7^K\x95!4\xda>\xcb\xbf~\xc8\x9d@\x1e.|\x01"\x8fO57]\x9c\xcaMJ\xa3\x81\xfe\xea\x91F\xc5\xa6\xf6\x95\x94,\x15\xaeZ\x9c\xa8\x1b\xd8\rk\x18lD\xac\x01\xa2RW0\x00\xf9z\nCI\xbe\x1c\x0eN\xbeQ-\xc4\xba\x9b\xb3\xae\xc1ii\xea\xcc\x9a\x7f\xc3\xc0\xbf\xde\x00&)\xe2&&\x91"\x0f~\\\x15\'\xfd\x1b\x87\xda\x17\x03\xb9\xa9\xf8\xd7%\x8aW\xb1\xd9E\x13\xed\xa4mR2\xc8\xbf6\x8em\x0b\x95;6V\xdbb\x93 \x1d\xed\x9amq\xa8;\xd1\x070\x12mj@\xca\xb5#\x87\x00>\xc7\xb64\xb0\xcd$*j\xd2\xc3\x90\xec\x8b\xa88\x8f\x16\'ms^\xd8N\n\xefG\xb6\xb9X\t\x83\xb5\n\x91l\xd74\r\x99;\xb9\n\x16\x0c\x98\xc8\xab\xc5\r\xd4\x9e8iP\x1c\x95$;\x89\x01\x07\x18H\xdc6\xf9\x9b\\\xdd-\xd6\x06\x8e:\xc0Zq<\xba5\xfff4R\xdd\x88/\xd2\x9e8Dj\xeb\x04\r\xa9\x9f}\x8e\x7f\xb3\xbe\x81\xf0E\x07\xd1rk,TUE\xea&\xe2\xa4m\x95\xed\x96;\xbbM]\x87T\xb9\x13|mN1A\xbd\xab\x03c\xc0\x86\x81\x0b\xbed\xb4s\xd4Qi\xe9\x1d\x9d\xeb_\xb1Y\xbb1T\xff:\x1c\xf3\xd7\xb8*x\xd1\xd7\xda\xe2u\xab\xa6Y\x7f3Kk\xd3Me\xd1\x8b\'S\xd5\x07\x9a\xb1PO\xd7\xb7X]b\xdd\xb8G\x0cF7FA\xdb\xd8\xb4\xc8g\x9e\xd9\x82\x81\xefY\x8a\x86\x17% GI\x16Q\xc4\xc3T\x1d\x8a\x06\xa5d\x90\xc0\xa6\xd1\xcc\x10R\xad\xa6\xbe\xf5Q\xa1\xd5!\xa73\x06\xd70\xf0p!\x01\x0eT\x06\x84\xf7T\x98y\x87\t?h]\xeb\xd0\xc4\xdcb\xc1\xd4a\xc5jh%\xa9\xb5\xee=\x1f\xfc\x00\x03X/\x11\xa4f=\xc8\xfc@\xdd\x12\r\r\x93zV\xdbS\xa2\x12\x8c\xf9\xd0:&\x0f\x8d\x1a\xce4\x05\xcf~\x08\x83X\x18]\xeb\x05\rY(*F\xee\x810\x95\xf3\x18c\x9d\x9d\xa8v\x8c\xfaI\xc0V\x19|\x9b\x9d|\xcdy2\x8e1\xc4\x01\x86\xc47K_\x8dLZ\xe9\xed\xe3\xb8\ng\x0c\x01b\x9d\x9d`\xa4}h\xdb\xb0\x12\xa1\x1a\xcf\xdd\x99H\x10\xf0\x91A.|\x12\x8b@D\xef}\x9e\xc7Mi%\x90\xca&\x98I\xfdu-/R\x1c\xeb\x83n\x1d\x1e6\xfdu\xf5\xae\xce\x9cD\xdd0\xb0\x0e\xf4-8, \x92\xa4\n\x06\x12\xcf\xc9X\xf8P\xbb\x02Z\x18F\x18\x02VN\x92\xe4\xd5\xde>\xb6\xbe\xda\xac\xf7F(\xfa\xbb\xc5\xdeg\x91\xeb\xd1 Q^X\x82\xd6 >K\x7f\x11\x06\xb6\xd1\x1b\x02\x94\xb7a\x04!2%arS\\w\xbe\x06\x91\xc29\xd6_\x0f\xb5\xc3\xb3Q\xb7$k-\x8aY\xefK2\x9ab\x1b\xc94\xfb+\xa31\x86\n\xb6\x134\xc9\x9a\xf8,\xdbp\xc0\x1d\xea6\x93\xc4\rc\x95 K\x13\xc1t\xdc\xea\x86Td\xcd\x98;^\xeb\xaag013Pc\x17\xd6m\xc3f\x1b\x10\x15J\'M\xc8\x1cH\xc5!\x96\xfa\xf4\xac\x9e\x16\xcd 7i\xaa\x94|L\x81\x06N\xa9\xa1<\xfbO\xc6\xcd\xbaA\xdd\x1c\xe9\x83\xd3\xb5\xdd\xa4\x08\xd5\x10\xeaV\xc9\xd0\xae\xf7\\\x19\x8dX\x8e\xe0$\xf5\x13qZ\x06V\x1a\x01\xfdH1\xa7lSd\xde!\x9b&c3\xc5Hj\x0b5\x8b\xd4f\xc8x\xc4\x03R~!\xd7\xc9v|\xe5\xbd$\x12\x18t\x9b)GT\xac\x8d1\xc4X\xb5\xdf\x04\xdf\xc4\x003\x86\x9d\x8a\x81\x1av#\x86\x90FAU\xee\x14]9V\xf81\x18\xb0\xf9\x81x\xea$\xcc\x948P\xe7\x12\x9bD\x82\xd70P\x1cP:\xf1\x14\xc3\xe6H\x0fD\x15iB\x101\xb5\xea,\xc3\x84\x8b||E\x18\x9a\x1f\x1c\xcf\xa1\xd2\n\x10\x9cP\x0f\xe1\x02\x86\x1f\x89\xc14?\x04o\x8cH?%\x12\xb6\xe3 \x87z\x82\x0f\xdc6\t\x06\xf2\xf5\xe6\xf8\x0f\xd1\xb86>\xd5CG\xea\x1d+\x06\x9d\x8fW\x0eM\xf3\x03\xa1B\x10\xb1\xf5Tc\x9b\x0e\xf6\xeb~\x10\x06\x1b\x06c:\xf1J\xea\x1b\x12\x1a\']\x15\t\x9d\x99h\x13\xa9:\xd4S\xc1\x18as\x14\xe0bW\xc7\xc06Q\x82\xf6\xad\x1c\xa2];J\xcchd\\\xf4\xe8\xe5\xf8\x10l\x029\x11\x00\xb4\xe5t\xe0\xff\xa4\xfd\xc1\xdf\x0f\xf7\x95\xcd\xe9\xcfg\xdf\xd3?!\xf07\xa7$X\xbd\xcd$]\x97\xb7w\xf9\xdd4;\xaa\xfd[\xf5\xb3\xb2\xf7W\x9f\xfe\xb4\x7f\xfbg\xa5\x967\x179m\x1c\xf5\xab\xfc\xd8r\xb5\xe2G\x89<Z],\xf9t>\xefCwtP_\x97w\xcb\xeb\xee\xa1\xbb\xbbWw\xdd\xe5\xd5Mw\xa1~\xbf\xbf\xba\xf9\x94\x87I\xca\xf6\xbb\xee\xfe\xe1nyu\xf3p\x9f\x11\xee\x1d\xbdV\xaa\xb8\xaf\x9d\xc9\xcb\xa9|UR\xbe\xe6\xdfDx\xa3\x83\xabO\x9f\xe9%\xea\xe2\xea\xf2\xb2\xbb\xebn>v\xeak\xb7\xfc\x92e\xd2\xdb\x97J]t\xddW~\xe0\xf3\xed\xaac\x7fS5\xa6\xbb\xb0E\x06]/\xd5\xaa\xfbO\xb7\xea\x1d\xea\xe7\xb3\x139o\xe4\xe7\xf2 \xca\xed)\xf5\xf69\x93\x18A\xf36\xb3\xa7\xc81\xaf\xc4\xb6\xd2\xa4~\xa5\xa7\x8c\xea\x9b<\x07O\xac\xa4\x00\x9d\xd43\xb8\\f\xfa\xef\x03s \xb7\x9cvz\xa5\x8f\xb4\xd2\x0e\xd0\xe6\xe2\xc0YL\xba\xd97\x96\xe9\x89\x95\x8c\xd6\xb5\x95.\x7f\xdf?X\xbd;\xc8\xb3\xc1J\xea^O|[\x89\x91u\x8a\x0f^X\xab\xf3\xa4\x16\x9e\xd8\x93\x08x\x12\x06h\x137\x83\x90\x8f\x81\xca9u\xfc\xce\xca8\xf0\xaduyE\xc8\xad;\xa7\x17<\xb5\'\xfb6\r\xd1\xf2\xf0\xc7\x87\x14$\x049\x9e\xfe\t\x0f\xb9\xc0L\xd0mO\xe7\xf3^\xc1\xa4bgzbO>\x0f:\xa9\xb37\xdb\xc9\xc3m\xae1\xba?\x14z*\x9e\xfc\xc3\xdc\x89L\xcc\xdc\xcaDo\xfbA\x95\xc7TVd\x1e\xe1\'Wf\xb4\xa6\xeeI\xad\xb1\xed\x134\xf5{\xe7\x03\xab\xc9\x95\x99\xf1\xb6\xad\xcc\xbf\xf8\x90\x9d\xda\xd8\xf2c\xce\x13\xbc\xe5>\xe5\xa4\xce\x94\xf9\xb7+\xec\x8f\x17\xa0\xac\xe4\xe3\xae\xc9\x95\xd9C\xbe\xd9\x99\x1buV{Sxk\x9e`\x02\xcfo\'u~\xeb\x8f\xa5\xfbQ\xc9\xfa"\xbe\xe1{+c[\x990\x95\x1f\xed\xfa\xe7b\xfa\xee\x9ei\x10\x95\x14\xfa=\x93\xee\x15\xfdI\xb4\xc0\x9a\xa0\x1b\x13t\xd937\xa5\x9c\x85\xf6)\xdfj\x966\xa5X\xdc\xce?w\xea\xea\x86T\xf6z\xf9pu{\xa3>t\xab\xdbG\xf5\xb8\xbcW\xcb\x8b\x8b\xfe\x87\xe2\xe3\xfcSfY \xeb\xb2\x96\x0f\xa4|B\xc7Y\xc67T\x9c\xfa\xafP$\xbc\x7f\xcd\xcd\xab\xe5\xd3\n\xce_\xae\xc9\xb7\xfa\x9e\x1c\xb3J\xbe\x9c\xd0bY\xf7\xb6[\xde\xa8\xb3\xcfW\x97\x0f\xfdO\x07/\xd5\xdb\xe5\xb7rc\x8be\xc0/\x9a[^\xbcx\xa1\xce\x97\x1f~_-\xef\xd4\xe1\xd5\xfd\x03\xc3\xb9\xbdT\xa7\x19\xdfuw\xf3\xa0\xde\x0c\x9cFO7\xbf\xbcgC\xb7\x8b\xe5\x83\xdb\x9f\x1e\xaa\xc7\xe4\xee\xe3\xe9{\xb28\xdfv\xd4\x9c\xca\xed_\x8e\x8f\xf7\xe9&\xf0\xef\x9br/\xe3|\x7fM\x88\xb7\x0b\xda\x8do\xd8\xba\xed\xde\xb2\xbaiw\xb9\xea>2\xc2\xfb\x02\x8a\xfd?\xf5m\xc6\xc6!\x94/\xdf\xb5\x98ls\x1c\xaa\xf3\xd9\xad\xdb\xeb\x8e}\xc7\xde\xdf.U\xaa\xbf\xb5\xbfZ~\xfc"+\xf9\xe6\xff\x00\xaa\xe3\xe6\xcf'
p273
sg22
g23
sg50
Nsg51
Nsg52
VXL
p274
sg54
F0.53939999999999999
sg55
S'40bcb47dd9fe9364502ee191fe57b40a'
p275
sg57
I28
sg58
VLeast Squares
p276
sg60
F0.2271
sbag1
(g12
g3
NtRp277
(dp278
g15
I00
sg16
I31
sg17
S'8a5552da32fc19cdc2a04ddbe7757c40'
p279
sg18
(lp280
I31
asg20
S'x\xda\xb5Y\xdbn\x1c\xb9\x11}\x1f`\xfe\x81X$@\x16\xb6\xc6d\x91\xc5K\x10-\xa0h\xa5\x95\x11Y\xb2.I\x16\xc1\x02\xc6\xd8j\xd9\x82G\x92!i#\xe7\xefS\xc5&\x8b=\xd3-\xaf^l\xd8FOO\xb3y\xea\xb0\xea\xd4!g>S\xf4\xe7\xf1qq\xd7\xdd\xab\x0fw\xdd\xf2\xa1\xbbP\xef\xff\xa7\xce\x0e\xf6\x0e\x7f=\xdc\x02m\xdc\xab0\x9f\xcdg\xe7\xaf\xcf\x0f\xe99\xf5v\xcb\xa8S\xb5\xad\x8e\xba\xc7\xbf\xf2\x87\xf9lw\xef\xf0P\xe9E0:X\x15\x16\xc6Z\x95\x16&)\x13\x17\xd1\xa9h\x16\x08*\x86EP\xc1-\\\x9a\xcf\xfe\xb3wz\xaa\x80Fh\x93\xff\xb3\xfc\x7f\xfe\x0f\xe4\xca\xceg\x87;\xe7\xe7\x8a^\x7f\xb6\xbf\xb3\xabv\xd5\x81\xda]\xa9#u<\x9f\xfd\xf3\xe8\xf5\xb9rQYP^\x19\xad`>{}v|*/\xa4\xcf{;?\xbf\xa5\xe7\x81\xff\xed\xc8G\xcb\xff\xdaG\xc3\xff\xe8\xa3\xa2\xb9\x16g\x0b\x85\xf3\xd9\xdb\xc3\x9d#\xa5(\xea\xf9\xec\xef\xc7G?\xab?\x1dPx\xc7G\xfb\xf3\xd9\xe5\xf5\xf2\x0b\xcf\xb4\xfc\xf0\xb0\x9c\xcf\x8e\xdf\x10\x04\xad\x90\x9e;\xdd{\xa3\xfev\xbb\xea\xbe\xc2\xa2\xfb\xfap\xb7\xbc\xff\xa9\xdc;\xf8\xbc:\xbb\xfb\xa0~\xf8\xf3\xe2\xb7\xdf\x88\xdfO\x9fW?\xd4\xaf^m<O\x08\xfe\xfd\xcb\xc19\xaf\x84^\x80\xe6?\xf3\xd9\xfe\xbfvNU\xffG/\x9c\xb3\xc9\xd1\xbc\x86?by\xd0\x98\x88\xba\xbf\xb6\xda\xda\x08\xe5\xda8\x1d<_\x1b\xb3\xc8/\xeb\xef\x1b\x13 \xf6\x97\xdazg\xd5\xf6|\xa6\x94LA\xab\xa7\xf9\xcd[\xcc#\xe4\x17\xe7\xcb\x04\xe5\xbd\xdahM\xa9p\x941\xb8\x82K[g\xcaKm\x08\xbaN\xe0\xc1X\x1d\xc6\x18\xb4K\xa1\xbe\xce:\x08\x9b\x18\x9c\x8b\xe5\xcd\x9a\xa6\x93K\x87\xa1\xc0\xd1)\x117G0\xc0\x00>\x85\xe0*\x06\xeb\xeb\\\xce\xa1Nz\n\x83I\x95\x07\x13i\xe4\x06\x06\x82^!\x82\x0e21\xd68\xe9E!\x12\x06;\xc0`\x02\x05V\xd6\xc51\x91u]\x9258\x85\x01\x83\r\x95\x07\x03f\xc4\x83\x05W\'\xf61\xc8\x02 \n\x06\xa4\xda\xd8\xd9\x7f\xfd+}\xa6j9\xc8h\nn\x03\x1a*\x1a\xf4\x08\x15\x8d#RGh\xb6L\x9fr\xf26\xe6\xd7\xd5\xd8\xfa\x14\xb0X \xd0\x12G_\xd7\xdb\xa2\xf30\x11\x9b\rX\xa9\x82@86\xf9E/\x19\x05\xbe\xe6\x19\x85\xac%6K\x95v\x84\x03\x0c\x04Ar=\x05\x1b5\xd4\x1ap\xc6\x9a\xa95vN\xf2,\xc0\x08\x83\xf39\x05\xf2\xc4P\x0b\x870ha\xdd\x04bu\xb7\x7fua/%*\x9b2oD\xabk\xaeG\x13\x8c\x9b\xe2\x01%\x91,\x91\xb8\x89\xc1\xc6\x90$\xb9\xa2\xf0\xa0\xa5\n\xb5O\xa4I\xbb0\xc0\x80\x8c6\x15\xfe]\x84P0\x04\x871N\xd6\x1b$[/\xb9:Gy\xd6f3m-\xa8\xe8\xdb\xa5\xaf\x99\xe18\xcf`\x90gTaT\xfe\xe5\x1a\r\xfd\xadh\x02\xe5\xea3\xf2l\xd7\x0ec\x8b\xc9\xd55\x06\x8c\xa1\xe6C\xd4h\xd3\xd4\x1a{\xaa\xadz\x89\xe87cC\x0c\xad\x86l[\xd8&mD\xd9Zlv\xa7\xc5\x86\xc9\xe9\xba\xda\xa4\xae\xb1*[t\x9e\xd4\xf19\xb1\xb9Al>8\x9d|\x01\x96\xa2\xafLEM\x18&c\xd3\x95X\xaa\x7f\xd0\x9b\xb1yt\xa2\xd5\xdcpKl\xa1\xc5\x16"\xb5\xda]\x1cb\xf0\xae\x97\xb3\xbe(\x92\x01\xc9\x1d\xc0\xa9\xdcAj\x13\x92\'f\xd4/|\xccQ\x94,\x11arRY\x86tv\x8d_\x1c\xe4N0\x81 \x96\'=q\xaa\x1b\x1a\x1f\x9e\xc3\xaf\x1f\xe6N\xe0\n\xa8\xea\x87\xde\xf9AmN\xc5\x06\xe0\xac\xd4&\x8e{@\x82\x1a:=\x9a\xea\xa5\xf5\xd2\x0e\xc0\x91F\xed\x865\x0c\x08U\x97(u\xc0\x96a\x9e\xd7\xc2Mj\x94\x96\xe5\xa0b\x1e\xf7\xc2\xb6\xb0\xa8\x05\x8eur\x97\xc4o\x8d\xdf0\xe0\x97\x8a\xc3\x9bZ\xc5$5AW4\x98\xc0>\x87\xdf8\xd4\xbe\x18\xa8\x91\x14~1%_\x80#Fpi*6\x8b^\xf8MS}^\xf4\xd7\x1b\x11\xfehE\x11)\xb8\xb5\xd8\xe2Pw\xa8\x07\xd5j\xa2\xe6\x19Sy\x01\x1aZ\x81\xf8\x9c\xd8\xd2 6K\r%\xd8\xea\x9dB\x8a\xa9vN0\xdeN\xc5\xe6\xd7\xcah\x14\x1b\xb6\x86\x02Ib\xa3\x92\x952\xcd\xb5\x99\xc3.\x18(\xdf\\\xa8\\S\x0c\x95<*A\x8c\x93\xfc\x82\xad\xee\x88<\x86\x1f\xe7o\xebd\xd1\x89\xdb\x01\xab[o\xd1k\xfcf4\xb5\xabR\x1f\xac\xf5\x88@*+\xdd\'\xdaQ\xa7\x9b\xe4\xd7\x98\x16\x1b\r7\xb5\x1e\x9d\xa5\xd6PU\x15\x021<\x19\x9b\x97\x9e\x85c\xed\xa3\xce+\xba\x13Q<\xa2E\xe9d\x01<c\x80\x86A\xbb\x10k\xc1S\xab\xb0Q\xbc#\x12\xf1S\xbd\x1b\x9aOE\x97\xc6}SH%]\xf7Bjc\x1d\x0c\xf7nc\x07\x18\xe8EXsK\x93\xa1\x89\xd5\xf0\x1b=\xe9\x1f\xbc3\xa2\xbf\xd4\x02G\x18B\xab\xa1h\x84\x12h\xaa\x9cLd\x0c\xae`\xd8\xea\xf3\xc6\x88.\xb1k-kD\n1\xa9\x93\xe46\x8c\xec\x0f\xe2\xc8G\x91\xbd\xab\x1acD \x08\x8e\x97\xeeD\xee\x8b1`\xc3@\xa6/8\xf1\x93\xc6\xc7\xb2.\xc6Q\xd7\x9f\xe4\x81"\x91\xd2\x8bc-\x81X\x15\x91,H\xeb\xf3\x16\x9b\xb5\xcc\xf9\xe0\x07\x18\xc8\x05T\xf3\x10\xc1P\x1e\xc9\x9e\xca=\x91\x93Vr\x92\xcc\xcd\x18\x036\xadF\xa9\xf9\xe0E\xcf(\xd5\x19C\x18\xac\x85\xa5\xa4\xad<\x90\x91\xadF\x8d2\xafl\x926sR\xb7~AFp\xe4\'\x87\xaeM\x14J#`K\x8d\xac;q\x80!\x11\x84\xf2h\x02\x82^5\x91,\xb6\x9b\xd2>\x18\xecFB\x9c\xf0\xf6\xda\xca\xd6\xca\xc8\xc4V\x80\x13\xbfY\x1f\xd2`-\x88\xa5R\x83\xfcRW\xe7\x02\xd2\xd6\xc9\xfd\x05\t,J\x1f\x81Q]\x90\xdc4\x87\x87\xd2\xbb\x83\xac\x90!;\xc8\xbeZ7\x0c\xe0=\xf4\x86\xcb\x10\x9e\x94ju\x93\xdb.\xf5\xb2\x99\x93AB"\x81\x1e\xf5n\xf4-\'-H>\x18\x94|\xa0\xf6\xbc\xee\xab\xab\xfen1\xfb\xc6\xf7\x86\x8a\xb4\xd5!\x8aZ\x91\xec\xd8\xf4\x1c\xfd\x053\x88\x8d7;\xb1\xbc\x8dj\xc5\xd4^G<:\x9c\xdc\x9b\x8a\x9bs\xc9\x8d}\xb5w\xe2\xf0\x9c\x8e- I9R\x93\xf5\xd8L\x8b\x8d:]\xf5\x1f\x1cg\xf0\xbe\xa2I\x00\xcf\xf2}\x00\x83\xdc\xf1:\xf4\x9e\x8b\xd6\x8d6e\xb1\xf6P\x12\xcf0\x95\xbf\x1e\xa5\xb7\x90\x06\x9bql\xb2\xe1\'\xfb$f\xcfh=\xd8I\xac\xc7\x06-6C64U4\xe4\xf1\xab\xc2;\x97J\x9c\x7f\x18\x9b\x1d\xd4&\x15P\xf5%)\xc4\x00\xb2\x8b7QO\xc5\x86\x16[]\xc4\xa9\xba0\xb2B-L\xed\xc4ZR\xc9\xae\xc7f[l\x9a\xd4\xa1\n|"UO\xa1\xc6f\x8a\x1d\xfa\x83\xd8\x14\x85w\xc8\x00l5\xa8\xb4S\xa8\x8b\x9f\xa2\xab\xa1\xd2\xaa\x14\x03e\xb8O\xb6\xe3+\x1f\xaa\xeb\xa4\x92\x8a\x9b\xdb\x11C\x16\xb5\x9dY\x89\xf3\x1dXv\x13\xbd\xcf\x18v\x04\x83\x0b\xd4\xff\xeb\xb1\x19\xa9\r\x0e\xb6h\xbda\xfeN\x18\xa0\xf1@\r2B-p\xb2\x15m\rS\xb48\xc6@\x9dBN?x\x1b\xb3\x89\x81j\xbd\x8a\x0c\xd8\x06\x07\xc5\x1ea\xe4\x14&\x0c\x8d\x07\x0cFz\xacao.\xe6\x86\xcc\xa3\xfd\x8e\x18l\xe3! \xf9\x19\xb1\x8c^c\xeb`\xa6l\x08\xd71h\x14\xf7\x12\x99\xb5\r\x0c\xb4c7m\xfb$\'NI\x14\x8bw\x11\x19C\xe3\x81LP\xac\xc7|\xe0\x1dz\xb1\x8f)\xc5\xef\x88\xc1\x85\xc16\x1d\xc8+\x84\xcas\xf2rf\x1bu9\xfa\xd98\xd6\x05/\x07\xa5I\xa7\xd1Z\xe8\xfe\x88&\x1b\x0e\x1c\x94\xbd\xd8D^\xfa\xb5\xa3\xc4\x8c\xa6n#\x91O6kf\x049\x045\xb4\xed{V+:\xf8\xc7\xe1\xber\xb9\xfc\xf9\xec{\xfa\'\x04\xfe\xe6\x94\xc48\xc7\xcc\x87\x11\x97\xb7w\xf9\xdd@\xf1\xec\xdf\xaa\x9f\x94\xbb\xbf\xfa\xf8\x97\xfd\xdb\x1f\x95Z\xde\\\xe4\xb2A\xb2z\xfc\xd8r\xb5\xe2G\xad\xa5\xbd\xcd\xc5\x92O\xe7\xf3<t\x87:\xf4\x97\xe5\xdd\xf2\xba{\xe8\xee\xee\xd5]wyu\xd3]\xa8\xdf\xef\xafn>\xe6\xcd$\x19\xc2\xbb\xee\xfe\xe1nyu\xf3p\x9f\x11\xee\x1d\xfd\xacT\xa1\xaf\x9d\xc9\xd7SyQR\xbe\xe6\xdfDx\xa2\x83\xab\x8f\x9f\xe8%\xea\xe2\xea\xf2\xb2\xbb\xebn>t\xeaK\xb7\xfc\x9ceR\x87\x97J]t\xdd\x17~\xe0\xd3\xed\xaac\xbe\xa9\xa0\xe8\xae\xd9\xa2\x80\xae\x97j\xd5\xfd\xb7[\xf5\x84\x92O>\xa9\xe7\x8d\xfc\x9c\xe5\x15b{J\xb5\xd4\x0bp\x1a\xb2\xcdUT\xe5\x98FB\x1bi\xf3\x11-\x1f\xf8X\xe8M\x9es\xd3#\xf9\x1c\xfbD\xce\xe0\xb8\xcd\xf0\x91\x19\xfbz\x8c\xbd\x9f\x8bO\x8c\xe4\xb4=qmN\xcc\xdf\xf7\x0f\nG\x83j\x19\x8c\x0c4\x12\x07q:\xae,\xae\x7fZ\xaf\x8c\x96O\x9d&\xe7d\x86|\x1b\t\xf9\xb8\x8b7\xea\xfcsG\x7f\xd2\xfb\xc4HJ\xc4\x930`\xc8\xb1\xb2r\xfc\xc6\xf7E\xc2^uj$;\xe6\x938\x983r\x83\xe7\xa3\x06\xeaWyUX\xde&G\x92\xd0\x9f\xa4\xc1\x9c\xe82\xb7\xc1\xb2\xd1\xcf\xfb\xf6\xf0\xc4\xc8\x9c\tZV\xa5\xef\x93\xdc)\x10\xfa\xce\x19\x9f\xc8\x04\xfey\xedD\xf6\xde\xd9\xa6\x9a\xbeX\xfa9-\xe0\x13q:\xe4\x91\xd0\xe2\xd4h\xcbF\xa0G\x9b\x8f\x97\x9f\x1eie\xa4\xc9\xa62\x1f]\xc4\xa2\xe5\xf1\x89\x91\x8eG\xba\x866\xf4\x0c\xb9|\xc8\xc0\xf1\xf2\xdc\x93#3C\xd8F\x1a\xe8\xb9\xd5V\x97\x9f\x81\xc2\xb7F\xfa\x866\xb8\x9e[r\xc9\xbdF\xc2\x13\x19\xcf\xfb\x96\x93\xba\x7f\xcb#\xfb\xb9\xc0\x83-y\x1b\xbf52\x0e\xb8\xd5\x99\x19g\xa2\xfe6\xb76\xafgj\x99\xa0\xa1_O\x83\xb1\x1e\xe9~c$\xb4\x1c"\x19\x8f}\x9c6W\x1bm\xb9\x9e\xa8\x15\xf6\xee,\x81,n\xe7\x9f:uuC*{\xbd|\xb8\xba\xbdQ\xef\xbb\xd5\xed\xa3z\\\xde\xab\xe5\xc5E\xffC\xf1q\xfe)\xb3\x0c\xa8\xe3\xb2\x96\x0f\xa4|B\xc7Y\xc67T\xdc\x19\xa2\xb7\x97\xf0\xfe57\xaf\x96O+8\x7f\xb9&\xdf\xea[r\xcc*\xf9rB\x8b\xeb\xb87\xdd\xf2F\x9d}\xba\xba|\xc8T\xa4\x97\xea\xcd\xf2k\xb9\xb1\x95O\xa5\x17\x8d\x96\x17/^\xa8\xf3\xe5\xfb\xdfW\xcb;uxu\xff\xc0pn/\xd5i\xc6w\xdd\xdd<\xa8\xd7\x03\xd2\xe8\xe9\xc6\xcb;\x0et\xbbD>\xb8\xfd\xf1A\x18\xabw\x1fO\xdfQ\xc4\xf96\xda H\x7f9>\xde\xa7\x9b\x86\xca$\xd5{\x19\xe7\xbbkB\xbc]\xd0n|\xc3\xd1m\xf7\x91\xc9\xa4\xdd\xe5\xaa\xfb\xc0\x08\xef\x0b(\xe6\x7f\xea\xdb\x8c\x8d\x97\xb0~\xf9\xb6\xad\xc96\xaf\x83\x90\xcf\xb4n\xaf\x13\xfb\x96\xd9\xdf.]\xaa\xbf\xb5\xbfZ~\xf8\\G\xf2\xcd\xff\x03\xdb\x1f\xe7B'
p281
sg22
g23
sg50
Nsg51
Nsg52
VXL
p282
sg54
F0.53779999999999994
sg55
S'40bcb47dd9fe9364502ee191fe57b40a'
p283
sg57
I29
sg58
VLeast Squares
p284
sg60
F0.22570000000000001
sbag1
(g12
g3
NtRp285
(dp286
g15
I00
sg16
I32
sg17
S'3b608b374844d8bc87f3330e7fbe3cd8'
p287
sg18
(lp288
I32
asg20
S'x\xda\xb5YkO\x1c\xcb\x11\xfd\xbe\xd2\xfe\x87\xd6U"%\xb2YwU\xbf\xa3p%\x82\xe1b\x05/6\x90\xe4*\xba\x92\xb5\x86\xc1F^\xc0Z\xf6\x06\xe7\xdf\xa7\xaa\x9f\xb3;\xb3\x0e_\x8c\x04\x9a\x9d\x9d\x9e>\xf5:u\xaa\x99N\x04\xfd<=\xcdV\xdd\xa3\xb8Zu\x8buw->\xfeW\\\x9c\x1c\x9d\xfez\xba\x87\x12\xf4+7\x9dL\'\x97o.O\xe99\xf1n\x0f\xc4\xb9\xd8\x17\xf3\xee\xe9/\xfca:9<:=\x15r\xe6@:%\xdc\x0c\x94\x12a\x06A\x80\x9fy-<\xcc\x0c\n\xeffN8=\xd3a:\xf9\xf7\xd1\xf9\xb9@Z!!\xfeQ\xfc7\xfe\xc1z\xa5\xa6\x93\xd3\x83\xcbKA\xaf\xbf8>8\x14\x87\xe2D\x1c.\xc5\\\x9cM\'\xff\x98\xbf\xb9\x14\xda\x0b\x85\xc2\n\x90\x02\xa7\x937\x17g\xe7\xf5\x85\xf4\xf9\xe8\xe0\xf5;z\x1e\xf9\xf7\xa0~T\xfc\xdb>\x02\xff\xd2GA{\xcd.f\xc2L\'\xefN\x0f\xe6B\x90\xd5\xd3\xc9\xdf\xce\xe6\xaf\xc5\x1fN\xc8\xbc\xb3\xf9\xf1trs\xb7\xf8\xca;-\xae\xd6\x8b\xe9\xe4\xec-A\x90\xc2\xd0s\xe7Go\xc5_\x1f\x96\xdd7\x9cu\xdf\xd6\xab\xc5\xe3\xcf\xf9\xde\xc9\x97\xe5\xc5\xeaJ\xfc\xf4\xc7\xd9o\xbf\x91\x7f?\x7fY\xfeT\xbez\xb5\xf5<!\xf8\xd7/\'\x97\x1c\t9C\xc9?\xd3\xc9\xf1?\x0f\xceE\xfa\x913\xad\x1d\x92O\xce\x80?\x9a\xfc \x80\xd3\x90\xae\x95T\x06e\xbe\x06\x15\x9c\xe5k\x80Y|Y\xba\x0f\xe0\xa5N\x97R\xb9\xe0\xc5\xfet"D\xdd\x82\xa2g\x15]\xed\xb1\x1f\xd1\xb9|\x89\x10B~\x00h\x93\xe9d\x1e\xb7\xcc/\xd2R)\x95\xaf\x95sh26\x8b\x80A\x0f1H\xed\x1d\x14\x0cF\x9am\x0cZc\xf9ZJm\xcb\xa5Q!\xc3\x91^3\x06\xeca@\x1b\x946\x05\x83R\xce\x14\x9f\x19\x0cr\x0c\x03\x04,&yJ\xd1-\x0c\xd8\xbeF\x90\xb6l\xac\x8bmR\x82\xa3L\x98\xab\x1e\x06\x8aD\x08e_\x87>\xba\x8f\xf1\x04\x85J\x8d`0\xceW?\xa0\xc5\xa1\x1f\\\xdd\xd8\xa3\xab\x01\x00S\xee\xca@eyp\xfc\xe6W\xbaA\x99q\x127\xc9\xb8\x01\xa5\x92\x19\x8d\xb1F\x164Z\xca!\x9a=H)W\xdfFWs]l\x8b\xd9\x10d\x89\xb1s\xd2\x17\xe0J\x19\xe5\xc6\xfc\xabBE\x8c\xce\x0eb\x8c\xae`\x93\x00\xa6\x1a\xa4\xc0U\xdb\x90\xea~nz\x18 (\xe7UZ\x15\x1cm K\r\xa8\xa0q,\xc6\xf4|\xcduB\xbc\xed_k|\xdd\x18\xb1\xe6\x99\xd4\x15\x83\xa7<;\x8c\xa6f{)\xc2\xa0\xb3a\xe8M\xb0y\x99\xf5`\xbd\x19\xf3\x831\xc5\x0fT\x9fa\x1b\x83\n\xa6Zl\xb1%\x97\xae.\xa1z"\x0c\xd8\xc3`(\x12\xa5,\x94\xf6\xba\xc6E\x1b\x8f\xa3\xb9\xaeu\xbd\xa4\x1c\x1e\xf8!G0Z\xdc\x8b\x85\xae\xd9\x07hKfh\xce3\xec\xe5\x19A\x91&\xb3\x836`Jf8\xed\xf2\xfd\xff\x93g\x87\xaao[ \xffg\xdb\xd0xos\x00\xbd4`a\xc46\xdb\xc8\xc2R\xfdm\xdbfl\xa8\xd1L\x01J\x06\x05S\xf3\xda\x87\r\xdb\xd4A\xb3\xcd\x04cJ\xc5+\xf2\x1d\xe4\xad\x88\x7f\xbc6\xcf\xb1M\xf7l#|\xbep\xb5\x0c\x81(\xa6\xd8F|\x18\xc6l#\xf8\xe5\xd2K\xb7m\x9b\xb5\xb20"\xd1\xba\xaaT\xa1\xa0\xdcu@\x1cuh\xfa\x18\x88\t*\xb3\x11Y\xdb\x1a-\x03\xca\x8d\xe5N\x90%\x7f5\x9a\x81\x7f)\xef++\xa3)\xd5F<\x89\x15\x19c\xe8\xf9\xd7\xf4r\xc7\x81w\xaa<i\xad\x92-\x93\x11\x9f\xe5_\xdb\xcf\x1d\xe7\xa9\x00\n\xfbQ\xdd\x85Z\x9bN\x8e\xf9\x17\x13\xcc\\\x9bC\x8e"\x92)\x06a\xad \xb2MV\x8b\x15K\x1f\xb7\x81\xc1h\x8957\xbd-\xbd\x10\x9cs\xa3\xfe\xd5P9J\xd1\xddA\x0f\xb0P\x0b\xd2W\xff\x1a]\x99\x0b\xa5\xd9\xf0\xaf\xeb\xf9\xd7\x12\xad\xd5\xfcW^\xa2-h\x8cu\xcf\xe9\x01\x87\xbe\xcf}\x9e\xb2\xa7\xf4:K\x91\xcd\x89a\xa8\xe6\xfdx\x8f\xf5UkH\x1f\x86\xb6\xc9\x12{J\xf4\xea_\xe7\xab\x7f\xa5\xdc\xcc\x1d\xdf\xe7\x1d\xaa@[\xd0 u\xe3\xd2\xeb\xc0(\xf9,\xde\t=\xdbX-\xd9P\xb4\x93\xa7**\x9d\x13\xa5\x1f\xe3\x1d\xda\x1cZ\x19\r9\xd5T\x99E}\xa6j\x18\x92\x05\xad\xa3[\xee-\xb2a\xc0\x80\xa9v\xd9:$Z\x0e\x95\xef\x83\x19\xd5Q\xe8\x9b\xab\x11\x87\xf9\xdb\x94\x82\xaf\x9d\x10\x94\xac\x19\xe5\xc3&\xafG4\xd9\xbf\x94\xf1\xb5\x85S5\xdaP<\xc2\xef\x92\xcf\xf1od\xcbl\x0f\x10\xab\x17\xf6\xd4$\xfa\n\xc7+\x12\x07v\xb4.T)\x1d\xf2\x9f\x1c\xf4n\x12\x83\xd5\x93\xa1\xd5\x05\xa9\x91\xda7!\xfa\x17\x1b\x06\xd2\x9d\xaa4\x0bC\x05`\x8a\xdf\xad\x019\xde\xbbe\xd3\xa9\x06F\xfaf\xa1\xc6\x8c!\xb5\x99\xe6u\xd2\xbf\x8cA\xf50(\x0b\xb6xU\x06\xabu\x15\xfcnT\xa7R\x9d\xea\xea\x077\xd4\xca\xa1\x89\xd3\xa4\xaa\x13)\xd4\xaa\'\xb9\xe8\x18\x83\xce\x18\xf6"pUz\x8f%\x88\xc5HP\x1e\xd5X\xae\xfb&\x10\x88\x99\x07}\x88\x88\xad`\x00]=F"\xbd\xdeE\x19ca\x1a\x06\xe2g\xaf|\xd1\x93\x10\x8a^\x07\x8d9O\xb6\xfd\x00U0\x92,v\xc3X\xd8\xdaq\x0c6\xe1\x12*\x97h\xab\x19\x83\xeda \xe1\t9\xdb=ucg\xebL\x05j\xbc\xde\nd\xc2\xe0\x87z\x1d\xdb\x84\xd2\x14\x17Q\x9bmZ\xce3\x06\xd7\x8b\x05\x17i6\xcc!T}\x80\x0ew\xe8\xc9\x86Aq\xff\xdf\xd6\x93JW\x8b\xa1N\x17\x94&\x15\x19q\tc\xf0=\x0c$\xed}\xb6\x9dD\xb5+\xb1P\xd41\xcch\xdft\xbeN#n\xa8\t\xd0\xaa:-\xa6\x06\x98s\xd2V\xc5\xaf#\x86\xd0\x8b\x05%Qz)\xf0K\xbd\x0f\xc5\x0f>\xa9\xf4A,j\xe9\xb0\xaf\x07uAj\xa6j#_\x1b2\x05\xa0\xe9\x12\xcbu\x81\xb2a \x1epY\xd5\x11\x1e\xaa\xe8\xaa\xf31\xf7\xba\xed\x9c\xb4XG9\x1a?\x87\xda\xb3*\x05\xc0\x16\x8b\x9eT#A\xb5\xa9\xab\x0b\xff\xee\xb1\xf7Y\xb7\'4$TL\x99,Q+\x80g\xf5n\x84\x9em\xda\xb9\\\xdb3\xd2\x04P\xda-\r\xcd:\xd8\xb1\xd94T\xff\x12\xe3\x0ft\x89q\xaa\xd9\xd6\x12\\\xb5\xb4\x97nS\x97D4\xd96\xa2\'\xaf\xd2\xaed\'\xd6\x11\x89\xa6\x19\x8f\xfeY\xb6a/w,\xe5o\xb6\x8d\xe8,w\x7f\x9et)>\xa3q\xab\xb2\x8c\xfa\x08\x0eg\x86\x94}IA7^\xa7a\xbbR\xfcv\xdc\xb0\xd9\x06\xc6\xa5\x083\x1a\xd2\xb4EsiM\xe3\xab~\x96m\xaaW\x9b\xa4\xfb\xc1\x94\x997H]\xd4\x0f\x0f.c<i\xda$\xab\xedp\xde4\x10j\xcf\xa2p\xd5&Q\xb4\x0f\xf7,\xb7i\x9bj\xb6\xd1\xa6X\xf2\x90\xe6`\ru\x06\xa4B\xc7g\xd8&\xc8\xbcS\x86\xad\xca\x11QHr:J0\x1a\xf7\n\x0c\x9a\x8e\xb2\\\xe6>\xd9\x8e\xafl@_\xba\x15\xe9\xa5-\xf3\x80\xa5R\x85\x1a\xda(\xdb\x9aC\x90>b8\xa8\x18\xb4\x83\xda[Hb\xfb\xea\xca\xe0\xa96~ \x06l~P4\xa9\x15\xdbQ9\xa3d\xab=\x1c\xc1\x80\xa0}\xe1\x83xn\xb0\x89\x01)\xa2E\x00\xa0nZ\xc0T\xc1M\xdd\xd7F\x0c\xcd\x0f$\xc1\xb1\xc8#\x8a\xad\xb1u\xf8\t.\xa9\xc7\x1f\x84A5?\x90&\x83\xc2\xd6\xd4\x17\xb1\x1d\xb7i?\x96\x0f$\xceK\xe7\x02\xef\x07\xa5\x0cy0I-Y\xb5\x03\xbf\x1a!\xd2T\x1014?\xd0H\xea\x8b\xff\xa9\x95\xe9\xa6\xb1I\xa5\x98\x1f\x87A\xbb\xde\x98\x0e\xd6`\x95#^Bi\x9d\x1e\xf2y\xc7\xd6\xb1nSq2h;\xc0 \x1b]+[\xcf\x96@Bc\x80\xa06\x8e\x12#\x9a2F\x1a\xa5J\xf3\xa6\xd6\x1d\x8ax\xe7!{ \x18\xc7\xca\xfe\xe4\xef\xa7\xc7B\xc7\xf2\xe7\xb3\xef\xf1\x7f!\xf07\xe7$\xb2\xa3\xcdH\xdd\xe7\xe6a\x15\xdf\xcdb\xf6\xf8A\xfc,\xf4\xe3\xed\xa7?\x1d?\xfcY\x88\xc5\xfdu,\x1bC]\x84\x1f[,\x97\xfc\xa8\xa2\xa6)\xae\x17|:\x1f\xf7\xa1;\xd4\x00\xbe.V\x8b\xbbn\xdd\xad\x1e\xc5\xaa\xbb\xb9\xbd\xef\xae\xc5\xef\x8f\xb7\xf7\x9f\xe20I\x9e]u\x8f\xeb\xd5\xe2\xf6~\xfd\x18\x11\x1e\xcd_\x0b\x91\xdd\xd7\xce\xe4\xcb\xa9|eR\xbe\xe6\xff\x89\xf0F\'\xb7\x9f>\xd3K\xc4\xf5\xed\xcdM\xb7\xea\xee\xaf:\xf1\xb5[|IGE\xe1\xa5\x10\xd7]\xf7\x95\x1f\xf8\xfc\xb0\xec\xd8\xdf\x94\xe6t\x17\xf6\xc8\xa0\xbb\x85Xv\xff\xe9\x96\xe9t\x9e\xfa\xca\xfbr\xde\xb8\xc7\xa3\x12W\x03\xcbS"\xfbXI\xcc\xee\xcd\xdb\\E9k\xa9\xdb\xbe\xc7\xb62\x1d\xf2Fu\x9e\x9eCN\xd2\xb1\x95\xac\x83\xde\xab\xb6\xd2\xc4\xef\xd3\x83\xd5\xd2^\xceo\xad\xd4m\xa5rA\xa5|!\xe9\x14\x85%\xd7\xcb\xe8\x9e\x8c\xd6\xf4\xec\xd4\xdc\x1a\xb9\xfeiE\\\xa9w\xac4D\x9d\xefmoO\x9d\xbew\x9e%\x1a\xa7:\xec\xf0\x90a\xb4\xae\xad$\x89\xed\x12\xef9U\xe6\xf8\xef\xac\xf4\xbd\x95A\xaat\xd4@\x95\xb6\x97N\xb3w\xac\xa4\xa4\x7f\x1fzh\x8d2\x11\xad\n\xb2\x9c\xff\xeeX\t\x9c\tE\x9d\xb2}^&\x89\xc4G\x13\xcc\x04~\xc7J\x1ds\x08\xeaJ\n\x9bI=\xc6\x98t(\x14`\xc7J\xf6m\x9d\x98\xd3\tc*3\x97\xde\x10O\xf8FW\xb2\x9de\xce\xdd\x8b\xa4g\x12\x16\xab3\x97\xef\xda\x13y\xa5n{:\xa3\xd3}\xceW\xee\xc8\xf0\xdd\x95\xa6\xed\xc9\xc5\x9f\xfa\xb3K\x14\x1bvDEG\xdf\xda\xb6\'@\xf4\xa9\x93\x98\xecuzG\x0ei\xc9+]\xdb\xd3)\x9f<\xa3S\xc6+\xdc\x11\x15\x15}\xeb{+\xb5L\x1d\x06Se\x07\x05\xdf[\x19*Z\x1d\x0fO\xf8\x98\xca\xb8t\xa4\xabw\xad\xe4\xbc\xc5\x96C\xc6\xa7\xbcU\x983!\xe8\x1d\x19\xcf\x8d\x99)\x90\xc9\xed\xf2s\'n\xef\x89e\xef\x16\xeb\xdb\x87{\xf1\xb1[><\x89\xa7\xc5\xa3X\\_\xa7\x7f\x14\x9f\xc5\x7fe\xe6\x05e]\xe4\xf2\x1e\x95\x8f\xf08\xd3\xf8\x16\x8bk\x1e\xb5\x12\x85\xa7\xd7\xdc\xbfZ\xecfp\xfer\x83\xbe\xc5\xf7\xe8\x98Y\xf2\xe5\x08\x17\x97uo\xbb\xc5\xbd\xb8\xf8|{\xb3Nt\xf0R\xbc]|\xcb7\xf8A\xadg\xcd-/^\xbc\x10\x97\x8b\x8f\xbf/\x17+qz\xfb\xb8f8\x0f7\xe2<\xe2\xbb\xeb\xee\xd7\xe2M\xcfi\xf4t\xf3\xcb\x076t?[\xde\xbb\xfdi]=V\xee>\x9d\x7f \x8b\xe3m\xa2\x0eYn\xffrvvL7\x81\xcb\xa4\xdc\x8b8?\xdc\x11\xe2\xfd\x8cv\xeb\x1b\xb6n?YV7\xedn\x96\xdd\x15#|\xcc\xa0\xd8\xffc\xdfFl\x1c\xc2\xf2\xe5\xbb\x16\x93}\x8eCu>\xbbu\x7f\xd3\xb1\xef\xd8\xfb\xfb\xb9K\xa5[\xc7\xcb\xc5\xd5\x97\xb2\x92o\xfe\x0fCP\xe6\xb7'
p289
sg22
g23
sg50
Nsg51
Nsg52
VXL
p290
sg54
F0.53500000000000003
sg55
S'40bcb47dd9fe9364502ee191fe57b40a'
p291
sg57
I30
sg58
VLeast Squares
p292
sg60
F0.22439999999999999
sbag1
(g12
g3
NtRp293
(dp294
g15
I00
sg16
I34
sg17
S'4e6ae6211b5b5194ff0b36fd41c76408'
p295
sg18
(lp296
I33
aI34
asg20
S'x\xda\xb5Yko[\xb9\x11\xfd.@\xff\x81X\xb4@\x17Y+\xe4\x0c\x9fE\xbd\x80\xeb\xd8\xeb\xa0\x8e\x1d?\xda.\x8a\x05\x02%\xbeN\x8c\xc8v {\xeb\xf4\xdfw\x86\xbcC^IWY\x7f\x89\x00\x1bW\x14\x1fg^gfx\xa7\x13E\x9f\xa7\xa7\xd9\xb2{P\x1f\x96\xdd\xfc\xb1\xbbR\xef\xff\xa7.\x8e\x0e\x8e\x7f=\xde\x01m\xec\xcb0\x9dL\'\x97\xaf/\x8fi\x9ez\xbbc\xd4\xb9\xdaU\'\xdd\xd3_\xf9\xcbt\xb2\x7fp|\xac\xf4,\x18\x1dP\x85\x99ATif\x922q\x16\xad\x8af\xe6@\xc50\x0b*\xd8\x99M\xd3\xc9\x7f\x0e\xce\xcf\x15\xd0\nm\xf2?\xe4\xff\xf9\x1f\xd4\'\x9cN\x8e\xf7./\x15m\x7fq\xb8\xb7\xaf\xf6\xd5\x91\xda_\xa8\x13u:\x9d\xfc\xf3\xe4\xf5\xa5\xb2Q!(\xaf\x8cV0\x9d\xbc\xbe8=\xaf\x1b\xd2\xf7\x83\xbdWoi>\xf0\xdf^\xfd\x8a\xfc\xd7\xbe\x1a\xfe\xa3\xaf\x8a\xce\x9a]\xcc\x94\x9bN\xde\x1e\xef\x9d(ERO\'\x7f?=y\xa5\xfetD\xe2\x9d\x9e\x1cN\'\xd7\xb7\xf3/|\xd2\xfc\xc3\xe3|:9}C\x10\xb4r4\xef\xfc\xe0\x8d\xfa\xdb\xfd\xa2\xfb\n\xb3\xee\xeb\xe3r\xfe\xf0s?v\xf4yq\xb1\xfc\xa0~\xf8\xf3\xec\xb7\xdfH\xbf\x9f>/~\x90\x9f^\xae\xcd\'\x04\xff\xfe\xe5\xe8\x92-\xa1g\xa0\xf93\x9d\x1c\xfek\xef\\\x95\x8f\x9eY\x1b\x80\xf0\x9d\x1a\xfe\xea\xfa\x89\xc6\xc4\xa8\xcb3j\xb4(\xcf\x06\x93E~6f\x967+\xe3\xc6\xf8`\xca\xa3\xc6h\xbd\xda\x9dN\x94\xaaG\x90\xf5\xd0\xd3\xd3\x0e\xeb\x11\xf2L~\x04p\xb6\x9f`\xb4\xb5\xd3\xc9I\xde\xa3\x1f\xb3\x1aA\xa7\xfe\xdc\x10\xac\xeb\xcf\xf2`h\xe1&\x06m\xa3\xae\x18\x1c\xd9z\r\x83E\x94\xd3\xb4\x06\'\x8f.\xcb\xc9pt\xf0\xe4\x1b\'0\xc0\x00>A\x04\xc1\x80\xe8Pt\xe6\xb0`_\xc7`\x9c`0\xd1\xc3:\x060\xc9\xcb\xa3NN\x0e\xc6\x94\x04\x0e\x00\x85\xc4\t\x0e0\x98`S\x10\x9d\x04H\xbe\xdf\x01\x13j\x9bF0\xb8\xe0\x82\xe8\x01\xc2\xa6\x1e\x1c\x8a\x01tLU%)\x81\x8c\x1aC\x18\xf6\x0e_\xffJ\x03\xa4\x91\xa3\x8c\xa6\xd7\x82\x01\r\xb1_\xe4\xbc3\x82\xc6\xd2\xf9\x1bhvLq\xb9\xba\x1b=\x9dX\x91-{C\x8c\xa9\xd7i\x08:bo\x16\xd2\xb4\xf50"\x1b&@Q`\xa0\xd9\xeb\xfa\xf5V4i\x0cD\x11\x08\xb2\xcf\xe6G28ap\x03\x0c&a\x10\x1b\xa7\x801\x06\x89\x01\x8c&\x8e\xd9\x18\xb1\xea7\xd0\xecu\xfdz_O\xc3\xa0\xab\x9f\xb9\xeag\xe4%\x14\xfb\xd9Ozg\xb1)V\xa3A\xf4\xc6\xf5x|$\xeb\x8f\xf9\x19\xe9\'\xca\xa3\xf6v\x03\x83n6\x0e`\x9bsU\x97#J%\x0c0\xc0@!\xe3L\x8f\x01m\x04\xdb\x8fS\xe4\xc58\xea\xeb6V=\xb0\xf7\xacc\xb0Z \x921\x92\x1clM\xd5\x8e\xb1(\x9e\xc1OG0\xf03k\xbd1\xe2\xf5\xce\xd4\xc8\x0b\x14\x02\xc6>\xc3\xcf\xf6q([\xd2Q\x02\x13\\\x0c\xba?%jg\xf4X\x0cy\xeb\xc5\x91| U\xaf\xc9\xe6|\x08"\x85\xf7\xd5\xb0\xb4\xb5P\x1b\x85\xfa\x8al\xb8\xd7ds\xc9\xa3\xf3\x95]\x13\xf4\xc8\xa2u\x01\xe19\xb2\xd9\x81l\x9eU"A\x91\x12\xa2\xec\xa6c\xf0aL6\xe2\xe0*[\xda\xf0_\xefb\xe5j\xe3+)D\x14\xd9L\xe0$\xb6\xef\x86\x18\xbcC\xdf\x82\xc2\xca\x01\xe4;\xc6\x8fs\xb5\x11\xfdZ\xe2\xf3\r\x0c\x01\xaa~\xa1F\x1b\xbb\x94`\xd0!\xad\xe8\xd7\r|\'\x98\xa4\xab\xa7{\xfa4O\x86\x18\x9e\xa3_?\xf4\x9d\x10\x93\xae\xec\xe7lp-6a,.\xc0i[c\x137b\x13u\xa5gm\xda#g,\x91X\x93l\xfba\x05\x83C\xa8\x0e\xe9t\xea\x97y\x13z\xde\xd8\x88\xcd\x96\x8fa$6\x9d\x1bp\x94x\x03y\x86\xaf\x18\xd6\xfc7\x0c\xf4\xeb\x118\xaf\x94\x99\x94\x9a\xbd\x154\xce\xa5\xf8\x1c\xfd\xc6!\xf7E\x8f\xb6\xd7\xa9\xf1\x147"\xb3#\x1f\x81\xd1\x1c\xeb+\r\xea\xcdZ\xc3\x96\x8c]\xc8&U\xfe\xf5)\xb5\x1c\xe0Wd\x8bC\xde\x89\x18$\xf4\rPY\xd3G\x963\x0e\x93y\x8eli \x1b\xa6\xa8m\xad\x9dB\xb4\xb2\x9b7i\\6\x07P\xc3h3.,%\x9cUc\xa9b\xc2*[\x04\xe0\xdc\xa2\x1b\x06\xa0:A\xea,KEwL\xc2\xf7D\xc5\xe3\xf9M\xd2\x0f\xcd\xd8\xf4\x1d\xd4\x8d\xc1c\x10\xff5\x90*\r\xa6\xb8\x1a\x9b\x19M\xbf%\xa5\x15\xedz\x19HV\xac\xfa\xd5D\xd1\xcf\xa9\x1f\xf6\xb3\x7f\xf4\xb2\x19\x8a\x1a\xd9\x81`\x1bQ\t\xd5=\xde\x8e\xf2\x0eFW\xf3\xb4\xde\xe4u\x0c\xb52\xd1\x95T)\x84\xaaG\x05\x0c\x8c\x01\x1a\x06\xe22\x1058\xe7c\x12\xbd{\xd7S\xd7f\xee\xae6v#\xf5\x03\xc6\x1a\x90\t\xaba\x9d\x0f\xad>\x8b\x8c\x01\x07\x18\xd0\x93\xc4U\x93^R>\xb0C\x8c\xd9\x98\xf2\x97X\xce\x06\x1a]\xc7\x90\x06\xc4\xefk)\x81z\xa0\x9d\x8c\xc1\xf6\x18v\x8asj\xe1Fr\x07\xa9%\xb8\x8c\x1a\xb5E\xc4Z\xac\x05f\xd5\xf5\x9e!\xd4:\x8a\xfa\xbeZ\xaf\x97\x1a\xb1d\xa7\xc4<i\\\xc3@\xfc\x1c\x84\xce\x02\xa5\x01)o\x8d\xe5\xac?\xa6\x07\xa3\xab\xaf\x07\xb2\xdcf\xbc\xd5\x8c\xe3B\xad\'M\xac\xb6\xa02\x951\xf8\x01\x06\xc3l\xdd\xe7`\x00\x02\\{*\x8dc\xb5\x06aK\xcd\x95\xd2&\x86\xc6\xcaTz\xd6\\\xd80\x90\xa6\x18C\x18\xd8\x82\xa2Qb\x9e\xea\xa5d\x04\x03\xe5U\xf0c>\t5\xe6\x91\n\xaf\x8d\x98GhU\x1b\xea\x86\xa11\xad\xce\xfe\x10\x07\x18\x12m\xd5Gz\x02j\xae$6\xc9\x1f\xfch\xde\x8c\xadx\x0f#\xbd\x93\x97\x0e\x909\xac\xa5/\x84\xdaC\xa6\xac\x874\xb0E \xdf+:\xe7MS\x94\xd8\x0c\xd1\x05\x1c\xb3\x85\xaf\x19\xd9R\x83\xb5\xc1\x0f`jm\x14d3\xce-P\xbb\xdb\x1c\x9b\xa0\x1b\x06\xc2\xed\x0b\xe3\x19\xc2\x93\x82\xf4z\x94\xa6JY\xbc\xe1\x93\xce\x8bH.m\xfa\x83\xf3\xd6\xd4\xd3\xb06\x8e\xa5\xce\xea+\xa6\xd5\xdc\r\xc2\xbf;\xcc\x8cT"\x16\xed\x13\x17;/5:\xd8\xdcG<\x83\x7f\xc1\x0cd\xa3:.\xf4\xb2\x01\xd5\x19\x92\xbc\x90w\x1e\x8b7*}%\x811Om\xc86\x88y@[ml\xab\xdbS\x1f\xb5*\x9bi\xb2Ar\xa9P\xab!/\x03\x87\xb5\x9bI%g\xfd\xb1l0\xf0\x1dOUT\xbf\x1b\xd1\x99\x15\xa3X"\x8d\xd1\xbe\x9b\xbc@\xea>GYnC\xb6\x84\xa1v\xbd\xad=+\xe1T:\x89\x14Ve\x83&\x9bq>yAC\xe5\xb6\xa41k\x13\x94&\xf3\x0fe\xc3AlR\xe3#\xadi\xa2\xfaV:\x10K\xb5\xe7h\xdf\xed\xa0\xfa\xa4\xf5\xb8\xe9\x93\xa6\xc6\x05\xb9_\r\x11mM\xabt\xd7z=l\xb2i"(\xdb\xab\x8e\x9e\x06\xb7,&\xb9\xe7\xd4\x04\x8a\xc4;\xe6\xa3P\xae\x88\x92\xd6b\xfcD\xd5\xbb\xc44yh)/\r\xe7\xc9v}\xe5\xeb\r\x8b\xa1\x00Y\x0f{\xc3\xc5Im\xecl\xe5]\xf45\x1d&\x06D\x18\xf6*\x06J\xab\xe8\xe4:#F\x94\xd4H\xd5\x11\xf6E\xf2\xf7\xc1\x00M\x0f\x94\xbd\x92(\x130\xeaz\x01F\xf6*\xd5\xcd*\x060N\xda2\xf2\x03\xbbnf*\x1e\xeb\x9d\n\xd8z}E\x8bd\xd4\xc5\\\x1e\x1dC\xd3\x83\x1b\xb4\xdbd\xe5\xd8\xb2G\x8a%\xe7|\'\x0c\xd8\xf4\x10\x1c9e\x14E:\x1bk\xe5Lu\xc7\x88-8iK\xf5\x12\xa96Y\xb7E\xd4~\xed>C\xf5wYR\ny\xbeR%\x0cM\x0f\xb4\x8f7B\xb6\x1eb\xf5\x07\xaa\xb54|?\x0c6\x0c\xdat\xe3\xa3\x94\x05\xc0\xed\x88d\x8f\xc8\x047r\xadK\xa3b\xae\xe4\xdczJ\xa6&<\xd66\xd07v\xd3\xba^\x15\x90\x9f\xad\\%f4\xd2F\x12AC-\xd0(\x1f\xa7\xd6d\xeb\xe7\xa4\xa2\xa3\x7f\x1c\x1f*\x9b\xc3\x9f\xef\xbe\xc7_!\xf0/\xe7T\xd0d\x99\x81\x08\xfd\xfa~\x99\xf7f\x89\x0f\xef\xd5\xcf\xca>\xdc|\xfc\xcb\xe1\xfd\x8fJ\xcd\xef\xaer\xd88*\xb3x\xda|\xb1\xe0\xa9\x88\xe4\xb4Ws\xbe\x9d\xcf\xe7\xd0\x08\xb1\xcb\x97\xf9r~\xdb=v\xcb\x07\xb5\xec\xaeo\xee\xba+\xf5\xfb\xc3\xcd\xdd\xc7\xdcL\x12\x1d.\xbb\x87\xc7\xe5\xfc\xe6\xee\xf1!#<8y\xa5T\xaf\xbev\'/\xb7\xf2\x95I\xf9\x99\xdf\x89\xf0AG7\x1f?\xd1&\xea\xea\xe6\xfa\xba[vw\x1f:\xf5\xa5\x9b\x7f.WE\xe9\'\xa5\xae\xba\xee\x0bO\xf8t\xbf\xe8X\xdf\xce \x8d\x9a\x1d\x12\xe8v\xae\x16\xdd\x7f\xbbE\xb9\x9d\xa7:\xf9L\xee\x1bw\xb8\r\xe4\x0b\x04.O)y\xf77\xf1Cms\x14\xf5^K.t\x06m%\xd5\x16\xae\xaf\xce\xa1/\xda\xfc\xf8JOAx\x86m\xa5\xcb\xbf\x97\x89U\xd2\x81\xcf\x0fVR\x15wf\xdbJ\xeay]\xf1\x17*\xd0sa\xe9\xb6\x9dI.v\xe6\x06r\xda\xa8K\xfcSq\x94W\xda-+\x1d\xa3\xf5m%\xe4+5n\xd4\xf9\x1e\xa5\xdc\xf4nY\xc9h\xc3\x00-\xa6\x8c6\xe4\xcbc\x0e\x12\xce8[W\xc6\xc1\x99\xc9\xe8r\xd5@\x91\x9du\xcd)zt%9\xfdY\x1a\x9c\x99K\x1d:\x139\xfa\xf3}\xec\x16{:`O\x90\xea\x94Q\x16\ra~\x05\xc1L\xc0\x11=\xbaR\xf3JSW\x92\xd9l\xc91l\r\xd6}\xda"\xa7e\xdd\xd6\x8e9_\xc9\x95\x95\xce\xfb\xd2\xac\xbb-\xba\xe5wBg\xb5\xcfe\xafs\xa1\\cD(y\x95\xb7\x1d]\x99\xe5\xb4UC&\x1aS.\xda\xbd\xeb\xb3\x80\xf9\xd6J\xd7Vb\xd1\xad\xc9\xaf\x162\xc5\x86-+\r\xaf\xf4\rm\xe6T\xd2\xb1\xee\xd1\x06\xef\xbe\xb52\xb43C9\x13\xa9\xbe.\xec\xba->1\xf2\xca8\\\x19\xfb\x0c\x83\xc5\xe3q\x8b\x9c\x98\xad\x92*Z\xabu\xb1\x86):&#\xe9o\xac\x84\xe6C.j\xb1c\x89\xd3d\xb7\xa1\xf5LmJ1\xb9]~\xea\xd4\xcd\x1d\xb1\xec\xed\xfc\xf1\xe6\xfeN\xbd\xef\x16\xf7O\xeai\xfe\xa0\xe6WW\xe5E\xf1i~\x95\xd9/\x90u\x99\xcb\x07T>\xc2\xe3L\xe3k,n\r\xa9\xb7Px\xd9\xe6\xee\xe5|;\x83\xf3\x8f+\xf4\xad\xbeE\xc7\xcc\x92?\x8dp\xb1\xac{\xd3\xcd\xef\xd4\xc5\xa7\x9b\xeb\xc7\xec\x14D\xd1o\xe6_\xfb\x01\x9e\xe8\xe3\xac\xa9\xe5\xc5\x8b\x17\xear\xfe\xfe\xf7\xc5|\xa9\x8eo\x1e\x1e\x19\xce\xfd\xb5:\xcf\xf8n\xbb\xbbG\xf5z\xa04\x9a\xdd\xf4\xf2\x8e\x05\xdd\xed%\x1f\x0c\x7f|\xac\x1a\x93\xd1\xa7\xf3w$q\x1evh\xa3\x0c\xffrzzH\x83\x86\x82 \xc8X\xc6\xf9\xee\x96\x10\xef\xf6h\xd7~a\xe9v\x8bd\xf5\xd0\xeez\xd1}`\x84\x0f=(\x9b\xdf)n\xfe\x9a\xb1\xb1\t\xe5\xc7\xb7\xcd&\xbbl\x87\xaa|V\xeb\xee\xaab\xdf\xb2\xf6w\xfb,U\x86\x0e\x17\xf3\x0f\x9fe%\x0f\xfe\x1f\x8eL\xe6\xe2'
p297
sg22
g23
sg50
Nsg51
Nsg52
VXL
p298
sg54
F0.53480000000000005
sg55
S'40bcb47dd9fe9364502ee191fe57b40a'
p299
sg57
I31
sg58
VLeast Squares
p300
sg60
F0.22420000000000001
sbag1
(g12
g3
NtRp301
(dp302
g15
I00
sg16
Nsg17
S'3a220b8326cc5c940323bab1e97ebd22'
p303
sg18
(lp304
sg20
S'x\xda\xb5Zmo\xdc\xc6\x11\xfe~\xc0\xfd\x87E\xd0\x02-\x12_vg\xf6\xb5\xa8\x02(\x8a\x15\x19\x95%[V\xdb\xa0\x08\x10\\\xac\x93-X\x96\x0cI\xa9\xd3\x7f\xdf\x99\xe5\xce,\xefH\x19\xfa\x12\x01\x92y<.\xf9\xcc\xdb3\xcf,\xbd\\\x18\xfa\xf9\xfcyu\xb7\xb97o\xef6\xeb\x87\xcd\x85\xf9\xf5\x7f\xe6\xcd\xd1\xf3\xe3\x9f\x8e\x9f\x81u\xfe\xdb\xb4\\,\x17\xe7/\xce\x8f\xe9:\xf3\xea\x993gf\xcf\x9cl>\xff\x8d?,\x17\x07\xcf\x8f\x8f\x8d]%g\x13\x9a\xb4r\x88\xa6\xac\\1.\xaf\xb27\xd9\xad\x02\x98\x9cV\xc9$\xbf\xf2e\xb9\xf8\xcf\xf3\xb33\x03\xb4\xc2\xba\xfa\x07\xf9o\xfd\x03z\x84\xcb\xc5\xf1\xfe\xf9\xb9\xa1\xdb\xbf9\xdc?0\x07\xe6\xc8\x1c\\\x9b\x13s\xba\\\xfc\xf3\xe4\xc5\xb9\xf1\xd9 \x98h\x9c5\xb0\\\xbcxsz\xa67\xa4\xcf\xcf\xf7\x7fxE\xd7\x03\xff\xee\xebG\xe4\xdf\xfe\xd1\xf1/}4\xf4\xac\xd5\x9b\x95\t\xcb\xc5\xab\xe3\xfd\x13c\xc8\xea\xe5\xe2\xfb\xd3\x93\x1f\xcc\x9f\x8e\xc8\xbc\xd3\x93\xc3\xe5\xe2\xf2\xe3\xfa\x13?i\xfd\xf6a\xbd\\\x9c\xbe$\x08\xd6\x04\xba\xee\xec\xf9K\xf3\xf7\xdb\xeb\xcd\xef\xb0\xda\xfc\xfep\xb7\xbe\xff\xae\x9d;\xfap\xfd\xe6\xee\xad\xf9\xea\xcf\xab\x9f\x7f&\xff\xbe\xffp\xfd\x95|\xf5\xed\xce\xf5\x84\xe0\xdf?\x1e\x9ds$\xec\n,\xff,\x17\x87\xff\xda?3\xc3\x8f]y\nD\xa4\xe7:\xfe\x18\xda\x85\xce\xba\x94\x86c\xb4P\xc8\x91\xc3\xb1\xf3\x99\xdcC?\xce\xad\xea\xcd\x86\xf3\x8e\x8e\xe2ph\xb1\xe4`\xf6\x96\x0bc\xf4\x116F\xcf\xb7\x7f\xc6~\x8c\x11\xda!\xe4\x0c\xed\x02\x87\x9e0\x9cT\x0c\xbe\xe1\xb2\xd1\xc6\xf6=\xa6\xecK\xc3\x10\x01\x00\xe3\x14\x83\xf5A.\xb1\x10(^;\x18\x10\xa1\xb4C\xeb\x9d\x93C\xc8\xbe\xc1\xb1\x11)\n\'0\xc2\x00\xb1\xa4\x90\x05\x83\x87\xd2\xee\xe0\xbd\x8f\xb1\xcca\xb0 w\x06\x9b\xcb.\x06\x97\xa2`p\xa1(\x1c\xe7\x82"\xcb\x8c\x01G\x18\\"\x88\xed\xa6>\x85\x14%.\x05\xc2p\xbc\x83!\xb8\xa4~H\xd1O\xfc\xe0}\x10\x8b!\xa9\x1f\xbc/\xdd%T#\xfb\x87/~\xa2\xcfttT\xef\xd6"\xe1\\v\xa1-\xa2\xc7\x97\x8e\xa6L\xd1<sC\xca\xe9\xdd\xe8\xe8\xc4\x8bm5\x1br\x8a\xcd\xbf)\x81O\xcdf\xc4\x10#\xce\xd8\x06\x11\xb280\x17;\xf1o\x88\xb0\xed\xeaj&\xa6n\x1b2\x860\xc2\xe0\x8a/\xa5\xdd\xbf$\x17\x8b\xc4\x9er\xdd\xce\xc6\x98\xc0\x89/3\xa1\xdf\xf5o\xb1\x9aQ^\x8c\xb36\x00\xcaY\xc7TuP\x9d(q-\xb1H\x01A&\x08\xcd\xab\xe4`\x8fn\x06\x03B\xaf7\x9b\xec\x14\x03*\x86\x04\xe2\x12;\xe4r=\x9b\x0bc\x80\x11\x06*\x19/y\x86\xbe$\x94\xb8\xf8@%=\xe7\x07\xd0X`\x08i\x17\x83G\xfd\xdaBO9\xacY2\x1c\xe6(\x99\xe19\xcf`\x94g\xde\x8f\xb2>P\x9e\xa2\xa0\x89\xd1\xc5\'\xe4\xd9\x01\x8em\xcb%\t\xd7@t6\xb7z\xcb6$\x98\xcb\xb3h\x93\x80\x8fd\xff\xaem!(k\xd0\xcd@\xc3\x9d\xe4,\xb8\xe8\xb7l\xc3\xfdn[(1f\xc9t\n\x8am\xd1\xce>d|J\r\x1d\xf8\x91m1QzK\xc1S\x1e\x95\x06<\x13\x87\x07?g\x9b\xf7j\x9b-\x13~\x08CEV\xdb\xb0\xdb\x16\xf5\x90\x8a\x8c\xda\xf6A\x18c\xa0\xa0\x88E\x14V\xb5\x88\xa2\x85q\x0e\x83o\xd0\xea\xa1\x9b\xf87r\xa7o\x0f\xa6z\xd1\xfc\xb5\n\'g\xb7\xe5\xdf0\xca\x9d\x04\xcei\r\xc6\x80y\x84\xa6\xc0S\xfc\x1b\xc7\xb9C5(\xfc\xec \xd9\xd2\x9e\x12\xb3u%\xccq\x14$\xa98(8\xa9M\xf0N\xab\x90\x1a\xa3\xd8F\xb4\xac\x87\x85\xf4\xc2A\xda\xc2\x10\xa8\x08\xc59)\xc4\x86\'R\x97F\x98\xe3\x87\x90\xf5\xd0\xc1\xa4\x17z\xa85\xd4\xf2\x17\xd5\xbfEY\x83\xa2\xb8\xe5\xdf4\xf2/\xf5I\xb2\xa2]I\xa5/7\xa0\xc2t\xc1>\xc5\xbfy\xcc}9\'\xc9\x1dj\x8aIt\x07QJ\ts\xfc\x8b\xc5yu\xf5Tk\x90V\xe8\xbc\xe3z\xcb\xcfa\x94Q[\xb6\xe51\xef\xe4\xdc\x18\x97\xa3\r\xde7\xdb\x82\xf3\xc9\x86\xa7\xd8VF\xb6!\xd1N\x94cG$&\x0c@\xa4\x12g\xe3\x06\xda\x86\x11\xa7u\x81IS\xcb\x16\xec\xbd;\x85^\xa6\x9e{\x8b\xed\x18(\x07s\xf4\xaa\xf5\x8aD+\xb0\xf4\x99\xd5Q\xd6\x81\x96\xb2\xb5_\xd0\x0f\xceK\xa1\x13U\xa0\xb6[`\r3\xf2oE#\xecK\xd2\xc9\xb5\xf8PK,\x92\xf5\x81\xd2\x1a\x9e\xc4\xebU\xbaI\x84|\xc9Y4\x19\x12s\x89N\x85\x98\x13\xcc\xf7n\xb5\x8d\xbb\xe1.\xf7\xa1\xeb\x9e\xf4#m\xa4\x15K\xded\x0c\xd01\x90\xf7\xb5Y\x84\xe0\x9d,\x83H58\xd77\xd1\xa9\xec\xc5X&\xf9\xeb\xa3\xeb\xf9\x8b\x9d\x7fK\xf7/V\xfd\x80#\x0cd\xbb$Npl\xa5\x08~\x87)\xcc\xf6\xb7N\xd7%\xf9i\xef\x0eN\x996()t\xd6 \xe4\xc0\x18|\xc3\xf0\xac\x92\nuYa\x02\x04\xd1\\\x8e\xe8\x0c\xe6\xfc@\xeaJd/1J\x9c\xf4\x80\x94\xe5\xce$v\xd4%%*s\x11Y0\x86\xd018J/+] 9\x07\xc2\xdb\x94s1\xccje\xb9\x84\xe7\x96<\xe5\xc9\xce\x1aY\xe1\x10Q\xf6\xc3\x12\x19C\x1ca \xf9-\r6S/p\xaa\'-\x89\xdd\xb9\x9c\xf4\xa8\xa9\x91a23`v\xfa4\xd4E\xa4\'\xbb\xa4\xca\xb5.\xd2(\x16T\xda!H7D\'=\x8b:S\xb6su\x01\xbd\x92\x91\x87\x82]\x0c\xaeW\x80\xb7\xbdga\xc7\x10x\\\xaf\x99+\x18rA\t[\xa1\x86!2\x14\x99\xc4\xe6x\x1dt\xe4$b\t~\xda7\xa3~\x9dB\xd7\\\x9a\xc8\x9c\xd4\x8c\xa1\x8cb\x91\xa8\x08\x07\xfd\\\'\x02\x99\xbe(9\xc9\xccY\xee\xf3#y;\xad\xcd\x92U\x1bE\xaf~\xc8\xa0\xd3-\x01b]m;\x06\x1aY|\xe3"\xc2S\x92\xf4\x00b\xc9\x98\xeclm\xaa*\x08\xaeL\xb5g\x0c\xb1\xe7d\x97IIu5M\r\xdb\xbaZ\xf8\xf7\x193\xa3\x8fa\xb0\x9c\xb88\x04aL \xb9\xee\xfdS\xf8\x17\xdc\xc86\x9fpP\xe6t%Rz\x06\x99\x1f\x88=\xe7tu\xf0:\xa0\x91\x90\x8fS\xff\xda\xdc=\xd9\xe7\xb7Z \xc3\xec\x04\xdb\xba\xba\xa2i\xb6\x01\x11Mc;\xca2\xa2D\xd0i&?M\xf7\x01\x8cr\x87x\xb8u$\xe20\x92\xfcV\xf6%Bqsq\x0bE\xc4\x02\xf5\x11;\x8d\x9b/Z\x9d\xe0\xb0\x0fb\x9d\xe2\xc3v\xdf\xach\xda\xb7$\xbac\xab\x1aB\x96R\x11\xf5D\x82%\xe3\x93l\xc3qmR\x80Pf\xde\x94%nD\x9eq\x96\'}\xc6\xce\x93\xb6L\xfbE/\x86\xe0Jo\xa1JW\x8eg\x86\xb1m\xd8m\xe3\xa6\xea\xda\xfaB\x01\xd6\x8e\xee\x11\'\x9dc\xce6C\xe6\x1d\xb3i"DI\x87\xaa\x14 \t\x16DS\x11%5\xb9\xcc\x8a\xa3o_\x11P\xe9\x14\xc8\x1b,\xdb\xe6\xd1\xcdz\xd9g\xe8\xd3}\x10\xfa#\xa2\x83\x8aa_1\x04 ^Fq+F\x91\xec\xb6\x14\x18\xf8\xfe\x0f\xc2\x00\xdd\x0f\xd4\x87\x9c\x88\t\xaa\xfb\x9c;\xaf\x84a\x13g\x1b\x03\xd0, \xea\xc5\xf2\x10\xb7\x83\xa1d\x15\x9a4`\xf4\tB\x8b\x96\x9eg+\x86\x91\x1f\n\xcd\x07Q\x0c\x03\xeft\xda(vH\xc1?\x08\x03v?$\xca$\xf1\x83\xf3\xd1\x82b\xf0v\xe8{\xbb\x18\x9c\xb8\x8aw\x99\xfc\x04\x83\xeb\x84?h\xef6\x9e\n\x1cR&X1t?\xe4B\xb8\x84l\x13w\x97\xae}\x1a\xcd\xfc!\x18|\x1a\x8d\xe9\xf4\xd4\xa8r\x84\xba\x96\x94\'\r`nN\x9a\x14\xdd\xdf\xb3y\x86\xae\x89\xad\x93\n\x0em\xdeR\xa8\xb5I\xda\xed\xad\xc4\x8a\x06ts\xcb\xa1\xd7\xa88\xad\x04j\xbcO\x1a\x05\xb8\xeca\x7f_Y\x8dF\x0bH\xaa\xbc\xa8\x99\x14\xe5[[fT\x8f\xc3\x88(\xcfg\x9d\xb6\xe3b\x12*\xfd\x0e]\x84\x05U\x7f\x94\xcc\xecb\xf8~\xbf+q\xd2\x86\xea\xb3H\x83\x97\xcal\xc8nFq\xd0\xb4*\xbb\x89H\xfe\xd8U^\xf4u\x92\xc4\x0e\xbeo\x9d\x81n\xa2\x97\x1c\xeb\x8e\xc5\xc8\x0fA\xef\xdf\x1eeG\x91\x99\xa1\x1e\x8a\x9d\xecZ\x93()\xbb\xec\x0e\xc5\xea\x8e\x10z\xdd\x17#G\x08\x0b\x11]\xb1\x12\xb7\xe3X\xd8\x84\xb2\rM\xc3\xae\x97\xfd\x7fG\x13I\x99\xd9\xd1t](Sb\x83\x9d\xc4\xc2\xaa\xd6\xa4\xec\x80>\xe0\xebY\xd2\x0e\xac\xfe\xc6\x18\xa8\x7f;\xd9\xfba&\x14+rn\xd3\xd26\x06\x00eH\x00\x9c(q\xa2\xed\xa2~\xc0\xa8\x01w*\xc2Hl\xf2\xce\x8d\x1fa\x80@\xfa]f\xdc\xc0\xcau4Z\xcc($jW\xb2mJ\x03\xc9d\xfa\xe6n&\xd9\x17\xfaK\x15\xee\xba\xe2\xdfTw\x00\xd2\x18C\xe1Y\xb4\xd5\x05f\xdd\xfes@\xcah\xa6.|\x0e\xda\x82\xebn\xc86\x06:\xa7\xd3aLn4\xf6\xb7X8~e\xc4;\x84#\x0c\xc8\xfb\xa8Eg}\xd0\xac\x86\xd0&\x95\x1d?\xd0\x02\xe9b\xc8\xdb8;~h\xef\xa4\xaa\x1f\xfa;\x17\xfa\x91\x9c\xcc4g\xf0.\xf0\x18\x03\xf9\\6\x13S\xa09&\xa9\\\x0bs\x93\x19%*\xc8!\xd1\xdb$\x16\xb9\x04!\xba\x10\xba(\xef\xd3a)\xb5%\xe7\x11\x06\x97C\x907\x0c\xbe\xa0\xbe]"\xa6\x848\xa3*\x89\x97U\x9c9*\x9d\xddX\xb4\xf7\x15C>\x94\x9e\x93"\x9e\xe9\x009\'\xdd\xf7#\x0c\xe4~\xd9\x06\x01~O\x95\xf4\xb5Y\xc0\x99\x9c\xa4\x04\x97K\\\xdd\xab\xdb\xa9M*\x7f\xdd\xf7\x06}7b\x9d\xee\x16P!2O\x96\xb1\x1fh\xbc\xcf\xfa\xb6\x81Ahe9?\xb3c\xec1\x89`%\xb1I\x04\xb0\xe3\x07\x8c\xaa\xa3\xa3\xf3=\'\x85\xb9\x08L\xe4\xe9\xd0\x8e\xfd\x809\xca\xe8ML\xa1j\x82\xfa\xb4\xcd\xb3\xb5IU\xab\xa9\x91pR\x9b\x16\x95\xabQ\xe7i\x8b\xc2\x1a\x8eR\x95bq\xf4\x8f\xe3C\xe3k\xfb\xe2W\xb6\xf3o\xbe\xf9\x9b3\xaa\xbc\x81\x8chn\xbd\xbc\xbd\xab\x88\x80\xe2}xk\xbe3\xfe\xfe\xea\xdd_\x0eo\xffj\xcc\xfa\xe6\xa2>?\x10!\xf3e\xeb\xebk\xbe\x14yl\xbaX\xf3K\xe5\xfa\x1cR\xdeT(\x9f\xd6w\xeb\x8f\x9b\x87\xcd\xdd\xbd\xb9\xdb\\^\xddl.\xcco\xf7W7\xef\xea\x1e(\xdd\xfbns\xffp\xb7\xbe\xbay\xb8\xaf\x08\x9f\x9f\xfc`L3\xb3\xbfJ\x96\x97\xc9\xaa\x04\xf8\x98_\xe5\xf3\x83\x8e\xae\xde\xbd\xa7\x9b\x98\x8b\xab\xcb\xcb\xcd\xdd\xe6\xe6\xed\xc6|\xda\xac?\x0cB\xcc~c\xcc\xc5f\xf3\x89/x\x7f{\xbda\xbf\x90\xb2\xa0\xb3\xee\x19\x19\xf4qm\xae7\xff\xdd\\\x0fyE$\xf2Z_\x931\x01\xb3\x88\xab\xc5\x88\x03\x11q\x87\xef1b\xbf\x8b\xe0\xa3\x95\xd0Wb\xe5?\x0e\x11\xa7\x06\x8bs\xce\x96\xd9\x95\xd4D^\xe3he\xe0\xc9\x86\xfb\x19w\x12~\x03\xcbd3\xb72FZ\xe9\xfbJn\x0c\xc3\x1dqxv\xe2\xcf\xb3+))^\x87\xd13]\xb4C]\x84\xfao\xf0\xfcV\xe8\xd1\x95q\xb4\x12yW\xa8\xda\xeb\xea\xf7\x96\xcbqne\xa0bx\x9d\xfaJ\xcf\xda\xa3JA\xae\xe5*\xdb\x1f\xf1m\xe0g\xe6\xd1\xca\xe8\xc2 j\xb1\xde!\xe0cQ\t\x1c\x952ZiyBg{C\x1a<\x08\x8fx( g\x82\xed\x99\x00\xb9\x0co\x06\x03\x0c{\x9e<^=\xbe\xd2\x8d\xec\x848x(\xc7\xe1]Fy\xccC\xc0+\xa1\xfb\x96\xabpx\x07\xef[\xf6\xa5/\xad\xc4Q<!\r\xe2\n\x87\xbc}\xdcN\xc7+\xfd(\xe3}n+\xdc\x90\x8d<\xf9\xcd\xad\xf4\xb5VB\xb7\x13\x00\xdb\x08\x98\x86x\xa7G\xd0z\xce\x04\xdd\xc0\xecQ!>\x0cC\xd4 |ie\xeah\xa3u\x83\x87\x10\xa4w}ie\x1e\xe5\xed\x10G\xc4<\xdc\xa1\x8e&\xb3+\x13\xaf,\xbarx\xfd:h\xff\xa1\xca0~a%\xf4\x1c"Ai\x87\xbd\xc94Txb\xce\x7fl%S \x93\xdb\xf9\xfb\x8d\xb9\xba!\x96\xfd\xb8~\xb8\xba\xbd1\xbfn\xaeo?\x9b\xcf\xeb{\xb3\xbe\xb8\x18\xfe\x7f\xd3i\xfd\x1f8m\x81\xac\xab\\>\xa2\xf2\x19\x1eg\x1a\xdfaqj\xf9\xa9Q\xf8p\x9b\x9bo\xd7\x8f38\x7f\xb9E\xdf\xe6Kt\xcc,\xf9\xcd\x94\x8b\x93\xac{\xb9Y\xdf\x987\xef\xaf.\x1f*q\xe27\xe6\xe5\xfa\xf7v\x02\xf8\x8d\xe4\xaa{\xe5\xeb\xaf\xbf6\xe7\xeb_\x7f\xbb^\xdf\x99\xe3\xab\xfb\x07Fs{i\xce*\xbc\x8f\x9b\x9b\x07\xf3b\xe43\xba\xba\xbb\xe5\x17\xb6s\xaf\x19>:\xfd\xeeA\x1d&g?\x9f\xfdB\x06\xd7\xd3\x01;\xd0\x1fOO\x0f\xe9\xa4\xa3*\xd1\x1bT\x98\xbf|$\xc0{\x03\xd8\x9d/\xd8\xb6\xbd\xc1.}\xe6\xe6\xf2z\xf3\x96\x01\xde7L\xec\xfd\xb9o+4\x0e\xa0|\xf9\xaaGd\x8f\xa3\xa0\xaeg\xa7\xeem\xbb\xf5\x15\xfb~\xaf\xf5\xa8\xe1\xd4\xe1\xf5\xfa\xed\x07Y\xc9\'\xff\x0fx\x11\x08~'
p305
sg22
g23
sg50
Nsg51
Nsg52
VXL
p306
sg54
F0.53669999999999995
sg55
S'40bcb47dd9fe9364502ee191fe57b40a'
p307
sg57
I32
sg58
VLeast Squares
p308
sg60
F0.22689999999999999
sbag1
(g12
g3
NtRp309
(dp310
g15
I00
sg16
I35
sg17
S'9fbc4809528925105de89dc8c50d1f38'
p311
sg18
(lp312
I35
asg20
S'x\xda\xb5YkO\x1c\xcb\x11\xfd\xbe\xd2\xfe\x87\xd6U"%\xb2YwW\xf53\nW"\xd8\\\xac`0\x98$W\xd1\x95\xac\xb5\x19l\xe45X\xc0\x8d\x9d\x7f\x9f\xeaGU\x0f\xbb\xb3\x0e_\x8c\xb4hvf\xba\xfb\xd4\xe9S\xaf\xde\xf9L\xd1\xdf\xd7\xaf\x8b\xdb\xe1N\xbd\xbf\x1d\x96\xf7\xc3\x85z\xf7_\xf5\xe6\xf0\xc5\xd1\xafG;\xa0\x8d}\x16\xe6\xb3\xf9\xec\xfc\xe5\xf9\x11\xbd\xa7^\xef\x18u\xa6v\xd5\xf1\xf0\xf5/\xf9\xcb|\xb6\xff\xe2\xe8H\xe9E0:\xa0\n\x0b\x83\xa8\xd2\xc2$e\xe2"Z\x15\xcd\xc2\x81\x8aa\x11T\xb0\x0b\x9b\xe6\xb3\x7f\xbf8;S@#\xb4)\xff0\xff/\xff@\xaep>;\xda;?W4\xfd\x9b\x83\xbd}\xb5\xaf\x0e\xd5\xfeJ\x1d\xab\x93\xf9\xec\x1f\xc7/\xcf\x95\x8d\nAye\xb4\x82\xf9\xec\xe5\x9b\x933\x99\x90\xbe\xbf\xd8{\xfe\x9a\xde\x87\xfc\xd9\x93\xaf\x98?\xfd\xab\xc9\x1f\xfa\xaah\xad\xc5\x9b\x85r\xf3\xd9\xeb\xa3\xbdc\xa5\xc8\xea\xf9\xeco\'\xc7\xcf\xd5\x1f\x0e\xc9\xbc\x93\xe3\x83\xf9\xec\xf2\xf3\xf2K^i\xf9\xfe~9\x9f\x9d\xbc"\x08Z9z\xef\xec\xc5+\xf5\xd7\x9b\xd5\xf0\r\x16\xc3\xb7\xfb\xdb\xe5\xdd\xcf\xed\xde\xe1\xa7\xd5\x9b\xdb\xf7\xea\xa7?.~\xfb\x8d\xf8\xfd\xf8i\xf5\x13?z\xb6\xf6>!\xf8\xd7/\x87\xe7y\'\xf4\x02t\xfe\x9b\xcf\x0e\xfe\xb9w\xa6\xea\x9f^X\x1b\x0cqrb\xf2W\xd7^4&9]\xafQ#Z\xdf\xae\r&[\xde1fQ&\xab\xf7\x8d\xf1:\xd6K\x8d\xd1E\xb5;\x9f)%K\xd0\xee\x81\xa5\xab\x9d\xcc#x\xdd.\x01\x92m/\x18\xedH\n\xc7\x05C\xbbg5\x1a\x9e\x1fCp\xb1a\xf0\x04\xce\xc2&\x06m\x83\x0f\x8c\xc1\xe9\xb4\x8e\xc1B\xe275-\xcd\x97.\xa6\x06\x87PZ\xc2\x00#\x0c\xe0\x13\xe8\xc4\x18\x10y\x06k\x1d&7\x85\x81\x88c\x93\xa2\r\xeb\x18\x004[L\xf3\x02/\x8c\xc10\x1c\xb0\xb4\x17\xc78\xc2`\x82\x8dl\xbb\r\xa8S{\x17\x13$0\x13\x18\\\xb0|\x89@\x0e\xb2\xce\x83s\xbc\x01:i\xcf\x0b\xa7\x10\xf9.m\xc6|\xb6w\xf0\xf2W\xbaAh\x0e\x0b\x9aF\x98!\xb7Mm\x90\xf3\x0e:\x9a\xb4\x89f\xc7T\xc9\xc9ltul\xd9\xb6\xa2\x86\x18]\xdb\xb4\x10td\xf2\x10\x9d3q\xc262\x1a\x99@\x1f6t\x06\x04\x89\xe97\x85\xd4b\x10\xc8 \xba&\xdb\x8e\xdd\x08\x83I\x18R{\x9e\x02\xc6\x18\xd8\x070\xb84\xb5\xc7(\xea\xc1\xa870X\x1f\xd9:mu\x10\x9d\x05\xd9n\x92\'\xf9~%\xab\xedk\x8a\xde6\x07\x82\xe8Mj\xc3|4!Na@\x87\xa2uMJ\\\xc7\xa0\xa3\x13U\'\xd1:x\xc1P|~\x1fF\x18\x1cMj\x99\x7f\x1b\x8do\xfa\x0b\xd6%\xb4S<8md[H\x07\xeb\x18\xac\x11\xd6\r\x8a\xb8l\x01^u\xe6\x12+#\xab\xfe\x10F:\xb3\xd6\x93\x9b\xb7kghc\x19Mv\x81G\xe8l\x1f\xc7\xb6%\x9dX\xa9@\x91\x04\x9a\x9dQ;\xed\xa7\xfc\x98v\x83=\xc3\x07\xd8\x88%\xce{\xcfVx+TC\x94\xd0F\xd7\x0fl\xc3\xbdn\x9bK>\xa0\x95\xe8\x1a\x99\xe9hi^x\x8cmvd\x9b\x0fV\xec!+-\xdb@\xd2\x0c\x05\xe5F|HIl#\x02\xd6m\xf3.\xb0\x15\xb4\x03\xc8\xb6Edw2\xb4\x03\x84\xc1\x8d1xG\xb2g1\x04@#\xda1\x1e\'cut\x12\x97)/\xafc \x82\xba\xf3\x8a\x0fY`\xed\x18\x82\xf9\x80_7\xd2N0\x89BX{\xd3\x93;FA\x03\x1bQ{\x92_?\xd6NH\x1a=G?g9Vg\xdf\x9c\xccC\xe0\x8c\xf8\x85\xde\xcc\x01h\xc0J4JQ\xe2\x03\x88oB\xaeQ\xf6\xc3\x03\x0c\x84\x1ce\x83\x80\x9d\xdf\x9b\x10*=\xeb\xfc\xda\xc4\x92@\xdc\xe4\x97\x9c+\xf5\xe4#9\xc0[\xc9\x0c`\x1f\xf2\x1bF\xfczl\x99{\xa7\xec\xb6\xe7\x9c\xe6\x8ds\xf8(~\xe38\xf6Q\xbc\x0b\\Gx\xf2\x1b\xce.\x8e\x08\x9e\x8c\xbf\xb4\x8c\xf0K\tl\xdd6\xca)\x12l\xbav\xbc\x137\xd5\xb9\x8e\x1b\xd9\x16\xc7q\'R\xb5\xc3\x99\x17\x0cmrCc\x9c5\x8f\xf2\xcd4\xb2\rS\x04\xf6M\xa4\xbd\xe2\xfc\xe6\x88\xff-1\xd5Hn\xf1~\xa2\x86\x11\xb7!\xdf\x95KD\xb1-\x9a\x92[t\xc7@\xc2\x91XN\xbe\xa69C:\x9a\xcdOb\xc0\x91o\xc2\x06\xbf\xa8\x83\xe4\xb7\xc8A\x95\xca:\xc9z\x86$\xfe\x80\xdf\x82\xa6\x99\x05T!!\xc7A\x00\xc32\xa5\x82-\xeb\xf4\x11\xfc\x16\xe7j\xcb\x1a\xa7\x81g\xb0\xe8\x8cm\xdb\x8d\x10|Yu\xd36\xc9\x86\x94\xd66b\x9f\xab\x95n\xb5\xa2\xa7/\xd4\xba\xd7\x88)c\x80\x8eA\x93d\x0cs\xea|\xe4\xe0\n\xde\xe1\xa4o\xa2\xf3r\xe9qS\xbf\xb4\xc9\xbcp\xecE\x83\x93\xf8K\\\x97=\xc6\x11\x06\xf4R\xdd\x12\x93\x9e\x0b@b\xafE\xbf\xf5\xfc\x16"\xf6ze\xb3~H\xbd8\x8dNR\x1d\x1a\xe8\xec\xc4\x8c\xc16\x0c;\x85[\t\xea\x9e\xe4\x10\xd8\x8b0\x1a=\xe5\xc7\xb1\xca\xb6\xf4\x07\xd6o\xf0\x10\xa8\xde\x96\x9e\xa1\x97\xee\x11%;\x81.zp\x1d\x031\x13xR\x8a\x8c\x9a\x95F\r\x03\x15\x94S<\xd4DQ\xb7q\xa2g\xc0\x9e\x0b\xbd\x11\x1eL\xaf\x95\xad\xb7\x19\x83\x1fa0.r|&\xef\xd7\x91\xeb:ba:\x17\x82\xe8\xc1\xe6jx\x03\x83\x97\\h\x9d\xa4\x0e\xeb{\xdf\x12C\xc6\x10F{A\x84\xb1\x06\x029Yl>\x02!;\xc6\x94&\xc1JL\xa5\xfa`\xc3\xe7!u\xe3\xb5\xf8\x85\xed\xf2\xc4T0\xc4\x11\x86\x9c6\xdb\xfc\xd4E\xd1npm\x1faR\x0f$\x19)\xde\x83\xdf\xac\xed\xbd\x93`\x93\x8c8$rv\xcf5A\xf1\xcd4\xda\x8b\x10\xa16\x85&\xf7\x1a\xdapmOJ\xb5\x93y\xd3K+F\xa1b\xa3\xa6u u\x1fE\xf3Q(\x96\xba\x04l\xd6\x03\xe8\x8e\x81p{\xac\xfbNxR\xe0~\x07"\x90\\\xa74\xe9,H\xa9\xa6\'jO\x0c#\x0f\x90\x12\xbb\xe770\x0fs7p\xfc\xdd\xc9\x91\x91\x10T\x05P,\xa6<\xc4\xea\xb4\xa8\xdd\xa3r7\x98\x91m9]6~)\xd1\x11\'\xdc?8\x1f\xc2d\xed)\xd5\x86\xa3\x18\xb2a[\x10E\x19\xe8I\r\xa5\xd9\xc9q\xf0\xa1m\xa6\xdbF"\xb5\xad\x07%\x95\xd1NH7\x93\x0c\xf8G\xd9\x06#\xed\xf8,\x81\xb6oT7r\x07b)h\x98\xc9X\x92\x90\xa5\xe8\xac\xdd\xcc-I\xfan\x13{#VsV\xf5c\xfd\xb0g(h\xda\x8b&\x13\xdal3>\xd7\xfc\xdc\'\x91o=\xaa.\x01\x1c\xf9&\xd5\xfdFz\xde\x18=\xb2m\x14\xaf\xa6j\x02*9\xbb\x8bP\xe5\xb2n[\xad*ju%\xa5\xa5\xd1\xb6w\x80~\xad\xd7\xc3n\x9b\xe6z=\xa3\xa1\x96\x03\xc46S\xf3\xd0\xff\xb3M\x91yG\xd94\xe4#\xa2\x98\x18/\xb5\xa6\xbd\xcaN\\p\x98\x9c\'\xfb\xf1U\xd0\xdc\xca\x1a\xccI\xee\xa1y\x86\x8a2\x94\xc6.\xf4t\xe8\xa5\xe4I%\x15\x1d\x99=\xc1`iN.\x050R;\xcd\xbaO\xb1\x85\xc5\x1f\x84\x01:\x0f\x98\x8fT8\xdc\xe44\x1c\xc4\xf7\xc0L\xf0\x00\xb9\x9e\xe2\xca\x81\xaa\xf95\x0c\xd0b\x7f\xc1`\xa3\xf4\x83NR\xb2\x8b\x90\n\x86\xce\x03\x95\xf1\xc0E\xb4!\xb5\xf6\xa3."\xe2Gb\xc0\xceC\xc8\xf3;&\x92\xca/\x1ceQ7\x81A\x07\xae*\xc9U\xd3zi\x92\x13I\xcf?\xd2h\x91\x8aY\xd0\xb9\xb6,\x18:\x0f1\x83\xe0\xe3U\x0f\x96\xcb#\xaa\xb5\\m8~\x0c\x06\x1bFm:y\xa1\x97\xe3\xad\x10\xa4e\x8f\x94\x89&Rr\x0e{,\x99\xe46R2\xe9)q!T*Y\xa9\r\xfb\x01Bo\x05\xcaQbA\xc3m\xa4\xc3\xc8\x11\xd3P\xc2pQ\x9al\xf4\x8f9\xe29\xfc\xfb\xd1\x81\xb2\xc5\xfd\xf3\xd9\xf7\xf4O\x08\xf9\xc9\x19%\x9ab3u\x1f\xea\xf2\xe6\xb6\xcc\x9d[\xd8\x83\x1b\xf5\xb3\xb2wW\x1f\xfetp\xf3g\xa5\x96\xd7\x17\xc5m\xa8p/\xaf-W\xab\xfc*R\x0b\xad.\x96\xf9t\xbe\xacCw\xc8\x93\xbe,o\x97\x9f\x87\xfb\xe1\xf6N\xdd\x0e\x97W\xd7\xc3\x85\xfa\xfd\xee\xea\xfaCi&\xa9 \xbc\x1d\xee\xeeo\x97W\xd7\xf7w\x05\xe1\x8b\xe3\xe7J5\xfa\xfa\x99<\x9f\xcaK$\xcd\xd7\xf97\x91\xbc\xd0\xe1\xd5\x87\x8f4\x89\xba\xb8\xba\xbc\x1cn\x87\xeb\xf7\x83\xfa2,?\x1559\xfdT\xa9\x8ba\xf8\x92_\xf8x\xb3\x1a2\xdf\xd4\x00\xd1]\xb3C\x06}^\xaa\xd5\xf0\x9faUO\xe7\xc9!N\xf9\xbcq\'\xb7\x8192\xe5\xf2\x94\x92t=\x89wc\xb6\xb3\x175\xd5\x92\x84N\xa1\x8f\xd4%+\xd7\xea\xbc\x15m~z\xa4\xa7z\xf0\x14\xfbHW\x9e\xd7\x17\xc5\xd2\x91\xe6G#=\x8d\xb4}$\xb5\x15\xb6\xea\x85\x92A),\xdd\x16\xb4\x9e$v\xeaFv\xda\x08\xd5\xffI\xbbed\xd6\xdf\xd4\xc8\xfc\xeb\xc3\xa9\xef#\xa9P\xc6\xda\xa8\x07\xdd\x0e\xb5\xe2\x96\x91\x19m\x18\xa1\xc5TF\x86r\x98\x9d\x9d$\x17\x0b[G\xc6\xd1\x9a\xc5w\xf3.\xd2\x9a\x85\xeb\xbc\xf6\xe4H\x12\xfdi\x1a\xadYN\x83iM\x8c\xa9\x9d\xc7na\xc8AV\x02W\xa7\x19e\xe5\x96QS\xb7\xb2\r\xad\xc9#\x8d\x8c\xa4m\xc3\x9ac\\\xa8\xdc\xa7-hm\xe6V:\xe6z$W\xdd\xcc\xd7\x19\xc0m\xe16\x9fA\x9dJ\x9f\x9bU\xe7u=\xc6\x88\xba\xe6\xd5<\xed\xe4\xc8\xac\x04\xeeNwJ\xb8L\xf5\xa0\xdd\x87\x96\x05\xb6\xa1-\x0c\xb9\xbef\xf3\x15J\xa5u\xcd\x90QO\x8e,\x0c\xf9\xbe&bU\x80Gh\xbf\x08\xf9\xef\x8d\x0c}d\xc0\xca\x10e\xb8\x1a]\xb7\xf9\'\xc6<2\nZ\xabu\x1di\\\xaa\xbed\xb7\xd8\x89eW\xd2x\xcd\xd0r\x13V_A\xf8\xceH\xe8\x1arQC\xdb\xc7\xb2\x9f>\xd9-\x0c\xa1\xcf\xa1M\xa9\x1c\xdc\xce?\x0e\xea\xea\x9a\xa2\xec\xe7\xe5\xfd\xd5\xcd\xb5z7\xacn\xbe\xaa\xaf\xcb;\xb5\xbc\xb8\xa8?\x14\x9f\x94\x9f2\xdb\x00\x1eWb\xf9(\x94O\xc4\xf1\x1c\xc6\xd7\xa2\xb85Do\r\xe1u\x9a\xebg\xcb\xed\x11<?|\x10\xbe\xd5\xf7\xc2q\x8e\x92O\'b1\x8f{5,\xaf\xd5\x9b\x8fW\x97\xf7U\x04O\xd5\xab\xe5\xb7vc\xa7\xfc\x1a\xb0\xe8\xb4<y\xf2D\x9d/\xdf\xfd\xbeZ\xde\xaa\xa3\xab\xbb\xfb\x0c\xe7\xe6R\x9d\x15|\x9f\x87\xeb{\xf5rD\x1a\xbd\xddyy\x9b\r\xddm\x96\x8fn\x7f\xb8\x17\xc6\xf8\xee\xd7\xb3\xb7dq\xb9\x9d\x8f\xbc\xf8\xf6/\'\'\x07t\xd3\x90\x13\x04\xbeWp\xbe\xfdL\x88w\x1b\xda\xb5\'\xd9\xba\xddj\x99,:\\\xae\x86\xf7\x19\xe1]\x03\x95\xf9\x9fzZ\xb0\xe5-\xe4\x87\xaf\xfb\x9e\xec\xe6}\x10\xf23\xad\xbb\x0f\x89}\x9d\xd9\xdfmY\xaa\xde:X-\xdf\x7f\xe2\x91\xf9\xe6\xff\x00!@\xe6\x8e'
p313
sg22
g23
sg50
Nsg51
Nsg52
VXL
p314
sg54
F0.53459999999999996
sg55
S'40bcb47dd9fe9364502ee191fe57b40a'
p315
sg57
I32
sg58
VLeast Squares
p316
sg60
F0.22409999999999999
sbag1
(g12
g3
NtRp317
(dp318
g15
I00
sg16
I36
sg17
S'f6238747cb506774dbf6fdc13e4c2162'
p319
sg18
(lp320
I36
asg20
S'x\xda\xb5YkO\\\xc9\x11\xfd>\xd2\xfc\x87\xd6*\x91\x12\xd9\x8c\xbb\xab\xfa\x19\x85\x95\x08\x86\x05\x05\x83y$YE+Yc\xb8\xd8\xc8\x03X\x03\x1b\x9c\x7f\x9f\xaa\xbe\xdd\xd5wf.\x0e_\x8c\x04\xbas\xa7\x1f\xa7^\xa7\x1eL\'\x8a~\x9e\x9ef\xcb\xeeA].\xbb\xf9cw\xa5>\xfeW\x9d\x1f\xec\x1d\xfdz\xb4\x05\xda\xd87a:\x99N.\x0e/\x8eh\x9dz\xbfe\xd4\x99\xdaV\xc7\xdd\xd3_\xf8\xc3t\xb2\xbbwt\xa4\xf4,\x18\x1dP\x85\x99ATif\x922q\x16\xad\x8af\xe6@\xc50\x0b*\xd8\x99M\xd3\xc9\xbf\xf7\xce\xce\x14\xd0\x0em\xf2\x1f\xe4\xbf\xf9\x0f\xc8\x13N\'G;\x17\x17\x8a\x8e?\xdf\xdf\xd9U\xbb\xea@\xed.\xd4\xb1:\x99N\xfeq|x\xa1lT\x08\xca+\xa3\x15L\'\x87\xe7\'gr }\xde\xdby\xfb\x9e\xd6\x03\xff\xee\xc8G\xe4\xdf\xf6\xd1\xf0/}Tt\xd7\xec|\xa6\xdct\xf2\xfeh\xe7X)\x92z:\xf9\xdb\xc9\xf1[\xf5\x87\x03\x12\xef\xe4x\x7f:\xb9\xbe\x9d\x7f\xe5\x9b\xe6\x97\x8f\xf3\xe9\xe4\xe4\x1dA\xd0\xca\xd1\xba\xb3\xbdw\xea\xaf\xf7\x8b\xee\x1b\xcc\xbao\x8f\xcb\xf9\xc3\xcf\xe5\xdd\xc1\x97\xc5\xf9\xf2R\xfd\xf4\xc7\xd9o\xbf\x91~?\x7fY\xfcT\xbfz\xb3\xb6\x9e\x10\xfc\xeb\x97\x83\x0b\xb6\x84\x9e\x81\xe6\x9f\xe9d\xff\x9f;g\xaa\xff\xd13k\x03\xcbub\xf8\xa3+\x0b\x8dI\xc1\xf7\xcf\xa8\x11"\x94g\x83\xc9\xe5\x85\xc6\xcc\xf2a\xfd{c\\(K4F\xaf\xd5\xf6t\xa2\x94\\A\xd63\x91\x9e\xb6X\x8f\xe0\xa0<\x02B(\x0b\xc8\xc0\x84\xe18\x1fm\x0b.\x8d\xda\x94\xef1\x04\x9f\xca]\x1ex\xf1&\x06m\x83M\x15\x83#\'Y\xc3`\xc1cy\xd4\x1a*Z\xedb*p\xe8T\xf2\x8dc\x18`\x00\x9f\x8c\xadz\x08h\xa1b\xb3\xce\xf6\xd8\xd61\x18y4\x11\xdd:\x06 \xec\xf5Q\'S/F\'p\xc0\x92\xaf\x1c\xe3\x00\x83\t6\xa4b\x17\x1b\x10t,x\x12D\x1c\xb1\x85v\x01\xeb#\x02l\xea\xc19\x918\xa6\xaa1\x9d\xbc\xafou"\x1f\xd9\xd9?\xfc\x95^\x90F\x0e2\x9a\x82\xd0P\xd8\xea\x82\xc6yg\x1b\x9a\xb4\x89f\xcb\xf4.\'\xa7\xd1\xd3\xb1\xad\xb2eo\x88\xb1\xca\x1e\x82\x8e\xc6\x94\xd3\xd0\xb9\xde\x98k\xb2\x91\xd0\x151x\xb2\xc0\xba~m\x8cU\xfd\x80"&@\xb3\xbcc\x1b\xbb\x01\x06\x930V)R\xc0\x98b\x8d\x01,\x8a\\\xb71\x1a/\xbe\x8e\x1b\xbeN\xe1\xa4\xeb\xc5\x16\x07~&\xe6\xd6H\xb4\xb7\xdb+\xab\xd85E_e\x87\xe8A\x17\xdb\xfbh\xa2\x19\xf3ut\xcd\xc6\x066\xf4`\r\xc8m\xd16\xe7\x8an\xc5\xd7wa\x80\xc1\xd1\xa1\xbe(\x17-][t\x16\xacK>\x8e\xe9\x81v\x88YH\xef\xeb\x18\xac\xf8:1\xbd\x15\x95X\xc1`|\xac\x9ea\xd9\xcf`\xe0g\xd6\x92B\xaa\xd7;\xf2:A\x13\xd0\x87\x17\xf8\xd9.\x0eeK\xe4\xb4\x85K\xc0E\x97\xca-Q;m\xc7\xf4\xebm]\xa2=e\x9fu\xd9\x9c\xf7\xa2_\x8fQ\xfc,\xd6\x18\x02\raE6\xdci\xb2\x91>\x13\x18a\xd7XY0Z\xe77<nT6;\x90\xcd\x93\x81B\r\x8a\x94,\xc4*[\x0cn\xccn.\xc5J\xbb\xe4_\x1b\xb2y\xe7\xaa\x85\x8cA\x107\x02\x89\xd9\x80\xc4Q\xbbn\x88\x816Uk\x91wS\xf6\x10\xdf1\xde\x8druu5\xd2?y\xfb:\x06oM\x0b^S\xdd\xc8\x1a\xc1@\xe6\\\xd1\xaf\x1b\xf8N0\xa9\xf7\x9d\xad|T\xf2N\xd0`\x1fY\xffO\xbf~\xe8;\x81N\xab\\\x0c\xceF#\xb1\x19\xdc\x18G\x81\xab\xcb)\x83\x91\x9f\xac\xc9\x86&\x84\xc6FN\xf8\x01\x9b\xc4\x9aK\x9f\xb0\x82\xc1\x817b t5\x17\x1a\xd2\xe3xl6\x0c\x04b#6\x07\xfe\x8b\r\x8eo9\x00<\xac\xe87\x0c\xf4\xeb\x11PWrE\x8aH_\xd1\x90v\xfcK\xf4\x1b\x87\xdcG\xf5B\xcd\xb1\xc6k\xb4E\x06G\x8c\xe9\xc6s\xac\x13U\'\xaa\x046\xb8\xcf\xf8&\x9b\x17\xd9@\x1e\xc9\x91Vd\x8bC\xde!F\xf7\xb5\xaa\x01\x13*\x13\x93{[\x9d^"[\x1a\xc8F\xbc\x88Xk\x18\xb2\x95\xad\xf6\xf4\xec\xa2\xe3\x9c*\xb9\xc5\xdbM\xd9\xa0I\x11ZnA-\x14D\x01\xcd\xb9E7\x0c\x90\x10\xaa\xc2\xacI)\x08\xdf[t\xa3\x180\xb5\xd8\xb4a\xd3\x7f\x8d\xf8N\xd2R\xc0\xb5\xdcB\xb1\xb9\xea;\x19M\x01\x0b\x9c\x9a\nC9\x00]\r\xe4t\xb2\xf6E\xbe\x93o/2\x90\'@\xaa~D\xd2\xd8\x92%\xa8\xb0t\x11\xc7e\x03Qu\xd8\xc8Y\x8e\xca+\x91-\r\xf2\xa6H\x1c\x90\xf3f\xce\xc95\x1e\xc9ej\x089\xe7c\xd0\xb5vt\x98\xfch\xee\x0eB\x95\xb4|3o\xb6\x80\x8cZ\\\xb9O\xb6}\xde\xc4\xc4\x18p\x80\x01=D-\x9a\xf4.I\xc1\x1fG\xf9\xd7\x87\xe8\x1a\x17l\xd4\x88N7\x1bG\xd7\xa8"\xd7\xbc\xbd\x8du\xaeal\xc1\xb0\x95u\x1b\xad\xf0\x12D[.0\\^\x8d\xf1dD\xa9\xc2\x03\xdb~\xbdg\x08"1\xd1\xae\xf0\xe4 \x0f\x99\xe4\x19\x83k\x18ha\x90J!\x00\xa5\xf1\x82\xc1R\xd71f\x0boj\xe9Gf\x84\r\xae\xb6=\x81\xe4\xdb\xbc\x95\\h\x82<Z\x9f\xf5\xe0\x07\x18\x0c\xb5\x14\xb5\xbe \x0f\xaf\xcfT\xfa\x97pY\xf7\xc9&\x9d\x8da\xa4\x8e\xd2\xadx\nQr\xa1\x97\xb7!f\x7f\x08\x03[@\xd2Xs0ap\x95\x0b\x02\x840\x16\x17\xc4\xe8Q\xdc3\xe1F\xccC\x93\xb8\x18\xb3\x08/\xae\x11s\\\xc4\x01\x86\xd4\xfa\x9aD\xa6\xf0\xb5S\xa0\x82\x07\xc7j.\x88r2\xa5\xc8\r\xee\xa3x\xaa\xdcg\x928\x01\x17\xad\xd2C\xba\xcc\x0fi`\x8b\x10\xfb\xceS\x19\xee5t\xad\xb4\x80\xdc\x1fG\xeb\x12\x1f\xa1Q\xc5\x86?8H\xd2\xc7\x86`%\xb7H+g(Ms]\xad\x1b\x06\xc6\x8d}\xd5Ax\xa8\xc3\x90:\x9f:\x8c1\xfe\xf5Nz\x1c\x177\xebj\xe7A\xa2\xd0\xf8\xd0J\xecV\x86\xeaU\xfe\x85\xca\xbf[\xcc\x8cT\xcc\xf7\x92\x13\x17\xd3YXy\x19\xb5{Q]\rf \x9b\x8d\xb6o\x86h%1q\xed\x8f\x91\xc8\x15`\xbc\xf6\x94Gj\xe37d\x0b!\x89&[\xa3\x80\xd2\xec\x10\x0f\xae\xe6\xee\x8c\xa6\xc8F\xa2\xf9\xc2\xfa\xe4e\x805\xd3\xa1M&\xbd\xa8\xee\x03\x18\xf8\x0e\x95%\xa5\x1a\'^I\xbe\xfa\x8e\xa5\xfa \x8d\xf5\x85>U\xca#\x90#\x9cJGH\xd7\xdbz\xff\xbe\xc6\xe9\xe3\xd8\x98U\xd9\xa0\xc9f\xa8\xe5(\x1eK\xc8|\xac\x86\xb7$\x9b\x7fQ\xcf\x008\x88\xcd\xc8TS{\xde\x18k)ay,1\xc6Q\x0e\x8c\xa4;\xbf9\xd7\xa0\xe4$ySKi\xc8\x01)\xee\x19\xfc\xaal\xd8d\xa3x6\xba\x1c\x9f(\x87\x1b\x99\xb2\xf0\x8c\xf0\x05\xb2)\x12\xef\x88\x0f\xc0:"\xa2\xb8A\x19L\xc8\x08\x87\xb8\xd8\x94T\xc4y\xb2\x8d\xaf\x82\xae\x1d\x8b!\xc7Y7\x9dq-\xb8H?\xad\xbal\x06M\x1cr\x84aG0\x90\x07\xa4\xea2\x18\xa3\xa4\x01M%a\xef\'?\x08\x034=`\xd0\x85\xee)80\xb6\xd9\x145\xd4\x0e71\x80\x91\xda\x83rFX\xc7\x00ZK\x1a\x00\xeb\xa5\xdes2iq\xc4i\x19C\xd3\x03\x97\xf1\xb5\x046T\xdeZq\x89\x14\x8bq\x7f\x0c\x06lz\x086%\xd13\xd5h\x8d\xb9\xe9\x840\x82\x81\xd4V\xab\x97H\xbd\xed\xba-B\n\xcd\x00q\x90\x95j\xc1\xc2\x1dy\xc6\xd0\xf4@\xcd\xb8\x0c1\xa8\xb9B\xa9\x9cmr\x88?\x0e\x83\r\x836\xddP\xb7XG\x9b\x9cc\xeb\xfc&\x16\xb6]\x1f\xebB\xaaY[\'\xaa\xac\xd61\x10\x8dT\x03`\xeb\xd8)\x96\xb5$(kWF\x89\x19Mm#\x1dF\'\x05\x1a\xb5D(M6:\xf7\x82\xb0?\xf8\xfb\xd1\xbe\xb29\xfcy\xf6=\xfe/\x04\xfe\xe6\x8c\x12y\x96\x19\xc8\xfb\xae\xef\x97\xf9l\xa0\x94\xb0\x7f\xaf~V\xf6\xe1\xe6\xd3\x9f\xf6\xef\xff\xac\xd4\xfc\xee*\x87\r\xf7\xe2\xbcl\xbeX\xf0R\xe4\xfcs5\xe7\xe9|\xbe\x87\xde\x90\xf5\xbe\xce\x97\xf3\xdb\xee\xb1[>\xa8ew}s\xd7]\xa9\xdf\x1fn\xee>\xe5f\x92\x92\xe2\xb2{x\\\xceo\xee\x1e\x1f2\xc2\xbd\xe3\xb7J\x15\xf5\xb5\x99|\x9d\xca\x0b\x93\xf23\xffO\x84/:\xb8\xf9\xf4\x99\x0eQW7\xd7\xd7\xdd\xb2\xbb\xbb\xec\xd4\xd7n\xfe%{\x933\xaf\x95\xba\xea\xba\xaf\xbc\xe0\xf3\xfd\xa2c}\x13G\xd0[\xb3E\x02\xdd\xce\xd5\xa2\xfbO\xb7\xe8\xa7\xf3\xe4\x08\xa7u\xdeH\xeb,0\x81pyJ\xa1\x96#\t\xdcP\xdb\x1cE\xc5k\x1d\xed\x84\xb6S\x03\x972\xb9:w\xa5h\xf3\xe3;\xb9.>\xc5\xb6\xd3\xe5\xef\xfb\x85"\xe9\xc0\xe7\x07;\xf9N\xdbvb\x88\xb6\x7fO\x85i.,\xdd3hyfq\xea\x06r:\x1e\xf9\xf7\xad@\xbf\x93)vl\'O\x93N}\xdb\t96\xb8Q\xe79U\x1es<\xb7\x93\xf2\xdai\x18\xa0\xcd\x1d&\xdd\x19A\xf7A\xc2\x99\xf3\xd9\x9dqpg2\xfd\x9d\x86\n\x97\xackn%Gw\x92\xd3\x9f\xa6\xc1\x9d\x8e\x19\x96\xee\xc4X\xd0\xa6g4\xc4\x9d\xf9\xa9L\x07\x18e\xf4}Q\xce\x15\t3A|\x0e\xad\xe1\x9dFv\x92\xd9\xa0\xcf1<d\xe4\xa1Pz\x06\xade\xddJ\xc7\x9c\x9bO\xdd\x87\x99\xefO\x00>at\'{\x82\xf4\xb9\xecu>\xa3\xb4\x10b\x9fW\xf9\xd8\xd1\x9d\xc8;m\xdb\t\xa9\xf7\x04\x1dR\x8f\xda?#\xa7\xcd\x1ar\xa2[\x93{p\x1e\xd1\xfbX\xf2\x87\xfe\xdeN\xdfv"\xa6~\xa8\x05\xa1\xfcG\xe8\x19\xab\xd8\xac\xdb hmfP\x1e\x19\xf5\xf2R\xe9\xf7\x8c\xf7a\xe4\x9d\xb1\xdd\x19\xb0\xd7\x0c\x0fn2/sI>\xba3[%\rw\x86\x9a\x9b\xfaXA\xf8\xceNh>Dy\xa6\xdc\xe9z\xb4\x89\xc70\xa3;=S\x9bRLn\x17\x9f;usG,{;\x7f\xbc\xb9\xbfS\x1f\xbb\xc5\xfd\x93z\x9a?\xa8\xf9\xd5U\xff\x8f\xe2\x93\xfc\xaf\xcc\xb2\xa1\xee\xcb\\>\xa0\xf2\x11\x1eg\x1a_cqkH\xbd=\x85\xf7\xc7\xdc\xbd\x99?\xcf\xe0\xfc\xe5\n}\xab\xef\xd11\xb3\xe4\xeb\x11.\xae\xfb\xdeu\xf3;u\xfe\xf9\xe6\xfa1;\x81\x7f\xad\xde\xcd\xbf\x95\x17[LZz\xd6\xd4\xf2\xea\xd5+u1\xff\xf8\xfbb\xbeTG7\x0f\x8f\x0c\xe7\xfeZ\x9de|\xb7\xdd\xdd\xa3:\x1c(\x8dV7\xbd|`A\xb7\x8b\xe4\x83\xd7\x9f\x1eEc\xf5\xed\xd3\xd9\x07\x928\xbfv\xc8Q\xd6\xbf\xfe\xe5\xe4d\x9f^\x1a\x0e\xb0\xfa.\xe3\xfcpK\x88\xb7\x0b\xda\xb5oX\xba\xed^2\xb9\xb4\xbb^t\x97\x8c\xf0\xa1\x80b\xfd\x8f}\x9b\xb1\xb1\t\xeb\x97\xef\x9bM\xb6\xd9\x0e\xa2|V\xeb\xf6\xaab\xdf\xb3\xf6\xb7K\x96\xea_\xed/\xe6\x97_\xeaN~\xf9?\x0b\xbc\xe6*'
p321
sg22
g23
sg50
Nsg51
Nsg52
VXL
p322
sg54
F0.53449999999999998
sg55
S'40bcb47dd9fe9364502ee191fe57b40a'
p323
sg57
I34
sg58
VLeast Squares
p324
sg60
F0.224
sbag1
(g12
g3
NtRp325
(dp326
g15
I00
sg16
I37
sg17
S'cc4d81c642ff96ee15da1c5766923580'
p327
sg18
(lp328
I37
asg20
S'x\xda\xb5YmO\x1c\xc9\x11\xfe\xbe\xd2\xfe\x87\xd6)\x91r\xf2\xb1\xee\xaa~\x8f\xc2I\x84\x83\xc3\n\x06\xf3\x92\xe4\x14\x9dd\xada\xb0\x91\x17\xb0\x80\x0b\xce\xbfOUOW\xf7\xec\xce`\xf1\xc5H\xd8\xc3\xec\xf4\xf4SoO=\xd5;\x9f)\xfayzZ\xdcw\x0f\xea\xe2\xbe[>v\x97\xea\xc3\xff\xd4\xd9\xc1\xde\xe1o\x87[\xa8\xc1\xbe\x0e\xf3\xd9|v\xfe\xe6\xfc\x90\x9eS\xef\xb6@\x9d\xaamu\xd4=\xfd\x95\xff\x98\xcfv\xf7\x0e\x0f\x95^\x04\xd0\xc1\xa8\xb0\x00cTZ@R\x10\x17\xd1\xaa\x08\x0b\x87*\x86EP\xc1.l\x9a\xcf\xfe\xb3wz\xaa\x90Vh\xc8\xff\x18\xfe7\xff\x83\xf5\xca\xccg\x87;\xe7\xe7\x8a^\x7f\xb6\xbf\xb3\xabv\xd5\x81\xda]\xa9#u<\x9f\xfd\xf3\xe8\xcd\xb9\xb2Q\x19T^\x81V8\x9f\xbd9;>\xad/\xa4\xbf\xf7v~yG\xcf#\xff\xee\xd4?\r\xff\xb6?\x81\x7f\xe9OE{-\xce\x16\xca\xcdg\xef\x0ew\x8e\x94"\xab\xe7\xb3\xbf\x1f\x1f\xfd\xa2\xfet@\xe6\x1d\x1f\xed\xcfgW7\xcb/\xbc\xd3\xf2\xe2q9\x9f\x1d\xbf%\x08Z9z\xeet\xef\xad\xfa\xdb\xdd\xaa\xfb\x8a\x8b\xee\xeb\xe3\xfd\xf2\xe1\xe7r\xef\xe0\xf3\xea\xec\xfeB\xfd\xf0\xe7\xc5\xef\xbf\x93\x7f?}^\xfd \x1f\xbd\xdex\x9e\x10\xfc\xfb\xd7\x83s\x8e\x84^\xa0\xe6\x9f\xf9l\xff_;\xa7\xaa\xff\xd1\x0bk}"\x9f\x1c\x03\xff\xe9\xca\x83\x00)\xc6\xfe\xdah\x83\x06\xca5\x98\xe4\x02_\x03,\xf2\xcb\xfa\xfb\x00\xce\x96\xc7\xb5\x89^\xab\xed\xf9L\xa9\xba\x05E\x8fBA\xd6\xb3\x1f\xd1\x86r\x89\xc6\xd9\xf2\x00\xe8\xe8\xe7\xb3\xa3\xbcM\xb9g5&g\xca\xbe\x81~|\x7f\xed\x114\xf81\x06m\x83I\x82\xc1a\xda\xc4`\xd1\x16\xebh\t\x1a\xb9t\xd1\x178:\x00\xa5\xe3\x11\x0e0\xa0O:U\x0c\xc6:->s\xd6\xe8)\x0c:\x061)\xa2\xdf\xc4\x80\x08b1\xea\xa4ecc\xbc\xc0AK\xb182\x03\x0c\x10l\x80\xf29\x99h\xa0\xece\x12\x06\x8f\x13\x18\\@\xd9\xc4\xa0\x8e#?8/\xb1\xd0\xb1\xa2\xd5\xc99\xb9\xab\x03\xf9ag\xff\xcdot\x83\xd0\x1cd4X\xd0P\x0eaA\xe3\xbcs\rM\x1a\xa3\xd9\x82>\xe5\xea\xdb\xe8\xea\xc8\x8am9\x1bbt%qB\xd0Q\x977\x1b\xe3\x9c\x9f\xc83m\x92\x11\xc4\xe8(\x137\xfdk\x11\xc4\xfd\x06P\x0cBL5\xf2\x81h\xe2\xc8\r0@2\x11\xcb\xfb\x13\xa5\x90X\x84`B\x1f\xad\xcd\x18\xf7o\xees\xdd\x8e\xf3,\x00\xc8\xc6\xd6\xc1D\x9eQ\x96P\xed\xe7O\xca\xc76E\x97\xcaK1z\x94\xbd|\xa4,2S~p(~00\xf6\x83\x85Zd\x14\xe3\x9a\xebFWd\x94\xcc\x84\x01\x07\x18\x1c\xbd4\x96\n16\xd6\xbc\x0f\xd6\xa5\x04S~p\xba\xfa!\x11\x1dob\xa0Z\x90\x8d\xc1\xa6\xea\x92v\t\xc1Ifp\xd6\x1f\xe0 \xcf\x88\x95\x00\x8a\x89\xe4E\xf0^\xd0\x04\xab\xdd\x0b\xf2l\xd7\x0cm\xa3\xa8\xa6\xf26$+}\xb9\x8e\x9a\xac\x9e\xb2\xcd[1_{\x9fF\xb69\xefk\xf1zck\x9e\xc5Jm\x94\x9ek\xb6\x99\x9df\x9bKAK\x1a\x13\xbbF\xd95Ri\xc2Kjh\xd7\x0el\xf3\x14 +\xc9\x90\x925Ql\x8b\xc1M\xe5\xafK\xb1\x9a\x19i\xbf\r\xdb\xbc\xb3\x92%\x00XI\x812Q\xee\x06\x13\t\x83\x1bb &\xb0\x95|\xc9\xbaTs\x87\x9e\x9e\xe4j){\xe2e=\xca_\xef\xb1\xfa\x17\xa1\x16\xaf\xd5\x957\xb4\xc35\xff\xbaA\xee\x04HP\xd1\xfa\xa0\xa5\x08\t\x8d\x19u\x8eI\xff\xfaa\xee\x84\x04\x92/\xe4\x8f\x9a\x18\xe4\xbb\x10\xa6r\x07\x9d\xd05\x15\x1cY\xbfa\x9b\x19\x18\xa4\xdb\xa53\xb1Z\xacY\xfa\x845\x0c\x0e1\xb6\x00I\xbc=\x04\n\xffdm\xb6\x1e`\xf4\xb86}\xac\xbb\x99P\xdb\xa2\xaf\xf9\xab1\xac\xfb7\x0c\xfc\xebY\x10H$\xa8-\xfa(h\x08\xd9\x8b\xfc\x1b\x87\xdcG\xd4\'\xb9\x03\x9e\xca\xa1\xf8\xd7\xb9\x08\xc6M\xd9\x065\xdd\x91\xd2}d\x9b\xf6\xd0\x1a\xab\xad\xb6i\xdb\xbc\xae\xd7l\x8bC\xde\x89\x18\xad\x91hS\xf2\x96]\x1d\xd9\xa6\xf5KlK\x03\xdb\x98\x17A\xf4\x03\xd1\x9d\xb4[\xaa\xf3\xa4\xa7\xe3\xa6\xa5c\x18\x8f\xe3\xb8A\xac\t\x13|\xed-\x18+\xa7\x12oso\xd1\r\x03&\xd2\x0c%B\x96d]\xb2\xc2\xf7\xb6`\xdb\xc4`\xa5\rSm\x8e\xb5\x1cI\xb9\xda\xc9\x924N\x92u\xb5\xbf\x01Q\xe2\x9a\x7f3\x1a\xe9n\x16P:\x9d\xa3J\x08I\xd0$\xf7\xb2\xdc\xc9\xdd\xb5\xd8\x06D\xdf\xba\xf8\xd7\x1a\x07"\xeb\x0c\x06\xe7\'5\xa2\xa9\x0e$\xb2\x1dq\x1f\xc9\xc6Z\x01)`\xf5\xaf\xaf4\x18\xd03\x06l\x18\xb4\xa5\x84\x11+\x9c\x8f\xc2\xec\xb4\x88\xaap\xb2w\xc7\xaa\x95I\xcf\x8d\xf5Y\xd50:\xd8\xba\xb1\r\xado:\xc3\x18\xcc\x00\x03%K\xd0\xd5\x93^J\x9a\xbc\x17{\x0fo\xf6\xb7\x10m\xe5\x027\xeeo\xbd\xc6\xeb3\xaaI\t\x83\xb5\xb2R\xcayf\x0b\x86\xad\xde\xb7Q4:\xa5\x03\x16\x0c@\r.L\xc5"V)Kv\xe2\xc8\x0f\xc4l\xb5\xe3 V\x81\x1c!\xd4\xee\x94\x901\xb8\x86\x81\xf8\xb9\xda\x1eB\x91\xd8\x8c\xc1\xa2\xd3Sz\x92DFM\r\xc23\x8aE\xcfFy\xb7A\xcb\x07\x1f[X\x98\xab3\xe1\x0b\x06pIh\'"\x0f+\xa2\'i\xc6\x99\xacy\xac\xad\xd3\xc6\xe4\xc7:\xca\xd4\x00\xb8\xba\x88\xc2V\xe5m\x88\xdc\x8f\xb3_$\x16H\xf4"\xdd\x901H\xf5\x05\x0ca\x8aS\x89\xd1\xb1\xa5g\x1a\xf7,W#\xaf\x9b\x9e\xb4\xde\xb6.\x92k3\x0e0$md\xe2"\x9e\xf0\xa2\xe6\x0c\xc9m;\x85\x81XL\xea\x82:\xeb(\'\xd1{\xd9\x98${MOSi\x10t\xd6\xb4\xb9\xa5J,B4}\xb3\x00\x9e5\xb4\xcc\xb1\x18\xa2\xeb\xfb\xe9f,|\xe3\x07\x1a\xb0Fua\xaa.\x810\xe8\x9b\xc9\xd5L\r\\\x9b\xa8\x1b\x06\xe2\x01\xdfk2 <$\xfd\xa2\xe8|\x9e0\xa6r\xd2\x89\xabxh\x88c\xed\t\x95i\xc1\xea&\xb1k\x84\xa8\xb7\xac\xebj\xe1\xdf-f\xc6\xe4{=D\xdc\xca\x14(\x1e\xa1y\xf6E\xf3\xdb.\xc2\xc06\xe2\xbe\xc2\xb3\x0b\x1a\xb2\xb4\xcc\xe8\x14\xf8\xe0\xcc\xb4\xf6\x94 \x92\xa8\x1f\xd5\xbc\x0b\xad\x8b`\x1bH\r\xb6\xde\xed\xc2\xbam\xd0l#\xd3b\xb1\x81\xb2\x0cM\x9d&mB\xfb\xa2\xde\x8d8\xc8\x1d\xcf\xed\xaf\xc4\x8d_-\xd3\x08I\x890\x95;\x94\x05\xd5L;\xae!R\xfd5KR%1\xe2\x12\xd3\xce\x1f\xd65WFSl\x03\x1a\xb6k\x16\xd1H"\x9a\x8b\xc6)0/\xb3\xcd\x0cj3\x12q\xa1\xcc\xbc1JNZ\xcd,5\x157H\xb5.\xbc\xd5\xe3~Q\x959\xcb\xab&\xd2\xdb\x04\x187r\xd24\xdb\xd8\x1f\xbax7\x01%\xa2\x13\xdbP\x9b\x97\xe4\xa4"\xf3\x0eyW\x91\xe6\x18\xa3k\x07\x13\x10\x85"\x12\xd2<\x9d_\xc8}\xb2\x1d_\x05-\xf4\x07$\x197\xcb\x1e\\?~fb\x856\xdd\x1b\x97\xaa\x01|\xacH\x18v*\x06\xebi\xcc*iK\x8dQ\xcbX\xa6\xa9\x02z\xb9\xf0\x9d0`\xf3\x03\x91rp%nHm8\xb6p\x16\xb9\xb0\x8e\x01\xc1\xca\x89\x1cj\x96c\xeb\x18\x90\xa7w\xc1`kG\x80^\xb8me\xbe\x82\x1eC\xf3\x03\xc9x\xaa\x0ci\xc3\xaea \x81\xd5\x8fR\xdf\t\x83i~\x08\x96t\xb8\x17G\xbaP\xcfN(\x99\xcd\x14\x06r\x9bL|\xd4\xb37i\x8aX\xdc\x99\xd6\xf8\xea\x19fB\x89\x05\x11k\xca\x18\x9a\x1fh\x187\xa2b\xd0#\x8al\xd5\x96^\x16\xbe\x1f\x06\x1b\x06c:\xf8\xca\xbf4\xdbx\x19\x05HT\xe1T+"\xda\x0b\x023\xf1\xa1\xc9\x06\x06\xdd\x13G\x1e\x03}\x95\xaa\xa0\xeb]\xc8Rup\x94\x98\xd1\xc8\x18I\x84&\x07\xbc\x14t\'\x8a\x94\x98_\x9a\xf6\xb7\xcb\xfe\xe0\x1f\x87\xfb\xca\xe6\xf2\xe7\xb3\xef\xe9\xaf\x10\xf8\x93S\x12v\xd9f*\x02uuw\x9f\xdfM\xb3\xa3\xda\xbfS?+\xfbp\xfd\xf1/\xfbw?*\xb5\xbc\xbd\xcce\xe3\x88Q\xf9\xb1\xe5j\xc5\x8f\x1a\x1a\xa1\xd5\xe5\x92O\xe7\xf3>t\x87\xe8\xea\xcb\xf2~y\xd3=v\xf7\x0f\xea\xbe\xbb\xba\xbe\xed.\xd5\x1f\x0f\xd7\xb7\x1f\xf30I-\xfa\xbe{x\xbc_^\xdf>>d\x84{G\xbf(U\xdc\xd7\xce\xe4\xe5T\xbe2)_\xf3w"\xbc\xd1\xc1\xf5\xc7O\xf4\x12uy}u\xd5\xddw\xb7\x17\x9d\xfa\xd2-?\xe7lr\xf0\x93R\x97]\xf7\x85\x1f\xf8t\xb7\xea\xd8\xdf\x0e,\xdd\x85-2\xe8f\xa9V\xdd\x7f\xbbU\x7f:O\x89p"\xe7\x8d\xf4\x9c\xa5v\xd6\xcb\xd3\x10\xfaJb\xb1\xde\xbc\xcdUT\xb2\xd6\xd1Jl+5\xb2\xb4eu\x1e|\x11m~z\xa5\xa7>}b\xdaJ\x97?\xef\x1f\xac\x96\x0er~\xb0\x92\xf7\xb4m\xa5\xc9\xb3\n\xdf\xa7\x88ea\xe9\x9eA\xeb\xa9\x7f\x9e\xb8\x81\x9d\xf9\xa8\xbb\x1f\x05\xfa\x95,\x0e\xa7V\xb2\xaa8\xf1m%\te\xd3\x0f\xea\xcc]yR{n%\xcd\x83\'a\x80\x96e#\xef\x19Y\x9ap\x910Y?\xbb2\x0e\xf6L`\xfb\xa3\x86\x00\xbd\xaf\x99\xa3\'WR\xd2\x9f\xa4\xc1\x9e\x99Ah\xcf<\xdd\xe6\xf3\xd8g<\xc4\xa7f\'\xf5t\x80Q\xc6\xd0\x8b\xf2\xd4?\x17\xe3sh\x81WB]\xe9r\x9f\xe7\xe8p\x93\xe7C\xa1\xf4\x0cZ\xcb\xbe\xad\x13s\x1e>\xfb\x95\xce\xf7\xff#\x13\xdd\xe4J\xce\x84:\xe7\xe6\x990\xfb\xd6r\xde\xe6\xbe\xca\xaf\x9d\\ix\xa5m+\xc1\xf4Q\xd1\x80=j\x0b\xdfZ\xe9\xaao!wq>\xa2\xf7\xb1\xf4\x8f\xe7\xec\xcc\xbe\xf5me\xee\xf3,$\xb9\xba\xf2\x97\x1d\xcfD\xc5f\xdf\x86\x8a\xd6\nJ\xe8\xed\xf5y\x80\x98Z\xc9\'\xb1\'2u\xe5\x81\xc7\xc4\xde\xa7\xb6\xaf\xec,\x9d\'W\xe6\xa8\xa4\xe1\xcaPzS\xa92\x83\xdfX\x89-\x87\\H\xb6\xec\x99\xed\xa5\xb6\xf2\x8d\x95L\x81Ln\xe7\x9f:u}K,{\xb3|\xbc\xbe\xbbU\x1f\xba\xd5\xdd\x93zZ>\xa8\xe5\xe5e\xffE\xf1q\xfe*\xb3,\x90u\x99\xcb\x07T>\xc1\xe3L\xe3\x1b,n\xf9\xcb\x84\x9e\xc2\xfb\xd7\xdc\xbe^>\xcf\xe0\xfc\xe1\x1a}\xabo\xd11\xb3\xe4O\x13\\,\xeb\xdev\xcb[u\xf6\xe9\xfa\xea1\'\x01=\xfbv\xf9\xb5\xdc\xa0\x07IN/\x9a[^\xbdz\xa5\xce\x97\x1f\xfeX-\xef\xd5\xe1\xf5\xc3#\xc3\xb9\xbbR\xa7\x19\xdfMw\xfb\xa8\xde\x0c\x9cFO7\xbf\xbcgC\xb7\x8b\xe5\x83\xdb\x1f\x1f\xab\xc7\xe4\xee\xd3\xe9{\xb28\xdf\xa6^k\xe5\xf6\xaf\xc7\xc7\xfbt\x13\xb8\xc0\xe4^\xc6\xf9\xfe\x86\x10o\x17\xb4\x1b\x9f\xb0u\xdb\xbdeu\xd3\xeej\xd5]0\xc2\x87\x02\x8a\xfd?\xf5i\xc6\xc6!\x94\x0f\xdf\xb5\x98ls\x1c\xaa\xf3\xd9\xad\xdb\xeb\x8e}\xc7\xde\xdf.]\xaa\xbf\xb5\xbfZ^|\x96\x95|\xf3\xff\x86\xd9\xe6d'
p329
sg22
g23
sg50
Nsg51
Nsg52
VXL
p330
sg54
F0.53439999999999999
sg55
S'40bcb47dd9fe9364502ee191fe57b40a'
p331
sg57
I35
sg58
VLeast Squares
p332
sg60
F0.2238
sbag1
(g12
g3
NtRp333
(dp334
g15
I00
sg16
I38
sg17
S'a29100851ef1ec9e6cf383549f217664'
p335
sg18
(lp336
I38
asg20
S'x\xda\xb5YmO\x1c\xc9\x11\xfe\xbe\xd2\xfe\x87\xd6)\x91\x12\xf9XwU\xbfG\xe1$\x82\xcda\x05\x83\r$9E\'Yk3\xd8\xc8k\xb0\x80\x0b\xce\xbfOU\xbfT\x0f\xbb\xb39\xbe\xd8\x12\xd6\xec\xec\xf4\xf4SoO=\xd5;\x9f)\xfa\xf7\xf0\xb0\xb8\x1d\xee\xd4\x87\xdbay?\\\xa8\xf7\xffUg\x87/\x8f~9\xdaA\r\xf6y\x98\xcf\xe6\xb3\xf3W\xe7G\xf4\x9cz\xb3\x03\xeaT\xed\xaa\xe3\xe1\xe1/\xfca>\xdb\x7fyt\xa4\xf4"\x80\x0eF\x85\x05\x18\xa3\xd2\x02\x92\x82\xb8\x88VEX8T1,\x82\nva\xd3|\xf6\xef\x97\xa7\xa7\ni\x85\x86\xfc\x9f\xe1\xff\xf3\x7f(Wf>;\xda;?W\xf4\xfa\xb3\x83\xbd}\xb5\xaf\x0e\xd5\xfeJ\x1d\xab\x93\xf9\xec\x1f\xc7\xaf\xce\x95\x8d\xca\xa0\xf2\n\xb4\xc2\xf9\xec\xd5\xd9\xc9\xa9\xbc\x90>\xbf\xdc{\xf1\x86\x9eG\xfe\xdb\x93\x8f\x86\xff\xfaG\xe0?\xfa\xa8h\xaf\xc5\xd9B\xb9\xf9\xec\xcd\xd1\xde\xb1Rd\xf5|\xf6\xb7\x93\xe3\x17\xea\x0f\x87d\xde\xc9\xf1\xc1|v\xf9e\xf9\x95wZ~\xb8_\xceg\'\xaf\t\x82V\x8e\x9e;}\xf9Z\xfd\xf5f5|\xc3\xc5\xf0\xed\xfevy\xf7S\xbdw\xf8yuv\xfbA\xfd\xf0\xc7\xc5\xaf\xbf\x92\x7f?}^\xfd\xd0\xbez\xbe\xf6<!\xf8\xd7\xcf\x87\xe7\x1c\t\xbd@\xcd\xff\xe6\xb3\x83\x7f\xee\x9d\xaa\xf2O/\xac\xf5\x91\xf0\x9d\x00\x7ft\xf5A\x80\x94\xea\xb5\xd1\x06b\xaa\xd7`\x92\xcf\x0f\x02,\xf2\xcb\xca}\x00g\xea\xa56\x91\x9e\xd8\x9d\xcf\x94\x92-(z\xc0\xabv\xd8\x8fhm\xbdD\x13B}\x00t\x8a\xf3\xd9q~\xb5\xad\xb84&\ru\xdf\x10\xa2\xab\xd7\x1eu\nz\x13\x83\xb6\xb4K\xc3\xe0LZ\xc7`\x91\xa2Z.\xb5F\xdb.]4\x15\x8e\x0e`\t\x03\x8e0\xa0O\xf4\xda\x86\xc1\xd8\xa0\x9b\xcf\x9c5a\n\x83\x0e\xb1\x99\x14!\xaec@\x04\xdf.u\x8cmc\x83\x82\x0c-\xc5\xe7\xd8\x8c0@\xb0\xdeV\xff\x93\x89&\xd5\rL\xc2\xa0\xa70\xb8\x00\xa9\xf9\x81#\xb7\xee\x07\xe7[\x00t\x0c\xa6m\x9c$,Z{\xaa\x91\xbd\x83W\xbf\xd0\r\xba:\xcc\xcf`\x8b4%F}\xbd\xf3\xceu4i\x13\xcd\x0e\x94\x94\x93\xb7\xb1m\xb6\xd9\x96\xb3!F_\xdf\x10\x82\x8e\xba\xc21\xc6\xb9\xe2\xc85\xdbL\x81\x99\x1d\xe8\xf4F\x9e\xa1\xf1\xedI0=\xb0t\xbb\x99\t\x9ac\xecF\x18 \x99\x88\x15C\n&5\xe7!\x98\xa0\xddT\x8c\x8dN=\xd7\xdd\x86\x7f\x03\xb6\\\xd7\xd6\xfb\x9egI\xfck\xc9\xab\xfb\xa5\x8cj\\St-q\x90\xea\'U#=\xe5\x10\xa6)?8\xc9`\x8a\xb1\xd9\xc0\x00>\xb4\xdd\x12\xb4"\xa3G\x9d\xe4\xba%?\xec\xe3\x08\x83\xa3\x97\xa6\n\xd7\xd8\xa8}5\x92\xd2OO\xe6\x99u\xa3\xb0\xc4\x8dXX\xab\xbb\xd7\x1d\x8aK\x9cn\x97\x10%3\xd8#\x878\xca3b%\xc0\xe6\x1d\x07`BC\x13\xac\x81\'\xe4\xd9\xbe\x19\xdb\x96\x00Z\x8c\xd1E\xd7\x92(jGy4a\x1bU\\\xf3\xaf\xf7\x9b\xb69\xef%\xc6\xde\x88m\x14\xbaFm\x94s\x8fl3{\xdd6\x97\x02\xa0\x11v\r-\xf2\x91JS\xe3Sl\xb3#\xdb|\xb0N\xf8#Q}`\xb3-\x06g\xa6\xf8!\x05\xd7l\x8b\x80\xeb\xb6y\x87\x8d\x98\x00z*G\xc9\x1d"$\xc6\xe0\xc6\x18\x88\t\xa2$\x83\x97\r\x08\x1aD3\xc9\xd5N.q\x02\x83\xd7^\x9c\nQ\xf27\t\x06m\xe3#\xff\xbaQ\xee\x10\xff\x81\xd8\xe0\x03\x80\xe4\x8e3F?\xc5\xbf~\x9c;!a\xcbd@\xe7\xda5\xf9.\xc4\xa9>\x84N*\xce\xe8\xcd\xda4\xe8\x84\x984\x80\xf0C\xe7_d4\xfb\xe1\x11\x06\x07I\x82\xe6\\\xebd\x1e\x82wv\xb26{?\xc6\x1479J\x0b?\x98 \x18\x82\xee\x18\xd6j3\x8c\xfcK\x19o\xa0%\xbd\t\xd8\x9a\x88\x07g\xc1>\xc5\xbfq\xcc}\xd1E_\x1d\x06\x9e\xa8\xab\x86\x9b2\n`\x92\x7f\xc16W \xb3\xf5\xbam\x1a$w\x8c,"\xfe\x954\xd2\xdc\xe7G\xb6\xc51\xefD\xf4\xbe\xf5:\x84\xe0\xeaV\x8e\x14NLO\xb1-\x8dl#^\xb4\xad\x16\x0c\xbd\xcc\xfa\xd69!M\xf7\x16\xdb(\x98\xca\x08\xa6x\xddI\xb0\xa2\xc4\r\x83\xebe\xca\x18@w\x0c\x98\x8c\x84\xd8B\xaa\xfd\x84\xf9\x9eTL\x9a\xc4\xa0\xa3\xd4\xa6\xdf\xf0/5\x11\xf1o\x92,\x83\xce}$\xd6\xe1\x91\x7f3\x9a\xeaS\xb4`\x9a\x9aq\x08\xa2\xf0\x9c&a\xf9$\xff\xe6\x92\xa9\xab\x80\x9a\x166Mf\x1c4\x1b\x0cy\xc4M\xf7\xee\xe8\xa4DH\xd9\xad\xf3:\x86\xde7\x9dh#t\xd05bd\x0c\xd81\x10\x13\xd9\xd4,r^4\x0cR\x9dj=\xd9\xbb\x9bhb\xee\xb7\x13\xfaL\x92\x96\xe4g\xef\x9b\xa2\x1f(\t\x18\x83\x19a0\x1e\xbd\xe9\x9e\x8cA\x04\x7fL0\xd5\xdfBl\xd6\x91\xba\xdc\xeco\xda\x88\x1f\xa25]\xa7\xcaeJ\xc8\x18l\xc5\xb0\x93}\x9b\x9a(\xa1\xde\x1d\xa1\xcd\x06\x86\xb4\xc4\x94~\x88\xbd:\xa9\xa3l\xf4\x00b6\xc9(\xd4\x92\xeb\xb1O\x12$\x1e\x19\x83\xeb\x18\x88\x9f+\x1f\xb2\x9e\xa4)\xa6ih\x8b6\xe1\x94\x1f\x00P\xc2h6\xf2\xc1\x1aQm\xa4\xa8\xec(\x00\x12\x96\xc0:*3N\xc3\x00$\xa3ZG\'\xc1\xdf(\x1e\x81,\x9e\x8a\x85E\xd1\xb46m\xf6BRB\xb2\xb1\x13eOa\xeb9Y\xfc\x10F\xb1\xa0\xd1\xa9\x91d \x0c\x8dw\x90\xc8:La\xa0\tDx\xc7m\xce\x0c\x14\xf8>\x1d\x84\x11\x06\x91>\x94\xd4\x8c!\x8e0$m\x9aj\xa3\x0e\xea\xda\xecdHn\xbb\xa9X`\xa5\xc4,1\xc2F,\xd0K\xa3"}\xdcg\'aD \xa9\xc0\x18\xd2(\x16\x94\xe6\xe5{\xe0Y\x83P6?D7\xa9\xfb\xac\x976\xcb\xe9\xbcQ\x17\xc6HN\x86\xe0{\xdf\xd4\x92\xa9\x91\xb5=\xea\x8e\x81x\xc0\xdb\xc2\x03\x84\x87RCt>\xc5e2\'EbP\xd3\xb2iS{j#\x15\x00\xd2\x0e\xc0HN\xd2.\x8fuu\xe3\xdf\x1df\xc6\xe4K\x95\x12\xb7\x12\xd54\xa9\x824\xd5\x94a\xe5\xf7\xf8\x17ad\x1b5\xef\xda\xc7\x16H\xf1k\xfe5\xd6\x85\xc9\xf9\x8d\xa8Ol\x83\xcd\xde\xcdZK<\xd9\x8b\xcct\t\xa8\xdd\x9am\xd0mC\x1aA\xab~\xa6,Cl\x04N\r\xa7t\xc8\xdf\xb7\rG\xb9CZ\xa4\xe6\x08\xf1\nM\x86\xa1\x9dKx=y\xfe@\xa9\xd3\xa2\x91U\xe2\xbamI\x06~\xca_\xe8\\\x12zoy<3d4\xd56j\xbau\x98$4\x9e\x06\xd3vJB\x94\xa1\xe3\x93l3\xa3\xda\x8c\xb5v\xf3\xcc\x1bC;\xdf!\x1a\x06\x98\x8c\x1b\xa4^"v\xc36\x9a_\xa5Yj\xddEzW+4\xc7>\xb6\xcdt\xdb\xc8\x1f\xd0\xceE\x12\xd5Dj\x9e\xb6\xa8\xedSlSd\xde\x11\x9b\xd6\x84(F\x919\x86:\x95nz<\xb1\xa2\xcb/\xe4>\xd9\x8f\xafH\xf86\xcdg\x8c[\x97]@C\x8c\x10+`OK\x17\xc4\x00>V \x0c{\x82\x81\x98$\xb4\xf6cbH2O\x92\xab\xea\xd1\xd1\xf7\xc1\x80\xdd\x0f\x86d\xbek\xd4\xcfm\xb8\x87\x13\x8bz|\x8c\x81\x08\xc9\xb4\x93/zf}l \xbfCk\x87\xc4\x17\x92\xcdNFz\x1a\x02C\xc6\xd0\xfd\xc0\x83!\xba\xd6\x86\x1d\x88\xb6\xd4\xa92\xe8w\xc2`\xba\x1f\x02\xe5g\xdb\x97\x9e\x0cA\x8f\xba\xe8D>P\xc2\xd8\xba\x14"\xd3\xe5Z,B\xea\xedp\xd4\x7f\xfa]&\xd6\x8c\xa1\xfb\x81\x86q\x19m\xd0\xd7\x10\x96\xdaqe\xb3\xef\x83\xc1\x86\xd1\x98\x0e^\n\x95*\xa1(\x9a,\xc5\x00\xcd\x04\xa51\xed5\xbaN\xceo\xe4\xa4.^\xcdc`9\xa3,e\xdf\x19\x80H\xf4\xd1QbF\xd3\xc6H\x9a\xa8\x1aESf\x94c\xc92d\x1b\xfb\x941\xfd\xf0\xefG\x07\xca\xe6\xf2\xe7\xb3\xef\xe9\x9f\x10\xf8\x9bS\x12\xb8\xd9f\xa4\xca\xbb\xbc\xb9\xcd\xefF\xaa\xc8\x83\x1b\xf5\x93\xb2wW\x1f\xfftp\xf3g\xa5\x96\xd7\x17\xb9l\x1c\x91\x07?\xb6\\\xad\xf8Q\xc3\xa7\x06\x17K>\x9d\xcf\xfb\xd0\x1db\x94\xaf\xcb\xdb\xe5\x97\xe1~\xb8\xbdS\xb7\xc3\xe5\xd5\xf5p\xa1~\xbb\xbb\xba\xfe\x98\x87I\xa2\xb3\xdb\xe1\xee\xfevyu}\x7f\x97\x11\xbe<~\xa1Tu_?\x93o\xa7\xf2\xc2\xa4|\xcd\xbf\x89\xf0F\x87W\x1f?\xd1K\xd4\xc5\xd5\xe5\xe5p;\\\x7f\x18\xd4\xd7a\xf99g\x93\x83\x1f\x95\xba\x18\x86\xaf\xfc\xc0\xa7\x9b\xd5\xc0\xfev`\xe9.\xec\x90A_\x96j5\xfcgX\xd53\xdb\xf9\xecm;o\xa4\xe7\x88b}\x91\xa7\x14\xde\\I\x9c\x8d\xdd\xdb\\E5ki\xd2x\x8b}\xa5\xceB\x90\xd59\x0fJ\xfc\x99\xfb\xf9\xd4JOE\xf8\xd6\xf4\x95.\x7f_\x1e\x14KG9?Z\xc9{\xda\x11Z\x1a\xa2\x8b\x80\xf3uO\xbfmO\xea1o]_iB\xb4\xe5\x8d\xa4\xea\xb2$\xe5\xb6\xb9u\xa5\x1f\xed\x99\xb31\x0f\x11\xba\xacd\xd6\x99Z\xe9\xd8\xce\xd0W\x92\xc46e\xc4\xe7\x03\xd4<\xe3m[\xe9ie\x1c\xa1e\xc1\xc9{F\x165\\^<:l]\x99F{&\xb0\xe5\x90"`\x89\x123\xdc\xe4J\xf6m;\x1d\xe0=\x9d\xc9>\ry\xd0\xc9\'\xb9[2\xc1\xb1\x87d\xf6f\x94,g\xb2\x9c/+c\xdc\x86\x16x%\xcaJ\n8\x94\xee\xe4b9NJ[\xd0Z\xf6\xad\xcc\xb9yl\xc5R\xa0\xbe\xbc\x01\xb9\xfbM\xae\xccv\xda\xbe\x12L\xf1\xad\x06\xac?\xe6l\x89\n\xab\x93\xb72S\xe694\xc7\xd3r\xad\xe4^\xceo\xd8\xbe\xd2\x8boi\xde\xc0r\xb8_2\xa1\xf4\xa8\xc9\x95\xd9\xb7\xa1\xaf4&\x96\xe30\xae\xcb\xfc3\xc9\x96\xbc\xb5\xd9\xb7Q\xd0Z\xfe\xcd3\x1f6\x95\xfc\xf5\x9e\xdf4\xb5\xd2D^\x99\xfa\x9e\xa1\xeci\x908z\xa7\xcc|[VrTd\xc2\xc9\x07\xa4 +y\xcfdq\xfbJ\xa6@&\xb7\xf3O\x83\xba\xba&\x96\xfd\xb2\xbc\xbf\xba\xb9V\xef\x87\xd5\xcd\x83zX\xde\xa9\xe5\xc5E\xf9\xa1\xf8$\xff\x94Y\x17\xb4u\x99\xcbGT>\xc1\xe3L\xe3k,n\xf9\x10\xb8Pxy\xcd\xf5\xf3\xe5v\x06\xe7/\x1f\xd1\xb7\xfa\x7ft\xcc,\xf9\xe3\x04\x17\xb7u\xaf\x87\xe5\xb5:\xfbtuy\x9fCI\x14\xfdz\xf9\xad\xde\xd8ar\xf2\x8b\xee\x96g\xcf\x9e\xa9\xf3\xe5\xfb\xdfV\xcb[utuw\xcfpn.\xd5i\xc6\xf7e\xb8\xbeW\xafFN\xa3\xa7\xbb_\xde\xb1\xa1\xbb\xd5\xf2\xd1\xed\x8f\xf7\xe2\xb1v\xf7\xe1\xf4\x1dY\x9coS\xaf\xb5\xed\xf6\xcf\'\'\x07t\x138\xd9\xdb\xbd\x8c\xf3\xdd\x17B\xbc[\xd1\xae}\xc3\xd6\xed\x16\xcbd\xd3\xe1r5|`\x84w\x15\x14\xfb\x7f\xea\xdb\x8c\x8dC\xd8\xbe|\xd3c\xb2\xcbq\x10\xe7\xb3[w\x1f;\xf6\r{\x7f\xb7v\xa9r\xeb`\xb5\xfc\xf0\xb9\xad\xe4\x9b\xff\x03\xc9X\xe6q'
p337
sg22
g23
sg50
Nsg51
Nsg52
VXL
p338
sg54
F0.53439999999999999
sg55
S'40bcb47dd9fe9364502ee191fe57b40a'
p339
sg57
I36
sg58
VLeast Squares
p340
sg60
F0.22370000000000001
sbag1
(g12
g3
NtRp341
(dp342
g15
I00
sg16
I39
sg17
S'47e417d8fb9bcf055a09b51cf94c9810'
p343
sg18
(lp344
I39
asg20
S'x\xda\xb5YkO\x1c\xcb\x11\xfd\xbe\xd2\xfe\x87\xd6U"%\xb2Ywu\xf53\nW"\x18.V0\x98G\x92\xab\xe8J\xd6\x1a\x06\x1by\x01k\xe1\x06\xe7\xdf\xa7\xaa\xa7\xab{`f#\xbe\x18\t4\xccNO\x9fz\x9d:\xd5;\x9f)\xfay|\\\xac\xbb{u\xb1\xee\x96\x0f\xdd\xa5\xfa\xf4_uv\xb0w\xf8\xeb\xe1\x96\xd1`\xdf\x84\xf9l>;\x7fw~H\xcf\xa9\x0f[\xa0N\xd5\xb6:\xea\x1e\xff\xc2\xff\xccg\xbb{\x87\x87J/\x02\xe8\x80*,\x00Q\xa5\x05$\x05q\x11\xad\x8a\xb0pF\xc5\xb0\x08*\xd8\x85M\xf3\xd9\xbf\xf7NO\x95\xa1\x15\x1a\xf2\x1f\xe4\xbf\xf9\x8f\xa9W8\x9f\x1d\xee\x9c\x9f+z\xfd\xd9\xfe\xce\xae\xdaU\x07jw\xa5\x8e\xd4\xf1|\xf6\x8f\xa3w\xe7\xcaF\x85Fy\x05Z\x99\xf9\xec\xdd\xd9\xf1i}!\xfd\xbf\xb7\xf3\xf6\x03=o\xf8w\xa7\xfe\x8b\xfc\xdb\xfe\x05\xfe\xa5\x7f\x15\xed\xb58[(7\x9f}8\xdc9R\x8a\xac\x9e\xcf\xfev|\xf4V\xfd\xe1\x80\xcc;>\xda\x9f\xcf\xaen\x96\xdfx\xa7\xe5\xc5\xc3r>;~O\x10\xb4r\xf4\xdc\xe9\xde{\xf5\xd7\xbbU\xf7\xdd,\xba\xef\x0f\xeb\xe5\xfd\xcf\xe5\xde\xc1\xd7\xd5\xd9\xfaB\xfd\xf4\xc7\xc5o\xbf\x91\x7f\xbf|]\xfd$\x1f\xbdy\xf6<!\xf8\xd7/\x07\xe7\x1c\t\xbd0\x9a\x7f\xe6\xb3\xfd\x7f\xee\x9c\xaa\xfeG/\xac\xf5\x81\xc2p\x0c\xfc\xaf+\x0f\x02?\xda_\xa3FpX\xae\x01\x93\xb7|\r\xb0\xc8/\xeb\xef\x038(K5F\x8fj{>S\xaanA\xd1\xd3\x89\xae\xb6\xd8\x8f\xc6\x9ari0\x85\xf2\x00\x80\x8e\xf3\xd9Q\xc6`\x0b.m\xa2+\x9fc\x08\t\xca\xb57:\xa1\x1ec\xd06\x18/\x18\x1c\x05\xf1\x19\x06k\x0c\x94K\xad\x8d\xa0\xd5.\xea\x02G\x07\xa0(\x1c\x99\x01\x06\xe3\x13=!\x18\xd0\xc6 >s\xd6Nb\xa0\x97\x88I\x91\x12\xe8\x19\x06\x82 \x16\x1b\x1d\xbdl\x8c \xeb\xc9\'\x9e0\xe0\x00\x03\x04\xebR\xf9\xdc\x12\x86 >I\xc6\xbb4\x81\xc1\x85\x16\x0b\x08#\x0c\xd6\xe5\x08\xe6\x8dc\xff\x02\xbeL\xe8\xe4\xae\xe6\xe4\xdb\xd9\x7f\xf7+\xdd\xa0j9\xc8h\x8cD:%\xd9\xc9y\xe7\x1b\x9a4F\xb3\x05}\xca\xd5\xb7\xd1\xd5\x91\x15\xdbr6\xc4\x18\x8b\xc3B\xd0Q\x97]\x10\x9d\x8bn\xc26L\xce\x88\x03\xed8\xc6\x06\xb5\x15\xf7[\x07b\x90\xb15\xdc`8\xcf\xdc\x00\x03$\x8cXV\xa5\xc0^\x95\x1a\xc0\xa0\'c\x8c\xba\xe6Y\x0ci\xe4\xdf`\xa2llC\xf5\xafK\x15\x0e\x85\x80j?\x9b]l\xb7)\x92+\xcb\xbe\xd1C,\x1b\xf8\x08\x11q\xca\x0f\xce\x88\x1f\xd0\xe80\xc2\x00Q\x8aL\'+)G\x8f\xd6\x94\x0b\x8e"\xbbk\x06\x18\x9cF/\x86Q\xa6k[\xa0\x07\xeb)LS~ \xd45,a\\o\xb6\xc6B\x83\xab\xc95\x08\x0b\x99)\x99a9\xcf\xcc \xcf\x88\x95\x88)\xca\xb5\x03\x00\x144\xc1\xda\x97\xe4\xd9.\x0emK\xd0C`\xffRf\x99\xf2\xb6H\xa9\xde;\xf2\x99m\xde&\x01\xef\xbd\x1f\xc5\xd8y\x8fb\x85\xc7\xeaj\x13\xc5L\xa3\r<\xb1\rw\x9am.\x05\x90\xd7\x13\xbb\x06W\xbc\x1e\xads\xc9\xbd\xc46;\xb0\xcd\x13?h!\x9d\x94\xac5b[\x0c\xceN\xf1C\n\xd5\xcc\x08\xe6\xb9m\xde\x81d\t\xb9=T\xaa\x00\x89\x1b\x11\x12\xb7f7\xc4@L\xa0k2\xf8$\xc9I\xd0\x8a\xa5#\xae\xb6\xb6\xf22\x841\x86T3\xd5@\xac\xf9\x1b\xa5\xb2 \xd7\xd0\xc0\xbfn\x90;\xe4]\xb0\x12\x1f\x1f \xd4\xdcqh\xf1%\xfe\xf5\xc3\xdc\t\xc9`\xc9\x1d0\xce\x19]k3\xf4\xfd\xe0\x99m\xc6U\x92\xa7\xb67\xea\x85hZm\x92E\x95\x1fle\r\xa2X\xc2\x10\x9e`\xa0\xa0\x98\xea\x1c/\xfd\xc2C\xf0\xe8\xa7\xfc\xeb\x84\xd2h?b\x9e1G\xd5\xae\x87\xbe\x92c\x808H\xe5\'\xfe\r\x03\xffR\xc6\xf7\x14\xc8O"-\x8a\x82\xc6\xe1\xc8#\x93\xfe\x8dC\xee\xa3.\x9f\xc4\xbf^[\xe1\x1d\xea\x00:M\xf9\xd7\xf6\xc1\xcd\xae\x8ei\xc4;\xc4E\xa9Z\x11L\xf5o\xa8lD\xc4\xf3\xc4\xb68\xe4\x9dh\x9c\xf0\x16PfJw"}\x83!\xbe\xc4\xb64\xb0\r\x89\xd7Qt\x14P\x10\x85\x01<\xa5(Lsj\xe5u?\xc5\xeb\xae*\x85\xea42s\xd0\xd1\x81y=\xe7G\xc1`\x12Z\xd9\xd7B\n\xc1\t\xdf\xd3fn\x12\x83N\xb56\x83\x1f\xf9\xb7\xaf\xa7\xbe\xb7\xd4\xfc\x85\xc6}$\xd6\x9f\xe6NFS\x10\x18K\x12R\x10Pi\xa3\x174\xc9\x07\xff\x12\xfff\xbf\x15\xdb\xc8\x1d(\x10,:\x1d\xa4\x7f\x19\xa2\xbe\xc9\xdc\xc1h\x86%\xf2\x9c\xd7\x8dK\xcd\xb6\xe6_\x8cM#f\x0c\xa6a\xd0\x94\xc0\xd2[\x1cu\xf1\xda\xc7\xbdsv\xb2ws`E?\xc0\x84>\xab\xad\x87\xdaP-S[e3\x11p`\x0c8\xc0\x80\x9e\xdaZ\xf3\xa44f\xf2^\xd2Sy\xe6kbk\xebq\x84\x81r\xa3\xf2o\xc4\xea\x92\x81~H1c\xb0\x05\xc3V\xf6m\x12?P\xef\x0e\x82\x010j?\xa5\xa3\xa2IP\xe7\x838\xeaC\xc4l\xa1\xf6\xa1\xa6\xa3\xa2n\xdd)Z\xc6\xe0\x1a\x06\xe2\xe7~U\xd6\x93\xa4\xe0J>\x8056Li\x18_\x85\x05\x85\xd1\x8e0\xd8>W\xf3n\xbe&8]cSx\xd9\x0f~\x80\x01\\J\xd2\xd1I\xf0K/44\xe2\xe8\xc9^h\xb0\xd6\x1b\xab\xcf\x91\x8e\xaa]O;\xacZ\x8e\xf4Q\xcd\xc9>\x16a\x10\x0b\x93\xb40E \x0cQ\xb4O\xa0\x82\x9e\xd4\xd5\xa6\xe9I\x9e6F=\xabu\x06\x1d\x06\x18Z\x17\xb1\x911\xc4\x01\x86D\xb5Y\xde\x9f\x0c\x95\x96\xd4&\xc5\xdaMa\xa0t\x90K\xca\xf0\x91\xe62>\xd6\x8fS+S\xf4\x95\x82\xb4\xce\x18\xd2 \x16!b\x9f:\xc0\xb3\x86\x16G\x9b\x10\xdd\xa4\xee\xb3\xa1J)\x8a\xfd(\x1f\x882jN\x86\xe6\x87\xa0\xeb<c\x92a]\xad\x1b\x06\xe2\x01\x8f\x05\x03\xe51\xab\xc9\xa2\xf3\rLr\x14iO\x99/\\\xc4Q\xefvm\x92\x00\xdd\xa8\x82vn\xe9\x99\x9e\xeaj\xe1\xdf-fF\xf2]ACc\x91\x07\xe9\x124\xd5\x04\xfd\x12\xfe50\xb0\x8d\xb8\xaf\xe8\x8f\x85\xa1f\x9c\x92\xcc\x0f\xd4\xd3\xc3\xa4\xf6\x14\xb1\xa0\xa9\x19\x8er\xdd\xf5\xac\xd1{2\xd86\x1f\xb7\xde\xed\x9f\xea\xea\x8c\xa6\xd8fHWC\xb1\r)\xa3\xdb4\x93P\x9b\x17\xd9f\x06\xb9CZ\xc4\x14\xdb\xc8\xb9A\x1a\x87%6\x9b:\x03\xd1>\xf9j&g\xd7sM\xabu\x8d[j\xc5\x0b\xa1\xd51\xd8\xa7\xb6\x99f\x1b\xd0\xd4\xde+lBC\x9aV*\x8bz\xb8N/\x8b\x1b\x0ej\x93\x98\xc8\xd5\x997\x86Pm3`\xa6\xf4\xa4\x83\xd67\xbd\x1b\xf3$\xa5uSW\xba\t\x81*\xbf2W\x0fm\xc3f\x1b\xf9\x03\x84\x1dH\xb9S\x1e\x89m\x14\xc2\x97\xc4M\x91y\x87l\x1a\xca\x11Q\x8cr\x06\x82\x89\xa6\x11\xc9\xb9d\xa0$9\xf7\xc9v|\x15*[\x02\xe2\xe8\xf8\nh\x88\x11\xc2\xe7S\x81\x9a\x96u\xaa\x05\xa2\xdb\x8ca\xa7b\xb0\x94\x0eV\x120\x86TOZR,\x92\xe5\x07a0\xcd\x0f\x18H\x8a\t\xddP\x1b\xb6\xd0j/M\xf8\x81\x08\t\xe4\xf4\x83b:\xc2@\xf5-\xe5il\xd5\x024Y\x0b2\x92\xec\x9014?8\xaa\xe9\x84\xd2\x86\x1d`=\x84K\xa1\x04\xf7\xc7`\xc0\xe6\x87`S\x10\x05\x01<W\xb8A\x07\xc3\t\x0c$HDa\xc6\xb1\x0c\'\x16o\xed\x10ez\xa7\x00\xd4\xb0\xd0 \x8f\x19C\xf3\x03\x0f\xe3\xa2w\x8c7\xbar\x05\x89p\x07?\x0e\x83\r\x831\x9d:C\x95\x024:\x8ad\xa4\xa9\xc1\x98\xa9c]\xa2=ir\x84\xf2\xf9\xa8\xc5\x82Fv\xa3)\x12k\xd9\xebz\t\xde?9J\xcchd\x8c\xa4i\xd1U\x81\xe6\xfa\x01\xb8\x1f\xb2\x11\xed\x0b\xca\xfe\xe0\xef\x87\xfb\xca\xe6\xf2\xe7\xb3\xef\xe9\xaf\x10\xf8\x93Sj\xa2\xd9f\x1e\xe4\xaf\xee\xd6\xf9\xdd\x86z\xe7\xfe\x9d\xfaY\xd9\xfb\xeb\xcf\x7f\xda\xbf\xfb\xb3R\xcb\xdb\xcb\\6\x8e\x08\x83\x1f[\xaeV\xfc(\xb2\x8e\xb9\\\xf2\xe9|\xde\x87\xee\x90\xdd\xdf\x96\xeb\xe5M\xf7\xd0\xad\xef\xd5\xba\xbb\xba\xbe\xed.\xd5\xef\xf7\xd7\xb7\x9f\xf30I)\xbc\xee\xee\x1f\xd6\xcb\xeb\xdb\x87\xfb\x8cp\xef\xe8\xadR\xc5}\xedL^N\xe5+\x93\xf25\x7f\'\xc2\x1b\x1d\\\x7f\xfeB/Q\x97\xd7WW\xdd\xba\xbb\xbd\xe8\xd4\xb7n\xf95g\x93\x83\xd7J]v\xdd7~\xe0\xcb\xdd\xaac\x7f;\xb0t\x17\xb6\xc8\xa0\x9b\xa5Zu\xff\xe9V\xe5\xccv>;\x91\xf3Fz\xce\x1aV\x18,Oi`\xca\x95\xc4\xe7\xe1\xcd\xdb\\E%k\x89RNL[I\xa3\x90\xed\xd59\xcb\xe9<\x81\xfb\xe9\x95\x9e4\xe9\t\xb6\x95.\x7f\xde?X-\x1d\xe4\xfc`%\xefi\x07hS\xb4\xbd\x80\xe3\xd1*+\xc1\xb4aO\xd2^\'\xae\xad\xa4\x89\xdd\xf6o$\x19\x9f%)7\xbd\x8d+\xfd`\xcf|H\x9e\x87\x08\xdd\xaf\x84\r{:\xb63\xb4\x95$\xb1m?\xe2\xfb\xdeCY\x80n\\\x19\x07hYp\xf2\x9e\xd1\x98\xbe\xbcX\x9cM\xae\xa4\xa2:I\x83=\x13\xf4{\x025\xdc\x1c%\xeer\x93+\xd9\xb7r:\xc0{:\xcc(i\x00K\xe5\xf4d\x83\x87\x1c{\xa8\xce\xde\x8c2\xe9"\xe7{;\xf3A\xfe\xe6\x95\xa6\xaet\xe5s\xcc\xbd\x89\x8f\x93\xe2\x06\x0fY\xf6P\x9ds\xf3\xd8\x8a}\x81\xb2~b1\xcb_\x10M\xae\xccv\xda\xb6\x12\xb0\xf7\xad\x06S\xbe\xcc\x89\x1bVZ^\xe9\xda\xca\xd0g\x825|p\xc2\xbd\x9c\xdf0\xb9\x12y\xa5\xaf\xbe\xa5y\x03\xfa\xc3\xfd\xa0K\xe7\xd9\x10\x15\x9b=\x14\xdaJ\xec\xa3\x02\xde\xb8\xf2]\xd2\x86\xa8\xf0I\xecI\x9d\xbaX\xc0\xf5\x99\x80\xe0]\x7f0\x8b\x1b<\x84\x91W\xa6\xb6g\xe8\xf7Dc{N@\x96h\x93+9*u\xc2\xe1<\x8e\xb2\xb2\xdf3Y\xd8\xbc\x92)\x90\xc9\xed\xfcK\xa7\xaeo\x89eo\x96\x0f\xd7w\xb7\xeaS\xb7\xba{T\x8f\xcb{\xb5\xbc\xbc\xec\xbf(>\xce_e\x96\x05\xb2.s\xf9\x80\xca\'x\x9ci\xfc\x19\x8b[>\xc9\xee)\xbc\x7f\xcd\xed\x9b\xe5f\x06\xe7\x0f\x9f\xd0\xb7\xfa\x7ft\xcc,\xf9z\x82\x8be\xdd\xfbny\xab\xce\xbe\\_=\xf4\x89\xf8Z\xbd_~/7\xb68Di\xd1\xdc\xf2\xea\xd5+u\xbe\xfc\xf4\xfbj\xb9V\x87\xd7\xf7\x0f\x0c\xe7\xeeJ\x9df|7\xdd\xed\x83z7p\x1a=\xdd\xfc\xf2\x91\r\xdd.\x96\x0fn\x7f~\xa8\x1e\x93\xbb\x8f\xa7\x1f\xc9\xe2|\x9b\x8f\xc4\xe5\xf6/\xc7\xc7\xfbt\x138\xd9\xe5^\xc6\xf9\xf1\x86\x10o\x17\xb4\xcf>a\xeb\xb6{\xcb\xea\xa6\xdd\xd5\xaa\xbb`\x84\xf7\x05\x14\xfb\x7f\xea\xd3\x8c\x8dC(\x1f~h1\xd9\xe68T\xe7\xb3[\xb7\x9f:\xf6\x03{\x7f\xbbt\xa9\xfe\xd6\xfejy\xf1UV\xf2\xcd\xff\x01*\xe3\xe70'
p345
sg22
g23
sg50
Nsg51
Nsg52
VXL
p346
sg54
F0.5343
sg55
S'40bcb47dd9fe9364502ee191fe57b40a'
p347
sg57
I37
sg58
VLeast Squares
p348
sg60
F0.2235
sbag1
(g12
g3
NtRp349
(dp350
g15
I00
sg16
I40
sg17
S'c60d0950a780a6eda4916d011d9791dd'
p351
sg18
(lp352
I40
asg20
S'x\xda\xb5ZmO\x1c\xc9\x11\xfe\xbe\xd2\xfe\x87\xd6)\x91\x12\xd9^wU\xf5k\x14N"\x9c9\xac`0\x98$\xa7\xe8$km\x06\x1by\r\x16p\xb1\xf3\xefS\xdd3U=\xbb;X\xfb!\x87\x04\x9a\x9d\xed\x9e\xae\xd7\xa7\x9e\xaaa>3\xfc\xf3\xf5\xeb\xe2\xae\xbb7\xef\xef\xba\xe5Cwi\xde\xfd\xd7\xbc9zq\xfc\xcb\xf13\xb4\xe0\x9e\xc7\xf9l>\xbbxyq\xcc\xeb\xcc\xebg`\xce\xcd\x9e9\xe9\xbe\xfe\xa5|\x98\xcf\x0e^\x1c\x1f\x1b\xbb\x88`#\x99\xb8\x00"\x93\x17\x90\r\xa4Er&\xc1\xc2\xa3Iq\x11Mt\x0b\x97\xe7\xb3\x7f\xbf8?7\xc8;,\xd4?T\xfe\xd6?\xa8W4\x9f\x1d\xef_\\\x18~\xfc\x9b\xc3\xfd\x03s`\x8e\xcc\xc1\xca\x9c\x98\xd3\xf9\xec\x1f\'//\x8cK\x86\xd0\x04\x03\xd6\xe0|\xf6\xf2\xcd\xe9\xb9>\x90?\xbf\xd8\xff\xe95\xaf\xc7\xf2\xbb\xaf\x1f\xa9\xfc\xb6\x8fP~\xf9\xa3\xe1\xb3\x16o\x16\xc6\xcfg\xaf\x8f\xf7O\x8ca\xad\xe7\xb3\xbf\x9d\x9e\xfcd\xfep\xc4\xea\x9d\x9e\x1c\xcegW\x9f\x97_\xcaI\xcb\xf7\x0f\xcb\xf9\xec\xf4\x15\x8b`\x8d\xe7u\xe7/^\x99\xbf\xde\xae\xbao\xb8\xe8\xbe=\xdc-\xef\x7f\x1c\xee\x1d}Z\xbd\xb9{o~\xf8\xe3\xe2\xd7_\xd9\xbe\x1f?\xad~\x90\xaf\x9eo\xacg\t\xfe\xf5\xf3\xd1E\xf1\x84]\xa0-?\xf3\xd9\xe1?\xf7\xcfM\xffc\x17\xce%J|.\x94\x8f~X\x08\xe8c\xea\xaf\xc9\x12\x81\x1b\xae\x81"\x1b\x95\x7f\x00\x16\xf5a\xfd}\x00\x8c\xa1\xbf\xb4\xce#\x99\xbd\xf9\xcc\x18=\xc2FL\xe5\xebg\xc5\x8e>\xdb\xe1\x12)\xe3\xb0\xc0&\xcf6:\xa92\x0cg9\xeb\x92\xca\x10]\xf6\xc3\xda\x80`\xd1m\xcb`]Ny\xb8$\x1b\xdc\xa6\x0c.\xb9$\xa7YKr\x19\x83\x1b\xc4\xb1>q8\xee\x1f\xbe\xfc\x85e\xe0(9\xaa\xd2\x0c\xa7\x12?\x1d\x87\xc7\xbb\x90s\xf2"\r\xd2\x96E\x9eAojy\x9a\xe1\xab\x13\x1c\xe9\x86!{\xaf\xba\x95O\xe2\x0bO\x08S\xba!\x88\xf0\x90\xd1o\xea\x86\x10\xe4k\xb41\x8bB(R\xf2\x83\x80#\xec\x84F2@t\x16`87\xba\x88\xc35;\xc5c\x9a\x90\xc1\x87 \xee"H\xdb\xf6\xe58\x92\x83\xa3U\xc7\xc6\xe4\xe4\x12"\xa8E\x8a}id_\x80L"\x01\x1f\x94\xd1\x8a4y[\x9aI\xfb:\xd1\xadFY\x8anpq\x8c\xe0\xc4:D\xde\xe7\xa9\xd8\xa1$\xcb\xd9\x80\x9c\xfd\x9b\xf6\xb5\xd9\xaa\xf9=\xa8}3\x88n.\x16\x19\xfcH\x06\xc8\x90%~sD\x9f\x92\xe4\x96\xb7\t\xa7|\xec[\x0e!\x9f\xb7i\xdf\x88\x1a\xbf\xbe\xd9\x17B\xd6K\\\x8f_/\xf6ei\xd0\x05\xebc=\x95\xb5\xf5^\xec\x0b1\x05\xf2;\xd8\xf7\xa0\x0f\xcb!^8\x19$\x1b8\xc8\x02\x0cO\x0b\x89\r\x1f\xa6\xec\xeb\xc8i\xec\x10l\xe9f\x93\x1a\xd5{\xd5\x8dl\xd2\x88\x8a\x0c\xef\x078\x92\x81m\xe0]\x96\xec\x8c$\x1e\x8a.@\x7f\x7f\xd3\xbe\x14\xb3\x9e\x87[>\x1eR\xacw\xac\xf3-\x87\x9a\xbb=\xae\xd9\x17G\xf1\xeb\xd8e!\x0e\xd7\x9e\x13\xcb\x894\x0c0\xb0\x8b}i\xac\x1b\xe7\xa0\x1b\x82\x81#\xc7\x0br%\xb6N\xf4\x13\xba\x05>R\xd24\xdb\xb0\xa9\x9b\xf7AA!\x04MS\x04\xcd\x97\x90\xdc\x9an\xb4\xdft\x0b\x05\x9eQ\xab\x01\x8a\xd5\x13[\x1av\xc9\xcd\x037\xd2-D\xf2aH6\xe0\'#\x89n\xd1\xbbI\xdd\xacBH,<`C\xb7@\xa4\x08\x1e\xac*\x04)7\xddhM77\xf2[$\xab(\xc8a\x91\x05\x06\x92\xcb\x14\xf2.\xba\xf9\xb1n!\x86\x1c%\xd0}\x14\xd0\x8e\xce{;\x95\x17\x0c\xbcvt\xf8\x96n\x18\xa3\xe8\xa6E\x98/\xc9\xab\x9a\xb0\x1e\x93~\xe4\xb7\x88\xe8@\xac\xc0F\xc0\xa0\xd2\xe4\x10v\xd1-\x8cc2f/I\x0c\x05\xce\xa8\xe5\xbc\x9d\xc23t\x12\xc2,{\xce\x9b\xbaQ\x8fAU7\xb0\xa1\x01\xa9z\x93\x1cs\x82\x83\xb8&\x83c*(\xc6\x89z@\xe0bF\x93u3Z)\x81\xc8.\xdd\xca\xf9\x80\x9a\x17\x0c\x00"C\x08\x9a\xf3\xd6\xdb5\xfb\xc6Q\xec\x04\x02\xcc"-q\xe5\xce"\x8d\x07\xb7\x0b\'8HcLe\x1cU>\x15\x18\xa0\x86S\x98(\xf4\xb1\xbc\xa5\x1b\x80\x86\x1a0Rn\xda7;\x8d\x1d\xa7!\xce\xc4\x08G,hM\xb74\xc6\xb3\x049\x05\xf16W\xf1\xe1\xda\x83\x8fv\'\xdd\xf2H7\xcal|\xa9\xe8\x90\xc0y\xa9\xf4\x10\xa6\xb9\x9c\xd7\x9cg\xee\xb7\x8d\xd5#\xe6Hj\x05^\xaa\x08\x9e](5\xcb6\x190c_\xba\x8bv\xcc6\xbc\x95:\xe2\xc8\xfaI\xce%\xb4\x8c\xed\xc7Y\xbdi_J\xa8\xa7\x81\x88\x03\xd4\xf8dL\xeb\xb9Y\xa5\x19\x162\xf7\rI$`\xba\x9d\xc5\xbe,\xb9\xc3\x9d\xea14\xdd\xb8\xe0e\xc1\x1dG\xc1J\xa1#\xe4\\\xb7S\xba\xd9\xa8\xa0\xe7p\x8bk\xb0D\x1a;\xa9\x11\x0cJ\x9a\xb1\xa1p\xb9\x83\xaa\xb6>(\xb3\x14\x12\xb3\xecV\xb1;g\xd3$\xa7e\x16\xa2>ND\xdb\xb9\xa9+K\xa7\xa0\xa1\xdc8\x01\x86Td\xa0\x91\x0c\x0c\x19\xe2c\x0f\x98\x04+\xb8\xd7\xb4i\n\x7fC\x16Z\xc6>\xde\xee\x19\x98\x8b\xa8\x8f\xd3\x88W7\x8cJ\x16\xd6}L\xcd\xc7\xec\x86(\x81\xc1\xe8\x1e\x85\xf1\x033\x85\xdd\xf0\xa1B\xbe`\x11\xf7\x06\xa0x\xe7\xb2\xe0\x038;\xf8{C7\xa6\xb4Y\xa12l\xf98\x04\xc5\x07`\x7f)>\xe4\xa6[\xdc\xd0\xcd5>\xc9\xd28\x898n\x15\xbdHfs\xf0\xd1\xed\xa4\x9bo\xba\x012M\xf2\xc2\xd7m\x14\xbe\x03%\x98i\xcao\xa8\x00\xe0\x92\xdd\xe6\xca\x01DN\x18QK\xf2\xa9!\xe2:\xdf\xa9\xd2\x0c{\xb8\x9e9\xa9n\xdc\x1b\xb3u\x84\xad\xf0\x03\xecN\xba\x85\x91n\xc0\t0\x04zB \x12^\x07%x\xa6{=\xed\x03\x98\x85lc\x1fBC\x18M\x11g\xb1\xb1\xa0R7k\x06\xcbJ\xe2\xe6 \x8fX\x81\xc8\xc0}\t\xc5\xa9\xdc\xb4\xad\x17\xb1~\x8b\xafSO\xc9\xfa\xda\xed\x94\x97xPj\xe9\x0b/9\xa8\xfcGd\xc8e\x900\xf4C\\\\\xa4\x060\x8eB\x9c\x92\x01\xfb\x02VQ\xb5\x94\xf1\xcd\x9e,(0qB5\xc7"\xb4\x99B\xad\x01y\xe4\x0b\xeeFQ\xba \xde%\xac\x16\xb9\xbe\x85i~\x06z\xc9\x11\xbf\x8d\x93I\x0eF\x8b\xad\xe7\xd5\xf6\x81[2*}\x8bm2`\xe0\xe2\xd6\xe7+\xcb\x93\xad\xb8\x10\x13?\xc2N\xc6:\xb4\x16\xdc\xe2\xb6\x0cA\xf3\x98\xa0\xd1\x19\xd4\x11\x87\xf5\xebu\x1em\x8bu\xae\x104\xe4+\xf7\x88\xdcSId\xb0\x9dh\xa7:\x840\xd2\x8da\xa9OL^\x89I\x11\x9c\x18\xcc\xf3\x14G\xf4Y\xe7\x1a\xden\xfb\xd8\xf7\xddA\xcft\x1b\xfe\x12j\xc9\xe7\xecZ\xd7\rF=oN9\r\xbaq\xe8Ea\xaf\xe4\xb2\xf7;\xe51\xe2(v\x02rf\r~\xe36H\xf8\x83\xe3\x0e$N\xcdK\x86\xa1Wu!\xe4-\xbf\x05\xaf\x8d\x18\xf7aZn\xa1q{[fbc\xddp\x84Q>E\xf1\x1b78VP\xa5 F\xd8\xa9\xb6 \x8dr3q\x89\x96\xdc\xe4\\\xf02\xe9\xe2x\x80I\xbfAk\x9a\x9c\xdb\xc6\xa8\x04\xd0\x14\xd2\xf0\xb4\xa3\x8a\x0ey]7\x1a\xd5\x16.\xd7:9\xe1\x12\xa0s7\x87a\x0b\xad\xa6t3\xac\xdeq\x11@Z\x14\xcc\xd6)\x15\xe5\xa8\x10^\x97\x91\x86\x00)\xcc\xab\x8d3\xb9l\xbbV]7\xc3\x92\xe9\xbdR?.\\\xb4]^ {We\xd8W\x19\\D\r\x19J\xdcv\nx\xe5l\x87`\xfc}d\xc0f\x07\xe2\xd6\x9bH\x08(\xd7\x7f\xcd=\x0e\xee\xb0-\x03\x17"\xe9\x87\xb1p\xb4\r\x19\xb08WC\xb8\xa1\x90\xd7L\xe5+\xaa24;p\xd4\xc7\xac\x8a\xb17\xb4zd\xd7C\xd6\xef$\x035;D\xef\x82\xc4\x03\xaf\x04;\x1a\xac\r\xa9\xbc.\x03\x07\xb4p\x80\xc4%a\xd3\x171E-\xbe\xad3aq\xb3\x92\xa5\x04U\x86f\x87\x14\x83Sz\x1a\xca\x1c\xaf\xe1\xe0\xa4\x1d\xfeO2\xb88\x1aW x\xa5\xe9\x90\x9dvR\x9c\xbeaj\xcc\x8f\xcc\x97eI\x19nn\xc8\xc0\xf8(c~r\xad$gm&\x18ehm\x04\\\xa5\x91v\x9a{>\xd0\x86\x863$\xea\xb0\x01\xe3.\x90v\xf4\xf7\xe3C\xe3j\xfa\x97w!\xd3\xaf\x94\xca7\xe7l\xbdA\xe7h\xaen\xef\xea\xb3K+\x7fxk~4\xee\xfe\xfa\xc3\x9f\x0eo\xffl\xcc\xf2\xe6R\xeaE]\xb6\\\xad\xcaR"\xb2\xe6rY\xde\xd6\xd4s\xf8\x0e\xcb\xfaey\xb7\xfc\xdc=tw\xf7\xe6\xae\xbb\xba\xbe\xe9.\xcdo\xf7\xd77\x1fjS\xcd\xde\xbd\xeb\xee\x1f\xee\x96\xd77\x0f\xf7U\xc2\x17\'?\x193\x98\xaf\xbd\xa3\x91\xb74\x8a\xa4\xe5\xba\xbc#+\x07\x1d]\x7f\xf8\xc8\x0f1\x97\xd7WW\xdd]w\xf3\xbe3_\xba\xe5\xa7\x1e&\xe1\xa91\x97]\xf7\xa5,\xf8x\xbb\xea\x8a\xbdYn\xbe\x0b\xcfX\xa1\xcfK\xb3\xea\xfe\xd3\xad\xfaY;\xf7Mg2\xcf-\xeb\xa8P\x82BO\x99\x88\r\x994\xb6v\x89J\x81c\xde\xa9S\xd8\x8a=\xa9\xee\x88a\xd8YPijg\x88\xbc\x93\xda\x99\x8c\x02\xa9\xf7z\x86\x9e\x1e\x16\x9a=\xb9\x93]z\xe6\xdaN_\xbf\xef\x17\xaa\x8dF\xd9\xb2\xb1\xd3\x8fw\x16\xf4c-\n\xad\xe8\xa5u\x8f\x9c\xc9\xec\xf5,\x8c,T\xdfZ\x95\xe6\x84-U\xa5-\x9clj\xa7\xe7\xbav\x16\xdbN\xee\x15C\x8f{\xa5\xa8\xd6^\xf7\x11=}\xf1J\x1a\xed\xcc@}#\xcbt\xb1J[Rjr\'s\xa0\xb3<\xb2\xad\xeb\xfd\x19\x13\xe4>1\xe1\x11\xaf\x14\x86q&S\x92\xb2\xb3\x8e\x9a\xcb\x88\xb0LR\xbf+m\xb1\xad\xce x\xc7 -\xd5\x8aZ\x01\xe2\xb13K\x0c\xe9\xe4\xa0\x8e&\xeb\x99\\\x1e\xfb\'\xd4\x01\xf3\xd4NW\xa5\xa5\xb63\x96a8\xdf\xafc\xb8RW\x1f\xd3\xd3Ui]\xdbi{)c\xc5\xda\xfa\x12.~o\xa7\xd7\x9d\xde\xf6\xb6e\xd6\xec\xfa!`~$\x86\n\xaf9\x93N\xb0o+s\xff\xf2\xa4 u\xa9<e\xcc8\xb9\xb3D\x9f\xf4o\xb5\x85,\x1f\xfaVrh\xa5\x1e\xd9I5\xb3S\xdb\x19)\xf76eZYq\x19\xf1{;\xf3h\xa7\x8d}m\x1a2<c\xfe\xceN\xedpJ\x1cS\xe8\x07}\xb9\x9e\xdd\xbf\xcc\x9b\xdc\x19\n\xb4\x19S\xc0\xed\xe2cg\xaeo\x18e?/\x1f\xaeoo\xcc\xbbnu\xfb\xd5|]\xde\x9b\xe5\xe5e\xff\x8f\x03\xa7\xf5\xd5\xf6\xb0A\xf6U,\x1fA\xf9\x04\x8e\x17\x18\xdf@\xf1:;\xed!\xbc\x7f\xcc\xcd\xf3\xe5\xe3\x08^\xbe\\\x83o\xf3=8.(\xf9t\x02\x8be\xdf\xabnyc\xde|\xbc\xbez\xe8\xc7\xd2O\xcd\xab\xe5\xb7\xe1F\x01\xa9d\x17\xcd,O\x9e<1\x17\xcbw\xbf\xad\x96w\xe6\xf8\xfa\xfe\xa1\x88s{e\xce\xab|\x9f\xbb\x9b\x07\xf3rd4^\xdd\xec\xf2\xb6(\xba7h>\xba\xfd\xe1A-&w\xbf\x9e\xbfe\x8d\xebmniu\xf1\xcf\xa7\xa7\x87|\x13\xb8\x0f\xd0\xa5U\xce\xb7\x9fY\xe2\xbdA\xda\x8do\x8av{\xbdfzhw\xb5\xea\xde\x17\t\xef\x07\xa1\x8a\xfd\xa7\xbe\xad\xb2\x15\x17\xca\x97\xaf\x9bO\xf6\x8a\x1f\xd4\xf8\xc5\xac{\xeb\x86}]\xac\xbf7T\xa9\xfe\xd6\xe1j\xf9\xfe\x93\xec,7\xff\x07\x9dbA\xac'
p353
sg22
g23
sg50
Nsg51
Nsg52
VXL
p354
sg54
F0.52849999999999997
sg55
S'40bcb47dd9fe9364502ee191fe57b40a'
p355
sg57
I38
sg58
VLeast Squares
p356
sg60
F0.21970000000000001
sbag1
(g12
g3
NtRp357
(dp358
g15
I00
sg16
I41
sg17
S'8b19e04f921aa6a2e01865d05f5b7a45'
p359
sg18
(lp360
I41
asg20
S'x\xda\xb5ZkO\x1c\xcb\x11\xfd\xbe\xd2\xfe\x87\xd6U"%\xb2Y\xf7\xab\xfa\x11\x85+\x11\x0c\x17\x14\x0c\xe6\x91\xe4*\xba\x92\xb5\x86\xc1F^\xc0Z\xf6\x06\xe7\xdf\xa7\xaa{\xaa\xbbwgp\xf6\x8b\x91\x16z{\xa6\xa7\xabN\xbdN\xf50\x9d\x08\xfcy~\x9e-\xbb\'q\xbd\xec\xe6\xab\xeeF|\xfc\xaf\xb8<:8\xf9\xf5dGKe\xdf\xf8\xe9d:\xb9:\xbe:\xc1\xfb\xc4\xfb\x1d%.\xc4\xae8\xed\x9e\xffB_\xa6\x93\xfd\x83\x93\x13!g^Io\x84\x9f)cD\x9c\xa9(T\x98\x05+\x82\x9a\x81\x16\xc1\xcf\xbc\xf0vf\xe3t\xf2\xef\x83\x8b\x0b\xa1q\x85T\xe9\x97\xa1\xdf\xe9\x97.#3\x9d\x9c\xec]]\t|\xfc\xe5\xe1\xde\xbe\xd8\x17Gb\x7f!N\xc5\xd9t\xf2\x8f\xd3\xe3+a\x830Z8\xa1\xa4\xd0\xd3\xc9\xf1\xe5\xd9\x05-\xcbO\xc4\x89\x83\xbd\xb7\xefq\x81\xa6\xcf^\xf9j\xe8S\xbf*\xfa\xe0W\x81\x9b\xcd.g\x02\xa6\x93\xf7\'{\xa7B\xa0\xda\xd3\xc9\xdf\xceN\xdf\x8a?\x1c\xa1~g\xa7\x87\xd3\xc9\xed\xfd\xfc+m5\xbf^\xcd\xa7\x93\xb3w(\x83\x14\x80\xf7]\x1c\xbc\x13\x7f}\\t\xdf\xf4\xac\xfb\xb6Z\xce\x9f~\xee\xe7\x8e\xbe,.\x97\xd7\xe2\xa7?\xce~\xfb\r\x01\xfe\xfce\xf1\x13_z\xb3q?J\xf0\xaf_\x8e\xae\xc8\x14r\xa6%\xfdL\'\x87\xff\xdc\xbb\x10\xf9G\xce,H\xe3p_E_\xa1\xbfQi\x1fe\x1e\x1b\xa9\x83r\xfdXY\x19\r\x8d\x95\x9a\xa5\x87\xe5y\xa5\x944y(\rX-v\xa7\x13!\xca\x16\xd2+\xa0;w\xc8(\x1aM\x97\x87\x1a\xac\xeaoP\xda\xa1/\x9c\xa6\xaf\xb6\x97K\x82\xd2\xb1\xdf\xd7[\x15\xfa\r\x9cV\x90\xe7\xd7e\x90VI\xcbC\taS\x06\x94<\xf4\x1bK\x00\xdeXJ\xcb\xe2(\t(\xc3\xde\xe1\xf1\xaf(\x03\xba\xc9Q\xbaG\xf7\x12\xd8\x10e\x8f\x82u8\x06\x96\xc6(\x136\xa4\xd9Q\x19j~\x9a\xc0\xd1\xa9nt\xd3\x1e\xaf\x1a\xd6ME\xdf\x8bc-\xb8 Gt3\xa0U\x19\xa2\x9a\x1b\xba\x19\x1bY\x0b\xd4\xc7\x16\xdd\x92\x94i6*t\xf8S\xd3\xc8\xa0\xbc\xf6\x9a\xb1\xf6\x00\xda\xf7\xf2D\xe5\xc3(\xbeA\xb2\x0cx\xbf\x1b\xe0\xeb]\x91\xc1yWd\xd0\xa6X^\xba\x82\x08\xe1k\x1a|\x95\n\xa8E\x1e\x83\xf3\xbeJ\x13\x86\xd2\x8c\xe2kY\xb7\xb4W\xb0\xd0\xfb\x8e\xf7\xca\xa9\xfe\xc9\x86p\x0cc\xf8Z_\xf0\xb5N\r\xf1\x85\x82\xa4u\x91\x872\x01\x92\x86!\x90\x0c\xd0\xc8\xa0\xa2r\xb6\xd7\x0e\r\x1c]\xe4\xd8B\x0b\xc1\x88\x0c\x80F*C\xd4yC\x06\x9c\x93\x05\xdf\x10\x0b\xbe\xca\xb3\xce\x86\x92[\xe3\xbf\xc0\xf8\xe2UmAAB\x0175&\xea\xe2\x05\xdei\xd8\x02\xdf\xfd$\x1b\xfbi\x8c\x18\xc7\xbd>\x01\x9c\xec\xf5tA\x1b3\x8a\xaf\tP\x86~\xc4\x7f\xa5\xa9\xf8\x9a\xaa[\xc57\xa2F\xfb\xba\x91\x01\xa4\xd6\x9e\xed\x8a\xe6\xd3\xfd2o\x1dD?\xe6\xbf.\xa8:\x1c\xe4(\xeb|\xb1\xb1k\xf2\x83\xac\xfe\xab`\r_\xdd\xf8\xaf\xb5\x1a\xe5\xe11\xda;\xb04AY\xb3\r\xbe\xa6\xd5-*\x00\xce\xc5\x10B\xe8\xa3!H\x8c\r3\xe6;\xbe\xa0\x06\x1e\xfc\xc0w\x10\x14\xd6\xcd\xd74(e\x89\x17\x8c\x8b5\xdd\xcc^\xd5\rb\xc4\xbcT\xaaA4,\x8du\x16\xb6\xc9}\xfb\xb6\xd1\xcdy\x1dm\x8f\x8eB\xa7\xe5q\x90\xce\xb91\xdfq\xbe\xf8\x0e&G\xb9\xa9\x9b\xf3\xb1\xe8\x16A\x17\xddt\xcd\x05U\x9a\xa4\x9bm\xec\xe6\r>\xd4\xd7\n\xe24\xeb\x16\xb4\xdc\xcan\xd0\xea\xe6\xb0\x1eph\x1a\x07\x9c\xd1\xbc\xb5\xc1\xd91\x9f\x8c\xa1\x0e\xfd\xd0nM\x04\xac\xc5|\xf1I\xa3\xd6k\x164v\xf3\x1as6c\x83)YrF\xb4`\xfdV1\xefZ\x9fDF\xc0\x05VQ\xe9.1\x8f\tM\x8d\xc5|\x01\x13\x87#1/}1\x96\x95M\xbdh<\x95b\xde\xaf\xc9\x00 \xd9Z\x0ek%Wa\xe5M\x18\xf3\x1d\x0b\x9c\x16p(\x875\x0b\xean\x8e\xdd\x9ad(lE\xb9u|}\xe3;\x0e\xb3\x9a\xe4;\x8d\x0b\\x\xb1\xdc\x84\xa8\xb7\xc17\xb495X#9.\x9c\xeaY\x05\xea\x8c\xc0\xc71N`e\xcdg\xc8\xb0\x86|\xc7W\xbe\x13\xf4\x88n\xd2\xea5\xddB\x9b\xcf|\x08`\xd8\xda\xc8\x07{\xa4\xb1\x8a\x80\xda*\xe6c\xa3\x1bVq\xac\xe9\xcc!\x83\x0b\xac\x9bSF\xbbQ.\xa7b\r\xcaA\xcc\xa3\xf3\xb9\xca\xe5\xaa\xddT\xe5r\xc1Q\xcd\x92U\x06\x1d1\xef\xf4\xcf\xc7d\xad\xb8v\x10\xfdun\x94s\x95\'#\xa7\x85\x81\xfff\x12\x99\xfd\xd7C\x91\xc1T\xcee\xd6\xebq\x92\xa6\xc7W[\xccK\xec\xd5Z\xdb\x82\xaf\x0cf\xcbz\xac\xaan\xe8p\xb6T\x1f\x03\xc10\xb7\xd4\xce\xd9Q.\xd7S\x90<\x1c\xd6B\x0b\xbe\xc4\x85\xae\xbeS\xeb\x85r\x81d\xd0U\x06LV\x18\xb1\xec\xb3\xcep\xb6Af\xaf\xac\x1e\xad\xc7\xa6\x19\xc2\xb0\x1e\x9bB\xb4\\\xcbi\xc3Z=\xdeO\xb9\xb0\x927i\x1d{*\x86\'\xf3m\xf4\x0c;V7\x9d\x84R[\xd0 \x83\xda"M\x89\xa1\xe0L\xad\x9bP\xeaf\xb0\xeb66\xd5\xc6\x08\x87-\x0c\x1b\x1b\xa4\x12\xddD\x0f\xb6\xca\x0f\xc9\x9f\xd9\xcb\xb0\xd6*\xcf\x19\xc6\xf8\xc8\xcc\x19\xb9\x93\x19\xc3\xd7\x1b\x08eh\x86=\x99\xd1\xbev>\r\xbe\x8c:\x12\xd8\x8d~\xc8V>I\xe6\xe1\x8e\x0c\xc9\x07\xb0\xb5e\xf4\xd2\xbb\xadt\x83\xaa\x1b\xa6\x17\xc3U\xd8{\x84\x9d\xeb\x8c5V\x8f\xe5u\x8c=\x96\x18\xa8\xc6m\xd6M[s\x9f/%\xb0\xf5_\xab7t\x83\xaa\x1b\x06\xa6\x01\xe6\x01\x084\xb7\x06hBk\xe4V\xba\xb9F7\x85u\xaa\xf7\xc9\xa0\xb1Q.=\xb6\xcaQ6\xacY\xdcnS\xcd\x1a\xe6>$\xdf5.\xdcH\\`j#\x19|\xe3;\x06\xfb+\xae\xfe\x1a9\x97\xe1>T\xc3(\xbe\xa6\xe6_C]\xf8f\xeeS\xaa\xf6\x9b\xaa\xa9-%\xf7\x05\x99d\x08\x8d\x0cQ\x1b\x8e\x86\xa8\xb5\xe4\x92\x84\xfd\x802c\xdc\x08\x93W\x1d\xc20\xffj(\x86\xb5\\,[\x1c\xb0<&[\xc4\xc6\x16H)\xfa\xfez&\x89\xb0\x17\x1c\xb0K\x1c\xb5E\x95\xc1\x12\xb3\xdb\xb4E\xbe\x9cmQ\x9bm)u\xb1E\xcaQZV\x19\xb4\xc3F:gx\x92\'\xc8\xd2G!\xd7\x18\xab\xf3PZG\x1c\xc2 \x8eq\xae\xc8\x10\xa0\xe1\xf6%\xba\xc1\xba\xf5\xbeEV_\xc7$\xd0{\x03\xfa1\xb6@\xa5\xabC\xd5\xd4V\xbe\xaeU\xa3\x9b\r\xcc\x0ef\xd8\x9d\xf9\xc8\xe77\xd8p\x99\xd1\x9e\xd7\x87:\x1c\xda\x18\x9a3\x85\\\xd46\xf3\xaf\ra]7\xd5\xf4\xbc1@\x8f(z\x99\xf4\x9cU\x0crH\x15\xb7\xd2M7\xbe\x83\xb4\xae\xef\xbdf\xd4js\xcf\x8b\xdc\x15\xe4\x18\xff\xc5\x9af\xcap\x18C\xc8\x1eM=\x9d)\xe5V\xaa\xc2\xcf\xdc\xc6yT\x92\x86s\x14\xb2\xc2L\xafQ\x1al\x8b\x98\xbcbv\xd8\xb2\'\xd3\xa6\x89MO\r=\x9fU`\x06.\xbai\xf6\xd5\r\xbb\xe9X\x87#}\x8b\x8e\x85\xdb\xfb\xc6n\xb5\'\xc3\xa0_\xd7\xcd4\xb5\x05;6\xee\nQ,\x1bk\x8f\xdd\xf7\xa1\xffG7\x81\xea\x9d\x90j\xe5\xc8\x10\xbc**a\xafP\x8a\x95V95+b^\xf58\x13\xbc\x01\x1e\xba\xc1Q\x0c^.\x85\x04\xa9[U\xaf$E\xcc\x89&\xc9\xb0Wd\xb0\x98w\x99~b\xad\xd3\x85\x7f\xc5\x08\x99\x08\xfe \x19t\xc5\xc1`\xb4\xf19\x81\xc6\xc6\xdb\x97\x1a\x8a[\x98\xa1\x0cH\xfb\xd9\xafp\x88&Z\x97\x81\xe6J\xfb\xd3\xe4\xddJ\x9a\xc0\xd1\xb1\x02\xcaPq\xa0\xc3=\xcegT\xdeKo\x8f>\x98\xdd\xee\x07\xc9`*\x0e\x1e\x82\xf4\xdc\xdc\x10\xab*2\x80Rc2 \x17\ne\x18\x062\xa0Kq \xe9``\xd8j\x81\xd1!\xc9Pq\x08\x1e\\d[\x00\x16D\xa8=\xbfW?N\x06\xeb\x9b\xe3\n\xad\x1c\xe3\x80Cd\xea\xfd\xb2\xa0\xfb\x14\xb0y\xcc_\x8e\xd0ph7\xa9\x89\xa2\x8cU\x92Wh|2\x14\x0bAX;\x02N\xd2p;\r\x01\x98\x98\xd0\x91\x02w_\xd8\xeb\x05\xb5\r]>\xfa\xfb\xc9\xa1\xb0)\xfc\xe9]\xc8\xf8;%\xbar\x81\xcdr.r\xa8\xf1\xed\xe32=\x1b\xbbCq\xf8(~\x16\xf6\xe9\xee\xd3\x9f\x0e\x1f\xff,\xc4\xfc\xe1\xa6\x0f\x9b\x90n\x9b/\x16t+&n)n\xe6\xf4\xb6&\xed\x833Xl\xbf\xce\x97\xf3\xfbn\xd5-\x9f\xc4\xb2\xbb\xbd{\xe8n\xc4\xefOw\x0f\x9fRS\x8d\x8cn\xd9=\xad\x96\xf3\xbb\x87\xd5S\x92\xf0\xe0\xf4\xad\x10=|\xf5\x1d\r\xbf\xa5)\x99\x94\xc6\xf4\x92\x8c6:\xba\xfb\xf4\x19\x1f"n\xeeno\xbbe\xf7p\xdd\x89\xaf\xdd\xfcK"32\xbc\x16\xe2\xa6\xeb\xbe\xd2\r\x9f\x1f\x17\x1d\xe1\x8d\x80\xe2\xac\xdaA\x85\xee\xe7b\xd1\xfd\xa7[$@\r\x82u\xce\xe7\xb9;\xa9e\x94\x99\x9eb\xb9\xcc\x19E\xb6h\x93\xf7\xf4\xa4\t\x11<\xd7u%\xb2c\x93m\x87H&\x92G\x05{\xb8\x12c\x0e\r\x7fn\xeaJtL\x97\xeb`\x84\xf4WS\x030\xb6\x92:\xcds[Wb\x80\xc4\\\xa8\xac\xef\xfd\xfd\xa5\x95\xc8\xbd\xce\xcb\xf9\x1c\x1d[\x13\xd1\xec\r\x9a\x0ep\xfc\xf7V\xba\xbaR\xc6,\xad5\xde\xe5\'\xbc\xa4\xa7C\xb7>\xf7\xad\xb4t=\xdfX,\xda\xc4\xf6\xc6\xcaPWj\x1dd><\x01\x93\xa3\x92\xde\x0f\x8c\xee\xa9qel\xec\x99\x0e\xe4\xa9\x952*[E\xca\xf1\x95\x14\x8e\xe7|J\xb2\x93\x0e\xd2m\xb6\x966\xfd\x01\xed\x0b\x08\x1179\xe73\x08\x926x\xd9\x1f\x13f\xbb\x1a\xca\xaa\xa3+\x1d\xad\xd4ue\xa4\x83\x14j\xd8\xb1iK\xf6|\xc9*@V\xe1~\x9f\xa4\x05\x97\xa5M\xaf\x0fhO"\x9c\xa3+\t[\xee\xa6\x13}r\x90[\xf1\x8c1Q\x8e\x17V\xa6X\x81\xea\t\xf4\xea y\x801\xf9\x88E\xbf\xe0\t6!\xe4\xcaJ\x95\x08\x1ba,c\xf6%\r\xdf[\xe9\xcbJl\x15}\xf6\x04k\xb2\x1f\x13|/\xaf\x0cU\xcf\xc49\x08c\x13{\x1f\xfa\xae\xb4\xb1\xee\x19c\xec_\xf9\xa6\xbf\x90\xde\xcb\x8c\xae\xb4\x94\x13dY\t\xe0r\x8c\xa8\x8c1\x06x|y%\xa5@JnW\x9f;q\xf7\x80Y\xf6~\xbe\xba{|\x10\x1f\xbb\xc5\xe3\xb3x\x9e?\x89\xf9\xcdM\xfe\xcf\x81\xb3\xf4j\xbb_\xc0\xebR.oR\xf9H\x1e\xa74\xbe\x91\xc5-!\x9aSx~\xcc\xc3\x9b\xf9\xcb\x19\x9c.\xae\xa5o\xf1\xbdtLY\xf2\xf5H.\xe6u\xef\xba\xf9\x83\xb8\xfc|w\xbbJ\xeed_\x8bw\xf3oe\x02\x8c\x99UT^\xbdz%\xae\xe6\x1f\x7f_\xcc\x97\xe2\xe4\xeeiE\xd2<\xde\x8a\x8b$\xde}\xf7\xb0\x12\xc7\rfxw\x85\xe5\x03\xe9\xb9\xdb+\xdeL\x7fZ\x15\xc0x\xf6\xf9\xe2\x03*\x9c\xa6\x91-\x95\xe9_\xce\xce\x0eq\x92\xfe\xcdB\xf1\\\x12\xf3\xc3=\n\xbc\x9b\x85\xdd\xb8@\xba\xedf\xbd\xca\x9e\xdd\xed\xa2\xbb&\x01\x9fz\x99\x08\xfd\xb1\xabI42 _|_-\xb2KV(\xd0\x13\xa8\xbb\xeb\xb0\xbe\'\xecw\xfb\x1a\x95\xa7\x0e\x17\xf3\xeb/\xbc\x92&\xff\x07\x80\xb8A\x17'
p361
sg22
g23
sg50
Nsg51
Nsg52
VXL
p362
sg54
F0.56269999999999998
sg55
S'40bcb47dd9fe9364502ee191fe57b40a'
p363
sg57
I39
sg58
VLeast Squares
p364
sg60
F0.2467
sbag1
(g12
g3
NtRp365
(dp366
g15
I00
sg16
I42
sg17
S'f81557b7fb767a165ffee8ef857ba03a'
p367
sg18
(lp368
I42
asg20
S'x\xda\xb5Zmo\x1b\xb9\x11\xfe.@\xff\x818\xb4@\x8b\xc4\ng\xc8\xe1KQ\x1f\xe0\xfa\xe2sP\xc7N\x1c\xb7=\x14\x07\x04\x8a\xbdN\x8c\xc8v \xfb\x9a\xf4\xdfw\x86\\\x92+\xed\xea\xea/1 \x85\xe2.\x97\xcf\xbc=3\xc3\xcd|\xa6\xf8\xef\xeb\xd7\xc5\xba{P\x97\xebn\xf9\xd8]\xa9\x0f\xffU\xef\x8e_\x9e\xfcr\xb2\x87\x1a\xec\x0b?\x9f\xcdg\x17\xaf.N\xf8>\xf5f\x0f\xd4\xb9\xdaW\xa7\xdd\xd7\xbf\xc8\x8f\xf9\xec\xf0\xe5\xc9\x89\xd2\x0b\x0f\xda\x1b\xe5\x17`\x8c\x8a\x0b\x88\n\xc2"X\x15`A\xa8\x82_x\xe5\xed\xc2\xc6\xf9\xec\xdf/\xcf\xcf\x15\xf2\n\r\xe9\xcb\xc8w\xfa\xc2:2\xf3\xd9\xc9\xc1\xc5\x85\xe2\xc7\xbf;:8T\x87\xeaX\x1d\xae\xd4\xa9:\x9b\xcf\xfeq\xfa\xeaB\xd9\xa0\x0c*\xa7@+\x9c\xcf^\xbd;;\x97e\xf9\x89<\xf1\xf2\xe0\xa77\xbc\x00\xe5sP\x7f\x1a\xf9\xb4\x9f \x1f\xfe\xa9x\xb3\xc5\xbb\x85\xa2\xf9\xec\xcd\xc9\xc1\xa9R,\xf6|\xf6\xb7\xb3\xd3\x9f\xd4\x1f\x8eY\xbe\xb3\xd3\xa3\xf9\xec\xfav\xf9E\xb6Z^>.\xe7\xb3\xb3\xd7\x8cA+\xe2\xfb\xce_\xbeV\x7f\xbd_u\xdfp\xd1}{\\/\x1f~\xec\xe7\x8e?\xaf\xde\xad/\xd5\x0f\x7f\\\xfc\xfa++\xf8\xd3\xe7\xd5\x0f\xe5\xd2\x8b\xad\xfb\x19\xc1\xbf~>\xbe\x10S\xe8\x05j\xf9\x9b\xcf\x8e\xfeyp\xae\xf2\x9f^XB\xc3J9\x03\xf9I\xfd\x8d\x80\xde\xd8<6\xda\xe8\xa0\xfb1Xt\xe9\x1e\x80EzX\x9e\x07 \x8by\xa8\r\xffP\xfb\xf3\x99Ru\x0b\xed\x81\xe4\xf1{b\x14M\xd8\x0f\xf9Qe\x11?\x97q\x9d&\x0c\xfd\xbeV\x9b\xe0z<\xc6;ob\x1e;\x04\x17\xdc\x18\x8361m\x92\x87h\xb71\x98hu\xbf1C(\x8b\xb4\xae\xb3\xa0\x91\xfd\xf1\x14\x07\x18\xd0E\xde\xb9`@\xa4\x1e\x83\xb5\xe4\xa3\x9d\xc2\xc0\xe8\xea\x90}f\x1b\x03\xa5U\t\x83u\xaeb\xd0u6\x1a\xf6\x84S3\xc0\x00\x1e\xa3\xef\xf5d\xbd\x8d\x10z<<r8\x81\xc1FCe\x18\xa2\xd9\xc6\xc0s\xa1\xec\xe6"V\x0cX0\x00Z\x0e\x8e\x83\xa3W\xbf\xf0\x04{\xc6qB\x83\xc5\xd2\x01C?&\xe7\xa1\xa1\tc4{\x90]\xae>Mll\x8bli\xaf\x80\xd8\xeb\xd7{p\xb6\xe8\xdaP\xb6\xcb\x84~c\x1d\x82\x1b\xe9\xd7A\xd5$iS\x86\xba\r#\xb2D\xa74\xc0\x00\xd1@\xe8u\x1d\xbd\x05\x885\x06b\xa4)\xfd\xba\xe8\xdap\xe4\xeb<W\xfd\xcc\x91i\xfa\xa5\xaa_-\xdc\x96\xfc\xa4w\x16\x1b#\xc7H\xbfop\xec:\xbd\xaf\x07\xd4q\xca\xc6\xc6\x16\xc5\xf3P\x8fll\xacq\xcd\xcfb\xc5\x00P\xf5\x900\xe0\x00\x03iD,\xd6dG+{yvT\x9c\x8a7\x1b\\\xa8C\x0fc?sT\xf5\xe0\xa9\xf9ze\x02t\xb6x\x86\x15?\xc3\x81\x9fY&\x04\xa8c6\x84+h\x02F\xf3\x04?;4C\xd9"\x98b\n\xa4\x10\x8a\xdb\x07M=\xcfm\xc9\xc6\xf7\x986\x1c\xc9F!\xb1B\x92-\x80k~VmL\xe46d3\x07M6\x8alb(\xec\x8a^\xf7^\x1fX\xd36<E6;\x90\x8d\x991\xd8\xde\xc4\xa0\xb5/\xd4\x16\xc4\xfb\xa6\xec\xe6"\xb8:4z[6\xe6\x84*P\xf4\xd5a\x06\xfe\x1b\x0cm\xc8f\x07v\xf3\x86\xf5k\x8b\x0b0\x1c*\xb2\xf90\xd2\xf4\xa4l4\x94\xcdQ\x0b6\xe3m!Wo\xad\xd30e7]}\x92\x87\xa3\xb8 \x1dc\x11\xc8\xeb\xe6\x93P\xf8\x81K\x8c\xb8!\x1b\re\x83h+\x7f;\xe7\x0b[yK\x00\xfa)\xb2\xb9\xa1O\xfa\x10B/\x1b \x911%\xe6\x01\xd1L\xc5|\x93\xcdh?\xe6\xbe\xac\xeb\x1c\xf3\xd0\xf2[\xb3\xa6\x8f,\xd1\xa1\xdf\xc0\xe0,\x96\x14\xe0\xc8Bo9\x07|!N\xc5\xbc-0\xb5D\xe8(\xe6\xad\xa9\xfc\xdb2!\xeb\xb7d\x1c\xe0D\xbf\xa1_?\xd0\xaf3dCAk\xbc.\xfau@\xe8\x9f\xe4;a\xc8\xa9\xc1fk\x89~\x1d\x970\xfd\xd3\x88Sw\x98\xd2\xaf5\xe5\x16m\x91s\xe4\xb6l\\\x06U\xd9\x8a\xa2D\xbf\xd5w@\x8a\xcb\x81la\xc8g\xec\xfeP\xad\xcd9\xa7W#1S\x8c\xd8uR\xb68\x90\xcd0!\x82)5Y mKF\xe6T6\x99\xb3\x00\xaa\xdd$\xa3l\xcb\x06\xcdK\x88\x06q\xe1jm\x14\xc4w\x92[\x95<\xc52\x98^a\x16b\xf45\x8fp\x92\x9e\xccY\x04\xb56\xb2c\xfd\xf2\\l9\xcbW\x0cf3w\x0f\xf4\x9b\xd0\xf4\xfaE\xab\x83-:\xe5\xf8)\xbb\x12\xf3sx\x92~\x13\xb8\x1e X\x1fc\xf1#C.\xf4\xfcj8e\xe90Y\x13\xb4!E?\xae\tZ\xe6u\xb6\xf9\x8e\xc6V\x13D\xc1\x80\r\x03\xd7q\xbe\x14r\x9cM\xa8\x04?\xbaR\x0b\x8f0\xb8V\x97p\xd2\x1fa\xf0\xa6\xd5%-6u\xb51J\xfd{\x98\x1c\xa5\x19\xaa\xe6Mv8\x8c\xa56\xe2\x04\x17\xa6\xea3\x96\xb3\xd2\x89\xf6\xa3\x1a\xdc\xe9X9*\xf8A}V\xebAV\xde\xa6\x8dM\xb3\xb1\x10X\xa9\x03\x98\xe1\xa0\xf0\x03p\xd9f\x9e\xc4\xbf)l\x8b%\x98\xb5\xb1\xf2\x9d\xad\x05\x15X\r\x935\x17\x97D\x15\x88\xf1#\xff\xe59\xd3z\x9c\xd0\xf4[\xbc\x1aRm?\x94\xcd\xf6\xb2e4\xba\xe4M\xf2\xde\xd5P\x89\xce\x87\xa7\xc9FM6\x16\xac\xfa\x8bg"-5-X\xe3i\xcan\xd4\x97x2\xa48\xca-\xc4EP\xb5\x9b\x86\x89z\xc7R\xd8\x94\x8d\x9al\xc0\xdc[\xb2L0\x82\xa7T+\x8c\x86\x9e$\x9b\x1b\xc8\x06\xd4j\x1c\xe4\xe0v\xa5^\x07\x0b~2.<\xb4\xb8\x18\xd7\xa9\xb9H\xcfq\xe1\xcc\x84\xdd\x10R\\\xf8\x81\xefp.(\xd6b0\xd1\x16Nd9\xf5do\nHuh\xc6\xf5:\x80o\xb9{"\xb7\xb0\xd6\x13\xff\x86\x01\x86\x08\xb1\x18-"\xc6\xa2U&e\x03a\x92\x7fM\x1b"\x8d{SS\xfb\x16\xa6\xbf\x89\x9e!\xe4\x1c\x10\x07\xb6\xe0\xac\xd6\xf7H\xe2\xdf\xber\x94g+Or\x14\x9a\xda3 \x8em\x91/\xe7<\x14\x07uu\xed\x198\xc9J\xdf\xa2\x1b\x06t\x1c99\x9f\x8b\xa7!\xe9\xd2G\x81\xc3)=8];"\xa7i\x82\xa3HOrT\xada\xc8o\xd6\xbf\xa8\x9b\xaf\x1b\xde\xd6\xe7\x08\xe3\x9c\xe4\xa4w\xe8\xf3S\xa9\x8b\xff\x9f\xaf#\x0cd\x93\xc6\xaa\x97\x8d\x9b3\xe7\xcb9\x8ct\n\x93q\x1ck\x7fL\xe2\x11\xdbq\x1c\xa1y\x14M\xf2/n\xc6qB\xd3\xcb\xc6EQ\xdf\xa1\x03{\x19\xdfZ*\x10\x92\xda\xf1I\xb2\xe1\xc0w\x98\xe3\xfa3\x94\x05\x98\xe6\xf6\x96\xc9\xd3L\xd50\xae\x9a\x96\x878\xe2(\x87\xcd\x7fcM\xac\xec:\xf5|\xc7m\xcb\x86\x03\x8e\xe2F0\x936\xa3\xe1\xb6\x9bJe\xc3\x16\xb0O\xe2_4\x83\xd8\xf4\xd1\x96\x0e/2\x9b\x97\x92\x8a3H\xc0)\x8e"\xab\x0bG\x91\tc\xfe\xb5\xed\x04\xc3\xd3\xa0\'\xabv\xb3\rM\x96\xcd\x0cr\x0bp\xc5\xdb#\x88\\\xe9\x95\xc6\x87+x\x8aO9\xb3Q,\xde\x89\xecZZ\x14\xb4\xbed8\x06nj\xb7\x119\xefd\xf1\xa4\xf2j\xc7\x83\xc4\xeeZ\x87\xb0\x9d:y\xce\x94D\x82\x88\xb1\x99\xae\x08\xcd\xd9\xde%\x0c\x07\x15\x83\xf5\x10\xa0\x1c\x17\x05\xaf}a\xcd\x18\xb9\xda\xfa\x8e\x18\xb0\xe9\x81s\x99-\x14\x8c\x86=\xa8T\xad\x046\xea1\x06\x04S\x8eIy8j\xbdy\xae\x12\xbe\xd1\xd8\\\xd8\x94\xe4@N\x8e\xb9\x19C\xd3\x83LyW\xd3\xfb\xa0\xba\x0c\x16\xfdw\xc4`\x9a\x1e<w\xe9\xa1\xea\xd9\xb7:\x94\x15\x91\xc3z\x0b\x83\xae\xb7\xf0\x90F\x18\xb8s/d\xcby\xcd\x8c\xdb\x11\xb2d\x13\x86\xa6\x87\xe0=T\xc1(\xc4\xaa\x07n\x8er\xee\xfd>\x18\xac\x1f\x1cW \xd7\xf1\xe5\x98\x89\xf9\xad\xea!\xf0#&\x8f\xcd}\xe1\x19\x1e\xc2v\xdb\xc0s\xb5\x9d\x06\xd7*\xe7\x86\x81;\xd6\xb0qT\x9b\xd0\x94v\x9aK\xf4\x12\x15\\\xdfj\xaa\xed\xa7\xd7\xf0\x94\xb2\xeb\xf8\xef\'G\xca\xa6\xf0\x97w\x0b\xd3\xefh\xe4\xca9\'\xf2\x9c\xe48\xf2\xae\xef\xd7\xe9\xd9\xc8\xe4~t\xaf~T\xf6\xe1\xe6\xe3\x9f\x8e\xee\xff\xac\xd4\xf2\xee*\x87M\xf0\xe9\xb6\xe5j%\xb7\x1aq\xc3\xab\xa5\xbc\xfdH\xfb\xf0\x0cw\xe2_\x96\xeb\xe5m\xf7\xd8\xad\x1f\xd4\xba\xbb\xbe\xb9\xeb\xae\xd4o\x0f7w\x1fSS\xcd\x1aXw\x0f\x8f\xeb\xe5\xcd\xdd\xe3CB\xf8\xf2\xf4\'\xa5z\xf5\xb5w\x1e\xe5\xadGeR\x19\xcbK\'\xd9\xe8\xf8\xe6\xe3\'~\x88\xba\xba\xb9\xbe\xee\xd6\xdd\xdde\xa7\xbet\xcb\xcf\x99\xb4\xdds\xa5\xae\xba\xee\x8b\xdc\xf0\xe9~\xd5\x89\xbe9\xa5\xf2,\xec\xb1@\xb7K\xb5\xea\xfe\xd3\xad\xb2B\xd9\x08o\xcby\xee\x9e\xb4\x8c\xd2\xa0Iy\xcamBf\x143\xd4\xb6xOO\xc7\xb2\x12\xdbJV\rf\xdb9\xccE\x9ep\xd9\xd4J\xcfd\xf4\xb6\x9eq\nbI\xa6\xe9\xfc\xce\xa7\x7f\xd31\xe9\xd4J\xc7\xd5\xec[\xdbV\xda(\xc7\x84\xb2w\xcc{\x1b\xf1\x9a\x9d+\xa9\xa1\xa5D\x10\xb27e\xb4\x18v\xad\xe4\x8a\xe9\xad\x1b\xae\x94\xeb\xf9\xc6j\x97A\x84\x0eV\xb2[\xbf\xf5\r\xad\x0e\x12\x08\xa2cG\xfd\xab!\xda\xb1\'w[oC\xdb\x93\xeb\x03\xcc\x87\'\x16\xdb\x93v\xae\x8c\x03\xabX\x9fV\xf8\x00:7.\xb0c%\x89\x86\xca)\x89\xec\x19\xe4@\x97\xe7\x83\xf0B:\xd6\xf2;V\x8a=\xcb\x19\x84\xf8P\xaa\x7f\xa5}c&K\x9e\xa0w\xd8\x93D\xb7\xe5\xe4 \x95i\xe4r\xc3\xceU|\xb2\x8a\xe4\x87\xc9\x95\xa2\xdb\xda\xef\xcb!\xad\t\xb9\xa1\xceO\xd0\xb0\xcb\x9e\x04\xb2\xd26\r\xa5S#9\xfe\xcd\xd6\x91S\xa6\x1d+\xb5\xac\xa4\xba\xa7I\xc7\xfcr\x8cE\xc9\x7f\xc9\xcak\xa4\xa9\x956\xe9\xd6\xd5\x95\x10\x9d\xce\xc50\xf4\x1e!\xe5\xfe\xee\x95\xbe\xaeD\xd06{\x82\xd4R\x12\x01\xb0C\xb76\xe964\xef\xe3n<{\x9d\xc9\xa8\x11\xed\xef\xad\x8cu%\xa5\x86\\\xe4\xf4\t\xad\x8bn\x87U\xac\x15N\xd0MC\xb6\x97\xd3Ab\x15\xa7m\xdc\xbdR(P\xc8\xed\xe2S\xa7n\xee\x98eo\x97\x8f7\xf7w\xeaC\xb7\xba\xff\xaa\xbe.\x1f\xd4\xf2\xea*\xbf\x89?K\xaf\x8a\xfb\x05e]\xe2\xf2\x01\x95O\xf0\xb8\xd0\xf8\x16\x8b[i`3\x85\xe7\xc7\xdc\xbdX\xeefp\xb9\xb8A\xdf\xea\xf7\xe8XX\xf2\xf9\x04\x17\x97u\xaf\xbb\xe5\x9dz\xf7\xe9\xe6\xfa1\x97=\xcf\xd5\xeb\xe5\xb7~"%IZ4\xb5<{\xf6L],?\xfc\xb6Z\xae\xd5\xc9\xcd\xc3\xa3\xc0\xb9\xbfV\xe7\t\xdfmw\xf7\xa8^\r\x94\xc6w7\xbd\xbc\x17A\xf7{\xc9\x07\xd3\x1f\x1f\xab\xc6\xca\xec\xd7\xf3\xf7,q\x9a\xe6\xba\xb2"\xfd\xf9\xec\xec\x88\'\xe5\xff-P\x99K8\xdf\xdf2\xe2\xfd\x1e\xed\xd6\x15\x91n?KV7\xed\xaeW\xdd\xa5 |\xe8A\x89\xfe\xa7\xae&lb\xc2r\xf1M\xb3\xc9\xbe\xd8\xa1*_\xd4\xba\xbf\xa9\xd87\xa2\xfd\xfd>K\xe5\xa9\xa3\xd5\xf2\xf2sY)\x93\xff\x03HK#C'
p369
sg22
g23
sg50
Nsg51
Nsg52
VXL
p370
sg54
F0.56389999999999996
sg55
S'40bcb47dd9fe9364502ee191fe57b40a'
p371
sg57
I40
sg58
VLeast Squares
p372
sg60
F0.24610000000000001
sbag1
(g12
g3
NtRp373
(dp374
g15
I00
sg16
I43
sg17
S'049f656f2fe492f94f66d52d53ff03d4'
p375
sg18
(lp376
I43
asg20
S'x\xda\xb5Z\xebo\x1b\xb9\x11\xff.@\xff\x03qh\x81\x16\x89\x15\x0e\xc9\xe1\xa3\xa8\x0fp\x1d\xfb\x1c\xd4\xb1\x13\xdbm\x0f\xc5\x01\x81b\xaf\x13#\xb2\x1d\xc8\xba:\xfd\xef;C.\x1f\xd2\xaeR}\x89\x01;\x14\xb5C\xce\xf37\x8f\xcdt"\xe8\xe7\xf9y\xb6\xec\x9e\xc4\xf5\xb2\x9b\xaf\xba\x1b\xf1\xf1\xbf\xe2\xf2\xe4\xe8\xf4\xd7\xd3=%\xc1\xbcr\xd3\xc9tr\xf5\xe6\xea\x94\x9e\x13\xef\xf6@\\\x88}q\xd6=\xff\x85?L\'\x87G\xa7\xa7B\xce\x1cH\xa7\x85\x9b\x81\xd6"\xcc \x08\xf03o\x84\x87\x19*\xe1\xdd\xcc\tgf&L\'\xff>\xba\xb8\x10\x8a($\xc4?\x9a\xff\xc6?\xaa\xac\xf4trzpu%\xe8\xf8\xcb\xe3\x83Cq(N\xc4\xe1B\x9c\x89\xf3\xe9\xe4\x1fgo\xae\x84\xf1B+a\x05H\xa1\xa6\x937\x97\xe7\x17L\x96N\xa4\x8d\xa3\x83\xd7\xef\x88@\xf1\xefA\xf9\xa8\xf9\xb7~\x04\xfe\xa5\x8f\x82.\x9b]\xce\x04N\'\xefN\x0f\xce\x84 \xb1\xa7\x93\xbf\x9d\x9f\xbd\x16\x7f8!\xf9\xce\xcf\x8e\xa7\x93\xdb\xfb\xf9W\xbej~\xbd\x9aO\'\xe7o\x89\x07)\x90\x9e\xbb8z+\xfe\xfa\xb8\xe8\xbe\xa9Y\xf7m\xb5\x9c?\xfd\xdc\xef\x9d|Y\\.\xaf\xc5O\x7f\x9c\xfd\xf6\x1b)\xf8\xf3\x97\xc5O\xf9\xabW\x1b\xcf\x13\x07\xff\xfa\xe5\xe4\x8aM!gJ\xf2\xcftr\xfc\xcf\x83\x0b\x91~\xe4\xcc\xa02\xa4\x94s\xe0\x8f\xd8?\x08\xca\x19Hk-5@\xbf\xaf\xc1(kx\r0\x8b\x87\xa5}z\x00CZJ-\x83\x17\xfb\xd3\x89\x10\xe5\n\xe9\x00\x99j\x8f\x8d"\r\xf6Ke\xd1\xf6\x0f\x80\xd1\xc4\xd7Y\xbc\xd2\xf4|I\xed}\xbe\xd7YG\xe6\x8bk\xab\xc0\x91=\x07<H\x1d\x8c-K\xf2\x92\r\x1et\xd0\xf9b\x89\x90\xb9\x95\xd2\xc8\xc2\x99";\x9d\xa9\x86\x07e\x83\x0bY\x0fN)\xedz\xde\x0c\xba0\xca\x83U\xaa,\x89\xcbM\x1e0\x14\x1e\x8c\xb5\x85\x07\x99\xb5#\x83&O8\xd3\r\x0f\xe0Tp\xbd\x1e\x8c3>\xf4\x17\x90\x8c\xde\xca\x11\x1eL \x17\xceK\xe96y0\x01T\xbe\xcd\x06SxP\xc5B\xca\x90\x1e\x0e\x8e\xdf\xfcJ\x1b\xe4\x19\'\x91\x1b\x95-\xedU\xb6\n\x92Q*7~\xc8\xcd\x1e$\x97+\xa7\xb1\x8dM\x96-\xde\xe5!\xf4jp\x0e,\xf6\xfa\xd5\x1a\xc9\x8fF\xf5\xabMU5\x0c\xf4k\x95,6\xaeJ\x95\xd1w\x92~\xa3\x8d\xb1\xe1\x01H\xe5\xf9\xfc@^\xafm\x89\x81\x10\xfc\x98~m\x16\x9a\x97r\xa0_\xebm\xd1/\xea\xaa\xdfly\x80@Xu\x18\xdd\xaa\xf7-\x13\x82T\xbd\xd1\x94\xb7F\xf6BZ\xaf\xa4\x0bcz09$i)\x07<h\xa3U\xf53_x\x00(z`\xab\x1c\xaa\x86\x07\x94J\xa9\xfe|m\x9c\xb6\xfd\xda\x91\xa3*;\xa6\x07\x9f\xdd\x92\x97\x83x\xa3\xbd\xeag\xae\xf1u(~fm\xf6\x0cF\xa0\x13\xd5\xf8\x991\xa4\xa5\x8c\x04\xa4\x1e0\x99\x1b\xaf\x82\xde\xc1\xcf\x0eu+[\x00-{\xdfRH!\xd4\x9f\xe6%:3fc\xf4\xde\xd6\xa5\xd9\x94\r\xbd+~\xe6\xc1V?+6Ftk\xb2\xe9\x83*\x1b\x06\x8f:dtU\xcefnH\xd3)\x02\xfe\x9fl\xa6\x91\xcd:\xed]\x7f\x1a\x90\xaa\xb3\xb9=y\x1f\xea\x11\xd9lQ&-\xd5\x00\xabi\xaf`Tp\xc5a\x1a\xff\xf5\x1a\xd7d3\x8d\xdd\x9cVV\x15\x0f\xe9\x91-\xca\xe6\xbc\xb1\xbb\xc8\x86\xadl\xa4\x0f\t\xd9\xa9\x9d\xc9\xe1\xe4\x8c\xb1rL6$\xa1\xebr\x10\x17(C1\x96\x93X\xe3"\xe3\x03\x95\x18~M6le\x83\x80%\x87X\x06\xbf\xcc\r\x82\xdcI6\xdb\xfa\xa4\xf3\xc5\xc9@\xa1\t%\xe6A\xc1\x98l\xe4\xc1%\xb7H?\x8c\xf9\x84\x14)\xe6\x01*\xeeT\x89\x83!\x1e\xdc\x1a\x0f\xd6\xe4\x9c\xc6`\x95\xb1\xd8\x82\xb38\x96\xdf\x8cQ%\xe6\xf9\x92\xcd\x987\xf5\xb6\xea\x06\xa4__\xb0\xcf\xc85\xfd\xbaF\xbfV#B\xd6\xafv2\xc7\x85\x05T\xce\xef\xa2_\xdfb\xaa\'\xb3\xf4\xb2\x81\x95\xce\xf5\xbeC\x91\x19\xbc\x1b\x93M\x97\xaa\x80\x96C\\\xd75\xb7X\xa8x\xa6\x8a\xef\x90\x13\xac\xc9\xe6[<s\x145:[\x1bB\x8e\x0b\x12\x18\xd5N\xb2\x85F6M\xd8\x182V\x83G\xf09#SM0j7\x80\x92\xb3\xe4H\xce\x82\x92\xfd%b\xad\t\n\xb4\x81\xf4\x8as\x96\xac<\x10\x0c\xeb\xacS\x06\xeb\x8ch\x94\xb9-\x8c\xe6,\xac9\x0b\xc7j\xa3\x9a\xa5\xdb\x9c\xa5\x9b\xdcm\xd6\xf4\x1b\xb9\xe9\xc5R,V\xb60%2\x975\xc2\xf8\x1cv\xd1o\x0c\x99^60>a\x02\xcb\xa6\xd1\xaa~M\xe0f\xe4h.\xb49\xbd\xf0\xd2\x0ck\x82\x12\x01\xe4\xd5M.T%\x17\x02\xf7;\xd1HP\n5\x97\x0fE\xb4Vg\xbd[F\xfcQ\x1el\xb3\xd4C\x1elS\x97\xd4\xd8\x94\xc5\xc6\x8ak\xa3\xc3(74\x85D\xae\xf6\x08\x1b\xb3\x9fQ\xf3FYt,\xb7@\x89!K\x9a\x1f\xe4\x16(\x12K\xef\x9a\xfa\xac\xd4\x83\xc8\xb5Qkc]mL\x00\xa6U\x8en \xe7\xcc\xf1De\x9b\xc1\x9dllz\xd9\xf8.\x86\x87\x90\x11\x86\x12J>\xcdH\x18\xad\xed]\x81GZ\xba\x81lT1\xb9\x12-X\xfdWfT\xa6Bs\x1d\xfb"7\xaar\xe33&8gm\x969X\xe7\xe5N\xb2a\x95\x8dKx\x93\xb3\x96\x93&C1\xb5Y\x0eG\xeb\x1d\xab\xebrXORwW\xedVM\xd8\xd4;\x067\xec\x86U6\xf0\xd5\xe1\xbc\xe6:?W+\xd4\xd7\xed&\x9bmd\x03\xa4\x8e\xa8?M\x81w\xb9\xae\xa3\xdc\xa2Fq\xddf\x98\xda\x12\x17X\xea\x1dk\xf5\x88\xdd\xe8\x12\xe6\xc15\xbeC\t8\xf7\xc7N\x110\xf5d\xca\x11\xb4\xe3\x18\xf6\x81reI5\xc4&\xf6\xa5\xb0\xe9s\xb7\x19\xe6\x16\xd2\xbaf\x1e|\xc3\x03\xf5\xb8\xb9W\tJ\x95\xe6\x97Qy\x0b\xfe\x9a\xba$\xca\x01\xfe\x9aR\xec\x19/Gz\x06*W\x98\x87\xd0\xd8\x82\x8a\xba\x1e\x0f\xd9\xbf\x9d\xcfh\xec\x9c\x1b\xad\xcf\x8c\xd2u\t\x83\x1c\xd0\x7f\x9d\xf2Pm\x95\x9b\x9e\x01\xa4\xe3\xbeEV\x1e\x14\xf9VH\xf2\xb2\xa7i\x90\xb9\x8f\x82\x84\xba\x03\x8c\x92\xaeb\x94\x1d\xd8\xc2J[k{\xd7\xf0Pj\x18\xaa\xdc\xd6\xfb\x16Y}]\xd3\xb5\xa9?&?\xa6\xf60[EQ\xe1\xe4v\xc2(\x05\x8dl\xd4D\xa5\xfa\x97\x9eT\xde\xe5\x9c\xa4\xd9\x91\xc7\xf2\x10\x86\xd2\x1fc\x90\x83\xda\x9e\xfa\xa0\x92\x87<\x8e\xe2\xef\x06FEnz\xd9\x14\xf5-}\xefE^\x06hs\xb7\xceU\xf7N\xf5\xafR\x8d\xefX\x9e%\xf4v\xd3<\x9e\xc9s\x1f\xf4f\xac\xf7\xb7\n\xb1,\xf50\xb7\xa8:\xdf\t\xb5\x94\x90P\xe6;vS6\xd5`\x14\x12~\xf7\x9a\x06j\xbbU\xe9C\xc9\x07`\'\xd9t\x13\x9bTjc\x99)8\xeb}\x96My=\x86\x0f\x14\x9a\x19yP\xfb\xa1\xdd\x8c\xacU<6=Y\xb1\x1b%\xadu\xd9t\x93[(,2\xe6\x06\xea\xbau\x9e&Q\xb5>\x98\xa4\x8d\xc9&H\xbcS\xbe\xb5\x8c\xe0\x8c\xcb\xb5\x06]\xacK\'E\x15Z\x9aj\x01W^u<\x886\x0f\xbbh9\x18\xcd\xd1\x9e\xce\xa9\x93\x14\x1f\xaa\xe9\xb2\x15M,\xad\x89\x87\x83\xc2\x83q\x15\xfa\xa9\x01\x96e\x94H\xa5q\xdfD\xff\x18\x1eT\xd5\x03\xe5\xb2b7\xf2>_\xf0\x15\xa9\x80\xf4C\x1e\xa8\xaf\xb3\xa1,q\xd3\xcc\xbcW\x13L\xed\xa4d\xe1\x0c)\xce"\x0fU\x0fhM\x19QRzG_\xbaZ\xea\xb7\xf1\x07\xf2\xa0\xab\x1e\x1cZ\xef\x8ar\x9d\xd5\xa5\xc2\xa5\xc6xL\x0f\xd2f6ii7mA{Xl\x11\xda6=\xb3\x83\xb1\xdc \x1e\xaa\x1e\xc8\x19R)\x1bG<A\xaa:\x120\xa9h\xfc1<\x18\xd7\x8c+\xa8\x06\t\xb9D\x06\xab2\\S\xf3\xe4\xbd\x1c\x1b\x9b\xbb<\xae\xa0\xa5\xdaLE\xb4gJsi\x83\xab>ik\x19"\xd7F\xb5\x91\x9b\xdcN#\xd5]>{\x06\xb9oi?m\xd8\xa9\xa4<\xf9\xfb\xe9\xb101\xfc\xf9\xdd\xc2\xf8;\x1a\xfe\xe6\x82\xc08%9\x82\xd0\xdb\xc7e<\x9b*\x12q\xfc(~\x16\xe6\xe9\xee\xd3\x9f\x8e\x1f\xff,\xc4\xfc\xe1&\x85\r\xf5\xdf\xfc\xd8|\xb1\xe0G\xb5\xa6\xac\x7f3\xe7\xb7\x1f\xf1\x1e\xda\xa1\xc6\xe7\xeb|9\xbf\xefV\xdd\xf2I,\xbb\xdb\xbb\x87\xeeF\xfc\xfet\xf7\xf0)6\xd5\xa4\x81e\xf7\xb4Z\xce\xef\x1eVO\x91\xc3\xa3\xb3\xd7B\xf4\xea\xab\xef<\xf2[\x8f\x82\xa4\xbc\xe6\x97N|\xd1\xc9\xdd\xa7\xcft\x88\xb8\xb9\xbb\xbd\xed\x96\xdd\xc3u\'\xbev\xf3/\t\xb4\xf1\xa5\x107]\xf7\x95\x1f\xf8\xfc\xb8\xe8X\xdf\xe4V\xb4\x0b{$\xd0\xfd\\,\xba\xfft\x8b\xa4P\xaa\x07\xde\xe7y\xee\x1e\xb7\x8c\xdc\xa0qyJ\x08\x95\x10E\xb7\xdaf\xef\xe9\xe1\x98)U\xa5$\xd5@\xb2\x1di2\x16y\x9c\x94\xc6(\x1d\x05\xe1\xfb2\xe3d\x8ey\x80\x14\xe7w.\xfe\x1b\xc7\xa4c\x94\x96*\xa8\xf7\xa6R\x9aXF\xf2\xddL\xc1c\x18\xee\xcc\xb6Rb\xe5\x96G\xc6\xbd\xb6t\x92\xd3o\xbb\x93:\xcb\xf7\xb6\xa5\xe4\xef\xd3\x83\xc5.M\x846\x94\x8a(]\xe5V\xfa`S[n{\xae9\x84F\xefdJ_\xef\xa4\xdaR\xa5\xe1\x89Q\xfdI\xdf\xa3\x0c\x8dU\x8c\x8b\x14\xd4\x89\x85\xd4\xb8\xc0\x16J\x9e\xfa\xbe\xcfS\x12\xbe\xd3\x9b\xe8\t\x14\x8a\xba\x1fb\xba-\x94l\xcf<\x83`\x1f\xc2$\'\xa5\x18L\x9e \xb7\xe8\x16Y\xb7yr\x10\xcb4\xb4\xa9a\xa7:7Z\x85\xb1y\x94R3\xa5.\xba\xf5&\xf9-\xf50\x98^\xcb\xf9-\x9e\x80\xc0\x94\xa6j(N\x8dx\xfc\x1b0O\x99\xb6PJ\xa6\xc4r\xa7\x96\x90\xac\x02\xe9\x044\xdc\xfa\x8eQ\x9a\xa8[[(!X\x99\x8aa0\xc9#\x94\xfb\x1e\xa5+\x94\n\xa4I\x9e\x80\x90"\x00\xb6\xe8\xd6D\xdd\xfa\xea}\xd6\xf9\xe4u:q\xad\x94\xf9\x1ee(\x94\x886$9]\xb4\x8e\rv\x8bU\x8caL\x90UC\x06\x13e\x1c\xab\x11\xa54a;%C \x83\xdb\xd5\xe7N\xdc=\x10\xca\xde\xcfWw\x8f\x0f\xe2c\xb7x|\x16\xcf\xf3\'1\xbf\xb9Io\xe2\xcf\xe3\xab\xe2\x9e \xd3E,o\xa0|\x04\xc7\x19\xc67P\xdcP\xae\xea!<\x1d\xf3\xf0j\xbe\x1d\xc1\xf9\xcb5\xf8\x16\xdf\x83cF\xc9\x97#X\x9c\xe9\xdev\xf3\x07q\xf9\xf9\xeev\x95^\xd4\xbf\x14o\xe7\xdf\x9a\r3\xabZy\xf1\xe2\x85\xb8\x9a\x7f\xfc}1_\x8a\xd3\xbb\xa7\x15s\xf3x+."{\xf7\xdd\xc3J\xbcitFOW\xb5|`9\xf7{\xc1\x9b\xedO\xab\xa2\xb0\xbc\xfb|\xf1\x81\x04\x8e\xdbTV\xfa\xbc\xfd\xcb\xf9\xf91m\xf2\x7f[\xc0\xbc\x17\xd9\xfcpO\x0c\xef\'f7\xbe`\xd9\xd27\xe5tbv\xd1]3\x83O=O\xac\xfd\xb1o#kl\xc0\xfc\xe5\xbbj\x91}\xb6BQ=+u\x7f]\xad\xefX\xf7\xfb}\x8eJ[\xc7\x8b\xf9\xf5\x97L\xc9\x9b\xff\x03)I#\x16'
p377
sg22
g23
sg50
Nsg51
Nsg52
VXL
p378
sg54
F0.56379999999999997
sg55
S'40bcb47dd9fe9364502ee191fe57b40a'
p379
sg57
I41
sg58
VLeast Squares
p380
sg60
F0.24610000000000001
sbag1
(g12
g3
NtRp381
(dp382
g15
I00
sg16
I44
sg17
S'59307efbd9613ab4603df50c1955d1bf'
p383
sg18
(lp384
I44
asg20
S'x\xda\xb5ZmO\x1c9\x12\xfe>\xd2\xfc\x07ku\'\xdd*\xcb\xc4.\x97\xdfN\xc7J\x1c\x81%:\x02\tpw\xab\xd3J\xd1\x04\x9a\x04e\x80\x08\xd8#\xf7\xef\xaf\xca\xee\xb2{\xa6\x9b,_\x12\t\xd6x\xda\xed\xaa\xa7\xcaO=\xe5\xd9\xf9L\xd1\xbf\xc7\xc7\xc5]w\xaf\xce\xef\xba\xe5Cw\xa1>\xfcO\x9d\x1e\xec\x1d\xfez\xb8\x05\xda\xe0\xcb0\x9f\xcdgg\xaf\xcf\x0e\xe99\xf5v\xcb\xa8\x13\xb5\xad\x8e\xba\xc7\xbf\xf2\x1f\xf3\xd9\xee\xde\xe1\xa1\xd2\x8b`t\xb0*,\x8c\xb5*-LR&."\xaah\x16\x0eT\x0c\x8b\xa0\x02.0\xcdg\xff\xd9;9Q@+\xb4\xc9\xbf,\xff\xce\xbf\xa0\x8e\xec|v\xb8sv\xa6\xe8\xf5\xa7\xfb;\xbbjW\x1d\xa8\xdd\x95:R\xc7\xf3\xd9?\x8f^\x9f)\x8c\xca\x82\xf2\xcah\x05\xf3\xd9\xeb\xd3\xe3\x13^V\xdeH\x13{;\xaf\xde\xd2\x02\xe0\x9f\x9d\xfa\xa7\xe5\x9f\xf6\xa7\xe1\x1f\xfaS\xd1f\x8b\xd3\x85r\xf3\xd9\xdb\xc3\x9d#\xa5\xc8\xed\xf9\xec\xef\xc7G\xaf\xd4\x9f\x0e\xc8\xbf\xe3\xa3\xfd\xf9\xec\xf2z\xf9\x85\xb7Z\x9e?,\xe7\xb3\xe37d\x83V\x8e\x9e;\xd9{\xa3\xfev\xbb\xea\xbe\xc2\xa2\xfb\xfap\xb7\xbc\xff\xb9\x9f;\xf8\xbc:\xbd;W?\xfcy\xf1\xdbo\x04\xf0\xa7\xcf\xab\x1f\xe4\xa3\x97\x1b\xcf\x93\x05\xff\xfe\xe5\xe0\x8cC\xa1\x17\xa0\xf9\xdf|\xb6\xff\xaf\x9d\x13U\xfe\xe9\x05:@\xb2\xef\xd8\xf0\x9f\xae\x7f\xd0@@(c\xab\xad\x01\xd3\x8f\r\x82\xb7<6f\x91_V\xe6\x8dq\xbe\x7f\\[\x9d\xbc\xda\x9e\xcf\x94\xaa[\xe8`\x1c\xbfy\x8b\x83\xa2Q\x86\xe0\x9d\xef\x1f0h\t\x81\xa3\xbc\r\xf6vi\x1bc\xea\xf7\r\xde\xa7\xfeY\x0f&h7\xb6A\xdb\x84\xbe\x0e)K6l\xb0\xc9\xca\xc6\xda\x99\xfe\xc5\xb4\x1au\xb5\x0c\x08\x87#\x18\xd8\x00>\x85\x84b\x03\x80\x15\xdb\xd0\x85d\xa6l\xf0Pq\xf0\x943\x9b6\xb8\xfc\xb6l\x03z_m\xd0u6e\x1c\xec\xc0\x06\x13 \x85\xfeQ\x0c\x18c\xec\xedI&\xfa)\x1b0\xb96\xd4#\x1c0\x99\xba\x9b\x17\xe7h5\xc8\xac\x01\xf4\xf3\xd9\xce\xfe\xeb_i\x82\x8e\xcbA\xb6\x06$\xd2\x11$\x12\xce\x07\xdd\xac\x89ck\xb6LI\xb9\xfa6\x1a\x1d\xa1\xf8\x96\xf7\x8a&\xf5\xb9\x15\x82\xf1N\xe2m\x9d\x868\x89\xafuC\xa87\xf1\xf5\xa0k\x8c\x1b\xa8Z\xdb\x8ao\x8e\xb1\x1b\xd8`\x08r\xdd{\x97\x02\x1a\x9b\xe4\x0c\xd8~\xdfM|}\x826\xd4#|}\xf4\x15_g\x1b\xbe\xf5\x04\x98D\\\xb5[\xc0\xea\xe3\x9a\x92\x96\xc4\x81\xe8\xd1\xf4\xf3>\x82\x0ea\n\x074\x129k\xd38\xd7\xd1\x9a\x96g\xb1\xda`\xeal\xe2\xa8\xec\xc2\xc0\x06B\x1c\xe4XX\x0c\xd6\xf5\x1b\x04JT\x98:o\x18%-y8\xce\xb3\x18*\xea>\x0cr\xdd\xd4<\xf35\xcf\x90\xf3\x0c\x06y\x86H(\t:\x0cO\x14k(\xff\x9e\x93g\xbbv\xe8[2\x90\xfa7\x80\x8b\xc9\xf6>D\xed\x82\x9b\x8a\xb1\x8b\xd1\xb7\xa1\xdb\xf4\xcd\xc5P\xf3,\x1a\xdf\xf2\xac\xc6\xd8\xb9\xb0\xe6\x9b\xddi\xbe\xb9\x14]eT\r!\xf4HGB\xba\x9c\x80?\xf2\r\x07\xbe\xf9@<)\\AP\xfb\xea\x9bw\x85_7|\xf3\xa9\xe6\x0eer\xdc\xf4\x8d\xe6\x1a\x1b\x85\x9a0\x83\xfc\x8d\x16\xd7|\xc3A\xdc\x82\x05\x0f\x8d\x86S\xb2\xe2[\x88\x18\x9f\xe3\x9b\x1b\xfa\xe6]\xd0r\x84,e\xa2\x96,\xa0\xa1\x9d\x8a\x1b9\xdd\x86\xa3\xb3\xe9t\xaa\xc1\xea\x8bH9\x17\x92\xa9$1\xe2\x9aon\xe8\x9bI\x0ee\xbd\'\xf2\x13\xe6BgF\x15i\xd27?\xcc\xc9\x10k\x92\x19p(1\xf4\x91\xca\xed\x94oV\x87Vc\xe3\xc8\xb7<\'g^\x08\x84\xe3\xd6<N\x14\xb7\xdd\xb0f\x83G\xacy\xe1\xac\x10\x9b7\xa1\xa7\xae\xcd3\x8f\x80uh\xc6\xdc\x875K\xb4\x1f\xd4X\x13+\xf7\xa1^\xc37\x0c\xf0%n/\x85y+G\x9bXC\xacq\x10\x9e\x95;q\xc8\xa9\x11\xeb)3^\x07\xa1A:\x99)Nq*I\x10S\x87fT[\xe8ch\xbe5>\x83\x9a;$S\xd7|\x8bC>\x0b\xd1\x8aD\xa2\xf8&\xc9\x1dGL\x01\xcf\xf2-\r|\xa3\x83\x85\xd1\x89&kl\xe2<i\x82I\xae6\xa6\xd6,=Q\xb3L;\xf3\xce5MP\xa9\xcd\xe8\x08\\\xb3t\xb3\x01\x92\xb5\xa1\xc7\x94\xc9Z\n\xb3\xa3*l\xa6x\xc7\x92\xafuH\xa7w\xa4\x8d4N\xd5,;\xa8\xdd\xeb\xbc\x93\xad\x91\xaaIn\x89\x8b\x0e\x00B\xb5\x86\xf8\x19\x9f\x83o>2\x92/\x18\xb5\xa4/ZBUp\x07\x8f:Nj\x02)P<tcMP\xf3Z{\x1c\xd4B\xa8\xb5\xd0p\xbf\x93=\xa8I\x98\x82\xe8\x12"r:\xa8\xa2I\x89\xf1\xfd\xa4\r"\x9fX[\x8e\xf3\xd7\xfb\x81.\xd1\xcd\x86\x1ac`m\xb4\x9b\xb9\xc74!\x01Z2\xd5\xd6\x03B\xcd\x9bKSu\xd3\x1b\xa8CJ\x99Qm1M\x89\xc50\xd0gU\x0f:\xd6F\xc3\x18\xdb\x16c"0+\xa5\x8b\xc8\xc7\x08\xd5\x1b\x92m\x18\x9e\x15c\xec}\xe3\xbd\x88\xb5\x85\x7f\xbd\xa1\x82\x92$\xf6\x14\xfa)\xee\x0b\xb6\xaa\xe5@\xec4\xeaq\xaco=\x8e\x0b\r_\x89\xbcI\xb0\xe1\x1b\xf6\xbe\xf5\xd6T]\x1d\xa8\xdd\x91tJ>\xc4g\xe9\x9d|\xb8z\xdf\xe88;+\x8a)h\xac<\x886\x8c\x14F.\x8c\xde\xb6\xa1\x1e\xd7M\x97Z\xdcj\xd2\x0e\xf5\x0e\xba\r\xdf\\\xf3\xcd\x90\x14\x11U\x1d-\xe9|A\x9aH\xde\xebg\xf9\xe6\x07\xbe\x19\x17l\xefO\x04\x13\x85\x83\xe8\x04!L\x9f\xcd`\xdb\x19\xb0\xe3s\xe1Z\xcd\xf2v"n\xb4\t\xdb\x10\x06\xb9C\xc5\xd6\x8a*\x00"\xa6~/\x08D\xed\x93\xbd)5\xd4uhG\xfc`\r\x0cj7\x8ek\x0b\xa1n\xd9\x868\xb0\x81z\\\x89q\x02HN\xfauK\xf0L\xf6\x0c\x0e\xab~p6\x8c\xf9\x17k`1\xea\x89\x9e\x81\xe4\n\xdb\x90\x06\xb1 Q\xa7\xcb^\x9c\xdfA4\x0ci\xda0\xa9\xcf\x10\xa0\xf2$\x05l\x14\x8b\xf2q\xa9C\xc9\xb5<3k5v\x17t\xb3\x01<\xa9\xafrB8\xd3\x1aG\x11\xf1O\xd6!\xafc\x1b\xfa\xd1]\x05\xcdA\xe3\xa8\x81\rU\xc3\x90\x80X\xef[t\xcbuK\xdb\x16V\xa1<&N\x11"\x00RF\xe1Yu\x08\xcc\xc07\x8c>\xf5\xf8\x124\xa1v\r\x9c\xc8SyF\xe7\x14\xebP\x8f\xb4=\xf5A\x15\xdf\xe8&\xf9\xd7\xae\xeb\xb3\xbcc\xef\x1b\xb5P\xe4z\xb1\xc6Z\x82\xa1\xe7+\xcb\xaa\xfbY\xfa\x17`\x90;TUK (n\x96/{\xe4\xde\xc7E\x9c\xca\x1d\xeaB}\x1d\xdaqm\x01\xeb[w[\x0f\x8e6\xf5~\xc7o\xfa\x06\x03\x8e"R\xe9u\x02YF\xbcR\xfbP\xca\x81\xe7\xf9f\x07g\x93\xa4\xb6\x18\x9b\x88\xcd\x85\xd9QC\x9c\x8e\x1b\xea\x1a7\x1bG\xbd\xb4+\xa7\xac\xa8x\xd7\xf8\xb7\xdd\xd9P\xd1Z\xf7\xcd\x0ej\x0b\xe1,\x99C"\xc9c\xed\xab\xc1\x17\x85\xf1\x07\xbe)r\xef\x90\x17Y\xb9\x82\xc3 \xad\x18mlk\'E\n\xad\x88v\xc3\xca\xab]\x0f:/\x97]|Q\xb8Y^h\xce\x8a{$\xddR\x0b\x9dD\x91\xaa\xbd\xcf6\xecT\x1b0\x98v=H\xedxU\xad$\x8d\xdd\xf7\xb4\x01\x1a\x0eT\xcbP\x84<X\x17\x9dp\x9b#\x01\x19\xc76P_\'\xbd>\rG\xa5\x88\xe6\x9c\xaf\x05\x06j\xc4u\xb5\xccy\xbeV \x1b\x1a\x0e\xceS,\\-\xef.\xd4\xce\x8fZn\xf8\x8e6\xd8\x86Cp\xbe\xfa\xce\xb4P\xb5\x04\x01\xa1\'b\x01\xdaK\xe8h\x18F6\x10+\xcbA\x82\xa4\xfd\xb8\x1d\xa16\\g\x1b\x1a\x0e\x91NY\x94X\x10\xf75\x1e\xa4\xaa\xa2\xbf\x9f\r\x18\x06\xd7\x15D\x1b\xba\x82\xeb\xa1\xf6\x93\x11\xfa\xbb\xb2\xcdk\xf3 =.\ra\xb3$\xd3\x1c\xd6\x03^\xea\xc0\xd6\xba\r\xdc\xf3\xaf]\xd5fk\xa4\x9dvQK\xa8I\xdf\x1aib\x0c\xdfj?G.\x1f\xfc\xe3p_a>\xfe\xfc\xdd\xc2\xf4w4\xfc\xc9\t\x15\xf2R\xe4\x08\xb3\xcb\xdb\xbb\xfcn \xb5\xbc\x7f\xab~Vx\x7f\xf5\xf1/\xfb\xb7?*\xb5\xbc\xb9(\xc7\x86\xfao~l\xb9Z\xf1\xa3\xd6R\xc2\\,\xf9\xdb\x8f\xbc\x0f\xcdP\xd6|Y\xde-\xaf\xbb\x87\xee\xee^\xddu\x97W7\xdd\x85\xfa\xfd\xfe\xea\xe6cn\xaa\t\x81\xbb\xee\xfe\xe1nyu\xf3p\x9f-\xdc;z\xa5T\x0f_\xfb\xceC\xbe\xf5\xa8L\xcac\xfe\xd2\x897:\xb8\xfa\xf8\x89^\xa2.\xae./\xbb\xbb\xee\xe6\xbcS_\xba\xe5\xe7B\xda\xee\'\xa5.\xba\xee\x0b?\xf0\xe9v\xd51\xde\x94V4k\xb6\xc8\xa1\xeb\xa5Zu\xff\xedV\x05P\xd2\x87\xef\xe4>w\x8b[F\x16f,O\t\xe7\xc2(v\x886gOO\xc7\xbc\x12\xdaJ\x9b\xc5>\xc7\x8e\x90\xcc"\x8f\xb3pje 2zW\xef8\xd9b\x96\xe8\xf9\xfe.\xe4\xffBzbOO\xc7\xf7\x1d\xb6\x95\x98\xb8p\xf2\xde\xe5\r>\x13\xc4\x93+]\xb3\xd6\xe5K\xeb\x8c\x96-~\xc6\xa7\xf6\xa4\xce\xf2\x9d\x1f\xae\xe4\xcf\xcb\x835.\x83\x13:X\t\xb424kuL\xbe\xb4\xe5\xbe\xb7\x9a\xd9orO^\x19\xdb\x9e`5\x94\xcb\x13\x84\xfeM\xdfZ\x99\x06Q\xc1\x90\x91\t\x91\x9b\x02n\\\xcc\x13+\x99\x1a\xdf\xc9-\t\xef\x99/=i>j\xdb_b\x86\'Vr<\xe5\x0e\x82s\xc8\x15?\xa9\xc4\xb8\x92\t\xfa\tl\x1dc+7\x07Y\xa69_\x1av\x12k9*\xcc=\x93+-\xaf\xb4\x15[\xd2]\xa14\xd4,y\xb2px"\x13\x9c\xe1\x95\xd8\x10\xca\xb7F|\xfd\x9bPn\x99\x9eX\xa9y\xa5\xab{ZmJTLy\x03\xd1*L\xaf\xc4\x8c\xad\xaf+\xa9_\xd6E\x0c\x1b,\x19\x01\xe1[+C]\tFc\xc9\x04g\xca\t0O`\x8b\x19\xdb\xd8\xb2\xcf\x87P\xb2\xce\x16\xab\x01\xf0[+S]\xe9\\(\xd6\x9a\x90\xa3C\x9a\xf0\x89\xa8 2\'\xe8\x86\x10\xba\x9cu6_"\xd1J\x8d\xe9\xe9\x95L\x81Lng\x9f:uuC,{\xbd|\xb8\xba\xbdQ\x1f\xba\xd5\xed\xa3z\\\xde\xab\xe5\xc5E\xf9&\xfe8\x7fU\xdc/\x90u\x99\xcb\x07T>\xc1\xe3L\xe3\x1b,N\xd5%\xf4\x14^^s\xf3r\xf94\x83\xf3\x87k\xf4\xad\xbeE\xc7\xcc\x92?Mp\xb1\xac{\xd3-o\xd4\xe9\xa7\xab\xcb\x07E\xf4\xfcf\xf9U\xfe\xe0o\xed\x17\r\x91\x17/^\xa8\xb3\xe5\x87\xdfW\xcb;uxu\xff\xc0\x96\xdc^\xaa\x93l\xdauw\xf3\xa0^\x0f\xf0\xa2\xa7\x1b$\xef\xd9\xc7\xed\xde\xe9\xc1\xf4\xc7\x87\n\x96\xcc>\x9e\xbc\'g\xf34I\xca(\xd3\xbf\x1c\x1f\xef\xd3$\xff/\x0bN\xe6\xb2\x99\xef\xaf\xc9\xe0\xedb\xec\xc6\x07\xec\xd7v\xd6\xdfe\xbf\xeer\xd5\x9d\xb3q\xf7\xbd=\x8c\xfa\xd4\xa7\xd9,\x0e\x9c|\xf8\xb6Eb\x9b\xd1\xaf\x903\x98\xdb\xebp\xbee\xcc\xb7\xfb\xdaT\xa6\xf6W\xcb\xf3\xcf\xb2\x92\'\xff\x0f\x92\xc4!\x9c'
p385
sg22
g23
sg50
Nsg51
Nsg52
VXL
p386
sg54
F0.56379999999999997
sg55
S'40bcb47dd9fe9364502ee191fe57b40a'
p387
sg57
I42
sg58
VLeast Squares
p388
sg60
F0.24610000000000001
sbag1
(g12
g3
NtRp389
(dp390
g15
I00
sg16
I45
sg17
S'456ff562f151bc24914624201fa3c13a'
p391
sg18
(lp392
I45
asg20
S'x\xda\xb5Z\xffO\\\xb9\x11\xff}\xa5\xfd\x1f\xacS+\xb5\xca\xb1\xf1xl\x8f]\x95\x93(\x07GT\x02\t\xd0\xf6T\x9d\x14m\xc2#AY \x02\xae\xa4\xff}g\xecg\xfb\xed\xbeG\xba\xbf\x04\t\xe2\xf5{\xb6g>\xf3\xed3\xde\xccg\x8a\x7f\x9e\x9e\x16\xf7\xdd\x83\xfap\xdf-\x1f\xbbK\xf5\xfe\xbf\xea\xfc\xe8\xe0\xf8\xd7\xe3\x1d\xa3\xc1\xbe\xa4\xf9l>\xbbxuq\xcc\xef\xa97;\xa0\xce\xd4\xae:\xe9\x9e\xfe"\x1f\xe6\xb3\xfd\x83\xe3c\xa5\x17\x04\x9aP\xd1\x02\x10U\\@T\x10\x16\xc1\xaa\x00\x0bgT\xa0\x05)\xb2\x0b\x1b\xe7\xb3\x7f\x1f\x9c\x9d)\xc3+4\xa4?(\x7f\xd3\x1fSG8\x9f\x1d\xef]\\(\xde\xfe\xfcpo_\xed\xab#\xb5\xbfR\'\xeat>\xfb\xc7\xc9\xab\x0be\x83B\xa3\xbc\x02\xad\xcc|\xf6\xea\xfc\xf4L\x96\xe5\x1dy\xe2`\xef\xe77\xbc\xc0\xc8\xef^\xfd\x88\xf2\xdb>\x82\xfc\xf2G\xc5\x87-\xce\x17\xca\xcdgo\x8e\xf7N\x94b\xb5\xe7\xb3\xbf\x9d\x9e\xfc\xac\xfep\xc4\xfa\x9d\x9e\x1c\xcegW7\xcb/r\xd4\xf2\xc3\xe3r>;}\xcd2h\xe5\xf8\xbd\xb3\x83\xd7\xea\xafw\xab\xee\xabYt_\x1f\xef\x97\x0f?\xf5sG\x9fW\xe7\xf7\x1f\xd4\x0f\x7f\\\xfc\xf6\x1b\x03\xfc\xe9\xf3\xea\x87\xf2\xe8\xe5\xc6\xfb,\xc1\xbf~9\xba\x10S\xe8\x85\xd1\xf23\x9f\x1d\xfes\xefL\xe5\x1f\xbd\xb0\xceX\x96\xef\x14\xe4\xa3\xeb_\x04C\xd6\xe41j\x04\x83\xfd\x18\xac\xf1i\x0c\xb0H\x9b\xe5y\x00\xe7\xfb\xd75\xea\xe8\xd4\xee|\xa6T=B\x13?\xe7\xd1\x8e\x18E[\xd7\x0f\x8dO\xb3\xc9T\x16\x19\x81\x93$\x83\xed\xe5\xd2\x18b\xbf?\x92\xf7\xb1\x9f\xf7\x06H\xfb\xb1\x0c\x1a\xa3\xf5u\xc8^\xb2!\x03F,\x07k\xc7\x8f\xf3\xac\xd6VW\xc9\x0c\xe3pb\x062\x18\x1f)\xba"\x831\xd8\xe3`\xad\xa3,\xdb\xa6\x0c\xdeT\x1c<\xfb\xcc\xa6\x0c.i\x91d\xb0\xdeW\x19t\x9d\x8d\t\x07\x1c\xc8\x00d"\xf5\xafZ\xb2!\x84^\x9e\x08!\x83\xbe!\x83\x8d\xae\r\xf5\x08\x07\x1b\xa1\x9eVA\xe5\xd5\xa6\xcc\x82\xb1~>\xdb;|\xf5+Op\xb8\x1c%iL\xb1t0\xb1\x97\xc6y\xd2M\x9a0\x96f\x07\xb2\xcb\xd5\xddxtb\x8bn\xe9\xac\x00\xc5\xc6D\xe0]o\x16D\xa7M\x98\xc4\x17\xdd\x10\xeaM|\xd99\xaa\x8d\x1b\xa8Zc\xc57\xd9\xd8\rd\x00\x86\\\xf7v\x8dd\x01c\x89\x01\xec\xcf\xdd\xc4\xd7G\xd3\x86z\x84\xaf\x0f\xbe\xe2\xeb\xb0\xe1[\xbc\x0f r\xae\xdaO\xbe\x0e\xbd]c\xd4\xa6\xdf\xdf\x04\xcfB\xf4\xbe\x1e\x8c&\x9a\xc2\xc1B\xb1\x1cb\x1c\xfb\xbaEh~\x16\xaa\x0cPg\xa3Xe\xdf\x0cd`\xc4\r\x14kZ\xc2":\xb1\xa3&\xd9G8\x84\xe2\x962\x1c\xfbY\xa0\x8a\xba\xa7\x81\xafC\xf53_\xfd\xcc\x8a\x9f\x99\x81\x9fY\xcb(\x15t\x04\x1e*\xd2\xb0\xff\xc1\x16~\xb6\x8fC\xdd"T\xaf5.D\xec\xe7\x83v\xe4\xa6l\xecB\xa06\x1c\xe53\x17\xa8d\r\x1d\xc07?\xab6v\x8e\xd6t\xc3\xbd\xa6\x9b\x8b\xc1U\xa4\xb5\xa1\x02N`\xa4s\x04\xfc?\xdd\xec@7O(\x12\xe6\xe8\x14\x97\x8bE7\xcfBL\xe8\xe6c\xf5\x1d\xf6\xe4\xb0\xa9\x1b\xcf\xb5lD\xd5a\x06\xfe\x1b\xd0\xae\xe9f\x07v#4\xde\x84\x9arc\t\x95`)\xd8\xb0\x8dnn\xa8\x9bwTbS#{"\x14/\xb0^\xe3\x94\xddX\xe96\x1c\xc5\xa6\xd3\xb1\x1a\x8b\xb4kqQ<\x95)FX\xd3\xcd\ru\x83\xe8\x92\x0e\xf2\xa6\xe7\xe4W2\x97u\xa0\xdd6\xba\xf9\xa1OR\xa8N\x06\x867\xae1\x0f\x06\xa6tCM\xad\xc6\x86\x91ni\xae\xc4<@\xcb;M\xe3\xc8v\xdb\xa75\x19\xbc\xb5\xd5/\x1c\x16ky\xa0>um\xc6\xbc-T\x80\x870\xce}\xb6\xf9\x8e\x1f\xd4X\x085\xf7Y\xbd\x86/\r\xf0\xe5\xdc\xeeL\xd1\x01\xb9\xc8S\x91\xc6\x19\xda\xcaw\xc20\xa7\x06f6\xa5jyMe7\x0e\x8a\x18\xa6\xe2\x82)H\xcd\xebLyF\xba\xa1i\xf9\x0cZ>\xab\xb3\xc04uM\xb70\xccg\x14\xd0c\xb16\x17\xbd\xfeT\xc7\x99\xc2\xd06\xba\xc5\x81n\x1cX\xd5_\x10B\xd5\xd3y\xe6\x04\x93\xb9\x1a\xa0\xea\xa6\'j\x164\xbb9\xd78\x014\xd6\x16\x8c\xd4,\xddd0\x11\x91\xfaH\x97d\x8d\xb6\xd4\x11\xec\xe1\xd9\xf4_\xd6\xb5\x0e9zG\xdcH\xdb\xa9\x9a\x85\x83\xda\xbd\x9ew\x924\xbdZ\x86\xd5*U\x93\xe1`\xfaZ\xa4\xe1\xfc\x8c\xdb\xe0\x9bB\xa6\xd7\rl\xd0\xc5}-:\xaf\x0b/1\xde\xea0\xc9\tthC7\xe6\x04i\xb7\xec;vP\x0bM\xad\x85 \xfdN2\x12T\xa2F\xba\xc4\xa9\xf3u\x19WMB?)CI\xfd\xc2-\xc7\xfe\xeb\xbdk\xbcD7\x19\xaa\x8d\x8dp\xa3\xfd\x84"\x0c\x88D,\x9e\x8a5@\xb8ys\x93\xfc\xd7\x83\xa9Cv\x99Qm\x81\xc6\xc4\x02\r\xf8Y\xe5\x83N\xb8\xd1\xd0\xc6\xd8l\xcc\t\x0c\x8b\x8d9\xf9@I\xf5\xc0\xb4m\xbb\xda\x92\n_)i\x9c\xb5C\xcd0\xd6R\xe9e,\x9b~*\xf7\x11V\xb6L\x9c\x9dF=\x0eV|\xb9\x1aP\xc3\xb7X\x1e\xa2\xd9\xd0\xcd\xf6\xba\xf5\xd2\xc4\x824I\xbb\xd3o\x10=\x85\xad\xf8N\n\xae^7\x0eg\x87\x851\x91\xb6\xa6\xfa5\xd2\x88a\xa4\xc2\xe8\xb1\r\xf5\xb8n\xba\xd8\xecV\x9dv\xc8w\xac\xdb\xd0\xcd5\xdd\x80\xa9\x08\x16\x8e\x83D\xc5E\xd8\x19\xc8\xeb\xadt\xf3\x03\xdd\xc01\xc9\xe8wc\xc6Zr\x10G\x905\xd3\xb1I\xd8b\x00\xc7q\xe1Z\\x\x9c\xb0\x1b\x1f"2\xd0\xc0w\xb8\xd8\x16\xc0X\x9dXb\xc4\x10\xa7\xf6\xa9\xfc\xcb\xf5\x84\xea\x90\xb1\xd8\xcc}`\x06\xb5\xdb\x8ek\x0b\xa3\x8e"C\x18\xc8\xc0\xa7b\xaf{4&\x16\xbe\xceY\x19a\xb2gp\xb6\xf2\x07\xf1\x8eQ\xfe\xb5\xd5\xb06\xe8\x89\x9e\x81;<\x91!\x0el\xc1\xa4.3s\x10\xff\xe6O\x05\x07\xa2I~fM%\x87\xec\x94\xe3:\x94\x1f\xe7:\x14]\xf33X\xab\xb1\xfbF7\x19\x8cg\xf6\x95#D<\xad\xe5(N\xfc\x93u\x88\x13\x13\xd4\xa1\x1f\xd9\x82\xe7L\xcbQ\x03\x19*\x87a\x02\xb1\xde\xb7\xe8\xe6\xeb\xc8\xc7\x86|*\xd7$\x1f]\xf1Nk\x1cmU\x87\x0c\x0ct\xb3\xc1\xc7\xb2\x9b\tTtCq\xe4)?s\xb5\x0c\xf3P\x8f\xb8=\xf7A\x15\xdf\xe0&\xf3/\xae\xf3\xb3$M\xaf\x9b\xe1\xbe\x85zi\x10\x19\x86\xde\xa5QX\xf7V\xfc\xd7\x98\x81\xefx\x80\xecfl7\xd4Xn\x12,wWv\xcaw\xb8\x0b\xf5u\x88\xa38\xe69j\xddm\r\x1c\r\xf5~\xc7o\xeaf\x069\x8a\xad\xe3m/\r\xb7\xdd\xa0K\xef\xc9>\xe0\xb7\xd2\r\x07\xb1\xc9T\xbb\x94\x80\xc8\xd9<R\xd1\xcd\x84i\xbbY]\xed\x86a\xd4K\xbb\x1ce\x99\xc5\xbb\x96\x7f\xdb\x9d\r\x17\xadu\xddpP[\x18\xe7B\xdb\xb9\x11\xf6\xb6\xf6\xd5\xc6\xebmj\x8bb\xf5\x8e\xe5\xc5\xd2\xa2\x18K\x85k\xf0\xc1X;)fh\x99f\x830\xafv=\xc8\xf4\xc5\xd7\xa1\xd9\x0c{\x9e\xab\xa6c\xea\x16\x9b\xe9\x8a\x15m\x0e\xfbc\xd8\xab2X\x82v=\xc8\xedxe\xad\xb1@\xff\x9dd0\r\x07\xaee\xb6\xeco\xd0\x05_\xcd\xc9\x042\x8ce\xe0\xbe\x8e\xea\r\xab\xb8\xdb\xba\x0c<\xe7\xa8\x16\x18S-\xae\xabd\xce\xbb,C\xc3\xc1yK\xbe\x95wW\x89\x83\xe6\x96\x1b\xbf\xa3\x0c\xd8p\xe0\x08\t\xae\x901N\x11\x95K0\x10z\xc2\x16F\xfb\x10\xeb\x90F2h_S\xb0\x89\xda\x8f\xdb\x11\xc7$;\xc9\xd0p\x08\x12e%\xd9r\xee\xc3v\x0f`3\xe1\xf8>2X\x1a\\W\x18\xae\xe3\x15\\oj?\x19L\x7fW\xb6ym^\xbbR\x1e\x8e\xaebx\xae\xde\x95C\xce!;\xeb20\r\x81\xb5\xab\xda$Mi\xa7]\xd0\xc5\xd4\xccok\x07\x08r\xab\xbdMJ;\xfa\xfb\xf1\xa1\xb2)\xfc\xe5\xbb\x85\xe9\xefh\xe4\xc9\x19\xf0T*r\xec\x89Ww\xf7io\xc3l\xf9\xf0N\xfd\xa4\xec\xc3\xf5\xc7?\x1d\xde\xfdY\xa9\xe5\xede\x0e\x1b\xe6\xdd\xf2\xdar\xb5\x92W\x11\xd9a.\x97\xf2\xedG:\x87g\xd8k\xbe,\xef\x977\xddcw\xff\xa0\xee\xbb\xab\xeb\xdb\xeeR\xfd\xfep}\xfb15\xd5\x8c\xc0}\xf7\xf0x\xbf\xbc\xbe}|H\x12\x1e\x9c\xfc\xacT\x0f_\xfb\xce\xa3|\xebQ3\xa9\x8c\xe5K\'9\xe8\xe8\xfa\xe3\'\xdeD]^_]u\xf7\xdd\xed\x87N}\xe9\x96\x9fs\xd2v?*u\xd9u_\xe4\x85Ow\xabN\xf0f\xb7\xe2Y\xd8a\x85n\x96j\xd5\xfd\xa7[e@\x99\x1f\xbe-\xf7\xb9;\xd22\n1\x13z\xca%2g\x14\x1c\xa2-\xde\xd3\xa7cYi\xdaJLd_l\xc7H&\x92\'\xb1=\xb5\x92\x98\x8b\xbd\xadw\x9c"\xb1P\xf4t\x7fG\xe9_\x13\x9f9\xd3s\xf8\xbe\xb5m\xa5\x8dB\xce\xe5\xec\xbc\x03\'B\xfb\x8d\x95\xaeI+W\xc6=Z\x98\xf5\x0c\xcf\x9d\xc9\x9d\xe5[?\\)\xcf\xf3\x8b\xd5.\x83\x08\x1d\xac4\xbc\x92\x9a\xb4:D\x9f\xdbr\xdfK-m\xd7\xe4\x99\xb22\xb43\rj\x93/O\xac\xe9w\xfa\xd6\xca8\xb0J\xca\xa4\x8cy\x90\xa6@\x1a\x17xf\xa5\xa4\xc6\xb7\xe5\x96D\xceL\x97\x9e<\x1f\xa4\xbe\xa7k-zf\xa5\xd8\xb3\xdcA\x88\x0f\xb9\xac\'I\x0eH\x9e\xa0\x9f\xc1\xd6\t\xb6\xe5\xe6 \xd14\xe7s\xc3N1[E\xa2}r%\xcaJ\xac\xd82\xef\xa2\xdcP\xbb,-\x84g<\xc1\x81\xac\xb4\r!\x97W\xe4\x1e9\xdf2=\xb3R\xcbJW\xcfD\r\xd9*\x90w\xe0\xb4j\xa6W\xda\x84\xad\xaf+!z\x9d\xc90\xd8\xec\x11\x86\xbe\xb5\x92\xeaJfw6{\x82\x83\x1c\x01\xf0\x0c\xb66a\x1b\x9a\xf7y\xa2\xecu\x98\xa56\xc6~ke\xac+\x9d\xa3,-P\xb2\x0e\xf3\xfag\xacb\xad\xe4\x04\xdd\x10\xb2.y\x1d\xa6K$^\xa9m|~\xa5\xa4@In\x17\x9f:u}\xcbY\xf6f\xf9x}w\xab\xdew\xab\xbb\'\xf5\xb4|P\xcb\xcb\xcb\xfcM\xfci\xfa\xaa\xb8_P\xd6\xa5\\>H\xe5\x13y\\\xd2\xf8F\x16\xe7\xeaB}\n\xcf\xdb\xdc\xbe\\>\x9f\xc1\xe5\xe1Z\xfaV\xdfJ\xc7\x92%\x7f\x9c\xc8\xc5e\xdd\xebny\xab\xce?]_=*N\xcf\xaf\x97_\xcb\x07\x01h\xd1\x10y\xf1\xe2\x85\xbaX\xbe\xff}\xb5\xbcW\xc7\xd7\x0f\x8f"\xc9\xdd\x95:K\xa2\xddt\xb7\x8f\xea\xd5\x00/~\xbbA\xf2Nt\xdc\xed\x95\x1eL\x7f|\xac`\x95\xd9\xa7\xb3w\xacl\x9afJ\x19\xca\xf4/\xa7\xa7\x87<)\xffe\xc1\x95\xb9$\xe6\xbb\x1b\x16x7\x0b\xbb\xf1@\xf4\xdaUu\x96\x05]u\x1fD\xb8\x87^\x1eA}\xeai\x12K\x0cW\x1e\xbei\x96\xd8\x15\xf4+\xe4\x02\xe6\xee:\x9co\x04\xf3\xdd\xbe6\xe5\xa9\xc3\xd5\xf2\xc3\xe7\xb2R&\xff\x07M\x16!\xba'
p393
sg22
g23
sg50
Nsg51
Nsg52
VXL
p394
sg54
F0.56379999999999997
sg55
S'40bcb47dd9fe9364502ee191fe57b40a'
p395
sg57
I43
sg58
VLeast Squares
p396
sg60
F0.24610000000000001
sbag1
(g12
g3
NtRp397
(dp398
g15
I00
sg16
I46
sg17
S'6514ac78fe2e332f9b716eb1cdd1532a'
p399
sg18
(lp400
I46
asg20
S'x\xda\xb5ZmO\x1c9\x12\xfe>\xd2\xfc\x07ku\'\xdd*a\xe2\xb2]~9\x1d+qlX\xa2#\x90\x00w\xb7:\xad\x14M\xa0IP\x06\x88\x80\xbd\xe4\xfe\xfdU\xd9]v\xcft\x93\x9d/A\x82x<m\xfb\xa9\xb7\xa7\xaa\xdc\x99\xcf\x14\xfd|\xf9\xb2\xb8\xef\x1e\xd4\xc5}\xb7|\xec.\xd5\xfb\xff\xa9\xb3\xc3\x97G\xbf\x1e\xed\x18\r\xeeE\x98\xcf\xe6\xb3\xf3W\xe7G\xf4\x9cz\xb3\x03\xeaT\xed\xaa\xe3\xee\xcb_\xf9\xc3|\xb6\xff\xf2\xe8H\xe9E\x00\x1d\xac\n\x0b\xb0V\xa5\x05$\x05q\x11\x9d\x8a\xb0@\xa3bX\x04\x15\xdc\xc2\xa5\xf9\xec?/OO\x95\xa1\x15\x1a\xf2\x1f\xcb\x7f\xf3\x1fSGv>;\xda;?W\xb4\xfd\xd9\xc1\xde\xbe\xdaW\x87j\x7f\xa5\x8e\xd5\xc9|\xf6\xcf\xe3W\xe7\xcaEe\x8d\xf2\n\xb42\xf3\xd9\xab\xb3\x93S^Vv\xa4\x89\x97{?\xbf\xa1\x05\x86\x7f\xf7\xeaG\xcb\xbf\xed#\xf0/}Tt\xd8\xe2l\xa1p>{s\xb4w\xac\x14\x89=\x9f\xfd\xfd\xe4\xf8g\xf5\xa7C\x92\xef\xe4\xf8`>\xbb\xbaY~\xe6\xa3\x96\x17\x8f\xcb\xf9\xec\xe45a\xd0\n\xe9\xb9\xd3\x97\xaf\xd5\xdf\xeeV\xddW\xb3\xe8\xbe>\xde/\x1f~\xea\xe7\x0e?\xad\xce\xee/\xd4\x0f\x7f^\xfc\xf6\x1b)\xf8\xe3\xa7\xd5\x0f\xf2\xd5\x8b\x8d\xe7\t\xc1\xbf\x7f9<gS\xe8\x85\xd1\xfcS\xc6\x90\xc7\xf3\xd9\xc1\xbf\xf6NU\xf9\xd1\x0b\x87\xc6\x92MN\x80?b\xbf\x08Lp\xbe\x8c\xad\xb6@\xca)cp\x06#\x8f\x01\x16\xc3\x8d\x01\xd1\x95\xa1\xb6:Y\xb5;\x9f)U\x8f\xd0\x01\\\xa2\xd1\x0e\x1bH;\xd7\x0f\x8d\xcf\xb3\xd9l\xce\x12\xae\xe3\x8c\xa1\xdf\xc8i\x1b\xc9\x05\xca\xb9\xc1\x07\x88e\xec\r\x04m\xc7\x18\xb4M\x0e\xeb\x90\x9e\xde\xc0`\x93\x95\x835\x82\x1c\xac\xb5\xd3\x15\x99!\x9b\x1d\x9b\x01\x06\xe3S\x08(\x18\x8cq\xa1\xc7\xe60D3\x85\xc1C\xc5\x80\tG\x180F\xc1\xe0<V\x0c\xba"KY\x0fv\x80\x01\x82I\x08\xfd\xb9\xc1\xc5$xHF\xf4\x13\x18\\\x12\xd3\xd1\x90v\xde\xc0\xe0\x12\x88\xc4\xda\'W1\x18\xc1\x00\xc6\x91\x1e\xf6\x0e^\xfdJ\x13\x14:\x87\x19\x8d\x11KG\x13z4\xe8\x83nh\xe2\x18\xcd\x0e\x14\xf7\xab\xbb\xb1lNd\xcbgEH\xfd\xce!\x80\xaf\xf6\xb6\xa8\x8d\x9e\xd4\xaf\x85\xa6\xea\xb1\x8d=\x84j\xe3\xec$;E\xbfu\x98\x8c#\x0c8\xc0\x00\xc9B\xea\xed\x9a\x82\x03q\r\x8a\x81\x94&\xf5\xebS\x1b\xc6\x11\x06\x9a\xab\xd6\xf4h\x9a~Qd\x86D\xbc\xb5\x9f\xe5\x10\xbb\xa6D!\xd0\x9f\x1b\xbd3=\x06\x1f\x8d\x0eqJ\x0f\x0edgk\t\xfd\xa6\x1e\xca\x0e\xbd\x9f\xc5\x8a\x01@fc\xc6`\x06\x18H\xe3Fb\xcc\xba`%6\x89\x08|\xd1\xc9\xa6\x1ejx\xf2\xd0\x8f\xf4\x10C\xf3\xb3\xe0\x9b\xafC\xf53_\xfd\xcc\xb1\x9f\x99\x81\x9f9\x07)\xa2\x8cI=V\xd0D\x93\xf5\xfbG~\xb6o\x87\xb2%0\xb1\x97\x8d\x08,\x89lQ#m8!\x1b\xc5\xa9kC\xb3)\x1bF_\xe38\x82o~Vm\x8c\xe8\xd7d\xb3{M6$\xc9\xa0\xb2\xab\x89\xd0\x9f\x1aI\xd3h\xb6\x91\xcd\rd\xa3\xa0\x89\xa2^"xr\x1e\x91\xcd\xa3\x9f\xf2_\x9f\x00\xea\xd0\x8c8\x8a\xe6L\x8d\x96P\x1df\xe0\xbf\xd1\xba5\xd9\xdc\xc0n\xc1\x1a\x14M\x13\xe5&\xefE\xb6\x10\xbd\xdeF6\x1c\xca\xe61\xe8\xea\xe8\xc1\t\x17\x07\xe7\xbc\x86)\xbb\xe9\xca\xaa4\x84\x91\xddt\xaa\xfc\x10t\xe3_\x10~\xa0r#\xad\xc9\x86C\xd9 \xa1\x97\xb8\xf2\xdeG\x104\xfd\xbe\x7f(\x9b\x1f\xfad\x881J\xfe4\xe8\xa2\x97\x98\x07\xa3\xa7\xe2\xcdj\x9f\xea0\x8cc\x9e\xe7$\xe6\xc5\xa5\xd8n\xd5=C"\x89\xf6\xc3\x1a\x06\xef\x9c\x04\xb1G+\\L4\xeaqJ\xbf\xce\x99\x1a\xf3\x8ePn\xc6\xbc3\x8d\xfb\x069\x16b\xe5>\xa7\xd7\xf4\x1b\x06\xfa\xf5\x16\xd1\x8a%l\xa8\xa6\xa4\x9cj\x82\xddF\xbfq\xc8\xa9\x91\xcd\xd2\xeb\xd7\x93rz\xafD\x0c)M\xcaf\x9blT\xe8\x8cd\xb3C\xd9\x1a\x9f\xd5h\x01\xd0qM\xb68\xe4\xb3@Q\x13\xc4\xdaPC\x10\x89),l#[\x1a\xc8F\x81\xe5P\xb8\x9a\xca\x00\xc9\x17H9\xd1O\xd5F\x94\xd6$\xe6\xc9lz$\x1b4\xd9Z%Gv\xf3\xb56\x8a\x86s\x96n\x18L\xb26\x8at\x94\xd2l\xcd#}\x16\x1e\xf9/B\xa8\xc3q]Bs8\x95\xb3\xecz\xee\x1e\xe87\xa3\xe9\x11\x18\x12\xcb\xf6FAc\x8c\xa4&d~\xc6m\xf4\x9b\x15\xd4\xcb\x00.j\t!g\xd1\x8b\x1fY*Y\xc1M\xd6\x04\xda\xb7\xa1\x1d\xd7\x04\xad.\xf1nP\xf7U\xdf1\xc0\xbdON\xea\xd5P\xc9G\xb1+19j\xa9I\x89\xf1\'m\xec\xb1a\xc0qlzo[]\xd2\xf8AW\x1b\x1b\xd6\xef~\xe6B\x18\x14\x12\xa2I\xe2F1 5r\x98\xa6\xea3_\xcb\'\xed\xf58oz\xa8\x12\xeb\x18\\\xcb\x9b\xb5\x1e\xc4\xb4\xce\xbf\x19\x8dd\x80\x90H\xff\xe2q\xfclo\xad\xc4\x0c\xbc\x95\x8d]/\x1b\x9f\xe5\xa8\x0b\x90:\x0b(\xa1\xc8n\x8eJ\xcf)\xd9(\xcf\xc6:\xf4#\xff\r\x16[\x8f\x83\xa1\xe9\xb7\xce&\xb3\xce\x0f\x19\x8d\xa9h\x8c\x9c\x84!x\xc9\x9b:\xf9\x10\xe3V\xb2a\x93\x8dKx\xe7\xa4\xae\xa6\x90\xb7"\x9b\r8\xe5;\xe8\x8d F\x1c\xd7\x93\x88\xb1\xd6\x93Q\xc3D\xbdCt\xb4.\x1b6\xd9\x80J\x11\xd3\xa3\x896\xd4\xc4\x0bD\xf2\xdb\xd5;\x99\x87D6\xa0\x9aM\xea7\xaaXm\xad\xd7\xc9\x88f2.\x82k10\xe6\xf5\x126%.\xbc\x9d\xb0\x1b\x1d\xc2\x18\xc2\xc0w,9w\xaf\xb0@\xd9Z\xf8\xc1P\x8f8Y\x97X0\xb5/\xe4+\x8dM\xee\x03\x18\xe4\xeeAOf\x9b\xd69w\xe7<*\x18\x12$\xd7;$\x95l\xc9J\'f\x83\x9d\xac\xd7-\xda\xda\xa3s\xc6\x18\xf1o\xeb\x8f]HS=C\xcc\xfc\x90\x06\xb6\x08\x94d\x8b\xce\xd9\xbfC\x10~\xa0\x91\x9e\xaa\xab\x9d\xa9~\xe6\xccD\xfdP\xbe.y(a\xf33h9\xd6s\xdf\xa2\x1b\x06\xea"t\xa9\x0b\x81=\xcd\x9a\xdaG\x81\x87)\x0cDLm\xe8\xc7\xf5/\xd7\x8d\x95\xa3\x06\x18j\rC\x05\xc4z\xdf\xa2\x9b\xaf[\x13u\xdf5RN\xf2I\\\xcf8C\xed\xf26\xben` \x1b5Q%q\xd3\x93\x86\xc6A\xfa3\xf2\xd4\xa9\x1c\x8b\xa9\xda\x98\x08z\xd4\x9bb\x82\xd6\xb7\xa0\x9b\xea[\xecz}\x96\xd1\xf4\xb2\x99D\xc5EaF\xf22@I\xd2\x96\xab\xee\xad8\xca\x98\x81\xefP\xae\x88\xa1\xb7\x9b%\x8e\x92|K\xdd\x15N\xe6\x16S\xaf\x8b\xbc\x99\xe8[L\xebySK3\xba\xdev\x80\xdf\xe0\xdf\x8cF8\n\x89\xbfc\x8f\x86\xdan\xf1"\xc7\xad\xedV\x1ce\xec 6CrA\xcb\x9dB\xa8\xd7,\x94Z\xa2\x9d\xec[l\x8au\x18G\xfc\x80\xae\x91n\xc0AOV\xf3\xa6\xdd\xc8\x9b\xc6\x0er\x0b\x87E\xcf\x0e\xd4\x08\xf7\x9e\xc3\xb2\x19\xdc\xaaoQ$\xde\x11\x9fj\xe5\n\x8e\xcbY\x11\x89\x8c\'\xacI\x15Zqx\xe0\xca\xab]\x0f\xa2\x97\xbcMC\xd8L/4g\xc5\x01\xcd\xc0\x8a\xad-s%\xec\x8f`\xafbp\xd4\x8dI\x89F\r\xb0\x96b@sil\xbf#\x06\xd3\xf4@\xb9\xccJ\x13h\xc8}\xe4bL#\xb8\xbe\xd9]\xc3`\xc0zS\x87\xb8\xd9\x9e\xd2\\\xbd\x1b\xb5\xad\xdf\xa6\x12XH\x11=\xba\x8c\xa1\xe9\x01\xbd\x0b\xa6\x96.\x16\xeb\xdd\x94\x8e}\x8b\xf0\x9d0\xd8\xa6\x87@T\xe0\xa5\xb9\xa1\x9e\xb2\xda\x82\x1b\xee\t\x7f0\xda\xc76\x1c\xa5d\xd3\xdf\x9be[\xa4a\x9b.\x89\x1as\xb9A\x18\x9a\x1e(L\x93\xb4#\xe4\xd6\xbafrj5Jm\xfe}0\xb80\xb8\xae\xe0\x1a\xa4\xea\xd9\xdbzG\x17)\xec\xed\xd4\xb5y\x90:\x8f\x86f\xe4\x93\x10\xaa-\xc0\xb7\x9b\x8b\x86\x81\xca\x10\xbdvU\x9b\xd1H;\x8d\xb1\x9dD\xb1.\x17)\xc4\x00\xc9n\xd3N\x1f\xfe\xe3\xe8@\xb9\x1c\xfe\xfc\x9ea\xfa}\r\x7fsJ^T\x92\x1c\xa5\xce\xab\xbb\xfb\xbc\xb7!\xcb\x1f\xdc\xa9\x9f\x94{\xb8\xfe\xf0\x97\x83\xbb\x1f\x95Z\xde^\x96\xb0\x89>?\xb6\\\xad\xf8Qk)\xab\\.\xf9MH>\x87ftP\x9f\x97\xf7\xcb\x9b\xee\xb1\xbb\x7fP\xf7\xdd\xd5\xf5mw\xa9~\x7f\xb8\xbe\xfd\x90\x9bj\xd2\xc0}\xf7\xf0x\xbf\xbc\xbe}|\xc8\x08_\x1e\xff\xacT\xaf\xbe\xf6\xfeC\xde\x80T&\xe51\xbf\x80\xe2\x83\x0e\xaf?|\xa4M\xd4\xe5\xf5\xd5Uw\xdf\xdd^t\xeas\xb7\xfcTH\x1b\x9f+u\xd9u\x9f\xf9\x81\x8fw\xab\x8e\xf5M\xe9\x93fa\x87\x04\xbaY\xaaU\xf7\xdfnU\x14J\x8e\xf0V\xeesw\xb8e\xb4\xb1\x94\xa7T\x10\x15F\xb1Cm\xb3\xf7Hr\xa0\x95\xa6\xad\xb4\xf9\xb5\x02\xdb\x8e4\x99\x8b<.F\xa6V\x06"\xa3\xb7\xf5\x8e\x93w\xe2F-\xdf\xdf\x85\xfcon\xdc\xa6Vz>\xd3\xb5\x95.7\xce|v\xd9\x81\xf2\x83\xfb\xc6Jlh1_~dm\xd9"g|\xeaL\xa4\x95~\xb8\x92\xbf/\x0fV\xbb\x0c"t\xb0\x92\xdc\xfamhhu~\x01\xc2:\xf6\xd8\xbf\x1a\xc2\'\xce4\xb42\xb63\x8d\xd5\xa6\\\x9e8\xdbvzre\x1aX\xc5\x85\xbc"D.\xf4\xb9q\x81\'V"kHnI\xf8\xcc\xe8\xb2\'P(\xda\xfe\x123<\xb1\x92\xed)w\x10\xecC\x98|i\xdf\x1c\x16O\xd0O\xe8\x16Y\xb7rs\x90\xcb4\xc4\xd2\xb0S\x15\x9f\xad\xc2\xd7\xc3\x93+Y\xb7\xb5\xdf\xe7K\xda\xe2\xb7\xd0\xef@\x85\xc3\x13\x9e\x80\xc0+]\xd3P\xbe5\xe2\xeb\xdf\xe4\xe4\x96\xe9\x89\x95\x9aWb=\xd3j(V\x81\xb2\x03:NOS+]\xd6\xad\xaf+!y]\x8aap\xc5#L\xf8\xd6\xcaPW\x1a\xd0\xaex\x02\xd7R\x1c\x01\xf0\x84n]\xb6Jl\xde\xe7C,^g\x0b\xea\\(N\xae\xccVIu%b(h!d\xbb\xfa|5>\xb9\xd21\'\xe8\xa6!\x87\xd9\xebl\xbeQ\xa5\x95\xda\xa5\xa7W2\x052\xb9\x9d\x7f\xec\xd4\xf5-\xb1\xec\xcd\xf2\xf1\xfa\xeeV\xbd\xefVw_\xd4\x97\xe5\x83Z^^\x96\xb7\xf2\'\xf9\xb5q\xbf@\xd6e.\x1fP\xf9\x04\x8f3\x8do\xb0\xb8\xe3\x06\xb6Px\xd9\xe6\xf6\xc5\xf2i\x06\xe7/\xd7\xe8[}\x8b\x8e\x99_\x9eOp\xb1\xac{\xdd-o\xd5\xd9\xc7\xeb\xabG\xa5\x9f\xab\xd7\xcb\xaf\xfd\x87\x9c+a\xd1T\xf2\xec\xd93u\xbe|\xff\xfbjy\xaf\x8e\xae\x1f\x1e\x19\xca\xdd\x95:\xcd\xd8n\xba\xdbG\xf5j\xa00z\xba\xe9\xe4\x1d\x0b\xb9\xdbK=\x98\xfe\xf0X\xb5%\xb3_N\xdf\x91\xb4y\x9aj3-\xd3\xbf\x9c\x9c\x1c\xd0$\xff\xff\x85:\x97q\xbe\xbb!\xc4\xbb=\xda\x8doX\xb2]U\x9f\'\xa4\xab\xee\x82\xd1=\xf4\x80X\xefS\xdff\\l:\xf9\xf2M\xb3\xc5.\xeb\xbf*\x9d\xd5\xb9\xbb\xae\xd07\xac\xf5\xdd>;\x95\xa9\x83\xd5\xf2\xe2\x93\xac\xe4\xc9\xff\x03Y[$o'
p401
sg22
g23
sg50
Nsg51
Nsg52
VXL
p402
sg54
F0.56399999999999995
sg55
S'40bcb47dd9fe9364502ee191fe57b40a'
p403
sg57
I44
sg58
VLeast Squares
p404
sg60
F0.24610000000000001
sbag1
(g12
g3
NtRp405
(dp406
g15
I00
sg16
I47
sg17
S'beec5f3a1a7c3b457d3e4b20b7f6935f'
p407
sg18
(lp408
I47
asg20
S'x\xda\xb5ZmO\x1c9\x12\xfe>\xd2\xfc\x07ku\'\xdd*a\xe2*\xbb\xfcr:V\xe2\x08,\xd1\x11H\x80\xbb[\x9dV\x8a&\xa1IP\x06\x88\x80=r\xff\xfe\xcav\x97\xdd3\xdd$|\t\x12\xc4\xe3i\xdbO\xbd=U\xe5\xce|\xa6\xf8\xe7\xe1aq\xdb\xdd\xa9\x0f\xb7\xdd\xf2\xbe;W\xef\xff\xa7N\x0f\xf6\x0e\x7f;\xdcB\r\xf6\x85\x9f\xcf\xe6\xb3\xb3Wg\x87\xfc\x9cz\xb3\x05\xeaDm\xab\xa3\xee\xe1\xaf\xe9\xc3|\xb6\xbbwx\xa8\xf4\xc2\x83\xf6F\xf9\x05\x18\xa3\xe2\x02\xa2\x82\xb0\x08V\x05X\x10\xaa\xe0\x17^y\xbb\xb0q>\xfb\xcf\xde\xc9\x89B^\xa1!\xff1\xe9o\xfe\x83ud\xe6\xb3\xc3\x9d\xb33\xc5\xdb\x9f\xee\xef\xec\xaa]u\xa0vW\xeaH\x1d\xcfg\xff<zu\xa6lP\x06\x95S\xa0\x15\xceg\xafN\x8fO\xd2\xb2\xb2#O\xec\xed\xbc|\xc3\x0b0\xfd\xee\xd4\x8f&\xfd\xb6\x8f\x90~\xf9\xa3\xe2\xc3\x16\xa7\x0bE\xf3\xd9\x9b\xc3\x9d#\xa5X\xec\xf9\xec\xef\xc7G/\xd5\x9f\x0eX\xbe\xe3\xa3\xfd\xf9\xec\xe2j\xf9%\x1d\xb5\xfcp\xbf\x9c\xcf\x8e_3\x06\xad\x88\x9f;\xd9{\xad\xfev\xb3\xea\xbe\xe2\xa2\xfbz\x7f\xbb\xbc\xfb\xa5\x9f;\xf8\xbc:\xbd\xfd\xa0~\xfa\xf3\xe2\xf7\xdfY\xc1\x9f>\xaf~\x92\xaf^l<\xcf\x08\xfe\xfd\xeb\xc1Y2\x85^\xa0N?e\x0cy<\x9f\xed\xffk\xe7D\x95\x1f\xbd\xb0\x84\x86mr\x0c\xe9#\xf5\x8b\x00\xbduel\xb4\x01VN\x19\x83E\ni\x0c\xb0\x18n\x0cD\xb6\x0c\xb5\xd1\xd1\xaa\xed\xf9L\xa9z\x84\xf6`#\x8f\xb6\x92\x81\xb4\xb5\xfd\x10]\x9e\xcdf\xb3\x86q\x1de\x0c\xfdFV\x9b\xe0\xe5\\\xef<\xf4\xcf:\x04\xcff\x1da\xd0&Z\xaaC\x08\x9b\x18L4r\xb0&\xd9\x8cW[]\x91!\xdb\xec\x08\x07\x18\xd0E\xefI0 Z\xdfc\xb3\xe4\x03NapP1P\xa4\x11\x06\nA0XG\x15\x83\xae\xc8b\xd6\x83\x19`\x00\x8f\x91\xa0?\xd7\xdb\x10\x05\x0f\xcbHn\x02\x83\x8db:\x1e\xea\x91-xNl\xa1]4\x15\x03\n\x06@\xcbz\xd8\xd9\x7f\xf5\x1bOp\xe8\x1c\xe4gP,\x1d\xd0\xf7h\xc8y\xdd\xd0\x841\x9a-(\xeeWwK\xb2Y\x91-\x9f\x15 \xf6;{\x0f\xce\xf7p\x8c!\x8dzR\xbf\x06\x9a\xaa\xc76v\xe0\xab\x8d\xb3\x93l\x15\xfd\xd6aD\xcb\x18h\x80\x01\xa2\x81\xd8\xdb5z\xcb\x02\xd6\x18\x88qR\xbf.\xb6a\x18a\xe0\xb9jMG\xd8\xf4K"3D\xe6\xad\xdd,\x87\xd85F-\x8e\x83\xc1Y\xec1\xb8\x80\xda\x87)=X\x90\x9d\x8da\xf4\x9bz\xb0\x18\x9b\x9f\x85\x8a\x01@fC\xc6\x80\x03\x0c\xacq\x14\xd9\x8d\xf5l\x81\xde.\xd6\xb9\x12.\x9bz\x08b\xae4t#=\x04\xaf\xab\x1e\xbck\xbe\x0e\xd5\xcf\\\xf53\x9b\xfc\x0c\x07~f-\xc4@2f\xf5\x18A\x130\xeb\xf7{~\xb6k\x86\xb2E\xc0 v\xa5\x10\x85w\x82&\xdepB6\x8eS\xd3\x86\xb8)\x1b\x05W\xfd,\x80k~VmL\xe4\xd6d3;M6b\xc9\xa0\xb2+\x06-hX\xd3%\xd2\xbf\'\x9b\x1d\xc8\xc6A\x13D\xbdL\xf0\xec<"\x9b#7\xe5\xbf.\x02\xd4!\x8e8\x8a\xe7\xb0F\x8b\xaf\x0e3\xf0\xdf`\xec\x9alv`7oX\xbf\xbeRntNd\xf3\xc1=I6\x1a\xca\xe6\xc8\xeb\xea\xe8\xde\n\x17{k\x9d\x86)\xbb\xe9\xca\xaa<\x84\x91\xddt\xacv\xf3\xba\xf1/\x08?p\xb9\x11\xd7d\xa3\xa1l\x10\xc9I\\9\xe7\x02\x08\x9a~\xdf\xef\xca\xe6\x86>\xe9C\xf0\xbd\xe5\x01\xc9\x8a\xd6x[\xd4S\xf1f\xb4\x8bu\xe8\xc71\x9f\xe6$\xe6A7\xde\xa9\xee\xe9#K\xb4\xeb\xd708+\xfe\xc2\x9a3\xc2\xc5L\xa3cO\xccAm\xb1\xc6\xbce\x94\x9b1o\xb1q\xdf \xc7B\xa8\xdcg\xf5\x9a~\xfd@\xbf\xce\x10\x19\xf1=\xe3\xab)9\xa7\xa27O\xd1o\x18rjHf\xe9\xf5\xebX9}\xfc\x13\xf9\x18\'e3M6.tF\xb2\x99\xa1l\x8d\xcfj\xb4\x00\xe8\xb0&[\x18\xf2\x99\xe7\xa8\tbm\xa8!H\xd0\xcb\xfc]\xd9\xe2@6\x0e,K\xc2\xd5\\\x06`\x94\x8c\x0c\xc1M\xd5%\x9c\xd6$\xe6\xd9lz$\x1b4\xd9Z%\xc7vs\xb56\n\x98r\x96n\x180\x1a\x13D:Ni\xa6\xe6\x91>\x0b\x8f\xfc\x97\xa0\x12\x03\x8d\xeb\x12\x9esS9\xcb\x0cr\xf7z\xbe\xc8hz\x04\xc8b\x99\xde_\x08\x11%5Q\xe2gz\x8a~\xb3\x82z\x19\xc0\x06-\xbec\r9\x19\x1b.Y\xc1N\xd6\x04\xda\xb5\xa1\x19\xd7\x04\xad.qvP\xf7U\xdfAH\xbdON\xea\xd5P\xd1\x05\xb1+3\xb9\xe4ct\xcc\xf8f\x12\x035\x0c4\x8eM\xe7L\xabK\x1a?T\xad\x03\xa6\xdah7s!\x0c\n\t\xd1$s\xa3\x18\x90\x1b9\x8aS\xf5\x99\x83\x1a\xf5\x8e5?\xca-P%\xd6\xc1\xdb\x967k=Hq\x9d\x7f3\x1aa(\x1fQ8\x81\x19\x8e\x9f\xed\xad\xc5e\x9b\x8dO\xb2\xb1\xedeKgY\xee\x02\xa4\xce\x02N(\xb2\x9b\xe5\xd2sJ6\xce\xb3\xa1\x0e\xdd\xb8\xc71\xd4z\x1c\xf2M\xbfu6\xe2:?d4X\xd1\xa0\x9cD\xde;\xc9\x9b::\x1f\xc2\x93d\xa3&[*\xe1\xc5\xcd\xbc\xe7\x907"\x9b\xf14\xe5;\xe4P\x10\x13\x8d\xebI\xa2P\xeb\xc9\xa0a\xa2\xdea:Z\x97\x8d\x9al\xc0\xa5\x08\xf6h\x82Ix\xa4Za4O\xe2\xbe\xccC"\x1bp\xcd&\x15\x13W\xac\xa6\xd6\xeb\xd0\xe7\xb2Q\\x\xdbb`\xcc\xeb%lJ\\83a7>$a\xf0\x03\xdf1\xcc\x87\xbd\xc2<gk\xe1\x07\xe4\x1eq\xb2.1\x80\xb5/LW\x1a\x9b\xdc\x070\xc8\xdd\x8d\x7f\xd14\xad\xa7\xdc\x9d\xf3\xa8`\x88\x10%\xa3p\xc9V\xba\xdb\xdc;y3Y\xaf\x1b2\xb5GO\x19c\xc4\xbf\xad?\xb6>N\xf5\x0c!\xf3C\x1c\xd8\xc2s\x92-:O\xfe\xed\xbd\xf0\x03\x8f\xf4T]m\xb1\xfa\x99\xc5\x89\xfa\xa1|]\xf2P\xa4\xe6g\xd0r\xacK}\x8bn\x18\x98\x12t10$O\xabI\x1c\x99\xf8a\n\x03\xd7\x02\x8d\xa3\xdc\xb8\xfe\xd5\xaeI\xec\x07\x18j\r\xc3\x05\xc4z\xdf\xa2\x9b\xaf\x9bT\xce\x97|\xc39\xc9E\xc9Ch\x91\xdc\x93\xe2\x18a \x1bW\x85%q\xf3\x93\xc8c\xe9\x1a\x12\x99O\xe5X\xaan\xc0C=\xeaM)\xd6JL\x07\xb2S}\x8bY\xaf\xcf2\x9a^6\x8c\xc1\x99\xc2\x8c\xece@\x92\xa4S\xe6\xa6\xa7\xc9\x86\x03\xdf\xe1\\Qj^\xb6\x9ba\x8e\x92\xba\x8d\xbb+\x9a\xcc-X\xaf\x8b\x1cN\xf4-\xd8z\xde\xd8\xd2\x8c\x86z\xbf\xe36\xf87\xa3\x11\x8e"\xe6\xef\xd0\xa3\xe1\xb6\x1bk\xef\xc9\xcd\xd5\x93\xfa\x164\x83\xd8\xf4\xd1z-w\n\xde\xc5z\xa7\x85\xc1L\xf6-FR\x11\x0f\xc3\x88\x1f\xc86\xd2\xf54\xe8\xc9j\xde4\x1by\x13\xcd \xb7\xa4\xb0\xe8\xe5\xe1F\xd8\x19\'\xb2!=\xa9oQ,\xdea:\xd5\xc8\x15\x1c\x97\xb3\xa2 >\xbb\xb6h\x91\xbf(\xa1\x98*\xafv=H\x89we\x08\x9b\xe9\x85\xe7*\xf5\xe0\xc0\x8a\xad-\xb3%\xec\x0fa\xa7b\xb0\xbe\x15\xd1\xdc\x00s\xd8\n\x06.\x8d\xcd\x0f\xc4\x80M\x0f\x9c\xcb\x8c4\x81\xc8\xee\xe3\xab9\xc1\x16<\xeb\x18\x10\x8c\xc3:\xa4\xcd\xf2\x88\xe7\xea\xdd\xa8i\xfd6\x97\xc0B\x8a\xe4\xc8f\x0cM\x0f\xe4\xac\x97\xeb"N\xef\x14\xeb\x8dS\xe8[\x84\x1f\x84\xc14=x\xa6\x02\xe7E\x91\xdeQ\xcd\x1e\xa4\xe3\x84?\xa0vB\xc1<\x1c\xa5d\xec\xef\xcd\xb2-\xe2\xb0M\x97D\xcd\xc5\x8d\xcf\x18\x9a\x1e8L\xa3\xb4#\xec\xd6Z\x84d\x08\xb6\xd4\xe6?\x06\x83\xf5\x83\xeb\n\xaeA\x8cl\n\xce\x80T\x13\x81\xc3\xdeL]\x9b{\xa9\xf3x\x88\x9bWh<g\xeb\xc5\x84k7\x17\r\x03\x97!z\xed\xaa6\xa3\x91v:5\xba\xb5\xa8\xe5t+E \xbah\x9e\xd2N\x1f\xfc\xe3p_\xd9\x1c\xfe\xe9=\xc3\xf4\xfb\x9a\xf4\xcd\t{QIrL\x95\x177\xb7yod\xcb\xef\xdf\xa8_\x94\xbd\xbb\xfc\xf8\x97\xfd\x9b\x9f\x95Z^\x9f\x97\xb0\t.?\xb6\\\xad\xd2\xa3\xc6pV9_\xa67!\xf9\x1c\x9e\xd1^}Y\xde.\xaf\xba\xfb\xee\xf6N\xddv\x17\x97\xd7\xdd\xb9\xfa\xe3\xee\xf2\xfacn\xaaY\x03\xb7\xdd\xdd\xfd\xed\xf2\xf2\xfa\xfe.#\xdc;z\xa9T\xaf\xbe\xf6\xfeC\xde\x80T&M\xe3\xf4\x02*\x1dtp\xf9\xf1\x13o\xa2\xce//.\xba\xdb\xee\xfaC\xa7\xbet\xcb\xcf\x85\xb4\xe9\xb9R\xe7]\xf7%=\xf0\xe9f\xd5%}s\xfa\xe4Y\xd8b\x81\xae\x96j\xd5\xfd\xb7[\x15\x85r^y+\xf7\xb9[\xa9eLEi*O\xb9 *\x8cb\x86\xdaN\xde#\xc9\x81Wb[i\xf2k\x85d;\xd6d.\xf2R\xf2\x99Z\xe9\x99\x8c\xde\xd6;\xce\xb4Sj\xd4\xf2\xfd\x9d\xcf\xff\xe6\xc6mj\xa5Kg\xda\xb6\xd2\xc6\x94\x10\xd2\xd9e\x07\xae,\xec7VRCK\xf9\xf2#k\xcb\x149\xc3cgr\xe7\xfe\xd6\rW\xa6\xef\xcb\x83\xd5.\x83\x08\x1d\xacd\xb7~\xeb\x1bZ\x9d_\x80$\x1d;\xea_\r\xd1#g"\xaf\x0c\xedL\xccy*]\x9eX\xd3vzte\x1cX\xc5\xfa\xbc\xc2\xe7\xab\xda\xd4\xb8\xc0#+\x13%\xbc\x95[\x92tf\xb0\xd9\x13(h\xd3_b\xfaGV&{\xca\x1dD\xf2!\x8a\xae\xb4o\xdc\xc8eO\xd0\x8f\xe8\x96\x92n\xe5\xe6 \x97iD\xa5ag\x82\xcbVI\xd7\xc3\x93+\x93nk\xbf\x9f.i\x8b\xdfB\xbf\x03\x17\x0e\x8fx\x02AZi\x9b\x86\xf2\xadQ\xba\xfe\x8dVn\x99\x1eY\xa9\xd3J\xaag\x1a\r\xc5*Pv \x9b\x98{j\xa5\xcd\xbauu%D\xa7K1\x0c\xb6x\x04\xfao\xad\xf4u%\x82\xb6\xc5\x13R-\x95"\x00\x1e\xd1\xad\xcdV\t\xcd\xfb\x9c\x0f\xc5\xebLA\x8d\xf8\x88\x86l\xb6J\xac+\x89|A\x0b>\xdb\xd5\xe5\xab\xf1\xc9\x956q\x82n\x1a\xb2\x94\xbd\xce\xe4\x1bU^\xa9\x93O=\xb62Q`"\xb7\xb3O\x9d\xba\xbcf\x96\xbdZ\xde_\xde\\\xab\xf7\xdd\xea\xe6A=,\xef\xd4\xf2\xfc\xbc\xbc\x95?\xce\xaf\x8d\xfb\x05\xb2.s\xf9\x80\xca\'x<\xd1\xf8\x06\x8b\xdb\xd4\xc0\x16\n/\xdb\\\xbfX>\xce\xe0\xe9\xcb5\xfaV\xdf\xa2\xe3\xc4/\xcf\'\xb8X\xd6\xbd\xee\x96\xd7\xea\xf4\xd3\xe5\xc5\xbd\xd2\xcf\xd5\xeb\xe5W\xf9\x90\x14\xb4h\x1ay\xf6\xec\x99:[\xbe\xffc\xb5\xbcU\x87\x97w\xf7\t\xc9\xcd\x85:\xc9\xd0\xae\xba\xeb{\xf5j\xa0/~\xba\xa9\xe4]\x92q\xbb\x17z0\xfd\xf1\xbe*Kf\x1fN\xde\xb1\xb0y\x9aK3-\xd3\xbf\x1e\x1f\xef\xf3d\xfa\xef\x0bu.\xc3|w\xc5\x80\xb7\x0b\xd8\x8d/\x92\\\xdb\xaa\xce2\xd0U\xf7!\x81\xbb\xeb\xf1$\xadO}\x9ba%\xc3\xc9\x97o\x9a%\xb6\x93\xf6\xab\xca\x932\xb7\xd7\xd5\xf9&\xe9|\xbb\xcfMej\x7f\xb5\xfc\xf0YV\xa6\xc9\xff\x03,\xda$X'
p409
sg22
g23
sg50
Nsg51
Nsg52
VXL
p410
sg54
F0.56399999999999995
sg55
S'40bcb47dd9fe9364502ee191fe57b40a'
p411
sg57
I45
sg58
VLeast Squares
p412
sg60
F0.24610000000000001
sbag1
(g12
g3
NtRp413
(dp414
g15
I00
sg16
I48
sg17
S'c585fcc9368ed0a2b3172a5e88555e97'
p415
sg18
(lp416
I48
asg20
[truncated: 510,313 more chars]
