# Supplementary material for: Synthesis, Crystal Structure and Bioactivity of Phenazine-1-carboxylic Acylhydrazone Derivatives
Source: Molecules. 2021 Sep 1;26(17):5320. doi: 10.3390/molecules26175320 (PMC8434039; doi:10.3390/molecules26175320)
Supplement: Supplementary file 1 [file molecules-26-05320-s001.zip › cif and checkcif/cif and checkcif/.olex/3g.phil]

snum {
  solution {
    program = ShelXS ShelXS-1997 ShelXS-1986 XS XT ShelXT 'olex2.solve' XM \
              *ShelXD ShelXD-1997 SIR2002 SIR2004 SIR2008 SIR2011 Superflip \
              Unknown ShelXS-2013 ShelXS86 ShelXD-2013
    method = '*Dual Space' 'Charge Flipping' 'Direct Methods' \
             'Patterson Method' 'Structure Expansion' 'Intrinsic Phasing' \
             Unknown
    current_atomic_volume = '15.4'
  }
  refinement {
    program = ShelXL_ifc *XL XH ShelXH-1997 XLMP ShelXL ShelXL-1997 \
              'olex2.refine' Tonto Unknown ShelXL-2012 ShelXLMP-2012 \
              ShelXL-2013
    method = '*Least Squares' CGLS 'Gauss-Newton' 'Levenberg-Marquardt' \
             'Full Matrix' HAR Unknown
  }
}
