# Supplementary material for: Synthesis, Crystal Structure and Bioactivity of Phenazine-1-carboxylic Acylhydrazone Derivatives
Source: Molecules. 2021 Sep 1;26(17):5320. doi: 10.3390/molecules26175320 (PMC8434039; doi:10.3390/molecules26175320)
Supplement: Supplementary file 1 [file molecules-26-05320-s001.zip › cif and checkcif/cif and checkcif/.olex/3i.metacif]

data_3i
_olex2_submission_special_instructions 'No special instructions were received'
_computing_molecular_graphics     'Olex2 (Dolomanov et al., 2009)'
_audit_creation_method            
;
Olex2 1.2
(compiled 2018.05.29 svn.r3508 for OlexSys, GUI svn.r5506)
;

_audit_creation_date              2021-08-12
_computing_publication_material   'Olex2 (Dolomanov et al., 2009)'
_exptl_crystal_size_min           0.2
_exptl_crystal_size_mid           0.21
_exptl_crystal_size_max           0.23
_publ_contact_author_name         ''
_publ_contact_author_email        ?
_publ_contact_author_phone        ?
_publ_contact_author_address      ?
_publ_contact_author_id_orcid     ?
