# Supplementary material for: Synthesis, Crystal Structure and Bioactivity of Phenazine-1-carboxylic Acylhydrazone Derivatives
Source: Molecules. 2021 Sep 1;26(17):5320. doi: 10.3390/molecules26175320 (PMC8434039; doi:10.3390/molecules26175320)
Supplement: Supplementary file 1 [file molecules-26-05320-s001.zip › cif and checkcif/cif and checkcif/.olex/a.hist]

ccopy_reg
_reconstructor
p1
(cHistory
HistoryTree
p2
c__builtin__
object
p3
NtRp4
(dp5
S'_active_child_node'
p6
I1
sS'name'
p7
Va
sS'_full_index'
p8
(dp9
Va
g4
sS'cb0bcc59b5edbc13c9095ac4a3a0a54b'
p10
g1
(cHistory
Node
p11
g3
NtRp12
(dp13
S'is_solution'
p14
I01
sg6
I2
sg7
g10
sS'_children'
p15
(lp16
I2
asS'res'
p17
S'x\xda\x8dYmo\x1c\xb7\x11\xfe~\xc0\xfd\x07"h\x81\x04\x8d\xce\x9c\x19rH\x02m\x00U\x91"\xa3\xb2\x14\xc9J\xeb\x18\xf9r\xb5\xce\xb6`Y6$\xb5H\xff}\x87\xbb;\xc3\xbd\xbb=\xe5\xf4\xe1\xb4G\xed\x90\xf3\xcc\xcb33\x94s\xce-\x17\x0f\xabG\xf7\xeea\xb5|Z\xdd\xb8\x7f\xff\xcf\xbd>=>{sv\x80\x1e\xc2\x8b4\x9f\xcdg\xd7/\xaf\xcf\xdc\xa1\xbb\xbdw?\xe3\xb7\xf0\xdd\x8b\xfb\xf9\xec\xe8\xf8\xec\xcc\xf9E\x02\x9f\xc8\xa5\x05#;\xa0\x05\xc4\x98\x1d\xe4E\t\x1c\\\xf1\xae\xe4EJ,O\xf3\xd9\xdb\xe3\xab+\x17D\xc4{H\xdd/\xcc\xdd\xaf@\xcew\x0f\xb2:\x9f\x9d\x1d^_;\x98\xcf^\xff\xfa\xea\x95\xac\xc6\x837\xdf\xcb\xe7_~\xad\x9f\x07oe\xfd\xe4\xf0\xc8\x1d\xb9Sw\xee.\xe6\xb3_\xce_^\xbb\xc2NN\x03v\xb9\xeaz\xb6x\xbdpa>\xfb\xf9\xec\xf0\xdc9\x8c"\xf2\xf2\xed\xb1l\x85T?@>\x80\xe7\xb3\xbf_\x9c\xff\xe8\xfet:\x9f\xbd\xff\xbc\xfc\xeap>[\xbe{Z\xceg\xaf\x8e\xaf~\xaa\xdf.^\xc9\xc6\x07\xe4\xa2\xa8tu\xfc\xca\xfd\xf5\xcb\xdd\xeaw\\\xac~\x7fzX>\xfe0\xac\x9d~\xba{\xfd\xf0\xce}\xf3\xe7\xc5o\xbf\x1d.>~\xba\xfbF\xff\xf2b\xe3\xf5\xf9\xec_?\x9d^\x8b\xad+\xd0B\xc1\xfb\xfe\x19\x89\xc0\xcb\x11\'\xff<\xbcr\xfd\x8f\xa8\x87\x00\xb2v\x04\xf5k\xffQ\xad\x13J\x1c\xfe^\xdas,Pr\xe8\xde\xa9/y\xdd\xd8\'\x11\x18\x1e\x19\x05\xfa\xdf\xe63\xe7\xec\x08\x9fbN\xc3\xa3g\x88\xfa\x98;\xa1\x83\xce;\xd5J\x87\'/\xdf8\x17h>;\xed\x14\xc1A\x9bT\xd0\xe7\x01B\x0c\t\x92j\x83\x98\xd2\x866\x07\xb0\xc0\xfa\xa8\xbbU/\x1f\xa1a\xf3\x8b\x92\x89\x10\x07l1\xb0\xee\xc61@N\x13\xd8J\x88\xac8r\x0c\x9b\xd82\xf8\xa2\x80\xa2Y\xc1\x97\xec\x15[ X\xc3\x86clr(\x0f\xd8 \xfb\x12U\x9b\xc2\x85\xfc>\xd8h\x84-s\xc1\x0c\xea\x88\x12\x01\x15[\xc4\x1e\xc4:6\x90\xe4\x00\xf3\xd1\xb6\xdfJ\x08\xea70Cyq0)Lq\xf7\x1a62l\xa2M\xf4T\x86g\x1f\x10\xb9(\xb6\x9c\x18\xf7\xc1\x16F\xd8R\xce1\xab\xa51\xd7|\x1e\xa2 `o\xc1\r\xbf\xe5B\xaaq(\x907\xb0\x81\'\xf3\x1b\x00\xaa\xdf0b\xf3[\x0ek\xd8\xc2\x08[\x82\x10S\x1c\xde\x94(,^\xb5a\xdf\xad\xff!\xb68\xf6\x1b\x04\xf4j)N%\xe8n\xc8\xc9O\xe5\x1b3\x82\x19\x96\xf3\x96\xdfb\xb4$\xc3\xac\xd1\x8b\x92H\xba\x9a*\xb6#\x1e\xe7EM-\x8d\x8b\xc8Y\xf5\x11\x1d\x06\xcfm\xe8\x10\xa3\x19pJ\x87T\xc9y8-\xb0\x06\x0cPF[\xcd\x12;Gi-~9k\xcc\x02{\n\xc3\x01A\x9cE0\xa1\x83\xa4\xa6\xa2\x93\xdd&x\x07\x93y3Xn\xa6\xd2t\xe0j\x87<\x8e3\x06,\xc9r\x884#E\x87R\xa6t`#\'\x1f\xc5y[:\xa4.\xc5\xaa\x0eB\xbe\xb99\xc0t\x88Q\xca\xdeQ\x19\xdb!\xa3\xb1\x02z\t\xc9\xc1|D\x92\x02S\xb1\x1e3\x95\xa6C\xd9\xd2\x01Iu\x10}\xbc\x85\x86\xe1\x94\x88\x81Z\x03\xfcH\x07O\x1c\xb4\x06\xc8\xfe\xfa\x8c)\xfa0Y\x03\x92yY*\x06n\xf3$Yf%V_H\x1a\xb6,\xa4\xb4^\x03\xfc\x88K \x14\xabHBs\x1e\xb4\xa4\x81g\xde\'\xdf\x00F>\x96\x88\x85b\xf9\x06\x81\x14\x1bg\x9c\xe4\x12\x0f\xea\xb9T\x84a\xb7x\x92\x93qAW\\\xfa\xa2\x16Z\xf4\xd1:Ov\xda\x18;S\xc9\x9a\xafbtd\xc5\x16\xc8\xe7\xbd\xb0a\xc3&\x08\xa2)\x8b\x91\x94K\x88\x8aXx\xcao\x8c\x16\xcaA\x8a\xf3&OBQ\xbf!\xa4h~\xeb\xe2p\xe0\xc9\xbc\x8e\rG\xd8 \xf4\x91^\xdf$\x89\xdfb\xdap\x84\xbd\xb0\xd1\x88\xa3\x12\xa1\x96!\x92\xbc\xd0\xd8!\x8c9\x96\xc9\x984S0\x86\xad\xda-\x96\xb7\xbc\xf0-!K\xb4\x98\x94\x14\xa9:\x84\xd6\x1b\xd5\x0e(\x0c\xaf\x86LI\x9b\x03Yd\xcf\x93\xfc\xa0\xe1%\x96\xa20\xc1\x93\x8d\ttc\xa9\xb1\x16\x11^\xc2c\xdd\xbe\xa1\xf5\x0f\x92\x0b\xc9\x18JRDO\x95\xda\x95p\xaf\xde\xa8k\xc7\x06l\xe4k\xc4\x0c\xbc/\xcd\x8e7l1mU\xb5\x8el\xc0r>@\x89[9\x1f\x8b\x11\xbf$\x86aK\xc6;\x89r\xd5\x81G:H\x1dR3H\xe5a\xad\xf9\x94\xa5\x8f\x9d\xe4\x9d\x11\xff\x16\xdc\xca\xcd\\,\xbc\xfd\xd0\xbcV\x1d\xc8\xf2_x\x89\xab\x0e\xa9\xe9 \x1d\x9b\xf5\x17\tX\xdc\xa6:\xd4\xf6s\x8a\x1f\xd8\x9c\x18\x13l\xea\x00\xd2XZ\xf3\x94\xc9*\xb7TPk\x85\xfd\x06\xf7\xa5\xe6ci\xc2\x8c\x89\x93$[\x19\xbc"\xf4@\x89\xf6\xf2qn\xd8j\x8dR\xbdS\xa5\x87\xc1$!\x8ayq2~9Ym\x116\xd9\xc0\x16!Z7\xc8Z\xb4\xa4^g+u\x116\xb0\xe5\x86-J\xd1 V\x8e\x97\xbe\xc3\x9b6Rz\xf7\xc2VF~\x13\xff\xb0Z\xaa:E\xfb(\xd12M\xf5\xf61\x186i\xc4\xc3\x96\xdf\x98\x8c\xc1\xa3\xcd-\x18\x1aU\x08w\xd6\xf9\xc2\x8f\xec\xcb\x04\x89\xd4[R-\x868\x8b\x19R\xf6S\xf6\x05\x8a\x96N8a\xdf\xa0\xfc\t\xa5\xe9\x00l\xb3\x13\x10\xad\xcf\x17\xbe\xd9W\x94\t\xba}\xae\x9e\xd7IN\xea\x1c\x95\xbdf\'\x18a\x936U\xbd\x95\x84\xce5\xf99H(N\xe6&[\xd7%\xbd\xd8Vm\xc1~\xb2\xecj\x0b\xb1%d\xb2j*?\x1b\xd8`\x14;\xd2\xb4\xa8\'\x12ys%K\xb6\xf9\xbd\xe6\x0b\xc4q\xce\x17\xd2\xd9\x89\xc5\xba\x9a\xd0R\x8f}\x9c\xae\x9bA{\xcf.\'7{\x02\xb2\xe9\x16\xac\xa4\x8b\xaf\xaca\x85\xc0\xeb\xbc\x8e8\xcay\x0c\xdef\x8a,\x01\xe7\x15[\x88y\xaf\x9e\x00i\xc4\xa92\x94\x80\xee&\x19\xa7i\x1ae\xd4\x08\x93\xbd}\xb1\x16Y\xbaS\xde\xe6\xd4N\xaa\xf3\x10\xdb\xc0\t\xb9\xb4\x9a\x95\xd6{\x82N\x9b\x01\x1b\n#k\xff&\x1e\xb4\xe1+f\xa1\x97\xbdr\x1eG\xf5\x98\xeaP\xaeq(*(\xd3FI\x8b4\x85-d\xa5<\xe1;\xda\xc6\x969Z\x03g$\x06\xc5\x06e\xa9"\xd2\xcb\x9dw_5\xcf\x89G\xf4 \x06\xd3\xb9\x85\xd9\xfb29\xbf\xb5\xba\xc9i\x8bwjK\xd5\xeck\xbd\xb2\x18UW\xa5|\x89\x0e8\xd2\xa1\x04a\xf3\xa23\x83\xb46Yu\x90r:\xc5\xeb\xc2\xf7mv*[u3\x05\xeb\xcc\xbd\x15C)Tm\xf6\xc7,3\xc39\x99\x0e\xddm\x86\xe5\x10U\xb2\xb0\xda\x1dK\x9e\xea\xab9Y\xf4\xc4Z\x187u\xf0V\xa5kt\x99\x1d\xda\xddJ\xde\xb87\xa2\xc3\xd1\xdd\nI\xf7\xa6\xdd/\xa6\xac\xcfuZ\xcd\xfb\xf4\x9e\xe7a\x84M\xc2\xd4\xc6\x96\x10\xd8l-\x03-\xc5Il9\x1a\xb6\xda-ob\x93\x81[\xb1\x915{Rq\xc6\xab\xf3\xd9E\xb7G\xd0\xbb\xabz\xd3f\x1d4\xaa[\xa4M\x8aaB\x07\x08\x99}\x9b\xc9\xd2\xc4|\xcc6\t[\x19\x07\xdfzO\xa8\xf7\x04\x17h:\x88\x95\xc4Q\xd1\xee^\xa4\xbch7"\xb4\x1da\xea\x8e)\x1bO\x16\xbf}O\x90\x13\x19#&\x1dVd4m\xe3\xbao\xf70\xb9\xe3\x92\x91\x8fE\x84\xd3 \x1f\xc5\x06z\xefAX\xa9v\xdb\xc7q\xd3\xc7\xa7\xff8;\xa9\x17\xb8\xfdU\xea\xc6\xb5s]\xba\x92\xa8\x1c\xeatp\xef\xbf<t{\x8a]\xdd\xc9\x17\xf7\x83\x0b\x8f\xb7\x1f\xbe=\xf9\xf2\x9ds\xcb\xfb\x9b\xde\xe4Ba\xf5\xb5\xe5\xdd]\x17=$\xa5\xe8fYo{\xbb\x03Dsa\x92\xaf\xcb\x87\xe5\xe7\xd5\xd3\xea\xe1\xd1=\xac\xde\xdf\xde\xafn\xdc\x7f\x1eo\xef?\x0cV\x91\xc5\xc7\xa7\x87\xe5\xed\xfd\xd3c\xd5\xec\xf8\xfc\xc7\xf1\xa5\xeep\xc5\xe3\xdb\x18S@\x01\x9c\xde~\xf8(\xb2\xee\xe6\xf6\xfd\xfb\xd5\xc3\xea\xfe\xdd\xca}]-?\xf5A\x92\xbfw\xeef\xb5\xfaZ_\xf8\xf8\xe5nUS\x08\xd8\xcb*\x1c\x08\x8e\xcfKw\xb7\xfa\xef\xea\xae\xa7\x04\xe9\xd9.\xedNX\x0c\xdd5\xdf\xdd\x15D\xd4\xab\xa9\xb1qk\x94\xeb\x10-\x928\x92,\xc5\x0f\xe3\t\xf4\xc4\\K\xd1\xa4\xa4\xe4\xf2\xa5\xddgv\xd7A\xa9\xef\x13j\xd1\xacg\xd66xRR<y\x19\xda\x99\x12\xc1\xbe\x0fJ\xe8\xb5M5=vJ\xc6&I\xa9\xd7\x96\xbb\nXw\xa8-\xc6NIn\x92RL\xb9\xbf\xa8\xc4^[\xaat\xb1S25\x9ce\xc0\x07\xdd\xe5C\x1d\xde\xf2s8\xf3\x08gw\xad+\xeb\xa5\xdfAZ\n\x9e\x96\x04\xa9\xc7\x97\xa5\x9d)\x06\x81\x81\x17b\xef\x9d]\x16\x82.\x12|\xf3\'\xe4\xd8\xa7X\x1d\x8bj\x83\x94w\xf8\xb3r\xf3\xa5\xdd\xbbt\xe5\xc1\xf7\xffR@\xdf\x8fV\x95svKb\xf3\x8a\xa7\xeeL\xf69\xf4\x14\x1e\x9e\x95\xa4q\xf4A/\xd1\x9f-\xed9>\'\x19L2D\xa6a\x90\x08C!\xdde\xdbX%\xa3Ib\xc6\xd2k\xeb\xe3 \xb9\xcbB\xa1Jr\xc3\x89=\xce\xc8\x88}\xc4S|N25\xdbz\xa0\x1eE\xe8qF\x9f\x9f\x93\xcc-\xcb|\xe2>\xe5\xfd\x10\xb7\x95\xc6wK\x96f[\x0e\xbdm\xbb\xc6\xafr\x03>w&\xb6\x18\xc2\xe4\xfbH\xe7\x84\xc3eCxN\xb2\xc5\x90p\x00\xf6\xb1\xd3K\x06\xbf\x8b\x87zIlY\x16Bo!\xea\xb3\x8cC\xd9\xa5-UIj\x16\xc2\xe1\xef]\x04T\xefx|N2\xb4,+\x1c\x87I\xa7g\x93\xee\xfbn\xc9\x16C\xd2\xa3\xf7<\xe4)\x0c\xff\xec\xa2\xdd\x92\xff\x07\xf3I\x1b\x1f'
p18
sS'link_table'
p19
(lp20
g4
ag12
ag1
(g11
g3
NtRp21
(dp22
g14
I00
sg6
I3
sg7
S'a5831b4fe26b5f0b24ed354e31ee9dcb'
p23
sg15
(lp24
I3
asg17
S'x\xda\x8dYmo\x1b7\x12\xfe.@\xff\x81(z@\x8b\xc4\n9$\x87$p.\xe0s\xed88\xbf$\x8e\xaf\x97\x06\x05\x82\x8d\xbdN\x8c\xc8v`\xabM\xee\xdf\xdfp\x973\\I+W\xfe \xaf\xb8;\xcby}\x9e\x19j:Q\xf4\xd7\xcc\x1e\xdaGu\xf9\xd06\x8b\xf6J}\xfc\x9fz{tp\xfc\xeex\x07\xb4q/\xc2t2\x9d\\\xbc\xba8V{\xea\xe6N\xbd\x86\x9f\xcc\xcf/\xee\xa6\x93\xfd\x83\xe3c\xa5g\xc1\xe8`U\x98!\xa02vf\xbc\x8f\xca\xc4Yr\xe8T\xd2*\xc5Y\x08HW\xd3\xc9\xfb\x83\xf3s\xe5HDk\x13\xba\x7f\x10\xbb\x7f\xce*\xdd]\xd0\xeatr\xbcwq\xa1\xcct\xf2\xf6\xf7\x93\x13Z\xf5;\xef\x9e\xd3\xe7\xb3\xdf\xf3\xe7\xce{Z?\xdc\xdbW\xfb\xeaH\x9d\xaa\xb3\xe9\xe4?\xa7\xaf.TBE\xbb\x19Tq:Q\xf4\x86\xd9\xdb\x99r\xd3\xc9\xeb\xe3\xbdS\xa5\xc0\x93\xcc\xab\xf7\x07\xf4.\xb0\xf9\xc3\xd0\x87\xc1\xe9\xe4_g\xa7\xbf\xaa\x1f\x8f\xa6\x93\xeb\xdb\xe6\xab\x82\xe9\xa4\xb9\\4\xd3\xc9\xc9\xc1\xf9\xcb\xfc\xed\xec\x84\xde\xbcc\x95\'\x9d\xce\x0fN\xd4?\xef\xe7\xedw\x98\xb5\xdf\x17\x0f\xcd\xe3/e\xed\xe8\xcb\xfc\xed\xc3\xa5\xfa\xe1\x1f\xb3?\xfehf\x9f\xbf\xcc\x7f\xe0;/V\x1e\'\xbd\xfe\xfb\xf2\xe8"\xbb\x9bLM\xd6i\xdd_\x83\xb5F\xd3\x1e\x87\xbf\xed\x9d\xab\xfe\x8f\xf4\x03c\xc8\x07\xfb&\x7f\xed?\xb2\x7f\\\x82r?\xd15\xf6\xd7>\x99\x14m\xf7L~H\xf3\x8bu\xd0\xc1\x97K\x04\xb2}w:QJ\xb6\xa0\x9b1\x96K\x8d\x86\x9f\xd418\xba\xda\xe9\xe2c\xc8w{\x87\xaf\xde)\xe5\xectr\xd4)\x02E\x9b\x90@\x17\r\xc0\xbb`"k\x03\x10pE\x9b\x1d3\x83|\xc9o\xcbq\xde\x07\xb1M\xcf\xc8\x00KI\xd1\xdb\xe6\x1d\xf25zg"\x8e\xd8\x96\x9c\x0flG\xf4~\xd5\xb6htb\x83|gPw\x99\xa2f\xdb\x9c\xd5K\xb6\xc1\xd0\xb6\xbci\x112Q\'\xde\n\x13&H\xdb\xd8f\x07\xb6E\x12\n\xc8\x81H\xdeX\xb6\xcd\x83\xf7\xeb\xb6\x19*\x0f\t\xa1_\x8f[r\x8eM7\xe2(M\x01\x066\x93\xc2\xb9d\x9b\x15\xdbH\x1b\xafmd\x878\x8a\x95f\xdbb@\xd8\xc667\xb0-\xc4\xe8#{\x1a\xa2\x86\xc4Y\xe0\x00\xe3H\xdcb\xb2\xac\xb1K\xa4\xfc\xb2mF[\x89\x9b1\xc0j\x827I\xe2\x16\xdd\x92mn`[0\x94\x15\xbe<\t!D\xd1\x06K)\xfc\x9dm~\x187\xe3@K\x01\x85\xe4\xca\xba\x07\x0cz$n\x1a\x11\xb48\x96\xac_\x8d\x9b\xf7Rd\x109!\x80\n\x89WC\xb6m\x1f\x87uA\xa5\x85\x91\xeb\x02\xa3\xae:\x00\xa6\x11\x1d\xbc\xd7\xf1\t\x1dB\x86\xe7\xb2\x9bC\xcb\xae\xb6Qr\xc7E\xf2\xea~X\xca_$W\x14\x1dP[W\xf4u\x14,kFtp\x1e\xd9:\x17)\x88k:@\x90h:\xa9\xcd\x90\xaa\x0e\x98\xfd\x10\x87y\x86\x06R\x92\x1a\xb2\\\x91\xa4CJ0\x16\x0b\x90D\xf2\x14\xbc5\x1dB0E\x07\x02\xdfX\x03 :xO\xc4\xb7\x9f\x86~\x88\x10C\xb9\xa6\xc4\x00]\x9e\xb5\x96J`4\x16\xd1\x0etHk:\xf4\x15\xdb\xf9!H\xc5S\t\x05\x81+\xdfq\x80\x1e\xe8\xa0-z\xc6\tz\xbfc\x04\x0e^\xf7\xae\\\xe5\x80\xc0@\xd6\xb3\xc7\x1aNZ#:\xc8\x93F;-Uh\xc32\x07\xe8\x01\x96\x18\xaf\xb5e\x9c\xc4\xc4\x1e\x01b4\x0c\xdb\xd4\x9b1\x83\x18S\xc6\n\x9c!\xd52\xfb: y~\x0cK4\x93\x0e%O\x84u\x9c\xc4 X\x00\xe2jp5\xfb,,\xdbf\xaam\xe8m\x92l\xb0\xe8\xc0\xb3m\xc4\x1cq+\xdb\xa0\xdaF\x16\xf4\x18\xd6\xc3\x99\xe5\xc4\xa0\x0bcF\xe3V\xb1\x04\x9d\xf1k8i\x123\x19\xf9\xac\xc6-\rp2.\xdb\x06\x03\xdb\x8c\x0b\x91Y\xdeZ\x8bF\xb4A\xbf\x15\x07t\x1c\xc6\x18\x15\xac\xc4\xcdR]\xd8\x12\x14\x0b>\xfa4\x9a\x93\xe2\n\x04\xb7\x86\x0f\xe4y\xc9I]\x0b\x920\x9c\xcd\xa4\x12\xc9:\xb8\xda\x1bQ\x07\xe4\\y\x94\x10,0\xd2\xd2"j\x1c\xc5\x07A\x1ez~\x04\xa3|E\x02~1ql\xf4uu\xb9\x7f\xe8\xb4)\xfd\x03\xd5\xc2@\x83\x14\x19\xb9\x88\xbb\x02lW\x17\xbe\xdaf)g\x19\xef<5;\xdcu9"\xbb0f\x9b7\x82\xec\xce\xa4\xf5\xde\xc8\'\x01~*\x0c\xb1-\x08\xee\x04\x1b\xb3\x0e8\xd0\x81x\xc8\x95\xb8\x12\xf3 3+\xb5\x12z\xd4\xbf\x01\x04UsG\xb8\xa6C\x92\xf4\xd6\xa5y\xcd:X)hC\x99\x94u\x08U\x07G\xa8\x02\x91\x99\x1e\x1d\xa7\x86\x8d\xd4~\xea1|@\t\xa2\x0fT\xdb+5d\xa2X\x0cQ\x9a\'\xe7\xbdh\x16\xf5\n\xf6\x85\x1acj\xc2\x90\x13#P\xb1\xa5\x12o\x82\x07\x1b\xb6\xab\xa1Xm\xcb\x1c\xc5\xdc\x1e<\r\x07%9\x1d\x01\xac\x1b\xe77\x0c\xc2-\x84\xd6+\xb6yj\xa2\xa5\xb7G\xae6\x02.\xa1:oV\xf0!V\xdb|@\xcbU\x1c\r\x8dtI\xb4!\xea\xdd\xca\xb64\x88\x1b\xc5\x87\x132PP\xb8\x7f \x1d\xcdx\xfeJ\xcb\x93\x1bq\xb7\x167\xb4\x82\xe0^\xe6\x16p\x15*\x102o\x82\x1e\xf8\x17i\xbc\x90h\x85\x94\xca^>\x9a\x10\xc60\n\x8d\xf5RN`\xd6\xfd\xeb\x98PL2\xd2\xa7\x1a\xe4\xee\x93\x12x\x99[@W\xff\x922\xce:ft\x8a<W7\xf1\x9c\xdd\x8a[\xc0\x0cl\xa36\xd5"\xfb\x97\xd0\xbc(\x8e\x8eRq\x9c[\x9c\xaf\xbd\x18\xae\xda\x06.I\x0fm%w(T\xe2u\x02\xa4e\xdb\xcc w\xa8i\xe1\x82\x0eV;NS\xa4j\xd3f+\xdb`X\xf34/8f-\xd2\x9b\xf94\xb7\xe6f\xdc6\xee=\xa9&q\xad\'\xb02\x1fP\x04Q\xc0F\x8a\xc98L\xcb\xb6\xc1\xa0\xe6\xc1I\xb7\xee#%\x1c\xcfN\xd1\xf9\xb8\xdd\xcck\x07\x98JC\t\x83d\xae8\x94k\x9a\xf0F\xfb\xc9\x94\x8c\xb4\xf9\x01\xd71\xd5\t\xfb\xa3\x14\x83\x11d\xca\x93\xf02\x9eu\xda\x14\xdb \x81\xecD\x11\x94\xe1\xcbG]\xd0\xe8om\x1b\xf0\xb1%\x9er<\xe7\x92\n\x8c\xb44\xfc\xda\xd1zsQ\x0bgQ\xd6\xad\xd9\x16ke\x81\x80\x98I\xdc\x8fg\x16\xa1\x9c<\xed\xbeJ\xf6\xa172f\x91\xc3\x18\xc5\x10\xb5\xd1\xa3\xf3[\xe5M\x0ck\xb8\x93[\xaa\xea_\xe9\xb9\x88\x92y\xd5fL=\x85\x81\x0e\xc9\x11\x9a\x07\x9e\x19\xa8\xb5\xe1\xb9\x85\x8a\x13\xc6p\xddk]g\xa7d\xd6\xfa\x12\'#\x85\x162$\xa2\xaa\xb3?t~\xb0\xa2Cw\x9a!\x13\xbf\xcd`!\xdc\xedS\x1c\xc5\xbe\x10M\x1da\xd6u\xd0\xd2\xbe\xe5\xec\x12?\xd4\xb3\x95\x98\x8f\xd7\x86\xe7\x0f{\x83\xb3\x15K\xdd\x1bs%\x84\xc8\x83O\x9eV\xe36\xf8p\xea\x06\xb6Q\x9a\x06\x94~\x88:G\xee=#X?63`\xf4\xd5\xd5i}>N\x02\n\xdaJ\xb3G\x8c\xe3\xeb*\xcd\xa6g\x9d\xa2\x8e\xcf\xae\xc8%(\x1d4\x00\xc7\x1b\xd1\xbb\x11\x1d\x8c\x8b\x92g4\x93\x85\x91\xf9Xtp^Z5-G\x06\xe4\xf5\xac\x03\x88\x0e\xe4%\n\x14w\xf1\xd4\xde\x19\x06Ab=\x1c\xc3Iz\x1b\xb7s:\xe9\xf5s\x82\x18\xe4\x98\x86\xc6\x0b\xce\x06HB\x1c\x14d9\x87\x89\x1d\x96\x0cbL"\xc8E\xea\xc9\x07\xcc\xf8\x16\xf2Q\xc3z\x8c\xfdj\x8c\x8f\xfe}|\x98OpU\x7f\x98\xbar\xf2\x9c\x97\xce)-\x0bQ;u}\xff\xd0\xbd\x94\x1c\xab\x0e\xef\xd5/\xca=\xde|\xfa\xe9\xf0\xfeg\xa5\x9a\xbb\xab\xde\xe7\xdaw\x8f5\xf3y\x97>\x96f\xd5\xab&\x9f\xf7v\x1b\x90\xea\x04%_\x9b\x87\xe6\xb6]\xb4\x0f\x8f\xea\xa1\xbd\xbe\xb9k\xaf\xd4\x9f\x8f7w\x9f\x8a[h\xf1q\xf1\xd0\xdc\xdc-\x1e;\xd5\x0eN\x7fU\xaa\xf8\xad\x9e\xee\x96\xd93\xd5y\x86\xca8\x9f\xa1\xe7\x8d\x8en>}\xa6\x97\xa8\xab\x9b\xeb\xeb\xf6\xa1\xbd\xbbl\xd5\xd7\xb6\xf9\xd2\xa7K|\xae\xd4U\xdb~\xcd\x0f|\xbe\x9f\xb7\xb9\x98\x0cjZ5;d\xd0m\xa3\xe6\xed_\xed\xbc\x07\x07B\xf27r:L.\xd7\x19\xa4\xbb\xc3\x08\xcf\x87TC7\xe7|\xe7q\x9a$a \xd95C\xdd\xa0bz\x88\xce\xe08*IU\xfdFN6\xbb\x83\xa1\xd0w\x0c\xb9\x04\xf3\x9e9=F%)\xa6o\\\xddSwU\x98\xd3\xd3\xf4\xda\x86\x9c\x8d\x1b%}\x95$\xf6\xd0\xfdqe>\xf6\xc9o\xc8L\xb7Q\x12\xab$\xd1*\xf6G\x96\xd0kk\xf3y\xc7F\xc9P\xedL\xc5>\xd3\x1dC\xe41.>eg\x1c\xd8\t\xbe\x93\x84\xd4\xbf\x81\x9a\x0b\x1c\x97\xcc\xcc\xf1&\xd5=\xc9!\xa6 \x84\xef\xa3\xb3\xc9C\xa6\xcb\x04]\xe3\x99[\xe6\xae\xd8r\x1b\x96[\xa5\xb8!\x9e\x19\xa5\xdf\xc8\tLG\x14\xa6\xffq\x01t?de\xf4\xd9,\t5*\xdav{\xa2\xee\xf7\xa6F\xe9II;\xcc>\xd3K\x98\xee9j\xd4\xe1)I\'\x92\xce#\x94\x91\xc2\x15J\xdd\xe4[\x9f%\xbdHB\x89#j\xdd\xfb\x163\xa9\x8eJ\xba,\x89\xd5N\xb0}\xbe"@\x9f\xf1\xd6?%\x19\xaao\xb5\xb1\xbd\x15\xae\xb7\xb3;\xa7\xdd,\x19k\x95\xe9\x80}\xc9\xeb\x92\xb7\x19\xd07K\xa6\xea[t\xbdo\xbb\x160c\x03<\xb5\'\xd4\x1c\x82\xae1\xcd\x9e\tP\x8e\x1d\xdcS\x925\x87\x08\x03\xfa\xa8\x98^\xd2\xe9M8\xd4KB\xad2\xe7z\x0f\xd9\x12\x1d\x976ik\xb3\xa4\xad\x1e\x82r\x1f]\xe8\xa3\xa3\xe1)IW\xab,\xa1/3O\x8f&i\x13&\xf4\x925\x87\xa8[\xefq\xa8d\xbeO`7Kf\x92\xc8\xf0\x7f\xf1\xb9%&#\x1e\xbam\x167\xf7w\xeac;\xbf\xff\xa6\xbe5\x8f\xaa\xb9\xba\xea\x7fz=\xeb~6,\x02,\xd7\xb1\xdd\x80\xecF\x98.\x13\xdd\n\xcf\x19\xf0\x96Y\xae\x7f\xcf\xdd\x8bf3\xc9\xe5\x9bK\x0c\xa7\x9eb\xacL$\xcfG\xe8\x8a\xe5N\xda\xe6N\xbd\xfd|s\xbdP\xc4`\'\xcd\xf7\xf2\xa5\x1f\x8eg\xd5\'\xcf\x9e=S\x17\xcd\xc7?\xe7\xcd\x83:\xbey\\dU\xee\xaf\xd5y\xa7\xdbm{\xb7P\xaf\x06\x1e\xa3\xa7\xabS>d+w\x8b\xd9\x83\xe5O\x0bq\x17\xaf~;\xff@\xd6v\xcb`\x82<\xfc\xf2\xec\xec\x90\x16M>\n\xe3\xb5N\xcf\x0f\xb7\xa4\xf1n\xd1v\xe5N\xb6l7\xb7)e\xc3\xf6z\xde^f\xed\x1e\x8bB\x9d\xe3\xc7nw\x8a\xe5\xe0\xf1\xcd\xd75\x18\xbb9\x00\xe2\xf5\xec\xcf\xdde\x8f\xbe\xcen\xdf-\x0c\xde/\x1d\xce\x9b\xcb/,\x99\x17\xff\x0f\x87n\xc4\xe4'
p25
sg19
g20
sS'label'
p26
NsS'lst'
p27
NsS'program'
p28
VXL
p29
sS'wR2'
p30
F0.2175
sS'hkl'
p31
S'0ab0f7fc6447bb31034beb34494cb4dc'
p32
sS'_primary_parent_node'
p33
I1
sS'method'
p34
VLeast Squares
p35
sS'R1'
p36
F0.061400000000000003
sbag1
(g11
g3
NtRp37
(dp38
g14
I00
sg6
I4
sg7
S'cbc334e1cc35f0dd28e7f5c61c511c5d'
p39
sg15
(lp40
I4
asg17
S'x\xda\x8dYmo\x1b\xb9\x11\xfe.@\xff\x818\xb4\xc0\x1d\x12+\xe4p\xf8\x06\xd4\x07\xb8>;6\xea\x97\xc4q\xdb\\p@\xb0\xb1\xd7\x89\x11Y\x0ed]\x93\xfe\xfb\x0e\xb9\xe4p\xa5]\xab\xf2\x07yM\xed\x90\xf3\xfa\xcc3\xf4t"\xe8\xa7\x99-\xdb\'q\xb3l\x9bU{+>\xfdW\xbc;9:{\x7f\xb6\x07R\xe1+7\x9dL\'\xd7\xa7\xd7g\xe2@\xdc/\xc4\x1b\xf8Y\xfd\xf2j1\x9d\x1c\x1e\x9d\x9d\t9sJ:-\xdc\xcc\x82\x15J\xcf\x941^(?\x0bhQ\x04)\x82\x9f9g\xe9i:\xf9ptu%\x90D\xa4T.\xfd\x02\x9f~\xa1\x162=\xd0\xeatrvp}-\xd4t\xf2\xee\xf7\xf3sZ5{\xef_\xd2\xe7\x8b\xdf\xe3\xe7\xde\x07Z?>8\x14\x87\xe2D\\\x88\xcb\xe9\xe4\x9f\x17\xa7\xd7"XA\xa7)+\xfct"h\x87\xd9\xbb\x99\xc0\xe9\xe4\xcd\xd9\xc1\x85\x10`H\xe6\xf4\xc3\x11\xed\x05:~(\xfaPv:\xf9\xfb\xe5\xc5o\xe2/\'\xd3\xc9\xddC\xf3M\xc0t\xd2\xdc\xac\x9a\xe9\xe4\xfc\xe8\xeau\xfc\xeb\xf2\x9cv\xde\xd3\xc2\x90NWG\xe7\xe2o\x8f\xf3\xf6\x07\xcc\xda\x1f\xabe\xf3\xf4k^;\xf9:\x7f\xb7\xbc\x11?\xfdu\xf6\xc7\x1f\xcd\xec\xcb\xd7\xf9O\xe5\x9bW\x1b\xaf\x93^\xff~}r\x1d\xddM\xa6\x06\x0cR\xe6g\x1b\x94\xa43\x8e\xffup%\xba\x1f\xd2\x0f\x94"\xc7\x1f\xaa\xf8g\xf7\x11\xfd\x83\xde\xe7\xef\x83\xb3Rw\xcf&\xa8\x10Bz\'\xbe$yc\'\xad*g\x00\xa2\xd8\x9fN\x84\xe0#\xa4#\xc1\xfc(\xad\x84\xf2\xe8]<c/\xc5G\x86\xe9\xe4\xe0\xf8\xf4\xbd\x10\xa8\xa7\x93\x93\xf4:dm\x1c\xa9m:!0\xe8)\x00Y\x1b\x00/7\xb4\xd9S3\x88\x8fe\xb7\x18\xe7C`\xdb\xe4,x\xadCVA\x19\xb4\x14\xd1\xf4l\r\x82\xd2#\xb6\x05\xc4\xa2\xbc\xf3d\xe6\x86m^\xe9P\x0c2\xa6\xbcI~\x86b\x1b\x1a\xbff\x1b\xf4mC\x88)\xdai\xe3\x95\xd4\xd96R+\xa0\xde\xc56\xdd\xb3\xcd\xdb\xa0\xb5\xe7`\x1b\xa7\x8amF#\x0cmS\x12T\xe0\x18\xa1\xdb\xb4-h\x8e\x9b\xb2\xec\x10\x80\x1aB\xe9\xe5\x9am\x9am#m\x0c\x99^\x84\x10\xb4a\xdb\xbc7n\x17\xdb\xb0g\x9b\xf3\x14\xf8\xa2,\xc5\xdd\xfa\x92\x05\xa8\xc1\x8c\xc4\xcd\x07S\xd4\xc4\xa0a\xc3\xb6\xe8\xea\xb2\x9bR\xc5\xed\x12\x8c\xa9qsz\xcd6\xec\xd9\xe6\x14R\xa2\xe77\xc19\xe4\n\xb1\nw\xcaI\xd3\x8f\x9bBpE\x05\xeb(\xe3\xf2n`\xe9\xa0\x11\xdb\xac\x05\xcd\x8e\xb5\x83z\xa3\xc8\xbb\x12!\xf0\xc5\x0b \xeb\xaa\x0b\x04K\x87\xb6_\x17TZ\xae\xe4\x85\xb1\xbe\xe4\x11\xe9\x00n\xac\xe6\xa9\x12\r\xeb\xe0`X\xf3\xbe\xa8(\x11mq\xb5\xae:\xa0\xa3\xba8tk\xf9k=\xe4\xa8P\xc2a\xc93\x94\x9a\xb4\x1f\xd1\x01\x8d);\xa3\x87\x11\xdc\xd1\xc8\xd1D\xcf\xb8#\xabf&b\x9f\xef\xe7\x99U\xb9VR\r\xe9R\xfc\xa4C\xd0v,\x16\x94\xd9\xc5%\xd2\x0f\xfd@\x8e(:\x04\x8fU\x07FDr6\xe9\x10\xfa~\xf0\xe0M\xd6\x11\xa4\x81\xa2\xba\xd6\xc6\x871\x8c2\xde\x02\xeb\xe0\x06\x18\xe5@\xeb\xa2\x83\xb3\xec\x07\x08\xfc\x18\x8c\x8a=@\xf6t\x90\xda\x96\xb0)\x8ae\xc8\xaa\x833\xe3\xb1 C\x81\xfd\xae\xdc\x10\'\x91c\xe1\xd8\xc1T\x86\x9a\xab\x10q\xbd\x07\xc8\x1e\x96(SQ\x8b`\xce\xe7,\x02M\xad\x01w\xa97\xa5z1\xa6\x8cU\x96\xebMi[l\xb3\x0eG\xb1Dr\x0f\xf0\x944\x83z\xc3\xb4C\xc2\x02\x1b\x1c7\xb5\x94\xcb\xb9\x07l\xf47Um\xa3\xce#u\xd9\x9e\x9c\xae\xd86\xd2\xd2\xefd\x1bT\xdb\xa8\x82\x0c\xa7:\x18]\x12\x83\xba^>e3nV\x95\x10\xd0\xd9f\x80\x93]WL\xb6U\xa7)\xe99\xab\x8d\\\xef\x01I\x9bb\x9b\xa2*/oj\xadKu\x936\xc6\xda\x9dl\xd3=\x8cr\x1alVVS]\xf03\x18\xef\xc7sRs)\x93/6\xe3fM*\xddd\x85,I@\xc5\xe0\xd8L\xf0\xb16\x13\x06gn\xa4\xa8\x881G\x08\xbdv&\x17?\x12\x10+5\x8a\x0f\\\x9b\x84Qr\x88Q\x86\x11\xd10\x95\x00*\xb3\xba\xaa\xd6\xfd\x8b\x95?P-8]\xb4\xc1\xe0\x0b\x9bA\x8f\x0ev\xcb\x1dSm\xd32\x02m\xc6}Gv\x86\xb2\xb3qa\xac\x0f\x19U{\x00\x11\xc5A\xcd\x1b\xc3\xd5\rA\xb3m^r\x1f\x82\xe4_\xdb\xd3!\xb6\xe0\x92=`ma \xda\xa3\xc41\xfcu\xc0pn\x88\xb0\x0ct\x08\xc0l\x85\x1b\xab\x8c\xb8Q5\x8b\xbd0U]\xd6\x01\xb5d\xd2\xec\x94E\xc9:\x18T\xa3\xf8`\x99\xf9\x11\xe9\xb2\x9b5\x14\xa3\xc4\xcc\x05\x1c7/]\xfb\xb1\xb7\xeb1v5\xc6\x94n:\xe4HD^^\xcaU\xa3\xce\xd1\xfa\xbf1\xf6\xd56C\xe4\xa1\xf4y\xea\x8fZ\x96\x8c\x89\x00\xebF\xf3\x97\x13\xd4H=\xc0\x07\x03\x0c\xfbTO\xc5\xbf\xe4\xc0\xca\x8a\xf5\x06\xae\xfbj\x9bq\x96\xd9\xb8\xa7\x0e\x00U\x1b\x1fv\xb3-\xf4\xe2F\xf1\x91\x8c\xf1\xde0GT\x94\xa8v\x9c\xc30\x95 \xfa=\x88\x9b\t\x15\xe5T\x890\xa0\xb5u\x9a\x89\xb9\x03\xb2\xe7_\xabe\x99\x9d\\\x04\xbf|\x80\xf1\xca\x8db\x94U\x9c\x11t\x06\x0c\xfd+KoQ\\\xde\x04\xca\x9e\x91\x8b\x08\xe7\xfa|!\xab\x7f\xadV\x14\xe2\xd2\xd1m\x9d\xe4\x88a\x0cX\xf3\xf8\xec\xa4z\xb6\xd1\xb4bJ&\x12\x9c\x97\xa9\xcc"j\x83\xa3\xbd\x85s\x878\xc1 w\xc0\xa8\xd2!\x81\x13\x91\xccd\x8b#,\xaf\xdb\xa6z\xb9C\x04_\x16m\xb4\xe4<\xb2\xde9\xd8\xa9\xb7\x00\xf4k\x9e\xe8]\xe9\xa1\xcaj_\xe6B\x026oFmc\x16\xe3\x834#\x9c\xa0\x10\x01\x9a\x10\x19\x06y_\n\x9b3\xeb\xb6A\xaf\xe6\x01e\x81\x14\x13\xb1\x9cm\xa3\xca\xd8iv\x02\xdd\xc3TJ\xd3\xc2\x98b\xc5\x95T\x8e\xa8.G9\xadT\xa5\x92M\xe4\xf1\x03L\xad\xbc\xda\x01\x03\xa9\xaf\xb8n\xecFN\xeaj\x1b\x04\x15x\x86\xa7`\xbb\xd2q\x88r\x9a\xdd\xe2\xd6\xeb\xc7\xday\x1e\x02,UH!j\x86\x12\xdf\x8e\xe5$z\xc5\x08L\t8\xb0\xcd#s\xe5:;Qs\xe3\x99!\x04\xe2r\x17\xe9\x18]\xb2\xcf2\xd6\x10\xe7r\xae\xf4Mk\xb2\xdc`~\xb3<\xbf\x11\xe5\x1cp.\x03\xac\x83-\xc4[\x12\x1a\xf1*\xd5\x1e\xe9\x00=\x1d\x02\xa5\x13\xf2\xcc \x9dd\x1d(\xb3\xc7p\xddHUy\xc9\xb0w;\xe4fI\x8e\xe0F\xe5\x99\x08\xd3"\x90\x0e\x9au\x88\xb7\x19\x94\xea\x19\x13\x08\x10\xa0\xf0$\xea\x9b!\xc0\x98\x1f\x1c_0\xd0\x083\xe4g\xa1N(\x11\x9e\x8b\x1f\x1c\xfb\xc1kX\xbf\x7f8\xe8\xdd\xad\x10\xdb,\xd3\xa6\x86x\x89\x94=\x02\xd6\xfb]\xb0\xef\x02{\xb6)\x88\x0e.|\x88pM\x16\xdb@\xbb1|\x88\xa5Z\xe7\xc2\x01/q\x81ojd\x1d\x8a\x95\xe5r\xa2b\xa0\xbey\x99\xac\xc6rwE\xc3]\xe5\xf3*\xe4w\x89&\x19?\xc2=\x15z\xc7\xf7;\xe8\xec\x08\xf7\xe4\xd3\xd0r\x1d\xab:\x9b\xaa\x18\xe3K`\x1d\xc8K\x04G\xf5>P\xf3\xec\xa4\x15\rOn\xec\x8e\xc9\xb3I\x81PqPo\xae\xde\xc38N.\x08\x95\x15\xd3pZ\xa2\xe2\x13\x96\xf4bL"\xae\x8c\xdf\xc6D>^\xe2M\xae\x1c\xe1\xbff3\xc6\'\xff8;\x8e7\xb8\xa2\xbbL\xdd\xb8y\x8eKW\x04\x11\xb9Q;q\xf7\xb8L\x9b"\xc1\xf8\xf1\xa3\xf8U\xe0\xd3\xfd\xe7\x9f\x8f\x1f\x7f\x11\xa2Y\xdcv>\'t\x8d\xaf5\xf3yJ\x9f\xc8\xd1n\x9bx\xdf\x9b\x0e \xd5i@\xff\xd6,\x9b\x87v\xd5.\x9f\xc4\xb2\xbd\xbb_\xb4\xb7\xe2\xcf\xa7\xfb\xc5\xe7\xec\x16Z|Z-\x9b\xfb\xc5\xea)\xa9vt\xf1\x9b\x10\xd9o\xf5v7\xdf\xd1Ay\x06\x9a/D\xbcC\x8f\x07\x9d\xdc\x7f\xfeB\x9b\x88\xdb\xfb\xbb\xbbv\xd9.nZ\xf1\xadm\xbev\xe9\xe2_\nq\xdb\xb6\xdf\xe2\x0b_\x1e\xe7m,&\x1a\xf2iU\xed\x91A\x0f\x8d\x98\xb7\xffi\xe7\x1d8\xb8\xe9\xe4-\xdf\x0e\x93\xcb\xd3\xd5f\xba\x8c\xc0|Ad\xfbn\x8e\xf9^\xc6i\x92\x84\x9ed\x88\xc4(\r*\xd0At\x04\xa9g%\xf9f3^\x0c\xc5\xab\xcc\xc8\x18\\\'\t\xb1\xf7\x8eJRL\xdfb\x95\x0c\x90%=tg\xfbX\xac\xcfJ\x9a\xaa-\xf1\xc7\xceN\x15\twl\x96[\xcf\xb4U\x92\xda\xaa\xeb\xae,\xbb3i\x08\xf7[$]\x95\xa4f\xe6\xba+\xd2\x90\xcfv\xdb$}O[\x88M\x90\xd6Sk\x8d\xb0\x1f\xfb\xc6\x98\xa4\xa2\x89\xebm\xa8\x1er\xa9\xf2\xd3\xb0\x1c\xba\xe8\xc8g\xceT)\x13d\x8d\xa7\xf2\xba\x80kG\x95"\x00\x8cJ\xda(\xa9\xaa\x9d\x12\x92\xa4\x95\xdd\x0e\xf8l<;I\xa8\xbe\x956It\x93}\xb4Sn\x95\xd4\xd5C\x18\xbf\x89\xff\xd0P\xbe\x1b\xec\xe2p\xfa\xbc$\xf6\xf26t>\x05\x95r\x89(>n\x934\xd5\xb7\xd2\xba\x0cm\xe9=t\xe8\xb7IZ>\x13\r\x86<\xc6\xc8\xdc\xc6\x9f\xa92e\xa2\xa4cIHW\xa8\xd1\xb7*K\xc6\x01`T\x12\xa3\xa4\xaf\xb5\x12\xd0wq6\xae#d\xc6o\x93\x0c\xd5\xb7\x12\xba*\xb3(;(V\xb0E\x12j\x0ei\x80\x0eE\xac2]e\xebmg\xf24\x12\xc7\x99\x0e\x0b\x88tt;\xa4\x0b\xfd\xe7%\xa1\xda\x89\x98$\x95\xee\xea\xd3&<z^\xb2\xe6P\xa7]\xcc\x1dg\xbaKak\xb6I\xd6\x1c\xd2\x91\xe6\xa5\xa8h\x99\xffy\xa5\xb6I\x9a\x1aO\']\x17\xc7\x8c}\xce\xe3\xf3\x92\xb1ID\xf8\xbf\xfe\xd2R\'\xa3>\xf4\xd0\xac\xee\x1f\x17\xe2S;\x7f\xfc.\xbe7O\xa2\xb9\xbd\xed\xfe\xf5z\x99\xfem\x98\x05\x8a\\\xeav\xbdf7\xd2\xe9b\xa3\xdb\xe8s4\xc9\xe9\xd2\xe5\xba}\x16\xaf\x9a\xe7\x9b\\\xfcr\xad\xc3\x89m\x1d+\xb6\x83\x97\xc3ve\x8b\xdcy\xdb,\xc4\xbb/\xf7w\xab\x8e\xb2\xbc\x14\xe7\xcd\x8f\xde\x02\xce\xaa[^\xbcx!\xae\x9bO\x7f\xce\x9b\xa58\xbb\x7fZEm\x1e\xef\xc4UR\xef\xa1]\xac\xc4i\xcfi\xf4v\xf5\xcb\xc7h\xe8~\xb6\xbc\xb7\xfcy\xc5\x1e+\xab\xdf\xaf>\x92\xc1i\x99\x06\xf5P\x96__^\x1e\xd3bd\xa6\xbc\x96\xd4\xfc\xf8@\n\xefw\xcan|\x11m\xeb\xbe\xa9g\xb6w\xf3\xf6&*\xf8\x94uJ\xee\x1f\xfb:\xe9\x16CX\xbe|SC\xb2\x1f\xc3\xc0\xbe\x8f^\xdd_\xf7\xeb\x9b\xe8\xfc\xfd\xdc\x8d\xbb\xa5\xe3ys\xf3\xb5H\xc6\xc5\xff\x01i\xe5\xc5|'
p41
sg19
g20
sg26
Nsg27
Nsg28
VXL
p42
sg30
F0.21890000000000001
sg31
S'0ab0f7fc6447bb31034beb34494cb4dc'
p43
sg33
I2
sg34
VLeast Squares
p44
sg36
F0.061699999999999998
sbag1
(g11
g3
NtRp45
(dp46
g14
I00
sg6
I5
sg7
S'09a8b560809a4a63fba7aebd9471749a'
p47
sg15
(lp48
I5
asg17
S'x\xda\x8dY\xdbN\x1cI\x12}o\xa9\xff!5\xda\x95fd\xd3\xce\x8c\xbcK\xcbH,\x03\xc6Z.6fw=\xd6HV\xd9\x146r\x03\x160c\xef\xdfo\xe4%"\xab\xab\xabQ\xf3\xd0\x14\xd9\x19\x95q=\'"\x99\xcf\x04\xfet\x8b\xfb\xfeA|\xba\xef\xbb\xc7\xfeR|\xfc\x9fx{tp\xfc\xeex\x07\xa42/\xfc|6\x9f]\xbc\xba8\x16{\xe2\xfaV\xbc\x86\x9f\xd5//n\xe7\xb3\xfd\x83\xe3c!\x17^I\xaf\x85_8pB\xe9\x85\xb26\x08\x15\x16\xd18#\xa2\x141,\xbcw\xf84\x9f\xbd?8?\x17\x06E\xa4T>\xff\x82\x90\x7f\x19-d~\xc0\xd5\xf9\xecx\xef\xe2B\xa8\xf9\xec\xed\xef\'\'\xb8jw\xde=\xc7\xcfg\xbf\xa7\xcf\x9d\xf7\xb8~\xb8\xb7/\xf6\xc5\x918\x15g\xf3\xd9\xbfO_]\x88\xe8\x04\x9e\xa6\x9c\x08\xf3\x99\xc07,\xde.\x84\x99\xcf^\x1f\xef\x9d\n\x01\x16e^\xbd?\xc0w\x81N\x1f\n?\x94\x9b\xcf\xfeyv\xfa\x9b\xf8\xdb\xd1|vu\xd3}\x130\x9fu\x9f\x1e\xbb\xf9\xec\xe4\xe0\xfce\xfa\xeb\xec\x04\xdf\xbc\xa3\x85E\x9d\xce\x0fN\xc4?\xee\x96\xfd\x0fX\xf4?\x1e\xef\xbb\x87_\xeb\xda\xd1\xd7\xe5\xdb\xfbO\xe2\xa7\xbf/\xfe\xf8\xa3[|\xf9\xba\xfc\x89\xbey1\xda\x8ez\xfd\xf7\xe5\xd1Er7\x9a\x1a5HY\x9e\xc1\x04|\x9e\xcf\x0e\xff\xb3w.\xca\x0f\xea\x07J\xe1\xda\xbeJ\x7f\x96\x8f\xe4\x1f\x13U\xfd>z\x13By\xb6Q\xc5\x00yO\xda$\xe9\xc5\xd2K\xf4|yt\x00 v\xe73!\xf8\x08\xe9m\xf0\xf5Q:E;e\xf0\x06\x9fvr|\x14\xfan\xef\xf0\xd5;!\x8c\x9e\xcf\x8e\xf2\xe1P\xb5\xf1\x11\x94\xae&X\x83g\x916\x00\xde\x8e\xb4\xd9Q\x0bH\x8f\xf4\xb6\x14\xe7}`\xdb\xe4"\x06\xadU\xd5[Y\xe3\x14\x94gg\x8d\nf\xc2\xb6hl ;\x825c\xdb\x82\x92l\x9be/\xc8\xe8#\xd9f \xae\xd8\x06C\xdb\xf0PK\xda\x04\x19\xad\xa9\xdaD\x17!lc\x9b\x1e\xd8\x16P\xc8+\nD\xb4d\xa7\xb3\x16\xca)\xab\xb6)\xa9\x9c\xe7\x18\xad\xc7\rM\'/(\xa7h\'\x80\xd6d\xa6\xb4\xab\xb6i\xb6\r\xb5\xb1R{r\x9d\x01\xa0\xa3\\\x0c\xde\xbaml3\x03\xdb|\x086XR!H\xe0\x9c4\xe0\xecD\xdcB\xd4\xb4\x1d\x93\xd9\x8dlSRs\xdc\x94\x022\x08\xac\n\x1c\xb7`Vl3\x03\xdb\xbc2\x96\xb3\x17<f(i\xe3\xa4\x87ml\xb3\xc3\xb8)\xc3E*\x9d\x8f\xa6\xae[\xf4\x99\x9c\xb2\xcd9\x90\xecX\x17\xd7\xe2f-G\x08\x02\xe5$\xc8\x9c\x93\x05\xff\x92m\xfbnX\x17XZ\xceQ]\xa0\x12\x91u\x00\x17&t\xb0\x9c^I\x87\xb0^\xf3\x96\x8b!!tu\xb5\x0e\xc0\xab\x01\xbd\xba\xefW\xf2\xd7\x05\xaat\xe5\xa465\x80\x06\x83\xa5\xa7p\xc7XR\x19\xdf\x06f]\x07p\x1cM\xc3.\xf1\x84mI3\xc4\x9d\xfd0\xcc3D\x84\xe8\xb9\x864\x15?\xea\x10\xe3d,\x80\x13\xc9J\xcc\xc4\xb1\x0e>\xe7C\xd2\x01\xcbM\xb6\x00\xf0\xa3\xb5H|\xfbq\xe8\x87\x00\x05\x1b\x13\xe2I\xab(\x16Z\xdb(\xe5T,\x82\x0eM\x87\xf5X\x80&\x1dP\x1f>\xb8\xd9\x89\x19\xa3\x12\x07\xc8\x81\x0eR;\x0b\x94\x0fA\x93\xfb\x10r\xd1kS\x1c\xe0\x1d\xd5[f\x8f5\x9c\xd4\x92u\xe0\xa8)I\xb9\x8eU\xa8\xdd*\x07\xc8\x01\x96(+\xc9\xcd*\xb8\x10\xeb\x0b\x00\xb1\xdcm\x85\x93J\rb\x8c\x19\xcbp\xe6\xb0\x96\x81ls\xa1`\xdb\x18K$o\xf71\xa8u\x9ct\x91\xb1\x00\xd8\xd5\xc8\xb7\x9c}Z\xad\xda\xa6\x9am\xce\xea\xc8\xc4\xa1\x9d\x01O\xb6\xa1\xd4VX\x92wU\xdb\\@\x0cc\xa8\xb6Z{\xca\x9d\xa8\xd4T\x1d{\x07L\x19F\xd95\x9cT\x91\xe2\x86>\x03\x8e[l\xfc\x16Fq\x83\x81m\xca\xf8\xa0\xebN\xad\xb5\xd3\xac\x8d\xb3~+\xdb\xf4\x00\xa3\xbc\xe6N@K\x0b\xbazM\x03R\x83\x9f\xccI\x15\xb9L\xcd\x1a>\xa0\xe7\x15Y!\x99\\\xb0\x18H\x08\xa1 $\x1dL\xeb\x8d\xb0\x032\x94/\x88`\x08s\xf5\x19AP\xfaI|`\xe4\xc1\xfdv\x02\'\x19\x8d,\xbd\x189\x96a\x1bWG\xb9cZ\xff\x80\xb50\xd0 \x06B\n\xe4.\xbf]\xff\xa0l\xb3Mc\xce\xd2\xdb,6;\x04W\x06\xc9\xceO\xd5\xbc\xc5\xb6\x80lSq\xbd7\xb2\x91\x0b\xbd5&\xd8\xb5\xb1m^\xc7\xa4\x83\x1b\xe8\x80<D\xb8\x8f\xcc\x83\xa5^c\x1c\x8c\x9c\xe4B\x0f\x92\xb1/"-\x8eu\x88\x9c\x0226.\xd4*0%I\x97t\xf0M\x07\xac;I\xb9\xe5\x953$\xa6\xb1\xff\xf3S=b`\xa8\xc4\x1eP\x8d\xf1\x01\xeb\xcesE\x06\xcd\x1e\xb3\xdc]!\xc0\x84\xd5\x18\xfb\x16cc\x10Y\xab\r\xa9\x17\x8fUs\x84\x07\xed\xb7\xea\xa3\xb2\xad\xd56\xe4\x07/\xa9\x8b\xb1\xdaH\xca\x18\x9b8r2\x7f]\xe3\x163\xf6\xaf\xb2\xca\x04\xee\xed9\xc6Z\xb6\x8e\x1f\xe1h\xd5\xb6\xd0l\xc3\x8eYkC\x18\x9f\xfa\x0e\xd6&\xea\xed\xf27\x0e\xe2\x16Z\x0f\xe3SP\xea\x9b-j\xe9\xa7r\x07\xb7{\xce\xdf`\xd6\xe2\xe6\x0cs\x96U\xdc|\x9a`\xd8b\x804_\xc8\x81\x7f\x9dV\xd4\xf5z\x83m\x14M+A\xf9\xd2\x7f\x8d\xfd\xab(\xd5\xf0\x8c\xb5\x1e\x1c5\xcf\x08\x9e\xfb\x87\xd8tP\x8eP\x15\x13x\x15\x1f@6\xff\xa22\x8cV!\xc5G\x936\x98\x88q\xab\xd9I\rl\xc36\x95z\x7f\x8fO\x94\x18\x0e\x9b\xabI\xde\xf4\xce\xd8\xd6\x8b\xf9\xb1m`"\x91%\xe8\xc6-\xde\xf1\\\x88\xd6\xad\xda\xa6\x06\xb9\x83MK F\xd7\xd2xf@\xecq\xe4V\xb6\xc1\xb0\xe6\xa3\xa6\xd6\x08gT\xc3\x93\x18\xdal\xcd\xb4m\x94;X\x93k\xd8\x87o#n\xc1\xfe\xa2\x81Mk}\x8c[\xady\x80A\xcd\x83I\x97\x1d5V\xd8\xdb\x12"\x06c\xe3v\xb6\xe9\x01\xa6"3\x11H\xa6\x8a#W[\x1c5\n\xfb\x8c\xeb"\x12\xec\xa6\xee\xd4\xadc\xaa\xe5\xbap<T\xa8\x10m\x9b\x84G\xb6\xe9f\x1b J\x13\x02\xa5\x08\x02W\x08\xc2\xcbV=\x01\x0c\xf8X\xa7\xa1\x9c"\x8f*P_\x8du\xa3\'\xeb\xcd\x04:\x1c\xbb\xc0u>\x0e\xc1yn\xe0\xd8\x0b*\xb6\xb6\x19\x8f\x98\xcfN\xf3\x91T\x0b\xd8*\xab6Bz\xaa\x0b\x04#\xa9`r~s\xdc\x138\xbf\x86;\xb20N\xf1o\xa0\x9d\xcaz\xd6L\'L=\x85\x81\x0e\xd1 \x9aS\xe7\x88b\x94\xbf8{\x19\x98\xca_[\xe94\xbb$\xae\xf1\xa67<RH\x1e\xb6\x91\xa84\xb4\xc9\x12\xb1\xefT\xb3\x0e\xf96C3W&\xb0\xf0\xcc\x9b5\xa1\xc6~\xf0T\xc08\xc2\xc0\xda\x1c\x8bD\xc5\xbdQiC\x8b\x1f\x02g_\x18\xdd\x1b\xe9\xbd\xc1\xdd\x8a\xc6\x01\x87\xb8\x12|\xe0\xa8 \xa1\x85m\xfa\xeaS3\xb0\r\xc1\xca;\xe2J\x1c\x1b\xb9\xaf\x0ePg\xc4\xb1m\x81\x1b;\x9b\xba\xe5\xb1m\x11\xb8\x0b\xd2\xdc{"\xac\xfb\xb6\x8a}\xc9Y~\x87\xa1\xbb+t\x89\xe3\x0e\x1a\xa8\x95\xc06\xc9N\xcddH\xcd\x9cg8\x93\xc5\x89\xf9\x98\x99\xcc\xf0\x95\x81\x1a\xb4\xc2*\xa0\x7f\xcf\x80u@/\xe1,\xe8\xa8\xc6"\xd2\x0b\xf9\x01a{\xfa\x8e\xa9\xf9!N\xcc\xc7\xc1\xb3\xc5\xca\xf30\x08\x91\x89\x03\x83\xcc\xf70!c\xc9 \xc6(\xe2"\xb1\xbcEb6\x14oYxs\x14c;\x8e\xf1\xd1\xbf\x8e\x0f\xd3\r\xae(\x97\xa9\xa3\x9b\xe7\xb4t\x8e\xed\x1c\x11\xb5\xb8\xba\xbb\xcf/M\x05zx\'~\x15\xe6\xe1\xfa\xf3\xcf\x87w\xbf\x08\xd1\xdd^\x16\x9fcY\xa5m\xddr\x99\xd3G#\xdc\\v\xe9\xbe7\x1f\x80\xaa#1|\xeb\xee\xbb\x9b\xfe\xb1\xbf\x7f\x10\xf7\xfd\xd5\xf5m\x7f)\xfe|\xb8\xbe\xfd\\\xdd\x82\x8b\x0f\x8f\xf7\xdd\xf5\xed\xe3CV\xed\xe0\xf47!\xaa\xdf\xda\xedn\xbd\xeb\x01~N\x17&\xe9\x0e=\x1dtt\xfd\xf9\x0b\xbeD\\^_]\xf5\xf7\xfd\xed\xa7^|\xeb\xbb\xaf%]\xc2s!.\xfb\xfe[\xda\xf0\xe5n\xd9\xa7bRN\xe2\xaa\xdaA\x83n:\xb1\xec\xff\xea\x97\x05\x1c\x10i\xde\xf0\xed0\xba\x1cs\xa5^FX\xba\xa4\x1a\xba9\xe5;\x8d\xd3(\t\x03\xc9\x18e\x1dTT\x81\xe84`LJb\xe6\xbf\xe1\x9b\xcd|1\xe4J\xc7\xe0\xea\x99)=&%1\xa6oL;S\xe6\xeb\xd5\x94\x9e\xaaHb\x1d<!i\x9b$\xb2\x87,\xd7\x95\xa9IIoH\xa0\xb1Q\xd25I\xa4UW\xae,!\xff\xb6:54\x1b%}\xb33V\xfb\xf0\xa8P\xc6\xb8\x04\xa7S\x92\n\xe7\xa67a`\'\xd8|\x16\xc4\x14\x8d\x04\xfbqCT\x142\xf3\x9b\xd8\xce\xc4\x91BU\x84\xb0u\xd8\xdb\x10\x15\x953A\xb6x\xe6\x0b\xf3Tl\x89\xa3R\xab\x146I\xa6x\xf2\rL&\nU\xac\x00Y\x86\xac\x84>\x9b%a\x98C\xaa\x80\xb8\xca\xfb\xb0\xdd\x86\xa7$u\x8b\xa7\xd4Y[\'\x8b\xd6&\xcf\xe5\x9b%\rK\x1a\xebt\x1d)L\xa5\xd4MQ\xb1I\xd2\xb2$\xd48\xba\xcc\xb5Yr\x93\x87L\x92tM\xdb|\xb9\x91\xec\x03]2^\xdb\xa7$}\xf3\xadT\xbaXa\x8a\x87\xac\xf4OI\x86Ve\xd2\xfbR\xf2E[\xab\x13ro\x96\x8c-*\xce\x94\xa8\xe4\x160aC\xb2{\xa3$\xb4\x1c\x82\xdc\x98&\xcfx\xa8\xd7\x0e\xe6)\xc9\x96C6\xc7/\xe5\x8e/gK\xf7\x94\x9d\xdc\xeb\xa7V\xa9H*]\xa3\x93\xa8qZR\'I\xdd<\x84\xb4Ro\xca|\x89\x8e\xd4OI\x9aVe\xd1\x99:\xf3\x144\x89\xce>%i\x9b\xb6\xd6\xd7x\x96:\xc5QKm\x96L$\x91\xe0\xff\xe2K\x8fL\x86<t\xd3=^\xdf\xdd\x8a\x8f\xfd\xf2\xee\xbb\xf8\xde=\x88\xee\xf2\xb2\xfc\xeb\xf5,\xff\xdb\xb0\n\x90\\f\xbb\x01\xd9M0]"\xba\x11\xcf)\xb0\x9aX\xae\xbc\xe7\xf6E\xb7\x99\xe4\xd2\x97+\x0c\'\x9eb\xacD$\xcf\'\xe8\x8a\xe4N\xfa\xeeV\xbc\xfdr}\xf5XZ\x96\xe7\xe2\xa4\xfbQ\x17J\xb3\xbch~y\xf6\xec\x99\xb8\xe8>\xfe\xb9\xec\xee\xc5\xf1\xf5\xc3cR\xe7\xeeJ\x9cg\xfdn\xfa\xdbG\xf1j\xe05\xdc\xdd\x1c\xf3!Y\xba[M\x1f,\x7f~d\x97\xd1\xea\xf7\xf3\x0fhq^\x06lQh\xf9\xe5\xd9\xd9!.\xaa\xd4c\xd1Z\xd6\xf3\xc3\rj\xbc[\xb5\x1d}\x93\xac\xdb-\x96\xf1\xa1\xfd\xd5\xb2\xff\x944|\xa8J\xe5\x00L}\x9d\x95S\xf9\x8a\xb6|\xf9\xba\x05e7\x05\x82\xbd\x9f\xfc\xba\xbb\xea\xd9\xd7\xc9\xfd\xbb\x95\xc9\xcb\xd2\xe1\xb2\xfb\xf4\x95$\xd3\xe2\xff\x01\xeb\xff\xc6\x1e'
p49
sg19
g20
sg26
Nsg27
Nsg28
VXL
p50
sg30
F0.21740000000000001
sg31
S'0ab0f7fc6447bb31034beb34494cb4dc'
p51
sg33
I3
sg34
VLeast Squares
p52
sg36
F0.0613
sbag1
(g11
g3
NtRp53
(dp54
g14
I00
sg6
I6
sg7
S'9be913002220acf6ceb408291f9ad915'
p55
sg15
(lp56
I6
asg17
S'x\xda\x8dYmO\xdcH\x12\xfe>\xd2\xfc\x87\xd6\xeaN\xdaU\xc2\xa4\xbb\xba\xfaM:V\xe2X\x08\xd1\xf1\x92\x10\xee.\x1b\xad\x14y\x83IP\x06\x88\x80\xdd\xe4\xfe\xfdU\xbb]\xd5\x9e\xb1\x87\x9d| \xc6\xe3\xf2<O\xbd<U\xd5\xccg\x8a\xfe5\x8b\xfb\xf6A}\xbco\x9b\xc7\xf6R\xfd\xfe?\xf5\xf6\xe8\xe0\xf8\xdd\xf1\x0eh\x83/\xc2|6\x9f]\xbc\xba8V{\xea\xfaV\xbd\x86\x1f\xcdO/n\xe7\xb3\xfd\x83\xe3c\xa5\x17\xc1\xe8`UXx\xf0\xca\xd8\x85q.*\x13\x17\t=\xaa\xa4U\x8a\x8b\x10<]\xcdg\xef\x0f\xce\xcf\x15\x92\x89\xd6&t\xffA\xec\xfeC\xabtwAw\xe7\xb3\xe3\xbd\x8b\x0be\xe6\xb3\xb7\xbf\x9e\x9c\xd0]\xb7\xf3\xee9\xfd|\xf6k\xfe\xb9\xf3\x9e\xee\x1f\xee\xed\xab}u\xa4N\xd5\xd9|\xf6\xef\xd3W\x17*yE\xdff\xbc\x8a\xf3\x99\xa27,\xde.\x14\xceg\xaf\x8f\xf7N\x95\x02G6\xaf\xde\x1f\xd0\xbb\xc0\xe6\x1f\x86~\x18?\x9f\xfd\xf3\xec\xf4\x17\xf5\xb7\xa3\xf9\xec\xea\xa6\xf9\xaa`>k>>6\xf3\xd9\xc9\xc1\xf9\xcb\xfc\xdb\xd9\t\xbdy\xc7*G\x98\xce\x0fN\xd4?\xee\x96\xedwX\xb4\xdf\x1f\xef\x9b\x87\x9f\xfb{G_\x96o\xef?\xaa\x1f\xfe\xbe\xf8\xed\xb7f\xf1\xf9\xcb\xf2\x07\xfe\xe4\xc5\xda\xe3\x84\xeb\xbf/\x8f.\xb2\xbb\x89jr\xa0u\x7fm\xd1i\xfa\x8e\xc3\xff\xec\x9d\xab\xf2\x8f\xf0\x811\x89|l\xf2\xaf\xe5G\xf6\x0f\xc6\xd4\x7f\x9e\x82\xb7\xb1\\\xbbD\xef\xc2\xee\x99\xfc\x90\x96\x17\x07\xed\xfa\xc7\xb5\x07\xa7\xd5\xee|\xa6\x94|\x85\x0e.\xf1\x93\xf4\xa0\xe7\xcb\x18\xb2\xd1N\x17\x1fM\x0e\xdd;|\xf5N)\xb4\xf3\xd9Q\x07\x04z4!\xe9\xd8\xdb\x83\xc3\xa4\x93\xa0\x81\x08khv\xcc\x02\xf2%\xbf-\xc7y\x1f\x84\x9b^\xa4h\xd1@\xcf\xcda\xa0Hu\xd7\xde!\x94\xeb5n\t\xadc\x1e\xd1\xdbun\xd1`\x12n\x88\xfd\xa5!v\xcc\r\xfd*7\x18rC\xd0\xae\xf7\xae\x89F{F\x93|\xc2\xb8\r7;\xe0\x16}\xb2>p \x92\xb8\xda;g\x83\x1fs3\x1a,J\x8c\x08\xc7\x1a7z\x1bs3.\xf5_\xa2\xc1Da\xac\xa3_\xe1f\x85\x1b\xa1q\x1a#\xa3A\xb012\xb7\x18\x13n\xc3\r\x07\xdcB\x8c>\x00C\x88:"g\x01\xda\x91\xa7\xba\xc0$\xc7q\xc3D!\\\xe5f\xb4\xf5\x12,\x83l\x04\xce\xfb\x1a\xb7\xb4\xc2\r\x07\xdc\x82!\xd5\xe1\'!\x04\xf0\x8c\xc6\x1b\xbfU\xdc\xdc0n\x06A\xdc\xebC\xc2\xdek\x0e|0a\x82\x9b\xf7\x9c\xb6\xe4X\xe2\xb1\x1e7\x17\x99zv\x15s\xd3\xa1\x96^F\xb3\xef\x87uA\xa5\x15\x0c\xd7\x85\x8f\xce\n\x06\x88S5O\x8f\'\xc1\x10p\xa2\xe6\x19\xa2Fdr\xc6\x86 w\x03\t\xfe~X\xc9_\x1fmoe|\xae\x8dr\x8d\xdaR\x02N`@\xe78\x88\x18\xc1\x8d1\xd8Z\x85\x18+y\xf1\x03\xba\x8c!\x0e\xf3\xcc\x1b\xeb@j\xc8\xda \x18\xd2t,@\xd89*\x87\x11\x86\xe0\x02cH\xc1U\x0c\x02\xc7\x05\xeaA\xfbi\xe8\x87\x08\xd1\xf5\xd7\xa4\x0f\xc0\x99j\xad\x8b\xa5\xf6\xd6c\x11\xa5P]n\x92\xeb\x18\xc0\x02c\x08^\xc8C\x92:N.c0z\x80!\x17\x88\xe8dD\xdd\xfb\x01\x82\xd3\xdds\xa3\x1e@\x1f\x88\xdf\x01\'tR\xfc\x10DQ\xa9\x0c\xa1VaX\xed\x01z\xa0%\xa4\xb2)\xb0N\x06\xcd\n\x0e\xd6\xe8\xedt\xd2\x98A\x8c)\xb5\x8c\x97z3617\xfa\xc5Li\x89v\xf5\xd2\x8c\xfc\x9b\xb0+\xc7N\x0b|\x14\x9a\x00\xa6j\xc9\x1a7S\xb9Q\xe7\xd1\x92\x9c\xd9\xe9\xc2\r\xa9%l\xc5\r*7Ou\xe0\xbc\xc8\x99\r\x92;1\xa5\xa9\xdc\t^K\xcb@3\xd6I\x00dnP\x83\xa5#3&\xd7\xe0*7\x18p\xa3\xa0\x8aC\xac\xb5F\xd0$g\xb7\xe3f\x07\x1a\x15,p\tY\xaa\x0b\xb9\x06\xaa\x8b0\x99\x93\xd6\xd7\xb9d\xa4\x0f\xdeY\x99@4\xc8\x88\x92\xa2\xd0\x84\xdc\xdf\xf6;\xd4\xfdldRDN\x06\x8c6\xf0\xe0\x83$\xc4\x1b\xf4\xc1G\xd1(zb\xa4Q\xd2\xa6\xb4\x13\xb4\x00\xac\xc5:\xf3\\\xf5/\xd6\xf9\xc1PS\xe4\xa0 \x95\x88\x16d\x18\xac\xdd\xca\xbf\xaer\xb3\x9a\x84\x96\xa7\xab\x10\xd1\x1a~\xb3\x8b\x1a\xa6t\xc7$v\x15\x92cF5\xef\xaa\xf0W\xb1\xa1\xa9M\xb8\x85<3\xefw\xb5\xc8\x18(NlE\xae\xf3\xdc\x17-I\x90\x9f\xc2\x10hw`8\t\xc7\xba\x93\xb8\x9e(\xb0Vf\x18J\x9f\x8a\xccf\x0c\xa1b@KB\xceZa\xbc\r\x82\x81\x12fr\xd6\xf0\xd22\\\x18\xc5\xd8P\x94\xa4\tG\x81\x83\xceV?D\xbd\x1a\xe3Pc\x8c\x14J\xe8\x9dGsy\xe0\xb6k\xd1\xf6\xcd\xfd/c\x1c+7G\xc3\x037M\xea\x8f\x92\x9c9{\x92\x9b\xcc_\x1e\x05\xa8\xd2)\xd7\xd6\xb89\xe0IL\x93~\x88\x8c\x91\xb0\xd7\xac^\x9d\xa3:4=7\x17<\xf27EC\xd3\x01\xa3\xa1V\x1a\xc2V\xdc\xd2 n\x14\x1f\x1ew\x82\x8eN\xf6\x16C\x89\xaa\'g\x18\x01OZ;\xe2f\xca\x1c\xd5\xab\x1cs\x03\xf4\xc2\xcd\xeb\xdc7A\x0f\xfc\xebm\x9f\xa79Z!roqT\xfbq\xd2\xbf\x06P\xca\x89\xaao\xe4_\xe09\x93\xe6\xee\xb5\x19\xbcCF\xc3\xe3\xea~\xa1\xab\x7f\xbd5\x96#Ac\x8fcd\x8e&\x0c\xd8\xaao\x82\x19p\xa3\x89\xcc\x8b\x7fI\x8by\xa2G\xb4\xd3\xb5\xe9\xc5U\xc1\x8d\xfa\xa6\x01\xd7a-\xbd%\xf2\x93&\x1ai\xa1:\xfbw\xc8\xcd\x0cr\'\xaf\xb6\\\x17\xc4\x92\xf7(\xea\xc0\xbd\xec\xff%7\x18\xd6|\xb2\xbc\xc9\xd1\x0co\x99\'\xf5\xc4\xb4\x81\x1b\xd6UC\x8fgp\x94\xb9\xcfHR\xd2e\x12\xdd\xc1\xb0\xba;\x01\x0cj\x1eP\x83d\x0em\x90\xc8\xdcH\r\xb6\x8b\x9b\x1dh\xaa\xa7)\xc7\xb1\xae\xd3</\x1a\x9fl\x9a\x9aw\xbc\x06\xd1T\x17\xc3\x84\xa6\xfa:\xcbI\xb3\x8cA\x94\x804|\x95\x9b\xad\xdch\xd5I\xecigh\xb42\xcc\x93&\x84\xed\xb8\r\xfa1I\x86s\x81\xe3\x16E\xe2)\xdd\xfa\x8cX\xdf\x19\xa2pC\xdayF\xdcb\xdd\x19j\xa324z\xd4\xd5\x9e\xb8\x9dv\x9fX\xce>\xef\xe4Q\xc8\x9d\xb3W1\xef\xa6s\xc7{/\x18|\xf0\xa3\x99\xcbY\x9e\xb9h\x05\tu\x05\x17\xaf\xd3(E\x18`\x80\x81\x96F\x87\x9ew\x06\xea\x8a\xbc\xb7x\xca\xecI\xed\xebW\xaan?\xd6\xe33\x1b\x94\xc3\x0crD]\x1cQ\xba)\xe4s\x8dS+\x18\xf2i\x06m\xd2\xfd\xe7\x96\xc4\x82\x8b\x9f\xfa\xe6\x86\xde\x12\xa4\x1c(\xcdFs\xb5O"x\xda\xb0\xd8\x10l/\xdaG\x03\xd8\xea\xf9\xc3\xde\xe0l\x85\xba&Or\xa4UI<B\xc0\xe36\xbd\xe5\x14\x07\xdcH\xa5\x03OjH\x81\x8d\xc2\rl\x9c:7\xa2R\xad}3\x8e\xf7c\x12\x08\xe6V\x97b\xe3\x8d\xecd\x16i6:\xeb\x1c\x80|v\xa5\xc3`\x826\x8c\x81\xc6$\x97&\xf2\xcc`\x94Q\x96z\xd1\xc4\xb9\x9c\x93-\xb465cd6"<\x14\xe33\x10\x0c\xe4%\x92##\xa7\x1d\xd4^\x18\x8f\t>\xc6\xa93\xa6h\xf8\xcdI\xa74\xaa\xb7 +\xbc\t\x92\\\x90\xbc\xe4\x19\x19qTb\xa7%\x83\x18\x93I\xe0m\x874\'\xb2fZ\x1a\n\xa7f#\xb7\x1e\xe3\xa3\x7f\x1d\x1f\xe6\x13\\U\x0eS\xd7N\x9e\xf3\xads\xa3v\xfbF\x1d\xd5\xd5\xdd}\xf7R\xa4E\xff\xf0N\xfd\xac\xf0\xe1\xfa\xd3\x8f\x87w?)\xd5\xdc^\x16\x9f\xd3\xfe\x93\x1fk\x96\xcb.},U\xc4e\x93\xcf{\xbb/ \xe84N~m\xee\x9b\x9b\xf6\xb1\xbd\x7fP\xf7\xed\xd5\xf5m{\xa9\xfex\xb8\xbe\xfd\xd4\xbb\x85n><\xde7\xd7\xb7\x8f\x0f\x1d\xb4\x83\xd3_\x94\xea\xfdVOw\xf9\x8c\x8e\xaf\x81\xe6V\x95\xcf\xd0\xf3\x17\x1d]\x7f\xfaL/Q\x97\xd7WW\xed}{\xfb\xb1U_\xdb\xe6KI\x97\xf0\\\xa9\xcb\xb6\xfd\x9a\x1f\xf8|\xb7ls1\xd1\xb0Cw\xcd\x0e\x11\xbai\xd4\xb2\xfd\xb3]\x16q\xa0\n{#\xa7\xc3\xe4r\x9dK\xbc;\x8c\xc0\xfe\x80\xc8\x0f\xdd\x9c\xf3\x9d\xd7i\xb2\x84\x81e\xcae\xd7\x8d\x9a\xb6Htn\xdf\x1b-\xe5d3\x1f\x0c\x05,\x13C\xe8\xbf3\xaf\x08\x93\x96\x14\xd37X-\xa9\xeam94\xc8\xe3N^\x8c\xf2!\xe2FKW\xd1\xea\xee\x08,\'\xb6\x81\xd2,s\xbf\xdfh\xe9\xab%\xb5\xd5P\x8e,s:\x92ew\x8c\xba\xd12TKjf\xbe\x1c\x91\xa6\xfe\xbb\xb32l\xb4\x8c\x03\xb4y\xbd\xcd\xf7\x93\xb7E\xf6\xf3\x1b\xa6,\rU\xf4\x9bT=\x140\xf7\xa2nYN%:z\x03O\xd3e\x82\xae<\xb5\xef\xa2A\xe3V\x89\xab\xd7\x1b\xa2\x92\xff\x08\xf2FN`L\xde\x88\xa0\x97\xe5X\x86\xac\xe0\x9f\xb2\x84\xea!m:\x94^GS\xc4\x1c\xe1)K[=\x84%oMw\x8c\x97\x17;g\x9f\xb2\xc4\xea!\xed}/P\xdds\x18\xf2\x9e\xb3\xd9\xd2\r2>\xf9\x82\xd2thi9pOYz\xb1\xc4\xeeo\t\xf9\xbb\x8b\x87\xcaq\xf3\xa4\xa5\xcb\x96\xa1f|*ykB_\x9f\xd1\x85\xa7,c\xf5\x90\x86b\xd9M\xb6YP\xb3\x13&-1[&\xb1\xa4\xe1]\x97\xa8\x94ZA\x0f\xf1\tK\xa89d\x01\xcawyS4\x01lz\xca\xd2TM\xd0\xc1\xf4\x9b[(U\x86O~\'T\x0f!\x16\x9e\x16\xfa\xecK\xfa)\xcb\x9aC\xd6\x175\xf1\xba\xaf\xec\x04OZb\xad\x15\xb0}\xd6\x85\x92\x11]\xedl\xb6\x1c\xe4\x90\xb7\xc5"\x16U\xb1\x16\xdcf\xcb\xdc$\xb2\xfc_|n\xa9\x93Q\x1f\xbai\x1e\xaf\xefn\xd5\xef\xed\xf2\xee\x9b\xfa\xd6<\xa8\xe6\xf2\xb2\xfc\xe9\xf5\xac\xfb\xb3ao\xc0v]\xb7\x1b4\xbb\x89N\x97\x1b\xddZ\x9f\xa3M\xcer\x97+\xef\xb9}\xd1lnr\xf9\xc3\x95\x0e\xa7\x9e\xeaX\xb9\x1d<\x1f\xb7+\xcfv\'ms\xab\xde~\xbe\xbez,#\xcbsu\xd2|\x1f\xdc\xc0Eu\xcb\xb3g\xcf\xd4E\xf3\xfb\x1f\xcb\xe6^\x1d_?<f4wW\xea\xbc\x83w\xd3\xde>\xaaW\x03\xa7\xd1\xd3\xd5/\x1f2\xd1\xdd\x9e\xf9\xe0\xf6\xa7G\xf1\x18\xdf\xfdv\xfe\x81\x08w\xb7\xc1$y\xf8\xe5\xd9\xd9!\xdd\xccR$\xe0;\x98\x1fn\x08\xf0n\x01\xbb\xf6A\xe6V>1\xf2\x9d\xed\xd5\xb2\xfd\x98\x01>\xf4\x98:\xf7O}\xdca\xcb!\xe4\x0f_\xd7\x90\xec\xe60\x88\xef\xb3WwW\xfd\xfa:;\x7f\xb7\xef\xc6\xe5\xd6\xe1\xb2\xf9\xf8\x85-\xf3\xcd\xff\x03\x8b\x00\xc6\x06'
p57
sg19
g20
sg26
Nsg27
Nsg28
VXL
p58
sg30
F0.21920000000000001
sg31
S'0ab0f7fc6447bb31034beb34494cb4dc'
p59
sg33
I4
sg34
VLeast Squares
p60
sg36
F0.061800000000000001
sbag1
(g11
g3
NtRp61
(dp62
g14
I00
sg6
I7
sg7
S'4ec3dcd811f7c3ddbd441e99d33c4902'
p63
sg15
(lp64
I7
asg17
S'x\xda\x8dYmO\x1c9\x12\xfe>\xd2\xfc\x07ku\'\xed*a\xe2*\xbfK\xc7J\x1c\x0b!:^\x12\xc2\xdde\xa3\x95\xa2Nh\x12\x94\x01"`7\xb9\x7f\x7fewW\xb9g\xba\x07\r\x1f\x86\xc6\xd3e\xd7\xebSO\x99\xf9L\xd1O\xb3\xb8o\x1f\xd4\xa7\xfb\xb6yl/\xd5\xc7\xff\xa9\xb7G\x07\xc7\xef\x8ewP\x83}\x11\xe6\xb3\xf9\xec\xe2\xd5\xc5\xb1\xdaS\xd7\xb7\xea5\xfe\x0c\xbf\xbc\xb8\x9d\xcf\xf6\x0f\x8e\x8f\x95^\x04\xd0\xc1\xa8\xb0\xf0\xe8\x15\x98\x058\x17\x15\xc4E\xb2\xde\xaa\xa4U\x8a\x8b\x10<=\xcdg\xef\x0f\xce\xcf\x95%\x11\xad!\x94_\x18\xcb/k\x94.\x0f\xb4:\x9f\x1d\xef]\\(\x98\xcf\xde\xfe~rB\xabn\xe7\xdds\xfa|\xf6{\xfe\xdcyO\xeb\x87{\xfbj_\x1d\xa9Su6\x9f\xfd\xfb\xf4\xd5\x85J^\xd1i\xe0U\x9c\xcf\x14\xed\xb0x\xbbPv>{}\xbcw\xaa\x14:\x92y\xf5\xfe\x80\xf6B\x93?\x80>\xc0\xcfg\xff<;\xfdM\xfd\xedh>\xbb\xbai\xbe)\x9c\xcf\x9aO\x8f\xcd|vrp\xfe2\xffuvB;\xef\x18\xe5H\xa7\xf3\x83\x13\xf5\x8f\xbbe\xfb\x03\x17\xed\x8f\xc7\xfb\xe6\xe1\xd7~\xed\xe8\xeb\xf2\xed\xfd\'\xf5\xd3\xdf\x17\x7f\xfc\xd1,\xbe|]\xfe\xc4\xdf\xbcX{\x9d\xf4\xfa\xef\xcb\xa3\x8b\xecn25\x19\xafu\xf7\x8c\xd6hMg\x1c\xfeg\xef\\u?\xa4\x1f\x02\xd0\xda>\xe4?\xbb\x8f\xec\x1f\x9b\xa0\xff>\xd13v\xcf.A\x8a\xa6\xbc\x93_\xd2\xbc\xb1\x0e\x9a<\xdf=zDT\xbb\xf3\x99Rr\x84\x0e.\x86\xfeQ{\xe07u\x0c\x96\x9evJ|\x80|\xb7w\xf8\xea\x9dR\xd6\xccgG\xe5p\xec\xb5\t\tu\xecMp6\x80am\x10\xbbc\x07\xda\xec\xc0\x02u\xb1\xb2\xdb-\xc7y\x1f\xc56\xbd \x03\x0c\xf4\xf6\x80\xb3\x9ew\xf3\xceBt\x13\xb6%\xeb\x12\xdb\x11\x9d[\xb7-RV\xb2A\xae\x18T\x1eSHl\x9b\xc5\xb4b\x1b\x0em\xcb\x87\xf6\x0e\x81\xa8\x93cm\x92O\x18\xb7\xb1\xcd\x0cl\x8b$\x14\x0c\x07"9\xd0l\x9bC\x87c\xdb@\x83\x8f\x12#\xca\xd95\xdb\x92\xb5l:x`3\x11\r\x9fA\xe1\xd4+\xb6\x19\xb1\x8d\xb4q\xda\xc4^3r\x02\xfa\xc0\xb6EJ\x88ml\xb3\x03\xdbB\x8c.r\xea`\xd4\x988\x0b,z?\x11\xb7H\x99\xcf\x87\'R~\xd56\xd0\x86sJ\x03 \x1b\x84\x0e\xa2\xc4-\xda\x15\xdb\xec\xc0\xb6\x00\xd6\x05\xec\xdf\xc4\x10\x92fm\xbc\x0e\xb8\x8dmn\x187\xb0\xa8%n\x81,\xeaw#\x9f\xe9\xa9\x9c\xf4\x1e\xb58\xd6\xa7Q\xdc\x9c\x93D\xc4\xea4\x1d8\x9a\x94\xc9d\xd1\xbe\x1f\xd6\x05\x95\x16G\x08\x9c\x8f|\x16\xe9\x90O\x18\xeb\xe0$\xbd\xb2\x0eq\\\xf3N\xea"#t\xefj\x13QV\x8b\x0ea%\x7f}\x04\xd7\xeb\xe0\xb5\xb1\xbd\xea\x96\x82e&\xf2W[\xe7%\xc6\x11\xedX\x07\xf4\x12M+.\t\t\x07\x9a\x91\x0eq\x98g\x1e0E\xa9!\xc3V\x90\x0e)\xd9\xa9X\x088iG\x81\x19\xe9\x10JEf\x1d\x80`\xa1\x06\x00\x045\x1c5\xbe\xfd4\xf4C\xc4\x18z\x1dQ;\xe4\xb3\x8cq1M\xc6"\x9a\x81\x0e\xa3|\x08h8WI\x1f-\xa9\x91$B\x84\x15\xb9\x07\xe8\x81\x0e\xdax\xc78A\xfb\xb3\xfb08r\xfbT\x0f\x08\xde\xf1c\xee\x1e#\x9c4Zt\x907A[-Uh\xfcj\x0f\xd0\x03,\x01\xa7\xb9B \xfa\xc8\x11B\x03\xdao\xd5\x03\x00\x061\xa6\x8c\x158\xf3T\xcb\xdc \x83\x8f\x93y\x165\x08N\xa6\x08c\x9c\xf4Q\xb0\x00\xc5\xd5h+\x96\x18X\xb5\r\xaam\xde\x99\x14X\x1b\xe3-\xb2\xa7\rI\xc1V\xb6a\xb5\xcdG\xc2\xb0$pf\x18\x04\x8dI\xd0\xd9\xbc\x1e7\x8f\x9c\x8a\xde\x82\x1f\xe1$D\xeed\xe43#\xc1\xd2\xba\xe2dX\xb5\r\x07\xb6\x81\r\x91k\xd0\x902N\xb4\xa1\xa6\xb4\x95mf\x80Q\xc1 \xd3\x07Cu\xc1Io\xd0\xc5QG\xe9rR\\\xe1\x89\xfd\xac\xc7\x8d<\x0fl\x85\x8e\xb5wK\xc3\'(\xc8\xb5\t\xb6r#b@\x96\xf3\x85\x10,0\xd2Z\x02\xc1i\xac\xce\x073F\x197\x81\x93\x15\t\x18\xf8\xa9\xc7\nl\xd3\xeaZ\xee\xd8\xca\x1f\xa8\x16\x02s\x06j\xd6R\x17\xd4\xbb\x02nW\x17\xae\xdaF\xf4\x10\x99\x8d8";\x0cl\x96\x9a]\x98\xea\xb1\x0e<kl!\x8d\xb9\x11\xb5C\xf1d\x00\xb1M\xb2\x9d\x08}\xca:\xf8\x81\x0e\xd4\x87l\x7f.u\x1e\x1f\xfbX\x98h\xf5\xa4\x7f\xc3\x00\x7f\x13\x8eq\'I\xab\xd4)2\xee\x10nH\x8c)\x93\xb2\x0e\xa1\xea@u\xa7\x99\xe3\x04\xf0\x96S\xc3D\xa2\x9fS= z\xc7~p\x01\xd6\xf9/@\x14\x8b\xb1\x07\x98\xd2\xbc\x9ch\x16u\\\x8dq\xa81\xb6\x96\xf0\x92\x91\xcb\xc6\xc8\xa8M\xf0`\xb6\xe3\xbf\x05\xbcz\xdb\xa8?\x04FRJ\x1d\xcb-\xc9\xba\xdc#\'\xf3\xd7\xd7\xdeB\x99\xbff\x9b\x03\xe1\x88yg\x861]\x19?Q\xaaU\xdbb\xb5\xcd\x05OM\x8d1\x1e\xa4\x9d\x936\xc9\x84\xadlK\x83\xb8Q|x\x870\x08\x8a#-\xa7\xf3\xd7\x8amD\xc4\xed(n\xde\x08\x8bw \xb9c\xa3\xf0_\xc2\xce<_\xe8\x81\x7f\xbd\x01\x1e\x86\x82\r=g \x1d"\x84\xa8\xa7\xfc\x0b\xc2S\x1d\x8c\xf27\xfb\x97\x91\x16R\xd5\x01\xbc\xccN`pu\xbe\xd0\xd5\xbf\xa4\x8c5\x89;:\xb5:fu\xc40\xac\xdejv\x82\x81m\x99\xa62\x03\xa6\na_{K\xa9h\'{\x8buC.\xb6f\x1b\xda\xc4\xdc\x08\x8d\xe0\x03t\xf4\xa0Ce\xbdf\x1b\x0cr\x87HK\xe8\xc3\x17\x0cQ\xb9\xc4\x1d\x908\xceV}\x13qX\xf3\x94p\xd2\xb5Ho~&\x9b\xdd\x06\xdb8\xc5\xa9&G\xd8\xd7\xefV\xe2f1\x08\xd8\x08a\x05\xca\xbdU\xdbpP\xf3he\xa4v\x91\xb8-\xcf\x85\x91\xa6\xd1\xed\xe2f\x06\x98JC\t\x83d\xae8.SG\xa3\x86\x83\xa9\xbaH\xa9\xd2\xfc\xe0\xc7\x98j\xa5.|\x14\x02\x97\xbd \x93\xf0*\'(\xda\xf4\xb6!!\xb2\x96\xca\x8c\x80\x8e\xed$x\xd9n\x9e\x1f\xf4cC}\xcaJ\xdcb\xe2\x19\xc7\x01\xa1\xe3\x14W\xb6Q\x0b\x02\xa3\x19\xdb\x16\xcb\x14\xd4\x11\xb8(M"\x85A\x17\xa1\x9a?-\xc73\x8e\x12\xaf\x01+\x9c+0\xa8\x10\x18i\xc0\xc9\xf9\xcd\x0b\'\xf0a\x84;\x99RU\xff\n\xe7rAVM\xc6\xd4S\x1c\xe8\x90,\xa1\xb9\xe7\x99A\xf7\xec*\xeb@\xccd\xea\xce\x86\xf0\xbe\xceNc\xbe\x1e\x047t\xb9>\xe3F%\xed\x8b\x16\xa96O\x8d\xe8Pn3\x0c\xb7X\x93\xc1"J\xdfLq*\x16\xbe\x8eA\x84H\xe3\xb9E\xd7\xde\r\x92\x914\x8d\x08k\x8bk\xf7Ffop\xb7b\x88\xbd1[D\xa2\xa1\xdc\xe9\xa8\xa1\xc5m\xf0\xe1\xd4\x0el#\xb0\n\xd2\x9d\xac\x17_\xd3@k&\xb9\xa7\x8fB\xec\xa8\x99\x8dmK(\x84S\x9c\xa6\xa9\xe3\xf8\xc1\xea|vV\xf6\xb0|wE.\xa9|\x1e\xf9\x0e\x84h\x92\xb3\x13\xdc\x1el\x94<\xa3\x99lbFG\xa9X\x01<\x9a\xc9D\x1d\xaai\x9a\x8f\xcfPt /\xd1,\xe8\xe5\xb6\x83\xda\x0b\xeb\x03\xccR\xd6\xef\x98\xa2\xd0\x9c41\x1f\xc7 \x16C\xb0\xc2\x11S\x1d\xd7u\xbd\x87\x89\x05K\x061&\x11\xcf\xa8\xe3\x1c\x115fj\x98\xaf\x1a\xc61v\xeb1>\xfa\xd7\xf1a\xbe\xc1U\xdde\xea\xda\xcds^:\xa7\xd2\xe8\x1b\xb5UWw\xf7eSr\xac:\xbcS\xbf*\xfbp\xfd\xf9\xe7\xc3\xbb_\x94jn/;\x9f\x13K\xcd\xaf5\xcbeI\x1fCps\xd9\xe4\xfb\xder\x00\xa9N\x9d\xee[s\xdf\xdc\xb4\x8f\xed\xfd\x83\xbao\xaf\xaeo\xdbK\xf5\xe7\xc3\xf5\xed\xe7\xde-\xb4\xf8\xf0x\xdf\\\xdf>>\x14\xd5\x0eN\x7fS\xaa\xf7[\xbd\xdd\xedg\xcfT\xe7\x19*\xe3|\x87\x9e\x0f:\xba\xfe\xfc\x856Q\x97\xd7WW\xed}{\xfb\xa9U\xdf\xda\xe6k\x97.\xf1\xb9R\x97m\xfb-\xbf\xf0\xe5n\xd9\xe6b\x02\xafi\x15v\xc8\xa0\x9bF-\xdb\xbf\xdae\x07\x0e\x84\xe4o\xe4v\x98\\N\xb9\xd2_F8\xbe\xa4\x1a\xba9\xe7;\x8f\xd3$\x89\x03\xc9\xd2U\xca\xa0\x02\x1dDg:2)\xe9IRn6\xcb\xc5P\xe8\x18\x83\xef\xcf\xcc\xbcbR\x92b\xfa\xc6\xd63\xbb\xec\xcb\xe9\t\x9dd\xc8\xfe\xda(\xe9\xaa\xa4\t\x9d\xb6>\xe5\xeb\xa2\xbcC\xbe\xba\xda(\xe9\xab$\xb5U\xdf]Yb\xf9MXa\x9f\x90\x0c\xd5\xce\xd4\xdbGG\x85n\x8c\xcbc\xe0F\xc98\xb0\xb3\x0cn\xb4\x9e:OQYl\x88J\xee\x1coR=\x93F\n\xe8\x11\xc2\xf5\xc3\xde\x86\xa8@\xc9\x04]\xe3\x99)s)\xb6\xdc\xa32U\x8a\x9b$s<\xe5\x06\xa64\n\xe8\xfe\xb9\x80\xba\x1b\xb2\xf2\x10\xbbY\x12\x879\x04\x1d\x88Cy\x8f\xe86>%ij<\xb5)\xdaz\xddim\xcb\\\xbeY\xd2\x8a\xa4u\xde\xf4#\x85\xed[\xea&\xdf\xba,\xe9D\x92Zd\xec\xce\xd4\x9do}\x06\xa5II\x9b%}\xd5\x16M\x97\xaf\x1e\xb1\xcbx\xe3\x9e\x92\x0c\xd5\xb7\x1aLg\x85\xed<T\xc6\xf8\xcd\x92\xb1VY\xa1\x9c\xb9\xe4u\x9f\xb7\x19\xd07K\xa6\x1a\x15o\xbb\xa8\x14\n\x98\xb1\x01\x9f:\x13k\x0ea!\xa6\xd93\x01\xfbk\x07\xfb\x94d\xcd!W\xe2\x97s\'tg\xebM8\xd4Ib\xad\xb2r\x17L\xeb\xa6\x8f\x8eM\x1b0\x01L\x964\xd5C\xd8\x7f_2 GG\xe3S\x92\xb6VY\xf2\xb6\x9fy:4I\xde=%\xe9\xaa\xb6\xe5\xbfJ9\x9e]\x9d\xd2\xa8\x05\x9b%s\x93\xc8\xf0\x7f\xf1\xa5\xa5NF}\xe8\xa6y\xbc\xbe\xbbU\x1f\xdb\xe5\xddw\xf5\xbdyP\xcd\xe5e\xf7\xaf\xd7\xb3\xf2o\xc3^\x80\xe5J\xb7\x1b4\xbb\x89N\x97\x1b\xddZ\x9f#\x0eo\xb8\xcbu\xfb\xdc\xbeh67\xb9\xfc\xe5J\x87SOu\xac\xdcH\x9eO\xb4+\x96;i\x9b[\xf5\xf6\xcb\xf5\xd5cGY\x9e\xab\x93\xe6G\xbf\xd0]P.\xaa_\x9e={\xa6.\x9a\x8f\x7f.\x9b{u|\xfd\xf0\x98\xd5\xb9\xbbR\xe7E\xbf\x9b\xf6\xf6Q\xbd\x1ax\x8d\xde\xae\x8e\xf9\x90-\xdd\xedM\x1f,\x7f~\x14\x97\xf1\xea\xf7\xf3\x0fdqYF\xc8\xa3P\xb7\xfc\xf2\xec\xec\x90\x16!s,^+z~\xb8!\x8dw{m\xd7\xbe\xc9\xd6\xedv\x96\xc9\xa1\xed\xd5\xb2\xfd\x945|\xe8\x95*\x01\x98\xfa\xba(\x97\x83\xc8_\xbe\xaeA\xd9\xcd\x81\x10\xefg\xbf\xee\xaez\xf6uv\xffn\xdf\xc9\xbb\xa5\xc3e\xf3\xe9+K\xe6\xc5\xff\x03\xbet\xc6\x1a'
p65
sg19
g20
sg26
Nsg27
Nsg28
VXL
p66
sg30
F0.2177
sg31
S'0ab0f7fc6447bb31034beb34494cb4dc'
p67
sg33
I5
sg34
VLeast Squares
p68
sg36
F0.061400000000000003
sbag1
(g11
g3
NtRp69
(dp70
g14
I00
sg6
Nsg7
S'92b91adb677d51a5f8a518c7235f2966'
p71
sg15
(lp72
sg17
S'x\xda\x8dYmo\x1b\xb9\x11\xfe.@\xff\x818\xb4\xc0\x1d\x12+\xe4p\xf8\x06\xd4\x07\xb8>;6\xea\x97\xc4q\xdb\\p@\xb0\xb1\xd7\x89\x11Y\x0ed]\x93\xfe\xfb\x0e\xb9\xe4p\xa5]\xab\xf2\x07yM\xed\x90\xf3\xfa\xcc3\xf4t"\xe8\xa7\x99-\xdb\'q\xb3l\x9bU{+>\xfdW\xbc;9:{\x7f\xb6\x07R\xe1+7\x9dL\'\xd7\xa7\xd7g\xe2@\xdc/\xc4\x1b\xf8Y\xfd\xf2j1\x9d\x1c\x1e\x9d\x9d\t9sJ:-\xdc\xcc\x82\x15J\xcf\x941^(?\x0bhQ\x04)\x82\x9f9g\xe9i:\xf9ptu%\x90D\xa4T.\xfd\x02\x9f~\xa1\x162=\xd0\xeatrvp}-\xd4t\xf2\xee\xf7\xf3sZ5{\xef_\xd2\xe7\x8b\xdf\xe3\xe7\xde\x07Z?>8\x14\x87\xe2D\\\x88\xcb\xe9\xe4\x9f\x17\xa7\xd7"XA\xa7)+\xfct"h\x87\xd9\xbb\x99\xc0\xe9\xe4\xcd\xd9\xc1\x85\x10`H\xe6\xf4\xc3\x11\xed\x05:~(\xfaPv:\xf9\xfb\xe5\xc5o\xe2/\'\xd3\xc9\xddC\xf3M\xc0t\xd2\xdc\xac\x9a\xe9\xe4\xfc\xe8\xeau\xfc\xeb\xf2\x9cv\xde\xd3\xc2\x90NWG\xe7\xe2o\x8f\xf3\xf6\x07\xcc\xda\x1f\xabe\xf3\xf4k^;\xf9:\x7f\xb7\xbc\x11?\xfdu\xf6\xc7\x1f\xcd\xec\xcb\xd7\xf9O\xe5\x9bW\x1b\xaf\x93^\xff~}r\x1d\xddM\xa6\x06\x0cR\xe6g\x1b\x94\xa43\x8e\xffup%\xba\x1f\xd2\x0f\x94"\xc7\x1f\xaa\xf8g\xf7\x11\xfd\x83\xde\xe7\xef\x83\xb3Rw\xcf&\xa8\x10Bz\'\xbe$yc\'\xad*g\x00\xa2\xd8\x9fN\x84\xe0#\xa4#\xc1\xfc(\xad\x84\xf2\xe8]<c/\xc5G\x86\xe9\xe4\xe0\xf8\xf4\xbd\x10\xa8\xa7\x93\x93\xf4:dm\x1c\xa9m:!0\xe8)\x00Y\x1b\x00/7\xb4\xd9S3\x88\x8fe\xb7\x18\xe7C`\xdb\xe4,x\xadCVA\x19\xb4\x14\xd1\xf4l\r\x82\xd2#\xb6\x05\xc4\xa2\xbc\xf3d\xe6\x86m^\xe9P\x0c2\xa6\xbcI~\x86b\x1b\x1a\xbff\x1b\xf4mC\x88)\xdai\xe3\x95\xd4\xd96R+\xa0\xde\xc56\xdd\xb3\xcd\xdb\xa0\xb5\xe7`\x1b\xa7\x8amF\xe3\x88mJ\x82\n\x1c#t\x9b\xb6\x05\xcdqS\x96\x1d\x02PC(\xbd\\\xb3M\xb3m\xa4\x8d!\xd3\x8b\x10\x826l\x9b\xf7\xc6\xedb\x1b\xf6ls\x9e\x02_\x94\xa5\xb8[_\xb2\x005\x98\x91\xb8\xf9`\x8a\x9a\x184l\xd8\x16]]vS\xaa\xb8]\x8215nN\xaf\xd9\x86=\xdb\x9cBJ\xf4\xfc&8\x87\\!V\xe1N9i\xfaqS\x08\xae\xa8`\x1de\\\xde\r,\x1d4b\x9b\xb5\xa0\xd9\xb1vPo\x14yW"\x04\xbex\x01d]u\x81`\xe9\xd0\xf6\xeb\x82J\xcb\x95\xbc0\xd6\x97<"\x1d\xc0\x8d\xd5<U\xa2a\x1d\x1c\x0ck\xde\x17\x15%\xa2-\xae\xd6U\x07tT\x17\x87n-\x7f\xad\x87\x1c\x15J8,y\x86R\x93\xf6#:\xa01eg\xf40\x82;\x1a9\x9a\xe8\x19wd\xd5\xccD\xec\xf3\xfd<\xb3\x94\r\xc05\xa4K\xf1\x93\x0eA\xdb\xb1XPf\x17\x97H?\xf4\x039\xa2\xe8\x10<V\x1d\x18\x11\xc9\xd9\xa4C\xe8\xfb\xc1\x837YG\x90\x06\x8a\xeaZ\x1b\xdfa\xd7f,\xbc\x05\xd6\xc1\r0\xca\x81\xd6E\x07g\xd9\x0f\x10\xf81\x18\x15{\x80\xec\xe9 \xb5-aS\x14\xcb\x90U\x07g\xc6cA\x86j\xf6\xbbrC\x9cD\x8e\x85c\x07S\x19j\xaeB\xc4\xf5\x1e {X\xa2LE-\x829\x9f\xb3\x084\xb5\x06\xdc\xa5\xde\x94\xea\xc5\x982VY\xae7\xa5m\xb1\xcd:\x1c\xc5\x12\xc9=\xc0S\xd2\x0c\xea\r\xb5+X`\x83\xe3\xa6\x96r9\xf7\x80\x8d\xfe\xa6\xaam\xd4y\xa4.\xdb\x93\xd3\x15\xdbFZ\xfa\x9dl\x83j\x1bU\x90\xe1T\x07\xa3KbP\xd7\xcb\xa7l\xc6\xcd\xaa\x12\x02:\xdb\x0cp\xb2\xeb\x8a\xc9\xb6\xea4%=g\xb5\x91\xeb= iSlST\xe5\xe5M\xadu\xa9n\xd2\xc6X\xbb\x93m\xba\x87QN\x83\xcd\xcaj\xaa\x0b~\x06\xe3\xfdxNj.e\xf2\xc5f\xdc\xacI\xa5\x9b\xac\x90%\t\xa8\x18\x1c\x9b\t>\xd6f\xc2\xe0\xcc\x8d\x14\x151\xe6\x08\xa1\xd7\xce\xe4\xe2G\x02b\xa5F\xf1\x81k\x930J\x0e1\xca0"\x1a\xa6\x12@eVW\xd5\xba\x7f\xb1\xf2\x07\xaa\x05\xa7\x8b6\x18|a3\xe8\xd1\xc1n\xb9c\xaamZF\xa0\xcd\xb8\xef\xc8\xcePv6.\x8c\xf5!\xa3j\x0f \xa28\xa8y\xc3\x90\xa0 h\xb6\xcdK\xeeC\x90\xfck{:\xc4\x16\\\xb2\x07\xac-\\M{\x948\x86\xbf\x0e\x18\xce\r\x11\x96\x81\x0e\x01\x98\xadpc\x95\x117\xaaf\xb1\x17\xa6\xaa\xcb:\xa0\x96L\x9a\x9d\xb2X\xb0Z{\x83j\x14\x1f,3?"]v\xb3\x86b\x94\x98\xb9\x80\xe3\xe6\xa5k?\xf6v=\xc6\xae\xc6\x98\xd2M\x87\x1c\x89\xc8\xcbK\xb9\x12\xa5\xcb\xd1\xfa\xbf1\xf6\xd56C\xe4\xa1\xf4yBl-K\xc6D\x80u\xa3\xf9\xcb\tj\xa4\x1e\xe0\x83\x01\xa6YTO\xc5\xbf\xe4\xc0\xca\x8a\xf5\x06\xae\xfbj\x9bq\x96\xd9\xb8\xa7\x0e\x00\x86\xb5\x19v\xbaq\xdbB/n\x14\x1f\xc9\x18\xef\rsDE\x89j\xc79\x0cS\t\xa2\xdf\x83\xb8\x99PQN\x95\x08\x03Z[\xa7\x99\x98; {\xfe\xb5Z\x96\xd9\xc9E\xf0\xcb\x07\x18\xaf\xdc(FY\xc5\x19Ag\xc0\xd0\xbf)BQ\x07\xc5\xe5M\xa0\xec\x19\xb9\x88p\xae\xcf\x17\xb2\xfa\xd7jE!.\x1d\xdd\xd6I\x8e\x18\xc6\x805\x8f\xcfN\xaag\x1bM+\xa6d"\xc1y\x99\xca,\xa268\xda[8w\x88\x13\x0cr\x07\x8c*\x1d\x128\x11\xc9L\xb68\xc2\xf2\xbam\xaa\x97;D\xf0e\xd1FK\xce#\xeb\x9d\x83\x9dz\x0b@\xbf\xe6\x89\xde\x95\x1e\xaa\xac\xf6e.$`\xf3f\xd46f1>H\xb3\x85\x13\xd0\x84\xc80\xc8\xfbR\xd8\x9cY\xb7\rz5\x0f(\x0b\xa4\x98\x88\xe5l\x1bU\xc6N\xb3\x13\xe8\x1e\xa6R\x9a\x16\xc6\x14+\xae\xa4rDu9\xcai\xa5*\x95l"\x8f\x1f`j\xe5\xd5\x0e\x18H}\xc5uc7rRW\xdb \xa8\xc03<\x05\xdb\x95\x8eC\x94\xd3\xec\x16\xb7^?\xd6\xce\xf3\x10`\xa9B\nQ3\x94\xf8v,\'\xd1+F`J\xc0\x81m\x1e\x99+\xd7\xd9\x89\x9a\x1b\xcf\x0c!\x10\x97\xbbH\xc7\xe8\x92}\x96\xb1\x868\x97s\xa5oZ\x93\xe5\x06\xf3\x9b\xe5\xf9\x8d(\xe7\x80s\x19`\x1dl!\xde\x92\xd0\x88W\xa9\xf6H\x07\xe8\xe9\x10(\x9d\x90g\x06\xe9$\xeb@\x99=\x86\xebF\xaa\xcaK\x86\xbd\xdb!7Kr\x047*\xcfD\x98\x16\x81t\xd0\xacC\xbc\xcd\xa0T\xcf\x98@\x80\x00\x85\'Q\xdf\x0c\xa3s\x0b\xcd\xba\xaa\x8e0C~\x16\xea\x84\x12\xe1\xb9\xf8\xc1\xb1\x1f\xbc\x86\xf5\xfb\x87\x83\xde\xdd\n\xb1\xcd2mj\x88\x97H\xd9#`\xbd\xdf\x05\xfb.\xb0g\x9b\x82\xe8\xe0\xc2\x87\x08\xd7d\xb1\r\xb4\x1b\xc3\x87X\xaau.\x1c\xf0\x12\x17\xf8\xa6F\xd6\xa1XY.\'*\x06\xea\x9b\x97\xc9j,wW4\xdcU>\xafB~\x97h\x92\xf1#\xdcS\xa1w|\xbf\x83\xce\x8epO>\r\xf9\x06O\xa9:\x9b\xaa\x18\xe3K`\x1d\xc8K\x04G\xf5>P\xf3\xec\xa4\x15\rOn\xec\x8e\xc9\xb3I\x81PqPo\xae\xde\xc38N.\x08\x95\x15\xd3pZ\xa2\xe2\x13\x96\xf4bL"\xaed\x99\xa1n\x0eeR\x06re\x18\xc6\xd8l\xc6\xf8\xe4\x1fg\xc7\xf1\x06Wt\x97\xa9\x1b7\xcfq\xe9\x8a "7j\'\xee\x1e\x97iS$\x18?~\x14\xbf\n|\xba\xff\xfc\xf3\xf1\xe3/B4\x8b\xdb\xce\xe7\x84\xae\xf1\xb5f>O\xe9\x139\xdam\x13\xef{\xd3\x01\xa4:\r\xe8\xdf\x9ae\xf3\xd0\xae\xda\xe5\x93X\xb6w\xf7\x8b\xf6V\xfc\xf9t\xbf\xf8\x9c\xddB\x8bO\xabes\xbfX=%\xd5\x8e.~\x13"\xfb\xad\xde\xee\xe6;:(\xcf@\xf6\x8bx\x87\x1e\x0f:\xb9\xff\xfc\x856\x11\xb7\xf7ww\xed\xb2]\xdc\xb4\xe2[\xdb|\xed\xd2\xc5\xbf\x14\xe2\xb6m\xbf\xc5\x17\xbe<\xce\xdbXL4\xe4\xd3\xaa\xda#\x83\x1e\x1a1o\xff\xd3\xce;pp\xd3\xc9[\xbe\x1d&\x97\xa7\xab\xcdt\x19\x81\xf9\x82\xc8\xf6\xdd\x1c\xf3\xbd\x8c\xd3$\t=\xc9\x10\x89Q\x1aT\xa0\x83\xe8\x08R\xcfJ\xf2\xcdf\xbc\x18\x8aW\x99\x911\xb8N\x12b\xef\x1d\x95\xa4\x98\xbe\xc5*\x19 K\xa6\xd4\x88\x83Q,\xd6g%M\xd5\x96\xf8cg\xa7\x8a\x84;6\xcb\xadg\xda*Im\xd5uW\x96\xdd\x994\x84\xfb-\x92\xaeJR3s\xdd\x15i\xc8g\xbbm\x92\xbe\xa7-\xc4&H\xeb\xa9\xb5F\xd8\x8f}cLR\xd1\xc4\xf56T\x0f9\xb42\x0f\xcb\xa1\x8b\x8e|\xe6L\x952A\xd6x*\xaf\x0b\xb8vT)\x02\xc0\xa8\xa4\x8d\x92\xaa\xda)!IZ\xd9\xed\x80\xcf\xc6\xb3\x93\x84\xea[i\x93D7\xd9G;\xe5VI]=\x84\xf1\x9b\xf8\x0f\r\xe5\xbb\xc1.\x0e\xa7\xcfKb/oC\xe7SP)\x97\x88\xe2\xe36IS}+\xad\xcb\xd0\x96\xde#\xb0\xf2\xdb$-\x9f\x89\x06C\x1ecdn\xe3\xcfT\x992Q\xd2\xb1$\xa4+\xd4\xe8[\x95%\xe3\x000*\x89Q\xd2\xd7Z\t\xe8\xbb8\x1b\xd7\x112\xe3\xb7I\x86\xea[\t]\x95Y\x94\x1d\x14+\xd8"\t5\x874@\x87"V\x99\xae\xb2\xf5\xb63y\x1a\x89\xe3L\x87\x05D:\xba\x1d\xd2\x85\xfe\xf3\x92P\xedDL\x92Jw\xf5i\x13\x1e=/Ys\xa8\xd3.\xe6\x8e3\xdd\xa5\xb05\xdb$k\x0e\xe9H\xf3RT\xb4\xcc\xff\xbcR\xdb$M\x8d\xa7\x93\xae\x8bc\xc6>\xe7\xf1y\xc9\xd8$"\xfc_\x7fi\xa9\x93Q\x1fzhV\xf7\x8f\x0b\xf1\xa9\x9d?~\x17\xdf\x9b\'\xd1\xdc\xdev\xffz\xbdL\xff6\xcc\x02E.u\xbb^\xb3\x1b\xe9t\xb1\xd1m\xf49\x9a\xe4t\xe9r\xdd>\x8bW\xcd\xf3M.~\xb9\xd6\xe1\xc4\xb6\x8e\x15\xdb\xc1\xcba\xbb\xb2E\xee\xbcm\x16\xe2\xdd\x97\xfb\xbbUGY^\x8a\xf3\xe6Go\x01g\xd5-/^\xbc\x10\xd7\xcd\xa7?\xe7\xcdR\x9c\xdd?\xad\xa26\x8fw\xe2*\xa9\xf7\xd0.V\xe2\xb4\xe74z\xbb\xfa\xe5c4t?[\xde[\xfe\xbcb\x8f\x95\xd5\xefW\x1f\xc9\xe0\xb4L\x83z(\xcb\xaf//\x8fi12S^Kj~| \x85\xf7;e7\xbe\x88\xb6u\xdf\xd43\xdb\xbby{\x13\x15|\xca:%\xf7\x8f}\x9dt\x8b!,_\xbe\xa9!\xd9\x8fa`\xdfG\xaf\xee\xaf\xfb\xf5Mt\xfe~\xee\xc6\xdd\xd2\xf1\xbc\xb9\xf9Z$\xe3\xe2\xff\x00\xce\x8c\xc5\x83'
p73
sg19
g20
sg26
Nsg27
Nsg28
VXL
p74
sg30
F0.21890000000000001
sg31
S'0ab0f7fc6447bb31034beb34494cb4dc'
p75
sg33
I6
sg34
VLeast Squares
p76
sg36
F0.061699999999999998
sbasg26
S'Solution 1'
p77
sg27
Nsg28
Volex2.solve
p78
sg30
Nsg31
S'a52d34173904c7eca0f749e8f454a3d9'
p79
sg33
I0
sg34
VCharge Flipping
p80
sg36
Nsbsg47
g45
sg55
g53
sg71
g69
sg39
g37
sg23
g21
sg63
g61
ssg15
(lp81
I1
asS'hklFiles'
p82
(dp83
g32
S'x\xda\x8c]I\xae%9\x8c\xdb7\xd0w\xf8\x17\x88\x82\xe7\xe1\xfe\x17\xeb?\x84e\x92\xd2K\xf4"\x91\xa8b\xda\xe1\xe7Q\x96%\xf2\xeb\xeb+\x7f}}\xa5\xf7\xcf\x93\xfeK\xf5\xeb\xe7?\xfeK\xe5\x7f\xff\xe7\xfb\x7f(\x9a\x11\xfd*\x80\xe6\xf2\xdf|\xd1\xb1\x7f\xcb\x12Z\xff+/:\xd3/Z\xa5\xe6\xf6\xd6<~\xd1\x86e\xe7\x7f\xa9\xff\xa1\xfb\x17\xfd\xea\x80\xfe\xb6\xe6\xfd\xfb\xef\xbb\x82\xe6r\xfe\xfe-;\x18\x1d\xefw\xf3_YA\xfbA\xd7o\xd9\xc9m\xce\xe7\x0b\xf5\xb7\xac\xa0\xa7\xcd\xb9\xfd\x96]\xd2\xe6\x17-\xc5\xa1?e\xe7[\xb6\xff\xd6\xace\xcfw\xe7o\xd9-(\xb7Y\xd0\xfa~\xb7\xd6\x83\xda\x18\xc3\xf8\xde\x9a\r\x85\xde(=B\xd3~kN\xd6f\xac\xf9\x8c\xc28\xbf\x17\xcb\xda\x18M\xebI([&\xf5\xe4\x946oD\x7fG\x10k\xae\xf8\xdd\xdf\xb9\x01h[\x846D\xc7\x7f\xa3\x9e\x7fe3\xd6\xd0\xf9_\x9b\x84\x16@\xbf\xd7\xc2~[5\xef::\xe8\xa8\xff\x8d\xdf~\xae\xef\xac\xfbA\x1e@[\xffCk\x8b\xd0:\xa9l\xe2_\x94\x12\xad\xd0Oh>\xe8\xf3\xffCa\x04o\xcdT6\xff\xbf\xca\xe6\xf3\x8bno\x94w\xf4\xbfw\x88\x11\xa1\xe5\xed\xabwuSo\x94w\x8c\xbe{#E\xe8\xdf\n\xb5\x9ae\x8cJ;{@\x84\xe6\xa6\xbb\xd9\x03h{\x7f\xd1\xf8[\x0b27\xea\x999\xfd\xcc\x9c\x07\xe6\xd5<\xb3\xef\xaf\'i\xd6\xf5\xff\xca)\x9b\xce\x9c|\x00]\xef\xac\xab\xdbvB\x9c\xcf\xbc\x16:\x8fQ\xeb\xb8\xab|\xc9J\xb1}\xa3\x9cu\x14\xee\x0c\xd5v\xc2hu\xdbNHe\x17\x95]\xb2B\xdf_T\x96C\xfd\x1e\xab\xfbFw;a\xd4\xe6\xe5\xd0\xdf\x1d\x1f\xf7\xab\xdf\xdd\xac\xc0>\xf9\xf6F\xcd\x0e\xc5\xfdy\xd9^W\xfcZ\xc8\xf6\x8b\xb0\xe6\xfc\xf6FI\xb6\xd7\x95`o\x1f\xb6\x9b\x05ea7C\xb4\xd1\xe87D\xef\x8e\xf4\xb7\xab\xfc\xeefP\xf6\xcc\xabw\x07.\x17\x9d{|\xf7\xd1\xcf\x1c_\xff\xcdi\xbb\xd9)[\xdb\x7f\xfbw\xc6\xe6\xffV\x8d\xd0:\xfe\xd0\xd9mG*w\xa5\xac\x8d+\x85\xd1e=\xd9\x9a\xed*\x80\x9e\xf5{\xcb>P\xb3\xed\xde%BW\xf9\\3\xa0\xc5v$\xfbE\xf5\xbf\xfe\xfe\xa2\x95<\xda\xff\x1b\xe7\xf7\xde\x1d\tz\xc3\xca\xe6\x08\x9d\r\xcb~\xe1(\x8c\xf1\xbdB~\xfe\xd5>\xad"\xf4\xed\xc9\xfa}.\r\xdb\xaf\x0e:\xbf\xf7\xab\xf6\x87\xf6d\xfb\x15\x8e~\xa7UVy\xc6\xce\x83f\xdb\xaf`^\x1d\x8b\xf1\xcf*\xf8\xdd\xaf\x00\xed\xc7\xce\xa9\xb6_\xe1*\xf3\xfbU\tN\xe7j\xfb\x15\xcev\xde\x19\x06\x97Ml\xf5\xe9*\xe3\x952yu\x9f\x9d\xe1\xefL\xf9\xd2\xd5=h\x17]\xf1\xfa-f_Q\x9b\x87\xb3\x91\xeaE\xcb\xf9;\xdb\xceP\x03{\xb2\xdb\xce\x00e[\xa5\xb2\x9d\xcb\xb2\r\xfc\xbb3\xd4\xc0F\xb2\xd17\xb4\x1c\x0b9\x9f\xef\x16@W\xfd\xb6\xc8\x7f\xd0\xf6\xda\xb1\x8c~\x9fe/\xda\xee\xce\xf0\xa2\xf9{>\xf7\xf2\xb7\x8e\xfb\xf6\xe8|\xcf\xb2\x85vN\r\xec\x8d\x1e\xa2\x1do\x13\xbf\xab\xbb\x06\xf7\x85\x16\xa2Mk&\xb4\x12Jm\xde\xefw\xbf\xf7\xc9\xea\xd0\x99\xdf\x9da\x9d\x13\x87\xd0\xf4\xde\x9e\xd6\x7f{\xd9\xce\x005\xcfBee\x14\xfev\xd1\xef\xbd\xb6{\xf4{l\xfa\x1f\xfa\xb7~\x7fw\x06@\xffz\xe3\xa0_2\xfa\xe9\x1d\xfdT#\xf4\xefL\xc9\xb8o\x00\x9a\xdf\xbd\xee\xedg\x99ue\xe1\xae\xf2\xbbo`?/\xbc\xd3}\xf5\x0f3\xd6f;\x95\xb5:l\xdf\xc0\xef\xba\xfb\xc2\x13\xad\xb2l\xfbF\xf5\xe7\xfekO*Z\xdc\xaeR?\xeeH\xb2\xf6\x8fmVC\xd4\xf6\x9ca\xfbF\x0b\xac\x91m\xf6F\x0b\xec\x8d{Km\x81\xadr\xef\xbf-\xf8\xee\xb4]\x05\xd1\xe9nO\r\xec\xd8\xf7\xbb\xbd\xd8\xae\xd2\xae7`\xbe5\xbf6C\x91_tF\x7fF\xe8\xd9\xcd\x92\xad\x94\xfb\xddi\xbf\xf7=\x07\x05=\xeb\xb7\xdb\x1a|\x00\x1dIm\x06\xfc\xbd\xc7\xaaO;Dy|\x13\x8fB\xe59)\xe8\xb1\xdc\xfe~\xef\x17\xb5y\xd9\xef\xbdmF\xf4X\xaa\xbdx\xf4\xfb&rz\xc3v`\xfc\xbd\xc7c\x03\x16E\xfb\xe4\x93Q\xf4\x9ceooh\xd9\xd3W6\xbe\xf8{m\x7f\xbe\xbb\n\xcc\x8d=\xf0\xee\xcch{O\r\x9b9\x15j\xfeF\xcfmb\xde=\x07\xe6\xe4\xd97\xfenO\xbf{\x8e\xa1\xcd\xce\xdf\xd7\xe6\xd7\xd9\xde\xd1*\xf8\xddsZp.\xdc=\x07\xfb*\xa3\xcd\xff\xa5\xab\xac\xd1n6\xa0f\x18\x85\xd7\x1a\x99\x1fZU\x1d\xea\xbf\xbbb\x14<T\xed\xe3^\xb7\xc0\xb3\xf6\xa8\x97\xe9wW\x014Ow\x8b\xe9\xc1>y\xfdu\x1d<rl\xc94D\xeb\x7f\x8df\xec\xef\xaer\xd0z\xce\xd0\xef\x93\xf6\xfad:\xf8sh\xa5(Z\xdfY\xd7\xee\x1d\xa7\xdf\x99\xd3i\x1d\xfd\xee\x1b\xd0\xaas\x8b\xa9!\xda\x07\xf5d\xe2\xdfkw\xd8\x12\xa2[\xf7\x9c\xa7\xfb\x1d\x18\xf6\x8d~\xe7\xf3\xb1\xea\xeb\x8e\xd0\xe3U\xfb\xb3\x19\x1ejs\xb3\x1d\xa9L[\xdd\x1dv\x95\xe3\xfb\xda\x1e\x1d\xb6\xb7\xb7\x14\x96}[\xd5\xcd\x9e|\x00={\xdd\xdbf\x19\xdf\xd1\xff\xc6\xb7\xe7\x08\x95{\x99\xce\x8d\xf7\x96:\x86\xed\x1b\x07-\xfb\xf5\xbaX\xcd:\xeb6yk\x1b\xf7\xe4\x19\xc1^\xa3\xb2\xa7\xaf\xaa\xdd\xcaint\xf2\xa9\xcaZ\xa8\xc9\xdd\x9e\x00\x9d\x95\xd6`\xe7\xb9qF\x01\xfc\xde=\xd87\x9aCao\x7f-\x8a)e\'\xb5YP\xf3B\xd8\xbeAe\x97\xf3\xf6\xf4\x8f\xfe\xe7\x05\x1ey\xd87\xc0s2\xbc\xadR\xccr{\x86_eo\xd9\x01e\xf1\xc6\xd7mG\x1a\x81Of\xd9\x8e\x04\xe8\xd8\xb4_UD\xb3\xfd\xa2R<\xfa}\x86-\xba;\x17@\xf3\xb0\xd3j\x07h\xb7\xbd\xee\xf5\xa9\x16\xf8\xbd?\xe8\xb1\xaf\x96G\x87\xed\xcf\xfbz\xa7\x0f\xba\xca\x7f+\xbf\xb7\x89\xeb\x9d64\x7f\x97y\xd1\xe5\xd1\xef\xb3;\x9f5a\xbb\x19\xfc\xde\xb3{\xe7\x11\xa2\xc9YP\x80\x9e\xfd9_+\x08\xbe\x9b\xdfV\xb5\x10\xdd\xef\r\xa8_\x9f\x0c\xa0\xe3\xdc\x80\xae\x154\xee\xdb\xd3xw\x86\xb4<:lGJv\xa6<P\xf6\xd8\xc0\xeb\xeef87\x06\x9d\xce\x8aro(Z\xf1L\xf9\xdd\xcd\x005\xdf\xc8\xdd\xcdp\xd6\xb1\x7fCP\xf3\xf6\xac\x08=\xa3\xf0\xde&\x1a\x8f\x91\xd5|-(\x1c_\xb2\n\x14\xb5\x9d\xf0\xeef\xf8\xddI\xe7\xe0\xe0\xb2y8\xcf\xf6\x08\xde\xbc\xee\x9dnx?\x12\xdc\xe9F\xb0O\xde\xddl\x04\xf6\xd5v(\xbc\x88\xc1n6o\xd9J\xbb\xd9\xef~5\x83~\xbe\xde\x1e(+{\xdd\xe0\x9aSs^\xe2y\xe7\xc6\x18x\xee\xff\x8c\xc2\x83\xe8\xc2{\xe8\xef^\x07\xad\xea\x95v\xd1\xca5\x9f\xef\x96\xe6\xd1\xef\xbd\x86_\x0f+\x7f\xd7\xf6\xf6k\x9bM\xb8\xa7\xf4c\x1b\xdan\x06\xa8Yn#B\x8f\x9d\xd3\xaf\x0f\xea\xa0%\xbf\'l>vN\x86\xb2\xe0\xfd\xc8\xe6)\xc2Q\xc8t#P\xd4n\xc7\xd5v\xb3\x19Xn\xb6\x8bZ\xd9\xbc\xdf\xdd;\x9f5(h;\xad2K\xf5\x01te\xf2\xbaPO~\xdf\x16\xcf\x1b}\x89\xd03\n\xfd\xbey\xe1($\xf2\xb7\xcb\xe8\x9f1z\xd7\x91\xa0fm\xda\xcc\xc1\xd1\xef\x89\xac\x11\x99u\x89^L\x14m|\xb3\xfe\x80\xbe}\xd5x\x14\x1a\xdf\xdad\xa5\xccM\xb7c]G\xbc\xf6e\x85\x96\xae+\x14[e\xf6\xc6\xddsp\x95e\xb7_\x01z\xde\x07\xaf\xb7\x07\xbf{<\xea\xa5:\xf4\x0b\xf6\xabk#\xad\x8f1\t\x03\xd0\x07|n\xe6\x91\xa3\xb2\x8b\xf6\xba&e\x93\xf30C\xd9\xe3u\x81\x9d\x01\xd06\xdc\xcb\xd4\xf2~\x86l\xf7\x14,[\xe8\xbb\x8af:S~w\x86\x83\xd6\xefs\x7f\xfe\xbd`\xe4\xbb3\x18\xba^\x9b\xa1\xe0;\xfb\xbaVA9kpztZo\xec{\xa7\x83\xb2{\xa1\xd5\xf7\xa5\xadjo\xab\x92G\xc7k\x13\x16|\r\x07\xf4\xbc\xd3\xed{/[\xde\xbb\x95W\x84\xda\xf8\xde[\xdb\xf2g\xe8\xfb{e|\x13\xc5\xd8(\xda8\x02GF\xbf\xb2\x97\xa9}\xa8\xb9G\xa8\xed\xcf\xd7\xdb\xb3\x02/\xf1\xb5F\x00=\xf7\xfd\x92#\xd4n@\xf7\xf6\x14\xd4\\V\x84\xda+\xcf\xf5\xe7\xac\x8f\xaf\xe1\x93g{M.\x12f{_\xee\xf52\x11Z\xf4\x17!\x9a\xe9\xed\xe9w\xfd\xee`\xcf\xb9\x910\x1bv\xef\xe3U\xb3\x9d\xff\x96-6s\xea\xf5\xf4B\xd9c#\x15\xf3$\xe0ww\xa2\x1d\x89\xd0lv]\xbe~\xe0}\xbd\x10\'ZiXT\xc9\x03\xe8\xf1\x12\xf7{\xb2oo\xb9\x95\x14\xa1fm\xde\xf7\xa3\x1d\xcc\xc9\xbbB\xf7\xf5\x15\x0c\xfe.\xa1\xfd\xbd\xa7\x1c\xf4\x916\x17\xbbE\xd9\n\x85\xde8w\rx!\x02\xf4\xd8\xde\xf5\xbe\x01\xe1\x08r\xc4\x82\x8c\xef\x1a:\xbe4\xfa\x05\xd1GF\xdf\xd6\xd1\xf5\x9cl8%\xdd\xac\xa3~.z\xe2\x10\xba\x9c\xe7d\x07\xef\xa1\xf7\xed\x18\xe73\xdf\x08\x06\xb7JV\xcad\xd4Vh\x88&\x8e\xaf\x1b\xdf\x83\x98\xbc\x97\xd8\xd6\xe0E\xf1\xed\xc9\xfc\x0cTvI_q\xd9F\xa7d\xc5\xb2\xf5\xce\xf6\xe37\x83V\x95\xbb~\xcdk\x8a5\x97.\xe7\x02}W^\xe22\xb7\xf9\xec\x1b\xe5\xbcMpod\xbd\xef#zfl\x99\x1e\xcd\xd7V9+\x94j^<\x9f3\xff\xa2\xccqP\x82\xda\x9b\xd7\xd9U\xb8\x9f7Y\x8c\x85\xdb|\xac\xeb\xd2"\xd4\xac\xa0c]S\x9b\xc5\xd3[\xf9\xf7Z\xf4\xce\n\xd1\x81;\xc3#\xe3k\x96\xb9Y\xd74F\x85N\x1cA\xf9\x1e\xfa\xb3\xcahnL\x1a\xdf.\xbf\xb7\xe9)Ih\xd55\x18\xcev{\xd7\xa0\x11\xdcb{?\x19\xe3E\x87\xec\x1b\x84\xfaW\xcb\x9c?\xb6\xb9IY\xb27~WY\xf6\xd1,v\x03z\x10-\xe4I\xf8]e\x19F\xb0\xcb\xde\xfe :\xf9\xf6\x94\xa1,\xeeW\xd5VY\xf6s\xf2\xfa\xdc\xb0\xac\xad\xdf\x12\xa1\x89\xd7o\xe2\x9a\xad\'-\xaa\x93Pm\x15\xd7\xcc\xef\xceY\xfa9\xd3\x19J}Ul\x14\xea\xf6h~c\xa8\xec\x8d\x8fz\xf2\xc6m\xde[*}w\xd0\xef\xd5\xf1\xcd\xe4\x93\xd1\xf1m\xeas\x0b\xe7\xd5\x8c\xd0\xcaw\xc9.\xad\xe2\xf5\xdb\xb9\xec\xf9\xee\xfb\x8b\x06\x97=\xab\xbb\x16\x87\xe2\x18u[)\xc5{\xa8\xee\xdd9\x97`\xdf\x98\xb6RJ\xb0\xf3\x9bW\x1c\xd1NqP\xbf+\x05\xd0]\xc9\x13X\xb8\xecJ\xf8\x9e\xf2\xbbRJ`\xf3\xdb\xab\x16\xfe\xa2<\xddyT\x82\xdb\xa2\xf9\xae\xb1l\xa1\xdb\x04\xa1\x18)\xd1l\xa5\x14\x7f\xeeg{\xa3\xa7\xef.\x1a\xc1Oh\xb1\x95\x12}\xd7,\xe4\x8bf;\xf7k\x80\xa6\xf7\x86\x0b\x96\xf9\x83eS\xd7[\x1b\x96\xad|O\x11\xf4\xbc>T{\x11\xa36o\xb7\x16\x82\xc8\xdbb>\x19\x1a\x85\xe9\xce#\x9c\xb1z\x1e=\xb9\x06\xbb\x99\xf9\xaes\r\xd6\xd1\x9d\xcf\xd5GV_\x7f\xfbE\xf3\xeb\r8o\xc7\xbf\xf3\xb9\xfa\x08I\xb0\xaf\xf0\xbb\xdc\x93\x85\xbf+7\xaf\xcceeW\xc9\\\xd6v\xd1;\x9f\x83\x08\xab\xb2m\xc6\xd6 f\xfb\xce\xd8\x1a\xdc\x7f\xff\x8d\xde\xbd\xbd~\\\x0b\xd8\x1b\x18u\xb0\x1c\n6C\x196ck\xe0o\xbf\xbbw\xf5o\x13\xf7\x16\x83\xe8\xa0W\xda\xaf\xc6\xad:7>\xb0\x91\xb0lQ\x8fz\x0e\xe2\t\xdf\xbdN\xd1\xa2\xfe\xf6\x0c1\x18b?\xff\xcc\xc9\x16\xd89wN6\x1f\xe7V\xab\xcd\xc9 >\'\xdf9\x895\xf3\x8eT\xa0,\xf6\xf3\x9d\x93\xcd\xfbs,{\x85\xca\xf6,\x16\x05\x94\xfd>\xbb)v\xebwN\x02\xba\xc9\n\xfa\x92\xef\x9e\xb5P\xef>\xd9\xfc~u\xfd\x849\x88d\xab\xd9\xa1\x0f\xdc4\x9b\xcd\x9c V\xcd\xce2.[\xdc^\x17D\xef\xd4\xe2\xd0\x07r\x10\x92\x8dQ\xf7^&\xdb\xdb\x9f\xdc\x83[\x8c\xbd\x11\xdc\xb2\xd9\xda\xdc\xba\x8d\x11\xd4\xdc\x93\x1b\xa3\x1e\x8c\xef\xb41\nZ\x05w+\x8cIX\xb4\x13\xcaw\x07\xbf\x88\xe1\xef\x85Q\x80\xb3\xecd\xbf\xc0^g\x16\xf2o\xcdOf{\x03\xf6++{\xdf\xe8[\xc5_t\xca\xcam"\xf1w+\xb7J\xbe\x9b\xfd\xee}\xca\x82\xedm\xbe\xaf[\x16F?W\x1a\xfd\xcc\xdeZ8a\xdb\xad\xb9\xb2}%h\xf2gw\xbb5\x97\xfe/\xd4F\xbf\xd2Jyk>9\x9e%D\xed\xdc\xef\xb8BO_U\x9a\xb1\xb6\xba3[A\xb5\xe2\xce\xe0\xc6h\xd2\xae\xa2\xbfw\xe3\x8et\xca\x8e$\xf6\x15\x7fw\x88W\x8d\xca\xcaNX\xb8lN\xd1\x0e\xfc\xe4\xd0\x1b \xfd\x9c\xbb\x8c\xef-\x8b;\xff\xa2S\xe3\xfc"Zev\xe2d\x8e\xc1\xa8\xc3\xa1\xb8\xf3\xf39\x98\xe5U\xab;\x14o\xf4\x89NX\x9dW3BSx\xb2[_m}\xc7\xc1V\xa5\xae\xb1j\x84f7\xebj0\nl\xc9h\xabB4s\xbch\x92\x9ac\xeb\xeb\xac}~\r\x97V%\x8a\xcc|\xb2\x94\xd5\xdf\xcb\xdf]\xfa^Fe\x93\xf3Q@\xd9\xcd1\x182F\x07\xadd!\xeb\xfa-\x8d\xac\xeb,1\x18\t-s\xfb\xbd\x1c\ts\xacz\x19\xfdZC\xb49\xdb\x0c\xd0R\xddN\x88h\xa2\x9d\xa1\x02\x8a\xfbUq(\xbc\x02\x94\x89\xb7\'\xeb\x8d\xe9f,\xd4,>\xe4\xf2\xa1U\x1do|\xdaWr\x97\xccboT\x87b\x14\\\xc6[\xea\x93\xa3,!\xbb\xe1f\x89\t\xac\x0e\xc5\xb7\xa7\x867\xebGN\xab<\xe8V\x9e\xe5\xbdl\xe0\x8d\xde\xe6\xe4\x94\x9d\x01\xcaf[eu\xa0\'\xc1\xfaj9\xaf8\xf6s\x91\xb9AeKv\xf3\x19\xcbn\xf1\xd8PY\x89\x07>^\x17\x8b]\xa66\x0b\x9ag\xe8\x0b\x8a\xf7XDqu\x17\xf22\xe5\x0f7\\nUvk!\xfbs\xf0\xbe\xd1#\xda\x93xl~=c\xcf\x19#\xf7\xb2|\xcbf;\x7fk\x8b\xd0J\xb7\x89\xe3\'|d\xe7\xbfom\xd4W\x14\x99\xa9\xa8\xbc=%l3xM;\xf9Esh\xe5\n\x9a{\xe4\x8f\xb56s\xaet\x96\x11\xccb\x03S\xab\x8eo\xf3FI\xe1wO\xe4@%\xff\xf3\x19\x05\xf6\xba<\x95\xfb\xf9\xf87`o\xc7\xde`\x1b\xa9q\xd9R%\'\x1d\xca\x16\xb3\xbeZB_\xfd#\xfb\xf3\x8d%\xce\t\xe6$\xb7j\x00\x1a\xbd\xb5\x11Z\x93\xbe\x1eR\xd9\xed|\xaa\xf0\xdd\x9a\x9c\x9d\x93\x82=6;\x14\xbd[\xf4\x16\xa3\xa7\xb3\xbc\xf2ho\xb4\x08mE\xa2\x85\xa9\xe6\xca\xfe\xe7"\xad\xea\xeen\x95\x82\x9d\xa1\xe2\x9b\x97\xb3\x91\x12\xbd\x97\xc9\xde\x0e\'\x0e\xb6yE\xeftn\x7f\xe6\x17@\xb5dZ\x84Z\xfcd\xc3\xb7\xc53\xdb+Eh<\xd2\xaa\x9d\x9cU\x0few\xd7\x88\x85[\xb6\xdc\xb7\xb6\x81o\xa9\xcf\x9b\xbdy^\xc3g\xa5w\xd8\xcc\xd9gs\xe0\x1b\xae\xadP\xba\x0f>\x8d\xbf{\xc6\xb7\r|;\xb6]\x85\xa3\xb3\x86\xa0\xfa\xa2\xcd\xa3\xe0#`7\xd8\xfc\xed#\x8aq#\xfc\xce\xae6\x7fv(Z\xe6\x8b^\xf0s\x94\x99\xa8h\xe6\xb7\xb6&(G\x0e\x08Z\xd8\x0f\xfcF,\x98\xaf\xa0\xd2l\xaf\\v\'\xbd\x1d#:\xa6\xc6\xf3c\xcd\xb5\xe9\xab\x16\x95mzwF\xb4mY\xa1T\xf3\xe4\xb8\xa0\xcce\xd7\xd6\x15\x1a\xa2\x14\xcd\xf2\xc7X\x93\xcd\xbf19\x12\xe6\xa0\tg\xbb\xa2\xfbd\xeaQ\x04\x8e\x9d\x0b]\xdf4o\xab\xca\x8d\x17]\x11j\xe3\xbb0.\xe8\x91\xdd\xec\xbe\xb4\xe2\xef\xad\xee\x8d\xef\x96\xbdq2\x85#\x9d\x0e\x9a\xd5_\x87\xdf\xb5\xdd\xec\xe6\x89\xe0|\xa6;\x0e\xa1p\x1f\xcc\x1d\xa3\xb3\xcc\x9e\x9c\x1a\x1b\x8f5\xf7\xa6k\x10\xcb\xb6\xac/\xe9\xf8{\x13\xfb\xbd\'0\xb0\xc0\x8bv\xed\x0eu>d\x8bs\xd3s\xb0Fh\xe6\x08\x8d\xceh\x9fa\xf4]\x16\x1f2\xc7\x04f\x8e\x17-5B{\x89\xa2\r\x1f\xb9K\xa6A\x91\x8ab{C\xbe\x06~wJt\x07\xd5<\xdd\xe9\x8ceG\xd1\xfb \xa2[\xfdfP\xf3\xb4\xd8\x806)"\xf4=\x8f\xce*\x1b\xd9\xa3\x10\x1b?1\x12\xf5ysx:\xdf\xad\x12\x96m\x16\xd9U\x97G\x87Y\x05}`\xf4\xec\x1f7\xccx\xd7B~\xd9W\x1elU\x99\xef\x0e\x9c\x91\x17\xc2\xd0\xfe\xee\xc0\x19\xa2\xe0\xb0\x9fG\xd6Q\xa0~&\xcb\\\xd1\xd6\xf5\xb6\x18\xce\xe7\x14\xa199\xee\x9du\xf7+\xdb7f\x84\xda\xeb\xe1\xe5\xee\x80U&\xfe\x1cYG\x83\xfd\x93\x93{\xa3\x91O\xc6\xa2\xc1\xe5\xb6X\x93C\xfd\x19:\xb9l\xe2w\x8d\xc9e%kf0Z\xb3\xd8*\x84\xb6\xa5\xf7_D\x0b\xc7\x99w\xf9EY\xbd\x97\x84Vg\x15L\xef\r\xc8\r3\x14\xd4#\x97bt\xbb}cz\xffs\xee\x0e\xc5~\xce\x98s\xa1\xde\x1e\xc8\xc1\x9f\xde\x07u\xbdL\xf4\xdd\xa57\xcd[s\x13+\xd7rL2g\xca\xb7\x10\x9d\x99\x18\t\x12\xb7\xb9\x0c\x97\xd1<\x83\x1d\xb8\xfd\x13]\x98\x8fcV=\xe5/<\xd4\xaa\x1b%u\xbd\xa6\x88\xb6\xa1Q%\x88\x96\xe5v\x06h\xd5.z/\xc3\xdf{jN\x8b\xf2\x9e2\xbf\xef\xdfWZDG\xd1\x9b5\x8d\xe0py\xa9\xf3\xee\xb1\x9b\x19\xead\x1d\xcdD\xf7}Y\xbfyD\xb9i\x8f\xbcj\x15\xcez\xcb\x12}\xd7"\xb4\xf0l\x9f\x8c\xa6\xa5\x11\xecT6\xb9\xfb\x02\xa2[\xf3S\x0c\x85\x9d\xff\xfa\x90\x11m\xd3\xd9\x1b#\xf0nM\xcay\xcc\x12\xe7V\x1c\xea\xe3\t+p\xe7\x81wK\xb283G\xb0\x97\x1c\xa2K\xdf\x7fo\xcd\x97m\xf5\xbe=!Z\xf9\xd5\xb2`\xcd\xe5\xfa\'K\x84\x1e{\xb2\x0e\xcc\x96\xfd\xbb\x11,k\xf3\x1e\x94i\xfb\xa2\xbd\x9f\x0c\xd4\x08\x1d\x16\xf5\x8f\x19\xbe\x8f\xcc\x8d\xc4\xd9\xc1\xf2\x82 \x99\xc5\xf9c.\xcfA\xf7~c\xc6:XP\x84\xbe\xecI\x9br\xa5\xd5\xf7\x05\\4\xd8*f\x12\x13\xd4N\x9cF\xd9\xdf/\xa3\xa5\xe5-\x96\x08\xb5\xf7\xeeIY\xe7:\'9c]-\xf3A\xd9\xeeYr-7\xe5\xd1\xeb\xad<c\x0e\xfe\x93\xa3\xc8\x9fgIo\x14\xb7ot\xff\x9a\x06\xf6F\xf7\xfb$\xe4\xc5\xc0[93\xb6)*\xcci\x1d\xb8/\xbdU\xdf\xe5\xbb\xf9_\xa8\xe4z4Fwry\x13\xfd\x9e\x92\x9dy0\x04\xcd]\xcf\xa3\xdb\xe6\xa2/&\x82\x16\xca\xc62\x86\x8d|x\x18\x9d\xaf\xa0\xc3\rw8_A\x0f\xce\xc1\x14\xa1\xb5j^\x8c\xd5\xdcN\xa6|9\x96y\x82\xb2m\xbd\x1e\xb9\x9f\x8c\x10\x8f\xce7\xe6\xb3\x9c\x9b\x08\xb6\xb9&\xdbUF!n\x96\xfc\xc7\xdd\xf1g1\xd2}\xe1\xa05\xbf\x19\xa0\xc8\xa9\x88=\xc9\x1c8\x0f\xf5d\xb9kaD\xe8\xca\xe4\'\xc4\xf1\xed\xed-[^_\x1f\xa3\xf9=\xbb\xcb\xcb\xcf\xf0\xe0\xbc\xca7\x02v6b\xc8\xc9\xcc\xeb\xd23\xb1\xeb\x9c1\xa2W\xadg\xca\x1aL\x8e+\xac\xfb\xf7\x94w\x1d\xc9\n5\xab`\x12_\x90\xfa\xcc\xb7C=\xff\xf3d\x94\xf3C\x8d\x1f)\\\x83\x87y\xe9\x91\xb2\xb0~\xa1\xac}7!\xe3\xd3s8\x85\xbb\xf3\x15\xb4\xbb\x03\xb7\xe1\xb2\x93\x00]\xcb\xe5=Y\xcd\xfb\xde\xe96qX\xbd\xa8\xed\xfc+B\x9bE\xa6 w\xd6\xf1\xc8\x9dV\xf5E\xbc[\xbfh1\xdbll\x8f\xde\xd5\xdd\x17\xb2\x81\xfd\xd5\xbc\xdf}\xf20\x8a\x10Z\xce\xde\xfe\xc3KA<c\x07]\xe7=\x96\xb8\xd1\xf2\x1f\xa3\xd7y\x1f\x9c-BOL\xd1\x9c\x1e\xbd;\xe1$\xc6\xb6\xbf6O\xcb\xd1\xde\xcc\xf6\xf6\xda\x1b\xc7\x06\xde\xcb\xa3\xf3\xf5\xe4\x9fL\xf9\x07\xfb\nNI\xf0$ \xba]F\xe4A\xdb\x99W\xe5\xec\x1b0s\xf2w?\xef\xd7~\x7f\xb9\xd1d\xc6\xe6\xe9\xee\xfb-xm\xc9\xc4\xe6\xa7>\xf3\x85L\x80vv7\xb7\xba[\xf0B\x94\x89\x81P-\xe4\x1d\xa1r\xdf\x9f\x82\xce\x88q\xd1\xc53$bk\xccQ\xb4\xf0azt\xb7\xe3E,\x91\xda\x1b\t\x19&\xed\xd6\x96\x1c\x0bJ\xf5o\x049#\xb3\xa5Y\xf5\xc4!i\xac\x98Y\xd8\x0cJ\x84N\xca\xe3;l\x9cO\x0e\x99\xf1\x8a\xfc\xa2\xe3g(!:q\'<\x0c\xa2\x7f\xfe\xb3\xfa\xda\xde\rs\xc3\r\xed\xaf\xf5\xd5 \x97\xc7j^g>\xb7\xe3%N\xd8\xe6\x1f\xfeV\x89\xda\x85V-\xf3\xab\\_\x01\xa2\xd9\xf3?\x03\x9a\x92\xe3d{\xd1\xd2^\xbf\xe8\x0f\x17{\x80\xf6\xbf\x1b_>\xd9\xee\x0f\xf6U\xe9\xff\xadv\xde\t#\xf4X\x14`\x99\x1f4\x0f\xdb\xaf\xf6 6\xddw\xcf\xd9\xb4\x13>2\'\xf9^\xf6\xe0l\x7f\\\x96\xfdd\xb4\x0c\xe5\xeb\xc3\x99S\xc9#\xf7\xc8\n\x95X\x88\xc3Z\xac\xa7sG>d\x9d\x93\xc01\x08\x910\x95\xb9\xd0\x07\x94\xc5_\x94\x88\xc3Y\xbd\x10\x19\xf9\x9f\x1f\xb1\xf9au\x07\x11Gi#\xef\xb4F\x0c\x02o@\xf1\xaf\x0fi#\xdf\xb5\xf3\xf5u\xe2\xca\x96\xbeJ\xcd\xa1\x8e\x91\xef\xb0p\xdb\xbe\xb14\xf7\xe1\x0bb\x99\xc6\xfe\x17\xda\xb7z\xc6\x0c\xfd9\xe9&\xb1\x81%\xfc\xee4n%f;wh&\x0e\xf6\x17\xad\x8e\x83\x1dQ{}\xb0}\x83F\xa1\xe8\x8e\x84}e7\xaf\x19\xa2\x9d\xbcj\xd0\x1b{\xb7\xbf\x97\xd6\xef[\xc5\xe8\xc4f\xaf\xbbw!&\xfc\xccLS\xc2\xa2\xff\xdau\'\x8a\xa65b\xe0\xd7H\xb6M\xec\xfdrw\x06\x95\x13\x8c(\xf3\xb6w\x10\xabV:i\n\xe8\x19\xbaP\x8f\xe0\xd1X\xc4\x10-t\xee\xdf\x17Z\xf1\xe6\xb1:C\x0es\xa5\x05\x15\xff\xe4\x04\x05\x0e\x17\xe9d\xde\xc7\x1c2\x8a\x0c(\xfb\xe54#\x86|\xb79\xab\x00\xcb\xf2\x0b~\xe7\xefJ\xc6z\xe3\xb2\xa5:\xab \x88\xec\xca\tu=\xdc\x9e\xb3H\x13D=T\x0b\xf5D\x9e\xcc\xdc\x0e\xc0\xe0\x9d\xfdk\x1a0j\x02\xda\x93c\xf2|\xff\x94\xb4\xffN\xf6\xfc\xc3\x8dJ\xea*\xbf\xe8\xbb\xf6c4g+{s\x1f\xe8\xf7f\xb2U\x14-\x8aRo\xb4\x7f\xa2l\x05\xc1/\xfa\xea\xfb\xdd\x19*pg!\xfag#\x95\xc3\x9a\x08\xbf\xe8\xab\xafw^U\xe4\x8e6t\xbf\xa3P\x90q\xd1\xfe\xc5~-\xb7\x0co@\xb7\xcd\xeb\xbe\x894\xd2\x12z\xcb\x1a\x8f\xfa"\x1d"\xb9;\x83\xbf.\xdf\x1d\xc92\x8c6\xea\x1f\xa9\xaf\x1ev\xa4\xfc\xcf\x1bA\xf6\',X\x14\xd9\xc7\x14\xbd1T\x8bk\x96|\xd8-\xa3\xef\xf5S\xa0fy\x13\xd9\x1fV\xf7&\x05+\x8d\xf7\xce\x11jw\x9cM\xbaZ\xf9\x13\xbfhT3\xa8P\x05QR\xe0\x81L\x81\x9f\xa1\xa1\x8e\xd8\xa3\xbbh&\r2i\xf3\xf5o\xe0w\x0bGew\xf9EC\xef8\xf8\xdd\xd4\xdd\xcb\x14\xb6\x8a\x94\x0e\x8e\x02\xc6#}\x95:i\xbd\xc9\xdcH\x1du\xe2\x8e\x9d\xd3\x1d3\xc0\xfd\xbd\xf9F+]{#\xf9(t`\xd6B\xb4F\xa8\xda\x93)\x87\xe8$\x94\xda\xbc\xac\'A\xf3%]\x1b\xe9x\xe4\x80U>\xc1=\x852\xc8\x9e"\xe3K\x1ef\xd3\x04\x10\xbb\x9dG\xd0\xf5\xf3\xc6\xd1\xb7~&f\x80\xa7s?\xb7\xe2"p\x92\xf7\x9b]\xd6\xf1pNv\x9c\xed\x8f\xcc\xf6\xd2"\xb4\x0f\xb7#\xa5 Rb\xe1\x1a\xd43\x05^\x10\xa2u\xc4\xbaxj#\x91.\xde\xa3\xeft+D\xc3\xfdJ\xa3\xfd\xef\xcb\xc5\x13Y\x14\xd3\xa1^+j\xde\x13\x8b\xf6\xe7A\xdav\xba_u<\x17\x9c\xe7\xa4\xe2\x99\x12\xe7\x89\x9c\xf3\xc8yM7\x9ee\xf1\xed\xe9\x9c\x83\xc7V\xb1\xbd\x9d\xce\xd0\xe7\xb5(\xfe\xb2~\x12\xf8\t\x1f\xb37\xca_L\xd1\x07\xb4\xbd^\xf1\r\xccx\xd4\xaa\x1a\xd9\x0c\xce\x17T\xc2\xb2\xa1\xad\xf2\xf5\xb1fBc\xe5;\xb1T\xaf\xadb\xdf\x1d\xa7\'\xbf-\x8a\xe6\xd0~4n*\xf2\xb7C\xd9\xbfuT/G\xca\xfd\xee\xb7\xad\xc2e\x19=L\x9e\x9f\xca\xe6F\xad\xc2\xf1\xfd\xf1\x03\x1f\xbfh\xf5\xe8\xb2\xb7\xe3\xcd\xbaxo\xd9\xcd^b\x9aW\xcb\xbc\x1f=\x93.\xde\x8b\x9e\xfb/p\xb0\xc3wK\'\x0b\xaa\xc9w\x8fm\xd6\xd1\xe6\x7f$kUt\xf1\xd4\xfa\xa2\xbb\xc6y#(\xc4nw_\xc2\xdf\x1e\xe4\x189Y\xdd\xd9\xc7Bd\x7f\xd2\xbdo\xa9\xf3\xc3\xae2\xf0\xe6\xa5>\x19x\x8b\xc9\xfed\xcf\x8dT\xf34\xcf\xab\xe3}P\xef\x92\xac\x9ag\x96\x1b3\xc6,\xb0\x92\xd1S\xb4\x1d\x8a\x19\xcd\x13\xef\xce\x8f\xc6\xb9\xd1\xbd\xdb\xdd\xcb&\xde\xd9]\x1e\x10\xdd\xf7]\x16vA_\x81\xf3\xb8\x92\x9f\xc1\xde\x07\x93\xe6\x11\x18\xfa\xe3u9V}A\xef\xc7\xf1\xc9\x9c\x9e\xdc\x03=\'\xc7\xa20\r\x85\x1a\xa1\xdec\x83\xe8\x98\xea\xb1y\xc0\'s"\xd8E\xdb\xeexl\xc6\xbf\xcaV\xd6\xc5\xcb\xd2\x93\x9d|_\x82\x9a?g\x85\xa8\xb3\x18\x9f\xc8\x17\xd4\xd1\xf7\xf5\xfd\xafrJ\xaf\xed\xdd\xf3\xf7\xef\x16\xf4k\xcf\xf2\xd7\xe6\xdf7d\x8f\xbe\x1ad\x9d\xde\xd9\x8f\x1fi\xf5\xbf\xd7\xb4\x9f\xb2\x03\xbdy\x8f\x9c\xfb\xd7~\xc66\xdb\xb90\xd1\xc7h\x11\xbf\xec\x1bi\\v\x13w\xc7\x17\xce\xe7\x9f\xb7\xc5B\'l\xc7\xb2\xdd^\x01ZF\x9f\xaa}\xd7GW\x02\xda\xe9\r\xd7T\xf3N\xd9\xeab>a\x95\x15f\xe5\x9a\xf1*\xbb:S\xb43,\xbdib\xd9V\xdc\xad-\xda\x19\xae\x06h\xb4\xe7LT\xdcs\xb76\x8f>.;x\xc1\xad\xde\xb1\xac\x1fo\xfc#\xb1\xa6\xc0\xc5\nek\xa8\xd6\xf7\xa8\xdf\xbb\xe1\x1b\x81Z\xd7\xb9\xe2\xfb\x82\xcbn\xe8\xf86\xf1\xa8\xcd\x9f\xf1]Co\xe5\xf7\r\xc8\xd0u\xb2\x93\x1ap\x93\xda/\xfaF\xff\xa2\xc2\xda\x89\x19KX3\xecW\xc3\xa3\xebj\xdan\xd2\xd4{\xcb.\xaf\xf2Y\x83\xbb\xd5\xc4\x97\xa9_k\xb3\x8d\xbf\xbe\xca\xe5\xe8\xf0\x12:\xffN\x9c\\\xf1\xcd\xda\xd0\xf7\x95\'\x17\xdc\x91\xce\xfbQ\x7f\xa3:\r\xfd\xc2\x9e,\xe3=\x17\xf2Q\xdd\x124\x15\x8dQ\xbf\xe84\xb4\x16\xd2\xe3{\xcbVB\xbfp|\xf3\xf5\xc6\xc3~\x05h\xcad#U\xf4R\x01\xb34\xbdx\x9e\xb3\xec\xb0\xca\x97\x00\xdd\xefl\xcf\xa0\xcf~k\x9e\xc6,\x9d\x12\xbe\xc3j\xccX\x0eQ\xce\xaa0-\xbf\xd8\x97+\xeb(\r\xe7W\tX\x14J&\xa5\xbf\xf0\xfe\xfb\xa5\xab;i\xd6\x0c\xb5\x99_\xb4e\xed\x0b\xa7\xe2\x926{\xcb-x\xc5\x13-?}\x85\xbf\xb9<A\x8c\xcd\xfd\xbd_\xed\x93\xff\xeaD\x1d\xb8\x1c\xcf\x8e\x11\x0b\xe7<\xaa\xa4$u\xa2\x1d\xcc\xaa\xdf\x14UR\x00\xfd\x89e\xb2L\x05\x8f^]\x80y\x19\x9e\xdb\x8d\x83:\\\x7f\xa3c\xfc\xc6\x99\xed\xab\x90\xcd\x9f\xb1\xec\xb4\xf7\xb2\xbd=\xba\xed\x1c\xdc\xa4\xe5\xf7\xbc\x11)\xe7\xdc\x9f\xc3\xa3\xe5Fgm\xd2\xf2{\xcb\x0eV\xaf\xa36\xc3:j\x1e]o\x06J\x06\xef\xf4\x03\xd1,\xe7\xdc\x87[[\x83\x9d\x7f\xb9\\\x00@\xfb\xd0\x8c9B\xb3\xcb[\x84X\x97>]\xb4\xc3)\xdb\xea\x9b\x9dT$\xd2\xc9\xd0\xf1\xc63\x16R\xeb{Qc\xb3\xdf\x18a\xf5\x97\x13\xbf\xde\xac\xb7\x81o\xb8\x86\xb67\xfej\x1c\x1b\xa9\xdd\x9a\xf3\xcf\xdc\x18o\xa6\xc2\xc2\xa8\xb0\x98{\xc7\xa1\xdb\xbd.\xb5\xc0KLZ~Z\xb6\xd4\x08\xad\xc3\xbdy\xb5\x8f\xf7\xd0)e\x93f\xfa|ELD\xa4\xe5\xa7~3\xf0\xaa5\xef\xe9\xbdo|O\xf7Y\xd87C\xff\xe9>\x07\x1f\xe2\x19\xfa\xc7\x17\xcf\xc15\'\xff\x0e\x8be\x97\xcb\x97\x84(\xd6\x92\x95\x8f\xf1\xa2\xddN\x8d\x1b_w\xbf;\xec\xbb\xadcT\xa7e\x7f;\x06\xc2\x07b>\x1b\xb3\xbed.;\x86f\xda>=XG#B\xc5{\x99\xa0f\x8c\x8f]\x1e=1\xf9\x05\xf3\xf8 \xb6\xb6g\x8a\xcb\xc56\xd7\xf2\xe6\x01\x99>;\xa1\xd9b\x02\xe7&\x95\xc0\xb7\xec\xf1\x14\x81\x9a\x0c\xc4\xd6\xee\xac=\x89\xa8E\xcf\xb2\x0e\xe0\x89p\xeeQd\xf5_\x7f\xd7\xf7\xd4\xf8\xae\xa3E\xe8:o|\x85\x94\xfe\x0e\xfa\xf6\xe4\x18\x18\xd1}\xf6\xf6\xb3\xbag\xf3\xe8\xcdNZ\x93\xb4\xfc\xf2\x89C:Y\xe0\x18I\xfe\x98\x9a\x1a\xdd\xda:\xcf\xd8c!\x8fNZ~oYc\x8c!\xb5>\xe3WI./\x06\xd6\xd1,\xce\x7f\xd5\x83(\xc7\x85q\xf5z\xdf\xcf=B+\xf1\xf4\x9ex~\xf5\x06\xb0\x0e\xa0\xde\x9e\xc0\x8f4\x82\x9bW"-?\xb5\x18\xafN\xcd\x08\xd8W\xcc\xdaDt8\x86\x9c\xe7c\xbe\xc6WE\xf4r\xd1@\x8e\x18d\xfa\x18\xfb\n\xeb\xf1\x9d\xd9N\\a\'\x03\xe5X2\xe5\xf8\x91&i\xea\x1d\xeb\xda\xdb*\xe3\xa3\r\x8c(j\x9dS\xc6\x8d{g_\x98\xad\xf3\xc7\x96q^\x96;\xe6\x00\x1a\x9a_\x85\x85\x0e\xbf\xe8\xd4\x9cSy3m\xfb\xb9\x11\x14n\x15\xbfw;\x94_=\n\xb7\xb9v\x17e1\xae\xa5j\xb9K\xdd\xa37\xef\xa9eR\xcd;V\xeet\xd9\xa3#\xf01n\x87b>{!]<}\xc5#\xe5;\xf7\x06T\x1d\n/Sp?\nf,\xeb\xe2\x19o@R\xfe\x1c\x9c\xb15\xb9W\xbc\x11\xac\xfd\x11\xa1\xc2\x1e\xbc\xb8\xcd\xe2\xf7VtP\xf6\xd9\x82\xa8\x05`3\xa8\xac\x8b\xa7\xbc[\x95\x94\xef\xce\xad\xd8\xb1c=\xd3\xb3\x17\x82F\xd5\xf4|P\x9c\xa7\xe9^\x0f\'\xa9\xd7\xa9\x05E\xd9\xa3\xee\xe6\xc5\xfatb\x9bA\xe6\xda\xbcom\xc7\xaa\xef\x9b\xf4\xe9N\x86Qu>\xe4 +\x192\xe6f\xc0\x19\xd2I\x9fN<r\x97e\xee\x0b\xf2p{\x11\xf6BB\x932\x96C\xcd\xf9\xbe\xc5L\xccY\xd6\x9b\x08\xa8\xd8\x00:}\xce\x14\xe6\xffz\x9ba\x06\xcc\x00!\xda\xe8Ly\xaa\xf4Fr\xd1\xa4A\x8e6\xab\xd7i\xc4\x82(\xd0\xe9\xfe<0\x9f\xfd\x8c\xfeJ\xc4\xa2@h\xb7}r\xde\xe8\xd9\t\\C\x9d\xe6\xc6\xe0\x9ed&mF/\xffF\xad\x98\xdd\xff\xc4q\xc8\x93\xcbf\xbf3\xe0(0\x1b\xd8\xfa\xe7*\x9b\x10u\xf4|\xd4\xa7\xd3\xeff\xd2\xa7;\xbfh\xeb\xde\x8ehK\x11\xb7\x83[G\x9b\xf4\xe9B\xcf\xf6\xe1\x94P\xce\x9f\xcb\xbb\x85e\x07\xc5#\x1d\xa6\x8bG\xa2\xdf\xafo\xf3\x01f\x8f\x92in$,\xdb\xad\xe6V"\xf4\xc4\x8c\xdd\xb2\xb7\xe6~\xb3\x93Hc\xce\xbc\x97\xe3\xc4\x9ext\x98%\x03\nV\xc0\xddq\x98=\xeaD\x9e\x13;\xad\x86c@\x02\x94Y\xa9\x1f\xed\xc9\xeer.V\x10\x11\xba#\xb4L\xe5\xfdx\x02\xa6\x1ax\xe5Y\x90\xa7\xb9\xc8\xde\x10\xb4Pv\xc3C\xb3\xae\\\xb6\xd5\x86,7zw\x06\xed\xef\x15\xbc\xf0vd\xd7Q\xdb\x1b\xf4\xadV\xc0x\\\x91\xd5Ggl\r\xd1\x98M\xc8\xf1?\xb3\x02]\x9ca\xd4\xb9,\xab\x8d\x98\x02\x9dX}\xa0\xb2\r\x1cG\x87\x9f\xa1fR\xa0\x13\xbe \xc8\xe4\x82\xb2\xa3\n\xfb(\x97\xe5x\xef\xcce\'+Yd.;C\x15\xb9s\x97<\x9cNkz\xb4\xd8\x9e3Yc\xee\xf5\x9a\x1e6!\x88\xda\xdd>\xa7\xb5\xf6\x10\xa5\xf1}\xa8\xcd\xf9\xf2\x9b\x11\x0b\x99\xbb\xd3\xed\x08\xcd\x9e\x91`{n\x16\xd0\x88\x04\x1e\xaa\xc1\xac\xf2\x82\x16\xe6\n\xab\xdc\xe6\xc5\x99\xe3\x8d[\x95j\xc4\x05\xa7h\xb9+t\x7f\xca\x139\x1ct\xfa\xd2ZK\x84\x8a\xaa\xe9\x00\x14\x19\x80\x93Ca\xed\x83\xaf\x0f9\xbbx\xb6O.{n1\x95\x98\x00\xddi\xb5I\x81N\xb9gYcN_LHcN\xe3\xbd\x8dW\x8dj\x1en\xf7\xc6\xb23\xd3:*\\V\xf8\xdc2\x97\xed\xcc\x04\x98\xb9\xac\xdc4\x13\x94}\x9c\x16I\x8a\x7fQ\xde\xa41\xa7\xb7\xd4\x86\xbc\x97:c\xef\xce\x80\xe89\xad\x80\xd5\x16\xe26\x93\xe7\xcbMw\xfdv\x8eS-\\\xf3b\xde<\xea\xc9\xcb4\x05\xeaW\x10\xe3jl~)B\xcfN8;i\xcc\x1d.\x9aAy|\x8d[5\x99\x99V\xd0c}\x01_}\n\xe6s\x8d\xd0\xecb\\\x11-n\rR\xcdI\xb9\xefpnXl@q\xa8\xe7\x9f<\nt1\x03pgT\x18S\x1b\xa3\xc9\xe9\xe1\xe6 \xca\xb1T\xd2\x98S\x9d\x8b\x8a\xfc\xc06\n\x14Ub\x1aszk\xeb\xc8K\xecx?\x06i\xcc}fj\xcd\xc1\xa9\xd1\x1d\xfa\xb83%Io0\xf3\xbf\xb4J\xb4t\x15\xad\x12\xbb\xc55O\xc7\x97\x8bl\xc9\xac`%\xe8`>7\xe9\xc9^\x95\xd5\x07\xcb\xda\rwE\xe8$\x8e\xfd\xa7r\xcd\xc33\x0f\xe7 \xcfkF\xa8(\x0bw\xfe\xeeb\x05+A\'\xdf\x08\x06\x8f`e6!Ae\r\x1e\x8d\xb9\x90U\xcfT\xe4\xd42\xdf\xc8\xdf\xae\xefV\xc6\xca\xf5D\xec\xfd\xf7^\x86\x0c\xed\xccXn*r\x9as\xb1\x91\xaf\xfe\xd1\x8c\xb9L*r\x9a\xbdB<\xf9O\xcct\x91\xb8U\x99\xcf\xc1\xc45g\xca\x14\xf8\x92V\xa5\x90\xf9_#\xd9DENx>/\x9fL.\xfe\xb4\xba\xd9g\x88Zl|#\x159\xe5\x93\xc9\xa8\xa1\xa0\x99\x02\xa0\x18\x12\xb5\x99t\xe2\\\xd9\x12\xa1l\xd7\x1d\xcd\x08eB\xa89B\xbd:0\xf6s\xcfR\xf6!u\x15\xe5%~"\xc5\x10\x98\xcf58\xcbXE.>\x17\x8a\x94\xdd\xce\x82\xaa>\xba\x12T\x11\xa3\xb2\x8bT\xe4\xd4/J:&Z\xb6&R\x91\x93\xb5\xcf\xea*\x8f\xf2\xb9\xb5\x08\x95hai\x95\xbc\xd4\x14.++T\xfa\x8a5\xc7\x9f\xc2m\x16\xb67\x19\xa3\xb6\xf4\xa6I\x1a(I\x99i\xc3\xb2-B\x8d\x8f\x91T{tn\xc0\x8c\xad>~\x92\xd5\x82\x9c\xceTB\xa5!\xd7W\x8bt\xe2\x94\x8d\xb3\xa1\xc2\x91\xe6\xa6\xd9)I\xdfM\xce\xbbEzOY\xf8\'\xe9\xbb9Ttr\xbf\xb7\x90N\x9c\xc6OvT\x92\xd2\x9d\xbf\x92\n\x95\xf3\x15,T\xb0R\xafK\x99\x11j\xefG\x15\x95\xb3\xf4t\xbe/SQO\xc2\xcci\xde\xfab\x9d\xb8G\x94\x0eX\'N\xdf\x07K#\x9d\xb8\xf0\xa5\xe6(\x949?\xf0$\x9d8e\x98\xac\xa8\x8c\xa6\xfc*\xb5\x91N\x9c\xfa\n\x06*\xb2\xa9\x1f\x18\xb4\xfc\x02\xad78\xad\xba\x8f\xed\x01=\x91\x93\xe1\x8f\xe7\xc2$%\xb8"\xfdL\xdavO\x91\xdd{\x90\x12\\\xe1<\\\xd0=\x84\xb2\xc2\xf3)\xdf\xcdS^=nY\xff\x82 \xbfH\x14~\x8f\x16X\xe17/P\xddj\xf0]VU\x13tde\x89\xa4\xb2\xaa\xdaChKn\x04\xdb\xed\x8d\xda\xdd\xe8\xe3w\xfd(@\xd9\xe2G\x01[\xa5\x1e9.\xdb\x9d]\x87e\xb3\xb3\t\xb1,\xef\xa2\xe5C?o\xd2z+\xc2\xcdRI\xeb\xad\xf0~%Zo27@\xb5\x16\xbf\xdb\x9c\x9dS\xa1\xe6-5_\xd4k\xe9\n*\x9c\x12\x95QYG\x82\x96\xe4\xf6Il\x95\x9f9Xsv\x96j\xbd\xbd\xc19\x8f\xa6\xc8V\xd8\xa2\xc8\xdb\xa1\x9e\xe55q\xcd9\xb4st\x85\xb2\xd2\xae\xadP\xc7\xb4L\xdf\xf5\xf3\n\xbe\xcb\xfa\x92\x8f\xf4Unn^A\xd9\xc6\xf9\xbf\x95\xcb6\xb6r\x1b\x97]d\xc7>\x8d\xcb\x9a52H\xafM[\xc5*\xcc\xba#e\x87>\xf0\xd2\xca\xda\xd0\x85}#\xa2\xd7\x16\xefHU\xcaf\xe7\xdd\x0245\xe1r\xfcS\xec\x92\x95\x92Y\x91M~Qi\x0e\xc5w\xc9AzmE"\x153)\xb2\x15\xe6\xac\xae\x01\n\x9c\xc6\x9b\xf4\xdaJ\x18g\x9e\xa4\xcd~\x9f,\xfe\xa4\x03\x7f\x0e\xf6\x86\xf7\xb8\xe2\xefm\xb2~\xa9lk\x9a\x81B\xadj\xee\x8e\x03}U\x9d\x9f\x1f\xfb\xca,\xc6Mzm\xa7\x9fY\xff\xb7q\xd9\x94\xc5\xba\xa6\xb2mj\x9cL\xce\xf0{\xa7\xf3"fXe\xb1^\x9b\xee\xa2%B\xebrk!\xfb\x11\x04-ND\xf9\x86[\x11\xcd\xb6\xca\xee{\n\xa2l\xab\x98^\x9b\x8c~\xda\xa4\xc8V\xc4b\\\x11*\xd1J\x99kf\xbe/Sd\xd3\xb2\xdd\xa1\xb8\xf3/\xd2k\x8b\xd7o\x92\x9a\xb7\xb3T\x83\xef\xe6Fzm%z#x\xa4U\x85\xe3\x18\xa9\'!\xc6u\x93^[9\xd1\xba\xc2\x11\xca}\x15\xfa\x81\xd5rc\x1f\xb2\xda97v\x1a\xcb\nKs\x8f{\xd28\xd8\xa97\x84\xf5\xe5h\xae\xc9\xdc(!\x9a\xaa\xbe\xff\x1a\x8a{l\x8d\xd0\xdc\xdd\xfd\x08\xcbn\xb7\x8eR`\xd7\xd1\xab\x87\x9b\x1b)D\xd5\xeb\xf2\xa7\x9c%\xbb\n\xdcD\xe0\xbb\x9393\x05]\xc5\x9d\x1a\t,\xc6\xe5<\'XswgJ\n\xf6\x8dL\x9ak\xba\xb7gRU+\xcc\xd7w\xdf\xac\t\xedn\xa5`\x9b\xc3w:\xd7\x1b3B\x8f\x9f0-Rd{Y\x0cZ\xa6\xb8M\xea\xc9r\xb5*\x12)\xb2\x95\xbfw\xabs\x13\x19\x8b\x14\xd9\x0e:)\xd3\xa7\xf1\xf8\xb2%\xf3\xd0\xbc\x82\xd3*D\x13\xdf\xf7;\xf7U\xe1\xfb\xa0\xcc\xf6\xb6\xe4\xc4\xa1\xb2mKF\x06\x8f\xeftQ\x9d\x1bVhw\x19\xbe\x88&]\xbf\x84\xb2\xbf\x1d\xd1/\xa7\x96\xdb\x19mM\xf6\x1cBk\xd5\xa8\xec\xa8\xcd\xfc\xbeo\xdf]\xca\xc4\xfbl\x7f_\x00e\x16\xfc\xeepqA\xf0\xddT\xf4\xc6\x875WwJb\xcd\xa3Dq\x14\x86\xb2\xdaH\x96\x9a\x9d\x9f\x9f\xda\xcc\x19\xcd\x82\xb6%k\x9fk\xee\xfa\xfa\x10\xd6\xdc#\xd43\xc3S?w=%\xa9f\xbd\xd3\x11\x9a\x99\x81\x9f\xfa9\xcb\xd9\xfdPO\xe6{\x0e\x8e\x10\xadjO\xd2\xcc\x19z+\xa7\xd1\xa7\xbd\xee\xd19I\x91\x12\x8f\xcc\xc9\xeaV7\xf5$\xc5~<\xb2\x8err\xb9\x0f\xd0\xcf\x8d\xce\x94grY\x8b\x7ff5\xb7\x12z/\x05e\xadd\xd3k\x93\xd3\xaa\xf6\x08m.\xb2\x0b\xd1\xea\xdeb\xe8\xbb\xcc\x84\xd0\xb8\xac\xb0\xbd\t\xda\x9c&\x97\xb1\x03\xe0\ne57=\xadV\x88&\xb7\xf6\xa1f\x89\xda-\xd2\xe6\xe5\xb2\x1b\x10\x1d\xea\x15\xc7\x9a\xbb;\xf7o\xd9|g]\xf7(X\x14\x99\xd4\xdc,\x17]Q\xac9\xb1\xbe\xb3\xa0e\xb8\xb5o,\x0c\xeb\xf2\xc6\xb3\x9a\xdb\x8bNk{\x84\x8eBy\xe5\x84N\xe3\xa3\xd8\x8b\xf4\xda\xf4f\x1d\xa0\x10S\xc4zmEbM\xbbG\xb3\xc4O>MF\x81\xa3\xd0\t\xbd\x8c1u\x92\x9a[\xbc\x13\x0e\xaeys\x9e\xf5\xe4\xb2\xc5\xab\xab\xcc\x7f\xae\xee\x19\xac\xb2\xfe/\xb4LRdS\x7f]\x8dP\xc9\x13\xe9\x8c\xf6\xa5\xd9XTv\xea\x0b/\xb5\xca\xc7\xf4N\x7f\x1e\xc1\xd9\r\xe8p\xaf\xa5\xc6H\xf2\xa3\xeb1\xdc\n\x9d0\xbeI\xeet\x84\x9a\x86`\'U5\xb1\xbd!\xa3j\x06>\x99\x1a\xa2[=6\x97E\xa5Z4\xe9\xca\xa4\x9b\xf6\x8b6\x9bW\xabE\xa8\xe5\xc2\xb3n\xdak][\xb4\xe1\x0e\xd1\xa5\xf1\xa2\x88\xe6\xa5\xfb\xe4E/\xb3\xc7\x98\x1e\x1d67\xfa&e4\x9dW-B\xab\xc6\x8d\xdc\xbeB\x8e\xeeE\xaajz\xa7\x9b\x0eu\xbe\xaf\x93C\xf47\n\xe3\xf2lWRd{w\xb3\xf2\xc6\xc6\xe7\x86\xd9Ig\xd6\x89\xd7\x85\xd6\x11\xe8;g\xd2k;\xbbY\xa3=g\xc5k\xa1P\xbe\x95{]\x1a\x0e}\x1cC\xec\xe4\xb2\xe2\'\x9cR\x96\xfbjp\xd9\xc2\xb9\xa5\x9dQ\xce\xf23U59aA\x85y\xf8]\x05\xd4\x91\x0e\x93\xd1\xd7\xba\xb7\xc5\x1e\xa1\x93\xf9d\n\xd6\xbc\xcco\x06\n)\xe3\xae\xee\xed\xe2\x19\xb0U\xa3:\xcb\x1c\xdb\x9cuu_\xf4\xb2F\x94\x1d\xa1\x12\xadD\xe8\xcd\x0en\x89\xd4\xcd\xde_t"B\xfb\x88\xd0F\xfa\xb0\x8aV\xd2:\x7f\xa8\xaf@c}FhsZ\xf6\xb7\'\xbb\xf0\xe6=4\xbe\xdd\x14o{\x88\x1e\xab\xa0WRF\x93\xd7C\xce\xff}t\x14&\xe9\xa6\xc9\xab%g\x16\x9f\x1d\xf8X\x9b;\x91\xaa\xda\xcb@d\xcc<\x1ds\x96\xf5\xe6u\xb9\xfeh\x1d\xf1|\x96\xf5\x9b\xf8\xc5d]\xbe0:\x9d\xa7C\x9d\x12\x9c\xe9\xa6\x95(F\xeed\x8e\x7f\xe9k)\xe5\xb3\xbb\xd5]I\x19\xed\xbck4\xf5NcY\xe1Q/\xc0q\xf6\x13\xa5\xec\xa2\xd1n\xd9"z\xf4\xa6nvVh\xd3{(\xa2\xab\xbb\x9bu\xf76!\xac\xd0\xee\xcf\xee\xb4"\xd4\xf2pC\xb42\xdf\x17~7\xdf\xd1\x1f#B\xcf\xef\x1d\x854\xc8\xde\x13v\xf2\x19J\xe82[\xa5\xb3\x06\xd9\xaf\xffl\xbf\xd6f\x7f-\nB\xf3\xd1z\xeb\xa7l\x93\x99\xd3"\xee\x0e}\xf5\xb8\x8c\x9aw\x14n\x06h!\xce\x10g}m\xe4\x1bq\xde\xcbM\xeaf\xfa\xc2\x9bI\xddL\xde\xcbD\xddL<\x18\xb0\xcaZp\x1f\xcc\xa4_\x16\xbf \x0cF%\xf3ep\xcd\x12\xe1\xdc\x19\x95\x9e\xfc\x80BnZ\x83\xdb\x84_\xa1\x88zU\xd3\xe6}\xaa\xd7g~\xd1flou\x90\xcaX\x892\xe6LG\xec\xd8\xdeE#\x8e.\xaa\x1a\xbe\xa62&e\x0b\xab\x8c\xfd\xf2\xabm\xb3\xbev\xf3\xe8|\xa3\x95\n\xde4\x1bX\xb9\x94w\xach\xea\x8e\x13\x06\xda\xdc\xf9\x85\xa8p?\x8bb\x97\xa0ch\xde\xf1As\x9a\xef\xce\xd0\xcf\xe9\x0cc\x94k\x7f\xed\xba\xf1r\x1c==\x9e\xb1\xaf\xf55\xb0\xcd\xca3\xf6\xc8\x9c\x14/\xe2\xe4\xb2y\xba\xb3\xacyk\x93\x19\xcc\x9cw\xba\x92\x06Y\xec\xedY\x97\x913\xc8\xa5\x9d\x8c\n\xab\xed`\x94\xf9\xf9\x15\x95\xc8\xea\x0e\xe8\xa3:b\x0e\xed\xe4\x0bj\\\xf3,.s\x1cP\x9b9\x9d\x94\xc2\ns9\x82\r\x0c\xe8\xca\x1am\x88\xe8p\xf1\x0c\xd4\x1b\xc4GaZ`\xaf\x9ds\xca.bM<w\x9cSv\x07\xe8\xb4Sr%R\n+\x92\xd9\x94I\xed\xab\x08#A\x8a\xd05\x9d\x87\xf9\xa0s\xbeq_\xf5\xfb\x84\x8f\xd0?\x06\x95\x06\x8c\xd6\xf7\xf7\x0e{M\xdb\x95\xb4\xc0^\xf4\xf8T\xf7\x0c\xd1\x82\x9cl\x0f\x8eB\xad\xaf-j\xecI2\xfa\x16u?I),~\x9b\x18\xd0fd\x1f\x9d\xa4#V"f\xad\xc3M\xaa\xb7c\xe65u>\x19\xe2D}\xe4\x1eZ\x0b\xa9\x8c\x15aQh\xc6\xa2\x0fe\x07\xe9J\x13\xea_\x96\xd7e\xf2\xa5x\xd1I\x1adb\x03\x8bB\x99\xf6\xf3"\r2\xd9\x91\x80\xfd;B\x13)\x94\xa9\x1f\x98\x15\xca\xc4*\x10\x852}\x99"\xf6`\x8d\xee\x80\xb5\x1f\xf4\x86(\x94I\x9b\xd3"\x1d\xb1\xdf?\'\xb38\xe3\xce\x00\xe8\x99\xb1`!\x1f\xb4\x9d7\xdc|\x94\xb2\x05\xad\xe3\xd8\x0e\xa42&w\xab4#\xb4\x17E\xf1\x17\xb5\xa1^5+[\xeae.\x9d\x11\xda\xcd\x87M*c\xbf\x7f\x9a\xb1\x9f\xc1\xc9\xfe\xfe\xe9u\xfc\xed\x84e\x9e\x13\x16\xfa\xaa\xff\xd4\xdc\xff\xd0\x9c\x1d\xfa\xc3\x8d\xd6\xff8\x0f\xd6"\x852\xf1\xd5\x83\x0f\xaa\xf8u$\ne\xe5\x8fc\xe1\xa8\xa8w\xcbO\xc1\x9e\x94\xb7\'\x99\xcf\xa2U1eNN\xb73\x94\x7f\x9e\xecX\xd6\xab`@\xacZ\xe27/Y\xdd\x85^ZM\xbfL\xa3+\x87C\x91\x89h\x99\x96P\xf9\x18\'\xb3`\xd6:\xddCS(\x8b\xadzD\xe3}#\x07\xfbU\x8c\xc6\xfae\xb2\x9b\xc1\xae\x92\x03O~"\xfd2\xb1d\xde\xb2M\xbe\x1b\xeb\x97\x9dx\xa4%\x19\xdcP\xb6\x98%\x03l~\x80\x9e\xbd\xbd\x94\x08\x957kA{\xd5\xb8\x91\xcb\x0e\x7fo\xe5}\x90BY\xf9cB\xe8\xe6{\x8b\xd0\xe6yNN\xcdu\x1bsij\x11:\xba\xbbM\xe4{\xd7\xe8]\xcb^t\x99\n\xc6U\xfd85\x97\xfaz\x89\xb3qG\x13Z_\xce\xearNI)\xdb\x0fg\xf5 \xfd\xb2_\xf4\xe5v\xb0\xb2\x84\xb6\xd7\x82\xfa\xf9n\xf5e\xeb\x9fW\xcdj>,\xe9\xe7\x8doUb\xa8\x13\xb4/\xf2\x8a\xe3\xf8\xe6m\xfbU\xca\xa4\x9b\xf6\x9e8\xf3d\nV\xd2M{G\xffx\\\xff\xf4\xac\x1f\\\x0b\x10\xc7x#R\xee|\xbew\xab\xbaHU\xed\xccg\x8e\x90\x9c\xb2\x06\x9dr\x07\xad2\xba\x1d?\xba3te>\xc4\xb2\x83\xf3\xd9\x05\xcd\xe4s{\xd6\x87\xb5?IUM#\xd8\x97C1\xcem\x91\xe6Z\t\xd9\xed\x16\x9c\xc1\x9fu\xd3\xd4\xc7\xb8H\x19\xadH\xb6N\x0bQ\x7fkK\xc1\x1b\xc1\x8c\xd0\xc2\xccK\xfdZ\x15\xf4\x06D\xcaYn\'\xac\xa4\x9bv\xe26\xe9L\xf9jX\xb6\x98\x8f\xf1r\x1a\x7f\xa5\x8fv]\xc1\xb2\xe3f\xad.\xd2M\xd3\xb2\x95t\xd3\xd4\xda\xac\xa4\x8c\xf6\x9b\x892\xde\xd9>\xd1{i\xe8|W\xe8<{N\xba5\xff\x94\xad\x07\xcd\x11\xfag\xf3O\xc8\xaa\xa0~nQ\x9b\xd5*\xb8\x1c\xdd\xe1\x18\x15RU\x13\xafx\xaa!\xba\xa9\xe6\xc2\xdf-K=\xcc_A\x84$p\xd1$\xbf\x8e@\x1b+j\xd5\xc0\xb9q\xa2\rOo\xf4Ijn/ZY\x0b[gl\x8ef\xac\x8b\x07\x1e\xa4\xf5\xa6\x9e\xfcDZoj\x9b\x95\x08\xcd\xe4\xdb|d\x95\xe5\xeal$,\x1b\xaen\xbb\xd3\x91\x8f\xe2\x91\xb5/\xcc\x0f\x8b\xcbV~\x8b\x114\xb3\xde\xa2\xecH\x92\xa9\xb7\xe3Y\':q\x85y?\xdeW\xad\xfd\xa1\x9fY\xebMk^!\xda\x9d\xed\x8dq\xf5%:q\\\x94c\xc7\x93\xce\xca\xb2\xb7gH\xd9\xe9\xf6\xc9\xe0,\x13\x9d8\x1d\xdfD:q\xc7r+\x1a)\xf1\xc0\t\xdb(\x92\xdct\xe2\x8e\xe56\xf1\xe5\xd14\xa6\x8e\xe5\xd6\x08MP\xb6\x1d\xb6\x8a\x82{\x9d\xa1\xe7\r\xa8\xa8^\xdb\x8b\x1e}\xd8<"t\x15*\x0bm\xfe\xb5\xdc^\xfb\xaag\x87\x9e}\xf2\x87Cz\xfa\xb2\xf5\xcf\x9e\xfc\xfee\xa3\x92"\xdbo\xd9jj#\xbd8\xb4\xec?v\x9d\x9f\xb2\x83\x14\xd9N\xd4\xc1\xc6\x18*E\xcf\r\xe8\xfa\xafn?/\x8b\x7f\xde\x9d\xf4\xda~m\xb3\xfc\xda\xde\xf9\xf4\x95\xa0c\xe3\xdd\xd9\xd4\xdc~\xd1\xe3\xaf\xcb\xc8\x8ai\xad\xba\xb1\x10\xab{4\x1b\x9b\xd0$\x8d\xe637L\x7f\xa1\x90\xd6[\x11>\x8a\x14\xa1}kd\xe6\x83Y3>\xd2){??0z\xe1w\xbbFw`\xcd\xb3\xba\xe8,\xb4\xcd\x86\x8b\xd9\x064\x13S\xcd#\xfb\x86\xd7\xf0\xfd\n\xb2H\x80\x8d\x13\xbf\xbbt\x17\r\xf7\x8dIJpr+/\xdb\xa1\xb1&&x\xc6\x8aW%.\xff\x8aHy\x82<>x\xd7(>W\x0b41\xd1W@,\xcd_\xfdC\xd9L*rj\xe5&R\x91S;\xe7r\x84\x16\x1f\xd3{c\xc5\x1f\xf4\xc8%Ze\x19\xd0\xef\xbd\xeex\xd5\xd83\xa6Y\xc9\xa9Gh\x0b\xbdj\xea)\xbao\xd6O\x90\x89\x99F\x84\xb6\xf4\xaf\xb2\xad\xb8(8\xfb\xcd\xddTNJ\xf3h{s\x1e\xf3Y\xbf\x8a.d\x10}\xb0\xaf\xbe\xd1uv\xa4\xed\xd1j\xb7\xf2\x9b\xc5yj\xeec\xfd\xedue\xa1\x96\xc1A\xbf\xf7\xf6\xdf\x93\xae\xcc\xef/\x90\x8a\xdc\xaf\xaf\xefe\xc5\xfc\xf1\xcc\x05h\xff;S\xbe\xcb\xeeB\x1as\xe7\xbd\x9b\xf9\x82\x04e\xce\xdb\x87\xe6U\xd6W\xad\xc6\xe3;\xba\xcb\xaa(A\x86Q"}:}\x1f\xcc\xa4O\xf7\xfe\x92z\x98\x81V\x84\x9a6\x16\xf9\xcc\x8f\xf7\xb2\x9d\xbdv\x90>\x9d\xe4\x87\xb27\xde\xed\x93\x99\xd4\xeb\xb4\xcd\x9d\xf4\xe9t\xcfI\x11*\xecg\xb2\xe7\x94\xa57zl\xb3\xdd\xe9Z\x84&\xb2\x9f\x9f%\xbb\xd9t\x96*\xb6\x99X\x14L\x9f\xae\x08\x17k\'\x05\xba8\x8eq\x00\xfa8\xdd\xe1.e\xa7\xbb\x1dc\xe68[\xb9\x8d\xcb\nZ\x11\xcd7\xee\xba\xe1K\x9c\xbe\xe3\xdc\xc8\x01\xfbn^\xe6\x91\x03\xbd\'xy<1c{\x92\x02\xddiU\x8a^\x1e\x1f\xf5\xb7gR\xa0\x937\xaf\xcc*r\xbfo\x8b\xfb=\x07\x1b\xb0\xcd\x18\xbaN\x84F;6\x12\xb6y\xe5\x97\xeb\xbe\x1e\xeb\xab\xe0\xef\x1d\xf6\x0e\xbbs\x84Z$*\xab\xc8\xbd\xe8\x89\xeb[\xac\x13\xf7[G\xb3\x17\x93\x95<z4\x14\xf2\xab1\xf7\xe0\x08\xfe\xf8\t\x8f"L!\x9d8\xcdJ\x0e\xd1\x9a\xdd\x9e\x13\xbcJ\x8bN\x9c\xc6\xe6u\x87:\x9d\xf4\xa7\xc7\xf3JT\xe4t\'\xec\x11\xda\xc8\xef\xfd\x0c\xa9\x99y\xf2\'\x97\x95\xf8\xba\xc9m.I\xe3(\xb0\xe6\xc2\xf7\xee\xc55\x0f\xceg\x17\xb4w}O\xf9\n\x18\'\xee~\xf5\xb4\x8f/&\x93Q\x9f%\xf44\x9f\x83\x00\xbbJ\x0b\xc6\xf7r\xb0c$L\xd1\x88\xc1\x8bv\x8b\x80\xbdQ\xbbXsu9\xda_\x18\x9f\xc3\xe7`\xe6\xef\xae$\xfc\x93\xb7\xec\xcf\x8d/\x9d\xac\x0e\x8f\x1e5\xb7\x82\xea*\x10\x8f\xd4\x13\xae\xa3/j\x15\xc4\xd5\'\x8f\xb6\xcb\xe1<H\t\xeeD\x0b7\xddE\xf1\xf7\n\xcb\xab\xa2\xddeF4\x7fO\xc9\x14\xf7\xf5\x97q[_O~\xbf\x99\xb6\x80\xb6\xf7\x17\xf5\xa3a\x04#\x98S\x7fw\xc2\x8e\xb6\xca)\xfb\xbd#\xfd\xa1?\xbb\x9aC\xbfm\xb2\xfdz \xe1%\xfd\xd4\xfc};\xfe\xdb\x19\xc6\xe1\x9e\xed\xf8{\x9dg\x0cQ\x9f\xdf\xad3\xd6\xef\x1b\xcd\xbf\xb5\x81W\r\xd0\xb14\xca\x91VYw\x11\x0b-\xc8\x0e\xde\x11Z9Zx~\xa8\x99\x95\xe0\xd4\xce\xd9\x0e\xf5QR\x0b\xde\x9e\x1f\x97q3\x01\xf5\xbaKCP\xf6\xf5uF-\x96\xd8|\xaaO\x0fv\x86Ijna\\\xbd\xa9\xb9\x1d\x1fTR\x1e\xd7\x07b\x899\xbb\xc1\xd4\xdcNL\xcfT6!l\x95\xdcp\x13\x97\xe5\x93NQ\xe1EL\xd2\x1b\x9cY\x8c\xad\xca\x97ent\x87~m\xcb-\x05/\x13F\x1a\x9f\\\x00\x8a\xac>\x99\x11\xc7\xcf0\x92G\xa7\xe5\x1f\xf5Bzm\'\x8f\xfed\n\xb0"[\xf9\xd3j\xfc\xb3\xaf\x06fr\x19z\xe2\xea\xfbk\xab<0\xbe\xbfq\xc8\xed=\x01:)\xb2\xe9\x8c\xcd!\xca\xcc\xff-\x9e\x93\xe0o\xef\x81\xe73;\xd4\xb1F<\x9f\xe6s&E6\xf1\x14\x89^\xdb\xb1T\x99\x9f_\xd6\xd1\xf2\xf9\xfb=\xf0\xba\xf4\x10\x1dn\xed\xc3/*\xeb_hr\xbb\xca3\xbc\xef\xba\x14\xd2k\xd3=v\x91^\x9b\xc4\xb9]\x15\x0cD\xe5-\xb51*~\xfe\xcah\x9f\xca\x9bg\xde\xa2\x9f\xb7.Z)\xa6\xd7\xa6Y3\x93\xf4\xda$\x1e)\xb3^\x9b\xe4\xfe_6\xec[\xb6*\xff3\xa1M\xb9\xfd\x13\xd6\\\xed\x8eS6)\xb2\xbdm>v]\x0f\xd1\xf3j9\x12\xe9\xb5\x9dL\x1f~\x99\xa2\xbe\xca\x97\xe9qFhs\xac\xe3\x0f\xe6\x015gQX\xd9q\xe37Z\x84\x1e;\xa7m\xd2k{\xd1\xc4\x8c\xa9\x8d\xc7hV\xbd\xa5"\xda\x89\xd1\xeb\x91y5\xa6\x8b\xba\xc7\\\x1e^e\x826\xe2r|d>\x8b\xea\xd6\x80\xb2\xb9\xd8\xedx%\x8f\xa6\xab\xeem1\x9fVs\xbev\xec\xac\xa4\xd7\xa6\xd9\r=B\x8b{\xd5"t\xa8\xb7\x96Pf\x06\x98\x107\x86;C"\xbd6\xddU(\xd7\xd21\xc64\xd2k\x8b\xf7\xba\xcahcV\x90\x02~d\xcc@Y\xa4\xc8v\xf6\xe7\xa9\xec\x1c_\x98\xe1\xcb\xfcW\x99\xbf+o\xb8\t\xca\xe6f;\xf0\xce\x11\x9a\n\xbd\x89$\xa897k\xf3\xca\xa4\xb9v\xf2pI\xf7A\xd1=4C\xf0\x81\x1c\xde\xda\x95\xa7\xe8\x96\x1d\x16g\xdek\x88&\xda\'\xa9\'\x87yN\x1aep\xabg\xec2/!\xca\x0c\xcfO\xfd\xd0\xcf\x949\xae~BQdS\xdf\xd7&E6\xf5\xd5/\xd2\\{c\x99j:\xdc?\x11\xda*z\xf2\x1f\x9c\xcf?L\x08\x15y\x12LsM,\xd5\x9e"\xf4\xec\x1bu\x90\xe6\xda\x991\xdb\xad\xee\xe9o|m\x91\xe6\xda\xdb\x1bc\xea\xcb\xd4\xb3\x82\x97\xe5E\x9akz\x03\xda\xa4\xb9\xa6\xd6\xd7"\xcd\xb58\xc7\xa4J\xcd\xa4<k\xaaj!g\xa6\xa9\xaa\xe9\xf8\x16RU\x13\xfb\xea\xbe>\xe0w{ug7phd\xc7\x8eE5\xb3\x9eW\xc2\x9a\xb3\xc6na\xab\xbe\xe7F\x9d\xfa\x06t\xd1\xfd\xf6U\x06\xde\xda\x07\x1962z\x02\xbf\xa4\xaf\x98kH\xd1\xc9\x0c\xa2E\xda\x9c\\~\xca\n\xd8\x1aK\x84\xb2B\xcaS\xb9\xe6\xc2\xbd\xd1\xb8\xaci\xe9\x96\x08\xadt\xe2<\x8dkf\xe6\x07\xd3MS\x9fy\x8ePa\x00\x1e\xfc\xdd3cAQ\x11[\xc5\xfe\x9c\xc95\x0b\xaf\xda\x8c\xbf{y{\x9e\x1dd\xf8\xb2\xaa\x9af\x82lRUS\x86\x9cJ\xaajj\x05\x11?R\xbcO\x9a\xaa\x9a\xf21vRU\x93u\x04~\xfe\xfd)\xf7\xdfT\xd5\x0e:\xdd\n\xdd\xc1\xae\x92I7Mo\x04\xcd\xa1\xc8\x98\xbaIUM\xed\xbaJ\xbai\xfa\xfe\xbb\x1d\x8a\x9c?\x8bT\xd5>2jb\xd9\xe9\xf9Fv\xe0\xcbm\xa4\xaa&,\xbe\xb0B\xb7\x8f$\x87\x88\xee\x88\xb3k\x93\xaaZ\xfc\xa2\xdd\xb8,\xdb\xfc\x8a\xe6\xe4\xac\xeb\x80)NT\xd5\xd4RM\x11:\xb2\xe3\xa1\xda\xc1\xfaM\x0e}\x9c\x86\xc2\x94~v\xe7 \xa1\xc4@h\xaajzJ\xb2\xaa\x9aFY,RUS\xff\xe4&U5}\xf1\xac\xa4\xaa\xa6~\xa4N\xaajr\x0f\x05Vy\xe4\x9fLj\xe5\x12\x97c\x15\xa6)*;B\x96\xc8\'\xcehN\xfc\x8b\xb2\xfa\xdb\xa9\xe6\x1c\xf2^:\xfe\xd8\x15\xa1\x1c1\xf8H\x9b+\xfb\xdc\xa8\xaf\x8a\xdd\xda@\xe3\x06Pf\x0f~\xa8\'\xcb\xed+VU{\xfd\x0c\xc7\xbe\x9a\xd5\xa3\xdb\xf2\xf7\xcd\xf7\xf5 ;\xe5\xf1\x145b=}$?\x14\xf4D\x92\x8f~o\xe7\r\xf7Av\xca1#.\xd6\xcfom\xd4\xcf\xacV0\xa4l\x8e8`u7\x13\xcd\xb5\xe3\x83b&\xfc)\xa3?\xe5t~\x88\x1fx\xcb/"Tv\x86\x06\xa8\xd3\x1d6\xcd\xb5s\xb2\xb3\x8az\xc5\x9a\xb3(\xe0\x98\xe6\x9a\xb2\x8eW\xd2\\S\xfby\x90\xe6\x9a\xb2\xfa,\xd2\\\xd37\xebI\xaaj\xda\x1b\xdd\xa1\x11s8\xf7\x86\xd3\xfe&^\xe2\xa5\xe7`\x0er\x97J\'\xcd5\xed\xe7D\xaaj\x92\x83\xdf\x03\xb4X\xe4^\xab\xa4\xb9v\xee\xbf\x89\xf6\xf6*mvo\x8b\x88\xda\xfa]\xa4\xb9v\xf6\xc9\xaa\x96*\x96\xb5\xd8\x8f\xecP\xbf{w\x19_V*\xe92F^\xbb0{\xcfvm!:\x84m\xf5\xc9An)pG\x97O>\x19\xd3\\\x8b9\xba\xab\xd4\xdc\x94\r,\x07\xd1w\xcc\x1b\xafe\x99s\xdeEWN\xd2\\;+\x94\xd9e\x13\x7fw\xa8F\x15\xa1\xb9\x89\xc5H\xbd!\x9e\xfc\xcc\xbd\x91\x8b\xde\xe9r\xf9\xc4\xc4\xfbd\xfe\xbd\xc2\xc3,}UT\xcf\x8bPV:x\xb4\'\xb3F\x94QOzf\xf8\x80\xbd\xdf\x18S\xa9\x9fY\xc5\xc64\xd7\xe4\x84e\xed\x06\xb3rY\x03\xb4s\xab\xce.\xdaZ\x88\xb2\xcf|p\xcd\xbd\x89\x1f\xf8!\x1d\x93\xe4\xe6s\r\xce\xb2B\x9ak\x1a\x07\xb5HsM_<\x07i\xae\xe9}\x815\xd7d\xf7\x06\xf5\xab\xfa\xf5/\xed\x86\x1a\xdc%CT\xde\x7f\x13\xd7\x9c\x99\xe3HZUx7S\xb4:\xfb\xaa\x06\xf7\xc1J\x9ak\xaa\xea\xb2\x1d\x1aks\xd4 \xe6\xa4\x92\xe6\x9a\xea.\x95\x08m\xc3\xd9H\x80\x9an\xf8\x08QV\xbd\xec\x8c\xf6\xee\xe6s\xf5q\x8c5\x93\xe6\x9a\x9eG\x934\xd7t\xf7&\xa5!7\xfa\x934\xd7D\xffH4\xd7\xceN8\xc4K\xfc\x8f\xb2\xa6\xb9v\xf2q\xa6X\x14\\\xb6\xbb\x9d\x10\xbe\xdb9\x8eQP\xf6\x03?\xd2*>\x17\xbe\xa47\xc4\x07U\xb8\xcdE\xb5H\x1e\xd4N\n\x94\xfe\xda\xa7<\xa0/\x19A\x89\xccl\xd2\xaaA\xb7TAY[\xd6\xf4\xda\x8e>Nr\xb7\xb6\x88wk\x93^\x9b\xac2\xeb\xe7\x87\x94\xc2\x96z?"u3\xd0\xd4CF/e\xfe\xa7\xb2\x8b\xf9\xf9\xe5\xbb\xc9\xf1!\xd3w\xfd\x08\x1e&\x14\xb8;W\xfa\xeeW\x95\xd1\x1f\xa4\xd7V\xa5\xaf:\xe9\xb5U\x99u\x8b\xf4\xda\xaaD\xfe,\xd2k\xab\xec\xa3\xa8\x9d\xf4\xdajt\xd7x\x8a\xb4\x99-\xb7\xa3\x05Vy\r\x82\xea\x16\xa0\xc9\xebj!\xbai\xcf9\xdag\xd2\x93\x99\xd6\xe0\xe9g\xe1\x16NRv\xa8W\x8d\xda<]O6\xe8\x8d\xedz\x12\xbe+loE\xbe\xdb\xdd\xf9\x8beY+\xaa\xf2w\xd9\xe3\xfaHO\x16V\x9flq_\x89\xe6Z\x15\xa6e:5\x0e*\xea*\x82\xe6\xe5n"\xf5\xb6\xaa\'\xf9ET6\x157\xfa\xf8\xdd\xaa~~\xac\x999$MU\xad2\xb3\x16(fb\xabT\xa9\x93P\xf9n\x82\x9a\xd1\n\xaa\xa4\xaa\xf6\xa2\x8d9\xab\xb3\x94\xe5\x1c\xed,=9\xdc9\x08\xbf\x88#\xca\x1e\xe9\xab\\\x9dW\r\xbe\xcb\xaf\xe1\x8f\x8c\x11\xdfpMU\xad\xb2\xcdP\x13\xa9\xaaU\xde\'EUM\xd6\xc2\xe5\x83\xc2\xb2\xa6\xd5\xc8\x9ak:\xbe\xd3\xa1\x8fc\xf1m\\V2\xb9\x1a\x97\xe53\xd4T\xd5\xce\xac[\xcaBFe\xd9OX\xf8\xbb\x9d\xfd\xb1\x82.\x8a\x814U5\xdd\x9fY7MF\xbf&\x87\xfa,\xdd\x045\xbbl;\xd3M\xab\x12o6\x1c\x8a\x8a\x8a\xa4\x0c\xfeaNJ\x9b\xb3\xc6\xf4\xf2\xef\xa5[\xea#}%6a\x95\xefn\xcd!\xa2\xdeP\x95m*\xcb~\xe0GfNc\xafK\xc7\xb2Yb\x99\x1e\x99\xb1\xf2\xa2}T\xd5*GY\xb0\x7f\xc3\xfa*\xb9\xd9\x9e?\xee\xcf\x8a\xb2VE\x13\xb4\x8a\x9f0\xfen#U\xb5*\xf7\xc1\x12\xa1\xacHn\x9ak\xb2\xf6/k\x04\xb6J\xde\x9e\x14\x1d\xce\xcf\x90a\x04\xbdb&\xfe^\xef\xc1\x88~o\'\xcd\xb5*\xb7\xe3B\xaajr\x1e\x05(\xda\x0c\x9d4\xd7\xe4\x1c\x04+7\xfb\xf3\x08l\x06([\x1c#=\xf5\xd5r\xfe\xab\x1c\xec*\xe4\x07\xb6\xd3*;\xbf\x19\x96\x8d5\xd7t\xaf+\x11*\x9a\x98\x9dkfM\xf9\xa7sY\xd3|a\xbd6\xd9\xf9o\xfcFN0\n\xfcr\xa1h\xd3\xc8LB\xc37\x02\xfb\xbd\xdd\x9d8)\xf8\xbd3B\xbb\xbfya\xd9\xe2\xd6 \x96mn\x95%\xb0E\xab\xbe\xc3b\xd9\xe4U\xe3\x83\xdfkv,\xd7\x9c4G\xec\x1f5+Z\xe5L\xb95\xbb\xacdSd\xabalm\xe2\x9a\xcb\x90[\x1b\xb4\xf9\xb27Tz\x01\xfc\xaa\xe2oo\x11ZU\'\x9dz#\x91\x07\xf2)q\x9bK\x88\x16\xda\xaf\x1e\x1a\xdfje[\xf3h1\x1fEk\xa4\xc8V\x99}\x14\xd6 \xf4\xd5dU\x17\x99\xcf\x83N\xc9GV\xca\xcc\xf2\xb2L\xbdQx\x7f\x9e\xf1\x18\x95E\x8al\xb2?\xf3\xab\xb4\xa1\xe1{\xb7\xed\xc0\xb1^[\r\x19\x9f:\xa0\x98\x81\x92#\xb4g\x17\x9f\x03\xe8\x1cb!\x03z}\xf5\xd7\xffL\xdf\xadjmR\xcdIV\xf7\x9f6Ve\xff\xb3(\xb2\xc9\x0e|W7\xa2\xa2\xd0\x9d\xb9\xe6\xb1\x1c+5\xfc\xa2\xd4\xe5\x16C5oR\xfc1E\xb6\x1ar\xfe$\xe9\x8dX\xaf\xad\x86\\4\xd2fCYsM\xfa\x192mw\xb0#\xd5\x08e\x1e\xc8\x87z\xb2\xda\x1b\xc1\xd5j\xc4\xbe\xda\xac\x8e$\xe3\xcb\xdag\x84>\xca5\xf4\xc8\xacKN\'\x1d\xd1\x96\x95\xf7\x83\xca6\xc7\x86\xbd\xbd\xaf\x00X1\rmf]\x0f\x8a\xec\xfa\x8a\xcf_D\xf1\\\xd8\xa4\xaa\xa6\x16Eq(\xbe\xe1\x0eRUS\x9b?D\xebpY\xba+\xb06)\xeaO\xcb\xde\xac\x8ag\x05+%\x91\xf6\x99\x9e\xdd!Z\x8b\x8b\xa1\xc2\x9a\xdd\xab4\x96\x1dY#C\x10\xed\xd9\xc5}A\xcd\xab\xbbL.\xac\xd9\xdd\xf8.\n\x11\xa1\xacnV\xc3<zAE;)\xcb(\x10\xaf\xf8#}5\x8b\xee\x84\xf4{\x99\'AF\x90wBFa7\xdb\xa4n\x16\xaf\x14E\x8b\xe3([\x81m\xd6H\xfb\xec\xfd\xee\xa8\x94\xf1*+%\xd7(\xc2\xf9+\xf4\x9c|BE\xddLV\x19\xa8\x9cL\x7f[\x04\x95\x04(\xbbR\x14\xc1\xfe%\xf3\xea2\xff[\x8e7\xb24\xf7\x08=^S`\x11\x9c\xde2\xbf\xf3\xca\xcazF\xfa,\xbf\xd7G9\x06}\xc5\xf9\x0bn\x85\x96\x08m\xe9_h]z\xa7\xa3\xbe\xa2,]\x87\xe6(#C\xed:\xd1 \xd3\x11\xcc\x0eu9\xe9\x8f\x8c\xe0\xf4\xeb\x08\xbe\xcb\x11\xce\xa6AV%\x03%\x91\xcaX\x95\xf8\xc9\x1c\xa1\x1c\xf3i\x1ad\xbf\xfc[\xd5f\xdd\x9a\xa4A\xf6\x8b\xbel37\x1a|H\xab\xf8mB\xd6BY\x8e\xafo\x06v{!\r2\xf5\xba\x14R\x19\x93}\x03\xb2\x0b\x01m\x8es\xc0\xd0\xc7\xcd\xba\xc1ews\xbc\x10#\xd8\x81\x1b\xa9\x8c\xc9\xac+\xac2V\x99\xb5\xb8l\xd2\x11{G\xbf\x17e\x98DT\xfc\x93\x05k\xbe\xea\x0c\xe6\xb1\x81\xb2\xe1\xfa\x1d\xde{\x99X)\xecms\x89u\xc4^\xb4\xb9\x0c\x05Dgq\xd9\xd0\xc3\xdb\xde\xb0~\xe1\x175b Tt&\xbd\xf1!\xea\xee\xec\\3\x9ftU\xc6\x97\xf6\x1c\x87R\x16\xc9\xc9\x1eu\xfe\xabD:b5b\xbaP4O\xcd\x01\xbc5\x97{\xb2/R\x19;6pU\xcf\xa7\x95\xcd[\xf5Rq\xb6\xe7\xf1\xb69#\x87\xe4\xf0\xaf-\xef\xea\x9e\xf2\x8bX\xf3E\xd6\xe0\xe4\xa8\xceu9V(\xc2\x99u\xc4\xb47&\xe9\x88U\xce\xc4\x04ep@\x07\xfb6\x9b\xd4\xecb?\x10\x95H\xf2\x82\xe8\xb4\xd9\xde3i\x81\x9d{huw\xba\xee\xbdj\x90\xad\xd3aN6\x97e\xd0\xfd\x9cL\xd3\xa1\x9e\xbf\x9dj\xae7{\xb4x\xb4\xdc\xdb\x13k\x81\xbdJ]\'C\xff\xea\x1e^t\\\xdf\xc8F\x16\x85\xe7-k\x910\x9b\xb4\xc0\xde\xb2\xe7\r\xa8\'\x8fN;\xadzC\xf6\x86Gl$XG=\xd8\xbd+\xf2B\x9c1Z\xd3\xad#\x18\x05\x8b\xfc\xc9\xa42&\xde\x80\xcc*c\x95\xe37@\xe1\xa8\x07\x1e\x9bJ*czZuR\x19\x93\xb7TP\xea\xec\xc1\r\x97U\xc6\xc4\xca\xcd\xc4\xfb\xe1nm\xc4F\xe2<T\xc4s\xe2N\x8d\xe6P\x8cC\xae!\xca\x1c\x83MP\x9a\xcf\xa6\x14&;\x12h\x91\xb4\xe0nUI\x0b\xec]\x0b\xd3\xf1\xf6\xdc\xb2\xd5\xe2\t!\x17\x1e\xd0\xbc\xd4\xebr\xb5\x97\x92qg\xe5\xe6\xd0\xef\x1dx%\xe4S}\xb2\xfc\xde\xe4N:\xfc\xbd^\xcb\x1eb\x12\xcelO\x8b\xb4\xc0\x8c[\xdf\xf9U\x9a\xbfM\x00\xd7\x01\xf4\xd5N\x1aov\xcb6\xb3\xebZ\x88\x9a"*\xf12\xfd\x9d\xa5\xf9\xbdK\xd6\xe3\xb1\xc1\xd1\x1f\xe5\xed\xab\x8a\xeb\x17c?\xba\xbb\x0f6\xefc\x04\x86:\x8c\xc1\xa0\x13\xe7\x19\xd2\xcfS\xcf#\xfc\xeeHd\xc9\xc8:\xdaUO:\xfc.\xbf\xe2=\xb2B\xd9\x97k7\xd4\xca\xf1\xb1\x95\xf8\xbel\x04\x97\xe3\x8f\xad\xc1*\xdb\x11Z\x8b\xf3\xf6Deg\x84J\xe4OctL\xc7\x93\x00\xbf\xa8x~\x95\xea\xbd\x1f\xc0\xeb\x82m\xde\x9aqs\xd1q\xa3+Y\x83\xac\n+W&\x95\xb1*,U%B\xab\xf3\xe7\\\x0e\xbb\xf9\x8e~>Q\x9d\t\xca~\xa3\xe3\x9fh\xe9\'\x13\x94T\xc6\xde3t5\x89\x82\xa3\xdf;]\x86\xd1\xfd\xbd\xc3v\x86VHe\xec=a\xcflo3D\x13\xf6\xe4a\\\xfc\xaby\xdb\xe9<\x12)\x94\xbdhe\xbe D\xf3\xf5\x12\x8f\x86L\x8f\x7f5/\xb37@\x9d\xd0j^6\x82\xa3"\xc3\xe4\xb17\xce*\xeb\x95\xb4\xcf\x8e\xe6()\xfc\x9a\xf6Y\r\xa3\xb2q\xa5<.BcBY\x8c\xa1J\xa4}\xa6\x16\xf2$\xed39ak%\xed\xb3*\xf1\xed\x89\xd4\xcd\xaa\xc4\x03\x17\x87"o\xde"\xed3=a7\xa9\x9b\xc9M\x13\x94I\x01-.\x1b\x0bk\x16m\x0eA\xb3\xd7=,\x81\x1fxDh\xe1L\x9f\x16\x7f\x17rKK`\xd5\x0fR7\x13\xef%h7\x94\xc0\xcbT"\xb45g\x8d\x14oO\x82\xef\x1a{\xd2\xe7\xf0\x02:\\\\\xae1r\xfep\x93\x9e8Y\xd6M{\xd1sO\xd93B\xcf\xe9\xbc\x88i\xf9o7+\xc6)\x01\x96\x8c)\x14\x9e\xac\xc6O\xe8\xd9\xebJ"\xdd\xb4\xca9\x17\xe0\xbb.\xc1\x1e\x9b\xff\x89\xb6\x10e\xbe\xcd\x82\xdfu6a\xe1\x11\x9c\xfb_\xe8v|\x05\xb7\xe6f\xfaV\xb5\x93"\xdb\x8b\xe6\xa1lBO\t\xac\x11\xe2\x06ww\xba\x8c\xbc\xe2\xcf\xeb\x913u\xa4Bjn/z\xde\xf8v\'57\xf5\xd5wRs\xd3\xc8\x90Djn\xb2\xcaD\xcdMo@\x89\xf4\xdaj\x94\x99H\xa8\x8b\xb0zt\xbf\xe2\x1diK\xab\xaa\xdb\'\xa38\xb7Mjn\xb2\xc7\x96Ejn2s\xca \xbd\xb6\x1a\xe6y\tjY\x06\x93\xf4\xdaj\x985\x83\xe8\xe3\x18\t:\x97\x95\x9cGE\xab\xb3\xaf\x82H\'\xd6P\xd0~N\x8b\xf4\xda\xd4s\x92B\xb4\xe8=\xe5\xa2p\xf3\xda\x11\xda]\x9c\x0c\xa2uJ\x96\x10\xb0\x1e\x0fch\xaf\xa4\xaf\xf1\xf5\xa2G}\xb2\xd6\x08]/\xf3p\xab\xa4\xd7v\xe2U\x86\xb3\xfa\x00\xadSs\x01n\x9bK`1"\xda\xb2\xe6L\xdd\x9aAi\x97U\xd5\xd4\x8em\xffDYU\xed\xf7\xf7\xae\xf7\x17\xe5\xe3W!t\xbf;a>\xd6\x17\x8eBM\xc6\x93\x7f\xd9\x1aoO\xae\xf7>h5W\xa89\xdf\x18\x9bUI\xaf\xad\xbe,U\xed\xec\xc4\xb6OZ\xd9f\xd1\x0e\xbb\x93\x9a\xdb\x8b\x1e[t\x19\xb7\x12\xf6d\xe5\x88_Y)\x9bw\x95\x81e\xbbYn\xa3\x92\xd6\xdbk]\x9f\x9d\xff\xbe\xd1?\xd9\xdb\x84\x97\x8b\xf5\x89\xe2\xfa\x1ai\xbd\xa9\x8dDz@\x8fzM\xabC!\xba\xa3&\xd2z\xd3VmRs\x93\xfb\xe0{\x96m.[\xd8\x8f\xb4\xe0&\xf3\xb8\xecBD\xd1\x07\xc5jn\xea\xe9\r\xd1\x12\xab\xb9I\x8e\tkT}x\xa9\xe9\x8c\xd6\xee<T\xe9\xe3\xde\xde\xa4fV\x8fU4\xbb}\x12\xd0U5\xab\x11\x7f\x91y\xb7\x1a\xa9\xb9\xbd\x16\xc5\xea\x92\x17\x035\xb7\xeb\xf9\x9c\xa4\xd7&\xe7\x02k\xbd\xe9=\xe5\x03\x1a+\xb2\xfd\xc4\xca\xed\xf57\xbe\xd9\xbc\xb5\x80\x96\xd4\xfefl\x86\xfc}\xab\xb9\xa4\xfa*H\xe2\xbb\xd5E\x8f]\xb7_\x86:D\xf3~y\xe4\xeew\xcb\x87\xdf\xdb\x1d\xea\xa2\xa3\x1f\x1d\x05\xaf\x86|\xca\xe6b\xf7\xa39I\xcd\xedE\xcf\xfa\x9d\x89\xd4\xdc\xe2\x0c\x94\x0f\xf3*\xb3\x9a\xdb\xb9\x97qDJ\xe7\xdf[X\x1bK\xe63\xbf\xb5\x99^\x9b\xc63\xa4\x10%\xb5\x82g|X)\xac\xe6\xf6\xbe.uVH!t\x1a\x9a\x06\xa9\xb9\xbdeM\x85\x8a4"]duw\xe8\xa3\xd1\x1d\x8f\xecW\xc2\xb4\xbc\xa5f\x8e\xac\xdeR\xd6+\r\xa1\xc5\xe84\xe6\x10MNs\x9c\xd0\xa4;a\x88\x0eRdS\x1fr\x8fPf\xf59\xa7\xe4\x97\xbekT<\x7f5\xc2\xea\xbe\x97=\x81\x1d\x0b:D`\xb9\x8d&1\xf9\x17\xfd\xb1\x19\xe6y\x8f%\xcd\xb5\xd8FJX3X_3BGsom`\x15\xcc\xe1n\xd6PVr<\x0b\x94\xfd\xb1\x91^\x7f]\x1f\x0e\xad\xd9f,\xa8\xf6\x80\x05uT\x99\xae\x8d\xf4\x056\xd2\xb1\xcc\xe7\xf4h\xb7Y\xb7Ig\xd9,\xa8\xaa\x16\x14\xd6\\\xdb\xbf\xd0\xc3\xa8\xb9\x0b)\xa3\xbd5\x1f_\xeebe4\x8d\xecZ\x11\xca>\xa8\x87f]\xbe\xd9v\x85\xb4\xcf\xe4\xf5\xb0\xf5\x08=scLRF{\xd1b7]\xd2>\xab!\xd7\x81\xa2\xacl(k\xb0x\xd5\xda 3\x82\x95\xc1]\xd4}%e\xb4xg\xd8\\\xb6p\xfe\xd1\x02\x8fm\xac\x11Y\x02\x1b\x89\xf4\xd9\xbf\xe4L\xa9\xc9\xa3\xe9\xb2C\x0fRF\xd3x\xe0A\xdagr\x1e\x816G\x90]x=c\xd8\xaa\xea\xd9\xb0\xc1\x7f5h\xc6\x9a\x06\xd9\xef\n\xad\xef\xde\x9e\x81\xa7\xc8\xca~\xa3\x8db!\x18-oT\x98\xd3\x11\x93\x19\x9bg\x84\xf6\xe4^\x1e\x8b\x8fE\xbc\xb76\xfa\xbd\xd5\xbdk`\xd6[\x8b\xbc\x88.>\x96\x95\xc2\xe4}\x10b\x8a\xd0\x03\x99\\,\x04x\xb7j\xd1\xcc\xf1\x8bv{m\xe9\x99t\xc4\xde\xb2\x9c9nJa5b\x04"\x14m\xd1A:b\x8anR\n{\xe7F)\xc8k\xca\xe8zG\xd0t\xc3;\xcf\xab\xd24\xce\x8d\xfa\xb9+G\x19\xa2\xab\xea\x0b\x02\xf53Eg\x99RX\xcc\x1b\xa0(Gf\xca\n\rv\xa4\x12\xbc\x96\xb6\x08-\x94s\xf1,\xae9S\xa6\xbc\xe9\x88\xc9=Tt\xc4N\xb4\xd2&\xcf\'\xa1\xf9\xbeLeR\x19\x93\xb5\x7f\xfb\xf9\xa9A\xb4\xf0$\x951\x8d\x17\x1d\xa4#\xa6q_\x8dt\xc4NY\xee\xab\x82\xe8\xb0\x17\xde\xc6Jag\xed{o\x0f\xbc\x0f\xda\x0b\xe0\xf2\xe8\xb8\xaf\x87\x8b\x94\xc2\xde\xb2\xfdh\x17n\xd2\x02{[u^\x1fZ\xf2h\xb7\xdbb\xab\xa4\x14&\xd1;uD\xa8e\xcbnR\n{\xdf\x07\x8f5\xd2\x8aGG\xa4\xeb\x015[\xab\xb2G\xa7\xd9\xa2-\x93\x8e\xd8\xfb\xb6x\xa2wf\x88vcP#\x95\xb1\xf3\xf2H\xfa\x0b\xa6#\xf6\x96=\xd1\xb31z<E\xb3\x91\xca\x98\x96\xdd\xa4#\xf6\xee\x84\x8d\xbf+\xe8\xa6\xdc\xa5\x87\xe6s\xb76\xb7F:b\xe2q\x05\x0b*x\x97L\x9bT\xc6b\xee\x8e)e\x17\xf9\x90\'\x7f\xd7\xfc\xfc\x8bT\xc64:\xba\x92\x8e\xd8\xb1\xc9\xb6\xbe\x11 :hN\x9a\xca\x98d\x18\xd5I*c5\xe4\x8f\x9d\x8c\xf6\xa4\x99k\x88\x8e\xeab\xc6\x82\x08\x1c\xb8\x1f\xb5 \xeb\xad\x90\xca\xd8g;\xa7\x051\x18\x14\xf9\xf3H\xdeS\xed\xa42v\xe2s\x98Y:A\xd9\xbc\xdf\xbd=\xab\xca\xd8{\x0e\xae\xa3{\xb8He\xec\x8deJ\x9b\xceAj\x95\xd3\xa8\x12TT\xf3r\xdc\x1b\x89u\xc4$\xe7\x11<c\xcd\xbf\x1eB\xeeC\x14\xe9TIG\xec\xbc\xd3M\xe2\x81\x14\xb40{\x12\x8d`\xb3\xd8<\xb0d,\x96\xe9\xdc\xf7\xeb\xa9\x99\xd0\xf2\xc6\xabT\xe0:x \xd2\xe9\xef.YA;\x18{\xa3\x15e$@\xb4\xf0ki\xe7~.\xb1\x8e\x98\xf0\x05A\xd4P\xf3\xd6\xd7\xf5\xf6`\xcd\xfc\x86k:b\xc2\xed\x001\xbd8\xbe\xc4\xbc\xf4\xc8\n=\xd1,\xb03\xb4\xc0\xdb\xd3\x1c\x8a,U\x89T\xc6\x94\x19\x80"3\x1d\xca*cUX"\x13\xa9\x8c\x89\xed\r\\\xe8=\x88X\x18\xa42\xa6^\xf1L:b\xe7\x1c\xac\x14\x1f\x9b\xc1\xd6\xf9]\xb7\x9a\xfd\x8dm\x16\x85\x85\x04e\xd1\xb7\xe9Q7\xfa\xa6#\xa6Q\x16\x83\x94\xc2\xde\x1d\xc9l\x86\x1c\xa2\x95\xde\x17\xa8\xcd\xd5l\x06P\x18\xec\x10\xcbT(z\x87\xd0n\xa7sk\xa4#\xa6q\xc8\x93\x94\xc2\x8e5R4\x86\x19Q\xf33t\xd2\x11{\xc7hU\x8dr\xc4\x9e\x9c\xfe\x8e\x03(s,<\x8dG0\xf9\xd8<\x18\xfd\xe9"\x9c\x115\xee\xcaA:b\xa7l\xac\x14\xa6<c-B\x99\x9d\xe3\x1927\xba{\r\x0fb\x98\x81)\xbd\x07\x99\xc5\x8d\x94\xc2$\x16\x02\xee\x1a#\xc8gg\xa50\xf5\xab\xb0R\x98\x8c\xc2\xf5_a\xcd\xd5\xbd\x95c\xd9\xc6\xcc\xe1\x15\xd1rc?\x12i\x81i~J%-0\xb5\x19:i\x81\xe9\x0b\xd1 \xb5\xaf\xe3\xbd,\xce*\x80\x1c\xa2\xbd]\xe68\xb6\x99\xad\xa0\xcce\x8b\x8f\x9d\x06\xb46\xf7F\x0f\xbf\x97\x95\x1dL\xedK\xd0\x92#\xb4\x11+\xd7#=\xd9X=\xb6rOf\xc7[\x8b(\xeb.=\x95\xc77\x17\xf7\xc67\x82\x93\xaeGh\xe3ha\x999\x96\x8d\xb5H\xedK#~C\xb43_A\xe7\xdeX\xbc3\x0c([\xcew3\xbe\x01!\xfa\xfaF\x1ak\x81\xbd\xf6\xe4y\xa9\x81\xfb\xc2\x08\xd8\xed\x86C\xe3\xb3{x/q[\xa4\xf6\x15sJ\x0c@\x91\xf5%\x93\xda\x97f\x9dOR\xfb\xd2\xec\x86Bj_\xea\xd9.\xa4\xf6\x15g\x81\x15\xfenIj\x03\x7f\xcd\x8f\x1c\x92\x99[\x95\x9dn8~\xb7.\x97%4\x03V\x9fDj_j1\x16\xd2\xf3\xd2\xbc\xc5\x10\x9d\xc5\xbd\x98L\xcfsr=\'X67\x8dH\xa1\xdep\xbc.Xs\xf2\x91\x993\xb8\x11\x14\x8f^\xd5\xbc\xc2j_\xe7\xf7\xfa,\xce\xe9o\xb8pvO\xcf\xccsy\x99\xb0\xe6:]\xec\xd6\xbc\xd1,\xc7\xc3\x0c\'\xfb\x84W\x9e\xa3\xe6\xb6H\xed\xeb\xe4\xe1n\x8au\x19\xdc\xaa\xee\x99[\x82_\x04\xfa\xbf0\n9\xbb\xf5;?\xf1_\x99\xda\xd7[\xb6+S\xcd\x8dc\xc6hCV\xfb\x92\xf7\xee\x9b\xc7\x87\xe8H\xce\xba\x0e\x98.\xee\xce\x8fh\x89\xd5\xbe\xe2w\xab\xc2e\xdbRV\xbd\xaf\xe5\xd9\xcf \xc6uy\xde\x1ef~x\x84\xaf\x00b\xc6\x10\xe5{J\x92\x9el.\xbbp\x05\xafK\xc3\xa1>\xbe]\xdal\xbc\x01\x9b\xf4\xbct\x1d\xa5\x08\xedI\xf7\xc9h\x04\xe1\xfc\x85\xb23\xb9\xf7\x05\x18\xa3\xca\xfcH2\xbe\xab\xb8\xf3w\xf9L\xf9\xcb\xb9G\xbd\xc1\xac\x11\x1f\xe6Ub\xb5/y\xef\x86[\xf9\xfaW\x0c\x06\x8d`r\xb1\xf18\'7y\\\x05mE\xdf\xe9\xa8UI\xa3v\xa9\x9fI\xb7\xc5\xb4\xc0\x94\x1f\xb8\x91\x16\x98\xee\xcf\xac\x05\xa6o\x04\x9b\xb4\xc0\xf4\x85w\x91\xda\x97F\x1d\x0cR\xfb\x8a\xdf4\x0b\x97m\xd5\xad\xd0\xed\xfdH\xa2\xf6\xa5v\xfb =\xaf\x90i\xd9\xa1\x8e=\t\xfb*{\x95\xed\xed\xbd\x979DEAR\xda\\\x96\xcb\xfd\xdf\x10)\xc1j\x05\x82\xae\xacy@\xb7\xe6b\x8a\xe4e\x93\x9e\x97\xf6F\x8e\xd0\x94\x95\x05\xf4\x89\x98\xa62\xe9y\xc9\xbcbF\xafGyl\n\xa9}\xa9\x07\x92\x98\xc44/\xa6x\x14\xecI`n\xd9A\xd4\xd0v\xa8g\xe3\x9c\x886\xf3B\xac\xec\xd1~u\xd2\'\xa9}\x89]\x07l\x8d)\x88\xde\xd9\xa4\xf6\x15\xfb\xbd\xab\xa0[_\x87\x91\t\xb0({\xd2C\xaczS\xf9\xber\x143VH\xcf+\xcci5\xc5\xae\xf8]RPy-M\\\xb3x\xa8\xb0U\xa0\xbaU\x87G\xab\xcd\xba\xd6I\xcf\xeb\xc4{7\x8dQ\xcfATX)\x0eu=\xf9hOv\xda\x19*\xb7\xd9t\xb5\x8aG\xb3\xad\xd0VI\xcf\xebd\xf7\x17\xf5Nc\x9b\x99;ZQ\xe6\x8e~d^\r\xc7\x06\x86egV\xbf(\xa25k\x1e=\xa1\xfc\xae1\xf8\xf7&\xd6O\x992s&y\xf3\x8eb\xd79a\x97p\x94=\xc8\xb6Z\x96\xd8\x0cT6\xa9?\x87k\xae\xfa\xfa@|\xaa\x1cy[\xb8lv\xa7\x15\xb1\xe9z\xae\xfb\xecOgX)A$93\xe2\xbaH\'\xd6\xe4\n\x99\xc4\xbe\xa4U\xac\xbb\xa4h\xe2\x1c"is\x99z\x1f\xc4\xb2\x99x\x11\tu\xfaV\x8f\xf4\xa4\xbckT\xa9\xb9\xea\xfb~\x0eb\xe3\xcb M.\xd9\xf9o\xfe \x95\x8d5\xb9b\xfe\xf6\xce\xa8)\xcf\xd6\x08\x9dE\xe6s<\x82\xcb\xa1^\x01\xe7hr\xa9\x9fa\x93&Wlo\x1c\xcd&\xbd\x0fV\xd2\xe4\xd2\x17^b\x0e\xd7w+\xe3`\xa7\xef\xb2\xc7\xc64\xb9b-\x83,\xdf\x1d\xeeL)\x81\xcd\xb0"T\x14\x7f\xd2?k\xceR\xb3r\xb0S\x9b%\x9b#K?/}\xd3\xcc\xe5\xd3:"\x14\xbdj\x8d4\xb94\x83\xac\x90\xea\x96X\x055G(\xb3\xbb?\x95kf-]S\xddR\x85\x94\xe4P\xcf\xfd\xde\xb9\xecdu$B\xc1\x13XH\x93K\xf6\xab:I\x93+|\xc53M.\x8d\x9f\x9c\xa4\xc9\xa5~B\xd6\xe4\x8a\x19\xad\x8b\x94e\x9d\xc7\xcce9\xbf\xdb4\xb9\x94\x1f\x98\x94,\xdc\xbc\x1a\x0eE+\x885\xb9\xd4\xfabM.\xf5\xc8\xed\x10\xa5\xf7\xeeG\xda,\xba-E\xda\xbc\xdd\xde\x0eh\xe5\x1d\xb8|\x18\x05V\xdd\x12\xafK\xad\x11*\xef\xbfMF\x81\x15B\x05\xed\x1cU\xd2\xe3~\xbe/D9\x88\x84\xa9\x834\xb9\x94?v\x93&W\x98\x83`\x9a\\b\x15\xc0.\xda\x82\xbb\xf3&M.\xd5\x8c`M.\x1d\xc1A\x9a\\\xb1\x0eB\xe26Kv\x7f\xe6\xb2\xcd++E\xbd\xc1\x9a\\\xea\xe7o\xa4\xba\xa53gGh^\xcefhA&u%\xd5-\xb1F`\x9f\xc4_\xe4gN\xf0\x8b\xc0*\xc06SV\xb2ir)\x13\xfe&M\xae0\x9f\xce4\xb9d\x95\x99\x16\t\x95\x15;6\xc9wY\x0f7IY\xaf\xda\x03\xdf\xad\xccA\x87\xdf\r\xfd\xfcX\xd6\xec\xf6\xeaP\xd8\tE\xb1\xab\xb1u\rw\xba\x83\xe2)\xb9I\xb1\xab\xc9\xf9;H\xb1\xeb-\xdbr\xd4\x93\xa7\xecR+\x97Z5\xb6DH\xde\xb2\x98\xdd\xbfH\xb1\xab\xb1_\xa5v\xd2\xe4j\xc2(\xe2Q\xb8\xd1\xd7N\x8a]\x8dmo\xd6\xc5\xb3\xef6\xb1\x91\xfe4\xaa\xa4U\xbc3\x9cV\x05\xb6Y\x83\xdf\x9b\xdd9\xd8\xfc\xef-\x8b4\xb9\x1a{\xb6\xaf\x0f\x19\xcb&\xf6|V\xf9nw\xe7>\xb4\xb92;e\x93\xdf;\xd5\x0f\x8ce\x87\xe3\x9c\xcf\x15Z\xc5<\xdb\x82.\xf6BT@1b\xc1\xa3h\xc7\xb2&W\x93\xb8\x91\x11\xa2Y\xb8\xfe\xfe\xd4\xa0\x9a\xf8\x9f\'\xa9n5\x89\x06\xcf\xa4\xba\xd5"\xde-S\xddj\xa1\xdf\x0c\xbf\xeb\xb4\xde\x1e\xf9\xae\xdb\x19\xe8\xbb\xc51\x98Q\x9b\xbbx\x98\xb9\xcd\x1c1\xf8i\x14Xu\xab\xc99XHuK\xf7\x9cI\xaa[/Z\xc8+n\xaa[M\xec\xc9E\xbaZ\x8d_[jv\xa8W\x19k\\\xb6\xc6\xaa[\x8d\xcf\xa3B\xf7\x05\xddcA%\x10\xd1\xa5\xefe\x88f\xaf\x13W\x82\x952HuKFAT\xb7\x1a\xdf\xcbJ\x8c*\x07\xfb\xad\xd9\xbfh\'nU\xdf\x12\xabFe\x03\xa5]\xf8n\xd1[\x1b\x97\xed\xce\xae\x8bF\x90u\xb5Z\xf4\xea\xf1T\xf9\xeep3\xb6\xf8\x93\xee\xf2?\xd3(\x0c}\xb3\xc6\x9a\xe5\xae\xd1\xb9\xe6\xee83\xb1\xe6Q\x95c\x81f\x8e\xcb\x9a\xc9\x19Z\xb5\xd4\xdf\x8eh\xf6\nt9\xf8E#Bm\xed\x93\xc6\xba\xed\x1b\xec\xbb\x16\xb4y\xc5\xcc\x1c\xcc\xc9\x1a\xa1|w6M\xaev\xb2Fi\xc6\x16\xfcn\xbes\xb2E\xa8)\xa3\x91\xcf\xcd\xf6\xc9\x16y\xf3\xbed>\xc3:\xca\xfe\x84\x85u\x045\xb3\xea\x87\xa9n\xc9(\x80"j\x0e\xf6\xc9L\x9a\\-\xcaJ~\xa4U\xa2\xb9\x86=\xf9h\x04\xceSd\x8c\\\xf4\x0e\xb5\x8aU?t|\xe9%]\xd1Z\x94{\x16\xdb\\\xbd\xca\'\x8c gE=:c\xa7FvQ?\xd3\x9c|t\xa5$\x8d\xea\xcc\xc9\xef\x931*\xbbY\x97\xb2E#4\x0c\xfd\xcd\x87\xa1\x95\xd2\x18M.~\x03\xd1\xd1\x9c\x15\x94\xfc\x9c\xbc<\xea\xd8*\xf1^\x1e\xad(\x19\x85\x9bsA5\xb7\xe8\x1d\xe7\x8c\x91\xdc\xda\xb2\xd4\xec\x94\x0e\xb0\xe6\xa6\nt\x84\xd6.\xf72\xaaY2n\x92\x8c\xc2rw:\xa8Y\xde\x08\xa8\xcd\xf7=\x05<\xae8\nYNgBW\xd6\xfc\x14D\xbbW%\xc66\xc7\x9a\\M<\xf9\x8bT\xb7d\xdf\x00\xd5<\xfc.\xb3\xbb\xcb\xbc\xca\xec\x1biR3k\xfa\xc8|\xfe7Z(\xae\xe0\x192\xbe\xd5\xc5Pmo\xd5\xd7\x1c\xa1\xa9\xb8\xb8\xcd\x1d|\xb78\x14o\x8b\x83t\xb5\xf4\xf7\x16\x87~9.\x8b&\xa8\x8b\x9f\xc4\x9as\xd1\xf8g,\xdb\xdd)I\xbf\xc8\xdd\xf8~u\xa6d^A\xbe3\x96\x1d\x1a\x19B\xdf\xf5q\xc8\x1bN\x8dE\xf1\x84YF!\xd6\xe4\xb2lU\x17]\tm.[#C\xb0l-j\x8bR?;\xce\xea\xcf\xadR\xf4\xcc\xab\xb4B\xb4\xe8\xab%\xcd\rz=|J\\s\xa9\xa4\x9c\xa5e\xa7Cq|YWK,\xe4{\xb7"t\xeb\xed)\xec\x8d\x10\xed\xfc\xae!\xeb\xa8\xba\xbc\xc5\x8bf\xb3T\x1b\xabn\xc5;\xb0\xa0\xa5\xbb\xf5\x8be\x93\xcb\xe6\x00\xd4|n\x83\x94\xb3\xda\x1b\xcf\x90(\xb6\xa7"\n\xbbw&\xe5\xac\x16\xb2\x9e\x16.\x9b\x8bc$\x80\xb2\xf2\x1e\x9a\xa5\xect\x19F+\x18#\x8f>.#R\xca\xe6\xe52"\x97\x9fui\xfc\x0b\xcd3D\xe9\x8d\xef\xd1\xde\xc8Q\xbc\xa8\xdb\t7\xe9[\xbd3g\xb1\xc2B\x93\xdehz/\xa3\xb9\xe1\xf9\xcc\xd7\xc7\xd9>\xf8\xbb\xc9\xe5\xd3aY\xb9\xe1\xce\x9b\x8f\x17D;\x0cFeo\xef\x82\xb6(:\xda\x8dB#\x05+E\x13iT\xc9\xa9q\xd9\xec?\xa3\xa6`%;\xff\x1d},\x9bY5 s\xd9Z]L \xa0\xc33=\x02:\x93\xbck\x00\x9aUUM\xd0\x9e\xc4\xa3N\xe8\xc8\xfa\xce\x8e\xdfmN\x8f\x9e~\xd1v3v\x06\xf7\x94\x14\xa1\x99\xefV\xed\xc3ww\x84\xca\xe9\xdcq\x14\xaay\xd4\xdf\x19K\xf3\xaaZl\xc0\xcd@\xa1Q\xe0\xcc\x97\x19\xcf\xd8w\x95-A\x97c\xd8\x18\xfe\x9e\x02L\xad\xc3\xdbW\xa0\xe6\x06e\xebp\x16\xd4\x08\xf6\xbaBjP\xef\xde\x9eHY\xc9\xf4\x9e\xce\xae\xb2\x1c\'\xcc\x80y\xe5b\\\xb1U%\xb9\xd9>\x02\xdb\xbb\x90f\x93\xce\xd8\x1c\xa1\xcd\xe9L\xe1/\x12OQ\xe6\xb2;\xeb}?Bo\x9e\x17}wJ,\x04\xa1\x8b{\xb2J\xcd\x14\x05\xf7\xe8(8\xe5\xd9;\n\xcaX\xfe4\x999C\xbd\x014\xfa\xdd\xb1\xaeA\xcd\x8d=\t2\xaf\x9a\x8f\xca\xb6\xb2\xcb\xe6\xf3h\xa4\xe8\xd4\xfe\xf8(\xce|^\x94\x11\xf9\xc1O8\xb9\xcd\xb9\xb9u\x84\xb3\x9d\xe3(\xd6\xcdK\x0f\x98\xf1&\xa0a\x9e\xf5E\x87\xddaG&E\'i\x15\xe8Mt\xdf*P\x17\x05T,\xf3\x82(\xacA\xcaJ>\xfb\xd5f\x1fc\xc6\xb2Uv$E\x17\xf3\xf3\'Da\x95\xd5\x10m\xeeL\xe9\xfen\x05\xd1\xef=\xb8\xb3\x0f\xd2l\xd2\xb3;\x87(\xed\x0c\x8f\xf4\xa4\xf8\xbe\x04\xed>\xdb\xae\xfb\xf37\x17\xd2lR{\xb2;\xd4G\x1dt\xac\xb9\xdc\xb7\xe3F\x8aN\x8d\xe3\xdb\x1b+:\xc9k\x1ap\xa1\xf7\xc0C\xd5I\xd1IWJ"E\'\xf5\x03oRtj\x11\x07\xdd\xb3\xf8\xbb\x8d_\xd3\xd6\xe5\x95\xa0\xdbS"E\'\xf5\xc67RtjQ\xc6\xab}S{\x83\x98.\x9c\xed\xbdH\x95\xe9\xed\xe7\x95$^\x85\xbf\xcb\x9c\x12\x19\xb80~\xee8\xdb\xe5.5\xd8\xbd\x9d&5~\x97o\x9a\xa6\xbb$o\xf4\x90M\th\xf7Z\xba\xcd\xdf\x16E\x95I{2\x91\xb2R\x93\x1c\xc0\x16\xa1%E\x8c1\xe7\xdc\x0fV\x19\xf4\xc6\xa2\xbc\t\x87R\xde\xb1\xe9.\xb5?f\xda\xf3\x8bV"\xdd\xa5\xf6\xc7\x03yv\xef\xc5\xbaK\xe7d\xf7\xab\x0cFap\x06\xca\xc0\xb2N\xdd{\xf0\xbcbk\xd3t\x97\x9ap\x95T\xd2]\xd2w\xbaE\xbaK\x12\x83\x01\x1c\xb0-\xb0\x18Yw\xe9\xec\x1bg-\x0e\xd2]j\xcc Z+)+\xa9\x97i\x85(\x9fG]PV\xeaD\xd4\xbf\xc54FE{TPf\x024\x9d\x99\xf7\xb4\xb2]tD\xe8\xce.C\x1fz\xa39\x1d^\xe3\xd0\xf9\xb9\xc5\x0c\x97w\x0ce;\xdb\xcf\x82\x8e\xe9\xbcj\x07-\x87\x810\xe3\t\x0bh}\x19\xe9+++\xb5\xbf\\\xda\x13\x1f\xbbj\x84\x9eQX3B\x8f\x7fr\x11S\xdc#\'\x0eh\x07\xc3\xbcj\xde\xcaEtH\x84$\xa1\xa3j6\x16~\xb7o\x89o\x0f\xcb\x82\x9a\x1b\x8coj\x1a?\xf9\xd4\xe0\x05\xb0\x92*S\x0b#\x9c;\x97\x95\xdb\xa2\xcc\xe7\xba\x1d\xf7\x0e\xc4Q0\xa7\xf1\xa3\xeb\xa8(\xdf\x08\xb5\x99c\xa7g\xbcB\xe1t\x86\x19k\\%\x9bT\x99\xc2\xd7p\xd3]j\x12kJ|\x8c_\xe1Nh\xcaJr\xe3\xbb*\xaeX\x96=\'\x0e\xcd\xb4\xca:\xa0\xc8\x192\x1d\x8a\xb6Y%\xed$\xd9\'\xd3p\xe8\x13*\x86\x94\xe0\xc6\xd7<Z\xe4\xf6\xe4P\x8a7;\xcc\xa5\xd6\xcf\xec\xc9/\xdc\xe6\x91">U\x1b\xc1\xa2^\xc4[\xf34;\x168\x15\xad\xec\xb4\x9a[\x8e\xd0\x93\xeb\xd1XYIN\xab\xc4\xdaI2\x82\xa9\x87\xe8@\xf4\xc9\x8c\x16\xff\nP\xfc\xcbE\x9a\x11z\xd6\xe0\xf5\xaaa\x9bgro\x04P\x96U\xf3\x14\xed\xe3_\xe8\xf0\xbcy\xe7\xbb?\xbc\xd3\x87\xeb`\x90\xb2\xd2k\xabL\xde\x81\x1b\xb7\xb9\xfb[9\xf6\x86S\x19\xbbe\xb3\xf1P\xd5L\xcaJ\xe7\x05\xbf+s\x1a~\xb7Q\xf4\xfb#+tl\xc7B\x86s#\xbb\xfd*\x8atb\xed$\xdd\'\x9bCA\xdf\n4AJ\xe0\x15\x9f\xa4\x9d$q\x8c/W\xe7\x96YG\xf6\x95i\'\xe9\xbb\xc6"u\xa4\x8fV\x1f\x95\x9d\x8e\xbf.\x88f\x81<\xfa RB\xb4\x93\x8e%\xb3\x88\xc7\x95\xd0&\x8c\xb8\xa6\x8e$\xf7P\xd8\ts\xf0\n_H\x1d\xe9\xf8\xea\xab{-\x8d\xd0\x82\xbc\xf1\xea\x83J\xc4H\xef\xf6\xe7\x15\xa2]\xf7\x8d\'\x88\xedI\x8d\xd4\x91\xdaG\xb6\xb7`\x14@1\x04zR\xa2\x85\x05\xb5\x0c\x85I\xfaG\xaf/\xe8x\xf3.\xe7\xedE\xa7\xc5_\xb5D\xfaGo\xd9\xdd\xe9\xec\x16\xb4\x13\xf7\xec\x17\xf6\xf3\x8f\x1a\xd4:\x91V\x1e\x9d\xa6\x9d\x04\x8a\x99\x19\xac\xcd\x82e\x19\x1d\xef\x8d\xcfX|+\x8fB+\x1a\x8f\x84\xfd\xdc\x1dS\xcd-{Y\xb8\xdb&u\xa4\x17=;ak\xa4\x8e\x14G*v\x999\x9c\x056\xe4\xbb\xcc\x8c7\xf8\xbb\xe7\x15\xa07\xd2?\x8a\xfd9SZ\xe5\xfd\xfcAT\x98\xa8#\x9dw\xd8\xaaw:\xaa\x99\xfc\x84\x8f\xecW9\xb9\x9d\x10j\xae\xc4\x9fc\xeaH\x12\x13(\xeaH-\xe4\xa1\x9a\x80~9v\xd9\xc9e\xb3S\xfd\xa0\x9a\x8b\xdb\tS\xb0\x03gR8\xd2QH!\xda\xddM3]\xdb\xacf\x89\xab\'T\xb8\xef\xaa\xfc\xde\xa2\xb9\xf0Q_\xb1j\x8f\xfaTK\x88N\xcd\xe6\xe0\x9a\x97\xdb\xeb\x82\x189\xb0\xbe\x0e\xba\x8f\'\xb0\x9du$\xe8_o\xb4w-\x98\xfe\x91\x8c\x11\xb0\xe9&?\xdb\xe1E;\x88UK=D\x13\xd5\\\xa0\xe6\x92\xde\x9d\xd0\x98\xa6\x04\xad\xacH\x8e=\x99\xf7\xcbA\x97\x91w+\x05\xb1\x979D\x1b\xfd\xa2O\xa3O\xcaY\x7f\xfb\xd6\xb5\xdc.\xcf\xf6m\xd5\xcdn\x18\xac\x7f\xa4#8C\xd4\xbf\xb3\xa7\xc0\'SH\xff\xa8}b\xc8!\xb4++f\xb8\xcaX\xffH\xec\xf6\xd2\x1d\xea\xb5\xa2t\xdf\xa8j\x13R\xab8\xe3FP\xfb\xbd\xac\x8e\xa4>\xe4J\xeaH\xf2\xdd\xd7\x13\xb8e\x1dy\x8f\\\x0eb\xd5\x92C\xbf\xa2\xf7\xa3\xa8,\xf8\t\xa3\xdd\x9b\xf5\x8f\xd4\xe3:\x1d\x8a6p!u\xa4c1v\xf2m\xb6\xf8\xbb\xf7\xfe\x8b\xdf\x9d]\xdf\x9e\x9e \xbe=\x91\n\xa4[)\x8d\x14\x8e\x8e}U\xdd\xcb\x14XP\xb3\x11g\x08\xd5<\xec\x0e[\xc9b|^K&\x1fE\xf2J\x1aF\x07=>\x12\xd2\x00}$\xda\xff2\x1e#\xda\xe9\xa6\xf9H_\xb5P\xb7\xf4\xd8\x1b\xe7\xbe\xdf{\x84vf\xd1\xc71\xfa\xd1ApV\xd0W\x0e\xb2\x93z\x88\x92\x9f\xe1\xe92F=\xba\xa7<\xef\x18\x9d6\x8f\xea\xd1ao"\xad\x93\x86\xd1\x19#\x8bh#\x95"\x8d\xd8/\x0e\xc5\x1c\x93L\x1aF\xba\x16H\xf1\xf6\x11o\xc0\xe5\xda\xfd\xfa\x1c\xb1/\xeb\xb7\xf0\xcb\xd4\x8e\xfb\xf9eY\xdf\xbc\x8e\xca\x8en\xb8\xfa~t\x95\x95\x10\xf5j\xe6\x0f\xdc\xd9\x07g\xcc\x11\n\xb6J#\x85#y}\x10\x85\xa3\xd0/j\nGz[\xdc\xe8\xdf\x88_xM\xff\xa8\t\xdff!\xfd\xa3\xf7\x06t\xfc\x0c\xd7\x1ay>z\x8aL\xa5H\xee\xeciFhu\x8cO\xd4\x1bC\xbdL\xcfG/\x93\xa9\x14\x1dOBsQ\xbb\xe8\xcd\xf3q_P\xf3"\xef\xa5\xa2\xc3\xbfk\x98\x1f\xa9\xdb\x08\xee\xe1\xd1f\xf1Ws\x93\x86\xd1\xf1A1\xa3W\xc36\xe7{\xc3\x1d\x1e\x05\x1e\xc8L\x1aF\x1aQFJ\xf7\x8f\xfc\xde\xcb\xad\x84\xdf\xedtJ>\x9d\xe7U\xf1\xaajP\xf3\x9e\xee\xdd*\xf0\x14\xe5I\x1aF\xea\xaf#\xdf\xb5\xdaHp\x8b)\xc1[9k\x18\x85\xf1f\xa6R\xa4\xbe\xa0\x1a\xa1\x95r\xc4\x9e\xc5k0\xf3\xde\xbe\xa57*\xbd\xf1-xO\xfdyOaO\xaf\xa2S\xdf\x07\x11=^\xd3\xc6\x1aF\x9a\x9f\xb2I\xc3Ho\xa9\x854\x8c\x8e\xa7\xa8i^\xccEA\xc9\x825\x8c\xe2\xec\xb3\xcc\xe8t\xbc\x01\xa6e\x82J\xd9\x93T\x8a^\xdf\xc8\xd1=\x14\x95\xa2w\r\x9e\x97\xc75<\xda\x8c\x9f\x7fg\xd2!z\xcb\x1e\xb5\xa0U"\xf4\xd8\xa2\xab\x93\x0e\x91\xbey\x15\x8fV\xe1\x9e}\x8a\x8c\xe0\xd0\xbc\xe3\x07\xdf\xcb\xa6\xe6\xd2\xd2w\x07\xbd\x01\t\xba\\Vr\xf4]\xd8U0+y\xd0\x1e+([\xd7O\xe3yU\xa6{!\xaaA.|\x8e\xd0\xc2\xaa.2c\xab\xf3\x14}a64\xbf\x1d\x0f\xf9.\xef\x93\xb2R\x02\xdfH\xf5\xd9X\x10\xd5Y\xbd\x15\xf4\xb6yJ\xcd^=\x16j6/\xb1\xf9\xcc\xb1\xec\xa4\xb7ES)R\x06\x86F*Eav\x92\xa9\x14i\xd6L\'\x95"\xcd\xd1N\xa4R$>\xe4\xeb\x93y\x82(\x0b\xb0F\xda\x9d\xcfy\xe8Jy\x82\x88\xa3\x1bM\xfa\xb4\xe0E\xbb\x92\xd2\x90\xeeu!\xba\xab\xe3S\r\xa2\x86 \x07\x01k.\x9a\x8bG\xe8\xd4\xe8\x1d\xaa\xd9G\x92\xb7 \x97\'E\xa8\xe7\xad}\x82\xc8\x1f\xf0nAlOI\x92\xfdM\xe8\x9c\x1a\xb3\x8d\xe3\xdb\x93\x8b4nw\x17=\xd6\x08h\xbc\x1aZm\xf7N\x89t\x88^\xb4\x92\x15dJC2\xbe\xadF\xe8\xa4{\xe8\xd3yn\x14\xc7\xfe\xfd\xd5\x82w\xab\xe4\xd00\xdb\x8e\xd6\xd1t~\x95\xe6om\xa0_\xd6\x82}r\x93\x0e\x91\xee9\x9d\x94\x86\xc4\xff,JC\x1fc\xf3\x10\xe5X&S\x1az\xad\xfaD\x9a\xb6\xa64$w+P6\xc4\xd8\xcb\xae\xafKO\xc06\x03\x1ad\x10k\xba\xe8neJC\xc7\xe3\xba\xf5\xbd\xfb\x96m\xca\x9e\x94\xb0\xec\xb5(\x80K\x19\xd0\x9d\xf4\x85\x08[%\x11G\xd4*\xf0\x15\xb4\x08\xed\x8e\x93\r{\xa3\xf1\xfb`\xe1\xb2^\xaf\x8dP\xbf\xf6\xfb\xc7\xd8\xad*m\x9e.\x16\xa2\x07\xfe\xbaBJC\xe29\xe1\xf8g\xe5*\x01\xcf\t\xc4\xa9\xda\x9e\xc3JCR\x16\xd8\xcea\xf4+)\xa13zgN\xcb\xa44tf\xceP\x96W,;\x86\xcb\x98\x03\xd42\xe5\x07)\r\x9dS\xc3\xbd\xa4\xd3\x18y-\x83\x88\x0f\xaa\xd8\xda\x87\x11,\x1cE\xb3\xb8\xec /\x93)\r5\xe6\x18\x04\x1f\xe3\x08\xd8\x0c\x12)\r\xc9yt#\xf7\x10\x15u\xa4\x8a(\xe8\xe34R\x1a:\xfe\r\x8e7\xcb`Ux\xbfh\xe6\xef\xd6\x14\xe5\x89X\xbcYq/\xbc\x80\n?R\xe2V\xd5\xe1"\xe7\xa1\xac\xf0\xc6\x0b\xca\x9c!O\xe6\x9a\x99\x93\xdc\xb4\x84N_9\xeeYD\xf3\xd6\xd8\xbc\'\xca\xd6\xc9\xa4%t\xd6BS\xce.\xfan\xd2\x0c\x94\'\xca^I\xa4%\xa4\xb9i=B\xf9\xbe\xff\xe8\xcc\xc9nu\x0f\xcf\x07UB\xb4\xb9\xd7a\xac\xb9w\xf7\xf2he\xb7\xad\x941=:\xad\xafv#\xa5\xa1\xf7\x95g5z\xe5\x99\xdc*~\xb9p\xa8\x8f\x9c\x1f\xfe\\h\x85\x94\x86b^\x88\x01\xe8\xe3x\xe4:\x97\xcdNo\x82\xd0\xa9\xf9)\xf4\xdd\xa4\xe7\x11\xa2\xdd\xe7LAVcs\xfcH\xd4f\x1e\xfd\xc4eGry^\x88V\xcdy\xc4V\xb5\xedl\xef\t\xf1\x93\xd3\xbdM\x00Z\\F\xe4\x83\xf9\x92\xdbE\x1aO\xff^v\xf9s\x08\x9d\xeet\x9e\xc1n\x96H-H_\xe2\xb2C\x1f\x97+-#X\xd8fh\\s]\xcen\x8f\xbe[IKHo\xd6\xac%t\xde\xbb\xcf\x9b\xc8\xf6h\xb3\x19\xdb*i\t\xbd\xe8n\xea\xa1\xc2Vu\xaf\x12\x08\xbd\xc1Y`\xcf\xe06O\x9f\x056\xbd\x07#\xef\x08-\x1c\x01\xbb\xe4\xbb\x94=jJC\x9a\xdd\xdfHiH\xa3J\x12)\r\xc5/\x17\r\xd1\xabW^\x1b)\r\xc9\xad\xfc2=~\x05y\xf4\xe0\xe7\x8f\xf2\xbb\x0b)\r\x89\xbf\xfdjraY\xce\xe42-\xa18\n\x0eQ\xcf\xf3\x99\xa0\xe6\xc7\xd9\x84\xd2*\xc9\x87\xcd\xf1\xef\x05\xdb;\x18\x05Q\x1a\xfa\xd8W\xd4f\x97\xd7F5;\xff\xc6\xad\xf9\xc6\xd5_\xbe\xcd\x8b^M\xcc\xcaJC\xc7\x9b\xd7\x95I\x8c\xc6\xa8*K$\xa2\xc2^\xd8\xa4\xcd\xc3E\xe0\xac\xc0#\xb7#T\x14$e>\x0bO\xd1\xe0\xb2\x9b\x19c\x04\xad\xcc\xc5:\xe5\x17%B\x8fZP\xd8*S\x0b\xd2\xb9\xb1H-\xe8#o\x00\xa1\x9e\x9f\x01\xd8W\xc6T~B\xfc.kD\x9aZP\x9c\x0b\x90\xa5\xcd#\xe2u\xd1u$jA\xba\xf3wR\x0b\xd2\x0c}b\x9bq\xb1j3B%+J\xda\x9cR\xc4\x9f\xf3(o^\x0e\xd1\xe2\xfc\xde;\x88\xa1b\xb5\xa00\x86Y\xd1\x9e\x94O\x06\xdb\\\xaa\xbb\xe1n\xbf\xf6\xc1B\xc6\xef\x92\xbd\xf14\xe9\x8d\xee\xce\xd0\x1d\xc4\xf6\xac\x08\xad\xdb\xad\xb2\xfd)[\xd6\xd4\x82\x84\x9b\x05\xb29\xb6\xf7\xa8\x97FjAr;\xee\x8d\xd4\x82\xce\xfe\xbc\xe5\xfd\xe8!\x96*\xd5\xe4"\xb4%\xb1s\xa8f\x8e)2\xb5 e\xf5\xe9\xa4\x16$Y\x15\xc0I\x9e\xbc\xd7\x14\xd8\x83\x03\xee\xac\xab\x9a\x971vk\x08?!\xa1\xee\xa4{"F\xaf\xfb\x92\x8e\xadZ\xcc+.h\xdb\xc2%E5\xcf\xae/\xda\xd8*\xb1(\xa4\'k\x97\x9b&\x8f\xa0g,O~\xbf\x02v\xe8\xe4om\xf7\x15 \xea\xc9\x92B\xb4\x89-\xfaD\xcci\xf7.\x99\x83\xa80\xe0\xea\x8cfN#\xc5\x1fA\xabGQg\xaa\x93\x1e\x90\xfc"\xd1\x03\xd2V\x15\xd2\x03R{#\x93\x1ePl\xa9V@\xe3\x95\x02<\x9f\xe65-\xa4\x07t<\xf9]=\x18\xc8\x8a)\xbc\x97YZ\xc5*\x90I\xcaf\xf5\xc9\x10\x93\xe7\x94\xb2\xdcW|\xd7\x90V\x89\x06\xa8\xa0)\t+\xc8\x13\xb1\xadfV\xfc\xd1{\xb7G\x1f\xbd\x95?EF\xa1\xeb\x9d\x0e\xcb\xe6\xa4\x1ctQo\x88\x1eP\x1c\x1d\xddx|\xe5\x9d\xbdq\xcd\x8d\xf4\xad\x9e\xc6\xa3/gY\x97V\x85\xac\xb6\xe7\x17\x8d\xae\xef)4F.\x96\x89z\x83\xfd\x84G-Hsy*\xa9\x05\xa9\xa5\xbaI\x0fHv~`[\r8\x8dK!= }\xd3d= -;I\x0fHm\x95N\x8a?\xba\xb7\xa7\x08\x9dI\xd89\xf8\x17M\xcdJ\xc6V\x95\xac\xb6\x19\xa1\xfa\x8b\xb8\xcd\xcc1X\xb8UI9o\t\xcd[\xb2\x83\x1f\xe2p\xf6\xdaX%x\x05h\x0e\x05\x06\x15\xf3Or\xcd.23G\xb1=3D\xbdN\x1c\xc6}\xf1\x8d^\xd0\xcc\xb9\xb4G\xf1\'\xe6\xa0\xab\x8c\x8a.\xc0Q\xa2\x11\xde\xda\xca\x9a>\xc7\x0f\\\xdd\xfe\x1c\xbd\xef\x17\xd2\xf4Q\xfe\xbaE\xaa=\xa1\x87\x8aP\xe0\x0c\xb1\xdd\x9bj.\xeeF\x805\xa7\xe6,\x99\xfa\x91W\\\xdb\xec\xb5W0B\xc3kTatG\x91,]\xae\xd9\xbd\\P\xab\xa6\xbe\x86\xd3/\xeanN\xd6`\x7f\xae\xa4\xe9\xa3\x9a\x11%D\x87\x9b\x93\xd5G\x94\xdd7/D\x9bW\x1c\x08"%\xc0*h\xde\x8b\xc8*\x18.\n}\x91\xa6\x8f\x9c\xb0\xa0T\xd2\x02.\xd6N\x9a>\x1a\x81C\xaa\x1f\x1f\xf8(2\x97M\x8e}%R\x0c\xa9\xac\xe9\xa3\xf7\xfdA\xaa=\x1a\xd3;\x1d\nVn\xcd\xa4\xe9\x13\xaf\x85*\xbf\xd7i\xda"Z\x8bFX\x85eW\x84\xda\x9c\xcc\xa4\xda\x13\x9e\xa1\xa6\xda\xa3+e\x90jOhO\x9ajO<\x9f\x13\x7fWF?sY\xd6\xd7x2\x97\xadE=\xea\xa4bS4.\x08k\xae\xc9\x9dG=\xb8yQ\xab~o\xd8\x0f\xe8\\$R\xed\xe9\x92E\xd2I\xb5\xa7G\xb3\xceT{\xba\xec\x84\x89T{\xcew\x89)\xceT{\xba\xf8(\x1a\xa9\xf6t~mi\xa4\x15\xf5\xf5\xe6K\x1c+\xa8\xcd\x08=\x9e\x84\x9b[zQPtb\xd5\x9e\xd3\x1bS\xdeR\xffTl\xba\xbckLR\xed\xe9r\xfe\x16R\xed\x91\x9a\x81\x81\x1f[\xb5$\x9a\x94\xcbf\xf5{\xd3w\x9b\xd8\x1b\xf1w\x17\xa9\xf6\x1c\xd4\xeb\x98\xd4\xdb\xaa\x92\xfe\x85\x1a\xcf6\xa9\xc8\x9dQ(\x9cY,h\x9ark\xa3\x9a\x97\x8b\x91C\xb4\xb1\x96\xeeQ\xc0\xe9r\xee7R\xde\xd1_\xb4Hy\xe7|WU\\\xa9\xcd\xb9H|\xce-\x8b\xe7\xfe \xe5\x9d\x1ezz\x0b\x7f7y}\xba\nc\xa4\x1aUT\xb6&\x8dq\xc5\xef&\xe2\xa21\xe5\x9d.\xbe\xcdL\xca;=\xf4\x06ti\xf3\x90\xfb\xfe\x9f\x16\xc9[\xb6\xa7\x8f(\xf8\xa0*Y\xb96\xaf\xa62\xe4\x10\xca1\'\x95\xbf[\\l\x00\xa1\xc9y\x8a\n\x8c\xafZ\xaa\x84N?\xebNL\x12\xf0\x03\x8bz\xceA\x13\xadnA\xdb\x96\xc8\xae[\xf3\xe3n1Iz2K\xfc\x06\xb4\n\xbc\xd3\x95\xb4ud\'\x84\xfd\x19\xca\xe6\xe1\xe6$\x94\xb5X\x88I\xea9=\xca\x88|d\x14r\xd7\x97\x1aB\x9d\x1e}47@5\x00\xca\xa6\xfd/\xb4,\xb9\x95\xff\xe9zta\x13*\x11*,\nMP\xf6})\xda\x9d\xed\rh\xf6ZQ\xf9\xb6\x99#`M\xa7\xa6\x8b\x87\xb9D\xe8`\r\xd0\xa3\x08\xd3\xc3\xb8\xcd,mN\xcay\x8b\xadJ\xca\xd2|k\x86\xb8\xfa\xca:5\xfd\xef%]\x14\x06\t-\x97\x05e\x93\x8aM\x97\xb8>\xf2\xe6\xd9Z\x18\xffDi\xb6?\x85\x7fQY\xca"\x88(\x9f\xb0\x8f\x8c`\xd9n-d?\'/\xdf&\xa1\xe4\xd9~d\xe6$\xe2\xcd{\xfa\x07\xb4;\x14\xdfq\n\xa9\xd8\x88\xd5\':5gG\xe2\xd3\x99PP\xbe\xcb\xa4S\xd3\xd9W_v\x84\xf6\xe6n\x8b\x88&w#\x00\x94\xe37L\xa7F\xd1\x11\xa1\xa2\xbdrTl\xba\xf0\xb8V\xd2\xa9\xe9\xcc\x7fu\xa3\xfe\xb0\xaf\x8c\xc7\xa6\x92\x8a\x8d\xcc:Q\xb1\x91s0\xef\x08m^A2\xdd\x13\';\xeehl\x15\xf3]+\xca\x1a\n\x8f|\x97\xef\x92\x8a\xa6\xfa\xaf\xb2\xc6H\xb0H\x89\xa6\xcb+\xcf\x8e\xd0Y\xdd*\xc3\xf1\xe5\xbb\x06\xa2^\xbf\xbb1\x9a\x9d\n\x06\xb5\x99\x19\xda\xfb\x87\xdf[\x1c\xfa8\x05\x1cY)m\xb9\xd7\xff\r\xe8\xd4\x17|D\xd7p\xb1\x10\x80r\x84\x86i\xbet\xb9\xefg\xd2|\x91V\x89\xe6\x8be\x7f\xc9\xa9\xc1e\x9bc\x98\xfc\xf8]E\xfdM\x13\xd1\xb9]N\x1c\xb6\xaa\xb9\x08X@w\xd3\x9d\x1f\xd1^\x1c\xbb,\xa2\xf3\x9fe\xd9\xa2\xa0\xbe\xca7\xaeoy\x148B7\xe9\xb6\x846\x83\xa2\x9c\xf5\xf6\xe0\xe8\x83\x7f\x03t\x01p^u=5\x10\xe5\xd8-\x87\xb22\xda\x90\xef\x12\x87\xa4\xa9\xba\xe8\xa9\x91I\xb7\xa5\xb3\xb7\x07\x98\xff\x97\xb7\xfa\x80\xf9\x7f\xf9\x93\x1db\x12\x96_\xa1\x99u[\xc4\xba\x06\xe6\xff\x93I\xf2\xc3+>\\\x94\xf2\xba\xd6\x88)\xc0n\xd2m\xd1\xb5\x90I\xb7En\xa9\xb0RV\xb0\x13R\xcc\x98\xad\x94\xa2~\x06\xec+~\x1d~\xa4\xe6\xee\xd4\x81\x11\xe5\xd8KE\x87g,_\x81\xb5Y#\xb4\xb2&\x88\x8c\x82\xbd\x1dg\x8f\xde\xb7\t\xd00Z\xc1\xaeR#\x94#\xd9\x9e.\xf3\xca\xf3nEe3i\xbe\xf4(Z\xe9\x992\xeb8\xbe}\xde\xfc\x87 ;i\x00\xeau\x88:\x97-)\x8ab\xfd\xcbM\x1f\xef\xe8\xe7\x13\xafR\xa5l\x18\x97\xfb\x88M\x98\xfa?\xd1F\x9a/\xfdSt\x07\xa2\xa2\xb8\'h\xe1\xe8\xbb\xc4\xa8h\xdc\x08\x9a(C\xf0\xc9\xdc\x93\xfcF\xff\xe4x\x14\x80\xf1)\xfaE\x99T]\xf4\xfe\xdb"\xb4d\xcd\x1f\xbch\xbe\xb1y3BY\x19\xfci\xd2*\xcf\xa8\x89\xbfw\xe8>\x89#X8\xc3\xb7K\xd9\xea8~\x01\xad\xc5\xed\xed\xd3\xdbf\x955_\xba\xbc\x96n\xd2|\xd1\xddl\x93\xe6K\x0f\x195;\x97\xad\x1aa\x05h\xbe\xb7r\xca\x04q;\xd2 \xcd\x97svg\xc7[\x0b5\x8f0kF\xad/`\xf6\x08P\xd1|\x11\xbf(\xe4\xf0\x02\xba\x9c\xa6\xdeE\xcb\xf5\xc8\r\x8f^\xed\x95{\xd2a\xabV\xd6\xc8\x01,\x9b\xbd52\xbc\x97\xe9\xea\xb4\x12\xea\xf6\xab\xdb\xcf\xf7\xd4\xb8\xec\x1c\xd4W\xc4E\xa3\xa8\xc4\xd7u\x1e\xc16\xd4\xdbC\xfd\xcc*\x90\x83\xcb\x16\xca{z\x06\x97\xe5\xb7\x98g\xc6\xe3\xfb\xf6\xd5\x8a\xe7$\xc4\xd5w\xbf\xba9\x9f\xce\xad\x85I\xba-\xbf<IW\x17`\'\xd2m9\xbd\xb1\xf4\xee\x8c\xdf\xe5\xb5`\xba-]\x98\x007\xe9\xb6\xfc~7\x9b\x154[\x84\x8eN\x99\x11\x99\xbf[\xba;5\xba\xf7\xe6\xa5I\xca,=d/\x14\xd4\xf8\x196)\xb3\xf4\x973\xb3\xa3\x07C\xd1A\x8c"O\xe1\x9a{s;\x7f\xf7{\x1dd\x18\xe1\x8bXv\x8c|=8\x07{\x84\n\xfbJ\x83\x9a\x1fwZ\xc9\xf8\xf2\x1b\xbd\xa2\xb9\xb8\x8c\xaa~\xfdu\x95Y\x8bi^\x95\xeb\x8d\x1f\xa4\xea\xd2\xc3\x18\xe6\xc1\xdf\x9d]\xe3\t\xb1,+)?S\xdaL\xb1=\xa6\xea"~3\xd0\x9b\xe8\xfet\xbe\x1cV_\xf0\xd6\xd6\x87\xcbZ\x05\xb4\x15\x97\x8f\x03o\x8b\x92\xf1\xda\x11mf\xd7\xb5F\xaa.\xfdcDw\xf3k!\xb3\xaaK\x17\xb6\x99\xe9\xd1z\x7f\x1110\xfc\xb1\xcc\xde\xfc\xb2\xce\xaa.\x9ds\x00\xfb\x8a\xd0\xd3\x1b\xa3\x93\xaa\xcb95\xba\xbb\xa7 \xea\xf3\xe9\xa0\xcd\x8d\xdea\x15\xed\xf4\x02\xf8\xd0\xef-\xd7o\xb6<\x9aE\x0f\xd7\xa1\xce\x8bh}\xf5\xc3@8\xdd=\x05Fa\xf0\xae"\xe8\xb9\xa5\xb6J\x8a0/\xba)N\xf5iR\xf3 \x86:A\xcf\xbd\xbb\r\xd2\x8b\x11\xff3\xdcqZ\xe0\r\xc8\xa4\x17\xd3\xc3\xb8\xeb!s\x92\xf7\x8d\xc9e\xd3v\xeb\x17f{\xa9\xca\xed\x80e\x99O\xe6\x91\x15\xda86o\xc1\x89\xf5uO\x9c\xcaz1=\xcc\xfe\x1e\x88^\x86\x8d\xbaH\xf3%\xbc=)\xba\x97\xcb\x9b\xa8\xfe\xb4\xca\xe9_hj\x0e}\x1c\x8f\\\x95_\xd4?\xa2>V\\\xcb\x12\x13\xef\xe1V\xd2\x11\x84\x1b_\xf5\xb6\n0\xb7\x04\xfd\x9c\x1a)\xd1\x9c\xf5\x9b5\x9f\xee\x96mz_ \xb4\xde\xb9\xc1J4g\xf4\x9b\xdbs\x00\xad\xee\x15\x1ek\xce[\xf3aqn\xf4\xfc/tl\x8d\xde\xc1\x9e,Ky\xf3\xa8\xaf\x1c\xe7\xdeW\x10\x93\x90S\x84V\xaf`\x05\xdf\x1dC\xb3e\xb1l\xdf\xffB\x07\xc7\xd66\xae\x99#\x15\x1f\x99\xcf\xcd\xe9,\xd3\xbc\xf2\x0c\xc05\xf0\xabTR\xa2Q\xab \x93\x12\x8dzNX\x89F_\xff\x13)\xd1\xe8\xfd\x978\xe8\x1e\x8d*\xa9\xa4DsnO\x1c\x13\xb8\xf9\xbbi:&Ox\xb3\xee\xdd\xe5\x1f\x95\xbb\x16\xce\xae\xd2\x17i\xcd\xa8\x9fa\x86hr\xf9V\x80\xee\xedn\xd6%x!j\xa45\xf3\xce\xf6R5\x06\x03\xd1\xe5\x98\xf1\xb0\xe6>\\n\x1a\xa0\xccReZ3\x07\x8d\xd5d\xe4\x96\x9ag\x84\x8e\xac\xd1\x0e\xb7\xe6q\xad\\\xe2\xea\xfczQc\x8d\x18\xa4\x08\xf3\x8b\xae\xcb\xed\xbf"\xd4\x18\xf8\x13i\xbe\xf4?\xb6\xa8j3(B[\xfa\x17zb\xa7W!\xbd\x98\xfe\xc7\xc8\x97\xed\x9d\x814_^\xf4X2kytXO.bL}\xc4\x06\xce\x95\x14a\xce|^\xee\x16\x03\xe8d\x16\xee\xc65\xd7\xe5\xee\xfb\xc5\xdb*\xa2\x17\xa3\xbb\xca$\xbd\x98\x1ef(\x0c.[\xdck\xf8W\t\xee\xdd\x9d\xf4b4\xaa$\x93^\x8c\xdc\xacK!E\x18\xb5\xea\x87C]\xb4\xd2#\xfb\x86\xc4\x14m\xf9E\x1ce\xb1\xe0v\r\xbc\xa6\xe0\x91\xcb\xfe\x15\x00\x18\xbd\xf2\'\x8f\xbai\xbe\xe8\xeba\x8fPa\xba\xe8\x80\xe6\xbb3\\\xde-D\x0f\'\xdbbE\x98\xe3\xdd\xaa\x1a\x8b\x88h\xf6\xba\xb4\x07-\xcd\xf8\xf9[\x89\xd0Y\x8e\xe7\x86T]b\xebK\xd1\xac|}\xb7\xe6\xfd\x8e\xef\xcf\xef\xf6\xe8zWYF\xa5\x03\xaby\x9b\xbd\xd1k\x84Nc1$\xdd\x16\x89\xfc\xc9)B\x1b1[>YF\x90\xd4\xdb\x15m]=E\xb7\xe6z\xf5\xd9k\x842\xd7\xd0C=Y\xe5\xc4Qt\xb8\x9c\x1a\xfcE\x9c9\xfeT\x99\xed\xc3\xb1\xbc\xe6{;>{\xdd,\xa4\xea\xf2\xa2g\xf4\x81).\x07\xab{\x91\xaa\x8b\xdaH\x8bT]:\xe7>\\\x06`\x9aW\xec\xe7\x9f2\xbe\xd91[\x02ZY\xd9PVw\xcb\xce\xaf\x92\xbd\x1d{Y}\xe8\xf7\xb2\xb7V\xf6\x9c\xc2;\xe1\xe6\xb2\x89\xb8:M\xd5E\xa2g\xafZ\xc1W\xfa\xf4\x12g\xba-r\xa6\x80O5y\x7f\x0eXP\xc9\xaf_\xd1|\xe9\x1f\xf3\xd9\x13XA\xcc<\xac\xe8r\x16T\xf2\xbb\n\xe8\x00\x06\xa8\xe8\xb6\xa8\xaf/9\x145PH\x8bDo\xf4\xe0\xe9\r\xa2YD\xb7\xe5\xf8T\xbd\x05\x95\xae\x05\x95\x98\xbd0I\x9b\xb9\xe6$mn\xd1w\xffN\xf8\xf9Z\xaa\xf9x?\x04\xcd\xac\x06\x85\xad*\xc3\xd4Ub\xb4\x9bMJ\xba-\xda\xe6\xf2Ot\x93\xaa\x8b\x8eBu\xe8\x97\xd3\x88\xacXs\x15\xf6\x06F\xcb\xcd\xa7+\xa4\xf9r\xd0\xeeN\xc9\xe4\xefV\xa0\xfd\x1d\xc5}\xd1l\xb7SC\xf3\xbb\te^\xa6\xa7\xcb\x1a\xec\xd1\x1a\xd4w\xe7\xbbOR\x9b\x07\xf9\xbdu\x85\xba\xfb\xe0\x17\xc4\xc8\xc9\n\x9d\xdc\x93\xec\x85xh\xdf\xb8\xafK\x95v$\xe7\x8d/\x0e\xc5\x1c\xedM\x9a/\xb2\x06A\xbb\x01j\x1e\xcc"\xb8\xe5\xf7\xb2>\xce\x82\xb7\rl\xf3\x88\xd0\xe4\xfc\xde\xcf\xe7\x18fA\x03\xeb:\xfb\x88P\xd0\x96\r\xe2c\xe1\x15\x0f\xac\xbeE7 B\xbf\xed\x1c\xb3\x18;)\xc2\x9c_\xb457\xcd\xd0\xd2\xdfS##\xd32\x9e\xb0\xa4\x06e\x8a0\xbf\xbe\x8a\x93a\xf4\x13\xe1E\x8a0o\xab\x8a1\xc6\x91"\x8c\xc4\x8bfV\x84Q\xdb,\x93"\x8c\xc4?WR\'4\xcfXw\xef\xdd9\xc8"\xa9\x11*\xaa[\x82\x1aKs#\xbd\x18\xf5\x8b&R\x84y{#\x19K\x87C\x7f\x94\xa4\x06\xbe\x0f>8\x82\xf9Z#c\x90"\x8c\xbc\x1e\x02\xa7bd\xf5m\xd2\x8b\x89\xe3\xdb\x07\x94}R\xa4\xdd\x80\xb1\xf1\x1c\xc5:\xe2\x99\xc3\xb7\xa7\xd3\xaa\xd9\xd4r\xbb\xe8\x9d\xb1u\x93^\xccG\xdb\x0c[\xc5\x8c\x13\xcf\xe2\xb25\xbb]\x05\xfb\x8a\x94YL\x11F\xdf\x08:i\xbeH?\x97\x11\xa1\xbb\xba]\x05\xbc[\xcb\xee\x85\x11zb>{"E\x98\xe3g\xe0\xb8\xbe\xce\xe8\xf2<r\xe0\xa1\x1a]\xf3R\x9f \x1f\xe7\xfa\x91\x10\x9dE\xf97\x1e\xf0\x14\x99~7\xe9\x0e\x1f_\xd0\xd9c\xc1V1\x8fM\xb5\xdf\xbbX\xf3\xe5\xf5\xf6\x9c\xf1\x9d#B\xcf)9;\xa9\xba\xbc\xde\x9e\x83\xae\x14\xa1\x9bY@\xf1\xf7~\xa3\'\xbenU\xd2m\xd1\x1b}\x8a\xd0\xc9+\xa5\xf2\x18\xcd\xa2\xbe \xaa\x9993\x05\xe5\x17\x84\xa7q\xcd\x85\xe3\x90;\x97\xcd>\xb2\xba\xf8\xacU\xd0\x99*AF\x06\xab\xbah&\x88G\xbf4\x8e\xe2\x19\x1fjf\xdd\x16\xbd\x11\x94\x08\x15\xd6\x88\xc9\xbdQ\x9d\xc6:\xb6\x99\x99Z\x1f]\xdd\xbc\xca6\x97\xb5h\x96N\xca,\xb1W\x9c\xd0\xfb\x16S3\xe9\xb6hTg!\xdd\x16\x89t\xba\xd9X\xf4\xdd.lB\x17}\x1c\xd7_\xe5\xb2\xb5\xaa\x87\x19QV\xb20\xdd\x16\xf5B\xb02\xcb\x89\xfc\xd9\x9a\x85m\xec\xf0?\x96y\x8e\xde\xbc\xec\xdc\xdf\xc2\xeaC\xdfu\xbc.P\x16\xf2\x9ez\x84\x96\xadoO\xd4\x1bSo1\x84\xf2]\xb2r\xcd\xd3\xbd\xa4\x13J\xef\xa1\x8f\x8c\xc2l\x8e\xe5\xb5z\x0f3(W\x06\x99\xa7yFh%\x05\x8d\xa7\xc9/Jn\xdf\x80w\x9c\xbc]\x14z\xf5\xb1.\xb0oT\x7f\xc3\xcd\xac\xbd\xa2\xfbU\x8c\x16\x8dF\xa3\x95\xe2\xf5\xbb\x83V\xe5\xe4P\xe4\xfd\xe8\xa4\xcc\xa2\xb9i\x8d\x94Y\xc4\x7f\xf5zld\xedO\x8a\xd96e\x16\xe9\xe7VH\x99E\xf3\xac\')\xb3(\xab\x00E,\xb8\x98\xcfE\xca,\xc7\xa2\xe0\x97\x9a&5\x17\xb734\x1f\x05\x07\xda\r\x10\x91r\xc6\xe8*\xde\x1a\x9a\x8b\x95\x1d\x9b\xb4W$\xe6\xe4\xe6\xb6\xe0/\x12F\xbe\x8ce\x9b\xf0\xf33Z\xef\xad|\x91\xf6\xca\xb1\x82\x86r\x1c\xdd\xb2\xc0\xb2\x9e<z\xdf\xd9\x81\xa1\x1d\xda<\x8a\xb0TQ\xab\x8c\xc57{\xf4j5\xf6L\xda+/j\x19\x82\x95\xd4U^\xd4\xf8\xbeb\xb4#\x97\xe3\xd3\xa4f\x8ed\xebX\x16\xe2\x19\xb6C\x91\xd1+\x93\xf6\x8aF)wRW\xd1w\x9c\x15\xa1\xcc-\xfc\x0c\x99\xb1^\xd36j\x95Gc\xfd\x85\xe6\xef\xfbW\xdd\x1b\xcb\n\xf7\xec\x82\xb8@\xaf\x119\x01\xf5<6\x03\xd0|\x19\x9eW\'\xed\x95s\xee;f\x00\xfcnW\x1e*B\xc5\x7fU\xf0\xbb\xc5b\x8af#u\x15}gg\xfd\x14\x8dR\xce\x11*o@IZ\xd5\xd4\xa2\xb8e\xc7\x8d([\x11j\xbb\xe8&u\x95\x17=o|\x97C\x03[%\xbc\xc4\x82\xca\xcbE\x91\xdeh\xce\xff\xfc\xb97\x14\xed\x9a\x19\x815\x0b3|\x93V\x15\x17a\x15\xa0p#\xe8\x81G\x9d\xa2\xa3\xcd\xd7G\x0c\xed\x8aJ\xe4\xbc\xcc\xc9\xc6\x9e\xfc!\xad\xf2\xab\x1b\xd0\xc1/&C\xe6\xf3v\xef\x1aQ\x8c\xebr\xe8W\xa4XMk\xb0\xb9\x93\xbd{N\x98\xfb:\xfc\x8c \x0fw\x91\xba\x8aZ_\x8b\xd4U\xe2\xcc\xb5\x86h\xbe\xfe\x8dA\xea*Z6\x93\xba\x8ap\xfe\x94J\xfa)\xe1\xcd\xcb\x14R\xc4\x0f\x0c\xd9v\x98\t\xe2\xd5\x91F\x10/\x9aI!\xe5\x94\xf5\xfa\x0b\x03"\xab\xa7pvA\xcd\xe5Z2\x8d\x14R\xc4\xba\x06\xfd\x05\xf8\xaeh\xcd\x14\x19\xc1\xec<\x81#\xb0E[\x88r\xb6\x9d\x8c\x91d56.\xdb\x87\xcbA\x18\xfem\xf1\xc6~<\xe3\x9f\x969\xfe\xde\xed\xe26G`\xab4\xd2O9\xf6\xd5twv,\xbb\x88Kj\xf0\x08f\xe2\xfa{\x06\x8f`]z\xc3\xc5\xdfk\x11e\x93\x14R\xf4\x84m\xa4\x90\x12\xc7~\x0c@\xd1R\xdd\xa4\x90\x12G\xb07@\xcb~\xdb\x9c\xcf\x8bv\x95\xefn=5\x9e \x9f\x8es\xf1\x9e\xf8\x8d sY~\xc71\r\x14\xd9E9C\xd0Y2\x83\x14Rd\xc6B\x1e\xee\x0c\xfc*=D\x1d\xd7\x01\xf5sq\x11\xb03xg/\x11\xda\x1dg\x17\xf5\x86\x7f\xe1\x9d\x90\xd9\xc4\\\x9d\x82\x0e\x8a\x8e~h\x04\xb3rX\xb5\x0f\xfd<"\x94o^O\xfb\xd0\x1b\xac\x81\xa2\x19\xaf\xd3\xa1\xe8\x93\x19\xa4\x90\xa2/\x17\xac\x81"3\x07\x94\x94\xa1f\xd1\x88\xfc\xb4R(KW}\x9b\xf7\x96\x1a\xa2\x954P4\xff7\x91\x06\x8a0M\xdd\xd8K,\xdb\x87[\xa1+\x88I\x98\xa4\x81r\xc6\x97#3\x0b\xa2\xd5,\x8aJ\xb9\xe1\xce\xa7ZI\xe5$\xcc\x1c7\x1d\x13]\xdd9B\xc5\x8b\x98\xb87\xe4\xde-\xad\xaa\xc5\xe5\x0e\xaf\xffc\xec\xcc\xb2$[ue\xdb\x95\xe8\x00g j\xfa\xdf\xb1\xb73\xd3\x013\x93<\xde\xfd\r\x0b\x96\xaf\x82R\xc5\x94\xb7\x12\xbf\x8cH\xbc\xe7`\x97\x0bmWv\xe7\xdf\xe5m\xaa\x8f[\x8bW\xe6\x18\xc8[\xc7Dsx\xbbW\x95u\x9f\xe4\x0bJ]\xda&\xcf;\x95\x90\x83*\xb3\xeeS\x93\xf7\xec\xb8\xf1\xf4\x05\x89\xf2\xea\xd4\xe6\xbci\x11\x91\xa0P\x1d\x13\xa5U\xe4H5\xee\xb1S\xfadS\xd6P\xda\x81\xafmS\x95\x93\x9b\t\xa9\x8c\x14j\xdb\xd4F\x91"\x1a\xc9\xa4:&\x12\xed\x00y\x04;8\x01-\xaac\x12\xe7\xf1en;sD2\xb9y\xa9Mw\xaax\xe5\xe5\xea\xa7\xe0\x95GUf\x17\xaaL\x95Or\xcf\x95\xf2\x08n\xa5\x12\xf1Z\x96\xed\xd5\xe7\xe1}q}\t\xa8 \xc2\x84\xa9rWC\xe9g?\x01\xa9\x06\xc6\xd1\x0eFh\xa3J%\x9a)\xbf\x9c\x8aT\x9fEuL\xbeG\xc2\xe0\xdb\xe0\\\xbc\xceW\x96\xacF\xe9\xb1\xc1J\xb7=\x87\xaaU\xa7\xe2\xa9-S\x1d\x13\x99\xebZ\xa7:&J\xf5\x99T\xc7\xe4|#O\x89\x0c(UR\xc7$\x9c\x9fo\xa5\x12!\x8a\x00!6{\x82\n0\xe7s\xb0\xafkT\x8bD,\x90\xc0\x91\x03\xb5\xf3\xd9*\xf3\xf3\xe6\xa9\xeb \xde\x95\xace\xa2\n!G\xeeY\xea\xb3\x17\xbe+\xe3\xf3B\x91\xb71"F\x99\xc6\xe5\x02\x879\x88G\x02\x8a`\xf6\xbb\xaf\xcb\x08M!\xef\x8b\x98l\x1a\xb1_C5\x0fa\xb3\xf0\x95\xdd\x99\x8e\xeejkD\x19\xaaR\xbf{\xc8\xbb2\xb5Q\xd0\x17\xdc4B\'_\xb9u\xb1\x03\'\xe21nY\x9d\x13Q\xf5\x86\xe4\xd1S[\xae?x+\x95H\xae\x16\x10\xad\xed\x9b=\xf6V*\xd1\xd8Z\xaeT\x12\xb2wn-\x12\xc9\xefn-RW\xa7\xddu\xc6+\x97\xb7\x9f$\x0e\xa4;[\xedP\xd5\x9d\x1b\xdds\x1e\x8e\xb9g>\x8f\xbex5\xc1\x184\xaaT\xa2\xb6/"j\xba\xd8\xbc\xe1Td\xde6\xaaT\xa2gX\xe2|&\xa1r\x95\xeaT\xec\x93\x85*\x95\xe8=\x1b\xd5"Q\xef\xffpjr\xefj\xc8\xbbZ\xf4}O-\x12%\xb7\x18\xd5"\xd1\x19\xa9P-\x12%K7\xaaE"\xf6\xab\xda\xa9\x16\x89\xd8\xcd*\xd7"\xd1\xf5hS-\x12\x9d\xbd\x89\x88\xab3\x03T\x85(\x9e\x0e\r|\xef\xe2\xfd\xddR\x8b$\x8c\xc1P\xb5T\xc9\xc1\xa7w%~\x1cyW\xc6ggQ\xb9\xd6[*\xf2\x05\x9d\xad\x8f\xe8\xc1.\x17\x8f\x9e\x88wA\x95\xaf,1\xaeM\xae\xccq_M\xdeF\\mDz;0BA\xad]||\xc9\x82\xacd\xa8\x8f\x83^i]C\x7f\x90Y=\xbaP\x14\xe2\xb6\x93j\x91\xe8H\x19T\x8bDw2F\xd5F\xe2\xb1\x90\xb1-\x90<\x07\xd5\x13Qnm\x89\xd4c\xa3\x00\xfah\x10\xbf\x01\x15\x07j\xe0=\x9cN\xc5\xbe1\xa8\xda\x88\xce\xfc\x83\xea\x89h\xaf\xf3*\xae\x83\x8d\xaa\x8dh\xdc&\xd7\x13\x91\xf7\\\x97Sq&\xdcTO$&\xff\xab\xbah\xce9\xd5F\x8e\r\x99\xfa\xe4\xad6"\'z\xa8A\x06\x9e\xd61]\xbfj\xc1z\xb4\xa8\xda\x88\xfa\x7f\x17U\x1b\xd1\xf8+\xaaV\xe0\xb2\xfc\x16\xd5\x13Q\x0f\xe0vj\xcajQ\xc7\xbb\xc2|\xc9J\xf5D4\xd3\'V9\x07_\xdeU\xf6\xfd*h[-T\xa7\xfa\x8e\xf1\x89\xce\x9b\xac\x8d*\x86h[\xae\x18"\x04~\xd8_u\x7f\x96\x84\x1dTD\xe6\x99T1D{]\xa1\x8a!J\xc5lT\x13$d\xde\x92\n\xf3F\x9dT1D\xfb\xc6\xa6\x8a!\x83\xd7\x94\xda\xa8&\xc8\xf8\xf7\xbb\xbd\xb8\x1e{<.?Z?4\xc9\x953\xd7\x139\xd5(\x86\xccf-R7\xd3u\n\xab\x97\xf7E\xd5s\x8e\xdaY=u=\x86p\xf3\x1a\xd5\xf5\x18\xe2\x11\xdbT\xd7cDy1\t\x7f7\xb9\xd8\xe9"m\x9b\xac\xec\xf4\xbbsG3\xd2\xb9g!/\xc9\xbb\x12\xef\xd2\xa9\xecp\x9eWw}\xa4Zq\xa3\xec\xa8@@\x92\xba\x1eCl#T\xdf\xea\x9fZn\xccX\xaf^}q\xd7\x95\xeaj\xb97\xb9\xa9r\xc7y\xa2\xa5\xcc=jkb\x19\xa3\xb6y\xba\x93\x17\xb4m\xd9}\xc1\xfa\xbe \xe7\xf2\xa4\xc2ms\x91\xdeNm\xf3v_\x10\xef\xb9+C\xf2\xbd+\xf5\x0f\xa6\xc6\xea\xb1\xf6\xb4\xec\xd4\xf4\xb5r\xc7\x10[.\xed\xeb\xee\x18\x1c\x1a\x7f\x85jont\x17\xe8u\x16\xedE\xef\x9c\xe3kS\x82:\xccYN\x8a\x1f\xfb\xa5Rm\x8e!\xf9G\x83\xaao\x0c\x8eD\x95\xda\x1c#\xdc}e\xbcr{\x15a*\xd5\xe6\xf8\xf4\xf6\xf3\xbcmPm\x0e\x1d\xbf\x83js\x0c\xb6\xc6\xbflhz\xcf\\\xf5R\xd4\xd6\xd5\x83\x8f_\xc1\x98\x9c\xa6_a\xbb~\x15\xf5\x8d\x12\xa9\xb6\x94#G_\xdfq\xa7Q\x95]\xfd\xa9e0$\xea\xbeG*WI\xb8\xd57\x06\x93\x10j\x89T\xa6C\xdf\xea\x1b\xa7\xb7\x17\xd7\x9f\xf1\xcal\x83*\xac\xba\x99\x9fU\xf2\xe0\xdf\xda\x1c\x9f\x9e#\xe7A\xc3\xb6/\xd6\x94m2?\xd2\xb6Q\xe5\xd9\x7fW\x9e7\xce\xbcs\xf5\x8d\x8fzX4+{u\xbcL\xaeA\xf55\x86\x9cpg\xa4\xb6\xa5\xf4QTKX\xe1\xd7}\xfdL\xf55\xa4\xed#\x97\x92\xda4\xe6\x04\xbfB\xa7\x95NU\xae\xb0\x90\xba\xa8M\xed\xfc\xbf<\xef\x90w\xe5\xb2\xcf,\xfb\xb5\xbb\xf4H\rf\xef\xecg\xe0\xd2\xa9\x82\xc6\x08}\xd6\x15U\xa8daT#C\xde\xd5\xcb\x9b\xc0+\xb7,g\x1cj\xbb\\\x843\xb6\xb5\xe5\xce\xbf\xa0Ns\'\xeb\xfc\xfadqd\x9e\xa7\xf6{W\xa3xu\xde\xb7\xd1\x8d*Y\x9cQ\xd6\x95\xa9\x88\xefj\xf0\xeeZ\xd4\xc6\xf9\xbf\xf2\xae\xa4\x1a\x05\xaaI\xc9\x00\xa9\x8aZ\x94\xbdCWVk|\xacv\xa7\xfa\xfat\xfd\xcb=W\xa7\xe2\xdc^\xa9\n\x86\xcc\x0c\x85|^\xee\xeb\x93\xafM\xf79\xec\xc5\xbbWv\x1e\xde\xd7\xb6\xbc\xb3\x15\xf9%\xff\xb1\x7f\xea\'\xca\xd10z\xe7\xb4\xfdO\xed\x1frK\x9bT\x05cD\xc4\xb6[\xe7bp4\xf8\xab\x86\x8cj\xdb.\xca\x02\xd5\xe5\xd8w\xa8VG\xd4\x8c\xde\xd5\x8eT\x8eCvm\x99\x0c\x80o\xe3O\xccI\x97\xb3$\xbd\xe7\xc11\'\x95\xbf\x91\xb9x`T+\xef\x81\xe5\xfb\xd6\xaa\xd1\x0e\xf4\xf5M{,=o\xd5\xd9\x1b\xd5\x80\x07\x85W^\x8e#\x17\xf4: \xff/\x18\x0b\xc3\xe5\x02\x80\x9a9\x1a\xad\x83\n\x91\x8a\xcf\x82Am\x8bz\x00_\xdb\xf2l#\x95\xea\\\x0c\xf6KB$\xdb\x82\x1e\xbb\xa2\x08\x1c\x9d\xeb\x8aEj\xa6*c\xb7V\x85\xacV\x16\xaa\xc6lp\x13\x95\xa2,T\xbd\xec\xca\x19\xb6\xf5\x0c\xe7\xf5\xd6\x85c\x17\xed+R\x8f\xb5\xb6w\xaaU!\xf7\xfcv#\xf4\x8d\xdc~\x03U\xa9)\xa0j\xd5\x08\x1c\xfc\xdd\xc99b]~\xd7\xd3\x84"\x95+Y\xe8\xfc\x9c\xa9\x92\x85\xec\xbe\x80\x903\xbf\xfd\xee\xadd1B\x8aQ\x03\xf5\x0f\xcf|!\xa1\xeeV\xb2\xf8\x9c\xad\x1a\xc5\xe5\xdeZ\x15\x83\xbd-9V\xa9o\xdcJ\x16#b\xd0\xddZ\x15r\xe2\x8b\xd5\xc9\xf4\xb3\x8c*\xf4+\xf3j{ux\xb9\x1a\x85^yE\xeap\xb1j\xa8\xee!6UR;q\xa8\x12\xbdg\x88Q\x1f^5\xa9\xe0\x9c\x1a_\xb99+\x04\xa9SO|\xf4\x9e)\xfb\x8c\xd4\xa4\xd5\xcc\xd3\x90~\xe5\xc9\xc3\xf3\xdb\xfe\xf9\xd6\xaa\x90\x1e\x0b9S\xc3\xcf\xfcF\xd1\xe0\xf7\xc4\xc7>\xa0\x8e\xea\x8b\xbc\xad\x14\x1b\x7f\xef\xca\x13\xea\xc6\xeb9\x87\xa8\xd9\x16\xd5\xaa\x18\x1cC\x05\x15\xbb\xe0wm9f&\xa8\x83\xab\xc7\x1a\xaa\xeb\xce\xa2@\xff\x06\xf5|\xfdFY\x15\xfa\x05\xa5\xce\x85\xeeF*\xd5\xaa\xd0\xb5;;\xd5\xd5\xb2OE\xbe\x82\xabn\x86j\x1fn\xbf1\x82\xf9\xb99\xd5W(k\xf8\x15\xb4nZ\x92\xef[\xb3\xdb\xc9\xa0:]\x1c#\\yl\xc7\x91\x83/\x98\xc3|\x9ccG2\x1e\xdd\xd2c\xc5J<\xa5Or\xac\xda\x92w5\xddH\xe9\xc1j5\xa8V\xc5gV\xb9\x11\xec\x8bjU\x84\xab\xe4%\x7f\x8b\x9d\x1fb\x02;\xbc\rgq\xbd\xf9\x1e?\x8fkZ\xb9V\xc5\xe7\xc4w\xb3\xc0\xb6W\xc7\xb3\x06\x0c\xaaUq\xc6\xd1p\xd1\x95\xf8\xbc>\xc3\x08\x9eh\xb9\xba\xe1\xa4.\xb7\xab\xef\xbf\xee\x91\x02\x7f\n\xb0\xa3\xe1\xaezqLEx\xa2\xed2|\xb1m5\xb7jt\xdfsl\x84jw\xe3\xa8\xbf\xd9l\xb8,\x03\xbc\xab\xce\x1cHQ\xb7\x8baN\xe0{Z\xceb\x83w5\x99!9\xb8m\xf6\xe3(z\xdeM\x95,\x06\xe7 \xc0y\xa1\x07;\xa8E\xb5*Bk\xc0\xadU\xa1\xfb\xabE\xb5*\xce\xbb\xe2\xdc\xf0\x81j\xb9\xcf\x0b|\xc2\xa3\xda\xdb\xb7\xafL\xb5*t\x06\xaeT\xabB\xd5\x82\xb9\xe1Iv}@\x95o\xbe?\x03\x81\xb0\xf9\x1dc\xeeT\x8d\xe2\xf4\xe7\xaavQz\xde*\xb6zR\x85\xdc"j\xce\xe2A\xa0\xbb\xaa\x94\xf5\xa6\xaa\x157\x06[p\xb2\xf6jrL\tm\xbb4\xd3\x16\xdfsv\xec\x1dj;\x1d\x13\xb5y\xff\x82\x19\xd5\xaa8s\xac\xdf\xd7A\xaf\xabKc\xa7Q-L\xa8\xeb|\xcf\\+*u\xbe\xab\xbe\xdc\x08\xc5\xb6q\xad\n\xdd!W\xaaU\xa1g\x1c\xa3Z\x15#$\x97.y\xcf\xbc\x07\x96\x11Z\xcd\xe5\xd1W\xefI\x7fT=T\xd9\x03xkU\xc8\x19\xe7\xed\x19\xa8\xed\xd4\x0c\xa3\xa8-\x13T\xee{\xb6_\xd5\xec\xec\x0c\xd5\x8f\x14\xeb\x91Z\xf6\xf7\xb6\x16Dg%\xf4\x87.7oT\xdfc\xa5\x1a\xc5\xf8J\x10\xbdU\xcaN\xe4^\xf9\x9c\xe8Y=~\xba\xf2!\x00\xdf\x8a\x12\xe3\x1f\xb3\xeb\x8c\xee\xd9\xbdZ.\xb3z\x1a\xd5\x8c8;\x99\xe5\xb2H\xe0mHu\x15z\x1b\xe5\xd5\xff5\xaa\n1"\xbe\x19\xab\xf5eUl\xaa\x191\xa2\xbc\xe3$_\xd0|\xd5\xda\xeaw\x05\xcf\xbf\xf0\xaeljsk\xfc\xbc\xb9\xb9\x99\xa1\xfa=\xf0\xf3\xa7\xe0\x9b\x9c#\xa2E\xb98\x8aJ5#\x06s\xe4\n\xd7\x8cP;a\xa7\x9a\x11#\x8a\xea\xbc5#N$\x0c\xcf*\x8b\xfbdar\xda\x82\xb3\x19frqU\x08\x9d\xcd:\xd5}\x18\x1c\x1fk\xcb\xab\x90]\x98\xa9\xee\xc3\xf9F\xd3Y \x8b\xdf\xa9B\xf6h\xf1\xfb\r\xd8\xb7\x83\xda\\\xd4\xdfS\xabT\xf7V\xf5F\xfc\x12\xddN\xf7H\xb0g@\xaftw{\x86\xe2\xa3h\xc0V_\x02\xabK\xa3\xca\x0e\xb2\xcf\x81\xfat\xc5\x9f\xf8\x80\x94^\xde\xbcqN\xc7\xb3Gj\xe9J\xf3\xbb9\xfc\x7fH\xe9K\xe3\x82~ \xae`\xfa\xb1\x8fo\x92\xc8\x00\xb7\xb2\xc3`\xceX\xcdT\xbb!\xfc\n\xac\x96Gy\x9dT\xd9A\xde3\x8c}\xec\x1bM-\'\xd8V\xecH\xd2\'\xab\xe3\x03\xbf\xb6\x8f\x9eT\xb9\xb2Ch\x19\xbb\x95\x1d\xd4B\xb5\xa9\xb2\xc3\x08c/\x17\xb7\xb5\xa2T=j[\x95\xc6\x99 \xf6\xc3\xd8\xce\xbf\xc0\xf2\x82\x16*\xa3\xea\x0c\x12\xcb\x04\x16*\x0b\xf6\x0c-R\xebv\xbe6{_\x7f7\xc9\x14 \xf5\x9cR\xdb\xa0\xfa\x0bgfh\xceO\x87\xaa\xeb\x93W\xad\xf53O\xfe\xb7;\xc8^m\xb7\x86\xc2ZT\x7f\xe1sW\xa3\xb8y\x03\xd4\\5v\x1a\xdf\x06\xd7\x8bq\xeavD\x02\xf3\xd6\x008\xd1\x83\xda\xa6[\xf7\xef\x13\xf5O\xdb\xf3D\xac\x8e\x8f\xa5\xe8O%X\xaa\xa1p\xe6\xf6\xae\x96mT\x07\xc5\xe5\xa6\x12\x7f}\xa8wl\xde\x96\x9b\x17UX\xf8X\x02O\x8fm\xa1z\xe6\x9c>\xa9\xfe\xc2\x89*\x19\xe8O\xb9\xf5\x17\x063p\xc0\xc7g\xde\x86\xfcV+l+~\xba.\xe3\x88\xbf\xef\xe0\xb66\xdci\x02\xdb\xf2>v\xca\xef2\xebOT\x8eVJ2~\x85\x0c\xb0\xb8-S\xe6\xd2\x92\xd1\xcd\xbb\xa0\rm\x93\xe6\xb6\xdc\n\x0b\xea\xd3$b\xb9>\xaf\xd4P\x08\xa3\x1cU\xcdY\xdf3\xaau(\xc9\x04\xd5V\xdcn\x04c\x12h\x85%\xd5\xd5\x0e\xbe5\x14Nd\x08\x13\x9fH\x9d\xb7?\xf7A5\x144\xca"G\xea\xcd\xb2\xe7\n\x0b\xc7fnt\xe5\xc2\xbf{c\x98\'\xd5P\xd03\x8eW]\xf5\xf6[CA\xfa\xc6\xa3\x90\xfd\x0416|\xe5\xa4\xa7\xa7X\xa5\xda\x85I\xef\xb9\xff\xaazO\\~\xf1\x93\x99)s\xa4V\xb5\x13\xd2\x9b\x84\xd5*Gj\xf7y\xe5\xd9\x8fP\xab\x91*\xcf[\xe5\x89\x86#\x98\xe5\xb7\xbf\xca\xd3\xb1\x1d2X>9\x9f\x9d\xfa\xa4\xb2\x86n\x85\x05\x8d\x1c\xf0*V\xa3\x98T\x7fA\xbe\x11\xec\n\xb2?\x01Y\x8e\xd4\xca\xde\xb4\xf1e\x0cN\xaa\xb0 \xb1\xd3`\xbd\xccA\xdcu\xa6\xfa\x0b\xf1\x95\x97\xdc\x15\xd5"IKz;\xc7\x8cm\xfe\xdd\xc29S[\xc6\xfet\xbb>\xfb\x1a}7A\xc5\x15g;\xd5\xb3\x1c\x07\xab5\xae\xb0\xa0\xd6\x1e\xae\xa1p\xf69\x9c\x19Aj{q\xb9\x8bj(h\xaci\xa7\x1a\n\x9f\xdd\xd7\xf8DIM\xaa\xf7t~\xf7Z\x02;\xd5P\x18\x92\xb1\xce5\x14\xce\x1e\xa9:?\xfbY\xcb\xea\xfaX\x02\xed\x7f{S\r\x85\xcf\x0e\xaa\x1do\x80yu|v}\xff\xed\xa0\x06UX\x18\x92\x1f\xda\xa9\xc2\x82\x9c\xbb\x8d*\x85\x9d\xe8\xd93\xab\xbc}\xcek\x0b\xbeT\xaa_\x96\xc4\x82!5\x14\xe4\xcc\x9eW\xa4\x0eO>\xb4_\xd7P|\xde\xac\xf1\xa2\xa8\xca\x19\xb6\xf3\x95Kv\xb1L\xc1.\xa8\xfc\xaaJ\r\x05\x9d\x91:UI\x90\x13P\xde\x91Z8\x16Q\xc6 GH\xde\x1a\n\xb2\xa3\xa8\x85j(\x84q\x05\xb7\x86\x82\xc6\xe4O\xaa\xa1 6U\xa9\xa1\x10F;\x90\x8a\x99\x11\\%\xe1\xd8d<\xad\xb1\xf8\xf8v\xb0\x99\x97 z\xb6{\xf5Q\xf5\xc0"\x87V\xa6\xa9\xf9\xec\xa8N\xfa\n\xb7\xc2\xc2g\xce)Ms\x00Sd\xb1\x99TaA\xa2,\x9eM&\x05\xd6-\xb6\xe7\xa4\x8fW\xeb\xf4\xf6\xd9\xa8\x86\xc2\xb1\xe5\x9e\x1a\n\xd9\xab\xaf\x9e\xd7\xd8T%\xe1\xd8d\x86#>\x81]\xe5\xac\xec\xb5Q\x1d\x84\x11\xf1Eo\xa5\x03\x8d*\xe9\x91\xba\xbbF\x1d\x84_\x90l}I\xa2\x0e ^\x05-\x18K\xf7\x0c\xf8\x9e\xa5\xc2\xef\xe0\xb6\x9331I}\x14\xa3\x17\x8dF\xf7\\\xd5&Cw\xd5\x1d-\n\xb3f\xb6\xee\x19p\x1ce\xcf4\x86+s\x9ef\x92\x11*L\xa7\xfd\xa5-\xd5\x0e\xfe\x12\x11\x8a\xea\x8f\xb3\x03OV9\xca\xf1\xd6APO\xfa\xa4:\x08:\x16\xa8\x82\xb3\xe6\xa7\x00-\x19,\xf97\xf3eR\x1d\x04\xd9\xab\xc0\x08\xbd\x1e\x93\xfeY5\xca\xff\xe6\xa2:\x08\x9fQ\xc6c\xf0V:\xd0X\xa6M\x95\x0eNo7\xc7s\xab\xefD\x90\xab\xe6\x88\xa1z\xa3\x1d&\xd528m\xb3\x9e&P\x1dC3}~\xc0cR9\xebMT\x89S\x95\xf7\\\xaa\xe6[\xa5\xc0\x9f\xf2"%~j`S\rT\xd3L\x81\xf6\xe5MR\xa5\xfb$1EV\xbd\n\xde\x96E\x95\x0e\xc4\xabU\xb8\x96\x81\xacV\xcf\x1eKm\xbb\x8b\x9dF\x0f \xe7<\xcaH\xa9\xde\x9fR\xbd\r\xb9.\xaaV\xa0qP\x8b\xea\x11\xe8\x9ea;\x15m\xb9\x9d\xaa\x15\x9c\xefK\xbb\x82[\xad\xe0\xec\x90\x87\xc6`$\x8c\xc1\xd8\xe4\x05h\xf2\xbb\xa6{QT\xef9\xc5\xa8ZA\x18\x93p\xab\x15\x9c\xd5\xca4f;\xa1\x7f\xbf\xbbh\xf0\xe6#o\xad\x85\xaa\x8bVJQ\xec\xc7\xa2\x8a\x03\x83\xd9,6"\xf5Z\x126\xd5#P\xdb\xc8\xa4\x8a\x03q\xcc\x89\xa8\x92\xff[\xe3\xaf\x0f\x15\x8eZ`\xdf\xe8T\x8f\xe0\xec\x912Y\xa7E\xadt\xc2M\x8d\xbfB\xa9ne\xc7\xcc\xf1\xe2\x08u\xed\xabO\xb3\xf3=\x17o\xafk\x81_cFj\xcf\x1a\x97\x8bW\x9e\xdes\xd1\x82\x11:\xa9\x1e\x81dd\xbc\x11\xfa\xd3|\x84\xd5\xb3\x8b\xe2\xd7\xaf\xbe~w\x0fb]6\xd5#83\xbf\x117\xafs[[n\x85\xed\x81uzP=\x823?\xb3\x15\xa2\xa0\xfa*\xce\xb7N\xf5\x08\xce\xba\xd0\\V\x05\xc4\xaa\x8d\xe1v\xc8\xdd\xc7\xc7\x1a\xc51&\xddQ\xd4_\xd5F\x15\x07\xc4\xae\x02\xe3\xb7\xc3:h\xce\x9a\x07*\xc7]\xa7\xc2\xcf[\x9a\x9e&\xf0\xae\xcc\\\x9eW\x0fN\xf4\x95*\x0e\xe8\x13q\xc5\x81\xc1\x9c\xc0:"u5w\xee\xc6HE\xca\xb6\xbb5\x05\xf4\x143#u\xf29Tz\xdd(\xce\xbf\xdf\x83\xf9\xaa:5\xb9\\\xf8!c\x81\x99\x8aS\xae<\xe8\xaed\x1cI\xbc\xca\x92o4\xc8\xca4!\x16\x19\xa3\x1d\x8cj\n\xc4g\xd8\x8ej\xb9m+Ee\xab\xdd\xdb\xb8\xa6\xc0\xc9\xc8\xc8do/\xa8\xbe\x1d\x14T\xfa\x1b\xcfV\x7f\xf6\xcf\x9d\xe2\xdbS\xfc\xbb\xaar|]\xe6{\x96JC\xc6m\xad\xba\x11\nj\x1d\x9ag\x8dW\xae\xae\x86\x02\xb6\x1dYX\x9d|\xe5\xe5,c\xc3g\x16KM\x81\x90\x0c@j\xd2\xca\x0e\xa9\xca\xdb`jq\x93\xbb*n\x0f\x8c1\xf9\xdd\xad\xa1#\x98\x9f\x1bU\r8\xbd\xce\xc7\xc9\x80\xba\x99R\xd5\xf9\xca\xdb\xd1\xbf\xf1y\xcbp\x96\xb1\xe1G\x19\x10\xcbG\xe0y\xacTS`0\x91\xaf\xbez^8\x16\xa6;\xff\xe2\xd77\xa2TM\xc8\x07H.\xf7a\x80\x8ac\x7fQ\xc5\x81\x11\xb2\xa4\x1a\xa8V\xaeMuu\xaa8\xf0\x19\xa1\xa7_\xf5B\x15\x07\xc4\x1f\xfa\xc6\x02\xaa\xbdE\xd9X\xc7\xbbt\xf6H/7\x1c\xd5;\xf3/\xaa)p2\xc79\x7f\xc1\xb0-\x90\x96\xcd\xab&>\x82$\xf7\xbcxGQ\xf8\xca\x12\xa3.*\xd7=L\xf4\xae\x1e\x17\xd1(\x9f.i6t\xf6*D\xddw\xaa)p\xe2\xae\x1dg\x1b\xefJ\xb8\x88\x8d\xaf\xcc\\\x97\xd4\xf8mpF\xf3\xad\x1a\xa0\xb1.\xb1\x9a\xdd.w~\x8dp\x1e|\xcfB\xb4\x1e|\xe5\x12\xd7\x14PO\\\xa3\x9a\x02\x92\xe3\tu\xc3\x83\xcc\xc4\xba\xa9\xa6\x80\x8cn\xb0\xd6\xaeo\xf9\xdd\xb7\xa6\x80FWN\xaa)\xa0#tPM\x81\xf3}\xb9nx\xe1\xb6c++\x0c\x7f\xd7\x1c\x9f\xe1g\x05s]\xac\x9a\x8e\xdf\x14\xe5\x0e\x17\xaa\x0b\xa0\xde\xc3\xe1T\x9c\t7U\r\xd0\xb3\x06W\r8\xfe2\xd3\x19\xe9\xa9\xfd\xc6\xa8w\xa3\xaa\x01\x9f\xb6\x87&\xd4\x8c\xea\x02h\x9f\\NuV\xc4T\xbf\xdc3\xd7\x05\x88\xa3\xc2\x1a\xff\xae\xc4\xaaI\xdf\x90h\x96\xcem\x99dB*\xc6\xd5\x0f\xaa\x1a\xa0\x91{\x94\x0b\x7f\xcft~\x95\\~\xa4\xbc\xf8\x1cz\x1b\xc3\xf9\x8f\x96?\xa5\xbe\xbc\x98\xb4\x03{l\xa5\x9a\x02:\xba\x17\xd5\x14\xd0q4\xa9\xa6\xc09\xef\xb3\xa7\xa6\x80Z\xfag\xf6F\xa6\xc4\xcf\x0e\xe2\x91\x8cj\n\xa8\xbf\x8ck\n\xc4\xbe\xe3\xfc\xeb\x953_\xb9ng\xcf\xd9\xde"\x07\xb5)\xbf^9\x99\xbcI\xbf\x17\xddo]\xd8\\\xd1I\xd4\xd9\x1c\xcd`\x07\x99k\x83\xaa\x06\xa8\x7f\xb09\xd5\x9dDR\x95\xef\x9b\xdd(\x83+[S\xd2\x14\xbd\xab\xa9\x91l\xf468\x9e\xb0\xcb\x17\xcc.\xf6r\x07\x9e\xd6L5\x05t&4\xaa\x1a\xa0\xd1\x0eFU\x03\x8e\xca\x9c\xdeS5@\xa9z\x9b\xaa\x06\xc8X\xb8\xb1\xe2\xa4JnKE\xf5Q\x04K\xa7\xaa\x01\x1a\xb5\xdb\xa8j\x80\x9cS\x80?\x99\x83=\xff\xa4\xba\x00\xe2\xc1\x9f\x81\xba\xaeO\xa4/\xaa\x1a\xf0i[\xc9\xfb\xffCwU\x1e\xeb\xafz\xd5\x9e\xbf\x8c\xf8H7\x06c\xe8\xbc\x81\xcfknO\x88\xaad6\xc9\x9b\x14Rk\xe5\xb6\\=VU\xd9\xc7V\xf9\xbel\x85h\xd06\x1c)te\xb5\xab\xd0\x95\xd9\x06u\xeb\x02\xe8\x95\x8bS\x91\x0f|\xf6\x84a\x8f}\x96\x13j\xbbh\xd5\x98r\xcf]bl\x12\xd2\xc0j\x16_9\xa9{J\xfc3\xa9\x92\xb7X@MZU\xed\xd6\x05\x10\xf6N\x9bT\x17@\xe2\xcd\xaa\x11\xf9\xff\xd3\x9f\xcfy\xf0\xd2\xde\xa0\xed\xba\xd4\xe2a\xc4\xf6\xd7\xdcp\xaf:\x8fg2~"\x99c\x8b\\\xd9UU\xc3+\x9bg\xa1\xdb7\xe6\xc0e\xfb\xeb\x95[\xa4\xda\x94\xddW|\xcfFl\x7f]Sf\xa4\x1a[\xd5\xa4oH\x94r\xe7\xbb*\xcc\xe8\xfe\xa6v"\xff_o%\x9d\xf7\x0f\xdb_\xe3\xae;\xb1\xfd\xf5\xdc\xbd\x89\xde\xaf\\\x97E\xf4~\x89\xa1\xba3!\xb5\x15[_\xc6\xb6\xed\xce\xed\xa3\x12\x9f\xff\xd8\xea\'\xc5\xf4\xca\xef\xde\x99aEj\xd1\xbd\n?QU\xdf\x93E\xf9)+R\xc7\x94H\xd4\x14\xb1I\x81h]\x82\x990V\x87\xf8\x8e\xe9\xcab)j_\x9ew:\x15\xc6/\xf4\xc9\x88\xc6Y\x89\xcf\xaf\xfb\xab\x1e\xa9\xd7\xf7\xb4\x89\xde\x1f{j*\xa8\xe0\x1d\xbe\xb5\xed\x12\xd2\x83+U\x85\xb8|~\xf5\x1do\xe2\xf3+Of\x10\x9f_\t\xa2\xcc\xe7\x97\xb8zc\x02\xbf\xfen\x8e\xd4\xc2T.\xe3\xe7\rz]\xf5\xb3\xe8\xab\xf4\x87j\xed\x92KKW\xae\xce\x16D\xf7\\5?\x94~\x97V\x8d$\xdf(\xbb\xaa[tef\x837y\xcfl\xc9\xef\xacv\x8d\xb2HH\xb46_g\n3\xf4\x9b\xe6\xef\x13\xdf{\xba\xbe\xd1\x82\x189\xa2\x7f\xbb\xa8?#\xc6\xbeZ\x8a*Q\xf4\xc5\x8f\xc3L\xf2\x14\xc63$\xb9\xab\xc2_\xb0|i;"\xb5S\xbd\x98$\xef\xca|%\xa9\xef\xef\xaa\xf2\x959:+U~\x1b\xd9\x9dC\x89\x0c\xcf|\xa4\xc3\xc9\x8f\xb3\xdd\xedK\xdbF\x9c|e\x0cv"\xe1kv\xff$n\xfc\xe4\xbdw\xa3:\x08?\x93=\xad\\a\xe1\xaf5\x10g\x86J\xdc\xf8)\xd9I\x93\xb8\xf1S\xec\x1b\xd4cO\xdb\xeb\x1f\\\xc4\x8d\x9f\xbc:\x03A\xf4\xb4\xc5\xb9=\x137~\xca\x89`\x117~\xca.\x88\xc6\xef}\xa2\xeeV+P\xab\xa7\x7f\x83*\xb1\xa6\x05U{\x95\xefV\xa4V\x9e7\x8c\xaf\xdc\xc9\'r\xc9\xf0\x9f\xb6\x96\xd5\x93\x8eW>v\xefV\x89\x0c?\xe5\x8c\xb3\x88\x0c?\xb9_]\xd6\x10\xb5\xe5\xea\xc0\xa9p\xdb\xa5\xd5\x19\xf8MzFw}\xdf\xa88\xc2\x15\xaa\x95\x18)I\xbe\xa0\xb9H\xf2\xe8\xfbB\x05\x8d\x02\xcf\x9b5\x8a\x95\xd4\xed\xce\x92\xa0\xb6\xae\x19\xa0\xa8\n7\xbe\xa0j\xff\xdb\xbc\x8f\x15\xb5S\x8c\xcde\xbf\xcf\x7f\xbe\xa7<\x90\xcfp\xe9\xee\x7f\xdb\xeeKQ\xd8;R\xd7\xcd\x11\'\xf6\xfb\xe7w\x8b\xe3^\xe2]qe\xe1d\xa2\xf2\nk\xfc6&\xfbb\n\xabCO@OM\xe0-mDw\x9f\xa1\xb5V\xbe\x82\x10\x8f\xf5\xfb6\xd7\xaf@\xb5\xae\xac?jK\x95\xefH\xc5\xddW!\xba\xfb\x14+\xd3\x88\xd4;R\x16\xd1\xdd\xa7X\x8a\xa8\xd6\xdb\x1dGK\xe3s\xb0m\xf6\xf3\x15^\xd9\x9f&\x8e\x9f\xef\xbf\x9es\xbc\xc3\x83\t\xed\x7f\xfb\xe4\x9b\'\xa7W\xff\x9c\xbb\xf7\x89\xa3$\x06\xfb\x14KB\x8d\xd4\x95\xddN\xc6^\xaf+:R\xa8\xad\x8f\xcb\xa5\xaf\xb0\x95\x15\x16\xfen\x8f\xd4\xbae?\xc9\xbf\xdb\xc4\xcaD\xdf\xc8\xaa\x9b\xaf@\xe5x`U+yZS\x97+\x9b2\x07B\xb5\x13\xbf}\xb2_\xa3\x0c"\xb4O\xb1\xc8U"\xb4\xcf0\xc7\xa4\xb1\xda\xb3\xb3Qd\x98\t\xb9\xf6J\x015i\xad\xe4\xcb`\x9f\x9f\xe8\xe8\x16\xd9\'\xcf.\xa8t\x9ac3\xdf\xd5\xe6\xc8\xdb\xccwe\xc5\xf5I|"^\x8f\xe4w9\xfaN\xd5\x9b\xe3\xc9\x1c\xf53\x8bv\x8c\xade\xb5\xbc};\x93\xd2\xe3uPU_]%\xfa\xbe=T\xabrl\xa2o\xf4EeV\xb6\xf6\xab\xa6\x0c\x9c\xbfY\n\xbas#\xff\xc2\x8f\xee\xfa6q\xd4g\xe8\xe5\xa9\xa2\xf28:\x1c\xf5\xbf\xb3\xd9\xb8+\xdd\xa2\xda\xd0\xff\xe6\xba\xf9\xd9\x15\x18\xc62\xc1\x95\xb7\xab\xa3\x8d\xeat;\xb7\xa7\xbe\xcc\x97g\xdb$\xd5\xc5`<u\xdd\x15g\x8eH=3a\x0f\xdb\x9eh\xc3Q\x89\x85>%\x9epFj\xa1ZoI\xdfs\xd6>I\xdf\x97\x98?I\xbf\xa0\xdb\xd7Q[\xaa\xaa\x96:\xab\xbe\xc7\x92\xca^-\xe9u\xa58\xf2!\xaa\xd9\xf5\xd8\xf5\xed\x89.\x0b]{\xdd \x16\xfa\xe4\xf8\xd8\xca,\xf4\xcf\xae\xef\xf4\xf6\xb5\x88\x85>\xd9Z+,\xf4)yO\x9bh\xe7\x93si\xdb\xf2j}\x9c\xfcN\xb4\xf3\xc9VDa\xa1O\x89s\xcb\xc43\x9f\x92\x81\xb2\xbc\n\x99z\x83x\xe6\xe1\x9eA\xd5B\xf6\xabT\xf9\x89\xae\xc5uF\xea$*Hj\xfc}\x85\xf5\'j)\xaeO\x82\xcau\x1fT\x15R\xba\xf4+\x8e\x9c\xbf\xb4s\xdd\xd7M\xa2\x9d\xcf0\xfb{\x80\xea\xb3H:\xb7\rx\x14\xf3\xed\xfa\xce\xben2\xed|F\x96\xc0\xcb3\x9fL\xf2|u<_\xdb\xf2|\xe5#R\x99\xafry\xe6\x93yPey\xf5\xb1\xef*E\xd0\xdd\x9e\xe3<\xad\xf4D\x9e[;\xfd\n+\xb4s\x99\t\x1f_\x14\xef\xb957\xc7\xc2=w\xde3\xc8{\xe6\xc8\x01VM\xfaFj\xdcv\xd0iB\xd5\xca\xa3L\xfaF\xf1\xb5*\xa6\x9fc\x81=\xfb\xb5\xd7\xa5)\xear\x84\xc9\xe1\xf7\x0c\xd0\x9f\x87?\xd1C\x8c\xfa\x00\x9b\x0cW\x8en\xa8>n@e\x9e\xf9\xdf\xde\xde\xee\x9a\xb2\x8dx\xe6\x9foT9\xdf\xb9\xf0\x95\xd7\x8a\xa2\x94\xcf\xf7-Sm\xaaW-\xe53~\r\x89OWm\x9f\xb5\xdbp~\x1eon\x97L\x10R\xfb\xe3\xe4o"\x96O\xf1\x885\xa7&\xcd\x9bH\x85\xdb\xde(\xa9\x11\xa9ej\xde\x13\xfdn\xd3\xdc%T9\x1fG\xd5\xda]n\xcbxsNw\xd1,\xd87\xee(+^u\xf1\x84\x1d\xaf\x0c\xf9\x1a\x83h\xe73\x8a*Qu\x14\x97\xed\x0eW\x16\xbf\xf3\xf8\xf2\xae\x98\x85~V+\xce\xe2\\\xf2\x05\x97\xcb[\xec\xfe\xfb\n\x0b}\x8ae{\x10\x0b]\xf6H\xcf\xb3\xfc\xda\x9af\x16WV\xc5\xebQ \n\xf6O}\xab\xe1"\xacn\xdb\xf1**n\xaf\xce;\x03\xf7B\xb4\xf3)q29R\x0b\xc7\xc9d~\x1b\xd7\xdfm\x91jLK\xc6+\xff7\xbaw>\xb6\xb7H\xad\x1ff\x88\xd0\xce\xe5\xe4\x95g\xa4r\xb4\xb0S\xa9\xc2B\xaa|\xcf}\xa9=\x16\xd5\xc9\x95\xc1\x1b~#G\x96n\xd2s\xa6f7\xa0Z\x9b\x8b\xc9\x87+7_M\x06\xda\xb6\xe2x\xaa\xfd\xf95\xcc\xafG=8\x11\x18\xb1\xd0u=\xaa\xc4B\x97\xbd\x99\xb0\xd0\xd5\x86\xdc\x89v>\x85\xf2\xda\x88v\xae\xf7\\\x89v~\xf6\x0c\\\xf9\xbdq\xdb{\xfe-D;\x97\xb9=\xf7H\xbd\xc4\xe3N,\xf4\xf3\xbb\xd3E\xfb\xe3]U\xb7\xafC\xd5\xc4k\t\xea\xba\xa3\x1b\xc6 \xa8\xe7d\rc\xb0\xc1\x1e\xa9\x88\'\x8e\xd4=\xd5Nx\xd52>_\xd0>\x1e\x13U\xd7g\x85}uL\xa2\xe7\xad9R\xa7\xa7\x16\x83\xdf*\x0f\xcd\xc3\xa5o\xc4\xc4\xc5*\xdf7\xa6\x9dO\xc9.l\xc43\x0f\xfb\x86S\x97\xc6N\xd3\x95\x8bZ \xf1\x9e\x85p5\xa4-\xf3\n\x06\xb7\xad\x9e)\x01~\xc9\xcc\x15\x06\'\xdf3\x9f\xcb.\xed\\l\xf5B;\x9f?A-\xceK;W/\x80\x11\xed\\\xbe\xa0\xd0\xce\xa7Dh\x18\xf1\xcc\xf5\x0b\xd6P\xddD\xe4k\xf2\xbb.N\x86\xee\xb9R\xdb\xcaj\xe9.\xaf\xbc\x06\xa7\x98BLr\xb1\xba\x08\xb1<\xfe]\x03\xb5\xb7\xcf\xef\x96cU\x13\xb5\x1fb\xb9\x11\x93\xfc\xef\xde\xbb?\xafV\xa0\xbe\n)k\x12\x93\xfc\xac\xdd\xcd\xd9\xbe@\xad\xd7\xa6K\xd4\xf1s^pu-Q\x1d.*;\x81\xb7tPTI\x92\xf7\xdc\\MLT\xfb\x8c((I\xec\xed\xd6\x89I.\xbd\xfd14\xa8\xe7\xb8\xec$\xbcr\xeb\xeaA\xc0\xb6\xa3\xba\x15\x16\xbc\xd2\x8d<\xad\t\xc7\x02\xc6$db\x92\x9f]\x9f\xd1\xb9l\xc1\x95!\xd7\xb2,b\x92\xcb8z<\xf3\x1f\xf4\xd2ZD\xe6\xb9\xef\xd9\xed\x19P\x95\xfc\x14U\x87\xb3\x9c\x80?\xb4\xb9(GR\xb7fd<u\xdd5e\xb4H\xcdd\xbf\xba\xd4\xf1cUc\x9by\xe5\xdf]M\xa3\xfe\xf0\xcaG\xed\x81:/\x05\xa5\r\xa2\x8e\x7f\xce\x92mR\x96\x90\xa8g\xa4Tf\x92\xcb\x1c+Lr\x89X\xc8\x83\xa8\xe3:\xe7\xccPu\x94\xf5\x9ba\xf8g&\xea\xeaw\xc67\xd9\xf6ojw1E\t<\xe9sh\xdeS\xf8\x15r\xa4\x0e\xae\xc8\xd6\xf0\xca\xb0\xd2\rb\x92\xcb\x1e\x18\xf6\xcfpW}\xaa\xcf:\xea\x935\x13\x93\\N|\xa5\x11\x93<\x8c\xc0\xb9Lr\xf5\xe34b\x92\xab\x8dq\x13\x93|r\xee!T\xbe\x83\xb6\xc2\t\xdcr\xcf]g\x95\x1f\xfb\xe6\xd5\xbaLr\x99s\xe0\xfck\x81O\xd3"5\xd8\xb7[`\xfb\xaa\xc4\x15\xd7\xbd\xf7\x88\xd4\x1e\xb2\x1c\xcf:\xd8>\xa7\xc5\x1c\xaa\xe7\xe4%\xd4\xf1\xcf\x08-E\xe9v\xa8\x1eFwc\xae\xf8dZ\x14\xd4\xe3\x03\x95I\xf8\x97+.\xfb\xc9<C\xb5\xbb\xd1m\xcf\xbaU\x87\xc6\x9c\xa0\x9a\xcd\xd1\xc0N<\x83\xad\xdbv\x87j\xdb\xc7VA\\\xf1\x8f\x07\xf0\x8c\xd0\xbd\xbc\xba.\xdd=\x1bq\xc5\x8f\x0fw\xb8l;{#t\xbbh\x96\x1f\x88v\xd8E\xe3\xdc\xf0=g_\xcb\xc0`,\x98;w[`G\xaa\xc4$\xd7\x1e;\x88I\xae{\xd1AL\xf2\xd8\x8b\'#E"B\'\xb4E\x82w\x8dT\x9e\xdb\x93\x8c\xdf\xa0\xd2\x81\xf9H\xc5\xc7\xcc\xa4\xbb\xe2h\x87-O\xd4\xe9\xa4\xb9\xc0O\x90\x1c\xf3g\xb2\x1a\x90\x10r\xe0#\x98\xc4\x15\x9f!_t\xc8\x95\x9b\xcb\xc5\x83\xc8\x81E\xd9\xb2NmD\xf4j\xfc\xbb\xa5\xb8<\xdc\xe0\xae\x80C\x95\x9fu\xbaO<Y\xab\xfao\xec\x1b\xeeF\xb2\xff\x82\xd9\xab!o\x13U\xfb]efW\x16\xd5\xdc\x8c\x14\xddU\'6\xf8g\x8ftwA\x81\xba\x1e\xb9\x85\x9e(\xc9\xd7\xcf5T\xcdY\xf3\x82\x08\r\xb0\xc6G\xef\xaa\x11\x1b\xfc\xe3Y\xde7\x8b\x85\xd8\xe0\x1f\xf5\xc4BL\xfa\xfaI\xecfy\x84jq{\x95\xa8\xc7\x16\xa2\x7f\xabmd8\xd5\xd7\x86\xee|\xe5\xbbv\x17\xa2\x7f\xeb~r9\xd5\xd5\x14H2\x06%\xce|\xf2\x95o\x84\xd5\x8aTa:\xc9\xd8\xef\x9c\xc9\xb5\xe4\x9e\x9b\xb2\xc2\xb0-\xfb\xe9.\x1b\\\xdes\xedD\xff\xd69\x96\xe9\xdf\xea\xc5kNE\xbf\x86\x11\xdf[\xdfF\x8e\xd4\xe0\x1cj\xc1\x13Y\xa8:\xc2$\xa9n\x7f\x85\xea\xe4\x9d[\x05\xf5\xbf=\xd2\xc9\xd6\xd9\x95\xd8\xe0\x9f]\xd0\x99E\xeb&6\xb8\xfa\xf8*\xb1\xc1\xe5]\xe5Elp\xb5Of\xa2\x7f\x9f\x9dL\xa5]\x81\xaa.\xd3\xf6^\xf9\xbf\xbdJ\xbb\x04\x17b\x83\x9f]P\xc6\x9d\xcce\x83K\x94\xf2\xab\xac\x84\xcf;Lc\xa7\x7fpun\x1a)\x91\xec\xeb\xc9\xba\xe3\xefFT\x90\x9f`W\x90[\xa8r\x05\xc9.\xfd\xd9\xcf\x0c\xf0\xbb\x95\xd7PQ9\xda?I\x7ff\x9e\xf9\xe5{\xcb\x9c\xf3\xaa2\xd1X\xf0\x8c#|"\xb2\x8d$\x1d\xbfl\x81\xdc\xdc\xb6d\xdd\xab\xa4\x12\xecUf\xa4\x9a\xb7\xc7b\xccvs\xf3F\xf1\xfb:!x\xeb\x9b4\xa7&WS\xa0c[\xc7fi\xa8\xae;\x06\xfb"\x82\xf7\x14"\x1fU(\xbbmo\xa6\x11\x11\xbc?c?o\x8d\x83\xc2\'\xca\xbe\x16Itf7bt\xab\x05\x83\xac.I"C\n\x13\xbc\xcf\x13-\xc7\x85\x80\xf3~\xa5l\x9dT\xf9M\x0e\xf7&\xe9\x9e\xbb\xe3\x04\x96`\xcfoD\xe1>\xbb=\xf6\xc5\x88Z\xb7;\x1d\x83:\\\\\x1f\xdd3\xdb\xaf\x86\xdcs\xd5\x18fT\xd9v\x9d\xc6\x97\xb1P\x89\xd1\xadca\x10\xa3;\xce\x99Z\xfc\xbb\x8d8\xdbi\xc9\x9btU\xd5\xb0m\xe6\xfc\xfd\x05\xf1=\xe9+\x85[W\xd8\x19\xa9\xc2\x9f\x1c\xd2\xb6\xb91\x18]\xb9\x12\xa3[\xaf\\\x88\xd1\xad\xa7\x89B\x8cn\xdd{obt\xff\x8dkh\x9f\xb7Q\xa1\xdeq\x02\x1f\xc1\x89r\\\xe4}H\xc7\x0b\xb0qt\'\xbc\xb2\xf7<\x16l\xfb\xce\xdde\x11g\xfb\xd8\xfa<\xc1\x0c\xd5"\xd9\xc1pe\xa8\xb0P\x89\xa4=C>a\xe3\xb6\xc5\xe5\x11\xa4 +\x8a}OI}\xe5+T\xb9\x02\xbb|\xfd\xeej\x17\xbe\xb6/F\x1d(\x82\xf0&/\x13f\x12I\xfb\x8cn\xdao\\\x92\xb6\xe6M0I{J\xee\x7f!\x92\xb6\xee\x81\x07\x91\xb4\xf5d\xbd\x88\x86\xador\x13\r;\x8c$\xbf4\xecc\x8dg~l\xe3\xb6.s<\xfe\xddB4l\x9d\xf9\x07\xd1\xb0?\xd9:\xe7]=_\xf9S\x1f\xd1\xabRE\xf2\x7fv\xd9yk\xcd\xc0H\xb9\xde\xf0\xf9Y\x17\xee\x89\xbe@\xdb\x9fW\x8d\xa2\xceH\xe5\xfc\xfdDOT\x83\\\xcb\x1f\xf0\xff\n\r\x0cU_+J\xdf$\xb1IIu\xb5\xc0.\xd1:\x8cs#\x15=\xda\x95x\xd7z\xe5MD\xeb\xd0\xa3M*>\xd1&\xde\xb5\xda\x91\x8c\x88\xd62\xba\x9f%?\xfa]\xcb\xc4\xbbV\xdb\xf5"\xde\xb5\xc6\xc90\xefZ\xa3Y2\xf1\xae\xa7\xe4\xe0o\xe2]\xeb\x8e\xb1\x10\xefZO\x9a\x99x\xd7\xa15\xe0\xf2\xae\xc5\x83\xf0\xb2\xfb\xf1\xca\xab(\xe55a4\x9a\xa3\xcb&\x88(;V\xf1\x17Q\x96 f\xecd\x90\xf5ADk\x8dS5bV\x9f\xa8\xce~\xf6J\xc4\xac\xfe\xab\x9e\x91Bv3\x8cVb\x12/\xaaI\xa3gS\xe1\xbb\x12\x9b[\xe5+\x0fe\xfe\x90z\xac\x88/^\x85\xde\xb3\xab\xeb\x81m\x03\x12 \xa8\xe6r\xe2\xf0\xcar\xde\xefr\xe5\xf6\x9b\xcasN\xea|\xe5\xde\x9c=\xb6\x07\xe7A\xaf:\x1bT\xd2\x1e\xbb\xe9y\xa7\xdc\x15gR\xcbXh\xd5\xadt\xdd\xdb\tk!f\xb5\xde\xd5$f\xb5\xc6\xaaebV\x9f\xf8\xe3\xe6\xfc\x92\xc3\xe7\xff\xbe>\x99F\x10u\xdf\x88J\xfd\xe9\xed\xf9\xd3\x9f_\xecV\x82\x18\xe6\xbd\xd5\xea\xf23\x82x\xa4\xeeTw\xdeO\xc6\xcfk\xdb\x8d\x14\xb8rw$\x13T\xebr\xbb\xbe\x11\xecr3\xb1\xa3\xcf\x95}n\xda\x08b0\x1a\x91\xa5\xbf\x8f#\x88p.\x9ej\x0b\xeay\xdeV\x88,}\xec9\xbc\xfev\xb9+O\xf3\x1bA\xcc\xe7$\xb2\xf4\xb1\xb9u\x17%\x85m\xa7\xc6\x8d`\xdb\xbc\x1c\x15s\xf8\xd1]\x07\xb1\xa3C\xfb\xf3eG\xcb\xd7\x7fl\xb44\xbfe\x9e\xdev\xba\xd2UbG\xeb\xdc\xbe\x88\x1d\xfd\xc9\x9aY\xf7\xad\x10;Z\xfb\xf3 v\xf4\xc9\xc6*\x1ae\x91\xa6\xcf\xa8*\x9b\xf8\xcfba\x06\xba\xec\xf4\xbbk`fN\xef\xf3z\xc46\xbcr67\x8e&dFt\xb7\'\x04\xf5\xcc\xfc\xad\x11\xff\xf9\xa3\x9e\x93HmDx\x16\xe2\xc4\xb3\xe5\xa2:\x86\xb3~`^\x0c\xd5Y\xbe\x84\xe7\xafy\x04\xf4\xae\xa6[\x8f\xe6\xd7\x9c\xb8.or\xb9\xb8\xa0\xe9w}`\xfd\x88\xfaU#\xc2\xf3d\nY\xddDxV\xabZ%\xc2\xb3D*\n\xe1Yb\x02\xeb&\x86\xb3\xee(\x98\xe1\x1c\xe7\x975T\x8b\xb2:+\xa8\xf6\xe8\xdfs\x11\xc3Y\x9f\xa8\x13\xc3\xf9\xb3j\x94A\x11\x0b\x87\xd2\xac\xb1\xa6\x85(\xcd\x9a\xdd\xd0\x88\xc3,6\xa8j^}5A^L\x02>\xaf\xb9\x98\x04\xbc\xab\xbd]t\x16\xfcn^\x9a\x11\x99 _2ga\x93B[\xe0\xc6\x8fP\xa5\xb8\xafT\xf9Mf\xef\x1d^\xc1ibFj\x9d\xceF\xb1\x828d\xa64\xcb7zd-\xbc\xb2\xf0\xfa\xfa\xafW\x1e\xd2\x96\xac\x88I\xfb\xf3V\x9f\x17\xdeUc\xba\xce\xe10\xcf\x90\x9c\xd6A\x05\x92\t\x9cD\xf6\xd7\xcc\xb5\xcamm\xb9\xde\x8ey\xe5[\xfb\xf3\xcf\x06{,S\xc82\xb65\xa1\xad^\x1e\xf2\xe1~l\xcc+gu]k\xed\x18DK\x96\x9c\x9a\xc1\xb4\xe4c\x193\x17q\x04j\xa5x\xa4KK>\x16\xb9\xa5d\x9e\xdb\xd6e\xda\x92\x8a\xf6\xd8L\xb4\xe4\xd8\xea\xd2\xb8m1e\xb3\xd0\xef2o\xa4}\xb92\xf3\x90\x95\xde`\xbf\xa9\xb5\x13-Y}@DQp\'\x82L\xb4d\x19G\x95y\xc8\x1a9\x9f\x89\x87\xac\xbdn\x10\x0f9\xce\xa6,\xdc\xd6\xb8\xb7\x1b\xb7-C\xb39\x1e\xf7\x03\xac\x88\x8d\x98\xc6\x9a\xf1\xda\x88Z|N"D\xd8`\xb5\xbc\xec\xefFL\xe3\xc3\xee\xd8\x9a\x95\x8cm\xe5M\x16\xbeg\xa9\xd0]\xf8\x9eww\x84\xba\x1cx\x1fr\xa4\xe6-\x04\x86\x14\x116\x84i\xac\xfc\r\x8bT\xa9,\x8c_?9;\x7f\xe7\xb6\x01Q3{\xdbu\xad\xc44\xd6\xc8jb\xd1\xe8\xec}31\x93\x05\x11\x83\xd0c\x03\xffo\xc9D-\xd6\xd1mD-\xd67\xc9\\\xe2\xcf\xae\xfe\xac\xbf\x93\xb9\xc4\'\xf2vH\xd69]yq\x9c\x9bA\xdb\x044!\x8bT!\x99\x98<Qu\x14A\xf4w\x17G\\\xb4\xc0\x9b\xd6\x89K,\xe7_ .\x9a\x8f\xcf)5T\x95\xe8\xc5_\xd0\xf7X|\x1bEO\xb8\xa8r\xdcHj_\xdeF#\xf2\xb0\x12r\x96S\xd3;\xe1V\xe6\x12\xcb\x08\xbd\xf5\xe8\x13\xf1\xcd\xb2\x9b\'K\x10\xeb\xd2\x88K\xacQ\xd9D]K\x87\xbbu\xe6\xbcN\\\xe2\x13\xbb\xb5\x8ee\x8e\xb8\xc4\x12\x85\xde:q\x89\xcf\x15\xab\xc6\xf4Z\xf1\xbb\xdc\x16\xa8\x1aI\x9e\x8c\xaf\\\xbbcW\xa2\x97v\xfe\xa6\x8e.\xdepz\x93}\xb9y\xb2|]\xbbQM\x8eu\x80\xdf\x08i3\x85\xc8\xc3\xea\x87\x9dN\x85\x1c\x93:\x88K\xac\xeb \x93\x87\xcf]u9\x1f%b\x1b.\xd7s\xaa\'\xa8\x00\x91\xaf\xfa]\x81\xb0\x85C\xd2\xe3e\x0bK\x06h/\xc4\x16\x96\xdc\x87\xcala\xb5\xe5f\xa7&\xad\x16\x94\xe4\xae$\xb6\xb6\xf0\x95G\xd18(bW\xf2ZV\xe4\xca.*\x1b\xdb\x96\xe6z\x0e\xdc\xb3d\x17\xca7\x12{N\x93\xbb*\xca\xa3\x88~\xb72\x1fX<\xcb\xb5\x11\x1fX)\xaf\x83\xf8\xc0:\x8e:\xf1\x81\xc3h\xc3\xcb\x07\x8e\xbd-\xf2\xbb\xbd)\xcb\x02\xd5\xaa\x84X\xbe+G\xc9\xb0\xc0\xab%|\xe0\x90\xf3\x99\n_Yj\xbdUh\x9bB\xceg\xf3q\xe6\xb0\xbfjA\xccv\'\xc6o\xe8m\xb9\x9c\xde\xc5\xe7\xfdW\x91\r\xd5N\xbe\xf2K\xe2]\xc2\x9f\xccD\xe2]\xe2I/D\xe2]\x9cmw}\xb8\xd4\xb6\x98f4\xe3\xef\x1e\xafVc\x12\xef\xe2\xbd\xca\xf3\x01\xdd\xb6\x8e\xd0~i\xba\x8bmPL\xf0\xbem9&\xbf\x80\x8a\xe3\x88\xe6\x9c\x9f%\x96^#\x9a\xee\nc]\xb2\xdc\xd5\x90u\x10\xda\x16\xad\xcfN\xbf[\xeel\xd6k\xa4\x8e\x81\xb6\xdcDO\xd4\xef\xec=C\xf5\xf4\xc9Q\x88\x97\xbbBjb\xe5\xb7\x91\x1d\xe7\x84T\xaa\xadCj\nv\xd7\xff\xa8\xa7K\xe6\xc9\x11\xa9r\xde\xaf\xac\x8a\x05RT\xd9\xb7\x17V;\x9fpI5%\xc3\x1b\xa8\xc9\xd9\'E\x95\xca\xd1\x87\x97\xbb\xc4zi\xc4\xcb\xfd\xfc\xee\xad\x9b\xd6\x88\x88\xfbQ\xef\xd8\x0f\xd5b\x8e\x12\t\xcf\xbb\\\x1c\x05\xbdg\xe6\xf5\xe9\x9bt\xb5\xa2\xc2\xe7\x1dD\xc4\x95\xbe!4]\x1d\xa1\x93\x88\xb8\xd27\xee\x89\x8f\x7f\xb7\xa9\xdd\xcc\x0cT\x8e\xacn\xa0\xfe\xb8\x9ak\x95U\xa6b^\xe6\xed\x8a\xb8\xa6\x97y\xbb\xc4\xff\xbb\x88j{\xb3\xec\xdc\xd7?j=\xa3\xfb\xbf]v\xf1j\xfb\xd8\x90\x0b\xe4\xb4\xd2=\x131U\xd5B\x91{I\x9eh1#\xb4\xf0=W\xae\xdb\xa2\xefj:\x82(\xa8-\xbby\x03\xbf\x02\xef\xf9\x1b\x7fA\x8erL\xfa}9\xb7\xb4\xcb7\xdaj\xad\xa5\xb6\xa6Q\xd9\xd4\x96\xf9*\x87M\xaa+N&n\xad\xcefF\xdc\xda\x15\xfa5\n\xaa\xaf^\xaa\x90i\xa5\xc7\xc2\x9e\x01\xd4\xb1e\xce\xa1+\xaf\xac>>T\xc7T\xa6\xe2U\xed\x9d\x8f\xd6\xf4\xea\xf3kL&\xd3~b./\x99vz\xf5e\t\xb5F\xec\xd9\xf3{\xa6\x9e8T[us\x0e\xa8}\xb9~\x95\xfd\x1e\t\xe6\x9c\x1c\x8c\xfd\x11\xa9+\xbb~\x95\x83\x95\x8e*\xd0i\x9f\x84\x0c\x85\x1d\xfcn&2\xad\xee7\xa8\xd2\xdf\xf9\xdd\x92\x1d{g\x9f\x0c\xc5qY\x7f\x9bl\xe6\xff\xbe\xe0\xbcq\x14F\xb6\xfa\xfb\xbb5\xb2\xf3\xdf\xde\xcev\xef\xcc\xaa\xc4|\x8a*\xf5\x07\xf1\xca\xf6\xc8xk{\xb5}\xe6\xd8\x93-\x9b\n\xb7\x9d\xcbe\xda\xee\xd7c\x0f\x0bn\r\xa2\xcb.\x89\xae\xdc\x91jj)b\xb5\xa9%\x9f\xde\xc6\xd2^Gm)\x1b\x9aT\x17\x81\x93\xa4_\t\xc1{\xca{6\x17q\xb4\xfc\x89\xe0\xc5$\\5\xb9^\xd7\xa4mq\x11)\xa0\x8e!v\x06P\xed\xad\x0b\xd9\xabE\xe3(\x0c\xd5yc]\xc6\xf4\xea\xb8V\xd36\x89.\xbb\xc4_\xb6#\xd58\xdb\xceX\x15\xbe\x99\xa8\xa3(\x83\xee\xa9U\xea\xd3%y\xde\xca\xd1\xfe\xf4&\xdb\xdd}\xf5\xe2\xd5z\xbfBkD\x97\xfd\xbcg\xf3|B|\xa2\xe2X\x9d+\xd8?\x9bS\xd1\xbaU\x89=+k70\x06\x97?\x1f\t]V\xbf\x02\xd3e\x97\xd0\x93(\xca\xe2>\xeft>>\xbcrw\xd1Y\xc1\x95!\xa7f\x063\xc3$B\xecY\x17\x96\x9b\'A\x1dSO\x8bt\xcfC\xed*\xa4.7O\xce\xe0=\x97P\xed\x8e\xa8\tW\x9eU\xa3:I\xdd\xeaKE\xb5\x17\xb1o<\xb5\xac;?\xcf\xea\xd5\xfd\xc9[\xfc\x13\xfdG\xfc\xd8O\x7f>\xab$\xf4gP\x0f}\xa5-\xe2\xc7\xca\x1e\x18X\x7f\xf86x\xfc\x0eVKL\x97\x15[A\xa1\x882w\x1e\xa4X5\x9d\xdba\xddGuE\xb1y\xf7w\xcdy\xa5\x07\xd8\n\xaaxKA}\x1c\xaa\xb7\xdb$\x95-\xdb\x86j{{\xc2\x16\xa9\x12\xcf\x90Q\xedw\x1c\xb5\x15\xa9\'\xd2\xa9\x19\x11bO\xbf\xe2]\x9f\xf1\xf3\x16\xd3\xbc6z\x93T/U\xd5\xc2\xd9\xdf\x95Uav\x89\xda\xa9\xb2\xb0k\xcb9\x9e\xf4\x05a\x0f\\#\xf5Z\xd5\x98\x10{\xc6~w\xfd\x19\xdf\xd5P\xff>\xaa\\\xbd\xee\x12b\xc3\xbdh\x92\x1e\x9b=\xcd~\x04\xbb\x82M\x84\xd8\x15z\xf1&\xec*\x92\xcb\x85\x1f\xa0\xfe\xb8\xe8\xac\xce*\xb3\xb2/!Vg\xc2N\x84X]5\x8c(\xafg,L\x17C\xd5_\xaf\x13n\x8f\xa1\xfa2\xa9k\x89\xd4\xb3+x\xf5D\xf0\xcaR\xe7Q\xd4\xee\xaa#]\xb5\x8cO|\xac}z\x0e\xab\xed1`7q\\\xcf\xd8\x9bn\xe6\x07u\xfb\xb1\x10}\xa3\x1a\xa97\x13\xa4\x13\xe5uqTXe\xca\xeb\x99\x19\x8e\xedk{\xf5\xcd9\xdd\x88\xf2z\xce\x92\xddQ\xaa\xe0\xfbn\xf6\xfe\x0fl\x0bd\xdaF\x94\xd7\xc5q\xd7\x8f\x93\x8fmm8JU\xd0cK%\xca\xabX?\x80\xc0\xdf\xbce\x0c\xf6H-Xq&Q^\xf5\x84[\x88\xf2*\'\x02\xe0o\x80jdg8yO\xe7y[w\xb9\x1e\x81\x7f!\xcfH\xad\x1c\x89ZP\x9d\xd7\x03\xd8\xa7W\xd7]\xbb\x81#\xd7\xfcY\xc3Bug\xb7\xfbj\xef\xfc[\xcb\xb1\xf8zu\xddyr/\xa2\xbc\xfe\xcdR:c\xbf\xbc\xaa\xa6\xa0\xf6O\xaf+\'r\xbe\xc8{\xe6\x9d\x9b\xaa\xc5\xe5\xc3\xc2W\xe0\x1c\x84\xa4_!f\xc0\x8a-\x17\xf2p\xe1\xca5f\xc0\xea\xfe\xaa\x86\xaai\x0c3]y\xb9\xb5\xac}=-\x0en\xbb\xc9\xa2\x9e\x86\xf4\xab\xe2\x88O\xe0]2f\x83\xcf\xf8\x9e\x1fA\x85\xda\x9acH\x06\xdf\x08\xf6\x84\xd5[N8\xe3\xd5\x8d\xb2M\x1cW\xb9ga\xc0\xca\x0c\x9c\'q\\\x17\xe7\xe3@\xeea\r,\x90F\x1cW\x19\xbf\xd6"\xf5Dh<.bxW\xa1\x1a\xb0\x95\x8eZ\xea\xc7\xf3hHx\xbe\xea\xc9\xa46\xb4#\xd57\x06\xff\xddU\x01\x82\xcaS\xcb\'\xbe\x9dF\xe8\xbd\xab}{N\xdf\x91z=q\x9b8\xaej\x8fm\x91ZV\x94\xcf\x9et/j\xc4q\xd5\x9e\xd3"Ur\xb4\x1b_Y\xda6\xeeWy\xba\xf1\x8b\xeaV\x1a\xd8\xbb\xf2\xb3N?\xbb\xe8\xbb+\xe0\xf3O\xa2\xbc.\xe6\xd7\xbd\x0cnl;8Jj\xf2\x13\x05+l\rNm\xc4:pc\x7f\x10\x03\xf6\xb4u\x19\xdc?%\xd8\xe7L\xe2\xb8\xea\xc9\xba\x11\xa95\x9c\x9f\x9dZt\x8f\x84\xea\xe0\xcc\x08U\xb3c9\x96\xb7c\xccY\xbd\xe1\xa8\x8e\xae\xfe\xd0\xa7\xb6\xf7\x9e\x17\xb1X?6\xe4\xa3\xee\x11\xa9\x9d\xeaL]\x16\xeb\xe7\x8c\xd3\xf8\xca\xa2f\x8e\x940~\xdei\x9aCDo\xc3\xf3\xcd\xf0m\xb8\xca\xb3\xa86\x17\r~\xb3#\xca\xd9{\x1b\xd4j\xbcm\xcb\xc9X7$.\x82\xda\x0b\xb6\xbd,\xd6\xf3D\xc5\xd9\x90\xd1K[5\xbf\xfb\xb5}g\xba\xb2\x88\xc5*\xfb\x1c\xe6\xe7\xa4\x15\xe6\xc3\x0e\xe9\x935\xe2\xf6$\xf1\xe2=\x12\x11\x8d\x94\xa5\x19\xdc\xb7-F\x1aob\xb1\x8a\r\x19N\x8b\x16\xecU6\x11S\xd5\xfe\xbc"\x95\xf7W\x97\xa7*\xbb\xeb\xbc\x9d\xfa\xe3\xeaw7T\xed\xd1V\x97W]\\nE\xb5h\\\xbd\xaaCb\x89\xf9\x9e;\xed\xdb\x8b\xdc\xf3t\xb9\xe1\xe6\xbd\xf0@Y7\xbf.\x08Ou\t\x01\xa9D*{\x88\x92\xfc\xeelJ1Bu\x17\x8d4\xbe\xb9Oe~foC\x9b\xf9i[\xfa\'\x9b\xc3pwm\xeft\\>\x9e\xf4\xc6<\xd5\xcfY\xa3s%eQ7S_\xe8\x1b\x8d_\xd5y\xbfok\xc4S\xfd\xb4=\x99\x98}\x10O\xf5\\\xf9dT\x11\xdd\xee\xee\x9f}= x\x93\xa3FT\xbd\x14z\xb4\xd3\xe0\xafo\xa6\xd9\xb2\xb7\xadg)Oi;Bb\xaa\xf8D\x1eA%\x1a\x83@~\xc8\x81\xe7\xb1\x10\xf54\xf6\x96\x0eP\x93\x9eSHE?\x1d1$\xdd)&;\x15\xab\xab0\xf5\xf4\xac)Yc\x99P\xbd\x04\x95E\\S\xd9\xabd\xaf\xfa}{\x01\xb5\xee\xcf\xc9\xba\x1cz\xb0\xa8\xf3x\xd5\x16qMWDA!\x15i$\x83\xb8\xa62\x9b\x01\xa5\x19\xe2\n\xb6\xaf=\x9a\xbd\x1517\xa7:6\xe9\xe5\x9a\xcazd\x95\xc8\xa5bgx\xf4BT\x1bU:\xb8\\S\xdd\xb9u\xe2\x9aj\x14\x8d\x11\xb9t1\xcd\xe0E\xc1\xe1\xdb\x98\x8b\xf6f\x9d\x7f\xb7\x0c\xc7u\xc9~\xfc\xe6\x15\xaaL\x97\xfd\xd6\x9f\x89\x00\x9cd\x1c\t\xd7tE\xb1\xe2I\xc6\x91\xc4\xa9Ni\x9b\x95\xfaBw5u\xde\xc0\xb67\xe2\xa8\x11\xb94\x8c8\xba\xe4R\xb1~T\xa2C\xc7\x1e1UK\xd1\\\xe9\x14\xac\xa1oV\xc1\xb6\xe6\xe9g\xe6\xa3\x1d\x806c\x81e\x8c\xe9\xa3\x12\xdb\xf3\xbc\xf0\tw#\x9a\'\x02jy9\xcb=R\x85J]\xe4y\x9b\xd2GQ\r\xa8k\x16\xd872qM\xcf]-\xf5x\xa2\xca\x15R\x92\\yV\xf5\xd1\x93:\xdd<yw\x14\xe3\xed\x19\x98k\xfa\xb1\x99\xef}rM"uL\xe2\x8dT\xb8\xf2\x9f\x1d\xc5\xa0\x95\x9d\xde\xf3\xb8{\xc2\xc6\xd4\xd3\xa3\x1aeR7n;8o\xa2c[ .v"\x97\xea\xae\x80\xd9\xa4j7[N\xc5\x1d\xf2 r\xe9\x19)\xd5\x91\x01\xcc\xcf*5\x13\xb9TW\xe7E\xe4RY\x17\x84\\\x1a\x9f5&\xc4R\xa05\xaf\x84\xaa#\xf3\xa4\xef\'\xfa\xc1m\xef\xeez\x13_\xf4\xbbM\x15\xcfeM\xb3\xecSt\x0e\x9d\xc4\x17]L$x1\x81\t\xce\xdd\x99\xa2\xa4._\xf4x\x978\x0e\xd9\x80\x86\x80w5\x88/\xaav\x86F|\xd1s"\xe8!_Tb\xd4\x81\xd8\x06j\x9d.\x92\r\xce\xdd\xb3\x90\xdf\n\xdf\x15\x9c\xac\x81T\x03O\xc45P\x92|\x85\xe5\x88\x13\xd8vQ\xbcw\xa2\xef\xfb\xa2hJ\'F\xa8X\xf3\n3Bc\xab\xf8\x84\xb6\xc8s\xdb\xc4\x08\xd5\x912\x89\x11*\xab\xc6\xc7\xaa\xb6\xf8w%CpB\xe4\xd0\x8f\xc6\xe7\x90\x8av3#\xce\xe7\n\t9]\xd4\xa9Yo\xf4\xbb#\xe4|\xcay\x0186Q\xdbL\x9c\xcf\xcf\xdc~l\xc8\x8d9\x9f\x1f+q\xf9\xec\x90\x0b\xd9\x9f\xd3\'\xc6\xf5\xbc\xe7Q\x89\xf3y\xac\xc4\r\xed\xc0\x97\xf3\xa9v\xe0I$\xcf\xc5\xf9\xb0yE*\xd3\xdd/\xe73\x8e\x90\x94w\xc5\xac\xbf\xcb\xf9\x0c\xed9\xa9\xc97\xaa\xee\x8c\x03\x96\xde\xc2\xbb\xaf\xce\xbf\xbbx\xf75\xb8\xed\xb1n}j\x19`\xcfA/\xed$V\xa7F\xecobuj\x8f\x9d\xc4\xea\xd4L\x81N\xac\xce\xcf\x95\xebr\xbb\xbe\xc0\x1f\n\x9c\xc0\xc8\x0f\xcb\xacN\xf9\xbe\xcfZ\x9b\xbe\xfa\xcb.\xabSV\xe7W\x13\xf3\xa9\xfb\x8e\xc1\xbe\x89\xd5\xa9\x96\xcfN\xac\xce\x13\xd3\xbb\x9d\xb5\xf6x\xb5\xda\xa1\xbe\x14\xe4\xc6\xb7\xe71\xf9\x971W\xc0&\xf3\x13y\xf1\x16\xd18\xbfz=\xb0\xad\xd1\xda\x9d\xe4m\x14\xae/\xa9j\xc33\xce%j\xea.\xa8F*W\x85H\xf2\x8d\x84\xaa\xd7\xe5\x9e\x8b\xdb_\xb5 \x12\xa6\x123Sl_u\x113S\xe3\xfa\x0613\xf5\x14\xc3\xccL\x89b\x15f\xe6\xd9\x9b\x99\x9e\x9e\xa2\xde\x0e3?D\xd1\x94\xa9\xa7\xc5\xd4\xbf\xfaD\xba\xa8#\x8a\xfdp\xe7\xa3J\xccL]5213WH\xa83T\xfb\x8b\xb1Y\xc4\xcc<\x11V\xdbE\xb2\x9d\xf8\x8d\xb2>c\x81\xb8\xb5\xfd\xd9\x18\xe79/4\xa2b\xaaG\xac\x13\x15S"Ba\x9f\x03q#A\x05\x1c\x8c*\x99n\xe6\xef~\x0f\x0c6(\x88\xb1\x91\xfc_R\xeb=\x1f\xf5BT\xcc\xa3\x16\xe1\xbaP\xdb\xd2\x1d\x85\x0c"p\x0e\xaf\xafm\xa2b\x9e\xbd(y\x00/\xf7R|"u\x10\xf7r1\t\xf0\xedd\xe8]1;kr[\xf1\x11,\xf9\nC\xed\x93\xd4\'\xb9.\xed\x84(g\x9f\x038X-\xce?\x98F\xf0\x05\x99\x8a\xa9v\x86\xe7\x99\x1a\xdf"o/3\xf3D\xb2\xb9=\x7f\x82\xd8\xcb\xcbr\xec\xc4\xcc\xfc\xa8\x8b\xa3:\r\xa8m\x18/:\x89\x8ayl_>\xda\x1f\xa2\r\x8b?M\x0c\x7f\xd2\x84\x1d\xd4\xf8\xba\xeb\xab|\xe5\xe1G\x19\xa8\x8di$\x95\xaf\\\xa7\x92\xb5^\xdbr\xcfGpf\x1fo,\xe4\xad\xb6\xbe\x04Q\x9d\x8d\xf3\xd9;\xdfU\xa7\xfd\x15\xabP\xcb\xde\x88\x8ay\xf6fE}|\xf8&e,H\x9f\x94\xdaIS\xbeB\xa3Uc\xcaW\x98!\x15S\xa2\xc2Z#\xee\xa5\xae\x1a\x9b\xb8\x97zv\x9e\xc4\xbdToi%\xeee|W\x85\xd5\xa2\xec\x1dV\xabF\x85%\x88o_\x9c\x95|\xc8\x96\xf1J\'\xaaY\xc8\xbd\x14\x8f\t\xc4\xc9\xcc\xf7\xf5\xf7V\x1e\x05\xaa\xab;\xbe\xd9\xf4y|\xcf\xd6w\xdb\x96}+\x92\xcf\xed\xd5\xf5\x997\x0cr\xc3\xef\x95\xcb\xbc\xa7\xf2\xde\x89ly\xa2:3\xad\x1a\xa4\xd6k\xfb\xea\x93\xb8\x97\x92\x17\x03+\xce\x84\x9d\xccvQ\x16\xa8V\xf5\x86\xd3{^\x8eo\x06m9\xbb?I\x8f\x15N\xd1\xe4\xef[i\x95L\x93\x7fW\xfa\xf3\x92\xbe\xd1\x1c\tp\xfd:R\xa2\x8c\x9bIT\xcc\xd8VP\xf1\xca\xa61\x18\x05\xd5W\x85\xea\xf17\xd2\n\xfc\x92\xcc\xbd\xd4\x88\xc1AdK\x8d%\xee\x91:\x9d\xef\x18\xef\xb9f\xa57\xbc\xb6oO\xd8r\xa4\xde\xec~\xe6^\x1e\x1b\x94\xe3\x06\xbc\xb6\xf5yxG\xa4.b\x84&z\xcf\xed\xad\xa1\x8d\xc8\x96g\xe6\xafJny\xaaI%\x9a\xd4\xf8m\x0c\xaa\xf2y\xc9\x96+d\x95\x88*V\xa6\xce_\xb0\x0c\xe7!Z0\xca\x86\xc6^\x86=\xb6\x13\xf7R\xf69\x8f\x7f\x950ku\xb8\xd3D\x94\xf3\xb8\x89{)g\x1c8M\xec \xf6\xe3Up\x86\x8c\xd7\x99\x0f\xf3\x8f\xa8\x98\x12?\xf9\xa2\rQ\x1dEID?7\xd3\xf61Qw\xf7j\xbfg\x8d\\\x88{\xf9i{\xde\xc6\xceD\xb6<\x19\xaf+\xca\xe1=\xf6\xab\xc3\x1cX\x8b\xb8\x97\x9f|\xd8[\xc3\xd7\x88l\xa9g\xe7\x19\xa9\xa5\xba\x93\xc8\x0e\xb2)\x1b\x91-\xcf\xae\x80+\x86\xb4_\xaf\xdc\xf8\xca\xcd\xc7\xb7\xe3=o\xb7\x83\xda_\xed\x0c\xd2\xaf\xe4\xbc?\xa0-\xcc\xde\xf5\xd5k\xdb_\xe3\x82&\xff\xeee\xde\x1aQ1\xb5?/\xa2b\xea\x8eb\x13\x15S\xa3\xa42Q1\x173\xbb\xca *f\xeci=T\xcc0\x07\xffR1\xcfYcjL\xe0mk/\xfblw\xaf\xd6\xbb+X\x93\xa8\x98\x9f\xb6g&\\\x85\xb8\x97g="\n\x8aS\x07\xd9\x18\xe9m\xd4\xbbv\xbf(\x0b\x03\xef\xf0\xc8\x8e&\x04jW\xe6@\x8a\x18\x0boF\xc2\xb6\x8d\xabn\x89Z\x86\xe4\x88\xd1\x95\x9b\x8b\x9c\xbfm\x81\x00|\xebM\xa4\x88W\xf0fo\xfc]\xe3\x0c\xc1\xc3\xbd\x94\x8c\xc8K\xf2L\x11\xd9\x03\xfa\xa4}\xb5\x05\x15Q\x95pE\xea\xca\x8e$v\xd6\xfe:>\'\xdc\xf2\xa2J^\xdb\xff\xd4rw\xcaD\xb6\x94<\x82j\x91Z\xd8*n\xfc68\x7f\xf0\x92-\xcf\xea<5\xd7\x12\xd5\x96\x85\xa0\x92\x90\xa0\xd2\\\r\x14"\xc6\x14G\x12\x83+\x1b[\xb6\xe5+\xec\xa9\x99>te\xe2`\xa8jl\xe7\x97\xaf_<c\x10\xda\xdejA\xeb\xf6I\x0b\xa2\xa4*q/\xe5y\x9b\x11\xf7Rm_\x8d\xb8\x97\xda\xaf6q/%\xb6\xe7R|\x13\xf2\x82\xa4r\xe5![\x9e\xe8(\x0b\xc9\x96\xa2VfWJ\xdc\xd7\xe5\xe6\x81\xfavn\x8d\xc9\x96\xa7o\x84\x1c*\x8dGz\xfbvTo\xd5\x8fAdK\xcdk+\xc4\xae\xd4\xb8\xdc\x19\xa9\xa5\x85dK\xb5$4bW\xea.wD*\xd72H\xf2\xf5\xcb\xd0},\xb5\xadB\x03K\xc8\x19\x93\xfa\x0b\x05T\xa8\xdaS\n\xb1+\xe3|\x9c\xc3\xae\x14;CY\xc4\xaeT?\x1d\xd3)\x8f\xd5\xd4(\xaa\x93\xd4\xf2\xf8f\x9b\xd8\x95\x12y\x0b\xec\xe8\xdb\xb6\xdf\xb9}l\xaf\xb6{\xa6\x1b\x99\xd8\x95\xa2v\xa2\xea\xddYT\t\xa2OMo\xb7Y:\xb1+\xd5\xe7\xc5\xec\xca\x90\xf8D*\xb2\xfe\xea\xed\x1b\x01U\xcf\x1a\x91-\xa5m!\xb6aL?\xbb\xecJ\xa5\xccubW\xaaob\x13\x9d\xf2\xcc\x0c=\xe21\xaa=\xa7gbW\x9e\xef\xbb\xdc\xf7\x85\xbbZ\x93l#\x85\xafl\xc3\xb1I\x9b\xcfX\x07\x96r\xf3\x16W\xa0&6o\t,\x9b\xd8\x95\xb1\xc7\xf3P"7\x93\x88^\xd5\x00Tm\xca\xea\xfc\x8f\x03\xb9y\xb7\xc9l\xd2\x9f\x1b\x95\x85\x19\xa0\x970\xb9\xf9\xae\x80n\x07\xaae\xc7\t\xacO\x9dl\x83\x12\xf5\x0bCrK\x0cF%\x86\xe4\x8e\xfc\x1a\x97!\xb9\xc3\x8c\xf5\xccmm:\x1a\'\xa8\xcd\xd3\xde\xea{\xcf\x95\xf3D\xe8\x9e\x9f\xbfl\x14\xaf\xb6;R\xa6\x11\x07r\xb3\xd7\xa3\x94H\xbd\xab$s \xaf7\x9av2\xa26\x8e\x8e>\x9c\xc0-\x11\xec\x83H\x8f\xd2\xaf\x80\xf2Z\x82/H\xab\xf3\xe9W\xf7\xc47\x88\xc7\xb8?\x96\xfcJ{\x15R_\xc5\x81\xb6\x88\xc7\xb8\xc5\xfbP#u0\xcb\xb1|y\xde\xe2T\x8c\xc9\xdf\xc4c\xdc\x129\x1f\xaa\xd6\x94VA\xf7l\x8e\xd7W|o\x7f\xdep\xba\xf2\xd2\x1c|j\xcb\xbb\xdc\xc3\xfa\xdb\x12yK;\xe4\xfbD9\xe41\xee\xc8\x82qy\x8c;\x8c\xcd3n;=\x03\x16T\x8e\x06\xbf<\xc6O\xdf\x90\xba\xe1\xa4\xf6;\xe7\xdc\x99\x9f\x9e\xb7q\x9e\xa6\xfen\x96}\x1d\xb5\x9d\xcc\xfb\xfa\xf66*\xf1\x18\xb7\xec\x90W\xa4\x96\xec\xfa\x86\x05_\x7fD\xaa\xb9\xdc4T\xc7p$O\xfc]fe\x1f\xe6\xde\x8e\xc8<\x97\xb8\xb8\xc5\xdeN\xe7\xfd{\xcf\x9e\x0e\rj\xden\xe7v\xd5yO\x8b\xbdzu\xdd\xbb\x9a\xccT<\xb3\x8a\xb9u\x10\xd4B3R2\xbe\xabV\xd5\xd3Jjq3\xc3U\xc7\xbd\xabQ\xbd\xfa\xf8\xc0c\x10SQ\xd6\xa3\xe7-\xc5\xdfe\xdajj\xacrv\x03\xab\xb0Wa\xa6\xe2\x16/\xcf\x8eT\xe3\x8a\xd5#~W5G\xaa\xc4\x8d\x1c\xaa\xde\x96}\x0e\x13\x17\xcf\x1a\xeay2\x1b\xde\x86g+m\xbf\x96\t5q\x8b\xc5\xa6E\xea`>\x7ffu.\xdd\xc7\x92:\xc4\xbe\x01j\xb9\xf9\xa1\x8f;\xfdT\x13\xaex\xa2\'z\xd6<\xc8\xb6\x03\xf5\xb2;\nQ\x13\xb7x\xe2Z\xa4r\xf5\xab\xd4\xbe\xbc\x8d\x19\xa9\x9b\x89\xe5\x9d\x9f\xa8Q]iU\xabi\xcc\t\xdd\xb3\xab\xe4\xf8w\xff\xbb\xbf\xc5\x04\x92\xda\\\xf6\xe8\n\xae\xdc\x88\x9a\xb8\xe5D\xcf\\\xc4\x1d\xfa\xcaE\xb5\xac\x19\x19O\xb57\xabX\xa8.G"\xc2\'Z\x8e\xf3\xb9\xfc\xbca\x8b\xb8\x88g\xb7\x99)\xbbA\xd43\xf6\xbb\x11\x17q\x0b\xab\xb3{\xb5\xdd]\xdf\xee\xc4E\xfc\xeccO\xf4{\x9f\x91zN\xb8\xbd\x12\x17q3\xb3\xab[\xa4\x9e\xf3`\x9b\xc4E\x94\x99A\xa8\x89\xfbk\x16\xf6\n\xc6B!j\xa2\xf4\xbaB\x1em7\xabP\x8d\xc8\xdbsJHM\xdc\xc28\xa2\x9a\x98W-.+y\xfa\xdd\xb5P\x13\xf5w+q\x11u\x1ce\xa7\xa2Mf\x10\x17q\x0bq\xb1F\xea\xf4}r\xfas\x8aP\x13w\xe4\xc1O\xf2D\x1c{\xa9*\x9f\xe9\x12\xbdI{VS\xf3*TF\x9bD>\xfc\xac\xec\x97\xde_\xbd:\xefNu0\xf9P\xf7\x93\xc5\xa9P\t\xaed\xe2"\xca\x1e\x18Xp\xf8&y\xa5\x9b\xcf\xa3F\x95\x1d&q\x11w\x18\xbd\xd3Y\x95\x18\xd7\xc6\xaa\xd5(\xee\xeb\xae\x1a~\x16\x1dA\x9f,\xa1:4\xeb\rU\x89\xd8\x17\xd5\x9f\x17\x9e:\xeeZ\xd6k\xa4\xde\x9c\xf4E\xe4\xc3\xcf\xda\xed+:\x91Z\xf4,\x89\xea\xa8\xe2\x9b`\x95\xa3\x85+\xab\xd7&3\xbc\xfa\xb8\xe2\x95\xd9\x86\xdas,R\x8b\xa3\xf7_o\xeb\x9f\xbd\x8a\x8b\xed\xc1\xbb:m[\x89\xd4[m\xc4\x88m\xb8\xd9\'\x02,\x8b\xa0_}\xeey\xc5}\x83#Q\xbf\x9c&\x06\xa8\xc9\x9dC\xbb\xa8\xcby\xd2{\xb0\xee3\xdbpK\xae\xd6\x8e\xd4\xea\xe7\xe7\x1e\x8c\xa3\x1a\xa9\xb5\xb8\xf9\xb9\xff\xba\xdf\xe8\xc1\xec]\x89m\xf8\xf9F\xe6\x990\xa0\x96\xee(\xa0\xfd\xad\xfbg\xb7\xb9\xbbW\xc7\xed\xcf\xbb\x11\xdbpG\xfe2U\xe7\xd0h\x07j\x9bC.\xe2\x96<\xa0E\xe4\xc3-\x94\x8cJl\xc3\x8fZ\x9b\x1bG\xdd[\x99*E\xdd\xff\xbd\xb2=\xdb\xd7\x18D>\xfc\xac\x0bg/:\xbbS\xedyjf#.\xa2\xbe\x8dN\\\xc4s\xa6c\xcb\xc9\x84\xb6\xe8?*\xc4E\xdc\x92q\xd3\x88\x8b\x18\xaeV\x97\x8b\xb8%\xbar\x13\x17Q\xadLF\\\xc4\x1d\xf1\xaf.\xf9p\xb3gJ\xb8\x88\xbag\xa8\xc46\x8c\xc7\x91\xa87\x0bl\x13\xdbP,\'0B\x9b\x1f\xbf\xb0\xe24XS\xa6\x8b\xd9\x06\xb5N\xcd\x8c\xc0+w\x0b\xb9\x88\xb2\xeb{\x16*T\xa7i\xf6(\xaa\\\xcd<\xd1\x13\xbdL\x81j\x91\xday,\xc8\x9bl-d\x1b\x8a\x85\n2P\xda\xeb\xcf\x8d\xf6\x0cI\xbe\xfe\\n\x84\xb6`?\xb9\x89m(\xd6\xdaW\x81\x1d\xdb\x16G1J\xe0\xf5\xd8\xa6\x11G?-Xa\x17\xb1\re\x84\xbe<kl\xcb\xb1L\x97m\xa8g\x8dIlC\x99\xcd\ne\xea\xe9H\xe1\x1c@7B\'\xd1\x0b\xe5w\x81eQ\xbd\xdd\x1b\xce\xce\x81\x7f\x01Fhpe\xa1\x17\xee\x90\x8b\xa8\xaa\xb9\x0c\x85\xfa\xde\xe4\xc8.\xbb\x01\xd4\xe5<b?\xe0m)\xecA\x105\x17\xf1<\x82\xfaja\xf7\xe9U\xc8\x10\x1cD/<k\xcap\\\xb5\ng\xd8\xad\x19\xdcxWg\x97\xdb\x96W\x9f\x87\xe8\xf9\xcbn\\ F\xee\x15\xa2\x17\x86s\x8eS]m\x9dwe{T[f\x1b\x9eo\xb4\xdd\xf8\x05\xb5t\xb50\xe3=\x97\xad\x11\x83\xd4\']\x84\x15\xb6\xcd\xdd\x9d\xe8\x03\xaf\x16ga\x9f\xb6\x8by\xc82\xca&W\xa0[\xf1\xefV#\xb6\xa1Z!(\xeb\xfc\x9e\xcb\xaa\xb2\x0e~\xca\xaf\xe3\xb7\x04\xdf\xa8F\xea\xd8n\x1f\x0b\xbf+\xb1\x97\xaaV"\x11U\xber\xf5y@\xc5\xdb\xf9!k\x15\xd5\xe6v\xb9%X\xcb\n\xb1\r\xcf\xae\x8f9\xcc\xaaz\xb6\xf0Q\xcb\xa1\xca\xdb\xa1\x91\x88jGe\xb6\xe1g\x84\xd6\xa1>\x02T\xc5OGO\xd4\xef\xba\x00\xe3\xb7\x80\xedk\xd3\x9cS!b\x18,\tm\x11\xdb\xf0\xb3\xa3\x98\xcbYzA\xcd\xc5\xd1\xcf\xca\xeb\xb1\xb6\xdc\xfa[\x02\xabiu\xeaO\x94\xb1\x8eW\xe6*6I\xfa\xa4T\xfd\x18\xdc\xb6\xb3Wk\xc4\xbd\x0e\xd8\xc2\xd0\xb6M\xcd=\xa4\x91\xc2>\xeb%o#\xbb\xf1\x1b\xf9\x8e7q\x11\xd5\xa3M\\\x17\xf7\xae\x8aS}l^\xe7\xb6\xc5Bj\xa2\xce\x0cL>\xdc\x1c\xf7\x05\xbbk\xf3\x11\x0bP-(\xf2\xb4\xb6Pmn\xffl\xdeZ\x0b\xf4~\xf4\xd26\xca\x131y\xde\xe5\xce\xb0\xd1\xdb0"\x1fJ\xaf\xcb;T)\xa39\xc9\x95\x99\xb8H*R\xd7&q\x11\xf7\xbf\xfc\xfd\x7f3R\xc13\xeci\xdb\x8e]\xb4 \x1b\xed\xa8u\x7f\xec9\x05\xde\xf3\xbd2\xd0\x1b\x98%uw\xaa\x9e+npJ\xa5|\rV\xdf.\xf7\x91[\xee\x95\xed\xc5\xd6\x8e\xe6\xd5\xe7\xb7Z\x85\xa8\x89\x9f\xb6g/:\x17Q\x13\xd5\x06U\x89\x9a\xa8\xeb\xc2&j\xa2\xa803X`\x93!\xceX\xdaQ\xc4`\x9a\xfc}\x8b\xcb\xa6\xa4{^\xca\xb2\xa0{^ng\x9e\x83\x99\xc1\x88|\xa8\xbe\'\xaf\xe2\nK\x84:w\x8aY\xa1\xba\xdd\xd8\x0f\xee\x8a\xb9yj\xfb\x82\\\xf8\xecW\xe7W\x9f\x1d\xd5U\xdd\xba\x9f\xfd\xcc\x0f\xf3F\xf6\xbb\x11!\x1f\xea\x19\xb6F\xea\xddo0\xf9P\xdes\xeeNul\xc3DW.7;X\xa8\x89g\xdd\xe7=a\x81\x0c\xa5\xa4\x0c\xd8\xa4\xcf\xcb\x9c@}W\xd5\xed\xaf\xf2\xb3_\xd5\xe9N\xe5xWE#~\xf1\xae\xcc\x9f\xbbs\xb0\xee3\xf9\xf0s\x02\xaa\x8b\xa2\xd1\xa8\xd7\xed\x9b\x93>\x89\x02z~\xb7-\xb73\x0fb?\x8c\xc6\x91\xdb\xd53\xbdPW\xf6J\xf4B]\xd9\x99^\xa8V\xe2J\x04B\xdd\xab\xccH\xcd\xd9\x91j\xcc\xc7^\x9aE\xaa9o\x0b\xaa\x12\x8b\xd8\xe5w\x8bc:\x99\x7f\x1b\xc2\'\xd4w\x95\x89@\x18\xef\xebj\xfc\xbco\xdf\x9e`e\xafLz\x14u.GN\x0b\xd6n`I\xe1^e:\xba\xce\xf7\xb6\xa2VG<\xa6\xf7<\x89Ec\xf1\xdb`\xc2\xf3\xdf~U\xd7\xa7O\x96\xb3g\xc0\xe7\xad\xf3\xe3\x9b0\xb0{\x93\xfa\xa1\x17\xeeN\xf4\xc23\xba\xab\xfa%\x13\xac\xdd\x8bi\x8d\r\xda\xda\xcb>[\x95\xe8\x85\x9f\xb5\xfb\xd8\x81\xdf\xea\xfcc\xc1\xb9\xbb\x11\xbdp\x87\xf9\x0b\x83\xdb\xdaT\xeb4\xf5\xf6\xec\xa8k\xb8:W]\x9di\x0c2yxq\xdb\xd6\x1du\r{;\xd5\x87\xbd\x04B\xf1\xd1\x0b\x9fp\x87\xf1\xed\x83U\xc9\xb9\x18|\xe5\xc2W\xee\xf2\xbb\xdbe\xda\xe2\x19g\xba\xf1[\x82y\xb2\x10\xbdP{{#z\xa1\xf8\xda^\xa4\x13\xaak\xaa\x7f?\xc1\xe9\xb8N<;\'j[\x9f\xd7\x92N\xf4\xe9s\xfe\xad\x94a\x94\xe8\xae\xda\xdb\xe5\xeeH]K\xad\xd3\xd4\x96b\xa8.\xbd\xf0x[\xb6\xa3\x80\xc2\xe9\xf8f\xac3\xbdpG<\x99\xf4\xfbW\xe8\xd2v\xb9qT\xbez\x1e\x07\xde\xf3\x9b\x9f\x81\x84P\xbe\xee\x90\xa7\xfcnw\xec\x9d\x12\xc4\xe4\x17\xa2\x17J\x9f\x04\xceg`\xcf\x11z\xa1^9;5E\x1e"l\xcb\xf1f\xa4&\x18\x0b\x85\xd8\x86\xba\x93a\xb6\xe1\xfe\x95m\x18\xfaD.\xdb\xf0\x9c\xbc\xb8j\x9e\xa1\xda\xaf\xfa\xa2\xd0\x9f:oNM#\xfbs\x12\xff\xfe\xb3\x03\xe3\xefn\xaa;|\xd9\x86[\x88@\x9d\xe8\x85g,TG#A\xcb6\xd5=\xbclC\xb5o\x14b\x1b\xeai\xa2\x10\xdb0\xce\x13i\xfcDc9N\x02ZM\xb7c\x86\xd4\xe0\x8c\xd3\x89m\x18\xe6\x11$\xedWU\xcf\x83x\xcf\xf7m\x14b\x1b\x8a\xd5\xb40\xdbp3K\xeac\xeb[r\xcfa\xf5\xab8_\x83\xd4\x1f\xad\x88z\xc9\x87jU\xcbD>\xdc\x92\xcf\xde\x88|\xb8%\xd7\x92\xea\x97i\xec\x07\xac\x1a\xed\xeb)\xd5\xb0\xed\xb8q}m\x13\xf9P\xe2\xf9\xa1J/\xf8\xcb\x98\xf8\x94\x8c\xdb\xf6\xed\xce\x92\r\xf6H\xd9\xf5\xf6\xf6\xcd\xdbr\xc9\x87\xa1\x17 \xc9\xdbh\xdef\x0emM3\xc7\xa9\xed\xf0gv\xf0\xf1q5\xe4$_0\xef\x90^(\xf1\xa2\xad\x12\xbdp3g\xacV\xa2\x17\x9e\xb6lC\x96^7i\xf7u\xe9\x85\xf2\x8dZ!z\xa1\x9eD\x98^\xb89\xbb\xf0\xed\x18\x13\xc4\xd8\x04L\xb6\xee\xbd\xf0\x1c\xbf\xe1\xfc\x92\x8d\xe8\x85\xfa\x05\'\xd1\x0bu6\xebD/\xd4q\x94\x89^x\xfct]O1\x97\x93b\xe3\x11\x186\xd1\x0b\xf7?\xde\xc8a\xefl\xa6\x17\xaa]\xa5\x10\xbdP\x9f\x88\xe9\x85\x1a\xbb\xd5\x89O\xa8>z\x8ae:}cpT6\xbdg\xe0\xc8\rb\x0c~\xce\xfb\xe7\xf4\xb4\x0b1\x06?\xea\xb1\x13\x8eM\x8cA\xe9uu\x13cP\xa2Y\xc0_\x06m\x8dc\xc5\xa5\xd75\xae\x0f\xbb\xb8m\xeb\xae?G_\x9f)\x82z*\x9fD\x11\x14;\x03\xf0\xa0\x86\x8f\x1b\x81s7F\xc1M\xcd_\x08\x7f\xb7\x10EPW\x8dB\x14\xc1\xcfn\xe4X\x89_\xbe\xf3\xe5\xfe\xfc9\xb3\x17\xcdAH\x18\x8b\xc8\xec\xca\x82m\xcb\xa3\xe8g\xe2\x04j\x84$s\x02\xc5G_G\xa8\xfa\xf9\x19\xa2\x1c;\x13\t\x1a\xb6\x859v\x86*\xedd\x92|\xa3\xec\xf9f\xf0\xbcgM\x01\xa2&<o\xa6\x88\xd0K\x02\xdc\xcc)\x02\xa2&~\xfd\x11E\xed&\xc9\xb7\xaa\x95H\x80\x12\xf1\x0b|3h+\x9c\x84\xc3U\xd3\xddW!\x12`\x18EsI\x80\x9a\xf7\x94\x89\x04\x18\xfb\xac\x0b\xa8\x18g>\x88\x04\xa8\xfd\x99I\x80\x1a\x075\x89\xf5\xf75\x92<\x05\xb1\xe2\x10U2a\x16\xadz"\xa0+/G\xc5\x8c\xee\xb9\x12\xcdO\xb2\xcf\x1e\xf9\x81\xd4\xa5\x11\xbf\tb\xd49\xf3\xf4\xd2\xfc\xce\xee\x8b\xab0\x93\xda\xee\xbb\x1a\x83X\x7f\xc7wl\xc4\x1c\xe8\xfc\xbc\xa5j\xf6(\xbd\xc9\xa2>\\|\x93\xc6y@\xd2\xeb\x9a\xdf\x99\xcf\xa0\xb7O\xa2\xf9\xe9\xfc<\x88\xd7\xb7C2@g\xb5\x98\x8bF\x0b\xf2D\xa0*\xc4\xf2\xfb\xd8\x17q\x84j^\x1a\x93\x900\x97\x87\xea \\^\x9f\xae\x1a\x95\x88|[\xf8u\x8b\x88|\x1f\xb5\x99r\x99n[{t\xcam^m\xb7?\xefLD\xbe\xfd\x8f\x16uF\xf7\xaa\xc4\xdc;\x11\x0b\x13Y\x16\xac>\x0eF\xdbD\xe4;\xe7\xd0E1\x90\r\xdb\xd6G-6\xaf\xb6\x9b-\xfbr.\xf0mt\xe2P]\xe6\x9e|\xfd\x97\x9b\x16\xf6\x8dL\xcc\xbdc\x850\xcdj\xa4\xaf_B\xe6\x9e\xe4\xff\xb6FT=\x8d\xfcYD\xd5S\x1f\xd0"\xaa^\x9c\xf5V\xb8\xad\x90[\x8cU\xc9\x88\xcc\xac\x8e\x1a\xe5K\xdeu\xbf\xba=\x03d5v\x8a\x9f\xbcd\xbc\xcf\xf7\xbd\xd1,#T]V#^\xf9\xc6\xc90\x19/>\x89\xa0\ngX\xd8!\xef\xc0BeD\xc6\xdb!}ET\xa9\n!_p\x98\x9e\xd9\xe9\xcaS\xa8M\xd0\xd6\xc4\xdf}\xc9xb\x19\x132^\x9c\x8f3\xf9w\x85\x91r\x08f\xf1,\xdaX\x15K~\x05\xd5E\xee]2\xde\x0e\tf\x86\xea\xb8;\xd5Q\x88}w\xd6\xc1\xa9\xe4R\xcbo\r\xb5\xe28c\xa0\xe6\xe9\x88\x04\xd9\xe7\x10qN\xfa\x99\xcd6\xcd9\xaa\x9e\x9d\xea(\xc4\xbe;m\x995T\xa1-\xf0\xcd\x80\t\x13x-\xafE.E\xb9\xe1\xcf"\x87m\x17\xd7\xb6\x13u/\xb2$4y\xcf\x9cS\xd3\xf9\x9eK\x0e\xd9w\xea\x1fl\xc4\xbe\x13\xfbF\xddD\xb7\xfbF\x9c 5w\xd7\xaf,\x98\xaf\x1a\xd1\xed\xb4?O\xe2\xd7}\xe6\x9c\xf3\x8d\xda B\x9d\xfa\x9er\xa8\x16\x89\t\xa4\xdf\xad9\xe4\xd7\x85y\xf4\xaa\xe6-L\tz^\xa9\xf8S\xf9\xae\nS}D\xed[\x88\x13t\xe5\xb2\xf4\x0cK\xec\x0e\xd3\x990|W\x9d\xf8u\xeaM+\xc4\xaf\x93\'\xba5nR\xc4\xb2x\xa7rl{\xcfe\x83\xf8uJQ0\xe2\xd7i\xce\xe3"~\x9d\xe6\xf0.\xe2\xd7i\x86\xfe$B\xdd\xa7_\xf5\xed\xfaU\xf1\xb1L0_\x95`MaB\x9d\x9ea71\xe8\x94E\xd3\x9c\x8aY\x9c\x85\x08uq\xd4A\xe5\xb6=\xbb~U\x82s\xf7 B\x9df\x82lb\xd0\xed\xaf\\D\x8c\xea\x1cb\xa1\xa2+\xcb\xd9\xb9K\xdb)\xb1\xf1\x89\xf8HM2\xa9\x93\x05\xfe\xa3bD\xa8\xd3\xf9\x8aXR\x1a!\tT\xae\xea\xbf\x02|}\xe4P\x99\xfb\xfa\x01\xf1\xe9\xed\xfa\xde\x95\xe7\xcd\x1c\x9f\xc5\xab\xe3\xee\xfa\xe6$\x06\xdd\xc92\xc8\x94\xddP\xf9\x9e\xebt\xa4\xd6\xeaOm\xc0(\x8b\xee\xb9\x13eN2}\x9a\x11eN\xad\x10\x938rqnZ\x06\xd5\x91\x10.\x0b\xeeXl\xc8s\x91\xe8\xcav\xc7\xef\xf3h[\xe0\x05x\xbb\\T\xfbv\x1c\xc8\xf6\xd5>\xf9a\xb2\xdd\xbd\xef\x14v\xe5\x9f\xb6\xe9\xd2\x8b\xaaF\xa3a\xdb\xb2\xdc]UP\x87c+\xa1\xca\xabF\x06\x15s\xd2;\xf2\xcd\xee^0+\xe7\x04U9=\xd1]\xbd\xda\xa3}x\xb5\xde~\xf5\xce\x92\xf4\xbbM\xe3d\xe8\x89\x98u\xff\x99\xaf^\x8f\x89H\x9e\xcf\x86\xebv\x9b\xa8:\xea\x0b]Y\xe9\x94\xac2]\x87\xae\xdc\xf4yI}\x16\xd7N\x14\xb2\xfb\x9e\xb9N\xab>Qv\xef\xaa\x04\xdf\xb78\x15\xbc\x0f/\x1f\x96\xae\xec8\t\xa8\xe6\x11q\xc6n\xdb"t\xd9\xa7\xe2\xa9\x8dvP\xeew\x89$\xf6\xce\'\xca\xedA5g\xa5U\xa0Z\xa7\xfbF\xa8n\xd7\xdbA\xbd\'\xeb\x894\xb0\xfb\x9eWD\x12;*\x93\xb5R\xe5+\x97\x90$\xe6\xde\xf3D\x1a\xd8\xbd\xab\xeaH\x80\xf8\xaeL\xa3\xb2\xe9+\x14\x8df\t\xbfQ\xc7\xf3\xc2\xbd+^a\x1b\xab%G\'\xa0\xfb6\x1c]\x87TO\x01\xcd\xfeyK\x8dT[\x8e#\x07\xeap\xb9\xf0\xa8\xae\xe6f\xe0\xab\x9a\xfaDH-\x8f!\xd9\x91\x06v\xd4I\x11\x1a\xaa\x1e_L#V\xd8\xb9\xabM\x1cuU\xa5*q\xe3+\x97*\xe7Az"\xf1\\\xc8\xf7-T\xdfJU\xa1S\x0ey\xcf\xec\xd7\x10\xb5\x12\xf5\xf4XN\x9e\xb5\xd4Y\xc5w0\x162\xda\x82\xb4?\x1bY\xa8n\xcf\xe1\\Z\x13u\xab\xe7\x02\xd5\xd9\x1dE!\xb8+\xa0\x91l\xbf:\xbf\xda+x\xcf\xb9G$\xb1\xabn\x97\xdf\x8dWn\xba.\xa0Z]\xe4\x0f\xdd\xb3c\xd0\x91Z"VX\xfc\x8dHMa\x8e\xf6~\xbd\xaet9\x0f\xd2\x95\xf7\xd0\x9eC\xbfK\x14}U\x0bU\x90<\x96^\xddQ@\xfc\xc6\x829\xa7:O\xfa\n\x9eh\xa2U\xdc\xed\n\x88$\xa6\xf3$\x93\xc4\x9c\x9a\xd1Gp\xde\x950\xd8\x8d\xdb\xb2/\xf5\xb0\xc2t\xf6~\x0c\xf6\xf0\x89*\xb2\xc2\xce\xde,\x93\x15\x91\xd5r\xcft\xcf;\x8cw5\xaa\xae\x83\xa8n\x93\xb3$\xa8\xe3\xae\xec\xa3E\xea\x89\xb2\x18\x0bYa\xff\xd4g\x91\x1b-R\xfb"k\x9e|\xfd\x1c\x92\xc4\xee\x9b$\xffQ\xd2~EQa\x87$v\xdbN\x97?8\x83\xd9\x8c\xfct\xaeo,\xf4\x00\xea\xccoTeL\xe7\x1c\xa3\xeaf/[\x86z]\x89\xef\x8aIb\xfa\xbc\x90\xc3;\xfdn\xd3\x88\x15v\xef\xcas0f\xb0v\x13I\xec\xb6\xa5\x08\rU\x99`\x96\xf4\x89(\xfaNUs{\xb3\xab\xda\xfa\xe4\x86\x1b\xce\xa2G-\xc7\xfaa@j}W\xae\x8fZ\xdc\xbcZ\x9e\xff\x88Xa\xf7M\x16eu\x92J\xb5\x93\xd2`\xd5X\x9dq\xbf\xe2\xca\x86\xbacdV\x98\xee\xae\x8db0\xee]Y\xc4\n\xbb=v\xb8\xec\xb3\xe1\xd72\xe0|\x8e\xe0\x0b\xb6H-\x9en\x07\xeat\xecYTG\x8bHbzf\x072\xde\x80\xf9\x99\xf7\xedt\xe5\xa2\x95\xefD\xcdY\xcf\xcex\xe51\x1c5\x02T\xaeh\x9c\xf0M\xdach\xac\x12\xa9\'c}\x11I\xec\xf4\xd8E\x91\xf3\xac\xb6w\xa2\xafH\x03\xbb\'\xdc\xc3r\xcc^\xedon\'V\xd8y\xa2I\xb9\xc3\x87\x15\xa6\xfbI\xc8\xd1\xee\xd0c{D\x03s\'\x91\x8cqnnn\xa7\x1a\xbe\xda7 \xba\xa3\x07;\x8a\xfa\x9b\xca4\xb0\xdbs\x8a\x8bH\x01U\xce\xce&OT5j\x97~wF40\xfd\xddg\xa1B\xb5\xba*\x81O\xadB\xefWuq\xad\xc6\xf2\xe5\xca3T\xbbF\x85\x85O4"\x95k\xcd$\xf9\x82V\x7fU\xdd\\w\xfd^\x7f,\xae\xd9\xf5\xf6\xdbv\xde\x19i\xe4H=W\x9e\x18\x1f\x9b\xce\xd8o\xae\xf6\xd9k\xfb\xe2\x9f[C\xa2\xd7\x9dc\xa7\xe3\xe6\xc1\x13]\x0b\xe4\xc6ha7\x16\x0c\xe3\x90\xdd\xe9i`\x84\xf3Uk\x14;\xed\xd6\x85\xe2\xd4\xe4x_U\xdav\xc7\x0b\nT3\x8c\x15w\xb3w\x8d\xd4\x9e\xdd\x99\xae\x05\xe3\xa8Fj\xefn\x1c5\xb0\x06\xd0\xe9I\xd5M^\xcbDWn\xeft<\xbd\n\xf9V\x1b\x99]G\xed\\\xad^T\xe3\x11*o\xd2\xa6#\xa6\xb6\xe0\xbc`\x90e\x90\xee\xa9\xcd1\xc9\xf1y\xfbR\x1b\x14\xaaR]\xb4\xe3\x95!\xf3e#\xd1\xeb\xee\xea\xa9\x82\xc6\'o"\xddS\x9b9\x9ej\x0bN\xc7\x98\x91q\xed\xed\xcd\x1c7\x00\xeeY\xea\xe3,y\x93\xd5\xc50\xa3U<G\xcc.g\xbd\xcc\x985s\xfb3[>\x1b\xa8\x98Y\\"\xf5f\x9dO\xcc\x03\xd2\xf3\xfe\xcb\x13!u\xb8\xd5\xaa\x06\xbb\xaf\xe2T\xcf\xd00i\x9b\x1d\xe5\xb5z;\xc3\x8b\xc9\x7fj\xbf\x11G/\x1b\x0b\xd5ln=\xc2\xaf\xb04^\x14\xd5F\x99\x02I\x9ew\xac\xdf\xd4\xe9\xf9\x1b\xc1\xf3~h$\xa2V\xe7/\xbb\xf1\x1f\x8e\x18\x93\x9a\xf4\x1c\x1a\xa1\xaaJ\x84F\x87+{\xe6\x9e\xf4\xba\xd9\xd4r\xf2\xda\x8e\xbb:\x8f\x86\xdc\xad{*oD\x06\x98\xd8\xf6Q\xd7\x06q\xb7\xee\x9e0\x13\x8dd\xf1=g\x8b\xb8[\xda\'_6\xd6O\tl_\x94\x89\xf9\xcbJW\x82\xb3\xb3E\xaa\xb0\xef\x1a_\xd9\xe7\xef\xd3\xef\x86\xdc-\xf5\x020wK\xd7n\xe6n\xe9y\xf0ql\xc2{6$k\x9d\xb9\xaeMg\x17\x05u0U \xcb\x953\xfdn\x96\xbb2\xc7\xde\x81+\xaf\xeev\x9b\xa0n\xce:/\xac\x8a5@T\x9b\x12\x19\xf2\xe2\xb7\x90\xa1Q\x91\xacum_\\\xbb\x81\xd4r\xd7\xa3\xe7\xf3zW\x86\xdagD\xd6RK\xfe\xb3\xd5\xd3=\xb7 s<\xe9^\x85\xb9[no\x86\xdc\xad\xa4sNY\xc8\xdd\xba\xfb\x9c\xe2\xf2\x7f\xf1w\xf9\x1c*\xa3\xcc\xa6\xd29\xe8w\xb7\xa3\xeb@\xdbA\x19\xcd\x87\x1b\xe0\xbci\xc4\xddr\xfe#"k\xa9W:V}.\x0f^\xf9r/\xb7S1\x92\x9c\xd8\x0ew\x17\xe4\xaa\x8b\xa2:\x86\xb3\x12[\xb0\xa6\xacH\x95]\xae\xb1\x1a\x90\xd2A\xed\xdb\xedc\r,T\xa6\xb1\x01\xa4R\xf4N\x92+3\xc7\xc6\xa9\xc4\xdaM\xf4D\xebF;\xf4\xee\xd5yg\x86\xb6\x81U\x92\xdc{n\xc8\xbf\xba\xa3l\xaa/\x95\xbeQDP\xf9we{9\x17\xbbxu~\xd6P;\xcf\x8b}\x03\xd4<\x81\xeb\xf2v\x9b\xec\xa7\xd3\x1e[\xf5\\\x86\xcf{\xf35\x1a\xd2\xb1\x9c\x8d\xa2\x03\xc7&\xe9\xe9\x18\xc6\xaf\x05\xd6\x8f\x05t\xac\x17\x912\x95\xbfA=\x963\xc8\xe6\xf3\xa7R\r\xa3\x82\xbc g\xad\xed\xbf\xa9@\x96\xce\xc1Z\xd6C\xd5\xdc\xfa\x9b\x83Ur;\xd5\xdfU\x95+g\xb7\x7f\x0e\xbc\xe1\xcc\xbf\xfa\xb2\x07.rW\xdd\x91\xf1\x82\xe7\xfd\xa2\x16\xb7\xfe\x06\xdeafg\xb9x\x95\x8c\xfc+\xb7\xab\xefN\xc5Z$\xf8\xbc\x9f\x91\xf2(7\xb3!\xff\xeaX \x8f\xffw\x96H\xedw}\x80\xf7\x9c\xe2o\x94\xf4+L\xbagQ\x85+\xde\xf0\xca\xede\xaf\x10;\xebZ\xb7\\\xae\x07\xdd\x95\xa3\xebDc\x01js@\xdb\xd2\x1d\xfb.\x07\xbe\xe3\x0c\xa3,\xe9\xfe\xea3\xabL\xf9\x82\xcbe\xcb\xc2\xef\xde\xa8\x03Cv\x96z\x1ekC:\x96^\xf9=Q\xb2\xc0o\xd5\x9c\xea}\x04\x9d\xdb\x96\xe5H\x08\x16X\xe3\x89m\xe8\xc6\xfe\x08U\xcf\x0c\xb1\xc0\x9e\xd3"\xb5\xbb\x882\xbc\xf2\\\x12k\xca\xeap\x19\x91\xe6-\xdb\xc0\xed\x89\xa2\x95\x1a\xf2\xafN\x8f5\xe6n\x91Z_m\xe8\x8a\xfc+\xf5\x95?2\x1e\xbd\xab\x1aP@\xaf]\xf4\xc4Bt\xe2_]\xabiw$\x13\\\xf7\x87\xe6M\xfc\xc0\x8a\xb3\xb3\xae\xdd\xf8\x15\xa4\xeep\x83\xb6\xd6>\xe7\xa3\xff\xfe\x8b\xe8Xgu.7C\x02\xf6\x84I\xf7\xa2e#\x1dK\xfd\xfbP\x07\x01\xda\xae\xed\xb2u\xcc\xfb\xbc\xa0\x8e\x89\xc1\xf8\xad\x8e\xea\x03#\xa5VeW\xe2\xef\xde\xf7\x9c\x91\x8e\xe5\xf6\x1b\x13\xf9Wn,\x8cH\xe5\xd9\xec\xf0\xaf\xdc\xf8\xed\xbf\xaa\x1b\xf9W\xce\xa6\xba"\xb5\x0e\xfd\xbet\xcf\xaenK\n\xce\xa1\xcf\xf3\x88j\xebzv\x8e\x9e\x17((x:v1\xbd\xf4\xbbn\r\xc5\xb6c\xa8\x7f\x10\xd5\xe5\xe6\x8d\x9bU\xf5\x97U-y"\xd4\x96\xdf\x86\xaa\x85r\x96U\xadYO\xc7\xefw\xcb\xa3\xf9M$k\xdd\xd8\x8f\xa2\xf1\xfcx\xcfe\xab\x1d\x18\xdf\xd5\xf4\xfb:8-\xe6\xa6\'\\\xecW\x9c\xdd\xff\xb1\xe7$\x17\xc5Jd-\x17W0\xc1R\x94\xf4\x0bB\x0e~`9\x815\x14\xdav\xce\xb7Z\xd2\x9fM\xad\xc4\t\xac\xa6\x95g~Q\xf3t\xa3\xac\x06\xb6\xfa\xedT\xb4\xf4\x0e$k\xb9\xb9\x8e\xc8\xff\xce\x92@d-\xe7AhH\xd6r\xb1\x1f\x86d-g\x0b\xdaH\xd6:\x96\xc0\x93\t\xd2\x0c\xd9Y:3P\xcd\x887{O\x8d\xeeH\x81m\x13b\x12\xaa\xff\xfa/\xf6\xe3\x97\'j\xd2v\xaa=\'\xd5\xaf\xfb\x8d\xcem\x9bf\xdbQ\xdb\xa0\x9a\x1b\xd8TO\xa4\xd3lH\xc7:\xeb\xef\xb5\xd6n\xf0M\xdc]\xee!\x01N\xa2c\x1d\xf5\xd8\xdb\xfb\x00:V\xd2\xb1\x00+N`3\x87\x15\'\xf2\xe2-\xa7&\x8d6<t,\x17/Jt,\x17\tS\x91\x8e\xe5\xf6\x84\x1d\xe9X\xee4At,\x8d\x16~<\nTeM\xc9\xa8\x9af\x9e\x1ad\xdb\xfe\x89\xa3\xd8\x14\xf9CWn\x8f\xec\x815\x8c\xae\xf5\xf2\x12D\x17\xd2\xb1\xee\xae\xaf8\xfa\n\xf8\xcbrW\xcf\x05\xbeI\xa3\xfaeI\xde\xd5\xdd\x13\xa2\x877i$L%v\x96\xb3\xc7\x16\xf0,\'\xcd\x8c\x18\x86\xec\xac\xd3\xdb+eF||\xd6\xc9\xc5\xb7odg}\xb1\x8bNn;(\x83,\xcd\xf8\xfb\x02y\x18=\x8fE\xc9\xc3\xf4\xae\\\xd4_\xc2\xa8\x92\xacy\xb8\xa9\x07+]G:\xd6]q\x86\xb3lc\xdb\xe1(\xbe\xd0vw\xcd\xfdO\xbf\xc6\x8d\xa4\x1e\xec\x19\n\xc4\x9c\xdc/x\xecfm"\x1d\xeb\xce\xedL\xe3,\xd8\xd6\xb4J`\x91\xdf\xdd\x9aG\xf0\xda\xc2\n[\x91\x8e\xe5\xec\x1b\x03b{\x92F\xc0\x02\xed\xad\x7f\x8b\x8f\xfdD\r\xdd\x13\xd0\xd9Q,C:\xd6Q\x8f\xbdnT\x88GJ\xeaA\xe8\x0b\xe9X7\x0f\x882\xe6>\x91NIO\x8b\xc06\xec\xdf\xe2\xcc?t,\xd7\xdb?\xbc\x91\xc5m\xb9\x96\xfd\xa1c\xb9\x1d\xc5B:\xd6\x1d\x0b\xcb\xf5\xd8\x11d\xbe4\xa4c\xe9\t\x08f`l\xeb\xf9\x84Q\xc4`G:\xd6\xafQ\x7f\xf7+t\xae\x07DWv\x11\x0b\x05\xdb\xbe\x13\xdf\x8be\xc2\xb6V\xdc\xee\xfa\xb6]\xf7+\xcc\x89\xfc\xabc\xfb:\xd6\xda\xb1!\xba\xf2\x8e\xb2\xb9\x1d#\x05\xa2\xef\x0e\xa1\xbdm\x88\xdbt>\xaf\xbe\x90pu\xdbR\x0c\xc6\'"\xf4\xcd\xedF\xbdn\xc8\xbb\x9a.\xe2h\xf8(\x0b\x98c\x87\xb7o@\x8f\x1do\x84V\xcey\xfc\xb0\x86~\xe9\x933\xc8{\xcaH\xb8ry^\x86\x84+\xe7i\xddH\xb8r;\x19"\\\xdd\x19\xb8\xb9Yt\x06\xa7T\x83\xd8\xe9\xa4\xb6\xaf\x17\xffLO\xe4\x08\xed\xd8V\xaao\xc8=\xb7\xe2\xf2\x17N[[\x9fu\xc1 \x9a4A\xfc\xf3\xbf\x91b\xb8\x07\x9epZ\xf4\xe7\xc1\xf9z\xce\xcd\x99\x9aH\xa9\xbayOL\x8a\xeb\xd0\x16f\x95\x97\x7fD\xef\xd9\xd4\xc6Ho\xb28\x9bL\x14\xa3\xde\x81R\xe5,\xcc\xcd\x90R\xf5%&\xff\xc3\x0brW&J\xd5\x97<\x91&m\xa7\xdb\xa9F\xea@J\x95\x8bg\xe8H\xa9R\xdfb)H\xa9r\'\xa0\x069&\xc9y\xc3\x89Ru\xbf\xfe\xa6/X\xb0\xad\xeesR\xe1\xdf\xb5\x11\xe4\xd4\xbc\xa8\xb0E3!\xa9\xe3F)w\xe2P\x9d\xf5\xb71\x17\xb1\xc9\x95\x1b\xcdu\xa26\x9a\x81\x13~\xa3?\x91{\xd5\xcd\xb1\x0bv\x14\xdbY\x11\xd7W\xdf\xf1\xe0we\xa6yO\xf4\xf5\x8b\xdb\xc7\xc2\xef2\t\xf0o\x8f]_c>?$"m\x0b}r\x0767\xa2T\xb9\xd5\xb9#\xa5\xcae\xdbe\xa4T\xa9%\x90)U\xf7\xae\x96\xf6\xe7\x9f\x1d\xec\xfa2R\xaa\x9c5\x0f9T\xceR\xf4\xb2\x93\xb0-g\x07\x7f\xb2\x0b\x93\x1b\x83\xcb\xa9\xc0\xb2(\x1b9Tqd\xd7\'\xab\xd1_y:\xf5\xc7\x91y\x9a\\\xb9\xb8\x9d\xea~3\xf0\xcc\xe4\xd5\xc2\xaf\x8fQ\x9d\xc8\xa1\xf2\x1e\xa2\x8a\x1c*\x17\xb9\xd7\x914\xe5T"M}\x99E\xeb\x17u"i\xea\x8b5\xdeXm\xc5Q#0\xc3wi\\\xbd\xe5\xb7\x96\x9d\xf3\xfe\x9d\xeb\x12\xe6\xd2\xde\x18\xd7\x059\xcb\xb7\xad?\xb3\xa3\xba\x96\xe4\xff&\xcc\xc3\xf5<U\x03?\xdd\xa4\xc8yU\xd7\x92X\xa6\x14\xe5\xe1R\x8e\xf6\xb3\xd6\x1aQ\xf5\x9a<Qul\x16\xb8\xe7I\xe4\x87O\x04\xfa\xed\xcf\'S\x1e\x98?\xf9k\x04\xce\xe0\xb6\xf7M\x9e\xf3Q\ns\xb4;\x92\xa6\xbe\xd8\x91\xaa\xa8M\xf6u)\xca\x85\x07\x1a\x89\x05s\x1d\x91\xa6\x9c\x0f\x17YR.\x8e\x11\xa8/\x81\'\xee\xc5\x05\x19x\x888\xbb\x90T\xcc\xd2\xad\xc8\x92r;\xd5\t\x04\x86\xa4v\x86b\xa1\xca\\\xb5\x1a\xdf\xf3;Yc\xdb\xcc\xf1f\x8d\xdb6\xc7\xcd\xc3\'j\\O\xa4s\xdb\xda\xdd\xf7-\xc1I\xb3#\xf1\xc9q!2\x12\x9f\x9c\x8d\xb1 \xf1\xc9\xed\xdc\x0c\xa9Mg\x8f\xb4\xa9\x86\xef\x877\x92\xbe\xc4\x8a\x8b\xdaFDmr\xab\x06rN\x9c\r\xea\xd5\x10\xc4+\xe7\x90\xda\xe4b\xb7\x16p\x99|\xbf\xda\xc8erV\xc4\x01\\&\xb7:\xb7\x82\xe4%\x179\xb0\x90\xbc\xe4\xe2\x19\x0c\xc9K\xce\xd2;\x91\x9e\xe42\xb8\x17\x10r\xde>\xd6\x7f#P\xcf<\xd9\x89\x9et\xb3*\x88\xa2\xf0\xe1#\xdd\xaf0\xcc\x91.\xc0fn\xd91\xd9\xaa\xb7\x13\xdaB\xc6\x91\x9bU\nR\x8c\\dW\x01NQ\xd2\xc8\xae\xc2D \x93\xb8\xcdMD \xe3oT\x99\xf9#m\x9f\xe5\x04U\xe6~\\\xe6\x8fE\xf1\xa2\xa4"\xb3\xab\x13\xf3\xc7$\xcf\xda\xabI\xe3\xdc.\x11\xc8\xc4\xb78\x89\x08d\x92\x85\xbd\x89\x08dL}\xa9\x99\x98?\x16\xb2,D\xb5\x12\x12\x81L\xc8<+R\xcb\xd4\x08gj\xebY4\xa8\xf6\x90\xf9\xa3\xdf\xa8Ejv\xbbMR\xbb\xcc\x0c\xfc\xbc\x1c\xd3{X4&\xfc\xbaJD \x93\x98\xdeED \x93\x98@&\x02\x99\x8c\x85N\xcc\x1f\x93Uc\x85\xaa\x85D \xe3\xe8\xd9\x17E\x83*\x13E\x92\xdes\xffM\xcd\xee\xbc@m[H\x04\xb2\xd0{\xa8\xef\xb9(\xb7\x96T>\x01uy\x93E\xfd\x92tW\xae\xb6\xacex"g\xf9$\xd5\xdcN&\xfb\'b\x06\xec\xfdF.\x8f\x0fU\xd3\xb5;\xbc\xab\x97\xc1Mj\xd7L\xbd\xa7\xbe\xd8\x8f:"\x95k($y"\xae\\\x99\xbe=\xef&\xaa\x8f\x85\x9eeQ\xcb\xd2,\x03z\x1bS\xfd\x1aW\xc5Ye\x11\xd5\xc7\x84\\jN\xfdQ\xaa\xed\xa5\xfa\x98X {\xa4f\xde\x05\x1d\xea\x8bI\xb5\x82L\xcc\x1f\x0bc\x8a*\xb7\xe5\x0c\xdf\xcb\xfc\x91^\x07\x04\x95\xed{\x0e\xd9\x19\xfc\xfc\x9c\x89\xeacb\x1b\x19\x91j.\xf2\x87\xda\xc6\xcc\x1f\x19e\xb6\x88\xeac\x92I\xbd#\xd5\xaa\xcbm\xd9\xc1\xba\x90#\xd5vH\xf5\t\xdf\x06\xa9x\xee\x9eD\xf51>i\n\xf3\xc7$.h\x13\xd5\xc7B?\x9d\xa8\xb64\xb7\xf4/}\xc5"\x86\xc6\xa5\xfa\x98\xd0\xc0\x1aQ},\xdc!\x17Q\xcdY\x99V\xd0\xeb\x98\xeac!I[\xd4V\x1d\x8f"\xba\xf2\x08U\x8a\xbcM&o\x83\xf6\xedI~\xb7\x16\x8d7Cu\xee\x90\xeacQ\r\x85T\xe5w=\x87j\xf9u\xd0\x98\xea\xa3\xf3F\t\xd5\xe9\x18)+\x98c\x97W!\xc3\xd7\x88\xeac\x91%AUfG_\xe6\x8f\x85\xe4\xd2\xc3f\xb1_\x99?\xd2V\x98?\xba\x96-b\xfeX\x18Y]\xa4msy\xf4\xd3\xef\xa0 S~\xfa\x99\x9f+\xb3\xb8\xb1P\x88\xea\xf3\xf9\xebv\xf5\x08P]~\x9e\x8c\xdeF\x8fTa*\xea\x13\xe5\xdf\xd4\xc6$\xb1*js=\x16\xd4:]\x96\xdf\xf4\xfbg\xdb\xa1:\x1di*\xf8\xbe%Gj\x19\xca\xdc\xc3\xaf\xcf\xe7\xc1\xcb\xfc\xd1>\xc9\xcc\x1f\xdd\xd7\x191\x7f\xf4+lb\xfe\xc8i\x11\xf2bF0B\x99\xdbc\x11\xbbC\xd5{e\xe6\xf6\x98Du\xd6H\xad9\xa4\xfaX\xc8:\xc8\xf2\xbb\xd9\xcd\xa2\xd8v\xba\xbc\xf2\xa8m%n\xcf\xd9O\xd6\x90\xeas\xc6Bq\x99k\xa0N\xfbU-\xba\xeb#\x95j\xbd\xb1\xfa\xa2\x85_\xfd\x14T7{\xa6T\xa5\xaa.i\xc8\x95]\xc5\x1f\xfaF\xde\xfb\xd0\xfd\xf7\x15n\x8f\xee6\x8d\xb8=\xda\xaf6\x91yd\'c\xc5\xa9\xc8\xed\xd9D\xe6\xb1\xaf$\x04P\xebvl4T\x97\x9bc\xf1\x9e{\xc8\xed9_P-E\xac:\xf20\xfd\xeet\xe4\xb4\xeew\xaa\xd0c\xafZ^\x86B\tU\xb6\x14\xe9\x9b\xf4\xbc\x91\xeew\x05\xd6\x88\xcc\xa3\xf3\xc6\x08\xd5\xee\xfc\xec\xa7\xae\xc0\x9f\xf8\xd8\xa6>\xaf\xd7\xf6\xd5\x86\xee\xd3\xab\xfdF\x0b\x8fF\xdc\x1e\xd9\x9b\x01\x7f\xb2\xc3\xde{h6\x07\xbd\r\xbf+hA\x9f\x9c\xc4\xde\xb10\x82\xbdI\xdb\x1d\xb2wdW t\x9dsJu\xd5c\xa9\xad\xe7\xa96\xbfj\xe4\x1d\xa9A\xacK\x0b\xd6\xee\x12\xa9\x01\x15\xa4\x05s{\x8d\xd4U\x1dE\xb0\xc17\xf2\xcc\x01h\xbb\xb7\xe3\x04\x82\xca\x15\x7fT\xcd\xcc\xee\xa8_\x9ewGjm.\x82\xae\xbd^\xc7L\xc5\xd4\xe2\xaf\x00\xfb\r\xfc\xdd\xaa\xd9\xb2\xef\xca/>\x07v\xc8\xf8\xae\x96\xda\x82P=\xb5f\xca"2\x8fq\xc6\x1c\xec\xae\xf1\x1bM\xb2\xa9N~\xde\xed22\xe8\x1bU\x8d\xbc\xa5\x1e;C2\x8f\xae\xdd\x8b\xc8<\x16Z\xd4;\xab\xd9\xf9\xbcP\xed\xcb\xf9\xf7kp\x121b\xef\xe8(\xabN\xf5\xf9\xbf\x05UWC\xb0p\xdb\xedb\xd5\x9e\n\xb4\xa8X-\x8e\x0c\x10\xbc\x8d\x97\xcdA*\xcd\x0c\xc9X\xbdV\x97\x12\xa97\x87w\x13{\xe7\xf4\x9c\xec8\x9f\x81Z\x98\xbd\xa3\xef\xb9;\x15\xcfG\x85\xc8<\x16EI\xa5\x16\x7f#X\xad"\xd5\x88\xcc##\x14\xf6\xfc5\x18\xbf\x8b\xc8<&Y\xba\x85\xc8<\xc7>\xc9\xdfwb\xdbz\xe7\x8d\x9e\x89\xcc\xf3Q\xe7\xd2L\x10\xba\xe7\xec\xe8X\xd5\xcf\xcfot\xff\x94\xc0\x1a\x90\x89\xccc\xdf|\x8b?\xe5\xab]ET\xa9L\xda\xa4\xedt\xe3\xb7|]q*\xdf\x95e\xb7\x86\x96`\xb7\xc9d\x1e]\x9d\xb3S\x7f\x1c\x91\xc0X\rv}\xc5\xdbF`\x0c\x16o\xbf\x821X\xfc\xde\xec\x8bJ$\xa2$Od\xc4\x9fT\xd5\xef7n\x8d+\xac\x86\xcct\x1dc\xca:\x8c\xd0\xc0\x13g\xcc\xde9g\x8d\x98\xae#\xeb\xd1\xf3[\xa1\xda\xa2\xbc\xd4\xb7\x1e-\xf5\x98\xe0]I\x85\xb2\xc1w\xb54\x9a\x85~\xf72p\x06\xb1w\x8cs\x88*\xb3w\x8c+\x0e|\xfc\xec\x0b\xda\x82\xff\xb7\x16b\xef\x98\xf0\xf9\x0b\xb1w\xa4_A\xf6\x19\xf8\x8f\xaa\xe3\x8c\xfd\x04\xfe#a\xefX\x18\xbb\xd5Dm\xff\'\xb5\x10]Gm_\xf6\x9bJ\xf9\xecn]\xf8\xa2.7B-X\xf7{\xa4.O\x0f6?\xf6a\x97k~=z\x19\xfa\xe1{6\xe2\xe7|\xfaF+\x8e-\x8c\xaa\xabY|\xeb\xdb\xfd\xe8\x9e?U\xf9]b8\xabj\xdd\xe5\xe2\x19\x8c\xd0\xe9\x08\x93\xf0\xbb=;K\xafyk-\xe4LA\xdb\xea\xaa\x9c\xd0\x9b\xcc.\x97\x16\xdaNo\x07\xb6\xe0\\\xb6\x89\xaes\xc6\x02\xd3\xece\x1c\xbd\x9eKt\x1d\x89\r\x80\x11\x8a\xa3l\xeb\xef\xfed\xbf+\x00k^\xe4\xf1\x8cU\xd3\xb9.l[\x9c\x9a\xa2\xba\xe1\xd4\xd6\x11DI]!]\xe7\xd3\'\x87gg\x81\xa7\x95\xa3\x1c/?G\xf7W\xb1ZB~\x8e\xec\xcc!\xfa={\xab\x1aX\x11\xf3\xb7\x11\xaa\xaa\xf9=0<Q\xed\xee\x94\njo\xce\x17\x13|\x85\xdc\x9d\xeav\xd7\x97\x9f\xf3\xd9\xd7I\x9e\xa6|\x05\xe3\xb1 j\xf7\xf3s\x861\x985\xea\xe0\'\xf0\xff\x12\xb5)\xdd\x19\x89k\xebt\xfe\xddB^\xf8\xcb\xcf1fg\xbd\n\xce\xf4\xae|\xee?\xb45s\x16\x9b\x1c\xf8\xe9\n\xf1st\x97\xbb\x88\x9f\xa3\xd6\x9eN\xfc\x1c\xb5|2!\'\xb6\x99\x8b\xca^\xdaK\xc8\xd1S\xcc\x8e\xd4\xc0\xce\x10\xc4\xc9\xc4\xea\xa4:q\x97\x90\x13{\x97P\xf5\'\xdc\xc2\xea\xcbDq\xea\x8f\xab\xe9c\xacvs9\xda\x16\x8c\xdfA\x84\x9c\xaf\xeb/\xa9K\xc7/\xbd\xab\xa2g\xd8\x14\xac\xce\xc2\xcf9\x96\x93\xe1\xf2\x07au.\x8e\xfcO\xaa\xcfP\xc05\xa5;\x9aA\xb0v\xbf\xef\x8bwu-\t\x8b\xf89j7k\xc4\xcf\xd1\x08\x9cA\xfc\x9cx\xd5\x18\xd2v(\xff*E\xebo\'~\x8e\xf4:\xe1\xe7|\x1f\xbf\xb8vs\xde\xf1\x8a\xfb\xe4\xe3n\xa5\xf2\xcdg\xadji!?\xc78\xe2\x17\xd8\x1dAL \xb0;J0\x9b5\xa7\xe2\x1c\xbb\x89\x90\xa3+{u*\xe6\xf0V\xe2\xe7\xc8\x9c\x03\xb9i\xe57\x9f\x08\xb5m\xbf\xa9\xd91\xd8Q\x9d\x1a-L\xea0=\x1d\xd3\xbb*\xba:\xa7\xf2m\xec\'\xb9\xf2\x1d)\xb1\xea}@pZd\xcev*\xf1\xf7}kw\nN\xd6P!\x05\xae\xbc\x86F\x85\xa5\xe0LG\xd6\x8f;\xba\xa79>\x03\x9e\x7fiF\xbad\x1e9\x95W&\xf3\xe8\xf9\xd7\x88\xccs\xe6\xbaB\xb5\x0c\x06\xff\xeeeHv"\xf3\x9c]AC\xf2C\xa2Q\xf6v\x05\xef\xfc\x8b\xf7|s\x87\x07\x91y\xc28\xb7\xcb\xde\x11+1\xd08k\x10\xab\xd6#\x95k\x80^\xf6\x8e\x85\xec,Q\xcdY\x98\xf1\xca}K\xee\x03_y\xbbQ\x06\x96\xc0\xe2\xa2g\x13\xd8\xfa\xae\x8f\xaf\x13\x99\'<;\'\xe3\xbb\x92\xfa)\xe5e\xdd\x90\xe5\xa4\x10\x99\xc7\x84\xcc\x13\xaa{\xe9\xf3\xde+\xbbl\x9d$o\xc3,\xe4\xf6hL\x91\x11\xb7G\xfd\x92\x95\xb8=j\xbd\xec\xc4\xed\x89\xe3d\x06\xfe.Xk7q{\x8c\t\x840\x16\xc0Z{v\xb9\xc3\x88\xdb\xf3Q\xb9\xb6\xec\xe5\xf6\xc8\xe9\xf8\x91\x1e\xf1\x9e+s{\xc6\x8b\x18\xf6\x11\xec\xaa\xe6\x11\x92y\xb4\xed$2O<\x16\xaa\xb4u\xd9\xeea\xdbBd\x1e]\xad\n\x91y\xd4b3\x88\xbdc\xccv0f\xef\xa8\x05r\x12{\xc7B\x82J\xe5\xb6\xd54\xe2\x08\xdb\x9e\xfdd\x1e\x91*\x16\xe6\xc6W..\xba#E\xfe\xc1J\xec\x1d9Y\xb7N\xec\x9ds\x1e$R\xfae\xef\x9cY\xa5;.D\xf3\xb1.\xc0\xf7\xc6\xb6\x03{\xece\xef\x9co\xc49\x8f\x0b\xda\xc2\\\x07s{\xf3vo \x99DQ\x07\x8b\xd8;\xb1-\xb7\xb1*\xfe\x85\xca\xaa\xcf?"\xd5E\xb0\xa3\x9aw\xc8\xde\x918U\xe0BD\xbf\xdb\x88\xaec\xc2g\xe8D\xd7\x91\xd5\xb9l\xa2\xeb\xe8\xben\x13]\'>\xd35i[B\xba\x8e\xe6z\x14\xa2\xeb\xd8\x87\xc4{\x08f\x85\xe8:\x9f\x08\x8d\xe3\x95\xeeFt\x1d\xf1\x00\xc2\x1c\x0b\xef\xea\xe6\xffv\xa2\xebh\xdeS%\xba\x8e\xce*\x9b\xe8:\xe2\xd7h\x93\xf89b\xf7\x863\xfb\x08\xe2\t3\xf1s4Vm\x12?\'>[\x15V\xa5o\x98\xfc\xee\x92\x9cVR\xb9\xdeS\x92\xb6\xb9\xb8h\xd2\xe1=\xf8\x90e?|\x94E)D\xc8\xd1\xb71\x88\x90\xa3\xa7\xa7E\x84\x1cc~,\xecr1\xbe\xae\xbbX\xf1\x01\xde\x96\xe52\xe5\xc77\xff\xd1%\xe4\xc8\x13\t!\xe7\xb4\xed!!G\xd6\x14\xe0\x8d\x8c \x8f\xa0\x10\x03G\xe3T\x071p\xd4\xcad\xc4\xc0\xd1\x93f#\x06N|\xd2,\xac\x9a\xab8\x10\xb6\xed\xc4\xc0QK~%\x06\x8e\xe4 \xbc\xba\xb4\xe9\xff\x17\xc3\x9c\xe2\x98\xc0T\xe4m\x0c\xc7\x81\x84\xb6y:z\xc3\xfczfo|\xcf\x92i\xdb\xe4\x9e\xbd\xe5s\xfa9\xb6v\xa2\xdc\xd87\xd6.=o\x0b)7:{O\xa2\xdc\xc8\xbc\x01\xcc\x10|WUGJZ\xc1Yc\x13\xc7F\xb3\x84\x8c86\x9am\xb7\x88c\x13\xda\xaf.\xc7F\xa2+_>\x0e\xaa\xd9GW\xae\xf7\xbc\xc5\xd5;\xc6\xb6%\xaa\xd1|\xdf\xf3\xa0H\xa7$\xf7,}\xa3r[\xce\xd1N\xf26\xb2\xf3\x97Q\xdb\xe6\xb8\x1f+\x88\xdb\x9c\xc4\xa2\x91\x88\xd0:\x89E\xa3OT\x88E\xa3\xd1\x1d\x93X4\xfa\xbb\x9bX4b\x1b\x01\xde\xd7\xfaz\x9a84\x12]\xcb&\xb1h,d9Vi\xeb\xea\x1d\xa7\xfd[\xfeB\n\xf2\x9e`\xf7\xb5}V\xf2\xcbA\xc0+K\xdc\xe6\xa1\xcd\x88M\xf5\xf9a\xb1\xed\xae\x8em\xb8\xfd\x08-\x93x2\xf1\xac\xd2\xf0w\xa1rG!&\x8c\x8c\xa3\xcaL\x98sW\xc5\xf9\x16\xb7\xb7\xd6B\xdf\xd8\x81Wz\x12\xf5\xc5\x98\nrw2\xa4:\xc6o\xa2\x9cGOo\x08|\x8bwf\xa0+\xb3M5I\xdb\xb5\x1d\x9f\x01\xbc<\x9ds\xd2\xe5\xae\xc4\xf6U\xb9m\xdd\xe2MKQ\xbe$04\xa0\xed\x8d\xfd(D_\x89\xcf\x1a\xfd\xcb\xefN\xa2\xaf\xc4=v@[\xd8m\xd6N\xf4\x15\x1d\xbf\x8b\xe8+:~\x17\xd1WtW\xc0\xf4\x15]\xe9\x16\xd1W\xc2\x93\xc8\xa5\xaf\x84\xa7\x89$m\x03N\x82\xf9\xf5\xf7\xee\x19\xe8\xca\x12i\\\xb9\xed\x18\xee\xfb\xda/c\xe1\xb5E\xf2\x7f%F\x8a\x85d\xad\xcem\x0f\xdf\x0c\xe8:\x16\xccW\x83\x18)zj[\xc4H\x11\x0f\xfe\xa5F\x90j\xdb\x8d\xb2\xf2\xed\x14\x93\x8c\x7f\xd7\xdc<i%\xf0\x1f1\x05Eb\x99^\xd6\x1b\xb6-]#\x07\x0c\xe2\xa0\xaa2%\xf8m8r)^9\x9b\xfbF%\xd8#\x19\x91L\xe2l\xf7,ju\xef\xaa~\xdd}\x1dV\x89\xfa\xd9;\xb1J\xe2\xef[\xa5ms=\xb6~\x8d\xbf:d\x8f"\x16\xf5N\xcc\x90\xc2~X\xe0$`\xdb\xadQ\xf7W\x85\xbd\xd9\xdb_a\xdb\xbc\\\x96=\xfe.\x7f\xfd\xc3\xc1(\x9c\xed\x0eT\x01P\xf3p\xd4\x08P\x85F\x82mq\x9fS"U\xe2\x91\xe4\xae\xe4\xacQ\xa4\xad\xf3\xf2\x90\xbauW\x80j\xee\xea\xc3E\xf5\xb0\xa3k\x8dT\xf6\x87^:G\x11N`!:G\x11\xe2D#:G\x91\\\xdaF\xfc\x8d"V\xd3\x1d\xa9\x95}\xe5\xc6\xaa\xac\x92\xa2f\x97\xaf\x81j)\xee+\xe0\xef\xba\x9ceT/=\xb8FjcvV\xfb\xf5w\xdbo\xef\xea\xf27\xf4=3\x7f\xa3\x84+leU\xbcZETs|\x95\x0c\xdf\xa8\xbb\x91\x02j\x19\xee\x0bf\xff\x8d\x80r\x93\x83\xb7\xe1U\xb7\xe7OE\xdaf=\xef\xd3\xef\xf6\x90\xb0\xa1\xbd}Dj\xa9\x8e\xaf\x82oc\xb8Q\x16\xbc\x8d\xe7!\xa2\xdf\xed\x9aq\x83\xcf\xcb\x04\xe0K\xc9\x90\x99\xf0Y\xa7\xaf\xeaO1\x95\xdb\xca\xfe\xb9p[\x89\xc97\xf9\xdd\xf6\x9b*Q%Y\xd4.\xeb \xdf\xb3;\x95\xa3*\xdfW\xd4\xcc\xe7\xb2\xf2\xe5\xca#R\x85eQ\xe5w\x9d\xdd\x1b\x9f\xc8|\xa6-\xa8wu\x1e\xa1j.\x92\x1c\xafl!CCg\xefL\x1c\x8c"\x9e\xb8\x1a\xaa\xcbE\xef\xac\xa0m!J\x86\xf4\r\xb2o<\xb5\x87\x1c\x8c\x12\x91Z/\xe9B\xfa\x15Yl\xdeW0\x97\xa3\rm\x07\x8d_U\xab\xcf\x87]\xc1\x1c[\x9c\xea\xb2\xddS\x91\xbb\x9a\xae\xd7-\xbf\x96A\xbfZ\xc1\\W#Ub\xb7\xf0+\xfc\x89\x94\xd8B\xe3$5\x17\x97\xa3\r\xf7\xdc(\xae@U!\x12\x8c/jw\xaa\xf7\xb5\x1d^A\xbc\x1e5V\xcbtq\xaa\x13\xfa\xc6\x0eY\x16E"\x8dg\xa4J\r#\x93\xbb\xb2_\xd5\x19\xb2,\x8aX]F\xa8\x9a\x9b\xcd\xe6\xb7\x19X\xd5V\\\xafC\xb5\xba\xcc\xd3\x19\xcc\xb1\xcc\xb2(\x12W\xdf#u\x9a\xcb\x9a\x99\xc1\xbaoNMZ\x1b+un[\x99G\xd1\xbf\xbc\x8dI,\x8b\x12E\xb1\x92\x9at=\xba\xa4\x8b\xd3\xdbM\xfd\xbf\x7fm\x1c%$MuV\xa5\x16vc\xb5\xac\xa0\xb2\x83\xdbAA$\x0c\xb6m\x8e&\x04\xaa\xc4\xc8\x19_9W\x97I=\xfc^\x05\xfa\xe4\xf0\xef9V\xd9\x87\x9b\xe4w\x8d\xaa_%\xfb\xf2D\x93X\x16\xfa6\xbaS\x1d\x9f!\xd5\xf8m\xc0,:\xfc\xee\x0b\xe6IPgs\xfd\xf9\xeb\x17L\xfa\xf5\xb7\xcb"\x19_\xc7\x91\xf4+\xe3\xb8\xa0)\xbf;5W\xfaCM\r\xac\x01\x97t\xa1\xa7\t&]\xe8\x8c\xd4\x88eQ"\x06\x8e\xaa6\x9d7\xad\xfbU\x12\xf2\x16\x83\xbb\x02"P\xf7{$\xe8\xb1=\xd8\xb9\x19\xb1,\xe4\xe4\x05\xfbIT\x8bcX]\xb5\xbc\\\x9e\x16\xa9\x9d\xabB\xc8\xf3\x06=\xb6\x07kY%\x96E\ti\x15\xfa\x9es\xc8\xb2\xd0\xf3Bv\xaac:\xa5\xfe\xe5\xeb\xf7P\xed.\x8e\xb1\xff\xb3ay;p\x1a\xfc\xbb5\xbb9\x16\xdf\xd5\nY\x16\xa2\n\xcb\xe2\xb3W1\xce\xfdo\xa8\xba\xdc\xc3*jw\xf1\xb1\xcd\xef\xaf \x0f\xb7\x05;\n\x8bT\xa9\'b\xa2\x8e\x90eQ\xc2\x9c\xc7\xfc\xe5\xca%R\xef\xf3f\xe2Q\xc8\xba\x0f\xbd\xbd\x05#e\x12\x8f\xa2H<\xf0\x8a\xd4\xb9\x1c\xe1\xaa\x05#\xb4\x85j\x0fy\x14\xf2\x8d S\xbe\x05\xab\xd5"\x1eE\x89\xe2TS\xe7\xb6;\xbb\xd9\x1b\x9fwk\x84\xc6\xbb2\xf4X\xe6Q\xc4\xd6\xad\xc9w\xd5\x97\xfa\xca\xdf\xef\x96\xbb\x0e\xb6AL\x89\x12R\x04;\xa8\xfe\xf4\xd4\xb8m\x1d\x8e\xebR\x83\xf3\xc2$j\x84\xec\x90a\xa4T\x7f\xfe\x85\x8c\xb9\xea-\'\xb0\xf7\xae~\xb7\t{\x15P}\xcdDT\xbb\xab\xd8EWv~\xd8Pej\x84\x9c\xbb\xbf\xa8\xcb\xcd\xed_\x9f\xe8\xab:\x89\x1aQB\x8a\x91~\x85\x1e2%dW`\x93\xa8\x11\xba\x17\xb5Pu\x9c\x04\xbc2G9&\xedu\xa6\x1e@l;\xb6\xdb\x99\xc3\xef\xae\xad\xb1L\xaf\xad\xdd=R\x1d\xc4\x94(B\xd3]\xc4\x94\x90\x13\xfdg\x94-\xbe\xe7fA\x96\xc1\xb7U\xa3\xb3\xca\xb6\xdcK~\xd0\xbd\xb795i\x14\xdc%?\x14\xc9\x1e\xad\x91Z=\xdd\xae\xf8\xb1\x0f9b%\xd8A5\xe2B\xe8\xcc\x10\xab\x9e$\xf6\xfd\x9eE\x1d\xd9\xad8%8\x97Y\xa4Zw\xe4\x16T\x89\xe6\x97\xe4]us\xe3\xa8\x04\xeb\xe0&\xf2\x83\xceW\x93\xd8\x0e\xba\x96U\xa7\xfa\xec\xe0\xceW\xe6\xaa\x88I\xfaUq}\xf2\xb6M\x1a\xb9\x97\x86\xdc\xd5\xd4\xe8,l\x9b9\xe2h\xca\xf7].\xaf<h[\x8d\xc8\x0fj\td\xb6\x83ZM7\xd1\x1b\xc4FQZ\xa8\xe6 \xbb\xd0\xaf\x83\x16\xa9\xc5\xafe\xa0\xce\xee\xe2d\xec\xcd*RU\xad\xb0\xca\xfe#U\xc7\xd0*\t\xf4\xbb\xd9\xade\xa8\xc6l\x87\xc2\xb9Z@n\x01u47\xca\xcc[z\xe1T\x8eW.n\xd7g\xc18\xea\x91z\xbfQ&\xf2C\x11?{!\xb6\x83\xf4\x9cW\x1d\x98\xd4\xe9V:\x83\x11\x9a]\x84\xb3\xf9\xbdY\x1eD~\xd03\xec$\xf2C\tsy:\xf7g\xde\x8b^\xf2C\x91,\x83E\xe4\x079\xb5A\x06(\xb4-.\xf3\x14\x7fW\xea\xe3,\xf9\xdd\xa2\xf9\x0b\xd47\xc8\xa7y\xe9\r\xea}\xc8\xc4g(!\xe9\x02U<\x97\x15\xe23\xe8<\x99\x9d\x8a^\x1e\xe63\x940\x7fAU\x9f#\x16\xf8\x16\xe1\xd4\x96\x7f\xb5\x8c\x05^Ka;\xe8\xdb\xc8\xc4g(\x9c_f\xcb\xab&3a\xfar\xe5\xecU\xccg\x1f\xc4gP+\xb1Ej\xf1\xb4\xc6\xfcFh1g\x85\xc8\xc1\xae>\x87j\xc5\xbb\xba\xf4\x06=\x97m\xa27\x88\x0f\x17\xd6\x05h+\x84\xf6\xfe\xe5\xae\x98\xdeP8\x96\xf8e\x7fG}\xe3\x8dA\xba\xe7\xe68\x81\xd9\xef7\xa0~7\xb4\xbd\x910\x9b\xe8\r\x9f\xaf\xbf(\xb3\xe9\x12\x18B\xab\x8b\xaaRy\xa7\xb3:\x8a\x8b\xd8\xb7o\xd6\xadK`\xd0\xddWwjr^\x8f\xcam\x97\xcf\x1e\x85u\xd0\xb6F\xd1\xa0:\xb8\xb6\x8e\xaaCc?\xf0w\xa7\xf3,Gw\xf5"\x07\xe8]\xf5\x90\xde\xa0m\x17\x11\x18\xf4\x1c:"u\x0f\xf5\x0e\xa3zN\x9ayE\xaa\x8f\t\xfc\xc1\xf5\xc81o\xe9\x0b\xf2\xbe\xbdq\xdb\xea\x08HtW\xd3\x9dq\xf0w\xb3\x8eA\xec\x1b\x92\xd3:\xa0-\xfaS6\x11\x18\xe2\xb3\xd5\xe4\xdf\x95\xba\xa53~^\xa8\xef\x8ckhQ\x82\n\xf5\xc9N\xf1f\xe3EJQ\x0e\xc2rjle*\xc1^t8\x15=\x9e\x998\t%b\x83\x93\x1a\xe7\xb4\x96o\xdeaU\xf9\x14s9\t\xb1\x15\xb1|\xb9+\xa6(\xa8\xad\xbeE\xaa\xb9\xd3"\xb5%K\xa0\xaa}\xbaQV\xfcJ\x07\x99\xe3\xc1Y\x92\xce\xbf)>;\'y\xde\xc2\xa7E}\x1b\x9bV\xba\xcaW\xe6\xb3d\x92\xafP}\\}\tV+#\x8a\x82\x9e\xe92Q\x14t\xe7\xd6\x89\xa2 \x961\xb0\xa8C\xdbb\xbaSM\xc1y\xff\xd1\x0c\xb0\xed\xad\xednDQ(R\x07a\x12EA\x9e\x08Fh`\xa3\x80L\xdb\x1a\xec\tw\xa4V\xa6(tV\x85W \xaadD6\xf9\xdd\x11R\x14\xf4y+Q\x14JD\xb6\xbc\x14\x05\xb5^N\xa2(\xe8Ha\x8aBl\x81\x94\xb6\xc2\xdb\x14U\xa8M\xe5Eu\x93]\xa5\x13EAg\xc2\x1a\xaa3\xb0\x12\'7_\x191\x16\xf44\xc1\x8c\x05\xed\xcf\x8b\x18\x0b2o\xc0)\x06\xda\xb6\xa6\xf5\x08\xe8]y\x9a\x10\xb4]\xdb\xe5\xa7T\x7ff/\xccX(L?\xeb\xccX(\x9c\x1f\xfaY\x8f\x16\xff\xee\xe9u\x90\x93\x1e\xbcg`\x864\xbf\xeb\x03;R\x0b\xe2(&1\x16\xceN5S\x96}\xe3\xb6r\x1e\xac\xac\x16W/\x06U\x9b.c\xbd\x05\xbb\xa0N\x8c\x05\xb1\x15@\xb6]\xfb\xb5?\x83\xa7fv\x97\xc5\xd9\xbcU\x9c\xfc\x83\xfe|\xd4\x89\xa2\x10\xc7\xe7\xa0\x8a\xbc\xa0F\x8c\x05\xf5\xa52c!\xb41^\xc6\x82\xac\xbf\x95\x19\x0bE\xb8j\x8d\x18\x0b\xb2W\xa9\x83\x18\x0b%\xcc\xc7\x99\xdcvp\xd5\xe9\xc9=gP\x96\xdfe,\x88\x85\xaa1EAw\x9b\x99(\nqDw\x035\xb9zm\x95\xdb\xf6\x1cR\x14tM\xe9DQ(!\x8b&\xcb\x95yGAm\x8b\xd4=\xbc\x14\x05]\xd9+Q\x14J\xc8\xbd\xac\xd0\xd6YlR\xe5\xb7\x11d\x80b\xdb\xad\x91\xe4\xf4\xbc\xc3\x91x\xbb?\x11\x00\xb5\xa9\x07\xeb\xc2&\x8a\x82X\xc6`\x16\x8d"C&Q\x14du\x86\xcc\xe2\x1e\xc4\xf6\x18q\x12\xc4\xe2\n\xa7\xe3\x11\xd8\xae\x99\x93P\x98\xf5\x07T\xdb(\xd2\xa9\x11\'!\xccO\xb9\x9c\x04\xdd\xd5W\xe2$h\xdf`NB\ty\xaa\x87\x93\x10\xfap\x93\xdcU\x10\xdb3`\xae\xab\x1aM\x9a\xa2\x98\xb1B\x9c\x04\xb5@\x1aq\x12t\xaf\xb2\x88\x93\xa0\xbe\xf2E\x9c\x04\xc92\xb0F\x9c\x04\xd9\xf3C\xc6\xfa\xf8\x1a\xa3>\xf9w\xb3\xcf,\x0e\xde3\xccH\xd3\x9f\xe8\x85\x84\xa0\xdfh\x13\t\xa1\x84\x14\xa3"m]\x05\xc9\x14\xc5\x9a6"!h\xc4\xbe\x11\xeb\xa0p>\x1dE\xc0\xfa\xe8\x9dM\xac\x03\x1d\xdd\x9dX\x07\x12GQ\x0b\xb1\x0e\xc4\x03\x08\xb58\'|\xfd\xad\xd9+\xf46\x1c\x9f\x10\xdb\x96\xec\xf6u\xdf#~\x07\xb7\xbd\xfb+f\x1d|\x9f\x91\xa6\xdf!\xd7E\xac\x03\xcd\xe60b\x1dhL~%\xd6\x81\x8cAX\xcb\x96?\x11<\xcf\x14\xb6\x95\xe75\xb9\xb2\x8b)\xc2+K\x15W\x13\xd5\xad\xa1\x7f3\xf4\xb5\xb7O\xa2\x19\x14\xce\xa5\xcdL3(a\xee\xa1>\xaf\'\x10\xae\x17\x1b`\\)\xacq\xdb\x95]$9\xfcn\xf1k\xd9\n\xf6u\x83h\x06\xb2s\x13\x9aA\xb8c\xbc\xcc\x01\x8d\xea4b\x0e\xc4\xd9\r\x85U_y\x96\xda\xba\xaa\x88\t2P\x02\xba\xec\xfejQ?\xcc\x01\x8dp6b\x0e\x94\x90\xa7Z\xa1mr\x1c\xd7\xfa\xa5m#\xe6\x80z\x01\xde\xcc\x10e\xeb\x0c"\x12\x9c\xafO\xbb\xcdK$\x88W\xe7\xc1\xf7\\\x96VX\xa0\xb6Kb?\x92\x05\x9e\x9a\xfb}\x93E\x1e\x04#"\x81\xceW\x8b\x88\x04\xfa\xae\x16\x11\t\xd4\xce\xbf\x89HPBJ\xc6!\x12\xc4\xfbI\xb9\xab\xbb\xa6L"\x12h\xfc\xf3 "\x81Z\x12\x16\x11\t>O\xd45\xab\x91\xdf\xc6\xd4\xefK\xf7\xdci\xed\xee\xf2\xae\xa6\xf4\xc9D\xf9\xa1\xdb}\x85 \xc7S\xb8\x01\xba\xbb\x9e\xc4\r\x88\xd7Pc\xb5\xf9,l\xb4\xd5o\x97\x85\r\xbf[W\xc8\r\xd0\xbc\x89J\xdc\x00\xcd[4\xe2\x06|[\x7f\xf9]\x99\xfa\x08,\xf0/\xd4E\xdc\x808"\xe5\xe4\xe0k\xcf\xe9D\x06\x90\x0cnx\xcfQ\x9c\x0c\x93\x01t\x06.D\x06\x083\x8cR\xe1\xb6\xd9\xc5\x8dX\x10\x17\x04\xd9\xee\x81e\xfbE\x85Y\xf1>\x91K\x12\xa3\xb6\xae2x\xc2\x9ct\xae\xa6z\xb3\xfb\xe3ot\xb2\xfb\xe3\xfc\xd0\xc2m%\xa3\xead\x9dW\x99\xbd\x17\xe5\xb3W\x89\x94\xd8\x94\xb1^y\xa7\n\x19\xfa\xa8n%\x96\xe3\x95\xfb\xf8M\x1dl\x91\xabrW+\xccv\xaf\xd1Y\xe3\xe6\xa4\xabj\x94\x93^\xf9M\xd6L9\xe9U2@+e\x9dW>/\xd4\x1c\xa9\xe6i\x06\xffg\xb5\x12\x153\xc9=K6\xb4>Q\xd6\x13\x1f\xaa}\xb8|\xe7@\xbd<\x19R\xc5\x0b\xdf\xf8]\xd5\xa16s\xcb\xc1]\r\xca+\xff\xb4\x95\xc8=\xe3\xb6\xadh\x16\'\xaa\xd9Eh\xe0\x95%\xea@\xae\\G\x98W^\xa3\xf1\x9b\xe4\x9e\xb3\xb9\xfe\x8c\xf7\xbc]\x8f\xcd\xbe\xd7\x95\xe5\xd4\xa4\xec\xac\x9b9\xae\xa3\xac8\xf5\'$\x03@[\xc9\xa8\xea\xdc\x96k\n\xdc\xcc\xf1*\x16\xb9E\x99\xe35\xcc")\xac\x96\xee"\xe8v0\xe7\xe4Pu\xbeER\x8b\xd2\xde\xe8\x9e\x9d\xd5\x05\xdb\x1a\xf7gU}\xa5{\xb82\xb3:\x93<\xaf\xf9\\Kl\xebF(\xa9\xdb\xe5\x01\xc1\x95\xdbR\x8f\t\xbd\xe7\x16f\x8eW\xc9\xa9\tT \xf3,\xca\r?\xa3{\x86\x99\xe3\xd27\xe8\\\xe6\xef\xaaS\xe6x\x95\x08:\xa3\xccqy\xcf\x929^e\r\xe5\xcc\xf1\x1aR|M\xdan\x17\x99\x19\xdcU\xac\x96\x1c\xe6\x86W\xc9\x1c\xcfN\xfdQ\xf6N*\xd2\xb6\x85y\xe5U<D\x9c\x1b~\xbe\xaf\xc9N\x86\xda\xb6\xaaVb\xba\xab\xec\xf2\xcb\x82\'z\xf3FxW\x83\xb2\xbf+\x9f\xbcJ\x0b\xd5\xacqP\x7f\xb3te\x1d,\x83r\xc3\xeb7\x8a\x11\xaa%;\x9b\xea\xf4oC2\xc7\xf5\xca\x83\xb2\xbfe\x9e\x84\x88\xdf\xe8\xca\x93\xb2\xbfk\x94?\xa8*[\xc6\x92\xfdvWI~\xb7Z\x98\xfd]\xc5\x0f;~U7e\x7f\xeb~#G*\x9f\x9dS\x93\xb7Q\xc2\xcc\xf1*\xb9\xb4\x9b\xb2\xbf\xe3\xf9\xb9\xcb=7\x97\x99\x88_\xbf\x04\xd6i\xff\xae\nep\x7f\xc6Q\xa5\xaa\x887\x83\xbb\x86\xd1;\x85\xaf\xccy\xc7\xaa6_\x07\x10\xdb\xfe\xaaz\xff\x02\xddU\xfd?\xa9\x8dr\xb4\xab\xe4,[\xa8v\xb7\xd2\xc1\x95-k\x8c\r\xaa\xec;NU\x9eh\x87\x19\xdc\xf1\x0e\xb9\xc9\x135\x97\xcd\x11\xbd\xabE9\xda5"\x10\xa6\xfe\xe5\xae\x8c2\xb8\xabX\xe4\x06ep\xd7\xc8\xff{3\xb8\xe5\xfb\x96B\x19\xdc\x95\xe3\x18a\x95\xec\xafOf_\xf9\xae\xfb\xdd5D\x1b\xf6`\xc5\xe9\x94\xa3]\xa3\xec~R}]Z\x93\xb6S#\xcaP-\x16\xe6h\xebX\xd8\x91\xda\x97\x8b\xac\xee~]\x80\xbax\xdd\xcf*\xb0\x86\xf6_{l\xf4\xbc\x9c\xa3]C\xab\xf87uQ\x8e\xb6\xaeG\xc3\xa9.\x1e)I\xdf\xa8\xcd\xad\xbf=\xd8!o\xca\xe0\xae\x12\xc7\xc8\x19\xdcj\r0\xca\xe0\xae!\xd1\xeb\xe4\xc3V\xe6\x8c\xc1\x1c\xdb^\xdb\xe5O\x13W\xad7\x02\xa7g\xca\xd1\xd6\x95\xae95\xac\x15\xf5\xd4W?\xe5Y\xe4H\xedz\xd2\xc4+\xf7\xe5V\xf6\xe6\xcft\xb0\xb27\xbf\xa6@o\x8f\xee\xb9R\x8e\xb6X\x12^\xdc\x17\xaa\x9c5\x93\x8a\xa8\xc3\xe5\xf24\xbf\xf7\x86Z\xc9-8\x1f\x15\xa7\xba\x18\xaa\xd4\xa4mv3p\xf3\xfbI\xa8A\xd6>}\xd2e\xbe\xa4\x1e\xff.\xd4:o\xc1\xba_)\x83[z,0aZ0?W\xca\xe0VkO\xa1\x0cnyW@\x8c\xa9\x81\xa5(S\x06w\rY\x07\rT\x88~\x8fU!\xd5TT\xfb\xddm\xb6\xec\xd5v#\xd9z\xa3\x1c\xed\xfa/\x9a\xe5\x12\x80{\xa4ffg\x99<Qw\xebB\xf5k(\xd0\x0cj\xd0c-T}\xf6h\xf5\xb3\n\xac\x0b\xa8z\xd6\xc1\xf7+\x97/w\xd5)G\xbb\n+l\x84\xaa\x859\xdaU\xd8\xef\xdd\xa9q-\xbf\n\xfd9\x879\xdaUb\x03\x06\xe5h\xcb7*\x99r\xb4u\xfcr\x8e\xf6\x19\xa1\xccX\x98\xf2\xae8Rq\xc9=S\xdc\xc8\xcd\xc2\xd6\xb3s\xa3,\xecp\x85\xbdy\xd6\xba\xbb\xae\x91\xca\xb5\x93n\x9eu\xe5l\x9d\xd2"\xb5\x16\x97\x01\nj\xf6\xd9\xa3\xa0re\xa5\x9bg\x1d\x9f\x07E\x1d\xe6\xd6\x94\x12\xacG#R\xc7\xd4X5z\xcf\x8eHO\xearkJ\xf1v\x15\xd8#\xa1\x9d\x9f3\xb8\xab\xa8\x16fp\xeb\xfe\xaaP\x8ev8\x16\x92~\xfd\xe6\xf6W\xc5\xdb\x18\xcd(G\xfb\xfb\x9aR\x82\xf9jR\x8e\xb6\x9e\x08*\xe5h\xab\xd5\xb4P\x8e\xb6Z\xb76\xe5h\xab\xfd\x99s\xb4\xab\xd0\x92;\xe5h\xabj\x94\xa3]9\xb3\xa9,\xca\xc2\xae!\x95ZU_\xbf;\xf0\x89Pv\x92_\xf7\x0bea\xd70\xf6RT\x1fi\x1c\xb6m\x91*\x95IM\xee\xaa;2\x8f}=\xc5dTMOm\xaa:?\x0e\xbe+&\\%\xfd\xdd\xa5\x19dxe\xa6\xbe\xa8jT\x83,\xe9{\xf6\xab\x95\xf996o\xca\xb3\xd6sJ\xa3<k\xd9\x99\xe7\xe9T\xfcF\x83\xb2\xb0\xe3\x93\xb5\xf4\xba\xecbM\xf1\xae\xac8N\x82\x05\xb6\xebNY\xd8b\xfd\xf8X>\'\xb7\x95\xeaH\x8b\xef\xb9\xce0\x0b[=\x17\x83\xb2\xb0\xeb\xb7\xf8gT\x9b\x8f\x9fD\x0f\x91g\x0c\xe6\xc0NXCu\xbbH\xe3\x1c\xd8\x82J\xa8Z\x98\x85]\xc3\x0cnQ%G\xdbP-\xaf\xd2_\xf6\xaa\xfdoO\xf5\xa5\x86O\x14\xab5\xcc\xb3\x96\xaf\x90\xd7\xffk\xec\xcb\x92t\x85qf\xb7R\x1b\xa0\xc3\x83<\xb0\xff\x8d\xdd\xbfO\x17F9Pq\x1f\xea\xa52\x04\x1f\xc6\xd8\xb2\x94)\t\xaajh~\xde\x01\xb3\x9d\xd1mF\xf2\xe2\xdd\xb9\xa1\xce\xbace\xadt\xf2*\xc6\x9fD\x15\xb6?=\xc5\xc7\xaf\x1a\xa0\xc2\xa6\x93\xe6\xab/\xb3\xb3\xae\x80\n\xbb#_4\xd56t\xb9TTa?\xf9\xa3.\xb5J\xcc\x1b\xfc\xb5\xddh; \xcf~T\xd86\xe7ut\xd6\xdd\xd5\xafct4Q\xcd\x98\xfc~\xd2\x87V\xc3X\xa8\xa0\xb3\xee\x8e\xef\r\xa8T?;:k\x1f\xe9etq4\xef2;\xbbGcZ\x9d\xb5?\x971\xaa\xfd\x8f\xd2~\x14\xc2\x94\xc8h\x97Z\xca\xf9\xcaU\xea$\xd8_U@g\xfd\x8b\xdeK4\x9eUO\xd6\xa9;p\xde\x17n\xae&\xe4\xee\x9bz\xadVsz\xaa\xa0\xd1\xe6\\[\x80F\x9b\xa3.\x1d4\xda|>\x1a\xa0\xd1\xee\x96\x075\xc9\x16{\t\xd1l\xa7\x9a\x03\x8bF\xa3r\xad\x92\xcb\xec\xfb\xad\x81F\xbbc\xed\xe8_\x1e\xd4&\xdb\xc1\xaa\xd5+\xf9\xb1;\xb8\x92\xc9\x95\xceVU\xb5\x1e\xee\x14s;\xb4LS\x0fJ\x19\x1a\xd3\xa1-\x84\xb3\xddRl\x04YC\x1d\x7f\xf3\xe8\x1cW\xc9h\xa0\xcfO\xe8\xe9\xc9UA\x85\xcd\x91\xed\xe5P\xd4\xc4\x1d\x156e\xe2R\x9d\x84\xa6\x8c\x14\xd2h\xdbs7\xa3mr\\\xe52\xdc\xad\xb2\x1cJ\xba\xf2G\x85\xcd_(\xf6\xb2\xe7H`\x01\x156\xdb\xde\xa0\xc2\xe6\\[\x80\n\x9bV\xe07\xf3x\xb9\xd3\xf1\x02\x156\xf17\xde]\xf22\xf1\rRa\x13\x9aTQ\xcd0%\n\xa8\xb09\xea2@\x85\xddI\xa5\x8b\xfd\xe8\xfbg\x9d\x84nr\xd6\xd8\xad\x9e\xf7\xee.\xa8\xd6\x9f\x0cD\xe9\x94\xcah\x08\xaf>\xc56\xe7\xe9\xd4\xad\xe88_\xca\xc0N\xf7\xcf\xf7\xbb\xd8\x17\xcd\xf7\xd5\\*\x8cF\xb0/\n\xa3!\xd1Kx"\xa9\xd4j\xd1\x1bT\xd8v\xc7a\x14\xbf\xb2\xa3\xd1f\xd6\x1fj\xb4\xfdI$\xd0\xf6\xb0;\x024\xda\x84&\xc6~\x8a"\x96\xc1\xf9\xfd\xcbE/\x07h\xb4i\xf5~;Y\xc0;\x1a\xa2iM\xf7}r\xa9\xa9\xdeH\xd7\xc8IC\x8d\xf6\xe3\xa9\x02\xa7\xf7\xe8\xaci\xc7I{Y\xce\\t\xab\xc2~N\xf4\x1dv\xba\x81\xb6!\xfd5\xae\x94/{\xb2\xf0\xd1A\xa3\xcd\xab\xd9\x02\x8d\xf6\x13\x9f\x0c\x8eO^\x9f\x19\xa2\xa3\xd1\xe6H\x02j\xb4\xfb\xa7\xfa,\xe5b\xb0O\xcd\xd5\xe8\xbeC\xfc:3\xce\xa4\xe0\xeeNUq\xf1hL\xab\xef\xa6u\xb2\x0cPpsd\xbb\x82\x82\x9b3\x08\x13\x14\xdc\xb42\xf4\x02\nn\x8e^.Ppw\xd2i.Ppw\xab\x13Yd\xbb\xc4s3\x998\xa8\xef\xfd\xe3\xcftG\xa3\xdd\xb1.b:\xe3$4\xa4\xa7\x1e\\Yb\xe6\x19\xadR5\xf1\x1a\x9f\x91\x84\x82\xe8\xbd\xe541>\xa3\x97\x8fF\xbb\xa3r\x8d4\xda\x1cWi\xa0\xd1f\xeeG\x07\x8d6\xe7\xac\x1bh\xb4\x89\xd3K\x1am\x9b\xfd?\x1amf\xa2n\xd0h\xf3\xf7\x8b\x1am\x8a$$E\xe40g\xba\r\x1am\x9auo\x9d^\xb8\xaf\xf4I\xbf\xa6y\xbf\x1bT\xd8\x9d\xfa/`\xb7\xfa\xfe\xa5l\xca\xe8\xf0*l\xf6c\xb1[=\xc7c\x1b\xa8\xb0;U@\xda\xa0\xc2\xee\xae\x1e\xf2\xd5\xf0\xca&\xaa6u/K\xfb\xef\xfc\x8c\x9a\x06\xda\x9e8\x7f\x01\x156\xc7\xcc\x17\xa8\xb09\xe2\x8a*\xec\xee\xba\x06\x1c\x156e\x0f\xfb\x00\x15\xb6e8\x1f\x156\xc5Tc\x82\n\xbbS\x9d\xcf\x01*l\xf6U&\xa8\xb0\x99\x8b\xd8@\x85\xed\xa3.-\xdb\xbe\xd5\x1a\xdb\x02\x156\x9f\x07\x0b\xa8\xb0\xd9\xaf\x1b\xa0\xc2\xe6\x13\xc1\x00\x156\xaf9\x01*l\x9e\x93\x01*l\xce.\rPa\x7f\xc7\x81\x93\xed\xc0~O4\x92\xa4K\x1d\xf8\x9bQ\x17s\xd1;\xaa\x8b\xcf\x0b\xd9\xb6\xa0\xf75\xe9\rn\x999\xc9\xf6=\xad\x82\x92\x9a\xb3K\x1b\x94\xd4>\x83\xd0\x10\r\xa9\xe2\x0b\xb6\xc2\x06\xbf\xb6F0R\xf5\x86m\xe2u\x13\x94\xd4\xdd)\xe6.\xfaU\x15m{\xb2\x955\xf6\xa2\xe7]\xcabM\xb6\xc8\xdf\xb8\x02\x9f\xa8i\x0c*\xd9\x9e.\xae\xd8\x17\xde\xe6a\x8f\x92\x9a\x98\x12Ii\xfb=V\x8f\xfe\x97UB\x01J\xeaNu\x99\xb0{{w\xd5\xec\x8f\x92\xba\xdb\xfa\x84\x05Q\xec\xbbt\x91m\xdb\x92\xfd\xbf\xd3\x8c-\xcc\xbb\xce\xb6\xb5\x18\xd5\xcc%\xabY\x80\x92\xda{\x8c\x81\xb6\x1d\xd7\xe7<\x92\x97\xf4 \x1bh{bn\x1b\x94\xd4>;<\xf1y\xe7\x12\x8f\xe2\xfe\xfc\x06\x1f\xedp\xa7z_\x03\xb4\xd2\xdd\xd6)\xaad\x0b\xe7\xd0\xa3\x95\xe6\x95p\x83V\xba\x7f\xaa)S^\xa3p-\xa9\xcb\xaa\xb1\x06h\xa5Y\xf92@+\xdd\xad\xf24\xd0\x16\xb5\xa5G+M\'\x82\xd4\xdd;\xfd\xe6\xe7\\v\xb4<\xf0\xbc\xc4\x08}\xb4\xc3|\xc6\xe9\xa0\x95\xb6\xaa\xb7\xa3\x95\xf6^}!\xb4\x93g\x0eh\x0c\xab\x95&O\x86\xb4\xd2\x9d\xb4\xc3\x13\xb4\xd2\x1c\xdd\n\xd0Jw[U \x92m\xae\xe4\xb9A+M\xea\x95\xa3\x04\xb9@\x97Z\x89\xc3\x8ch\x91\xd1pL\xa7\x1b\x14\xcd\x1c+@E3\x8fU\x03E3g\x10\x16(\x9a9\x9a7A\xff\x1b\x98_Hz\xc9\x07\xfd\x91\x1cAE\xdb.u\x8a2\x1a\xd5\xea\x7f\x83\xeaB`\xe7\xe8 \xeee\x03\x95\xaeGKB3\xeb~\x80\xd26~\\\x97@\xber\x91\xdf\x9c\xae<\xef?\xd1\r\xebd\xc7+\xb7\xa0w\x04\xb6\xa8\xa3?J\xdbp\xac\x03@\xf3hL\xd0\xe1\x06\xc5\xdc\x16\xe8p\x83\xf6\xa3\t:\xdc &*\xf6w\x0e\x8a\xc8-\x8bB\x05\xd1\xab\xe2\xaf*R\xa5\xd9\xfd\xe6\xd4\'=\xff\xe6\xfa\x89^n\x87\x85\xfbN\xab\xd2\r\xcayUP\xda\x06\xc56\x87\xa0\xd9s\xc3\x0e\xceA\x9d;\x16(m\x83"\xea\r\x94\xb6A\xfd\x08\x16(m\xc3\xf1\xdc\x8e\x966l_\x80\x82(i\xb4\t\xc5z}\x17]\x19\xf7\x94/4i\x1e\xd3\xf3\x92\xfa\x8c\xd0\xd2\xacZ6hO\x19\x16\xbd\xadZ6h/\xb3hH\xec\x1aFcX\xa5-\xaff\x13\x14\xafA+\xf0\x06\xc5+\xdb\x16P\xbc\x062B\xdf\x0e\xec\x80\xb6\xbf\xd0{s\x8e>\xff*\x8c|\x02*\xdd\xdb\xafJ\xb6[\x94\x89\xd9\x96\xabs\xe0h\xa8\xbe\xcc]y\x83\xa65H#\xd6\x05\xbd\x12g\x1b{%\xf3*\xda\x04\xcd*\xec\x05\x8aW\xfb\r2z\xf6\xdf\r\x8aWZ\'[\x80\xe25(\xba\x85\x8a\xd7\xb0\x9c\xed\x8e\xb6\xe4?7\xb4m\xc3jZ\x83\xce\xbf!\xa8\xf5\x19\xb2-\x9d\x8f\x08\xa5\x8e\xd5te\x8cl_\xf4\xab\xda\xb0\x9aVo\xdb\xfe\x1a\xab\x8b\xc6\n\xe3H\x80\n\x1f\xe9\xa2\xb7@\xea\xc2\xa0\x91\xd4nP\xf9-hwB\xf3\x16\x92\xf6p\x19\x9f\x01\xbb\x12\x07\xf1\xa0*hZ\x83T\x9c\x01\x9aV\xb6\xc5\xae\xc4\xf1\xcb\x9co\x90\xb7"\x94\x98\x8a\x15\xaf\\\xb5{\xfb4#\x19\xa0Z\r[-\xaa\x90m\x13~\xbb\xbb\xefr(u5mx\xe5Z\xffB)\x9eC#\x19\xca\xcbM(e\x10\xe8\x1d5UR\xcf\xcf\xf9<\xf0-\x14\xa8\xf0|\xd1\xdc\xe8\xb7\xb0g\xf3X)?6\xdbb\xd4\xe5\xd1\x1e\x06\x9d\xe8\'\xa8V\x7f\xff\xbb\xb7U\xad\x86\x8d\xc9\xb4\x84j\x8f\xf5F\xb6UT\x15\xc3x\xe6\xcd\xa1w\x95\x9dn\x18o\xc4\xa3\x9d3\x08\x80\x0eQ\xf9\xb9\xdf<Ay\xfa\xff\x85\x92\x0e\x88G\xb2X]j8\x85\xc2\x154\xce\xd3\xeaR\xd9\x9f\xec\xa0<\rb\x93N\x87b\x0c\xea(O\x83jw\x0cP\x9e\xc6W=\xf3\x7f\xe7\xf6pU2\x8e\xb6\x94<\xf3\x14S\x8d\xf7\xca\xeb\x96\x950\xde\xef\xa8-\xa9c\x93l\xc7\x92u2t\xdfO\xfc\xe70\xfb\xa0E\x8b\xef\x0e\xfc\xbdN&\xb4\xaab\xce=oqhH\x1dH\xb8\xf2\xb4\xca\xd3\xb0\xd5*h\x9c\xeb\x16\xfe\xb3\x19\xc9\xd4I*]\x19\xd5\x1c\x80\xe6oa\x80>4l\xc5\xd4G\x1fJk\x1d\xe9C\xc96\xf5\xb3N(vR>\n\xd0\xb0\x9d,FF_\xfd~\xc7.\xbdas\xb8\x1dm\xb1\xe3\x0f\xa2\x89\xf5\x87\x1a\xcf\xc0\xfa\xedm8\xd4p\xf2\xbb\x9eD\x92O\xd8u/K\xbbs7\xdf`\xb3h\x95U4]yV\xab\xf1\x0cRSNPq\xfe>\xd1\r\xe3\x8ch{\xcf\xfb\xd8\xa57(\x137\x1d\x8a\xfc\xe7+>\xc6JQ\x8d">\x1a\xcf\xb0U2\x06\xcd\x8d\xcd\x95\xff\xb3-\xc5\xafhNRdl%[\xad\xe7\xb6\xfc\x1bLZ\x80f\xd6\x9c\x1bT\x9ca\x95/\x81h\x0bQ\x90\xb5\xaf8\xc3\xd1i\xc6\xffX\x7fOv8\xe9\x9d\x0f\xda\x0f\xc75P\xc5\x19Xs\xa0\xdf\x8a\xc6\xb9o\xdc\xa0\xd3\x0c\xcb\x0c!\x94z&\x16|\xa2\x08\xab\xf1\xb4_\xca\xc5W\xae\xe2Q4\xb3k\x14\xd0i\x86\xe5\xb77z\x0b\xa8M\xeb\x1foaY\x14\xfbh\x07\xdd\x17\x18\x92\x8c\xf6ju\x9a\xe1*z]\xc3\x8fd\xfa\x16Z\xfa\x16\x96|\x0b\xf97{\x9d&\xedt\xbf~\xfb\xf2\xe3\xdc\x1ah-\xc3f\xa5GB\xa5R\xcd\xd1K\xf2*:\x1cJ\x8c\xdf\x9e\xd1w_\xe8U\xd1\xff\xf3\xbd}\xc7\xdb@\xaei\xf2d\xaaF\x99R\xe5\xb4\xfa\xae\xa2\x1d{\xdc\x00\xda\xdf\xcc\xd4\x00\xbd\xe4\xefW\xf6\xacu\xd1\x14\xedo\xfd\xc9\rz\xc9\xc0\x9a\xf3\xe9\xc4W\xf5\x9cBzI\x8a\x8a\xa7/\xa5\xea\xdcH\x8a\xe6jv\xab\xe2\xd0Z\x98\x83\xf1/\xd3C\x11\x8c\xe4\xe7Ts\xee.\xa0\x97\xa4o?}\x0b\xd5\xac\xed\x15\xf4\x92\xbc\xb6\x07\xe8%\xadov\xf4\x92t:N\x9a\xe5j"\x18\x05\xf4\x92\x94\x03j\x1b\x14\x91\xb4N\x92"\x92\xdf\xd1\x14\xd4\xb3\xa4\x12\xba\x87\xec8\t\xa5\x8eN\x9d\xee\xeb\x15\x91\xf1Y\xd1\xab\x98\xb9\xd1\x1d\x8ak\xec\xd1<~\xc7\xdc\xca\x97\xef}4\x8f\xf1\xcbo/\x0f;L\xd1y<\x99@E$\xc7\tC\xd0\xb4\x8a\x92\xe6\x91fN\xd2,\x7f\x8e\xe4E\xe3L\xdaa~\x0bU\xf8\x93%\xcd\xc9.1\xb7b\xbc\x11\xd4<\x86\xd5\xef\x8f\x8f7\x88\x9dg\xd9v\x81\xe6\xd1\xaf\xcf+\xd9\xe6\xbex\x054\x8f>\xce\xbf\xd1\xb6C/\x83\xa3[\x0c\xab\xa8\x1a\x84.\xa3\xc2\xd6q\xbeA\x99\x18\xae&\x1b\xa3\xa1\xfc\xab\x84\xde!\xdc\xbc\xbc\x1f\x15\xce[et\xdc\xc2\x16vW^\xa0L|\xf6#\xd5L%\xf4\xc6\x0eV\x05\xd1\xa7\x97P\x0fE\xfb9[uT&\x06\xb2h\xaaE\xe7\xe2\xbaL\x19}V3\xea\x1e\xcb\xde\xd7\x00\xdd"\xe7&P\xb7\x18X\xb9\xe5\xdd\xcb\xe0\xfd\x82\xa2\xf9\xe8\x16\xe3\xab\xe6^\xb6U=l\xb6\x1d\xc3\xea\x1696r\x83n\x91|\xc2\xa4\x99\xaa&w\x8c\xbaE\x8a\x9b\xbd\xca\xe2<\x1a\x1d\xf3\xdd\x1b\xef{|\x87\t\xdaC\x1e\xe7\xedP\xad\xa2\x7f\x19\xa6\x04\xf5\x96\xf5\xf1\xc9@\xb4y\xdd"\xe7\x17P{\xf8\xeb_=\xfbo\x0cE\xfb\xa9\x8f4:h\x0f\t\x8d\xe6\xd0\x87\x87\x1c\xa8=\xf4\x11*F\xb5OM\xd3X\x1f)\x13)\xa7\x99\xb8y\xcd\xec\xa1\xfdO\xb4\x80\xf60\\\xc56F\x0b|\xa1G\x99\x18\xb6\xceX\'[\xd9\x07\x1dZ\xb0{l\xb8\xaa\xc5W\xd0\xacC\xaf`\xe0\xaf\xd2\xdc\x13\xcc+\xed\xe6\x96\x9f(8ky\xb9\xb3\xe4\x02\xddb\xa0f\xea\xf5\x18\xaf\xf6W$\xe1\xea\xc6\x17E\xfd` \x0f\x8a:\xc0r\xf6\x01\xf5\x83A\x15\t\xaaCW\x17\ro\xd7\xacV\x0f\x8b\xde\xb2\x97\xe5\xa8\x1a\xfa\xc0\x8c\xdep\xe5J\xa3\xd1\xe4;\xea\x9a\x97|k\xdd\x83m\xe7(q\xb6m!\xda\x87<\x92U\xf8\xed\xdf\x119x\xa2v\xce\x92}:\x14\xf9\x1bG\x99\xc8\xbe\xca\x06e"s\x8a:(\x13\xd9\xfb\xea\xa0L\x8c\xaf\xbaj\xd9\xb6T\xe1\xb7\xe7\xb1\xea\xe2\x13\xa6\xdf|:\x85UP&\xc6\xa7\xa6\xc6\xc4\xfaH\x99\xf8y>\xba\\\x8e\xe0\x16T\xbaN\x1f\xfd Gln\x87\xb6[<\xb7\x84\xee\xce\xbd\x1b2:\x84q\x04\xbfj\xca\x9c\x8c\xbf\xb2\xb4\x19\x9d\xda\xbd.>#\xae\x8c\xc2\x99\xfd\xe8\x07\x99\xf9SA!\x18T\x0f\xb9\x80B0\\\xed\xbb\x8b\xc7YX\xbb\xd9\xb6N\xd1\xe3\xc4gNs&\xdb\xb4\x87\xf6\x06\nAfw\x0cP\x08\xd2\xdbO\xba\xf20\xb9\xb6\x00\r \xe7\x7f\x1bh\x00\x7fW\xb35e\x9d\x1c\x86eQA\x03\xc8\xb3\xae\x80\x06\xf0Y\xf9\x83\xd9\x86\x97\xcbZ\xa2\x06\x90\xf3\xb0\x15T~\x81\xda\x87\xd4\xbdn\xbcc\x85}L.z"\xea\xd6\x17\xc9\xf6\x12\xaei\xd0}\x9bh.\x86F S\xdf\xc3aV\xfe\t*?\xe6P\xdd\xa0\xf2\xfb\x8c\xf6\xe4\xe7=u\x03P\xe5g=\x8a\xa3\xf2\x0b[\xf54\x12\x9a3S\x13T~\xcf\xaaR93u%>\xc3\xacr\xa6\x9b\xca\xdc{kGg\xb4\n\xa7(\xa3!s\xf2\x9fr\x8d\xc7\x19U~>#\xd6\x93m\x9e\xcf\x01*?\xf66oP\xf9q\x96g\x81\xca\xcf\xef)\x03m\xa9\xc6\xe0\xf8x\x0b\x0bT~\xb4\x02\'\xad\xd64~\xec\r*?:\xa7\xa4\xce\xd1\x86\xbdC\xddT}\x06\xbf\'T\xfb\x1e6\xb4%?\xa7"z\xf6\xee\n:\xbe\xb0\x95\xb4+\xa1\xa2 \xfb\xa7M\xb3\x1c\xf5\xab\xa1-fL\x8e\x8e/\xa8\xb2\x16\xea\xf8\xf8d\xbd@\xc7\xc7\xfc\xc9\t:>\xf6\x18\x17\xe8\xf8(\xf3H:>\xca\xb6\xa4\x13A\xbe/DN\x8e\x8e\x8fbA\xd4\xf34\\\x9d\xb1\xa3\xd4\xe3\x95p\x80R\x8f<\xf36@\xa9\xc7\xb1\xdc\x00\xa5\x1e\xf3\xaf\x1a(\xf58\xe7\xb5@\xa9\xe7s\xa9\xf4\xab\x90\xe3z\x94z\xcc\x16^\xa0\xd4\xfb\xce\x01\xe5\xfb\xdeV\xa9\xc7\xf9\x85\x01J=\xf6c\x07(\xf5|fj\xd2}}\xcfS^Eo\xd0\xe2\xfd\xc6\x19\x1e\xdb1A\x8b\xc7\xfeU\x03-\x1e\xfb\xb1\x13\xb4x\xc4BO_\xe8m\x9e(@\x8b\xe7O\x04\xf4\xab(\x92\xdf\xc9\xb6\xca\x17z\x1b\x0eU\x01-\x1es\x89\xb1\xabi\xd8:T\x83lC\xde\xa0{^\xd4\xd3\xd9\xc8\xf6\xd1\xd3\xf9LzM\xa8vC.d\xab\xdd\x18\xcb\'\x07\xb2\x11*\xfc\xf6Z\xccW\x86\x8a9Vs\x14P\xcc\xd1\xdcH\xfd\x16\xcb\xa7\x9f3\xc8\x16*!\x1c\xd5\x1b3\xe7\'\xa8\xde8\xfb\x7f\x83\xea\x8d\xf3V\x01\xaa\xb7\xb0=#\xe8\xbe\xd8\xad\xef\xe8\xda\xc2V\xa4\xefh[o\xae\xb1P\xab\x89\xe7`\x0fP^\x9f+(\xd7\xec\xde}\x94k\xbc\x975\xd0\xa6\xf1h,\xd0j\x8d\x1f\xd3\xd5\xf4h\xb5\x06e\x1e7\xa8\xb1\x06\xa9W\x9aC\xdb \xc5\x1c\xda\xe2y\xbf\xe1\xaf\xea\x93\xa3y\x19\xc5\xfa\xde\x8c\x96\xcd\xfc\xab\x7fsr\xd0l\xaf\xa0\xa8\x1a\xe8\x9b\xf5\x0e\x9a\xa9A~\xcer(\xea\xd9/\xbar\xc5\x9a\x99\x15m\xdb`\xe6|\xb6-X\xab\xb3\xf9+\x93fj\xd0\t\xa8Ztp-\xa9|\xe5\xa9\xdd\'\x13\x8a\x9e\xccQE\xf1o.\xa0\x8a\x1a\xb6\xf2RMh\xca\xb5Q\x87\xc1\xe1\xb4x\x80J\\\xf4\xaad\x8b*!\xba/\xe6\x17\xaeFO$\xde\x88E\x03tO\xfc\x1d-\x87b\xd5\xd3\xa3{\x1a\xc4\x06\x9f\x82\xe6~1\rtOl{[tYU\xd4\xb0\x99\xc7N\xe8\x96S[B\x9b\xd4v\xc8(u\x80%t\xddR\xdf{\xbf3gU\xfeB3\x1a\xe8}\xd1\x95gg\xe5iF\xef\xce+\xd2A\xa5\xaa\x9e\xa0\xda\x91m\xeb|\xf6h\xadV\x155\xa8\x0eU\x174\xbf\x85\x0e\xba\xa7A\x1c\xaajQ\xed\x02\xb9\xd2;\x1aV\xd94HQUA\xd94\xc8CFe\xd3\xef;B]9\xa3Ez\xf8\xe6\xfb\xae&\x8a\xb9\x84\x86tC\xce\xe8\xd0\xb7\x9f\xd0\x1b\xabs\xd0\x13\x15\xa9\x04\x08\xcf{[e\x13\xa1\xd4\xado|U\xc5\xcc(f\x88.zGM2\xbcp_\xd4\xe0\x0f\xb4\xa5\xfe\x92\x93P]\x19\xa6\xae*indT\xf5\x92S\xd7\xbat\xa2O\xe8\x1c\xa2\x97Lh\x97\xf8$\\9D\xf56\xcd8O\x8bj\'\xc7\x99V\x95\x9bU\xf6\x19\xa5]\x92\x9e\xa8H\xcd=x"U\xbd%4\x9a\xd5.\r\x8a|\x0eP\'\r\xc7\x84a\x94\xd4\xc1\x03Q\x8aoL\xffDI/9\x0cZ@\x7f4>\xea`$4\xd5\x9c\xdf\xa00\x1a\xceog\xb4k\x87\xd0l\xabZ\x8f\xa1\xfbQ\x9a\x1bCg\x1d\xf5\xc5\x1bN3u\xf1}\x97\xa8)\x13\xda\x9a\xe8\xda2\xbad\xcd\x19\xba>\xa7\x8e\xc6\xc3\xec\xbf\xd3\xa1!:z7\x92\x1e\x1d\x853&\x07U\x95\xee\xa4\xd1\xa8\xcc\x92\xfawF\x1a6\xdb\x12\x88b\xbf\xe3\xa3\x12\xa2SL\xf5h\x08c\xf0\\\xb9\xbd\x1c\xd7\xaah\xf27\x02TB\x0f\n\x9e9\xa3#\xe0\xca\x85\x9eW\xea|f\xd4\xf0\xcc\xc3\xcc\x9c!\xa8\xaef\x8d\xee\xab\xea\xfe\xd0\xd3\x13i\x88x\xdf/\x0e\xad\xdao1\xcc\xf7;\x05\xbd\x98Mz\r\xfaUS\xb8\xb5\xff=?\x0f\x17\x939\x1a">\x0fv\xd0\x10\r\xd2\xf0\x06\xa8\x84\xec\xf3\x1e\x95\xd0\xf3~%\xd7\xf6\xa2qV\xb3\x97\xf9\x93\xd1\x13\xaf\xeb\xa0\x03\x1a\xa4\xf0\x1d\x0e\xbd\x9b\xcc\xba\x84\xd6*{hz\xa2\xbbq\xb4\xf6\xa0\x97c,\x00\xaa=\x13\xbb\xf1\x82\x86C\x0f\xdf\xac\x80\x0e\x88\xaf\xdc\x1c\xda\xa6\xcc\xc9\xf4DC\xd7\xba\xae\'\xcd\xa4\xb5\xec\xe6K\xe9\x82\xaa:x\xd0\xaf\xea\\-\xf9_<\x88W\xa4\x1bt@\xc3\xd6\xea\\\xc96\xef\xdd\x01: \xf2d\xa8_\x9b?yEB\xd5\x0b"\xb46S\xfb\xfd\xbdr\x95\xf3`B\xfb\x94\x9a{\xedkOa\xf4\xd6\x1a)Mw\xabz;\x94\xb8y%\xa3\xed\x8dQ4E+1\x8e.\xb8\xf28\xd5\xcec(\x1a\xa7_\xcc\xc0~m|\x86\xed\x0e\xdd\xc2U\x83\xb7P\xac\xd2g\xb8\xfa\xfcW\x10\x8a9\xbeG\xcb\xc3\x91"\xd4\xf2\x0c[\x07r\x92m\x88~\xa1\xe9\xbaAZ\x9e\xf1\xe3:\xce/\xb4\xc5\xee9G\xad\xc3_\nv7\x1bN\x8d\xc5hq\xac\xddw\x9dD\x1d=\xa1\xf7b\xceXFw\xf9\x0b\xa5\x18EMh\x8d\xf3\x9b\xf7\xed\xd0\xe7\xacq/\xd0\xe3\x8c\xff\xe9\x08\x9e\xefw\x0c\x8b\xee\x8c^\x95\x9eh\xc8)\xa6\xbe_\nE\xa8\xe8\x89N\x84\xeav(j\x97\xae\x8eo\xb0t\xd1\xb5}\xbe\xa3\x8b\xde`\x9b\xcc\xd0\xf8\x17\xfb&\xaf U`\xa8f^-\xd0\xe3\xd0\xcc\xa1\xfee>z\xb9\xe8\xbe\x8d\x19\xce?&\xb2\x9d\xd6\xe7b\xbc\xafe\xd1%\x9c\x84\xa2\'\x82\xd6\x04\x95\xac\xc7Q\xcd\x0c[\x89\x97\xd0\x1a\x92\xc5+\xc6\xaf\x1b\x82^\xd2U\xbc&\xb4=\xfeF\xcd\xde\xc8A\xeb\xef\x1a[\xf3\xfa\\\xccZ\xb7\x1c\xdanQ%\x9b\xe8t\xf2F\xdc\x13UP\xcd\x90?I\x9a\x1a\x1e\xc9\x0e\xaa\x19\x1fG"t\xde\xa2\xb4-iNb\x16\x8f\xde>uX\x18\xc9V\x14\x91\xd7\xa0\xf7\xabL\xb6t\xdfRem7\xb6\xa4\xa9\x19X\xaf\xe0\xe5O\xfe\xb8\xcc\xc5\x00\xe5\x0b\xef\xdd\xdb\xa1]\xe2\x93W\xfe\xba\xb7\xd4\xad\xad\x9a\x13I\xdd\x82\xaaFz\xdbV\xb4\x9e\xee\x1b\xa4\x8b\xf9]\'+\xe4\xe8\x11M\xeb\xe4\x06\xe5\xcb\xb3\xf2\x0fX\xdb\t}\xd4+w\x03\xe5\xcb\xe3oLPC\x03:\x0f\xcb\xe2]\xf9\xf3o\x0e\xe4\x14\x11\xda\x06\xaf\xed\x19-\x9b\xa3[\xf9y\xb7\xc4\xaf\xf2;R\xf5YF\x9fYG\xca\x97a\xb5\xff\xf4~\xc9\x8f\x1d\xc96\xe7%+(_\x86\xe5oL\xb4-\x85\xbf\x05\x98W\x93\xfd\xf6\x1f\xb3\x1fQ\xc7\xae\xcf\xb8\xd9\xd5L\xccM\xd1\x8bW\xb3\xa3@\xe1\x9cf\xb3hg\x9eL\xbeo\xdfR\xe1\xb9\x99\xbc$\xeaS\x86\xd5\x10\xb5?\xaf\\\x11\xc5Z\xbb\x8c\x9a\xae\x01\xc9o\xdf\x83s\x04W3_h\x05\x05\xca\xafW_\xa1o\x0b\xa3\xbdg\x15\xe7\xc5OT\x85\x8f\x94O1\x10c\xbch\x9c\xb1\x9b\xf9\xd1\x98X\x7f\xe3\xe27\xa8\xcc\xf9d\x8b\xda\x87\x8b\xe6U\xd1.\'M\xbf\xb2\xd4\xd3\xa7\xe9\x17\x9a\x98\xf3\xd9\x16r\xb8Gc\xc2\x99GT\x91\xf0)5\x04U\x8f"\xb2\xed\x9b?\xea\x16\x9d\xd8\xbd\xaeg\xb4\xfd\xe7~V\xd1\xadh\x9c\x1d\'&\xe8D\x9e+\xdf\xac\xb2\xcfO\xb4o\x8e\xbad\xdb\xd1\xf8\x1c\x9a\x9f\x97*Z\x17\xbcr\x95\xae\xe2\xd9\xb6x\x15\xc9\xa0\xca\x1e\x0b\x94 \x14SM\xfd\x80\xba\x891V\xd0\x89\x8c\xaf:\x9f\xd9v5\xa9}\x97b#U\xea@\xc2}\xbb\xf89\xdd\xac\xed\x1bt"\xc3\xf2c\'\xde\xb7\x0c\xd6\x0e\xc3[(\xc2\xadM\xb6!5\xd9\xdc;J~N|z\xf5\x84b\xe7\xe8\xa3\x04\xf1\x99\xd6\x8cJ\x85\x8d\xa3\x13\xf1\xbb\x15\xa1\xb1\xb9\xe2\xc4\x95\xa2\xe2QE{\x98"\xdb{\x89f*\xa1\x1d=\xa8B\xa3\xd1d\xb6\xc7\xd7nuU\xff\xbc\xd4\xfdjP\x0f\x05\xec`Eo\xbf\xdc\x82\xfe\xb0\xbfq\xf4)>\'\xc2#\xe9\xf5)\xc3\xd6C\x8e\x8f\xe7\r\xd0\xa7\x0c\xdb3b\xa0mU\xa5|\xe8)\x95\xf4)\xbc\xe3T\xd0\xa7\xd0;J\xaa\xa8\xd08a\x8a2\x8d\xcf+gT;\x0b\x07\xa2\xbd\x89\xdf\x9e\xf2\x83\x15\x19G\r\xef\xfb\xd1\xc1j8\xb5\xddQ\xaf\xf0\xee\x1c\xa0^aod\x83z\x85<\x99\xa4Zu\xf9\xb2\n\xda\x16\xe6$\xa0\xb6\x85\xfd\xab\t\xda\x16^\x19P\xdb\xf2\xac\xc0.K{qN$\xb1\xd0]\xb6\x14\xb5-\xf4\xa5$\x85\xc20\xab(v\xb0\xa2\xef\xb7w\xd0\xa7<#)UA\x00en-\xa2\x8d9E\x97\xcb\xc2O\xd0\xa7\x0c\xc7\xd8\xbf\xc0\xb6\xbe\xdd7P\x81\xc2\xdf\xef\x00\x05\n\xcd\x1c\xea3\xc5<\x8a\r\n\x94\xe1T\xf6\x17\x8d\x15Uw\x1fh{xP\r\x14(~?\x9a\xc96\xf5\x0eN\xbb\xe44<7T\x91\x0c\xac\x05\x97N\x13\xcb\x9cq\x1a\xa8H\x86\xe5\xf4V\xb4\xddS\xd4g\x99\x17\xd4\xb9KBF\xe7\x14\x16\xfa2\xfe\xd5\x06\x9d\x88\xe7\xc9\xd0\x13u}\x83\xc9\xb6\xaa2q\x99\xd3\xf1\x04\x9d\x08\xbd}\xd2\x89\xd8\x8c\xe7\xd1\x89PF,\x1a\xe8D\xec\xe9\xf8\xe8D8\xce_A\'2\xbe\xea\x12g\x94\xe6d%\xdb\xcdU^\xaf\xc4\xdc\xdb\x9b\x99{\xd9vJMr\xb8\xb2\xec\x1a\xffT\x15\xbc\xf2\xdf\xa0\x04\xe1\xb70@\tB<\xe4\xf4\x06\r\'0y\xaa\xc9\xb6\xea\x1b\xdc\x7fz\xaa\xf9\xbe\xb7h\xe1o\xe3\xd7\x15\xd0z<\xe7\xa3\xc1\xd9\x87\xcb\xf0E\xa9\xef\x12\xef\x83\xd8w\x899\t\x1b\xd4\x1c\xc3\xd6\xdb|\xd4\x1c\x96Qv\xd1\x13\x8d-Y\x9e\xdb\x9cp7\xa898\x87\x8bj\x8e\x81\x95Lz\x075\xc7\x173\xe4r\x0c\xe7s\xa6\x03\x94\xaa\xa0\x94\x84\xba\n\xfch;\xad^\x83\xf7\xc1\x00\xbd\x06\xcd\xf6v\x83^c\xd8\nf\x81\xb6Q\xad^\xc3\xcf\xabG71\\e\x80\xa3\xb9\xe0\xb5\xbd\x82\xe6\x82\xbfA\xd4\\\xf0\t\xa8\x82\xe6\x82Y\xe8\x054\x17\xcc\x83*\xa0_\x98\x96\xdf^\x13*\xbd\xbf\x01\xbd\x92\xe7\x86\xddd&~\xfb/\x83\xfd\xdfHN\x9a97(\x05&\x9d\xda\x02\xb4\x00\x93XR\xb7C1\xd3z\xb4\x00\x13+iw\x83\xd6\xf3\x95E\x03-\xc0$\xbe\xf7\xb0(D\x89\x0f\x9f\x7f\xd2\xf9(\x80\xcf?)o\x85|\xfeikv\x11J\x15T\xe8\xca\xb1,\x9f\x9fm\x170\xf6\'\xc5\xa0\x86\xa0\x17W`8\x8c\xfdI\xbb\xe4\xb0\xe8\x16\xcev\x1e\xab\xce\xabY\xbe\xaf\xa9\xce\xb1\xd3o\xbe-\xeb~\xda,OE\xdb.\x1eTF\'f.\x08\xddM\xc6y\xebwD\xbdH&\xb1\xd0\x91W??5\x17\xfb\xaf9i\xd1\xeePR\x7f\x07\xd9z^\xfd\xc4S\xdb\xbbw\xe7\xdfl\xd8\xd1K\xd7\x9c\x14I\xc8h\x11\x9e\xccJ\xefH\xeb\xe4g\xdb%\x99\xd6dK\x91\xa2\x92\xd1vV\xd1T\xe7s\xbd+\xc3\xc4,\x0f_9X\xd9\x94\xd1\x81\xe3LOTX\x9b\x06(\xa9\x1ay\xac\xfa\'\x9a55\x1d\xb8\xf1\xd3\xd5Cf\xb4)s`\x99\xd5l\x03\xfb}\xba\xbe\x00\x87\xfd>m\xb6\xa5\xa1-\xc5(\xda\x87\xed\x02~\xfb\xa4\xb3dq(\xd65=\xfc\xf6\x89\xb5\xefZX\xb4\xca\x1a;u\xf5N_\xf7\xd4o\x90\xf8\xed\xfc-\xdc\x0e\xc5:T\x17\x8dd\xd3~1\xf3s^\xd1;\xa2\x1eF\x84F\x15\x0esBo\xac\xbf1\xe9\x89$\xd7\xf6\x8f\xe1\xcc\xbf\xb9\x03\xbf}:f\xd7a\xb0\xff\xdewM\xa9\x00<\xcc\xfa\x1c\xc0`\x7fv\xf6\x1bvgB\xa3\x8a\xa6\xc6]\xb9:\x14\xfbK^\x15QR6Uz^\xdfA\xe3\x19\xe7"\xebFB\x9f\xfaW\xc4`\x9f\xd6\x9f$\x14\xbb@^\x81W\xa6\x0c/\xbdA\xe2m\x0e\xb4\xad\xa8\x9b\x98\x84JV\xeb\x9f\xff\xcd\xab\xf7\x06~\xbb\xff~;\xa1!\'\\g\xbb\x80\xc1>\xdd\xa9\x8d\xd1\x8f\x1e\x19\xd3f-\t\xc5NR\x87\xc1>)\x8f\xb3\x04\xcds#\x80\xc1>]4\x9e\xd1Vd\xcd\x89w\xb67\xf1\xdb3z\x07\xd4X\x80\x91\xbc\xcf8\xcf\xad\xe8\xfe\xcf[9\x15\x18\xec\x93\xd4\x85\xc8`g_\xa5\x02G\x9d\xfc\x8d\x86\xbd*\xa6\x8d\x15DB\x85w}x\xe6\xf3\xc7u$\'\x94\xb8\x10\r\xef\xdbC\xe6U7{\xd9\x00\x9e\xf93\x1a[<\x99\x84\xde\xb7\xf8\xa2\xf97\xdf\x96\x85>)\x1b\x8e,\xf4_?gC?\x02FOv8\x80g\xcek]\x17T\xfa\xc2_y$\xff\x1b\xbf\n:\x95\x03\xfa\xf0\x81\xfb\x02\x9e\xf9\xc4\xcaZ\xc9\xdb\xec\xe6\xbc\xb0\x80g\xee\xf7\xd0\xf91\x927\xf0\xcc\xa7U\x81-\xb4m\x92\xc1\xff\xc7\xda\x9d\x96\xaf\x12\t\xbdL\xd7i\xb0-Ufl3\xbbs\x03\xae8\x8dF]\x0e%\xbdF%\xdbj\x99\xe4\xb4\xb6\'\x15X3k\xdd\x12T\xb4\x00W\xber}\xa3\x01\xab\x08\xfa\x7fk\xce\xd3ygU\xe0\x8a\xff\xce\xd8"\xd9\x87\x17\xado\xb5\xe4\x0e\\\xf1\xe9\xaa\xdc0z\xd6\r\xec\x19aG\xf2\xa2\xb7O\x1a\x93\x87+\xce\xfb`\x05\xae\xf8t\xea\x86\xc3\x15\x9f\x94K\xbd\x81+\xce^=vv\x98Nmw\xd8\xe0\xd3e\xf1\x18-\xba\xffV\xb3\x02\x0fA/\xdb7\xad\xa6w\x84lpBo`\xe0\x1c6\xf8\xb4\xea\x06FuNV=\xc5\xa4\xdd9\xa1\x98\xfd\xbf\xe0\xca\xf7\xc9i\xce\xa5\xe8>\xbb\xd5l\xc0\x06\x7f\xbcM\xa9\xca\x95\xef\xbbo\xf1\xeb\xaa9M\xdc\x82f\xdf\xac\x02W|\x12kh\x01W|\xda\xea\r4s\xba\xce\xe7d\x1b\x9d\xaba\xc3o.\x96+>?\xb5\x0f\xd5|G\x03\xd8\xe0\xe4\xc7R\x0f\x05\x9e\x93\xd3\xa2U\xf2\xce\xc5\x9c\xcb\xc2\xa1\xb4>7\xbcr\xd7\x9ekE#\x18i\xc6\x16\x1d\xab\xa4\xd2M()}JF\xc7\xd9C\x93\xf6\xe1\xa0q\xfc\xbaQ\x81\xef=\xbfx#\xf9\xbe\xd8\x85\xf9\x82\'\xea\xe7+\x8b\xaah{U\x15\x05\xf8\xde<\xce\x8aj\xcdjz\x83f\xad+i>W\xcb\xf7\xa6\x95!\xf5\xc7)\xc9g\x08\x99\xcfEw\x8dT\xdd=\xdfW{S&[\xaa\x13\xf80o\xa7\xd3J3\x8a\xd5\x84\x0e\xa3\x9b\xcf\x83\xcb\xa1\xa5Y\xbe\xf7\xb4\x99\x8bN\xf7\x9d\xbcz\xbf\xa8\xf4\xd6!\xf49/t\xe4{\xf3\n|;\x94\xaa\xad\x16\xb2\r\xa9,\x9dW\xefb;\x1d\xfc\xae\xcfO}\xe0Y\x15]\x87\x9b7;0\xba)\xfa\x91\xd8\x0eimG\xc6\xc2E\xe3\xdc\\\xef\xa4\x8b\xe3\xc0\xaf\xd2\x07\xde\xa0\xeab\xd2\nLUP\x06\xbd\xdfj{\x19\xd0\t(\xf1\x19\xea\xa7\'\xb3\xf0\xbe]\xbc\x11\xb8\xefd=\xfb\xd5\xcc9e\t\x9a3\x08\x138\xdb|j[\x82fF\x19r\xb6\xa7e\x950*Q\xa6?l\x19]2\x9f\xdbW$P\xd0i\x19\xdd\x94/K\xf5c\x9bF\x99\x12?\xe7x\xd7\xf5\xa89\x96E\x9f\xefw7\xe0l\xff~\xbf1\xb9\xeaKF\x0bV\xf6\xa0\x914\xdef\xf2cK\xb1\x8cn\x7ff\x1fh[\xbbt\xeeh&\x8fS\x81\xd1M\xdfQ\x9a\xed\xed3\x02\xb9\x92\xed\x95\x18\xfb\xd85\x80\xf7\x05dtO\xcb*!\xb4\x15Y\xdb\xbb\xc6\xf9\xd3l\xef\xe6\xb4x\x03g{"\xcb"\xad\xfc\xfd\xf3<\xd8\xe8\xca\xc1\xb1\xfa\xcb\x9d\xbb\x91\xd1\xfd\x9c\xd9U\xe9\x93Qe\xc0v3s\x86C\r\x1b-E0\xfa\x12-O\x7f}\x95\xc3o\x1f\xc0\xe8\x9e\x9f\xfc\x8dn\xbc\x91\n\x8c\xeeIUn\x90\xd1\xfd\x9cb\x90\xbdCo\xf0\x06\xfe\xc6atsv)\x80\xd1\xcd\'\xeb\x05\x8cn\x9a\xcfo\xa5\x1a77\x92r-\xd9\x9eh\x0f2\xba9\xbb\x84\x95\xff9w\xbc\x80\x95=\xad\x024\xa3\x97c+\x01Z\xd83\x87+O\xaem\x98mi\x05nh[\xa4\xea\xda\x15\x9f\x1e#\xa3U\xd6\xe7\xf8\xcc\x88\x15\xfaU\xcb2\xba9JlQ\xaa(\x02OT\xdf\xd8\x97E{\xb5\x9c\xed\xdf\x13\xee\xc3\x8f]\x01\x9c\xedI\xb5\xa4&p\xb69S3\x81\xb3M\'\xa0\xc4\xfb\x8a\xaf\x9c\xc8\xe1lO\xe2\x9bm\xe0l\xf3\xae\xb1\x80\xb3M\x1ec\x9f\xc0\xac&4\xcd\xc9\xf1\x19\'\xec\x84\x86\xe8\xbc\xd2\x95w\x17\x9d\x97\xcbju\xe0]O\xe2?c\xd7\x80o/w\x98\xf3\x11\xf2\xae\'2\x06\x89\xb3\xfd\xfcf\xa9\xf2\xfa\x8f\xa5\xec\xf9\x1b\x1dmI\x8d\x15h\x1bR\xcb1\xdb\x12\x03v\x90m\xb7\x1d\x078F\xd1\x80\x95M{YRr\x8d\xcf\x18\xc5\xc3%\xa6\xb7\x9fT$\xf3+*~x\xd7\xd3\xd6\xf8\xad\x84V\xf1\xfa\xa6\x9e\xf7\xdf\xec!\xdc78w\x0cW\xbe\x85\xb5;?O\xc7\x9d\x9eW+M%\xdb\xbe\xe5\xdbO\xf7\x1dKr|\xc9\xf6D\x036\xf0\xae\xd9\xa3\x08\xe0]\xd3N\xd7\x03x\xd7\x1cI\xd8\xc0\xac\xb6\xd1\xad\xc3\xac\x9e\xae\x8e\xcdaV\xdb5\xf60\xab\'\xaa\x83\xfb\x02f\xf5t\xea\xc2\x8b\xee\x8b\xb5\xef\x0e\xb3z\xfe\xc9\xac\xe6\xb5\xae\x03\xb3\x9ar\xa9T\x81\x7fZ>\xe1@\xdb\x16\x96Y\xfd\xac\x1b\xd8\x9f}\xa2m\x01\xb5\xfbaGO\xd7\x8f\xe0\xb0\xa3\xbd\xef]\t\x9d\xb2\x87n\x9d\xed/S\x11\xd0f\xeb\xe4O[g\xecaG{\x16\x1c=Q\x93\xee\x93\xc76ky\xb0N\xfe\xfcT(l\xb3K.`G{\x1f\xe9a\x1a3\xab\xb3\x02\xc3y:\xbd\xd5a8\xf3\xa9\x1c\x19\xce\xcc\xbf\n`8\xfb\x13\xee\xc3p\xe6\xb3\xc6\x06\x86\xf3$\xbd32\x9c\xc9+H\xbb\xc6m\xce8\x13x\xc8~\xb6\x17B\x07=/\xa0XW\xed\xf0\x90)V\xff\xb2\xd0k1\xa7\xd4\x00\x1e\xf2\xb4:\xa0@[\xe1\xb8^\xd5D\xd4\xa9\xce\xf6\xb2uMkB\xf3~\xb4\x1cZ\x06\xbf\xdf\x8c\xee[*\x96\'\x94\xaa\xbd=|\xd1E\xe7\xee\x01\x0c\xd8E{\xe8\x04\x8e\xeb\xb2\xb5\x94\t\x8d\x9b\xf9\xc0\xf6\xca\xdd\xa2\xb7e\xc0.T\xeb\xa4\xca\xa5\t]X\xf5\xb4\xd3o\x9e<\xdb3:\xd1\x07\x8e\x84fF\xe8\x00\x16\xeb\xa2\x083\xd6\x8e^?\xae\xd3nA\xdb\xb6?\xd1\xcb\xf1\xbd\xe1\xbe\x95\xe7\x15\\\xb9JV+\xa1#d\x9c\xf3\x95\xc3\xf2T\x97\x8b\xc8\x01\x9as@\x13x\xaa\x0bO\x8b\xc4b]\x14\x9f\x1c\xc0D]\xae\xee\xf4a\xa2.\xab0\xaa\x88\xb6ny\xaa\xf4\xbc)\xf3\xe8l\xabC{\xb3\\\xd3\xe7\x0b\r\xa9\xd8v\xd0z\xf6\xb2\x8e\\\xd3E\xb1\xdce\xd1.L\xe3e\xe6U8\xb4\x87\xd4oOhU\x1erF\xc3Vi\xe67\x88\\\xd3Ej\xd9\x0el\xd2e\xab7\xd4\x84*\xdf\x8cP\xf2\xdc\n\xa2\xf8\x8e\x18\xd53\x1d\\Y\xf9\x84S\x9f7U\xc4Mh\r\xcb&]\xb6\x1bE\'T\xbf\xc1\x84"\xfb\xfd\xf0E\x97Up\x8f\x8c\xbeZ\xf8\xe8\xc0\x08]V1\xd7\x11-a\x19\xa1\xfe;\xcah\xce\x86##\x94V\x95z[T\xb9y\x19\x1d\xb6\xe21\xed)T\xd3\xf8\x19\xc9\x90\xfd(\xa1K\x15\x19\xe3\x1dI\xaa\xdeO\xe8n\x1c\x8d\x07\xdb\xf5\x17J}\xc3\xe9\x1d\xa1b\xfdp>\x171\x8d\x038\x9f\xbfoat\xa3\xfdW\x7f\xa3\x00osY\xfd`#\xdb\x90,|B\xab~\xdd\xe9\xcau[\xde\xe6\xb2\x9a\xe5B\xe8d\xa5<\xfc\xaam\x99\x99\xcb\xd5\xeb\x03\xf4\xc7\xf5\xf2\x83\'j\xe4\x8b\xa2\xed\xe4\xcc\xe3\x8b\xbeu>\xa3+Z\x0f\xf3\xa7#os\x11\x9f!\x80\xb7\xc9\xbb\xf3\x00\xde&\x8ddb\x83\xf7\xf4\x16\x8a\xb0v\x13j\xaaSv\x9d9in$t\x15\x8e\x03g\xf4.\xb6\x02\xf0\xf7\xba\xd1\xcd\xbe\xdf\x81{I>p\xd2j%\x94T\xbat\xe5\xadZ\xad|\xe5"\x1c\x8c\x83\x8e3\xce\xe3v\xe8\x98\xc0\xfd\x80\x91\xac\xe7,\x99V\x86\x84\xde\xa8\xa6\x0c\x1a\r\xed\xae\xd2\xcd\x8c\xed\xc0\xbd\\\x96\xb7\xf9\xf0\xebh\xff\xa5j\xba\xcbV\xc6#\x94\xba\x046B}%\xdeEq\x95\x00\x0e\xe4\xfaq\x1dQ\xeb\xc7\x95\x07p \x9fq\xee\xc2\xe9M\xb6K5&\xcd\xcc\xbaphm\xb2\xef7\xe3{7\x87v\xcc>\xf0H.\xf1\x19\xda\xd7:y\xd1\x1b\xdc\xd2\x1f\x16\x9e\xe8\xb6\xd5t\xf9\x94\xda\x80!\xb9(\x92\x805o\xc9\xe7\x07\x96\x85\xee\x1a\xc8c\\\x7f\xf2\x18i\xa7\xabX\xd5v9\xfe3\xa0\xbe\xc3BBc\t/\xb7\x9ay\x85L\xc5\xdf\xaf\xfb\x89\xa9\x8ee\xd1\x9e\xd1\x0b\xae\xfcV\xa6}\xb3\xa5\x80\xfa\x9a\xb7\x8b*\x87W\x876=\xff\xa6\'\xea\xd2W+\xa3\xab\xc9\x8e\x93\xc6\xb9\x0b\x9b\xe5_|\x84|\xb3\xb4\xe6\xe4\xb918Cdm\'\xb0\r\x97c\x83\x1f>\xe1"\xd5\xb9\xa29:=\x80OH\xb6i5K\xb6\xc6\x07.\xe6\x94:,:l\xed\xd9\xdfw\x84\xdd\xbd\x19-Cb2\xc5|\xfb\x1e\xad\xe2\x05\x15\xe3\xab\xdc\x0e\xc5Z\xbb\x17=Q\xb99\xab\xf5cb_\xc4\'d\xefz\x02\x9f\x90\xe3\x1b\x05\xf8\x84\xfe\x94Js\xa3j\xbd\x91\xc76w8j\xc0\'\\N\xa9w\xf8\x84\xb4N\xf6\x02\xbc\xbeec\xc8\x19\xd5\xbd\xac#\xda\xa5\'\xc8\x1f\xb6\r\xefKYZF\x8b\xe5\xf5\xb1\x17\xd4\x1d\x1a\x12\xfdx\xd18\x9e\xdb\xe8\x8a\xce\xff\xac\x87\xe3\x1a\xc0\xeb[\xa4@\xd9\x8a&^\xdf\x00^\xdfB\x05\x8aC\xcba\x95\xa4\n*\xf5\xd3\x7f\xa678\x8b\xac9\xf5\x9d9m\xd8J\xad\xec!#\xaf\x8f=\xa8\x01\xbc>^\to\xe0\xf5\xfd\xa2\xb1X\xe1{5\xb3\x12V\x8bN\xcb\xaf\xe3\xb5}8\xb4W\xcb\xbe#\xaf\x80\xea\xa9.\xcb7\xab\t\xbdD\xbdB(1\x9d\n^yn\xc9\x984s\x9a\x98\xc0\xaf\xe3XA8\x942\xf8\xfc\xbc\xca\xee\xc8~\x9dxn\xf0D\xc3\xb2\xef\x16\xd5\x08m\xc0\xbe\xa3\xf9\x9c\xd4v\xc97Su0\xbc\xc1\x9b\x95\x02\xc76E\xe4\x88}\xb7>k\xa3\xe5\xfbbE\x91\x87C\xf5\xe9\x13^\xee\xf4\x14\xc0\x82[\x96IN(v\x9f<,8z\x0b\xa9\xf3{\xd7\x0cB\xe2~\xf4\xcf=\xb4\xd2\x13i\xde9\x9fa\x87\xd4\xfb\xeaf\xc6b\xd5S\x9e\xb1\xc3\xa1\xa3[\x16\xdc\xc2\n\xc0\xd1\x1d\xfad\xf1\xc6\x06\x8e\xdc\xc2\x9e\x11}\x01G\x8ev\xf6T\xcf\xad\x9b(q\x03\x8e\xdc\xb2UP\x06\x8e3\xb1g\'\xd9b\x1eg\xd2;\xbaY[z\x85\xc9\xb5UA\xa5\x93\xd4\xe1\xaa-\xcb\xac\xeet\xe5i\xb9j\xcb\xe64\t\xd5\xee\xa2\xee7\xa7<{h,\x97\x98l\x1c\xfb\x1a\x0e\xad\xdbV\x1fe\x9fP\xd1\x1fW\t\x01l\xffF\xb7\xd4QO\xb1\xafS\x87y\x01\x93mQe\xbc\x1b\x98l\xcb\xea\x9e\x06\xdav\x8c\x8d\x0cz\xfb\x98\r\x9fh[\xaa\xf0\x91\xc2D\xc5\x07\xb0\xd1\xd6\'\x7fr|e<\x0fW\xcd\x9f&:\xda\x16\xc9<f[=kX\xdb\x02<\xb7\xf5\xa5\xd4\x83\'R\xad\xc70\xb1\x91phk\x96\x05\xf7y\xd6\xc8\xa8\xa9\x9b7\xde\x993Q\xd9\xd4\x11=op\x01\xcf\x8dW\xa4\x06<7\x9f!\x1ah\xdb\x8aT\xb5\x1d&O\x17\xc0s[\xc8~\x7f\xabs\xc0X\r[A\x94\xf3e\x13\x98l\xcb\xaa\xec+\xa1\xc52\xd9,zU\xbc/F\\/\xbe\xafD\xb6\xaf\xf9u\xd2<\\\xb5\xf5g\x8dP\xfeR*p\xd5\x16\xaa\x1bb\x01Wm!\xa3;*p\xd5h\xddHU\xd6\x97YU\x06\xb0\xd18f^\x81\x8d\xc6OT\x80\x8d\xb6\xac\x8a\x13l\xeb\xab\xd7(\xc0F\xe3\x18T\x07\xbe\xd9\xb2u\xe4\x1e\xbe\xd9r\xda\x87\xc37[\xb6*\xd7@\xdb\xa6\xfe\xe42\\\x88\x02\x9c1\xceZ\x16\xe0\x8c-\xa7\xb3>\x9c\xb1\xe5\xd8\xe0\x17\xd9\xf6\xb0\x155\xf9\x84\xbb\x81\x15\xb6l\xdd\x8f\x87\x15\xc6,\x8b\x00V\x98]7\x0e+\x8cv\xe7\xb7\xaa\xdeu\x9bh-2\xbbh\x9c\xd3Jx\x9b\xc862\xbbx\xdd\xa8\xc0\xddZV\xdf\xfdp\xb7h4Nu\x9d\x0b\xd8J\xbe\x0e\xe4\xb2\x95\xd3\x1a\xa2\x18\x9d>\xbc\xa0m\xb5\x0f5\xa1\x89[\x9b\x98\x12\t\xc5/\xf40\x7f6y\xaa\xb7\xa0\xcav\xe8t_\x88\x8a\x1fn\xcf&>C\x01n\xcf\xb6z\x8d\x92P\xa9\xb9\'\xe8\x16^ABQ\xa9\xc7\xe8(\xac\x02\x83\xdf<\xa4*HF\xbb\xe8\xd9\xf3}\x9b\xad_\xb7\xc9\xcbEn\x0f\xbf\x85\x01\xfc\x9c\xfd\xe3\xba2UD\xcbm\xd9;\xfbK\x8b\x97\xd1z\xf3W\x06\xb6\x9e\x9f\xb3)\xba\x15\x82^\xec\xd5_\xf4DT\x91\x8f\x9fwK\xa6&\xdd\xb7iU\x81d\xdb|\xa5\xb8M\xab(v3\xdf\xf4\rV\xe0\xd8l\xeb\xe7\xd4\x84Z\xc6o\xb6\x8d\x10\x1eT\xbe\xf2\xf8\x0b\xa5\xbc\x15\xdd\x97\xba\xd5\xd3}Q\x8bw5\xb2\xd5j\x8d\x19]\xb6b\xdb/\xdaE\x1d\x9cQ\xec\x1fz86<7\x90c\xb3\x1d\xaf\xfe\xb0h\xb6\xdb\xcb\x0eOf[\xd5yF/Q\xbcV\xb4U\xc5kF[\xb3<\x99M\xfa\x85\xedP\xe22\xf1\x95o\xcb\xa2\xd9_q3\xb0]\xf2\x95\x99\xfb6\xe4\xc9l\xda\x07\xbbCU\x19\xf1\xa2\xf5(\xf4\x03Y4\x1b+\x88\xa6^\xc9\x91\xe6U\x93\x8cv\x98\xf5j[4\xa4\xa6DF%\x1a\x90Qb\xd1\x14B\xa7\xad`\xb6I\xf5\xb6\x81\xeb\xb2)\xef\xac\xa8t\xc1\xb8\x1a\xa2X\x19\xfe\xa2\xe7\xad\xe2\xc7\xc2\xaf\xda\xf2\x85\xc6\xd7\xda~\x980\x9bb}X\xc1\x8c\xf7A\xac`\xc63v\x03\x13f\x13so\x02\xd7eSm\x87\xe1P\xc3\x82\xeb\xfa\xbc\x06\xcd\x15\t\x90\xeb\xb2\xe9\xd46\x04\xd5\x8e\x99\x85lo\x999\t\xed\xba\x02w\xb3\xef\x17\x87\xc6-l\x87nv\x9cphl\xa9\x9fs\xd08\x91\xcf\xb1\x81\xeb\xb2\xffw\x1e<]\x03&p]\xb6\xe5NOz"\xed\xf7\xd4\x8c\xf7U\x81\xcd\xb2\x7f\xbe:h4\xdd\x8f\xd2\xfbm\x9f\xdfo#[\xc9\x89X[E\xb5\x06N![]\xdb\xb3\xad\xc4\t\xb3\xed\xd4\xb7\xffy\xe5\x8b\x9e\x08\x15\xa0\xd7\xd7h\x04\xb0Yh\xc66\xac\xf7\xc5\xbfy\x03\x9be[\x06\xfb$T*\xb7\xfc\xe3$\xd0\xfe\x9b\x98N\xd5x_\xd5\xa1\xa4\xd4k\x88\xf6!\xfb~B\xa7t\x84\xc9\xe8P\x8e\\BwH\xbd\xdcj\xd6\x9c\xe5\xd0\xa1\xd5\xb0\xcd}\xd3\xbe\x90\xd1\x10\x1f\xb8\xbe;ll9\xb5%\xb4\x85e\xa4l\xa7\xef\xbe\xe8\x1d\xad.\x15q\xf38c\x0e\xf7a\xa4<cU9\xbf\x90mo\xe8=zx#tjK\'\xeb\x92f\xfb\xb25\xac\xf6\'\xbb\xb2|\x9d\xf8\x0eod\x7fe\xff3\x8a\x1c\x8c\xc3\x1b\xd9\xb6v\x16\xa1T\x89\xa8\xe0\xafj\xcatJ\xe8\xb8ee(f\xb7j\x82J]\xf1\xab\xa1\xadv\xc0\x01\xb4I\x9d\xc0|e\xec\x8d\xc5oP2\xf8`\xdb\xa5VIyfN5\x9d\xa4\xf2\x95w\xe3\x99sUs\x8a\t\x87\xce.\xf9\xd0\xfa\xe9\x13\x12j\xba\x14U\xe3\x8d\xdc\x0e\x8d)\xb1\xcd\xbc\xaa\x14\xc9\x96\xe6\xefwC\x85\x8dB\xbfj\xdazP\xe4\x99S=(>iv\x87\x0e\xcd\xc2\xe7\xef\xf7\x96\x1a\x0byE\x12\xfe\xe4A/\xae\xd5y\xd1;\xea\xb7\xd4\xbe{V\x95\x8b{\x17\x1ef\xc8\xb6\x19\xa2\x99lS\x0f\xee\xd4\xf9\xce\xac\xedi^\xa5}\xb0K\xcd\xbd\x8cV\xcf\xfd\xe0\'*\x0e\xc5\xd8\xc8aw\xec/\xeee\xbe/\xf5\xe1\xad\x88\xea\x19\'_Y\xa3j\xf0D\x9b\xf9\xde\x97\xf3\x82\x90\xdd\xb1\x89\xdb\xd3\x1d\xda\x85\xed\x7f\xb5\xcf\xf3/\x8d\x15\x9db\x82FRs\xe5-\xcd\x9c-\xf5d\x9aY\'o\xe0ol[\xbbc\xd2o.\xcc\x81\xbc\xf2Y\xa3H&\xbd\xff\xb5[eT\xab5^\xdd\xec\xdd\xc8\xc1\xd8?\xbe\x87\x11\xfe*aH\xc2\x95o\xc9/t3\'\'p0>}`@}\xd7\xda\xedj\x833\xaa\x8cn\xfb\x9b\x1bp0\xf6\xff* \x9d(\xc4\x02\x96\xc5s\xc69+"\xb0,6\xa9\xfc&\xb0,\xd8g@\x96\xc5\xb6U\xe5\'\xbd\x05\xdf\xa7u\x7ff-\xe3\xcbo?\\\x88\xfdg\xcd\x1f\x8fV\xbcr\x0f\xcb\xa3\xd8N\xc9u\xb8\x10~\x0feTkX\xb9\xb8\xca\x14T\xba\xd8\\\xf4D\r+y\xd2X\x85\xf6\x11\x8b\xf7\x1d\x11w:\xe8\xbe\xf8\xfd\x8ed\x9b+\xf3`U\x1f^\x19\x1ap!\xc8\x17M\x0c\x9c\xf8\xebt|\xe5\x88\xdc\x96\xb9ab\x9bie\x18\xe6d\xbd\x04\xfda\xed\xf0a,l\x97\x99\x02T\xbb\xb8\x16\xba\xb2\xf4\x05\x80+{\xc6\xc2v:\x82\x8b\xef+J\x10\xb0]\xec\xc7\xba\xb1JU\xf4\xc7\xf3\x8e\xda\xbbn`7\xd5_?\xe7T]\x1b\xc0g\xd8\xa8\xc6J=\xe6\x86\xd9\xad\x90\x93\xc0Y\xbc"\xa8T\x13:\x8c\x05\xbf\xb3\x13\x8a\x95=\x0e\x9fa;--\xa0Y\x1fz\x03\xdb\xe13jz\xcd\xaf\x98\xf9\xc5\xf7\x15\xfd`F\x8bD?\xf2\x95\xfb\xb2U}\xb6U\xad>L\x89M\xbc\x91\x02L\x89m+\xb7\x8cl[O]\x88\xc0n\xaa\x8f\xb7\x89\xddU\x1e\xd6\xc1\xb6\\\xe2\x9a\xd0\xcbU\x95\xcf\xb6]4S\xd9\x96"6|_e\x95,\xe3o \xdb\x8135\xc8v\xd8\xae^\xdf\xe1$l\xa7\xd5:\x9c\x04\x8e$4\xe0$l\xcb\xeeh\t\x95\x9a\x99\x87\x93\xc01(\xacTC\xb3\x9d8\t~\xf5~x\x05\xdbix\x0f\xaf\x80G\xb2\x01\xaf\xc0\xfb\x0cO\xce\xfa\xfe\xe23\x1c4w\xd9\xc6z\x147\xdd\xb7[t\xda\x9c\xf5M\xcf{\x0b\x9a\xeb\xe5b\xb5\x8a\xdbfK\x9f\x0c\xefM\x99\x8b\x1br\xc7\xb7\xadBFh\x97\xd3D\xbe\xb2\xc9\xe0\'\xdbzKd\xcc\xdd7\x04\xbd\xb8\xe3\xed\xc9\x1d\xdf\x94\x85\xef\x0e\xadMr\xf43\xa1\xcb\xe6\x7fo\xf2\xeb\x8a\xa0\x9a\xdf/d\xdb?Q\xed\x7f\xf4u\xdf\xea\xd0\xb9D\x13\x97\xd0P\xa6\x84\xb9/U`\xb8-\xeb\xaf\x7f\xfc*\xec\xd8E\xf3\xaaM\xc8\xe1\xde\x96\x87\\\x13\xaa\x1do+\xdav\xe9\x1f\x9am\xb5o8\xdc\xb7\xda\x1c\xae\xfdU\x82v\x9b\xa5}j\xdco\xf9B\xc7\xe7\xfb\xed\xf4D>K{\xdb<\xce@\xdb\x1b\xfd\x9c\'{x\xd3\xfe\x8b\x15\tn{"\xc8\xa8\xefM\x19\xfa\xab\xa8\x9a\xc1\xfdUE\x10\xee\x1b6\x87\xcb\xf7\xc5>S\xf67_\xf4\xab\xb0\x93\xe3E\xcf\xdbE3\x05\xbf9l\x1e\x96\xd7\x1c\xacHp\x7fU\xc4\x85\xdf|\xdbl\xe9\xfdY\xd5\xa7\x9b\x91TTk\xd0U\xb45\xd9\xb4\x8cJ\xac _\x99\xd4\xc1\x8cv\xc9\x89\xa4+\xf7o\xf4r5\x8d\xe1W\x15QSv]\xdb\x13_\xc5\xa0\xadB\xb6\xf4\xa6S[@\xb6\x94\xd1\x059M\xfb\xbc\x80\xda\x08sFk\xb3\x19\xcf\xdb\xd6\x15\xaft\xdf-\xdf`\xbar\x9f\xb2w7\xb3\xe6\x84E\xf5;jf\xe6\x0c\x87\xa2\xde\xf9\xa2\xe7\xed>\xe3y\xdbzA4\x92\xd4+9\x08\xd5\xaf\xac}\xedV\'/\xe9\xd7\xab\x8cj7\x8aFh\xb7*\xfb\xdb\xe5qN^\xf2&\xa6Dw\xa8\xe1#\xb9\xdf<-*1\x99|e=\x89dty\xa5<y\x9b\xb5[T\xeb\xba\xb8\'\xda\x90\xb5\xbc)BuC\xd6\x92\xdf \xe6\x07y\xc6nA\x7fDy\xda\x10m\xd5\xe6\x16\xd9\xab/\x90\x1f\xf4\xbbU\xc5_e\xea2\xe5\xfb\xfe\x8d\x16\x9b=\xbcm\xb5dF%\xe6\x06\xbf\xb9\xc9\x1b,f\xcd\xd9\x90=\xbc\xa9bL\x87\xec\xa1\xddqN\xf6\x90\xde\x11e\x0f\xf9\x14\xb3 {xS\xac\x0f{\xbe\xf0\xca\xbf\x1c\xda4\x17\x93Q\xa9\xcbdm\'\xe4\xf8\x1e\xff\xd9k\xc3o\x97\xa7;9\xbe\xfb\xb3No5{\xca\x84\x1c\xdfM\x95\x01\x8aC\xa7p\x8a2\x8au\xa8\xaeN(F\xf3\xc2\xdbR\x16\x8f\xd6\x8d\xde \x8bG+\x7f\xc3\\\xdbm\xf3\xec\x8c.\xab\xb3\xbe\xad\x92\x8bP\xed!\x98\xd1\x98\xf2\x06\xb3\xadT\xf2\xb4\xbfy\n\x9a\xf3\xce\x05\xb2i\xf7\xa7\xc2\xa8\x99\x93H\x87\\\xdbmk\xdev\xb2\xdd\xbc\xc6\x82-F]\xc6\x87-f\xd3h\xc66\xccy\x91O\x98"\x9f\xdd|G\xa8J\xbe\x1d\x0fYPYc\xafn\xe6\xf3\xb2\xa8\xeaC\x13\x1a]"E\xee\xbe\x98\xd5\xe2\xefw8\xb4\xdf\xbc\x87\xc2\xaf\x1a\x92-\xed&\x9eS!\xe7e\xcf\xec\'\xe7\xc5\x91\x93\r9/Z\xdbSn"\xccIs8\xb4\x14\xab\xe1\xfd\xbdrH\x9f\xf4\x8c\x9aj\x06\xf9|\xb4\xe4\x1b\x0c\xf5\x19\xd27\x18f$\xb7\xa0\x921\xb9*\xa2g\xff\rAu%l\xf4\xabD\xbf\x00#\xd9\xe5\r\x9a\x13n\x8aN\xc7\xef\x1b\xccQ\x97\x05\x99\xa9\xdbF\xc5\x9f\x8c\xc9mk\r\x11\xda\xaa\xcd\x10\xdd_\xb5w\xc0VN\x13\x19-\xe2\xc9\\.\xae\xb2!\x07tSN\xa4[t[\xc5+G{\xb0\xb3\xc3MU\xf56\xe4\x80\x9e]\x12;\xd0=9 \xdaCSU\xf9d{8\'\x1525\xb7\xd5=}\xa1\r25\x1c\x8f\xed\x0e5\x9dY\xa6\xd9SnA5\xd7FW\xd6z\xc8\x97\x89\xd7\x91\xa6\xf5v\xf5\xaeO.\x86Q\xecVp\xbb\xfa\xb1\'cBcE\xbd\x0cnb\xc1\x05\xe4S8F\x81\xbd\x0cn\xc7\xa38\xf9\x94\xdb\xf27\x9e\xac\x07G\x89\x0bd=x$+d=\xf8\xfdB\xcc\xfc\x9f\x8frI\xcd\xccJ\xe8p1\xf3\xc7\xbf\xe9\xd2\xfb,\xa3e\x7f\xa2\x99\x999r\xec\xfaxN\xd5i\x97\x8em\xb8\xd8\xf5a\xcf\x14\x17\x9d~l{s\x91\xed\x07-\xc3)\x9b\x9e+Gu\x91\xeds\xdf%J=\xf7D\x91\xe3\xcf\xcf}\xdbr\x11\xe6\xf3\xabl%^~\x83X\x89\xf7\xbc\x05[\x89\xf7\xfcf\xd5\xe2e\xdb\xf9\x89^\x9c/\xbb\xe8\x89\xbaU\x18=W\x1eE\x14\xa0\xe6\x89R\xd4%\x8f\x15\x9e\x80~\xa3\xa6\x07U\xbdF\xa4\xb7P\x84\xd1\x9dl\xbbV.\xcd\xb6\x1a\xddJ\xb6E\xd5Xa\xe6dsh).J\xccWN\x99\xb8\xd0\xb7\x90"\xf9\xf9\xcaRY\x0b\x9eHT\xf6\xff\xf5\xc0>\xc6\x8a\xd0.\xdd\xbe2\xaau{2:U\x87\x9bP\x13\xc1\xe8f\xac \x96\xfb2\xe7$\x8a\xd8uE\xc2H\xef\xf9\xba\xa5\xbe\x19\\y\xb9H\xef\x19\r\xcd\x98\xf44\xafl\rX\xfe\xcd\xe9-4\xf3\xedo\x87\x9a*\xcd\xedkN\n\xaa\xda\xb4\x96~U\xb8X\xee\xb1UmZ\xb2-\xe1j\xb1\xf2\x95\xd3\xba\xd1\xcc*Zr<V\xbe\xa3\x92\xe3\xb1\x07\xad.\x1e+k;T.\x95\xef\x08b\xaa\xe7\x89\x9a|\x0b\xd5\x8c\xf3\xce1\xd5c{\x7f\xa2\x125}b\xaa\xf2\xab<Z%^W\xcdHV\x87\x86\xc6\xcc\xb3\xad\xaa\xc0\xaay\x0b=\xc7T\xe5\xfd\xb6\x1cS\xe5\xb9\x91\xfa\xa6\x95/o\xe4\x89\x8b\xfa\x1d\x07P\xf1\xea\x9f\xb8\xa8\xece\xd5\xa1U\xce\xec\x195:\xdcb\xf6P\x88\x9a\x9e\xdf,\'>\xb8r\x95o\xa1\xe8\xcciP\xab\x93\x7fU\xfa\x16\xca\xe7\xde=\x08\xddN\xddp\xde\xc2-\xa7\x89\xaaOdP\xcdMT\xb2\x95\x9a\x03\x80j\x0f\xdf\xaa{\x99A\xf3\x97\x02\x95-\xcfX\xd9\xe8\xe5Y\xbd\x97\xf8\xed\xd5x2\xa0P8c\xd5%\xf6U\xd5\xfbz\xdf\x82\x1d\x8d\x9e\xa3\x88\xe7\xca\xe5\x13\xcd1\x19\x88"\xf2\xdb\xc7>\xcb<c\xb1W2\xafu\xe9\x04dV\xd1t\xa63+0\xc6\x18yn$vV3\xbb3\xf0\xf9\xcf;\xea\xc2\xbf2\xbf9\x8ds\xfbkU\xb9\xdc\xfe\x1b\x82Z\xdf;\xdbR5\xceJ\xb6\xc2\xc0\xc9\xb6\xb4\x9a\x95\x8f\xfb\xee\x1c\xeb\x93\xb1\x9a\x82J\xa7\xbf\x8b\x9e\xd7G\x02\xc5\xcf\xb9s$PV\xa4\x9ac}\x07\x953\xce\x15\xc6\xb6\t\x9a|$\xac\xb9\xe7\xf72F\x8b\x8d\xd7\xc9\xd9j\x08\xea\xa3\xe2\xc9\xb6V\x17\x91\x93oa\xe5\x88\x1c\xbf\xfd\xa4]\n\xdda\xd3\xd7=\x8c\xafRsd\xec<\x91dx\xaft\xb6\xa2\xeag\x05\xd1b\xeb\xc8\xc9\x95\x81Y-3\x07:\xa2\xf2H\xa6n\x8c\xe3\xf3\x04\x14\x886\xd5\xb5\xcd\xcfy\x95\xd1K\xfa \x14B\x8bc\x1a\xfbo\xf0\xa2+SF\xbb\x11*\xbbsF1\n\xf1\xc4\x91\xc4g\xb0\xa8V_\x01T\xaa\xaf\\\xeb\xebW\x9d\xf3~%Fw\x15T"\xae\xe7\xbc_\x9d\x86\x97\xd1\xea\xa3\x01\x95f\xfb\x1443\x15\xf1T^\x89MZ\x1cZ-w\xeb\xd8j\x1c)\xd2h\x88W\x00\xb6\xb7cv\x1dT\xeam\xc2\x95m\x85\x8d\x07-Eb_\xfdEC\xba\xc6\x1fT\xbb\xb8\x16\xb4-\xc3\x9e\x9d\xab\xe3\x12_tesjKW\xeeM\xa2\x10\xc9\xb6m{:\xb6o\xf0\x9c\x8e+y\xf5\rN\xb8\x95\xb2xx\xc2\xad_\xbaE@\x95\x99\xd9\xcc8\x87Ck\xb8\x1a\x0b\xe7\xca\xd3\x9e\x7f\xab\xad\xe3\xda\xe8\xbeCX\xac\xf9\xbe\xc8C\x0e\xb2\xbd9\x0b\xf0\xeflU)\xff\x1bp\xd2\xac6NX\xd1\xb6\xe8\xca\x90\xd0Z\\\x7f\x8d7\x82\xef\xb8=\xf2\x8e\x86\xa0?\xfc\xed_\x8d~\xb3?\x87V:KB\x8f\x8c?\xe6UI\xf3*\x1c?\xe7\xad\xb4(\x91\x93b\xdeQ\xb3\xa8\x8ed\xbao\xb1\x0c\x1cYs\xf0\xb4\xc8\xbfj+Z\xdf*\xbe\xc0\xb19\xcf;\x1c\xc7\x86\xc7\xea\xf5\xfa\xf2}\x8d\xe7\x96\xdf\x91U\xac\x9f\xd1\xe8\x8e\xaf"o\xbf\xc1\x99\xce\x8e\x06\xa0\xb9\xea8\xf0U\xcez\x15N\xcf\xce\xebd\xdaC\xab\xf9\xba\xa1[\x81\xcc\xba\x02\'\xbe\xfa\x99\xb3n\xe6\xbexj\xab\x94_\x18\x0e\xd5/\x14\xd0e\xcft\xd5\xf1\x91\xae\x8a(U>\xa4\xdfL\x1d\x8d;\xa2\xca\x90\xfc\xe37?\xe7\x94J\xe7\xc1.\xe8%\xf5T\x0b\xa2\xc4\xbe#\x14s^\x17_\xb9\x8bW\xdf\x8d\'S\xe1|d\x7f\xd59\x1fUW\x19\xef\x9cS\xaa\x8dodTUQ\x05\xd1"\x95<3\xaa\xb5+\xc1V3\xad\xf1\xd7~\x94\x7f\xf3\xa9\x0b\x81\xa7\t\xf6(\xa6C\x8d\x86w\xfc\xe5A\xd9+\x83\x12\x93\xf7\xa3\xb4\xc6\xfe\xf7-\xb4/\x0e\xc6A3\xaf/\x04U&yC\xdb1\xb9\xc2\xc6\xbf\xdd\xb9Y\xe6^F\xf3\xfb\x85\x9aN\xc7V\xd8w\x19\xad\x9a\x03JW&\xddS\xff\xb0\x85JD\xe7\xbe\xc5F\x98\x1b\xa9f0\xc2\xdc(\xeb\x11\xb0w7w\x02:{w#\xff\n\xa3\xb5\xcdVP)\t\xb5\xbdH\x00U\xa6\xb1\xbb2tGz\xbb\xd6\xd9\x88k\xa3\xd3"\xeeG\x8d\xa2j\xcb\xa1T\x9b\xb4\x12\xaa+p\x1e\xc9*\'\xcdd\x1b\xd0\xdf\xf9\xac\xfc\xcd)^\x19-\xd2\t\xfdJ3\x87t\x8b\xed\xc3\xb6\xc2\xbe\xc0o!`}n_\xfa\xb2\x8c\x9a\xfd(\xa1M\xf9\x0c\xcf_\xda\x7f\xcb\xff\xa1\xff\x0f\xb0\xd5\x95\xc9'
p84
sg79
[truncated: 191,733 more chars]
