# Supplementary material for: Synthesis, Crystal Structure and Bioactivity of Phenazine-1-carboxylic Acylhydrazone Derivatives
Source: Molecules. 2021 Sep 1;26(17):5320. doi: 10.3390/molecules26175320 (PMC8434039; doi:10.3390/molecules26175320)
Supplement: Supplementary file 1 [file molecules-26-05320-s001.zip › cif and checkcif/cif and checkcif/.olex/a.metacif]

data_a
_publ_section_references          
;
Bourhis, L.J., Dolomanov, O.V., Gildea, R.J., Howard, J.A.K., Puschmann, H.
 (2015). Acta Cryst. A71, 59-75.

Dolomanov, O.V., Bourhis, L.J., Gildea, R.J, Howard, J.A.K. & Puschmann, H.
 (2009), J. Appl. Cryst. 42, 339-341.

Sheldrick, G.M. (2008). Acta Cryst. A64, 112-122.
;

_chemical_name_systematic         
;

 ?
;

_cell_measurement_reflns_used     1400
_cell_measurement_temperature     293(2)
_cell_measurement_theta_max       26.3121
_cell_measurement_theta_min       2.5432
_exptl_absorpt_correction_T_max   0.9738
_exptl_absorpt_correction_T_min   0.9702
_exptl_absorpt_correction_type    none
_exptl_crystal_colour             yellow
_exptl_crystal_density_method     'not measured'
_exptl_crystal_description        block
_exptl_crystal_size_max           0.23
_exptl_crystal_size_mid           0.21
_exptl_crystal_size_min           0.16
_exptl_special_details            
;

 ?
;

_diffrn_measurement_device_type   'CCD area detector'
_diffrn_measurement_method        'phi and omega scans'
_computing_molecular_graphics     'Olex2 (Dolomanov et al., 2009)'
_computing_publication_material   'Olex2 (Dolomanov et al., 2009)'
_computing_structure_refinement   'XL (Sheldrick, 2008)'
_olex2_submission_special_instructions 'No special instructions were received'
_audit_creation_method            
;
Olex2 1.2
(compiled 2018.05.29 svn.r3508 for OlexSys, GUI svn.r5506)
;

_audit_creation_date              2021-08-12
_exptl_crystal_colour_primary     yellow
_publ_contact_author_email        ?
_publ_contact_author_phone        ?
_publ_contact_author_address      ?
_publ_contact_author_id_orcid     ?
_computing_structure_solution     'olex2.solve (Bourhis et al., 2015)'
_atom_sites_solution_primary      iterative
_publ_contact_author_name         ''
