# Supplementary material for: Synthesis, Crystal Structure and Bioactivity of Phenazine-1-carboxylic Acylhydrazone Derivatives
Source: Molecules. 2021 Sep 1;26(17):5320. doi: 10.3390/molecules26175320 (PMC8434039; doi:10.3390/molecules26175320)
Supplement: Supplementary file 1 [file molecules-26-05320-s001.zip › cif and checkcif/cif and checkcif/.olex/a.phil]

snum {
  current_process_diagnostics = 'refinement'
  hkl {
    hkl_stat_file = 'C:\\Users\\Lenovo\\Desktop\\cif and checkcif\\cif and checkcif\\a.hkl'
  }
  solution {
    program = ShelXS ShelXS-1997 ShelXS-1986 XS XT ShelXT 'olex2.solve' XM \
              *ShelXD ShelXD-1997 SIR2002 SIR2004 SIR2008 SIR2011 Superflip \
              Unknown ShelXS-2013 ShelXS86 ShelXD-2013
    method = '*Dual Space' 'Charge Flipping' 'Direct Methods' \
             'Patterson Method' 'Structure Expansion' 'Intrinsic Phasing' \
             Unknown
    current_atomic_volume = '15.7'
  }
  refinement {
    max_shift_over_esd = '0.004'
    max_shift_over_esd_atom = 'O2'
    max_shift_site = '0'
    max_shift_site_atom = 'C3'
    max_shift_u = '0'
    max_shift_u_atom = 'O2'
    max_peak = '0.27'
    max_hole = '-0.16'
    goof = '1.039'
    flack_str = '0'
    last_R1 = '0.0617'
    last_wR2 = '0.2189'
    program = ShelXL_ifc *XL XH ShelXH-1997 XLMP ShelXL ShelXL-1997 \
              'olex2.refine' Tonto Unknown ShelXL-2012 ShelXLMP-2012 \
              ShelXL-2013
    method = '*Least Squares' CGLS 'Gauss-Newton' 'Levenberg-Marquardt' \
             'Full Matrix' HAR Unknown
    max_peaks = '25'
    suggested_weight = '0.0932 0.2482'
    refine_extinction = '0'
  }
  history {
    current_node = '92b91adb677d51a5f8a518c7235f2966'
  }
  report {
    diffractometer = 'CCD area detector'
    title = 'a'
  }
}
