# Supplementary material for: Synthesis, Crystal Structure and Bioactivity of Phenazine-1-carboxylic Acylhydrazone Derivatives
Source: Molecules. 2021 Sep 1;26(17):5320. doi: 10.3390/molecules26175320 (PMC8434039; doi:10.3390/molecules26175320)
Supplement: Supplementary file 1 [file molecules-26-05320-s001.zip › cif and checkcif/cif and checkcif/.olex/a_sq_s.metacif]

data_a_sq_s
_publ_section_references
;
Dolomanov, O.V., Bourhis, L.J., Gildea, R.J, Howard, J.A.K. & Puschmann, H.
 (2009), J. Appl. Cryst. 42, 339-341.

Sheldrick, G.M. (2008). Acta Cryst. A64, 112-122.
;
_cell_measurement_reflns_used      1100
_cell_measurement_temperature      293(2)
_cell_measurement_theta_max        25.432
_cell_measurement_theta_min        2.543
_exptl_absorpt_correction_T_max    0.9799
_exptl_absorpt_correction_T_min    0.9782
_exptl_absorpt_correction_type     multi-scan
_exptl_crystal_colour              colourless
_exptl_crystal_density_method      'not measured'
_exptl_crystal_description         block
_exptl_crystal_size_max            0.21
_exptl_crystal_size_mid            0.2
_exptl_crystal_size_min            0.19
_diffrn_measurement_device_type    'CCD area detector'
_diffrn_measurement_method         'phi and omega scans'
_computing_molecular_graphics      'Olex2 (Dolomanov et al., 2009)'
_computing_publication_material    'Olex2 (Dolomanov et al., 2009)'
_computing_structure_refinement    'XL (Sheldrick, 2008)'
_olex2_submission_special_instructions  'No special instructions were received'
