# Supplementary material for: Synthesis, Crystal Structure and Bioactivity of Phenazine-1-carboxylic Acylhydrazone Derivatives
Source: Molecules. 2021 Sep 1;26(17):5320. doi: 10.3390/molecules26175320 (PMC8434039; doi:10.3390/molecules26175320)
Supplement: Supplementary file 1 [file molecules-26-05320-s001.zip › cif and checkcif/cif and checkcif/.olex/originals/ww.ins]

TITL WW OLEX2: imported from CIF
CELL 0.71073 7.133 9.19 18.84 81.52 87.7 74.49
ZERR 2 0.01 0.013 0.03 0.02 0.03 0.03
LATT 1
SFAC C H Cl N O
DISP C 0.0033 0.0016
DISP Cl 0.1484 0.1585
DISP H 0 0
DISP N 0.0061 0.0033
DISP O 0.0106 0.006
UNIT 48 32 6 10 2

SIZE 0.15 0.12 0.09
TEMP 20(2)
WGHT 0.1
FVAR 1
REM <olex2.extras>
REM <HklSrc "%.\\3b_shelxl.hkl">
REM </olex2.extras>

O1    5     0.21300  0.30380  0.31380  11.00000  0.12900  0.03700  0.07600 =
 -0.01200 -0.03100  0.01300 
N1    4     0.40450  0.37960  0.62200  11.00000  0.04800  0.02600  0.04400 =
 0.00400  0.00800 -0.00300 
N2    4     0.26790  0.37380  0.44450  11.00000  0.05200  0.03100  0.03800 =
 0.00200  0.01000 -0.00100 
N3    4     0.16470  0.47770  0.39050  11.00000  0.05500  0.03800  0.04300 =
 0.00000  0.00600  0.00300 
H3B   2     10.11000  10.56990  10.39750  11.00000  10.05900 
N4    4    -0.01670  0.77040  0.33590  11.00000  0.04400  0.03600  0.04100 =
 -0.00100  0.00100 -0.00500 
N5    4    -0.19270  0.97360  0.21240  11.00000  0.05400  0.04100  0.04300 =
 -0.00300  0.00300 -0.00300 

PART 1
Cl1   3     0.57200  0.40090  0.09630  10.50000  0.49000  0.04900  0.07500 =
 0.00100 -0.07300  0.09300 
Cl3   3     0.81800  0.18800  0.02320  10.50000  0.44000  0.32000  0.23000 =
 0.16000  0.18000  0.11000 
Cl2   3     0.42700  0.20600  0.03450  10.50000  0.52000  0.16000  0.20000 =
 0.06300 -0.16000 -0.19000 
PART 0
PART 2
Cl3A  3     0.80000  0.31500  0.07400  10.50000  1.02000  0.38000  0.39000 =
 0.18000 -0.30000 -0.55000 
Cl1A  3     0.40500  0.34600  0.08100  10.50000  0.26000  0.54000  0.31000 =
 0.03000  0.12000  0.12000 
Cl2A  3     0.64000  0.13800  0.00350  10.50000  0.66000  0.21000  0.07500 =
 -0.07100 -0.09000  0.09000 

PART 0
C1    1     0.49600  0.28830  0.68130  11.00000  0.04900  0.02900  0.04700 =
 -0.00400  0.00800 -0.00800 
C2    1     0.50500  0.34560  0.74650  11.00000  0.05300  0.03300  0.05100 =
 -0.00400  0.00000 -0.00300 
H2A   2     10.44990  10.44890  10.74820  11.00000  10.05700 
C3    1     0.59000  0.25820  0.80550  11.00000  0.06000  0.05000  0.05200 =
 -0.00500 -0.00100 -0.01000 
H3A   2     10.59310  10.30190  10.84680  11.00000  10.06600 
C4    1     0.67400  0.10000  0.80650  11.00000  0.05900  0.04700  0.05800 =
 -0.00100 -0.01100 -0.00400 
H4A   2     10.73210  10.03910  10.84780  11.00000  10.06900 
C7    1     0.57700  0.06760  0.61720  11.00000  0.05400  0.03200  0.05000 =
 -0.00400  0.00800 -0.00100 
H7A   2     10.63840  9.96570  10.61440  11.00000  10.05700 
C8    1     0.48200  0.16070  0.55790  11.00000  0.05100  0.03300  0.04800 =
 -0.00500  0.00400 -0.00300 
H8A   2     10.47390  10.12050  10.51590  11.00000  10.05500 
C9    1     0.39500  0.32030  0.56120  11.00000  0.05000  0.01900  0.03700 =
 0.01600  0.01100  0.00100 
C10   1     0.29500  0.41660  0.50420  11.00000  0.04900  0.03000  0.03800 =
 -0.00100  0.01800 -0.00100 
H10A  2     10.24330  10.51880  10.50920  11.00000  10.05000 
C11   1     0.15000  0.43380  0.32680  11.00000  0.04800  0.04400  0.04900 =
 -0.00200  0.00200  0.00300 
C12   1     0.04700  0.55670  0.26650  11.00000  0.05200  0.04100  0.04900 =
 -0.00600  0.00100 -0.00700 
C13   1     0.03300  0.51340  0.20020  11.00000  0.06600  0.03800  0.05700 =
 -0.01100  0.00300  0.00100 
H13A  2     10.08090  10.41060  10.19570  11.00000  10.06700 
C14   1    -0.04600  0.61260  0.14040  11.00000  0.07300  0.04700  0.05400 =
 -0.01100  0.00200  0.00000 
H14A  2     9.95190  10.57570  10.09720  11.00000  10.07300 
C15   1    -0.12300  0.76680  0.14390  11.00000  0.06200  0.04600  0.04500 =
 -0.00600  0.00000 -0.00100 
H15   2     9.82260  10.83390  10.10360  11.00000  10.06500 
C16   1    -0.11500  0.81980  0.21120  11.00000  0.05200  0.03900  0.04200 =
 -0.00200  0.00200 -0.00500 
C17   1    -0.02800  0.72060  0.27250  11.00000  0.04400  0.03400  0.04200 =
 -0.00200  0.00600 -0.00600 
C18   1    -0.09100  0.92100  0.33860  11.00000  0.04200  0.03400  0.04100 =
 -0.00300  0.00100 -0.00100 
C19   1    -0.18000  1.02230  0.27670  11.00000  0.05000  0.04000  0.04700 =
 -0.00700  0.00500 -0.00300 
C20   1    -0.26200  1.18020  0.28240  11.00000  0.06300  0.03800  0.04900 =
 -0.00000 -0.00300  0.00800 
H20A  2     9.67610  11.24800  10.24330  11.00000  10.06600 
C21   1    -0.24800  1.22850  0.34590  11.00000  0.06600  0.04100  0.05700 =
 -0.01000 -0.00500  0.00900 
H21A  2     9.70120  11.33140  10.34960  11.00000  10.07000 
C22   1    -0.16000  1.12880  0.40660  11.00000  0.06500  0.04300  0.05800 =
 -0.01300 -0.00600 -0.00000 
H22A  2     9.84340  11.16650  10.44960  11.00000  10.06900 
C23   1    -0.08100  0.97720  0.40320  11.00000  0.05600  0.04000  0.04800 =
 0.00200 -0.00500  0.00100 
H23A  2     9.97960  10.91220  10.44320  11.00000  10.06200 

C47   1     0.62700  0.20780  0.08550  11.00000  0.27000  0.08400  0.09100 =
 -0.04700  0.01100  0.00300 
H47A  2     10.66390  10.13570  10.12960  11.00000  10.18400 

C6    1     0.58200  0.12580  0.68150  11.00000  0.04500  0.03100  0.04100 =
 0.00100  0.00600 -0.00500 
C5    1     0.66800  0.03910  0.74480  11.00000  0.05100  0.03800  0.05900 =
 -0.00300  0.00500 -0.00200 
H5A   2     10.72300  9.93520  10.74510  11.00000  10.06200 
HKLF 4

END
