# Supplementary material for: Synthesis, Crystal Structure and Bioactivity of Phenazine-1-carboxylic Acylhydrazone Derivatives
Source: Molecules. 2021 Sep 1;26(17):5320. doi: 10.3390/molecules26175320 (PMC8434039; doi:10.3390/molecules26175320)
Supplement: Supplementary file 1 [file molecules-26-05320-s001.zip › cif and checkcif/cif and checkcif/.olex/temp/a.fcf]

#
# h,k,l, Fc-squared, Fo-squared, sigma(Fo-squared), status flag
#
data_a
_shelx_title ' A in P2(1)/n'
_shelx_refln_list_code          4
_shelx_F_calc_maximum      246.20
_exptl_crystal_F_000       816.00
_reflns_d_resolution_high  0.8409

loop_
 _space_group_symop_operation_xyz
 'x, y, z'
 '-x+1/2, y+1/2, -z+1/2'
 '-x, -y, -z'
 'x-1/2, -y-1/2, z-1/2'

_cell_length_a     7.6260
_cell_length_b    13.1558
_cell_length_c    18.9464
_cell_angle_alpha  90.000
_cell_angle_beta   98.776
_cell_angle_gamma  90.000

_shelx_F_squared_multiplier     1.000

loop_
 _refln_index_h
 _refln_index_k
 _refln_index_l
 _refln_F_squared_calc
 _refln_F_squared_meas
 _refln_F_squared_sigma
 _refln_observed_status
   2   0   0       1077.17        882.83        33.47 o
   4   0   0       1202.85       1161.33        65.39 o
   6   0   0         41.39         40.29         8.90 o
   8   0   0          0.04         -0.95         6.82 o
   1   1   0       4210.70       4276.38        82.41 o
   2   1   0        948.70        847.06        22.91 o
   3   1   0        513.66        486.88        17.62 o
   4   1   0        406.63        400.47        22.63 o
   5   1   0         14.67         32.32         5.87 o
   6   1   0         12.89          3.27         5.26 o
   7   1   0          0.91         -6.88         4.59 o
   8   1   0          0.28          3.03         5.07 o
   0   2   0        517.33        537.97        12.13 o
   1   2   0       2015.31       2361.11        49.02 o
   2   2   0      47528.59      52841.85      1303.00 o
   3   2   0         48.17         55.22         5.13 o
   4   2   0        202.40        170.17        16.24 o
   5   2   0         14.74         23.89         6.09 o
   6   2   0          5.82          6.30         5.26 o
   7   2   0          0.28         -4.70         4.94 o
   8   2   0          0.43          4.28         6.24 o
   1   3   0       9898.86      11524.52       236.40 o
   2   3   0       5393.04       5739.34       129.10 o
   3   3   0       1304.80       1391.63        36.90 o
   4   3   0         17.95         10.83         4.18 o
   5   3   0          0.01          0.41         4.11 o
   6   3   0         20.17         11.89         9.56 o
   7   3   0          0.81         -1.52         5.08 o
   8   3   0          1.28         13.17         8.06 o
   0   4   0         36.15         18.18         2.90 o
   1   4   0        442.20        519.13        11.83 o
   2   4   0          1.05         -2.48         1.76 o
   3   4   0        826.30        960.47        26.40 o
   4   4   0        261.48        322.92        23.58 o
   5   4   0          1.21          3.11         3.96 o
   6   4   0          0.86         -0.53         4.38 o
   7   4   0          0.00         -0.43         6.44 o
   8   4   0          0.55         -2.12         6.42 o
   1   5   0        298.09        290.75        15.79 o
   2   5   0        443.85        472.68        12.75 o
   3   5   0       1874.88       2067.01        49.38 o
   4   5   0        204.77        240.59         9.22 o
   5   5   0         50.94         46.10         5.72 o
   6   5   0          7.28         -2.28         6.60 o
   7   5   0          3.25          0.38         7.02 o
   8   5   0          4.14          0.02         7.70 o
   0   6   0         17.52         26.21         4.72 o
   1   6   0       5504.09       5669.94       120.03 o
   2   6   0        958.71       1121.89        24.64 o
   3   6   0         65.88         70.89         4.51 o
   4   6   0         61.57         56.40         5.50 o
   5   6   0         25.58         23.45         6.90 o
   6   6   0          4.62          3.82        10.34 o
   7   6   0         14.80          5.94         6.76 o
   8   6   0          1.63          0.24         8.06 o
   1   7   0       1494.41       1364.93        35.11 o
   2   7   0        507.60        523.88        14.79 o
   3   7   0         85.84         92.75         8.65 o
   4   7   0         23.49         26.92         3.42 o
   5   7   0        120.26        113.86        11.43 o
   6   7   0          0.94         -1.67         6.13 o
   7   7   0          5.26         23.43         9.26 o
   8   7   0          0.53        -13.38        10.01 o
   0   8   0       1159.38       1144.66        39.31 o
   1   8   0       2520.67       2555.38        62.49 o
   2   8   0          9.40          9.37         3.06 o
   3   8   0         23.68         25.07         4.99 o
   4   8   0          0.23          0.54         3.37 o
   5   8   0         23.04         16.21        10.72 o
   6   8   0          4.97          1.55         8.42 o
   7   8   0          5.76         -5.84         9.72 o
   1   9   0        407.14        406.87        15.82 o
   2   9   0         87.53         90.38         6.33 o
   3   9   0        148.68        148.12        14.40 o
   4   9   0          0.62          4.18         7.84 o
   5   9   0         22.33         15.93         8.98 o
   6   9   0          1.54          4.31         9.12 o
   7   9   0          3.48         -4.85         9.03 o
   0  10   0         64.37         57.93         9.96 o
   1  10   0          0.83         -2.41         3.80 o
   2  10   0          3.92          2.63         6.41 o
   3  10   0        178.13        175.21        13.78 o
   4  10   0         13.58          8.87         7.34 o
   5  10   0          6.43         -4.40         8.21 o
   6  10   0          0.23          5.02         9.45 o
   1  11   0          2.63          4.02         4.76 o
   2  11   0        145.61        141.78        10.15 o
   3  11   0         12.86         15.26         5.18 o
   4  11   0          9.57          7.21         7.29 o
   5  11   0          0.00          1.32         8.07 o
   6  11   0          2.73        -10.86         9.32 o
   0  12   0          0.00         -2.09         5.95 o
   1  12   0          9.25          8.31         5.22 o
   2  12   0         51.77         52.29         9.82 o
   3  12   0         44.06         44.96        10.06 o
   4  12   0          1.60         14.96         8.59 o
   5  12   0          0.08        -12.10         8.07 o
   1  13   0          0.16          3.56         5.38 o
   2  13   0          9.84          8.88         5.74 o
   3  13   0         78.74         94.97        20.55 o
   4  13   0         27.03         19.36        10.13 o
   0  14   0        113.26        130.59        17.12 o
   1  14   0         30.29         25.71         7.94 o
   2  14   0          0.23         -4.47         7.95 o
   3  14   0          0.04          0.00         8.46 o
   4  14   0          0.03        -11.38         7.59 o
   1  15   0         35.07         46.43         8.98 o
   2  15   0          4.88         -5.14         9.26 o
  -9   0   1          0.09         -4.02        10.60 o
  -7   0   1         14.23         16.30        10.91 o
  -5   0   1         98.14        101.15        11.31 o
  -3   0   1         24.18         21.80         6.81 o
  -1   0   1        486.32        545.20        17.13 o
   1   0   1         85.56        111.54         5.30 o
   3   0   1          2.01         -5.11         3.41 o
   5   0   1          9.03          4.58         9.54 o
   7   0   1          1.09          0.68         6.74 o
  -8   1   1          1.85         -1.42         4.75 o
  -7   1   1          6.62          8.32         5.34 o
  -6   1   1        250.61        209.71        14.52 o
  -5   1   1         18.99         23.76         5.58 o
  -4   1   1       1275.04       1303.23        42.07 o
  -3   1   1        565.56        584.76        20.43 o
  -2   1   1       1267.29       1324.23        34.55 o
  -1   1   1       3673.16       4023.71        65.52 o
   0   1   1          3.57          7.98         0.58 o
   1   1   1      14641.52      14103.85       285.08 o
   2   1   1        467.26        429.09        12.54 o
   3   1   1         17.10         12.47         3.26 o
   4   1   1          3.95          5.89         6.32 o
   5   1   1          1.52          4.92         4.29 o
   6   1   1          2.24          2.14         4.97 o
   7   1   1          0.09          0.94         4.98 o
   8   1   1          0.04         -2.82         5.48 o
  -8   2   1          3.76          4.53         5.07 o
  -7   2   1          6.83         -2.52         4.76 o
  -6   2   1         36.68         41.18         6.92 o
  -5   2   1        262.80        296.98        26.49 o
  -4   2   1         34.91         53.96         7.10 o
  -3   2   1         14.46         14.46         3.29 o
  -2   2   1      60615.20      67116.68      1499.74 o
  -1   2   1         12.46         13.26         1.45 o
   0   2   1        797.83        514.19         9.18 o
   1   2   1       1198.25       1263.24        39.15 o
   2   2   1          4.33        117.00         5.66 o
   3   2   1          3.25          1.26         1.83 o
   4   2   1          8.63          9.85         3.83 o
   5   2   1          3.74         -1.72         3.65 o
   6   2   1          2.89         -2.46         6.97 o
   7   2   1          4.53          3.86         8.94 o
   8   2   1          0.04         -7.15         7.63 o
  -8   3   1          5.21         14.02         7.72 o
  -7   3   1          0.43         -5.46         4.94 o
  -6   3   1          0.11         -4.46         4.47 o
  -5   3   1         13.70          7.98         4.28 o
  -4   3   1       1297.16       1267.41        36.96 o
  -3   3   1       1076.91       1153.73        32.99 o
  -2   3   1       1791.86       1782.04        38.61 o
  -1   3   1      14973.41      16756.68       343.01 o
   0   3   1        551.82        550.28        11.23 o
   1   3   1       5254.19       5807.96       130.15 o
   2   3   1          5.60          5.54         1.08 o
   3   3   1        123.25        108.67         5.41 o
   4   3   1         24.17         21.13         4.52 o
   5   3   1          2.51          2.26         3.84 o
   6   3   1          1.61         -0.78         4.59 o
   7   3   1          1.30         -8.51         6.98 o
   8   3   1          0.19          4.35         7.94 o
  -8   4   1          0.02         -0.73         6.66 o
  -7   4   1          0.34          7.22         7.06 o
  -6   4   1         10.29         20.62         5.65 o
  -5   4   1         20.07         10.42         4.47 o
  -4   4   1       6816.80       8036.22       206.34 o
  -3   4   1       2885.26       2972.71        78.58 o
  -2   4   1         75.70         97.57         5.81 o
  -1   4   1        993.62       1249.39        27.89 o
   0   4   1       1115.33        898.87        20.71 o
   1   4   1       1291.63       1306.24        29.09 o
   2   4   1        941.16        771.47        17.80 o
   3   4   1        630.47        631.09        18.04 o
   4   4   1        262.19        230.79         9.24 o
   5   4   1          3.58         -1.63         3.92 o
   6   4   1          0.15          5.45         6.74 o
   7   4   1          1.08         -4.73         7.53 o
   8   4   1         11.13          9.89         8.15 o
  -8   5   1          0.02          7.43         7.37 o
  -7   5   1          1.19          9.57         7.39 o
  -6   5   1         66.67         72.76         8.12 o
  -5   5   1        282.06        313.39        14.93 o
  -4   5   1        698.00        796.41        31.07 o
  -3   5   1       3288.56       3638.11        86.03 o
  -2   5   1        148.80        160.14        10.97 o
  -1   5   1       2281.08       2129.77        46.54 o
   0   5   1       2981.16       3265.22        69.97 o
   1   5   1        101.34         96.54         5.13 o
   2   5   1        149.85        152.26         7.05 o
   3   5   1        347.86        368.03        14.06 o
   4   5   1         68.78         69.58        10.56 o
   5   5   1          8.92         12.65         2.71 o
   6   5   1          3.03          8.08         8.34 o
   7   5   1          5.61         -5.96         6.76 o
   8   5   1          9.09         11.98         9.44 o
  -8   6   1          0.39         -0.32         7.19 o
  -7   6   1          0.71          5.49         7.94 o
  -6   6   1         68.23         76.69        11.27 o
  -5   6   1          1.88          2.57         4.34 o
  -4   6   1          2.22          1.14         3.33 o
  -3   6   1        160.53        225.86        10.22 o
  -2   6   1         11.94         20.49         2.92 o
  -1   6   1       6378.50       6869.96       157.94 o
   0   6   1          3.94          4.50         4.01 o
   1   6   1       1114.13       1236.53        31.60 o
   2   6   1        139.48        175.32         7.72 o
   3   6   1        105.98        102.40         6.16 o
   4   6   1         10.94          3.37         5.39 o
   5   6   1         44.79         31.09         8.43 o
   6   6   1         13.78         11.79        14.82 o
   7   6   1          0.54         -3.86         7.01 o
   8   6   1          2.12        -10.97         7.31 o
  -8   7   1          4.27         15.18        14.40 o
  -7   7   1          0.01         -9.00         7.51 o
  -6   7   1         67.57         58.76        11.60 o
  -5   7   1        453.22        459.86        19.44 o
  -4   7   1          2.01         -0.75         3.37 o
  -3   7   1         24.77         30.63         3.44 o
  -2   7   1         76.20        104.55         9.02 o
  -1   7   1         84.43        103.94         5.42 o
   0   7   1         27.35         29.72         4.92 o
   1   7   1        433.43        369.28        15.11 o
   2   7   1          3.35         -0.07         3.07 o
   3   7   1          3.91          1.81         2.05 o
   4   7   1          7.30          7.80         6.99 o
   5   7   1          6.80         -1.21         9.99 o
   6   7   1         67.14         36.37        10.82 o
   7   7   1          2.69          7.14         8.04 o
  -7   8   1         13.96         27.90        10.10 o
  -6   8   1         24.78         34.26        10.71 o
  -5   8   1          0.08         -4.53         7.28 o
  -4   8   1        131.56        181.30        10.30 o
  -3   8   1          9.65          8.12         3.68 o
  -2   8   1         38.58         42.70         4.94 o
  -1   8   1       1587.09       1793.81        41.06 o
   0   8   1        345.65        354.44        16.16 o
   1   8   1        484.97        535.13        17.11 o
   2   8   1         48.99         46.93         5.78 o
   3   8   1          6.44         11.26         3.58 o
   4   8   1         19.28         31.41         8.05 o
   5   8   1         27.33         38.14         9.45 o
   6   8   1          8.20          8.64         8.00 o
   7   8   1          0.00          3.79         8.82 o
  -7   9   1         75.89         58.26        13.88 o
  -6   9   1          2.47          8.59        10.50 o
  -5   9   1         23.90         45.72         8.99 o
  -4   9   1          3.85          2.38         4.16 o
  -3   9   1        115.18        111.05         8.39 o
  -2   9   1          7.31          6.23         5.15 o
  -1   9   1        122.48        141.73         7.38 o
   0   9   1        809.77        788.57        21.12 o
   1   9   1         41.97         53.82         6.07 o
   2   9   1         34.84         32.68         5.07 o
   3   9   1         51.81         42.37         5.64 o
   4   9   1          6.67         15.63         8.18 o
   5   9   1          3.00         -4.99         9.53 o
   6   9   1          0.44          7.24         8.94 o
   7   9   1          4.14         -7.94         8.89 o
  -6  10   1          3.63          9.24         9.90 o
  -5  10   1         13.75          8.00         9.12 o
  -4  10   1        130.80        111.51        16.61 o
  -3  10   1        458.92        502.93        19.37 o
  -2  10   1        162.40        166.08        12.82 o
  -1  10   1         64.63         83.79         7.56 o
   0  10   1          7.86          9.92         4.03 o
   1  10   1         16.19         20.77         4.84 o
   2  10   1         31.88         20.45         5.59 o
   3  10   1         26.17         18.99         5.24 o
   4  10   1          0.88         -3.23         7.62 o
   5  10   1          6.77          8.61         9.10 o
   6  10   1          3.49         -6.58         8.48 o
  -6  11   1          0.01         -6.73        11.58 o
  -5  11   1        124.59        129.42        16.51 o
  -4  11   1         29.63         28.98        13.48 o
  -3  11   1        101.61        103.34         8.95 o
  -2  11   1        119.61         86.89        11.14 o
  -1  11   1          3.40          4.16         4.71 o
   0  11   1         10.05          6.77         4.40 o
   1  11   1          8.18          6.50         4.69 o
   2  11   1         79.15         88.46         8.08 o
   3  11   1         29.14         23.12         8.35 o
   4  11   1          2.19         13.79         9.33 o
   5  11   1          4.46          7.87         9.57 o
   6  11   1          0.05         15.49        10.98 o
  -5  12   1         19.35         26.09        15.78 o
  -4  12   1          7.84         17.31         9.18 o
  -3  12   1         18.52         17.37         8.11 o
  -2  12   1         92.98         85.35         8.79 o
  -1  12   1         10.78         15.65         5.80 o
   0  12   1          1.69         -5.72         3.81 o
   1  12   1          0.00         -1.18         4.90 o
   2  12   1         18.99         15.57         5.79 o
   3  12   1          1.21         -1.74         6.72 o
   4  12   1         15.41         16.27         9.57 o
   5  12   1          1.41          8.96         9.94 o
  -5  13   1         24.10         11.86        10.20 o
  -4  13   1         48.89         34.28        10.26 o
  -3  13   1         39.20         45.63        11.01 o
  -2  13   1          3.33         -1.31         5.50 o
  -1  13   1          0.90         -6.71         5.59 o
   0  13   1          4.76         -2.62         6.29 o
   1  13   1         18.51          8.54         5.42 o
   2  13   1          4.17          8.83         5.62 o
   3  13   1          2.69          7.00         8.15 o
   4  13   1          4.08         -0.22         9.20 o
  -4  14   1          2.07         -2.03        12.88 o
  -3  14   1          6.58         11.32         9.03 o
  -2  14   1          0.11         -5.42         7.99 o
  -1  14   1         32.02         32.84         8.09 o
   0  14   1          4.59          9.74         7.18 o
   1  14   1         11.76         18.52         7.28 o
   2  14   1          1.08         -2.63         7.68 o
   3  14   1          5.04         16.85         9.44 o
  -2  15   1          0.02         -6.59        13.91 o
  -1  15   1         18.72          0.44         6.92 o
   0  15   1         19.90         17.13         7.38 o
   1  15   1         43.55         46.38         9.42 o
   2  15   1          0.17         -6.49         7.98 o
  -8   0   2          0.40         -9.71         6.47 o
  -6   0   2          2.93          5.49         5.83 o
  -4   0   2        380.12        490.48        25.60 o
  -2   0   2         40.80         15.87         3.91 o
   0   0   2       8898.18      10001.34       249.94 o
   2   0   2        507.75        446.82        25.88 o
   4   0   2        211.32        197.96        14.35 o
   6   0   2         16.12         19.99         7.36 o
   8   0   2          0.21         -1.34         8.42 o
  -9   1   2          0.00          0.33         6.28 o
  -8   1   2          3.11          6.28         5.23 o
  -7   1   2          1.92         -1.47         4.31 o
  -6   1   2        119.55        124.65        13.96 o
  -5   1   2         87.13         98.28         8.26 o
  -4   1   2        789.09        800.69        25.04 o
  -3   1   2       1367.70       1482.89        40.82 o
  -2   1   2       1490.78       1271.16        28.14 o
  -1   1   2      16685.76      16158.21       246.80 o
   0   1   2       3641.17       2738.12        49.02 o
   1   1   2        781.27        774.06        18.03 o
   2   1   2        216.45        168.90         6.30 o
   3   1   2        152.01        177.03         9.69 o
   4   1   2         12.43          8.59         3.61 o
   5   1   2          0.09          1.07         3.77 o
   6   1   2          6.85          1.66         4.54 o
   7   1   2          0.27         -0.03         4.83 o
   8   1   2          0.25         -2.03         6.50 o
  -8   2   2          0.95          6.89         5.12 o
  -7   2   2          2.61          1.26         5.39 o
  -6   2   2         15.34         13.63         5.06 o
  -5   2   2       1778.35       1827.67        52.14 o
  -4   2   2         31.84         27.96         4.38 o
  -3   2   2         63.12         70.71         5.30 o
  -2   2   2      31727.61      36704.61       704.69 o
  -1   2   2       1725.80       1665.02        30.81 o
   0   2   2         24.48         26.67         1.56 o
   1   2   2       2876.45       2781.54        80.90 o
   2   2   2       1535.38       1516.69        44.14 o
   3   2   2          2.96          5.63         2.40 o
   4   2   2          8.23          5.68         4.55 o
   5   2   2          0.07         -1.24         3.28 o
   6   2   2          0.25          1.88         4.61 o
   7   2   2          3.46          8.65         7.66 o
   8   2   2          1.81         -2.31         6.94 o
  -8   3   2         31.71         38.61         8.86 o
  -7   3   2          5.67          4.90         5.32 o
  -6   3   2         15.31          8.58         6.58 o
  -5   3   2         13.05          7.09         7.77 o
  -4   3   2         17.94         15.15         4.47 o
  -3   3   2       2483.78       2306.32        61.69 o
  -2   3   2        961.56       1140.26        25.98 o
  -1   3   2       5705.64       5394.59       123.18 o
   0   3   2         42.20         54.35         4.21 o
   1   3   2       1282.08       1160.70        48.07 o
   2   3   2          3.50          1.10         3.10 o
   3   3   2         83.04        109.49         7.13 o
   4   3   2         46.41         49.29         4.49 o
   5   3   2          2.18         -0.78         3.26 o
   6   3   2         14.03          3.73         4.94 o
   7   3   2          0.34          5.54         7.45 o
   8   3   2         18.43         25.28        10.64 o
  -8   4   2          2.14          2.90         6.66 o
  -7   4   2         12.84         15.01         5.56 o
  -6   4   2         19.31         19.55         6.29 o
  -5   4   2          0.67          5.21         4.24 o
  -4   4   2       8123.25       8989.20       230.26 o
  -3   4   2       6772.78       7153.73       185.21 o
  -2   4   2        104.54        108.54         4.89 o
  -1   4   2        215.90        235.86        11.39 o
   0   4   2       2629.59       2642.50        61.73 o
   1   4   2        142.00        126.83         5.33 o
   2   4   2         20.63         13.01         7.49 o
   3   4   2        388.05        336.76        32.35 o
   4   4   2        127.19        132.03         5.51 o
   5   4   2          5.68          8.73         3.84 o
   6   4   2          0.35         -4.23         4.46 o
   7   4   2          0.95          0.97         7.36 o
   8   4   2          4.93         16.53        10.56 o
  -8   5   2          1.33         -5.96         6.66 o
  -7   5   2          1.18          9.70         6.59 o
  -6   5   2         76.09         76.03         7.55 o
  -5   5   2          2.71          2.91         5.70 o
  -4   5   2          1.64          2.59         4.12 o
  -3   5   2       7255.61       7632.19       175.72 o
  -2   5   2        548.64        540.04        16.19 o
  -1   5   2        761.08        682.49        18.83 o
   0   5   2         13.30         15.66         2.66 o
   1   5   2         81.87         63.45         4.14 o
   2   5   2        172.92        169.86         9.51 o
   3   5   2          5.33         20.00        12.26 o
   4   5   2         98.33        114.89        12.49 o
   5   5   2          8.68         14.98         6.87 o
   6   5   2         10.21         12.53         8.63 o
   7   5   2          1.67          0.60         8.17 o
   8   5   2          0.63         -7.44         7.59 o
  -8   6   2         12.61         11.76         8.95 o
  -7   6   2          8.31          9.87         6.59 o
  -6   6   2        825.09        837.89        30.98 o
  -5   6   2         29.82         35.04         5.47 o
  -4   6   2         34.15         45.25         5.92 o
  -3   6   2        405.75        415.97        12.87 o
  -2   6   2        114.01        100.36         6.72 o
  -1   6   2        494.39        580.16        15.14 o
   0   6   2        289.14        261.45         8.94 o
   1   6   2         33.84         47.87         5.37 o
   2   6   2        607.50        576.79        16.04 o
   3   6   2         38.16         39.19         7.94 o
   4   6   2          0.71          3.46         5.78 o
   5   6   2          0.21         12.55         8.85 o
   6   6   2         20.87         19.07         9.81 o
   7   6   2          0.01         -0.88         7.40 o
   8   6   2         13.73         -0.68         8.85 o
  -8   7   2          8.46        -12.04        32.35 o
  -7   7   2         53.14         68.76        16.53 o
  -6   7   2        132.30        168.72        13.28 o
  -5   7   2       1237.76       1255.53        34.37 o
  -4   7   2          0.00          0.73         3.16 o
  -3   7   2          2.32          7.49         3.61 o
  -2   7   2        388.10        469.64        16.33 o
  -1   7   2        238.52        225.78         8.40 o
   0   7   2       1043.69        968.13        23.69 o
   1   7   2         15.66         11.79         3.37 o
   2   7   2        102.57        116.60        11.82 o
   3   7   2         33.42         32.26         7.33 o
   4   7   2          0.02          2.04         6.38 o
   5   7   2         37.15         35.73        10.36 o
   6   7   2          0.19          2.53         6.91 o
   7   7   2          0.99         -5.42         7.47 o
  -7   8   2         14.30          9.07         9.79 o
  -6   8   2         78.61        109.27        14.17 o
  -5   8   2         19.05         19.86         9.09 o
  -4   8   2         83.01        113.64        11.16 o
  -3   8   2         62.14         81.64         7.36 o
  -2   8   2         54.31         61.98         6.67 o
  -1   8   2       1252.42       1260.23        27.81 o
   0   8   2        105.05         79.77         5.74 o
   1   8   2         72.05         49.76         6.74 o
   2   8   2          4.87          5.92         3.43 o
   3   8   2         21.65         21.11         3.50 o
   4   8   2         21.61         25.34         8.12 o
   5   8   2          4.05          4.31         7.35 o
   6   8   2         43.53         27.06        12.09 o
   7   8   2          0.00         -9.20         7.65 o
  -7   9   2         52.76         41.72        10.74 o
  -6   9   2          0.82          3.41         8.76 o
  -5   9   2          0.36         17.71         9.15 o
  -4   9   2          8.16          9.56         6.13 o
  -3   9   2         12.99          1.05         4.38 o
  -2   9   2         66.39         62.33         6.80 o
  -1   9   2          6.51          6.54         2.90 o
   0   9   2         13.79         14.95         4.32 o
   1   9   2         13.84         17.92         4.57 o
   2   9   2         20.39         29.84         5.05 o
   3   9   2          6.51          5.51         3.49 o
   4   9   2         26.22         10.05        11.84 o
   5   9   2         15.30         28.46         9.24 o
   6   9   2          4.84         -3.06         8.40 o
   7   9   2          0.55         -5.63         8.48 o
  -6  10   2         49.17         32.72        11.27 o
  -5  10   2         23.10         24.68         8.53 o
  -4  10   2        102.70        100.21         8.40 o
  -3  10   2        490.52        528.95        22.39 o
  -2  10   2        167.03        170.56        13.50 o
  -1  10   2         21.86         21.84         3.75 o
   0  10   2          3.53          2.04         3.84 o
   1  10   2         33.61         32.34         6.78 o
   2  10   2         73.44         59.98         6.77 o
   3  10   2          0.00          1.32         6.32 o
   4  10   2          8.55         10.92         8.69 o
   5  10   2          4.17          5.25         8.67 o
   6  10   2          0.89         -8.74         8.63 o
  -6  11   2          1.83         -5.97         9.52 o
  -5  11   2         11.73          3.59         9.90 o
  -4  11   2         11.80         16.70         8.19 o
  -3  11   2         60.14         28.32         8.90 o
  -2  11   2        177.86        198.22        12.32 o
  -1  11   2          0.44          1.81         4.50 o
   0  11   2          2.98         -1.24         3.88 o
   1  11   2         15.70         12.50         5.12 o
   2  11   2          6.79          0.47         4.42 o
   3  11   2         90.87         89.84        11.62 o
   4  11   2          2.54          6.50         8.26 o
   5  11   2          0.03         -8.97         8.48 o
   6  11   2          3.33          9.87         9.58 o
  -5  12   2         88.32         87.41        15.47 o
  -4  12   2         55.29         57.72        11.50 o
  -3  12   2         80.20         90.62         9.04 o
  -2  12   2         21.37         19.73         6.11 o
  -1  12   2          0.58          0.11         4.96 o
   0  12   2          5.20          3.11         6.90 o
   1  12   2         92.52         88.06         9.08 o
   2  12   2          0.83          7.72         5.24 o
   3  12   2          4.89          9.74         8.11 o
   4  12   2          0.02         14.44        12.49 o
   5  12   2          1.98         -0.91        14.34 o
  -5  13   2         20.26         19.49        11.66 o
  -4  13   2         60.66         61.63        12.02 o
  -3  13   2         52.73         29.53        10.02 o
  -2  13   2         15.39          7.43         6.08 o
  -1  13   2          2.98          4.36         5.35 o
   0  13   2          3.87          9.07         5.33 o
   1  13   2          3.93          6.44         6.99 o
   2  13   2          2.99          1.19         7.00 o
   3  13   2          2.04          2.94         8.26 o
   4  13   2          6.97        -11.22         8.27 o
  -4  14   2          0.60          4.73         9.42 o
  -3  14   2          5.71          5.87         9.48 o
  -2  14   2          0.86         -0.95         7.67 o
  -1  14   2         15.99         14.44         6.37 o
   0  14   2          6.40          4.66         7.60 o
   1  14   2         13.28         26.72         7.77 o
   2  14   2          1.56         12.54         7.98 o
   3  14   2          0.07         14.65         8.97 o
  -2  15   2          3.73          2.20         9.26 o
  -1  15   2         24.92         24.09        11.60 o
   0  15   2          0.02          3.44         6.54 o
   1  15   2          1.85         10.02        10.18 o
   2  15   2          2.90         -7.93         9.40 o
  -9   0   3          0.35         -4.30        10.69 o
  -7   0   3       1120.43       1145.91        43.84 o
  -5   0   3         36.35         51.68        12.50 o
  -3   0   3        859.33        821.48        35.28 o
  -1   0   3      14514.59      13690.97       312.69 o
   1   0   3        338.78        333.55        13.24 o
   3   0   3         58.40         56.53         8.85 o
   5   0   3         14.33         16.95         7.15 o
   7   0   3         14.62         13.44         7.85 o
  -9   1   3          0.00         -6.94        11.05 o
  -8   1   3          0.46         -3.02         4.69 o
  -7   1   3          6.32          5.40         4.68 o
  -6   1   3        371.69        389.23        17.40 o
  -5   1   3         90.69         75.89         6.85 o
  -4   1   3        968.58        969.15        26.37 o
  -3   1   3       1065.07        949.02        24.74 o
  -2   1   3       2211.99       2027.16        40.38 o
  -1   1   3        112.87        124.13         4.62 o
   0   1   3        195.38        166.50         4.22 o
   1   1   3       1706.22       1849.72        46.73 o
   2   1   3        238.39        243.11         8.07 o
   3   1   3          9.03         10.06         3.04 o
   4   1   3         26.11         21.16         8.34 o
   5   1   3          7.03          8.34         5.18 o
   6   1   3         10.94          6.91         4.69 o
   7   1   3         10.08          6.62         5.46 o
   8   1   3         17.98         24.67        13.61 o
  -8   2   3          0.14          7.21         5.25 o
  -7   2   3          8.07          6.83         5.49 o
  -6   2   3         53.93         56.28         8.76 o
  -5   2   3       1170.49       1137.48        34.67 o
  -4   2   3          0.18         -1.46         2.77 o
  -3   2   3        302.49        306.25        16.80 o
  -2   2   3         45.31         64.62         4.59 o
  -1   2   3        101.03         93.42         3.21 o
   0   2   3       1755.50       1557.21        33.02 o
   1   2   3       1253.16       1205.15        31.00 o
   2   2   3        100.88         92.12         4.28 o
   3   2   3         39.56         32.31         3.29 o
   4   2   3         11.08          3.45         3.04 o
   5   2   3         18.66         20.44         4.94 o
   6   2   3          8.31          5.05         4.94 o
   7   2   3         64.85         71.35         8.76 o
   8   2   3          0.80         -2.30         7.06 o
  -8   3   3         67.77         45.77         9.36 o
  -7   3   3          0.00         -2.51         4.65 o
  -6   3   3          6.53         -0.15         4.05 o
  -5   3   3        374.81        347.12        14.31 o
  -4   3   3        663.55        631.59        18.90 o
  -3   3   3        595.15        668.24        17.03 o
  -2   3   3        490.68        478.39        11.32 o
  -1   3   3        496.22        428.40        11.03 o
   0   3   3       2084.06       1872.79        39.95 o
   1   3   3         94.58        114.70         6.19 o
   2   3   3        509.78        473.02        21.91 o
   3   3   3         18.62         28.44         6.21 o
   4   3   3         82.59         80.20         7.82 o
   5   3   3         10.81         11.85         5.84 o
   6   3   3          6.81         10.78         4.95 o
   7   3   3         55.62         76.86        16.35 o
   8   3   3        138.56        130.98        14.68 o
  -8   4   3          2.72          1.31         6.81 o
  -7   4   3         30.01         44.05         6.86 o
  -6   4   3          4.13          2.56         4.28 o
  -5   4   3         13.30         16.15         4.36 o
  -4   4   3       3727.54       4229.27       100.11 o
  -3   4   3        254.43        294.64        10.14 o
  -2   4   3         75.19         64.77         3.81 o
  -1   4   3          0.25          2.84         2.36 o
   0   4   3       1349.97       1345.74        32.83 o
   1   4   3        255.99        247.29         7.91 o
   2   4   3         25.14         33.52        10.22 o
   3   4   3          0.10         -0.23         4.25 o
   4   4   3          3.37          4.40         7.15 o
   5   4   3          4.02          3.32         2.75 o
   6   4   3         37.72         45.24        10.28 o
   7   4   3          9.51         28.86        10.47 o
   8   4   3          7.19         19.02        11.24 o
  -8   5   3          0.39          9.01        10.58 o
  -7   5   3         22.38         17.43         6.94 o
  -6   5   3          6.17          9.02         4.96 o
  -5   5   3        126.14        116.18         8.12 o
  -4   5   3         41.98         60.55         5.72 o
  -3   5   3        433.67        466.11        18.66 o
  -2   5   3        441.12        417.54        13.59 o
  -1   5   3        201.52        232.03         9.37 o
   0   5   3          4.10         -0.38         2.35 o
   1   5   3         82.17         85.93         5.66 o
   2   5   3        550.48        503.31        24.32 o
   3   5   3          6.64          7.36         4.74 o
   4   5   3         12.46         15.01         6.87 o
   5   5   3         26.97         44.37         9.98 o
   6   5   3         58.92         66.70        17.71 o
   7   5   3          0.73         11.58         8.82 o
   8   5   3          4.42         -2.34        12.26 o
  -8   6   3         61.95         62.14        17.33 o
  -7   6   3          0.35         -1.13         6.26 o
  -6   6   3       1188.14       1303.32        40.02 o
  -5   6   3        117.99        125.43         8.63 o
  -4   6   3          6.47          9.97         3.55 o
  -3   6   3         10.81          6.99         3.59 o
  -2   6   3         70.82         95.85         6.71 o
  -1   6   3         98.88         91.79         7.79 o
   0   6   3        183.66        155.21         6.94 o
   1   6   3          6.64          0.41         2.53 o
   2   6   3        101.66         94.84         9.49 o
   3   6   3        163.56        152.20        14.20 o
   4   6   3         61.75         48.08        14.64 o
   5   6   3          1.15         -8.17        12.94 o
   6   6   3         60.51         63.73        12.70 o
   7   6   3          0.51        -12.81        11.24 o
   8   6   3         15.24          9.27        11.18 o
  -8   7   3          7.13        -18.90        12.60 o
  -7   7   3          0.08          4.04         8.76 o
  -6   7   3          8.19         24.91         7.58 o
  -5   7   3       1049.88       1029.53        29.43 o
  -4   7   3         29.32         25.97         4.16 o
  -3   7   3         63.00         61.78         7.54 o
  -2   7   3          1.56         -0.18         3.28 o
  -1   7   3         62.66         58.52         4.37 o
   0   7   3         33.81         24.55         3.86 o
   1   7   3          1.55         -1.06         2.81 o
   2   7   3          4.99          3.76         3.37 o
   3   7   3         68.74         65.11        10.35 o
   4   7   3         50.75         51.37        10.08 o
   5   7   3          4.59         -6.83         6.68 o
   6   7   3          8.62         14.98        12.94 o
   7   7   3          0.10         -5.60         7.81 o
  -7   8   3          0.18         16.76        12.46 o
  -6   8   3         76.03         96.91        13.51 o
  -5   8   3         25.67         27.31         6.65 o
  -4   8   3          4.26          8.36         4.48 o
  -3   8   3         52.23         61.84         8.91 o
  -2   8   3         50.81         39.03         5.69 o
  -1   8   3          5.14          1.74         2.89 o
   0   8   3         44.59         47.75         5.90 o
   1   8   3         45.41         40.13         4.97 o
   2   8   3         38.97         41.82         7.66 o
   3   8   3          7.60         20.54         7.66 o
   4   8   3          8.57          1.79         7.66 o
   5   8   3         21.70         28.66         9.24 o
   6   8   3          1.32         -1.39         7.60 o
   7   8   3          5.99          9.63        10.30 o
  -7   9   3        406.42        324.77        25.07 o
  -6   9   3          6.80          6.59         9.17 o
  -5   9   3          0.00          5.80         8.51 o
  -4   9   3         14.42         10.36         5.40 o
  -3   9   3          7.08          5.70         4.79 o
  -2   9   3        174.61        194.17        15.60 o
  -1   9   3          7.09         11.18         3.05 o
   0   9   3          0.19          2.01         3.81 o
   1   9   3         59.51         50.37         5.79 o
   2   9   3         26.86         20.78         4.67 o
   3   9   3         24.13         26.18         8.90 o
   4   9   3         75.23         73.26        11.34 o
   5   9   3          8.47         17.77         8.78 o
   6   9   3         20.52         -7.45         7.99 o
   7   9   3          0.88         -1.07         9.10 o
  -6  10   3         38.56         49.35        12.80 o
  -5  10   3         49.77         39.30        11.47 o
  -4  10   3         47.03         53.84         7.60 o
  -3  10   3        194.94        198.05        16.13 o
  -2  10   3          1.20         -5.84         3.89 o
  -1  10   3        184.63        168.83         8.16 o
   0  10   3          7.36          5.50         4.01 o
   1  10   3          5.00          4.07         4.18 o
   2  10   3          0.09          1.46         4.13 o
   3  10   3         21.33         32.91         8.72 o
   4  10   3         25.56         32.19        10.01 o
   5  10   3         14.94         18.54         8.91 o
   6  10   3         12.32         15.07         9.53 o
  -6  11   3          0.19         -0.75         9.14 o
  -5  11   3         45.11         52.13        10.55 o
  -4  11   3          9.50         15.85         7.61 o
  -3  11   3          0.14         -4.00         6.67 o
  -2  11   3         12.26          8.31         5.59 o
  -1  11   3         18.01         20.82         5.94 o
   0  11   3          0.88         -0.28         3.99 o
   1  11   3         10.46         12.38         5.17 o
   2  11   3          0.99          1.23         5.30 o
   3  11   3          2.96         17.02         9.63 o
   4  11   3          7.16          0.46         7.96 o
   5  11   3          0.96        -11.29         7.53 o
   6  11   3          2.25         22.04        11.17 o
  -5  12   3         81.09         60.95        12.13 o
  -4  12   3         25.29         16.45         9.52 o
  -3  12   3          6.38         15.07         6.71 o
  -2  12   3          0.26          4.14         5.26 o
  -1  12   3          1.79          8.00         5.46 o
   0  12   3          0.31         -4.89         4.47 o
   1  12   3          0.84         -3.40         4.56 o
   2  12   3         49.30         36.74         9.15 o
   3  12   3          1.16         -9.58         6.38 o
   4  12   3          0.06         -2.37         8.63 o
   5  12   3          2.86         -1.96         9.08 o
  -5  13   3          9.93          2.50         8.57 o
  -4  13   3         61.02         51.22        11.55 o
  -3  13   3          4.66         -2.44         8.09 o
  -2  13   3          0.13         -2.96         5.37 o
  -1  13   3          3.72          1.94         5.35 o
   0  13   3          1.88         -3.06         5.11 o
   1  13   3         34.62         34.00         6.79 o
   2  13   3          1.09         -4.50         7.29 o
   3  13   3          0.55          2.24         8.41 o
   4  13   3          2.82         -5.84         9.38 o
  -4  14   3          2.88         -8.13         9.17 o
  -3  14   3          3.90         13.18         9.34 o
  -2  14   3          2.53         -8.84         5.93 o
  -1  14   3          2.94          5.98         6.03 o
   0  14   3          0.76          1.51         6.01 o
   1  14   3          0.22         -6.51         5.84 o
   2  14   3         15.88         17.81         9.78 o
   3  14   3          0.93          0.64         7.97 o
  -2  15   3          3.22         15.90        11.01 o
  -1  15   3          4.42         -1.49         7.33 o
   0  15   3          0.05         -0.21         6.47 o
   1  15   3          0.70          1.98         9.66 o
   2  15   3          0.24         -5.40         8.82 o
  -8   0   4          1.83         17.43        11.01 o
  -6   0   4          6.06          6.83         5.80 o
  -4   0   4        672.69        732.39        34.10 o
  -2   0   4       1421.47       1380.64        43.02 o
   0   0   4       7156.60       6163.07       218.73 o
   2   0   4        229.30        258.00        13.08 o
   4   0   4        139.02        153.52        12.76 o
   6   0   4          2.82         -2.13         5.89 o
   8   0   4         11.72         -2.04        11.58 o
  -9   1   4          0.08        -10.90         7.27 o
  -8   1   4          0.87          5.45         5.74 o
  -7   1   4          6.67          2.69         4.54 o
  -6   1   4        416.66        400.89        20.05 o
  -5   1   4          0.02         -0.16         3.42 o
  -4   1   4        389.99        388.45        13.59 o
  -3   1   4         38.04         35.85         3.49 o
  -2   1   4       1872.81       1773.19        38.80 o
  -1   1   4        321.06        464.39        11.10 o
   0   1   4        353.26        285.52        10.21 o
   1   1   4          0.13          2.67         1.33 o
   2   1   4         11.87          8.73         1.94 o
   3   1   4         65.36         64.43         5.85 o
   4   1   4          4.31          0.30         4.89 o
   5   1   4        233.05        277.76        14.65 o
   6   1   4          9.46          3.82         4.42 o
   7   1   4          0.48         -5.73         4.78 o
   8   1   4          1.06          1.22         7.31 o
  -8   2   4          2.23         -2.50         6.92 o
  -7   2   4          4.07          2.82         5.09 o
  -6   2   4         53.76         48.60         6.41 o
  -5   2   4         71.68         94.47         9.86 o
  -4   2   4         36.54         48.15         6.18 o
  -3   2   4       1005.60        990.40        25.78 o
  -2   2   4         46.67         49.11         2.46 o
  -1   2   4         20.18         24.98         2.01 o
   0   2   4          1.20          2.68         1.59 o
   1   2   4        470.79        519.97        14.62 o
   2   2   4         54.62         41.88         2.75 o
   3   2   4        127.90        132.58         6.05 o
   4   2   4          0.91          1.08         3.95 o
   5   2   4          0.07          2.90         3.79 o
   6   2   4          0.11          6.98         5.66 o
   7   2   4        138.03        131.16        13.88 o
   8   2   4          0.53         12.33         7.90 o
  -8   3   4         80.93         60.15        10.39 o
  -7   3   4          0.01         -0.78         4.53 o
  -6   3   4          1.69         -1.41         4.22 o
  -5   3   4         20.61         19.92         4.37 o
  -4   3   4          4.22          9.41         3.34 o
  -3   3   4        236.17        188.18         7.56 o
  -2   3   4        206.32        191.25         5.87 o
  -1   3   4       1038.28       1050.18        21.96 o
   0   3   4       2095.46       1795.56        47.24 o
   1   3   4        118.52        113.41         4.94 o
   2   3   4        122.87        103.60         9.15 o
   3   3   4        280.64        269.97        10.90 o
   4   3   4         57.76         64.74         5.56 o
   5   3   4          0.13          0.51         3.34 o
   6   3   4          0.16          0.82         9.02 o
   7   3   4        166.40        152.58        32.01 o
   8   3   4        147.60        181.88        17.36 o
  -8   4   4          6.14          3.59        10.21 o
  -7   4   4          0.01          2.16         4.96 o
  -6   4   4         12.41          2.02         5.25 o
  -5   4   4        152.89        172.43         9.78 o
  -4   4   4        847.93        909.19        25.35 o
  -3   4   4        112.06        107.62         6.90 o
  -2   4   4         11.36         21.35         3.48 o
  -1   4   4         12.07         20.47         3.11 o
   0   4   4         30.44         42.40         7.30 o
   1   4   4        187.12        156.61         6.59 o
   2   4   4          5.34          8.55         5.79 o
   3   4   4        219.42        203.33        15.17 o
   4   4   4          0.49         -6.11         4.07 o
   5   4   4         71.72         66.47        10.76 o
   6   4   4         19.02         23.88         9.11 o
   7   4   4         25.00         40.58        11.79 o
   8   4   4          0.21          5.15         9.38 o
  -8   5   4          5.96         23.98        11.68 o
  -7   5   4          0.79         -7.11         4.74 o
  -6   5   4         65.84         80.90        10.06 o
  -5   5   4        206.54        215.02        19.05 o
  -4   5   4          2.54          4.65         3.43 o
  -3   5   4         27.58         31.10         4.79 o
  -2   5   4          2.08          2.35         2.86 o
  -1   5   4         44.63         39.36         4.34 o
   0   5   4        138.58        122.90         6.57 o
   1   5   4        329.34        263.53         9.03 o
   2   5   4        147.17        131.96        11.53 o
   3   5   4         11.59         12.82         6.13 o
   4   5   4         17.85         29.73         7.85 o
   5   5   4          2.90          1.85        13.28 o
   6   5   4        425.81        448.66        30.72 o
   7   5   4         12.13         16.01        10.28 o
   8   5   4          1.19         -2.33         9.11 o
  -8   6   4         14.31         29.29        15.47 o
  -7   6   4          0.00          1.45         6.75 o
  -6   6   4        614.27        636.63        32.74 o
  -5   6   4         21.23         33.25         5.57 o
  -4   6   4          3.47          7.00         3.55 o
  -3   6   4        111.79        125.35         7.97 o
  -2   6   4        102.15        115.12        10.42 o
  -1   6   4        131.29        140.66         6.32 o
   0   6   4        148.80        141.37        11.47 o
   1   6   4         16.15         15.57         3.75 o
   2   6   4        148.34        128.63         6.79 o
   3   6   4        105.86        119.53        20.43 o
   4   6   4          0.02          1.73         6.21 o
   5   6   4         22.04         21.29         9.11 o
   6   6   4          1.69          3.64         8.82 o
   7   6   4          1.35         -8.17         8.19 o
  -8   7   4          2.52         -3.12        17.03 o
  -7   7   4         38.30         11.66         8.94 o
  -6   7   4         23.93         30.75        12.75 o
  -5   7   4        257.40        280.70        14.94 o
  -4   7   4         11.78         22.39         4.93 o
  -3   7   4         19.07         11.52         4.71 o
  -2   7   4         21.73         22.35         4.46 o
  -1   7   4        114.42        108.28         5.90 o
   0   7   4         42.26         41.72         4.87 o
   1   7   4         10.72         11.35         6.59 o
   2   7   4         30.93         37.67         3.44 o
   3   7   4          0.00         -1.78         5.04 o
   4   7   4         12.41          3.83         7.49 o
   5   7   4          1.32         10.75         8.51 o
   6   7   4          1.32          0.96         8.15 o
   7   7   4          7.54          3.47         9.49 o
  -7   8   4         38.24         27.12        15.17 o
  -6   8   4         44.48         54.55        13.63 o
  -5   8   4          8.69         19.34         6.28 o
  -4   8   4          7.23          5.84         5.01 o
  -3   8   4        154.76        157.48        14.65 o
  -2   8   4          3.97          5.09         4.23 o
  -1   8   4          2.40         -0.99         2.81 o
   0   8   4          0.02          1.61         3.16 o
   1   8   4         12.31         11.91         4.24 o
   2   8   4          5.23          6.74         3.31 o
   3   8   4         44.11         35.31         9.31 o
   4   8   4        198.06        147.73        17.26 o
   5   8   4          1.32          6.05         9.88 o
   6   8   4          0.01         -3.78         8.51 o
   7   8   4          1.05         -4.05        10.76 o
  -7   9   4        133.31        104.28        21.89 o
  -6   9   4          7.88         24.12        11.07 o
  -5   9   4         20.14         16.05         5.71 o
  -4   9   4          0.14          3.37         5.21 o
  -3   9   4         13.18         12.25         5.65 o
  -2   9   4          6.23         -0.27         4.21 o
  -1   9   4         18.09          7.59         3.48 o
   0   9   4         19.56         17.10         4.23 o
   1   9   4          3.47          3.96         5.12 o
   2   9   4         35.70         33.14         4.83 o
   3   9   4         17.52         15.14         9.44 o
   4   9   4          2.35         -0.95         6.31 o
   5   9   4          0.05          4.42         7.50 o
   6   9   4         11.11         17.25         9.68 o
  -6  10   4         22.10          9.95        10.85 o
  -5  10   4          6.26          9.52         8.30 o
  -4  10   4          6.45         -4.45         4.66 o
  -3  10   4         16.35         12.24        11.31 o
  -2  10   4         10.74          6.89         7.62 o
  -1  10   4         40.97         52.76         4.72 o
   0  10   4          9.43          0.01         3.91 o
   1  10   4         21.90         23.86         5.44 o
   2  10   4         27.14         33.06        11.41 o
   3  10   4          1.44         -0.58         7.11 o
   4  10   4         19.56         22.95        11.29 o
   5  10   4         16.32         17.38        13.89 o
   6  10   4          0.91        -11.74         8.49 o
  -6  11   4          0.22          3.23         9.97 o
  -5  11   4          6.43         -4.95        10.97 o
  -4  11   4         63.68         59.44        12.17 o
  -3  11   4          1.54         -7.10         4.73 o
  -2  11   4          0.01         -2.92         4.26 o
  -1  11   4          6.63         11.97         5.37 o
   0  11   4          0.06          3.07         4.03 o
   1  11   4          9.68          8.62         5.14 o
   2  11   4         95.31        107.61         8.65 o
   3  11   4          0.02        -10.10         6.73 o
   4  11   4         29.09         17.82         8.71 o
   5  11   4          2.97          6.96         9.52 o
  -5  12   4         38.04         33.80         9.47 o
  -4  12   4          0.58         -1.31         7.29 o
  -3  12   4          0.01         -2.93         5.42 o
  -2  12   4          7.29          1.41         5.61 o
  -1  12   4          0.14         -5.95         5.24 o
   0  12   4         55.54         50.65         6.93 o
   1  12   4          0.09         -5.48         4.93 o
   2  12   4         10.35         11.35         7.76 o
   3  12   4         14.73         32.92        10.02 o
   4  12   4          0.68          0.65        12.21 o
   5  12   4          5.84         12.64        11.31 o
  -4  13   4          7.97          1.95         9.16 o
  -3  13   4          3.76         -0.36         6.15 o
  -2  13   4          0.71          9.29         6.13 o
  -1  13   4          0.02          3.07         5.49 o
   0  13   4         10.72          6.19         6.87 o
   1  13   4         22.95         20.92         7.36 o
   2  13   4         76.21         64.93        11.18 o
   3  13   4          3.64          2.47         9.31 o
   4  13   4          0.27         21.23        14.80 o
  -3  14   4          1.50        -12.30         8.20 o
  -2  14   4         13.44         14.78         7.16 o
  -1  14   4          2.59          2.69         5.93 o
   0  14   4          2.71         -4.67         6.04 o
   1  14   4          0.02         -1.51         8.24 o
   2  14   4          0.13          0.46         9.32 o
   3  14   4          3.89          8.48         9.38 o
  -2  15   4          0.18          4.24         6.55 o
  -1  15   4         11.29         33.78        10.03 o
   0  15   4          1.15         -0.01         6.67 o
   1  15   4          2.35         -6.59         8.40 o
  -9   0   5          0.20        -16.31        23.84 o
  -7   0   5        133.18        128.51        13.11 o
  -5   0   5         20.10         23.01         5.47 o
  -3   0   5        231.14        214.07        18.51 o
  -1   0   5       1666.13       1827.70        47.99 o
   1   0   5        489.16        410.90        18.13 o
   3   0   5          4.73         -0.60         3.50 o
   5   0   5        204.07        194.24        16.35 o
   7   0   5         24.01         27.39         9.00 o
  -9   1   5          2.77         10.49         8.99 o
  -8   1   5         10.04         12.76         6.42 o
  -7   1   5         36.68         40.36         6.40 o
  -6   1   5          2.19         -3.73         5.89 o
  -5   1   5         14.03         11.28         3.96 o
  -4   1   5        719.00        702.87        20.44 o
  -3   1   5          7.91         14.28         2.49 o
  -2   1   5        229.01        231.63         7.57 o
  -1   1   5         35.07         39.30         2.77 o
   0   1   5        709.85        650.29        20.93 o
   1   1   5       2081.61       2021.77        60.12 o
   2   1   5         10.99          8.37         2.36 o
   3   1   5       1625.81       1696.74        52.40 o
   4   1   5         71.06         87.59        15.83 o
   5   1   5        679.47        757.38        32.75 o
   6   1   5         34.93         40.50         7.28 o
   7   1   5          8.27         11.17         5.73 o
   8   1   5         60.24         76.08        11.61 o
  -8   2   5          0.08          3.13         6.21 o
  -7   2   5          9.10         14.28         5.53 o
  -6   2   5          0.20         -0.79         4.16 o
  -5   2   5         11.29          2.28         3.53 o
  -4   2   5         37.13         33.49         3.99 o
  -3   2   5         67.95         46.12         3.46 o
  -2   2   5       1318.09       1059.10        24.14 o
  -1   2   5       1028.84        969.38        21.97 o
   0   2   5        525.39        564.83        18.84 o
   1   2   5        370.72        428.52        14.26 o
   2   2   5         98.77         98.97         8.85 o
   3   2   5        106.37         90.06         9.92 o
   4   2   5        180.01        182.15        10.18 o
   5   2   5         54.68         66.16         7.05 o
   6   2   5          2.66         19.90         6.62 o
   7   2   5        330.04        331.46        21.81 o
   8   2   5         18.60         38.77        12.67 o
  -8   3   5         57.55         40.88        10.01 o
  -7   3   5          0.79         -5.75         4.48 o
  -6   3   5         15.37         10.52         4.66 o
  -5   3   5          0.47         -1.79         3.33 o
  -4   3   5         19.32         19.03         3.82 o
  -3   3   5         35.56         44.66         3.17 o
  -2   3   5         18.97         19.72         2.02 o
  -1   3   5        214.23        194.10         6.51 o
   0   3   5        116.47         96.67         7.21 o
   1   3   5        278.13        246.91         9.83 o
   2   3   5          4.02          7.47         1.74 o
   3   3   5         13.24         10.38         4.23 o
   4   3   5          0.02         -1.15         1.95 o
   5   3   5         48.53         56.59        11.71 o
   6   3   5        127.38        152.51        16.67 o
   7   3   5         15.33         12.13        10.08 o
   8   3   5         71.46         88.04        14.09 o
  -8   4   5          5.38         22.59        11.15 o
  -7   4   5          0.99          0.53         5.33 o
  -6   4   5          8.73         10.25         4.74 o
  -5   4   5         20.40         14.32         6.13 o
  -4   4   5        339.11        311.43        11.41 o
  -3   4   5        288.02        292.56        10.16 o
  -2   4   5        127.33        129.73         9.13 o
  -1   4   5        244.12        233.94        11.68 o
   0   4   5         64.51         88.43         6.39 o
   1   4   5        786.56        745.96        21.00 o
   2   4   5        249.42        246.92        17.74 o
   3   4   5          2.49          4.44         6.81 o
   4   4   5          0.84         -2.22         4.56 o
   5   4   5        351.09        299.57        24.52 o
   6   4   5         68.20         78.01        12.98 o
   7   4   5          3.46         15.37        12.94 o
   8   4   5         29.90         49.29        12.76 o
  -8   5   5          1.24          0.73         9.96 o
  -7   5   5          0.00          2.56         5.28 o
  -6   5   5         22.13         32.88         9.18 o
  -5   5   5        169.77        172.26         9.91 o
  -4   5   5          2.68          4.80         3.54 o
  -3   5   5          5.99          8.02         2.92 o
  -2   5   5         17.83         20.96         3.94 o
  -1   5   5        427.57        429.97        13.74 o
   0   5   5          8.31          7.13         2.76 o
   1   5   5          9.54         13.81         3.52 o
   2   5   5        928.88        814.52        26.66 o
   3   5   5          7.68          2.86         5.45 o
   4   5   5         48.25         30.74         8.15 o
   5   5   5        111.08        124.72        22.14 o
   6   5   5        693.71        833.37        42.09 o
   7   5   5          0.26         -6.47         8.19 o
  -8   6   5         19.99         51.97        36.44 o
  -7   6   5          4.68         10.84        13.62 o
  -6   6   5         98.98        127.20        16.53 o
  -5   6   5         93.81         98.13         7.90 o
  -4   6   5         25.67         20.99         4.14 o
  -3   6   5         25.28         21.12         4.71 o
  -2   6   5         78.30         59.29         5.72 o
  -1   6   5        145.74        143.00         8.14 o
   0   6   5        100.04        112.50         6.78 o
   1   6   5          0.04          1.13         3.42 o
   2   6   5        131.30        109.15         6.67 o
   3   6   5         16.96         14.28         7.49 o
   4   6   5         82.48         91.33        12.27 o
   5   6   5         19.86         15.57         8.63 o
   6   6   5          2.99         -2.04         7.53 o
   7   6   5         23.67         24.97        20.77 o
  -8   7   5         20.28         24.19        16.38 o
  -7   7   5         46.59         45.96        16.99 o
  -6   7   5          0.60         -9.98         7.37 o
  -5   7   5          0.15         -5.43         4.31 o
  -4   7   5          3.40          1.02         4.27 o
  -3   7   5        119.69        110.01         8.11 o
  -2   7   5         15.02         16.99         4.28 o
  -1   7   5          2.40          2.37         2.67 o
   0   7   5          6.15          9.95         3.59 o
   1   7   5         14.68         13.34         4.24 o
   2   7   5          0.04          0.68         1.97 o
   3   7   5          5.79         11.63         6.87 o
   4   7   5       1871.49       1886.04       112.73 o
   5   7   5         15.46         20.37         9.49 o
   6   7   5          0.80         -2.41         8.34 o
   7   7   5          6.68          4.40         9.86 o
  -7   8   5          4.40         13.90        17.71 o
  -6   8   5          0.17          1.81         8.53 o
  -5   8   5          5.70          2.75         5.29 o
  -4   8   5          6.14          9.94         6.36 o
  -3   8   5         64.77         69.12         7.46 o
  -2   8   5         30.97         29.95         5.52 o
  -1   8   5         39.05         33.57         4.30 o
   0   8   5          3.52          1.03         3.53 o
   1   8   5         21.82         31.22         4.51 o
   2   8   5        262.82        239.74        12.85 o
   3   8   5        104.31        113.86        14.20 o
   4   8   5          5.67          4.85         8.42 o
   5   8   5         35.62         31.01        10.08 o
   6   8   5          0.12        -11.04         7.36 o
   7   8   5          0.14         -9.31         9.88 o
  -7   9   5        106.73         80.39        22.82 o
  -6   9   5          2.39         -2.30        19.85 o
  -5   9   5         17.54         18.07         9.09 o
  -4   9   5          2.69          2.75         6.61 o
  -3   9   5         17.16         20.24         6.09 o
  -2   9   5         88.60         82.61         8.03 o
  -1   9   5         27.10         33.19         4.56 o
   0   9   5         57.51         63.54         5.74 o
   1   9   5         16.09         14.53         4.52 o
   2   9   5         36.10         35.45         6.91 o
   3   9   5          5.34         11.60         9.00 o
   4   9   5          6.21          4.73         8.34 o
   5   9   5         56.37         59.97        13.00 o
   6   9   5         34.12         18.21        12.60 o
  -6  10   5         13.41         25.74        11.54 o
  -5  10   5          0.05         -5.81         7.49 o
  -4  10   5          1.03          5.37         5.68 o
  -3  10   5          4.17          3.42         5.47 o
  -2  10   5         42.75         47.49         7.22 o
  -1  10   5         13.58          9.89         3.90 o
   0  10   5         80.35         87.39         6.90 o
   1  10   5         22.01         23.66         5.31 o
   2  10   5         58.85         55.25         6.90 o
   3  10   5         48.03         34.48         9.61 o
   4  10   5         28.30         24.57         9.24 o
   5  10   5         73.74         59.83        13.14 o
   6  10   5         65.67         70.49        12.48 o
  -6  11   5          0.44        -15.67        12.47 o
  -5  11   5          0.22          4.07         8.56 o
  -4  11   5          1.07         -2.39         5.39 o
  -3  11   5          7.35          3.55         5.39 o
  -2  11   5          0.27         -7.63         5.09 o
  -1  11   5         17.30         16.15         5.15 o
   0  11   5        172.54        195.44        10.38 o
   1  11   5          1.62          5.89         5.75 o
   2  11   5         15.54         30.36         7.59 o
   3  11   5         11.81          3.45        12.19 o
   4  11   5         18.95          7.50         7.95 o
   5  11   5         17.94         22.71         9.52 o
  -5  12   5          3.76        -12.52         9.00 o
  -4  12   5          2.20          1.97         8.58 o
  -3  12   5          1.28          3.05         5.76 o
  -2  12   5          4.81          9.07         5.79 o
  -1  12   5          4.98          6.37         5.46 o
   0  12   5         14.27         14.88         5.81 o
   1  12   5         95.27         79.59         8.41 o
   2  12   5         87.88         97.04        14.35 o
   3  12   5          4.26        -10.65         7.10 o
   4  12   5         12.31         17.90         9.98 o
   5  12   5         19.08         -1.65        16.76 o
  -4  13   5          1.94         10.09         8.98 o
  -3  13   5          0.10          7.57         8.05 o
  -2  13   5          2.24          3.77         6.27 o
  -1  13   5         31.97         19.15         6.60 o
   0  13   5         60.54         66.50         9.67 o
   1  13   5         32.50         19.28         6.77 o
   2  13   5         63.70         46.47        10.98 o
   3  13   5         48.74         67.82        13.10 o
   4  13   5          2.61          9.02         9.70 o
  -3  14   5          5.72         -4.62         8.54 o
  -2  14   5          3.89         -0.92         6.42 o
  -1  14   5          0.88         -8.76         7.42 o
   0  14   5         17.33         20.00         9.14 o
   1  14   5          7.04         -2.87         9.14 o
   2  14   5         32.96         39.80        17.59 o
   3  14   5         94.97         95.65        15.25 o
  -1  15   5          2.63         -8.81         7.47 o
   0  15   5          4.40         -1.26         6.83 o
   1  15   5          2.35        -11.80         9.52 o
  -8   0   6         16.47         14.64        12.27 o
  -6   0   6          3.33         10.38         5.55 o
  -4   0   6        148.14        137.01         9.49 o
  -2   0   6        221.29        254.01         8.50 o
   0   0   6         13.86         14.91         3.59 o
   2   0   6        609.45        551.51        24.52 o
   4   0   6        408.50        452.14        30.31 o
   6   0   6         24.54         26.90         8.31 o
   8   0   6          2.23         -6.13        14.30 o
  -8   1   6          9.13         10.80         8.64 o
  -7   1   6          0.07         -4.97         3.71 o
  -6   1   6          0.02          1.08         4.13 o
  -5   1   6         22.08         14.06         4.34 o
  -4   1   6         39.01         41.59         3.45 o
  -3   1   6        564.23        546.23        16.28 o
  -2   1   6         47.38         35.88         2.74 o
  -1   1   6       2582.86       2479.93        57.69 o
   0   1   6        105.05        103.59         6.42 o
   1   1   6         38.43         44.30         4.23 o
   2   1   6        208.36        223.32        11.10 o
   3   1   6       2197.27       2315.72        70.21 o
   4   1   6         98.85        118.41        13.46 o
   5   1   6        242.72        262.67        13.36 o
   6   1   6         19.52         17.15         5.64 o
   7   1   6          2.07         -2.34         6.40 o
   8   1   6          0.00          0.95        10.35 o
  -8   2   6          1.69          4.62         7.77 o
  -7   2   6          4.66          2.65         5.24 o
  -6   2   6         80.18         77.94         7.31 o
  -5   2   6         17.80         20.62         3.86 o
  -4   2   6         64.98         70.00         7.00 o
  -3   2   6        204.98        200.04         9.31 o
  -2   2   6        223.20        211.47         8.87 o
  -1   2   6       1001.28        873.55        22.07 o
   0   2   6         31.99         25.04         7.02 o
   1   2   6         40.10         55.53         4.79 o
   2   2   6          0.78          5.07         2.53 o
   3   2   6        274.83        257.56        17.04 o
   4   2   6        112.96        109.75         7.99 o
   5   2   6         69.55         76.96         8.19 o
   6   2   6         78.91         70.16        11.31 o
   7   2   6         48.84         53.08        10.13 o
   8   2   6          4.70          8.61        11.13 o
  -8   3   6          3.59         -7.80        11.90 o
  -7   3   6         12.71         12.87         7.74 o
  -6   3   6         47.08         48.41         8.45 o
  -5   3   6         68.71         62.96         5.84 o
  -4   3   6         70.85         72.17         5.64 o
  -3   3   6        148.55        154.33         5.64 o
  -2   3   6        246.83        210.99         7.94 o
  -1   3   6         67.78         70.95         5.30 o
   0   3   6        917.24        891.77        28.81 o
   1   3   6       3708.35       3579.87       105.31 o
   2   3   6          0.12          1.46         1.70 o
   3   3   6        137.72        146.21        10.03 o
   4   3   6         38.99         38.82         5.94 o
   5   3   6         11.03         18.25         8.47 o
   6   3   6         14.37         16.38         8.63 o
   7   3   6          9.05          9.63         8.90 o
   8   3   6          9.61          6.50         8.48 o
  -8   4   6          2.72         -9.97         6.65 o
  -7   4   6         11.86         13.60         7.54 o
  -6   4   6         32.42         33.98         6.04 o
  -5   4   6         23.04         22.72         4.79 o
  -4   4   6         92.30         90.07         6.20 o
  -3   4   6          0.49          4.41         2.14 o
  -2   4   6          1.43          3.13         2.48 o
  -1   4   6         11.52         12.29         3.18 o
   0   4   6        112.34        124.72        15.39 o
   1   4   6        180.21        179.87         9.71 o
   2   4   6          5.69          9.94         1.93 o
   3   4   6         15.12         12.23         5.52 o
   4   4   6          3.50          6.57         6.13 o
   5   4   6        691.63        754.10        37.27 o
   6   4   6        182.55        208.83        22.48 o
   7   4   6        101.46        133.60        22.14 o
  -8   5   6          6.60         10.47        12.97 o
  -7   5   6          0.00         -4.58         6.66 o
  -6   5   6          0.18          1.17         4.97 o
  -5   5   6         47.58         52.62         6.34 o
  -4   5   6        111.83        115.75         7.09 o
  -3   5   6         23.67         17.49         4.14 o
  -2   5   6        187.55        150.98         6.75 o
  -1   5   6         11.55          8.94         3.21 o
   0   5   6         50.30         54.00         5.24 o
   1   5   6        117.51        149.95        14.10 o
   2   5   6        418.29        442.14        13.50 o
   3   5   6         72.05         72.52         9.86 o
   4   5   6         60.91         48.30        16.01 o
   5   5   6          3.40          4.54         7.94 o
   6   5   6        200.49        206.61        40.53 o
   7   5   6          0.02         -3.56         8.34 o
  -8   6   6          3.83         12.07        23.16 o
  -7   6   6         12.84         19.54         8.55 o
  -6   6   6          2.09         -4.28         5.18 o
  -5   6   6         48.92         59.26         6.74 o
  -4   6   6         24.96         28.98         4.25 o
  -3   6   6          1.47          1.04         3.79 o
  -2   6   6         37.98         38.92         5.15 o
  -1   6   6          5.74         12.46         3.86 o
   0   6   6         15.88         12.72         3.84 o
   1   6   6        613.45        550.94        20.69 o
   2   6   6         77.47         84.44         5.40 o
   3   6   6        447.47        379.89        22.87 o
   4   6   6          4.43         17.01         7.45 o
   5   6   6        149.46        140.66        16.09 o
   6   6   6         47.13         58.49        12.01 o
   7   6   6          0.26          4.61        11.24 o
  -8   7   6          1.72          6.26        13.92 o
  -7   7   6         15.03          2.48        13.08 o
  -6   7   6          0.02         -1.38         6.15 o
  -5   7   6          0.86         -0.70         5.38 o
  -4   7   6         55.75         42.87         8.91 o
  -3   7   6        128.60        140.41        13.89 o
  -2   7   6         63.77         58.77         6.28 o
  -1   7   6         49.38         56.19         5.89 o
   0   7   6        332.75        330.72        14.55 o
   1   7   6         45.30         41.63         7.40 o
   2   7   6         17.73         18.49         3.03 o
   3   7   6        368.40        341.43        36.10 o
   4   7   6        790.41        858.98        41.64 o
   5   7   6          4.94         11.22         8.63 o
   6   7   6          1.49          2.92         8.42 o
   7   7   6          0.15         -9.18         7.45 o
  -7   8   6          1.17         11.73        17.37 o
  -6   8   6          0.50          4.84         9.24 o
  -5   8   6         15.00         18.35         8.72 o
  -4   8   6          0.63         -4.55         4.72 o
  -3   8   6          1.00          4.73         5.03 o
  -2   8   6        380.10        348.45        18.49 o
  -1   8   6          9.67          8.76         3.36 o
   0   8   6          4.85          4.14         3.82 o
   1   8   6        115.13         93.96        14.60 o
   2   8   6         17.93         27.93         6.58 o
   3   8   6        118.97        158.59        16.57 o
   4   8   6          3.67          5.30         7.94 o
   5   8   6         94.59         82.07        13.87 o
   6   8   6         10.96          0.50         8.02 o
  -7   9   6          4.17         -7.67        12.98 o
  -6   9   6          1.05         -8.65        11.45 o
  -5   9   6          0.10          4.76         5.38 o
  -4   9   6          0.03         -6.30         4.68 o
  -3   9   6         10.54         -4.56         7.31 o
  -2   9   6        146.52        139.39        10.18 o
  -1   9   6          7.34          4.54         3.72 o
   0   9   6         23.27         25.96         4.63 o
   1   9   6         10.94         12.15         4.74 o
   2   9   6       1743.75       1657.21        53.89 o
   3   9   6        139.80        129.14        15.70 o
   4   9   6          9.76          4.82         8.63 o
   5   9   6          9.99          1.02         8.67 o
   6   9   6          0.38         12.91        10.56 o
  -6  10   6          0.00         11.98        16.69 o
  -5  10   6          2.73          4.90         7.00 o
  -4  10   6          0.64          2.29         5.57 o
  -3  10   6          4.44          5.69         5.45 o
  -2  10   6          1.97          1.80         5.09 o
  -1  10   6        129.40        131.22         8.13 o
   0  10   6        489.12        482.53        24.01 o
   1  10   6         45.41         39.97         7.47 o
   2  10   6         31.89         41.82        10.50 o
   3  10   6         80.89         74.76        13.26 o
   4  10   6          0.10          3.81         9.38 o
   5  10   6         26.42         23.38        12.60 o
   6  10   6          4.29         -1.98         9.14 o
  -6  11   6          0.22          5.04        13.28 o
  -5  11   6          0.25        -12.12         8.08 o
  -4  11   6          3.84         11.35         6.33 o
  -3  11   6          1.19         -7.64         5.10 o
  -2  11   6          4.72         -3.29         5.36 o
  -1  11   6          4.91         -5.75         5.34 o
   0  11   6        566.45        534.06        19.51 o
   1  11   6        110.59        143.54        10.45 o
   2  11   6         15.79          5.04         7.31 o
   3  11   6         36.50         55.02        10.21 o
   4  11   6         47.07         53.12        11.45 o
   5  11   6          0.00          3.60         9.42 o
  -5  12   6          0.31        -10.48         7.97 o
  -4  12   6          0.32          3.65         6.37 o
  -3  12   6          0.08          3.90         6.01 o
  -2  12   6         18.40         30.58         7.18 o
  -1  12   6          0.94          7.21         6.10 o
   0  12   6        236.60        252.77        25.76 o
   1  12   6         20.30         36.91         6.99 o
   2  12   6          9.93         21.14         8.78 o
   3  12   6         11.06          4.41         8.52 o
   4  12   6         29.68         46.46        11.31 o
  -4  13   6          0.07          8.62        11.44 o
  -3  13   6          4.69          3.58         5.81 o
  -2  13   6          3.85         14.88         7.07 o
  -1  13   6          0.09         -0.03         6.41 o
   0  13   6          0.59         -7.78         5.19 o
   1  13   6          1.22         -8.12         8.59 o
   2  13   6        151.14        152.85        17.43 o
   3  13   6         80.36         68.36        13.27 o
   4  13   6          0.22        -11.60         7.74 o
  -3  14   6          0.05         -0.26         6.69 o
  -2  14   6         16.77         25.77         7.57 o
  -1  14   6         22.15         18.92         6.86 o
   0  14   6          0.10         -6.81         6.59 o
   1  14   6         53.81         23.73        19.45 o
   2  14   6         35.45         21.59        13.30 o
  -1  15   6          1.38         -2.59         7.21 o
   0  15   6          0.94         -2.26        13.86 o
  -7   0   7         27.10         26.00         7.68 o
  -5   0   7          0.07         -0.39         3.49 o
  -3   0   7        936.11        869.74        38.45 o
  -1   0   7        541.67        536.74        28.27 o
   1   0   7          5.09          8.63         3.59 o
   3   0   7       1546.41       1656.66        64.96 o
   5   0   7        168.08        192.55        15.99 o
   7   0   7          3.51         -3.47         7.03 o
  -8   1   7          6.57          6.36         8.41 o
  -7   1   7          0.15         -3.28         4.60 o
  -6   1   7         19.42         20.46         5.32 o
  -5   1   7          0.00         -1.94         2.20 o
  -4   1   7          3.15          8.15         4.89 o
  -3   1   7        137.14        140.42         6.30 o
  -2   1   7       1242.16       1233.20        27.95 o
  -1   1   7        295.54        277.92         8.66 o
   0   1   7         10.05          9.92         2.87 o
   1   1   7        189.71        174.35        12.36 o
   2   1   7        357.54        374.81        14.81 o
   3   1   7       1011.11       1128.29        36.89 o
   4   1   7         33.30         31.61         6.19 o
   5   1   7         28.87         14.19         7.25 o
   6   1   7         19.99         12.53         5.54 o
   7   1   7          0.87         -1.65         6.41 o
   8   1   7          1.33         -2.04        10.60 o
  -8   2   7          0.42         -7.74        10.22 o
  -7   2   7          4.05         -9.36         6.24 o
  -6   2   7          6.61          6.14         5.11 o
  -5   2   7         96.44        103.26         5.71 o
  -4   2   7          2.01         17.72         5.18 o
  -3   2   7        144.93        115.30         6.98 o
  -2   2   7        173.33        173.33         7.82 o
  -1   2   7          7.39         11.42         2.86 o
   0   2   7          5.51          6.70         2.60 o
   1   2   7        390.79        368.71        14.28 o
   2   2   7        494.89        576.38        21.96 o
   3   2   7        143.23        151.61         9.29 o
   4   2   7        537.77        573.15        21.60 o
   5   2   7         91.74         93.90         8.31 o
   6   2   7          6.33         10.64         5.16 o
   7   2   7         38.62         32.87         8.89 o
   8   2   7          0.07         -0.44        11.46 o
  -8   3   7          1.23         -1.85         7.92 o
  -7   3   7         23.62         41.41        23.41 o
  -6   3   7        109.82        125.14        11.29 o
  -5   3   7         36.90         31.71         4.98 o
  -4   3   7          3.43         11.01         4.30 o
  -3   3   7         43.33         36.97         4.56 o
  -2   3   7        137.43        120.13         6.27 o
  -1   3   7        564.91        560.97        17.77 o
   0   3   7       1088.86       1071.58        34.58 o
   1   3   7       3778.06       3907.57       203.71 o
   2   3   7          2.95          2.56         5.66 o
   3   3   7         18.39         15.34         3.68 o
   4   3   7         13.99          7.87         3.38 o
   5   3   7          1.47         -3.35         3.42 o
   6   3   7          0.89         -6.05         7.83 o
   7   3   7          2.19          4.45         7.18 o
  -8   4   7          4.23          9.58         8.32 o
  -7   4   7          1.25          0.17         8.50 o
  -6   4   7          6.50          9.08         4.95 o
  -5   4   7          4.23          0.35         3.96 o
  -4   4   7          0.58         -1.97         3.04 o
  -3   4   7          1.45          1.31         2.18 o
  -2   4   7        210.94        205.78        10.21 o
  -1   4   7       1785.73       1829.24        49.99 o
   0   4   7        301.00        279.66        21.77 o
   1   4   7        593.07        592.18        21.93 o
   2   4   7        138.39        164.81         7.22 o
   3   4   7          7.77         11.90         3.00 o
   4   4   7         24.16          7.19        11.92 o
   5   4   7        179.67        161.56        16.49 o
   6   4   7          0.14         -4.20         8.51 o
   7   4   7          4.32         17.80        10.90 o
  -8   5   7          6.27         11.39        13.42 o
  -7   5   7         16.56          8.25         9.54 o
  -6   5   7          0.53         -5.16         4.74 o
  -5   5   7         24.00         26.47         5.50 o
  -4   5   7         19.99         18.39         4.05 o
  -3   5   7         42.56         52.64         5.80 o
  -2   5   7          0.00         -2.57         2.69 o
  -1   5   7       1574.41       1583.40        44.34 o
   0   5   7         10.16          7.03         4.18 o
   1   5   7        524.99        580.50        21.26 o
   2   5   7        417.35        477.42        14.90 o
   3   5   7        114.27         89.87        10.83 o
   4   5   7         65.26         63.90        10.83 o
   5   5   7          1.19         -8.84         5.89 o
   6   5   7         33.87          7.08         8.85 o
   7   5   7          2.74          0.98         9.54 o
  -8   6   7          4.29         -2.44        13.20 o
  -7   6   7          3.02         -7.59        11.58 o
  -6   6   7         14.99         11.71         6.57 o
  -5   6   7         28.03         31.29         5.59 o
  -4   6   7        150.66        163.29         9.34 o
  -3   6   7         34.54         42.76         5.91 o
  -2   6   7         19.55         20.37         3.60 o
  -1   6   7          0.10          3.51         3.74 o
   0   6   7        312.09        343.46        16.02 o
   1   6   7       1630.47       1600.38        50.85 o
   2   6   7        196.80        214.28         8.68 o
   3   6   7       1074.05        955.63        61.98 o
   4   6   7        128.05        128.84        16.01 o
   5   6   7        124.23        105.60        21.80 o
   6   6   7         17.47         16.44         8.82 o
   7   6   7          0.24         -2.88         8.42 o
  -7   7   7          1.72         -2.33        12.08 o
  -6   7   7          3.68          9.31        15.36 o
  -5   7   7          5.68         -0.15         5.09 o
  -4   7   7         24.86         23.59         6.89 o
  -3   7   7         67.79         65.51         7.18 o
  -2   7   7        218.21        220.65        11.51 o
  -1   7   7          2.43          0.91         3.96 o
   0   7   7         22.71         20.13         7.80 o
   1   7   7        184.91        189.05        14.04 o
   2   7   7        217.70        191.03        13.75 o
   3   7   7         12.61          8.51         7.71 o
   4   7   7        778.65        734.55        36.82 o
   5   7   7          2.23          3.17         9.88 o
   6   7   7          1.25         13.92        14.30 o
   7   7   7          1.53         -9.26         8.90 o
  -7   8   7          2.56         15.06        15.57 o
  -6   8   7          0.52         -9.94         7.23 o
  -5   8   7          0.20         -3.88         5.07 o
  -4   8   7          0.33         -7.09         4.72 o
  -3   8   7        262.52        277.13        14.26 o
  -2   8   7         64.59         60.02         7.81 o
  -1   8   7        120.57        129.46        11.51 o
   0   8   7         24.19         22.59         5.85 o
   1   8   7        272.86        276.71        16.09 o
   2   8   7         17.84         14.45         7.19 o
   3   8   7        809.93        786.42        39.76 o
   4   8   7        178.02        155.06        17.05 o
   5   8   7          1.57          3.53         8.15 o
   6   8   7          1.17         -5.87         8.90 o
  -7   9   7          1.39        -12.64        13.05 o
  -6   9   7          2.70         -8.72        11.33 o
  -5   9   7          1.22         -0.19         5.64 o
  -4   9   7          0.32          1.80         5.40 o
  -3   9   7          0.27          3.16         5.49 o
  -2   9   7        103.57        110.23         9.52 o
  -1   9   7        594.68        585.17        17.79 o
   0   9   7         82.73         79.91         8.59 o
   1   9   7         51.07         59.72         8.36 o
   2   9   7       1149.61       1149.12        47.62 o
   3   9   7          1.27         -3.96         8.85 o
   4   9   7          3.14          8.51         8.19 o
   5   9   7          0.12         -9.66        14.30 o
   6   9   7          0.30         -4.09         9.63 o
  -6  10   7          0.70         -1.93        12.79 o
  -5  10   7          2.23          6.13         6.42 o
  -4  10   7          1.77         -0.65         5.79 o
  -3  10   7          4.54          2.37         5.75 o
  -2  10   7        107.45        126.61        10.50 o
  -1  10   7        165.00        199.19        12.30 o
   0  10   7         69.83         68.23         7.45 o
   1  10   7        206.64        195.90        30.60 o
   2  10   7         17.13          0.38         8.63 o
   3  10   7        161.51        139.63        17.74 o
   4  10   7         27.86         43.60        12.01 o
   5  10   7         16.35         15.44        10.08 o
  -6  11   7          0.00          9.77        14.62 o
  -5  11   7          3.86         -5.41         8.82 o
  -4  11   7          0.42         -8.70         7.10 o
  -3  11   7          0.68          3.67         5.82 o
  -2  11   7         28.15         30.36         7.11 o
  -1  11   7          1.85          4.62         6.08 o
   0  11   7         64.26         70.88         8.13 o
   1  11   7        622.42        671.47        24.75 o
   2  11   7          4.93         10.69         7.88 o
   3  11   7          1.43         -2.38        16.69 o
   4  11   7          3.48         10.48        13.62 o
   5  11   7         15.60         14.56         9.40 o
  -5  12   7          1.32         -1.79        10.81 o
  -4  12   7          3.73          9.35         6.92 o
  -3  12   7          1.99         -5.23         5.79 o
  -2  12   7         28.10         23.21        11.23 o
  -1  12   7         86.18        101.13        11.14 o
   0  12   7         78.88         91.44        11.40 o
   1  12   7        756.91        764.97        41.49 o
   2  12   7         94.97        110.40        14.02 o
   3  12   7         32.59         30.45        10.49 o
   4  12   7         11.62         25.28        10.85 o
  -4  13   7          1.30         11.87         9.63 o
  -3  13   7          0.23         -5.97         7.64 o
  -2  13   7         26.72         28.87         6.80 o
  -1  13   7          1.50          3.17         6.61 o
   0  13   7        110.34        111.63        15.73 o
   1  13   7         16.84         20.53        10.67 o
   2  13   7        103.23         97.38        14.23 o
   3  13   7          9.81         13.18        10.06 o
  -3  14   7          0.04         -4.82         6.39 o
  -2  14   7          7.76         10.66         7.27 o
  -1  14   7         41.31         34.37         7.99 o
   0  14   7          0.20         -6.03         6.25 o
   1  14   7         53.17         44.66        12.38 o
   2  14   7        116.12        128.45        19.03 o
  -8   0   8          3.65         16.66        12.58 o
  -6   0   8          2.64          6.30         4.76 o
  -4   0   8        109.75        118.16        14.42 o
  -2   0   8         21.12         23.85         3.42 o
   0   0   8        133.17        135.30        10.35 o
   2   0   8       2467.94       2691.97       100.65 o
   4   0   8        173.48        171.54        14.62 o
   6   0   8          0.35          1.69         8.17 o
  -8   1   8         13.14          8.41         8.33 o
  -7   1   8          4.90         -6.22         7.23 o
  -6   1   8          1.87         -2.39         4.94 o
  -5   1   8         31.27         34.46         7.42 o
  -4   1   8        448.82        463.66        18.77 o
  -3   1   8        520.60        499.20        13.61 o
  -2   1   8       1825.54       1768.55        38.98 o
  -1   1   8         40.45         53.29         4.15 o
   0   1   8        205.92        158.18         7.78 o
   1   1   8          1.86          2.38         3.34 o
   2   1   8          0.04          0.54         3.00 o
   3   1   8        140.56        144.38         8.83 o
   4   1   8         86.73         71.40         8.95 o
   5   1   8          3.13          8.26         5.31 o
   6   1   8          0.67          3.10         4.82 o
   7   1   8          1.45         -5.92         6.28 o
  -8   2   8         14.39         13.93         9.15 o
  -7   2   8          0.08          3.90         7.46 o
  -6   2   8          1.96          9.68         6.96 o
  -5   2   8         75.47         72.39         8.94 o
  -4   2   8         46.34         53.36         7.35 o
  -3   2   8       1535.04       1574.13        39.77 o
  -2   2   8        180.63        160.73         6.88 o
  -1   2   8         31.94         48.38         4.62 o
   0   2   8        228.70        214.88        10.88 o
   1   2   8       1126.61       1105.57        35.71 o
   2   2   8        265.22        286.24        14.54 o
   3   2   8        165.87        168.84        10.46 o
   4   2   8         39.29         48.49         6.61 o
   5   2   8          4.80          8.63         4.77 o
   6   2   8          0.27         -1.21         5.98 o
   7   2   8          0.40          5.77         7.19 o
  -8   3   8          0.00        -10.77         7.18 o
  -7   3   8          0.28         -3.98         6.71 o
  -6   3   8        138.09        143.50        14.49 o
  -5   3   8         68.32         70.44         8.96 o
  -4   3   8          0.01         -1.49         3.72 o
  -3   3   8          2.96          7.58         3.58 o
  -2   3   8         13.97         23.38         3.54 o
  -1   3   8        590.81        650.32        20.41 o
   0   3   8       2860.74       2988.58        89.49 o
   1   3   8       1485.52       1629.56        80.34 o
   2   3   8          6.16          5.49         3.29 o
   3   3   8         45.73         32.23         6.05 o
   4   3   8         16.21         10.60         5.87 o
   5   3   8          3.60         -3.68         3.61 o
   6   3   8          6.68          4.24         8.34 o
   7   3   8         12.27         -1.50         7.56 o
  -8   4   8          1.51          2.48         8.44 o
  -7   4   8          3.66          6.63         8.23 o
  -6   4   8         64.16         56.38        10.22 o
  -5   4   8         18.65         15.87         9.44 o
  -4   4   8          6.93          9.38         3.00 o
  -3   4   8         14.43         14.39         2.59 o
  -2   4   8          8.91         14.55         4.40 o
  -1   4   8       2882.87       2951.32        78.11 o
   0   4   8       1139.28       1192.70        38.88 o
   1   4   8         45.58         51.62         6.23 o
   2   4   8        543.44        565.92        25.82 o
   3   4   8         27.20         26.82         5.11 o
   4   4   8         10.68         11.93         3.49 o
   5   4   8         40.91         27.84         9.79 o
   6   4   8          2.01         -1.02         8.19 o
   7   4   8          8.90          6.42         9.11 o
  -8   5   8          2.71          5.96         9.10 o
  -7   5   8         10.61         12.17         7.74 o
  -6   5   8         55.21         47.18         9.09 o
  -5   5   8        182.61        194.08        11.71 o
  -4   5   8        305.87        290.20        13.31 o
  -3   5   8          3.09          5.71         3.64 o
  -2   5   8         85.54         58.07         7.03 o
  -1   5   8       1842.79       1784.52        49.54 o
   0   5   8        178.61        203.21        13.54 o
   1   5   8        278.75        316.33        25.43 o
   2   5   8        142.15        155.47        11.44 o
   3   5   8          0.09         -0.55         5.04 o
   4   5   8          1.67         -6.06         6.69 o
   5   5   8         13.80          7.80         7.85 o
   6   5   8          8.31          0.68         7.66 o
   7   5   8          0.07        -11.49         7.66 o
  -8   6   8          0.50          9.18        16.35 o
  -7   6   8          2.10          0.52         7.84 o
  -6   6   8          5.17         -0.56         5.92 o
  -5   6   8         69.14         83.51         6.99 o
  -4   6   8        208.99        224.40        12.04 o
  -3   6   8         48.27         42.14         5.33 o
  -2   6   8          6.43          8.30         4.14 o
  -1   6   8         95.95        123.27         9.05 o
   0   6   8        379.70        374.69        17.19 o
   1   6   8        341.00        323.82        15.63 o
   2   6   8        124.22        124.93         9.00 o
   3   6   8        161.37        134.88        30.99 o
   4   6   8          7.87         10.56        10.56 o
   5   6   8         18.84          8.75         7.94 o
   6   6   8          0.73         -4.31        14.98 o
   7   6   8          0.00         -1.36         8.90 o
  -7   7   8          0.88          9.89         9.01 o
  -6   7   8          1.93          1.86        13.12 o
  -5   7   8          0.26         -7.44         4.96 o
  -4   7   8        275.53        253.94        13.43 o
  -3   7   8       2041.61       1970.96        50.80 o
  -2   7   8        123.76        119.36         7.18 o
  -1   7   8          1.09         -2.11         3.80 o
   0   7   8         81.22         96.89        14.81 o
   1   7   8         51.31         40.91        11.55 o
   2   7   8          3.52         11.02         5.11 o
   3   7   8          3.21          7.49         7.71 o
   4   7   8         55.00         65.07        15.33 o
   5   7   8          7.90          3.75         8.19 o
   6   7   8          6.68          4.18         8.90 o
  -7   8   8          1.15         -5.35        10.90 o
  -6   8   8          0.03         -4.59         7.35 o
  -5   8   8          0.74          3.67         5.24 o
  -4   8   8         70.31         78.80        12.99 o
  -3   8   8        283.45        276.56        14.32 o
  -2   8   8        151.61        177.48        14.15 o
  -1   8   8         64.72         60.49         8.23 o
   0   8   8         13.23         13.61         6.07 o
   1   8   8        444.90        470.03        21.07 o
   2   8   8        111.08        147.01        24.70 o
   3   8   8         90.21         77.56        27.25 o
   4   8   8          9.17          4.09        10.90 o
   5   8   8          0.21         -6.36         7.94 o
   6   8   8          2.52          8.38         9.98 o
  -7   9   8          0.00          9.71        15.36 o
  -6   9   8          1.08          2.42         7.82 o
  -5   9   8          1.46          3.52         6.26 o
  -4   9   8         24.54         23.37         6.59 o
  -3   9   8          5.04         16.50         5.80 o
  -2   9   8        908.87        876.77        44.19 o
  -1   9   8        954.24        972.65        28.92 o
   0   9   8         14.88         31.79         7.69 o
   1   9   8          2.95         13.10         6.14 o
   2   9   8       1069.77       1172.02        41.14 o
   3   9   8          4.46         -3.71        11.24 o
   4   9   8          3.74         -6.67         8.51 o
   5   9   8          0.03         -0.21         9.38 o
   6   9   8          0.03         -6.45        11.92 o
  -6  10   8          8.10         -3.07        12.27 o
  -5  10   8          8.03         11.94        12.10 o
  -4  10   8         34.29         29.51         7.22 o
  -3  10   8         43.25         42.06         7.63 o
  -2  10   8        223.81        212.58        13.18 o
  -1  10   8        895.61        822.67        26.04 o
   0  10   8         97.83        127.36        12.78 o
   1  10   8         25.31         25.23         8.52 o
   2  10   8         77.81         81.62        13.91 o
   3  10   8         13.28          7.82         9.11 o
   4  10   8          6.05          9.91         9.60 o
   5  10   8          0.58        -10.43         9.11 o
  -6  11   8          0.14          6.18        10.93 o
  -5  11   8          0.56         -1.59         7.96 o
  -4  11   8         16.19         15.65         6.80 o
  -3  11   8         34.18         45.02        11.45 o
  -2  11   8         83.47         90.87         9.83 o
  -1  11   8          4.84         10.24         6.81 o
   0  11   8       2327.27       2378.22        68.29 o
   1  11   8         34.66         51.09         9.00 o
   2  11   8          8.09          0.27         8.56 o
   3  11   8          0.10          3.95         9.16 o
   4  11   8          5.86         17.17        10.30 o
   5  11   8          2.19         -8.70        10.56 o
  -5  12   8          2.48          0.73        10.34 o
  -4  12   8         16.37         10.55         7.23 o
  -3  12   8          2.24         -5.40         6.19 o
  -2  12   8         58.33         41.42         8.19 o
  -1  12   8        141.19        124.24        13.51 o
   0  12   8        123.12        142.82        12.72 o
   1  12   8          1.46         -8.06         7.65 o
   2  12   8         30.60         46.00        11.80 o
   3  12   8          7.35          3.67         8.53 o
   4  12   8         13.59         23.33        10.59 o
  -4  13   8          2.52         -2.52         6.59 o
  -3  13   8          3.01         -0.08         9.75 o
  -2  13   8        330.79        343.08        18.77 o
  -1  13   8        175.26        177.45        11.61 o
   0  13   8          4.62          3.96         6.65 o
   1  13   8         13.44         11.67        11.03 o
   2  13   8         19.58         22.60        12.35 o
   3  13   8          4.16        -12.63         8.42 o
  -2  14   8         46.96         63.65         9.39 o
  -1  14   8        114.23        132.26        11.71 o
   0  14   8         14.76         15.03        13.15 o
   1  14   8         36.12         48.59        14.86 o
  -7   0   9          3.99         21.43        16.69 o
  -5   0   9        689.47        624.00        48.70 o
  -3   0   9        204.98        200.62        35.76 o
  -1   0   9        232.71        200.16        31.67 o
   1   0   9         16.89         29.12         5.72 o
   3   0   9         58.81         53.88         8.17 o
   5   0   9         16.21         18.61         7.18 o
   7   0   9          0.32          0.68        14.30 o
  -8   1   9         18.61         26.13        10.52 o
  -7   1   9          1.05         -2.81         7.38 o
  -6   1   9          6.55          5.69         6.79 o
  -5   1   9         29.25         27.41         7.40 o
  -4   1   9        809.20        801.21        23.14 o
  -3   1   9        106.42        137.93         6.17 o
  -2   1   9       2619.66       2656.73        57.49 o
  -1   1   9          0.33          0.05         2.19 o
   0   1   9         16.51         19.14         3.38 o
   1   1   9         26.83         19.95         3.64 o
   2   1   9        283.70        249.96        11.49 o
   3   1   9          7.11          6.09         3.73 o
   4   1   9         26.09         34.55         5.42 o
   5   1   9          6.64          5.49         4.65 o
   6   1   9          0.95         -6.46         4.31 o
   7   1   9          0.39          4.00         7.41 o
  -8   2   9         17.59         19.47         9.75 o
  -7   2   9         21.28         22.63         9.08 o
  -6   2   9         34.40         28.66         8.04 o
  -5   2   9          0.38          4.09         5.87 o
  -4   2   9          5.58          3.16         3.94 o
  -3   2   9        443.94        451.89        15.02 o
  -2   2   9        374.12        336.28         9.97 o
  -1   2   9        226.84        234.70        11.73 o
   0   2   9       1402.98       1394.14        44.16 o
   1   2   9         43.35         60.84         6.19 o
   2   2   9         36.78         40.09         6.08 o
   3   2   9         20.39         24.50         4.87 o
   4   2   9          0.26         -0.94         3.68 o
   5   2   9         32.56         34.02         7.08 o
   6   2   9          3.23          5.28         6.61 o
   7   2   9          0.83         -8.10         6.28 o
  -8   3   9         10.53          4.28         9.28 o
  -7   3   9         55.62         56.03        10.83 o
  -6   3   9         11.53          8.58         7.53 o
  -5   3   9          9.85         11.11         6.05 o
  -4   3   9        104.79        106.72         8.00 o
  -3   3   9         29.98         29.72         4.44 o
  -2   3   9        336.15        348.78        12.34 o
  -1   3   9        131.71        172.80        13.27 o
   0   3   9        532.35        566.48        30.88 o
   1   3   9        326.28        361.64        15.21 o
   2   3   9        121.72        118.73         8.52 o
   3   3   9         18.89         21.23         4.68 o
   4   3   9          5.89         -3.58         3.41 o
   5   3   9          0.05         -3.57         4.14 o
   6   3   9          1.07         -7.75        10.34 o
   7   3   9          4.12          6.60         7.95 o
  -8   4   9          5.01          9.66         8.73 o
  -7   4   9         71.62         64.98        11.22 o
  -6   4   9        106.18        121.70        12.40 o
  -5   4   9          1.15          0.80         5.78 o
  -4   4   9         39.92         39.01         6.86 o
  -3   4   9         32.22         28.59         5.53 o
  -2   4   9        191.88        170.05        10.57 o
  -1   4   9         15.70         37.69         5.17 o
   0   4   9         30.42         39.57         5.83 o
   1   4   9        369.55        453.51        18.26 o
   2   4   9          6.80          8.67         7.43 o
   3   4   9         17.33         17.25         4.46 o
   4   4   9          0.67         -2.63         5.80 o
   5   4   9          2.21         -6.41         6.49 o
   6   4   9         18.09         19.70         9.86 o
   7   4   9          3.03          4.11         7.81 o
  -8   5   9          7.41          4.69         9.65 o
  -7   5   9          6.55          8.36         8.23 o
  -6   5   9         67.35         65.68         9.92 o
  -5   5   9        646.06        653.66        33.33 o
  -4   5   9        108.91        136.11         9.27 o
  -3   5   9         28.36         34.68         8.63 o
  -2   5   9         32.81         50.14         6.71 o
  -1   5   9        981.60       1087.37        32.50 o
   0   5   9        162.01        168.96        17.99 o
   1   5   9          3.31          2.70         5.46 o
   2   5   9          7.98         17.27         4.77 o
   3   5   9         17.40         27.70         5.99 o
   4   5   9          1.66          3.05         6.97 o
   5   5   9          8.48          2.30         8.85 o
   6   5   9          4.02         -9.96         6.81 o
   7   5   9          6.26         15.86        10.22 o
  -8   6   9          0.31         -0.62        13.48 o
  -7   6   9          1.45         -4.34         8.36 o
  -6   6   9         44.90         39.60        10.47 o
  -5   6   9        150.66        175.92        11.05 o
  -4   6   9          3.37         11.67         5.05 o
  -3   6   9        137.40        129.25         8.84 o
  -2   6   9        172.23        179.42        11.65 o
  -1   6   9        161.91        185.71        12.02 o
   0   6   9        409.29        480.81        29.20 o
   1   6   9         13.57         15.49         5.90 o
   2   6   9          0.25          1.56         3.96 o
   3   6   9         40.18         41.44         9.11 o
   4   6   9         10.93         14.30         8.51 o
   5   6   9          1.73          9.94         8.82 o
   6   6   9          1.31          1.47         7.94 o
  -7   7   9          0.00         -9.99         8.20 o
  -6   7   9         14.38         18.65         8.41 o
  -5   7   9          8.87          2.82         6.98 o
  -4   7   9        456.86        443.56        24.85 o
  -3   7   9         77.02         73.11         7.91 o
  -2   7   9          7.49          4.75         4.79 o
  -1   7   9          0.38         -1.60         4.55 o
   0   7   9         47.56         48.19         7.42 o
   1   7   9          3.50          4.28         4.94 o
   2   7   9          0.09          0.56         4.27 o
   3   7   9         32.85         19.99        13.96 o
   4   7   9         28.84         32.93         9.86 o
   5   7   9          0.80          2.06         7.94 o
   6   7   9          1.01          7.28         9.16 o
  -7   8   9          0.17          7.49        13.40 o
  -6   8   9          0.13         -5.28         7.80 o
  -5   8   9          0.11         -4.52         6.88 o
  -4   8   9        243.07        267.88        16.91 o
  -3   8   9        319.68        335.35        16.09 o
  -2   8   9        917.59        893.76        34.52 o
  -1   8   9        344.83        339.62        16.86 o
   0   8   9          6.75         -0.20         5.39 o
   1   8   9        100.87         99.46         9.77 o
   2   8   9          1.59          5.59         4.96 o
   3   8   9         46.21         39.01        10.47 o
   4   8   9          0.45          0.41         8.51 o
   5   8   9          0.24         -8.51         7.22 o
   6   8   9          0.71         -2.61         8.63 o
  -6   9   9          0.02         -3.78         8.74 o
  -5   9   9         86.01         84.38        11.24 o
  -4   9   9         32.34         40.38         7.62 o
  -3   9   9          0.32         -6.32         4.79 o
  -2   9   9        213.01        211.79        13.09 o
  -1   9   9        177.14        177.75        12.40 o
   0   9   9         30.90         49.26         8.69 o
   1   9   9         27.77         24.52        10.27 o
   2   9   9         18.10         23.37         9.31 o
   3   9   9          5.33          4.61         8.42 o
   4   9   9          3.14         -8.24        15.67 o
   5   9   9          0.07         -9.54         9.11 o
  -6  10   9         20.38         13.79        12.15 o
  -5  10   9          0.93         -9.35         6.48 o
  -4  10   9         57.32         66.71         9.25 o
  -3  10   9          3.82          0.34         5.56 o
  -2  10   9        347.10        399.74        18.72 o
  -1  10   9         55.00         47.21        11.06 o
   0  10   9         78.77         75.88        10.77 o
   1  10   9        492.10        502.40        24.45 o
   2  10   9          8.31          8.92         9.38 o
   3  10   9          2.33         22.67        10.08 o
   4  10   9          0.04         -5.21         8.15 o
   5  10   9          0.20        -10.01         8.90 o
  -5  11   9          4.75         17.67         8.69 o
  -4  11   9          1.10          3.04         6.18 o
  -3  11   9         28.47         23.69         7.27 o
  -2  11   9          0.15         -7.60         8.39 o
  -1  11   9          0.50         -9.39         8.29 o
   0  11   9        263.40        298.65        27.21 o
   1  11   9          1.82         10.17         9.14 o
   2  11   9         14.61         33.94        12.22 o
   3  11   9          1.68         -1.78        10.08 o
   4  11   9          0.02        -12.28         8.19 o
  -5  12   9          3.14         21.31        12.49 o
  -4  12   9         32.75         31.64         8.33 o
  -3  12   9         14.88         15.47         7.51 o
  -2  12   9          0.17         -0.95         6.35 o
  -1  12   9         25.93         23.75         7.15 o
   0  12   9        207.33        220.98        24.33 o
   1  12   9        140.47        112.21        32.01 o
   2  12   9         12.69          5.11        10.08 o
   3  12   9          2.62         -1.92        10.08 o
  -4  13   9         20.62         29.78        12.44 o
  -3  13   9          2.76         -0.59         6.91 o
  -2  13   9        344.27        409.54        28.08 o
  -1  13   9          1.77          2.45         7.12 o
   0  13   9         15.37          4.83         7.53 o
   1  13   9          3.19          4.72        32.01 o
   2  13   9          2.86         10.44        12.07 o
  -2  14   9         14.18         22.72         8.09 o
  -1  14   9        101.31        111.11        13.18 o
   0  14   9          0.02         -5.55        10.60 o
   1  14   9          8.93         -1.36        12.47 o
  -8   0  10         74.95         57.00        17.83 o
  -6   0  10         13.87         17.41        10.80 o
  -4   0  10        293.59        269.95        21.66 o
  -2   0  10        755.69        797.75        27.53 o
   0   0  10         27.37         21.76         5.04 o
   2   0  10          2.23         -1.60         4.07 o
   4   0  10         12.14          0.26         8.51 o
   6   0  10          1.11         10.90         8.31 o
  -8   1  10         45.55         39.03        11.19 o
  -7   1  10          0.09         -8.36         7.09 o
  -6   1  10         49.44         51.31        11.01 o
  -5   1  10         25.49         27.42         7.70 o
  -4   1  10       1193.28       1149.51        33.72 o
  -3   1  10         75.83         89.11         9.73 o
  -2   1  10        468.77        546.00        15.57 o
  -1   1  10          4.71          9.80         2.94 o
   0   1  10        260.32        242.93        12.71 o
   1   1  10         52.06         35.25         4.59 o
   2   1  10         43.06         48.55         5.53 o
   3   1  10        103.50        113.05         8.27 o
   4   1  10          2.29          0.72         4.10 o
   5   1  10         18.58         19.88         5.50 o
   6   1  10          0.30         -5.49         5.79 o
   7   1  10          0.01         -5.45         8.82 o
  -8   2  10         26.95         31.97        10.94 o
  -7   2  10          0.19          9.38         8.61 o
  -6   2  10         21.12         24.05         7.86 o
  -5   2  10          2.33         -3.58         5.80 o
  -4   2  10         70.81         69.17         6.72 o
  -3   2  10        188.56        200.56         9.87 o
  -2   2  10         69.99         82.15         4.67 o
  -1   2  10        115.33        125.59         7.60 o
   0   2  10          0.20          1.34         3.02 o
   1   2  10        113.57        103.26         8.24 o
   2   2  10          5.00          1.88         4.85 o
   3   2  10         21.95         19.95         4.96 o
   4   2  10          2.58         -2.75         3.57 o
   5   2  10         19.27         19.33         5.90 o
   6   2  10          0.29         -3.26         6.46 o
   7   2  10          0.04         12.00         7.85 o
  -8   3  10         13.78         14.95         9.70 o
  -7   3  10        327.23        331.22        21.37 o
  -6   3  10        529.67        455.73        23.49 o
  -5   3  10         31.84         35.84         8.65 o
  -4   3  10          0.10          0.72         4.08 o
  -3   3  10          4.92          4.54         4.62 o
  -2   3  10         53.37         47.95         5.78 o
  -1   3  10         36.27         27.81         5.30 o
   0   3  10        420.81        362.75        15.85 o
   1   3  10          1.41          0.18         3.50 o
   2   3  10          0.85         -0.35         3.61 o
   3   3  10          2.83          5.39         4.09 o
   4   3  10          0.04         -5.52         3.68 o
   5   3  10         23.87         45.49        10.28 o
   6   3  10          2.44          1.90         7.11 o
   7   3  10          1.27         -5.15        10.04 o
  -8   4  10         14.80          1.17         9.79 o
  -7   4  10         40.79         42.79         9.89 o
  -6   4  10          0.42         -1.39         6.93 o
  -5   4  10        402.94        372.48        21.04 o
  -4   4  10         79.05         86.82         7.45 o
  -3   4  10          0.03          0.07         3.14 o
  -2   4  10        218.90        232.76        12.75 o
  -1   4  10        247.59        287.61        13.33 o
   0   4  10        101.76        118.06         9.90 o
   1   4  10         33.51         29.01         5.52 o
   2   4  10         37.96         41.66         5.91 o
   3   4  10          6.54          5.27         4.00 o
   4   4  10          0.16         -2.72         3.44 o
   5   4  10          0.92         -7.44         6.49 o
   6   4  10          3.60          5.75        15.67 o
   7   4  10          0.00          5.03         7.69 o
  -8   5  10         22.60         29.62        11.49 o
  -7   5  10          4.75         13.62        12.04 o
  -6   5  10        169.36        178.06        14.28 o
  -5   5  10        523.24        494.03        19.41 o
  -4   5  10          3.20          2.78         5.56 o
  -3   5  10         20.17         16.36         5.94 o
  -2   5  10         98.32         95.88         8.66 o
  -1   5  10        255.24        304.28        26.74 o
   0   5  10         76.00         83.81         8.38 o
   1   5  10          4.39         13.10         4.80 o
   2   5  10         57.36         69.84         7.66 o
   3   5  10          1.91          3.90         6.14 o
   4   5  10         20.82         40.80        10.35 o
   5   5  10          0.96         -9.57         6.38 o
   6   5  10         15.18         26.01        13.62 o
  -7   6  10         26.16         31.30        10.62 o
  -6   6  10        104.29         96.20        13.96 o
  -5   6  10        308.11        307.13        22.81 o
  -4   6  10        295.31        302.10        17.72 o
  -3   6  10        755.88        743.79        39.92 o
  -2   6  10         64.93         84.39         9.32 o
  -1   6  10        131.21        136.60        14.06 o
   0   6  10         40.63         52.83         9.54 o
   1   6  10         25.92         38.56        10.02 o
   2   6  10          2.25          2.22         7.34 o
   3   6  10         22.81         15.97         6.35 o
   4   6  10          5.35         -8.31         7.18 o
   5   6  10          6.79        -10.13         9.54 o
   6   6  10          0.83          4.93         8.15 o
  -7   7  10          0.35          4.36         9.25 o
  -6   7  10          8.41         -3.63         7.43 o
  -5   7  10          2.60         -7.63         6.13 o
  -4   7  10        172.70        181.63        12.10 o
  -3   7  10       1389.81       1302.54        41.12 o
  -2   7  10          7.18         14.19         6.43 o
  -1   7  10         15.15         12.55         5.32 o
   0   7  10         14.39          7.81         5.31 o
   1   7  10          3.76         -1.55         4.97 o
   2   7  10          6.08          3.62         4.84 o
   3   7  10          8.40         15.67         9.15 o
   4   7  10         22.76         25.13         9.60 o
   5   7  10          0.59          4.98         9.11 o
   6   7  10          2.54          2.96         9.49 o
  -7   8  10          0.63         -1.14         9.12 o
  -6   8  10          2.35          3.65         8.31 o
  -5   8  10          0.18         -1.14         6.59 o
  -4   8  10        385.88        372.63        17.32 o
  -3   8  10        512.73        461.45        18.98 o
  -2   8  10         21.20         36.86         8.83 o
  -1   8  10        188.31        195.57        12.91 o
   0   8  10          0.01         -0.83         5.66 o
   1   8  10         65.71         60.37         8.40 o
   2   8  10          0.72         -0.50         5.09 o
   3   8  10          6.54          5.52        11.58 o
   4   8  10          4.73         -3.81         7.66 o
   5   8  10          0.10         -1.64        17.03 o
  -6   9  10          1.72         12.89         7.24 o
  -5   9  10         63.67         86.31        11.14 o
  -4   9  10          2.97         -0.80         5.31 o
  -3   9  10          2.86          0.29         5.70 o
  -2   9  10         32.29         24.20         7.59 o
  -1   9  10          2.12          5.83         6.29 o
   0   9  10          2.75          1.65         7.64 o
   1   9  10         34.46         39.00         7.89 o
   2   9  10         30.75         32.69        10.08 o
   3   9  10          1.15        -10.46         6.97 o
   4   9  10          0.01          4.80         9.11 o
   5   9  10          0.42          0.29        10.08 o
  -6  10  10         31.25         32.70        12.09 o
  -5  10  10          0.42          0.80         7.73 o
  -4  10  10        120.20        125.12        11.29 o
  -3  10  10         39.03         45.85         8.06 o
  -2  10  10        125.54        160.30        15.78 o
  -1  10  10        165.41        161.31        12.81 o
   0  10  10         53.80         55.14         9.56 o
   1  10  10          8.27         21.79         7.43 o
   2  10  10          0.36          0.00        18.39 o
   3  10  10          0.03         -7.15         9.88 o
   4  10  10          1.27          7.51         9.66 o
   5  10  10          0.57          2.01         9.60 o
  -5  11  10          0.84          8.18         9.73 o
  -4  11  10         15.74         16.22         8.32 o
  -3  11  10          9.81          3.44         6.55 o
  -2  11  10          7.99         -4.75         6.27 o
  -1  11  10          8.30         17.22         7.23 o
   0  11  10          3.23         14.91         8.05 o
   1  11  10          1.00         -3.46        12.26 o
   2  11  10          0.06          0.80        10.56 o
   3  11  10          0.11         -4.53        10.15 o
   4  11  10          1.73          2.97        10.47 o
  -4  12  10         16.92          2.71         7.74 o
  -3  12  10         11.87          4.44         7.17 o
  -2  12  10          0.02          9.83         6.56 o
  -1  12  10        238.13        258.11        23.29 o
   0  12  10         19.46         18.92         8.57 o
   1  12  10         12.32         18.27        11.62 o
   2  12  10          1.20          5.15        10.64 o
   3  12  10          0.08         -4.53        14.98 o
  -3  13  10          2.06         -1.50         8.42 o
  -2  13  10        183.22        212.54        15.16 o
  -1  13  10          0.77          1.25         9.98 o
   0  13  10          0.23         -5.30         9.58 o
   1  13  10          0.92          7.02        11.84 o
   2  13  10          5.04          2.89        11.58 o
  -1  14  10         23.56         23.70         9.64 o
  -7   0  11          5.95         14.66        12.22 o
  -5   0  11        166.36        159.30        18.23 o
  -3   0  11        168.63        175.92        14.81 o
  -1   0  11        106.21         97.85         9.31 o
   1   0  11         63.49         40.30        10.90 o
   3   0  11        149.91        161.29        25.20 o
   5   0  11          0.18         -0.39         6.54 o
   7   0  11          1.53         15.67        16.35 o
  -8   1  11          0.23        -11.85         7.90 o
  -7   1  11          6.26          3.08         8.57 o
  -6   1  11          4.49          8.54        10.32 o
  -5   1  11         12.03          5.28         6.29 o
  -4   1  11         70.21         78.64         6.63 o
  -3   1  11         14.77         12.05         3.88 o
  -2   1  11        154.24        155.46         7.38 o
  -1   1  11         19.62         16.97         4.10 o
   0   1  11          2.26          4.98         3.11 o
   1   1  11         45.00         47.61         5.43 o
   2   1  11          0.52         -2.30         3.32 o
   3   1  11          1.60          0.01         3.65 o
   4   1  11         15.69         24.31         6.33 o
   5   1  11         12.87         15.30         5.40 o
   6   1  11          2.45         -2.82         9.65 o
   7   1  11         12.11         10.80        10.56 o
  -8   2  11          0.04          9.41        12.58 o
  -7   2  11        137.28        141.11        14.65 o
  -6   2  11        125.54        120.61        12.88 o
  -5   2  11         39.91         51.25         8.51 o
  -4   2  11         89.33         99.06         7.56 o
  -3   2  11         38.46         44.60         5.38 o
  -2   2  11          0.56         -3.54         2.36 o
  -1   2  11         24.60         14.37         3.44 o
   0   2  11          6.18          3.70         3.04 o
   1   2  11         38.64         49.62         7.08 o
   2   2  11          2.47          2.75         3.63 o
   3   2  11          1.39          4.15         4.50 o
   4   2  11          1.38         -2.93         4.68 o
   5   2  11          0.28          0.80         4.66 o
   6   2  11          9.43          6.65        10.72 o
   7   2  11          4.97          5.47         7.96 o
  -8   3  11         32.71         20.53        10.77 o
  -7   3  11        211.24        228.58        18.18 o
  -6   3  11         86.64        100.19        14.94 o
  -5   3  11          4.36         10.63         6.60 o
  -4   3  11          0.00          2.58         4.27 o
  -3   3  11          3.23         -3.42         4.48 o
  -2   3  11         71.21         56.79         5.09 o
  -1   3  11          2.51          7.83         4.21 o
   0   3  11          0.95          0.45         3.54 o
   1   3  11        248.18        212.09        13.29 o
   2   3  11         85.73         72.41         7.68 o
   3   3  11          3.36         -0.87         4.29 o
   4   3  11         24.77         36.91         6.59 o
   5   3  11          1.90         -2.46         6.15 o
   6   3  11         15.23         14.01         8.49 o
  -8   4  11         12.08          0.29        10.58 o
  -7   4  11         64.06         59.70        11.40 o
  -6   4  11         87.83         89.62        11.11 o
  -5   4  11        118.67        126.75         9.56 o
  -4   4  11          4.74          9.66         4.75 o
  -3   4  11         16.33         20.29         3.34 o
  -2   4  11         27.02         19.48         7.96 o
  -1   4  11         61.40         68.92         7.71 o
   0   4  11         37.13         39.45         8.52 o
   1   4  11          5.17          9.24         4.41 o
   2   4  11          5.01          2.72         4.10 o
   3   4  11          8.72         17.00        10.91 o
   4   4  11          0.87         -2.33         4.14 o
   5   4  11         11.88         10.22         8.19 o
   6   4  11          3.75          2.44         7.29 o
  -7   5  11          1.20          6.43         8.98 o
  -6   5  11         34.33         54.75         9.13 o
  -5   5  11        371.42        380.14        20.90 o
  -4   5  11          1.76         -3.69         5.50 o
  -3   5  11          0.57          3.02         5.04 o
  -2   5  11        117.38        149.08        10.65 o
  -1   5  11         15.07         16.60         5.66 o
   0   5  11         50.68         50.59         7.20 o
   1   5  11         24.90         15.71         5.43 o
   2   5  11         13.15         15.69         5.46 o
   3   5  11          8.60          6.36         5.40 o
   4   5  11         17.36         10.71         8.63 o
   5   5  11         21.75         26.93        14.98 o
   6   5  11          1.84          4.73         9.11 o
  -7   6  11         21.67         19.55        10.59 o
  -6   6  11        100.98         91.87        13.66 o
  -5   6  11        146.07        118.04        12.09 o
  -4   6  11         61.93         64.55         9.44 o
  -3   6  11         42.72         38.34         7.53 o
  -2   6  11         80.18         72.31         8.37 o
  -1   6  11          0.97         -3.35         4.69 o
   0   6  11          0.36          0.06         5.01 o
   1   6  11         10.51         18.91         5.79 o
   2   6  11          8.28          1.16         8.07 o
   3   6  11          3.44          1.27         7.18 o
   4   6  11          0.85         -6.01         6.68 o
   5   6  11          9.38         15.77         9.38 o
   6   6  11          5.82         12.81        10.35 o
  -7   7  11          2.90         10.41        10.22 o
  -6   7  11          0.08         -0.37         8.52 o
  -5   7  11          2.06          5.16         6.87 o
  -4   7  11          1.16          0.88         6.51 o
  -3   7  11         13.25         24.26         7.66 o
  -2   7  11         28.81         20.92         6.34 o
  -1   7  11          0.58          1.86         4.87 o
   0   7  11         49.22         65.59         8.76 o
   1   7  11          0.97          4.13         5.59 o
   2   7  11          6.55          2.45         5.20 o
   3   7  11          0.93         -3.22         7.18 o
   4   7  11          1.09         -1.70         7.53 o
   5   7  11         12.60         14.36         9.31 o
   6   7  11         10.60         15.95        12.94 o
  -7   8  11          3.91          9.93         9.19 o
  -6   8  11         15.69          2.40         7.39 o
  -5   8  11         42.16         49.78         9.53 o
  -4   8  11          7.42          8.04         7.02 o
  -3   8  11          2.73          4.49         6.08 o
  -2   8  11         35.89         44.05         7.99 o
  -1   8  11          3.66          2.15         8.36 o
   0   8  11          3.10          2.94         5.99 o
   1   8  11         21.60         25.61         7.01 o
   2   8  11          7.40          5.06         5.23 o
   3   8  11          1.31         14.98         8.67 o
   4   8  11         11.60         26.43        17.37 o
   5   8  11          0.17         -3.75         9.15 o
  -6   9  11          2.52          3.10         7.70 o
  -5   9  11         79.50         58.08        10.08 o
  -4   9  11          5.17         17.49        12.74 o
  -3   9  11          0.22         -3.63         6.68 o
  -2   9  11         52.00         75.25         9.53 o
  -1   9  11          9.06          5.03         7.16 o
   0   9  11          8.01          1.03         6.73 o
   1   9  11         11.62         -2.91         6.01 o
   2   9  11          5.75          5.71         8.63 o
   3   9  11          0.01          2.74         8.63 o
   4   9  11          0.05         -5.12         8.34 o
   5   9  11          0.21          1.34         8.82 o
  -6  10  11          4.13          5.26         8.15 o
  -5  10  11          6.76          5.54         7.45 o
  -4  10  11         10.72          6.54         8.73 o
  -3  10  11         22.72         15.07         7.42 o
  -2  10  11         32.25         36.56         8.17 o
  -1  10  11         82.46         90.47        13.19 o
   0  10  11          2.23         -0.17         6.97 o
   1  10  11         10.07         12.55         7.40 o
   2  10  11         16.94         19.68        10.64 o
   3  10  11          0.04        -14.98        12.60 o
   4  10  11          1.47        -15.95        15.67 o
  -5  11  11          5.36         -4.69         9.24 o
  -4  11  11          0.00        -10.15         7.14 o
  -3  11  11          4.57         21.77         7.86 o
  -2  11  11          0.62         -3.46         6.80 o
  -1  11  11         35.04         27.67         9.58 o
   0  11  11          0.07          3.17        13.86 o
   1  11  11          0.18          9.27        10.30 o
   2  11  11          0.33          4.40         9.66 o
   3  11  11          0.02        -11.40         8.90 o
  -4  12  11         18.83         10.63         9.26 o
  -3  12  11          6.73         -0.52         6.76 o
  -2  12  11          5.76         -2.12         7.35 o
  -1  12  11          1.49        -11.29         7.52 o
   0  12  11         20.25         18.15         8.48 o
   1  12  11         23.40         19.75        11.33 o
   2  12  11          0.03          1.76        11.94 o
   3  12  11          2.34          0.27        10.20 o
  -3  13  11          2.33          9.04         8.38 o
  -2  13  11          8.88          4.82         7.53 o
  -1  13  11          2.50         16.34         9.88 o
   0  13  11          0.09         -0.95        11.33 o
   1  13  11          0.68          5.50        12.27 o
  -8   0  12         90.76         82.49        51.43 o
  -6   0  12          3.07          3.11        10.80 o
  -4   0  12         22.84         21.80         9.15 o
  -2   0  12          5.98          8.57         6.81 o
   0   0  12         79.46         72.32         8.90 o
   2   0  12         18.51          9.84         6.38 o
   4   0  12          0.04          4.57        10.22 o
   6   0  12          5.78          8.17        13.62 o
  -8   1  12         43.28         43.96        11.93 o
  -7   1  12          1.26          0.07         7.55 o
  -6   1  12         16.26          9.25         7.42 o
  -5   1  12          2.00         -1.28         5.56 o
  -4   1  12         14.35         16.37         3.44 o
  -3   1  12          0.02          1.95         3.45 o
  -2   1  12         24.92         24.75         3.59 o
  -1   1  12         54.58         51.76         5.51 o
   0   1  12         48.27         52.05         5.76 o
   1   1  12         49.73         52.82         6.06 o
   2   1  12        126.20        108.64         8.54 o
   3   1  12         69.38         72.58         8.06 o
   4   1  12          1.64          4.17         4.62 o
   5   1  12         21.59         28.64         6.33 o
   6   1  12          0.04          0.60         7.07 o
  -8   2  12          5.10          1.84         9.64 o
  -7   2  12         25.71         25.02        10.18 o
  -6   2  12          0.56          4.64         7.77 o
  -5   2  12         22.94         21.05         7.70 o
  -4   2  12          4.27          2.47         5.03 o
  -3   2  12         33.11         29.36         5.55 o
  -2   2  12         10.09         11.37         3.16 o
  -1   2  12          0.86          4.15         3.20 o
   0   2  12         42.10         34.20         4.96 o
   1   2  12         17.17         22.71         4.59 o
   2   2  12          7.15          2.42         3.91 o
   3   2  12         22.86         23.42         5.50 o
   4   2  12          0.99          0.63         4.50 o
   5   2  12          8.50          8.46         7.40 o
   6   2  12          4.23          3.82         6.94 o
  -8   3  12          5.37          5.85        12.78 o
  -7   3  12        117.51        109.32        13.19 o
  -6   3  12         67.37         54.64         9.74 o
  -5   3  12          1.88          7.72         6.37 o
  -4   3  12         32.03         33.01         5.88 o
  -3   3  12          3.48         -1.45         4.53 o
  -2   3  12         22.37         16.34         3.74 o
  -1   3  12         11.63         18.93         4.24 o
   0   3  12         20.97         21.55         5.18 o
   1   3  12         49.09         37.54         6.13 o
   2   3  12         15.91         27.03         5.69 o
   3   3  12          0.32         -4.01         4.18 o
   4   3  12         18.79         17.42         6.19 o
   5   3  12          1.72          5.81         7.08 o
   6   3  12          3.16         12.67         7.89 o
  -7   4  12        108.90        109.14        15.58 o
  -6   4  12         15.67          5.35         7.53 o
  -5   4  12         65.54         62.08         8.00 o
  -4   4  12          2.81          4.27         5.46 o
  -3   4  12          0.00         -3.13         2.35 o
  -2   4  12         38.52         45.13         6.53 o
  -1   4  12         26.66         24.98         6.27 o
   0   4  12          2.17          4.79         4.50 o
   1   4  12         13.62         14.95         4.99 o
   2   4  12          6.06          8.08         5.18 o
   3   4  12          8.04          9.45         4.73 o
   4   4  12          2.50          0.96         7.66 o
   5   4  12         83.97        105.02        21.46 o
   6   4  12          1.08          7.66        11.20 o
  -7   5  12          4.03          0.75         9.49 o
  -6   5  12          0.95          0.59         8.95 o
  -5   5  12          2.94          5.69         6.68 o
  -4   5  12          4.39          9.51         6.00 o
  -3   5  12          0.02          3.46         5.35 o
  -2   5  12          0.07         -4.13         4.35 o
  -1   5  12        167.96        170.28        12.78 o
   0   5  12         17.50         26.09         6.27 o
   1   5  12          2.14          5.08         4.45 o
   2   5  12          7.83          9.56         8.67 o
   3   5  12         23.87         18.32         6.41 o
   4   5  12          0.71         -2.88         7.36 o
   5   5  12         17.44         21.29        10.22 o
   6   5  12          3.35          1.02         9.63 o
  -7   6  12          1.55          5.26        10.23 o
  -6   6  12         17.00          9.34         9.67 o
  -5   6  12         16.81         10.57        13.47 o
  -4   6  12         26.59         31.38         7.62 o
  -3   6  12          0.58          0.99         5.67 o
  -2   6  12          3.45          4.01         5.42 o
  -1   6  12          0.17          0.36         6.66 o
   0   6  12          0.11          2.92         5.58 o
   1   6  12          5.11          3.22         5.09 o
   2   6  12         13.09         15.91         6.14 o
   3   6  12          1.31         -3.41         6.21 o
   4   6  12         25.39         34.36        14.98 o
   5   6  12          0.12         19.07        14.98 o
   6   6  12         26.25         24.19        20.77 o
  -7   7  12          0.92         -3.17        12.79 o
  -6   7  12          0.28         -1.01         6.95 o
  -5   7  12          6.65          8.07         7.47 o
  -4   7  12          0.00          1.33         6.55 o
  -3   7  12         46.60         45.00         8.34 o
  -2   7  12         10.47         16.30         6.22 o
  -1   7  12         11.89         22.78         7.11 o
   0   7  12          0.64         -4.33         5.06 o
   1   7  12          5.03         -2.11         4.94 o
   2   7  12          4.71          4.40         5.59 o
   3   7  12         16.01          7.12         7.94 o
   4   7  12          1.99        -10.74         9.88 o
   5   7  12          4.50          6.52        12.60 o
  -6   8  12          0.01         -3.77         7.32 o
  -5   8  12          0.96         -7.69         7.72 o
  -4   8  12         81.70         81.15        11.82 o
  -3   8  12         16.13         18.80         6.80 o
  -2   8  12          0.05         -8.58         6.98 o
  -1   8  12         17.03          6.86         7.65 o
   0   8  12         18.90         28.65         7.95 o
   1   8  12          0.25         -7.81         5.21 o
   2   8  12         13.53          5.98        13.62 o
   3   8  12          5.91         11.43        16.69 o
   4   8  12          0.00         -9.23         8.63 o
   5   8  12          2.09          5.75        10.83 o
  -6   9  12          6.81          6.88         8.52 o
  -5   9  12         33.80         29.34         9.36 o
  -4   9  12          4.17          8.75         7.59 o
  -3   9  12          1.43         -6.47         6.47 o
  -2   9  12          2.63         -3.44         5.95 o
  -1   9  12          4.76         -6.14         6.61 o
   0   9  12          3.03         -8.88         9.31 o
   1   9  12          5.72         14.73         7.10 o
   2   9  12          8.48         -0.65         9.38 o
   3   9  12         12.57         17.37         9.63 o
   4   9  12          0.70         -4.61        10.90 o
  -5  10  12          1.30         -1.44         8.36 o
  -4  10  12          2.26         -0.24        10.49 o
  -3  10  12         14.61         17.68         8.05 o
  -2  10  12         28.66         15.06         7.02 o
  -1  10  12          7.87          2.73         7.64 o
   0  10  12         20.84         21.82         8.25 o
   1  10  12          0.69          1.90         9.95 o
   2  10  12          2.69          0.15         9.66 o
   3  10  12          4.56          0.34        11.92 o
   4  10  12          1.87         -6.10         9.60 o
  -4  11  12          3.48          2.68         7.83 o
  -3  11  12         17.98         22.80         8.48 o
  -2  11  12          7.05          3.10        12.08 o
  -1  11  12         12.85         17.48         9.30 o
   0  11  12          3.67         12.18         8.19 o
   1  11  12          0.83         -2.56         9.45 o
   2  11  12          2.25         -3.11         9.81 o
   3  11  12          0.33          2.96        10.35 o
  -3  12  12         11.28         22.97         8.98 o
  -2  12  12          3.51          5.66         7.55 o
  -1  12  12          0.01          2.04        12.36 o
   0  12  12          2.43          3.71        11.92 o
   1  12  12          0.88        -11.38         9.58 o
   2  12  12          0.16          0.34        18.73 o
  -2  13  12          3.46         17.04         8.58 o
  -1  13  12          4.80          7.89        10.21 o
   0  13  12         11.78         18.09        13.62 o
  -7   0  13          0.17        -10.56        11.09 o
  -5   0  13          8.01         20.89        10.64 o
  -3   0  13         55.28         45.03         7.69 o
  -1   0  13          6.25         -1.82         4.25 o
   1   0  13        163.86        151.49        15.67 o
   3   0  13          4.71         -1.36         5.78 o
   5   0  13         27.17         28.02         9.81 o
  -8   1  13          0.16         -1.54         9.46 o
  -7   1  13          2.32          6.48         8.82 o
  -6   1  13         11.02         10.65         8.28 o
  -5   1  13          1.10         -1.11         5.84 o
  -4   1  13          1.25         -0.50         6.56 o
  -3   1  13          2.66          1.16         3.02 o
  -2   1  13         72.46         67.15         5.92 o
  -1   1  13          2.71          2.58         3.17 o
   0   1  13        115.40         87.95         7.48 o
   1   1  13          1.99          4.53         4.04 o
   2   1  13         16.37         19.85         5.08 o
   3   1  13          0.88          7.31         4.68 o
   4   1  13          1.18         -1.31         4.57 o
   5   1  13         33.33         25.92         6.71 o
   6   1  13         18.31         24.00        12.32 o
  -8   2  13          8.26         21.71        10.42 o
  -7   2  13         20.10         10.57         8.62 o
  -6   2  13          9.39          1.96         7.70 o
  -5   2  13          2.25          6.33         6.52 o
  -4   2  13          9.03          7.13         4.48 o
  -3   2  13          1.16         -5.55         3.84 o
  -2   2  13          5.77          4.28         3.26 o
  -1   2  13         12.63         16.13         4.26 o
   0   2  13         32.88         35.23         5.53 o
   1   2  13         27.54         40.47         6.06 o
   2   2  13         95.20         89.77         8.29 o
   3   2  13        118.54        118.81        10.32 o
   4   2  13         16.11         18.43         5.95 o
   5   2  13          0.81          7.92         7.18 o
   6   2  13         33.81         50.48        16.04 o
  -7   3  13          4.24         -3.46        14.65 o
  -6   3  13          0.03         -2.84         7.00 o
  -5   3  13          0.22         -6.44         6.06 o
  -4   3  13          7.70         16.16         5.76 o
  -3   3  13         26.31         29.11         6.04 o
  -2   3  13          0.09         -2.24         3.35 o
  -1   3  13         53.34         50.99         6.00 o
   0   3  13          0.02         -1.56         3.65 o
   1   3  13          0.94         -1.36         4.65 o
   2   3  13        138.18        147.08        11.67 o
   3   3  13        294.72        354.79        16.84 o
   4   3  13         32.61         43.04         7.22 o
   5   3  13          2.39         -1.30         7.26 o
   6   3  13         11.81         -5.94         7.45 o
  -7   4  13          3.83         -7.60         7.99 o
  -6   4  13         12.32         -0.64         7.13 o
  -5   4  13          0.02         -3.37         5.24 o
  -4   4  13          0.02         -0.01         5.61 o
  -3   4  13          4.60          4.98         3.14 o
  -2   4  13         24.00         15.09         4.27 o
  -1   4  13         10.75         15.48         5.82 o
   0   4  13         28.69         14.22         5.34 o
   1   4  13         30.74         29.61         6.39 o
   2   4  13         65.40         74.13         8.69 o
   3   4  13          1.01          6.64         5.47 o
   4   4  13        246.12        252.17        22.21 o
   5   4  13         41.80         51.08        10.92 o
   6   4  13          0.46          5.37         8.43 o
  -7   5  13          0.17          9.31        10.43 o
  -6   5  13          5.65          5.37         6.92 o
  -5   5  13         10.64         12.99         6.96 o
  -4   5  13          1.26         -3.31         5.95 o
  -3   5  13          4.80          4.35         5.49 o
  -2   5  13          0.01         -6.91         4.61 o
  -1   5  13         36.42         28.32         6.89 o
   0   5  13         34.18         48.03        10.04 o
   1   5  13         12.96          9.52         5.60 o
   2   5  13          0.62         -0.46         4.89 o
   3   5  13         12.34         13.34         6.01 o
   4   5  13         80.06         86.67        14.64 o
   5   5  13         56.03         70.44        24.18 o
  -7   6  13         10.00         18.69        11.43 o
  -6   6  13          7.50          9.47        10.08 o
  -5   6  13          1.70          1.57         6.64 o
  -4   6  13         14.22          9.09         7.37 o
  -3   6  13          1.87          8.45         6.51 o
  -2   6  13          2.12         -5.76         4.89 o
  -1   6  13         39.88         34.33         7.91 o
   0   6  13          4.27         -4.25         5.08 o
   1   6  13          5.61         11.22         5.79 o
   2   6  13         35.47         27.79         8.06 o
   3   6  13          7.46          3.23         8.02 o
   4   6  13         56.30         72.95        20.77 o
   5   6  13         11.22         13.25         9.49 o
  -6   7  13          0.16         -0.21         8.78 o
  -5   7  13          0.61         -1.15         8.36 o
  -4   7  13         29.18         30.10         8.65 o
  -3   7  13          9.73         10.43         6.23 o
  -2   7  13          2.79         -7.86         5.24 o
  -1   7  13          8.16          8.21         6.54 o
   0   7  13          0.02         -5.23         5.76 o
   1   7  13         23.18         26.44         7.02 o
   2   7  13         34.91         32.71        19.43 o
   3   7  13          0.73         -9.31         6.21 o
   4   7  13          2.04          5.99         9.49 o
   5   7  13         15.71         30.31        12.52 o
  -6   8  13          2.20         -3.82         8.65 o
  -5   8  13          9.77         16.00         9.36 o
  -4   8  13          0.83         -5.86         6.05 o
  -3   8  13         45.11         42.29        11.21 o
  -2   8  13          9.83          3.88         6.21 o
  -1   8  13          1.29          0.30         6.99 o
   0   8  13          1.25          4.47         6.47 o
   1   8  13          8.52          5.97         6.52 o
   2   8  13          8.07         18.84        11.92 o
   3   8  13          0.08         -9.05        10.22 o
   4   8  13          8.92          3.14         9.31 o
  -5   9  13         27.10         42.04        12.88 o
  -4   9  13          8.58         14.22         7.88 o
  -3   9  13          0.42         -3.11         8.36 o
  -2   9  13          0.01         -1.57         6.84 o
  -1   9  13          4.43         13.53         8.62 o
   0   9  13          1.43          0.84         6.70 o
   1   9  13          4.58          2.31         6.48 o
   2   9  13          1.98          8.79         9.49 o
   3   9  13          4.30         24.00        24.52 o
   4   9  13          3.03          3.70        14.64 o
  -5  10  13          0.02          2.15         7.86 o
  -4  10  13          0.62        -10.06         6.71 o
  -3  10  13          0.24         -1.48         7.14 o
  -2  10  13          2.24          3.90         7.12 o
  -1  10  13          7.15         10.52         8.01 o
   0  10  13         16.69         -0.74         7.66 o
   1  10  13         11.80         33.92        12.01 o
   2  10  13          0.58        -10.05        18.73 o
   3  10  13         22.63         28.77        12.27 o
  -4  11  13          4.37        -11.05         7.37 o
  -3  11  13          9.45         16.59         9.73 o
  -2  11  13          7.16          5.36         7.99 o
  -1  11  13         17.13         21.68         9.45 o
   0  11  13         10.05         15.72         9.23 o
   1  11  13          4.39          7.94        11.24 o
   2  11  13          9.47         11.99        11.33 o
  -3  12  13          4.48         -0.08         7.54 o
  -2  12  13         26.32         39.31         9.55 o
  -1  12  13          2.26         -1.37         8.51 o
   0  12  13          1.32          0.88        11.94 o
   1  12  13          1.31         -3.45        10.71 o
  -6   0  14          7.30          6.52        10.95 o
  -4   0  14          0.14         -4.27         7.85 o
  -2   0  14          3.87          3.81        10.56 o
   0   0  14        437.33        397.70        24.07 o
   2   0  14          0.19         -8.43         7.15 o
   4   0  14         57.57         55.90        10.64 o
   6   0  14          9.38        -12.26        13.62 o
  -7   1  14          0.58        -11.13         7.42 o
  -6   1  14          0.00          1.53         7.66 o
  -5   1  14          3.08         12.57         7.13 o
  -4   1  14          2.09         16.65         6.61 o
  -3   1  14          0.69         -6.05         4.03 o
  -2   1  14          1.34          5.22         4.88 o
  -1   1  14         38.57         43.19         5.46 o
   0   1  14        236.72        242.56        16.71 o
   1   1  14        192.12        185.88        13.17 o
   2   1  14         50.58         45.78         7.17 o
   3   1  14         54.48         65.88         8.15 o
   4   1  14         21.95         16.67         6.08 o
   5   1  14          4.35         -4.90         6.77 o
   6   1  14          0.32         -1.53         9.49 o
  -7   2  14          0.02         -7.93         7.87 o
  -6   2  14          0.20          1.25         7.06 o
  -5   2  14          5.26         13.82         7.22 o
  -4   2  14          0.03         -6.07         4.05 o
  -3   2  14          4.66          4.95         2.78 o
  -2   2  14          8.44          7.79         5.60 o
  -1   2  14          4.15          1.82         3.82 o
   0   2  14         19.58         18.32         7.69 o
   1   2  14          9.02         -5.17         4.32 o
   2   2  14        236.16        262.86        14.89 o
   3   2  14        285.00        282.94        16.32 o
   4   2  14         14.51         12.70         5.94 o
   5   2  14         10.01         14.84        14.41 o
   6   2  14          0.84        -10.58         7.06 o
  -7   3  14          1.92         -5.81         7.92 o
  -6   3  14          0.06          1.83         7.31 o
  -5   3  14          0.03         -5.28         7.18 o
  -4   3  14          3.58         -3.84         5.45 o
  -3   3  14          0.08         -3.62         4.96 o
  -2   3  14        110.08        145.10         9.62 o
  -1   3  14         42.59         36.95         5.78 o
   0   3  14          0.64         -3.33         4.23 o
   1   3  14          3.80          8.10         5.19 o
   2   3  14         91.73        102.54         9.78 o
   3   3  14         56.36         83.50         8.76 o
   4   3  14         19.64         27.59         8.69 o
   5   3  14         58.69         60.35        10.97 o
  -7   4  14          0.35         -1.92        12.33 o
  -6   4  14          0.07         -5.08         6.59 o
  -5   4  14          0.54          0.29         7.33 o
  -4   4  14          0.02         -0.93         5.97 o
  -3   4  14         17.11         26.14         6.80 o
  -2   4  14          6.27         -3.07         4.07 o
  -1   4  14         45.76         45.14         7.85 o
   0   4  14          0.04         -1.60         5.25 o
   1   4  14          2.91          2.30         5.48 o
   2   4  14         38.02         27.83         8.05 o
   3   4  14         70.72         71.60        11.26 o
   4   4  14          0.03          6.50         7.28 o
   5   4  14          3.97         -2.38         7.71 o
  -7   5  14          1.33         10.69        10.72 o
  -6   5  14          3.32          4.50         9.37 o
  -5   5  14          1.91          2.15         6.72 o
  -4   5  14          2.05         -6.66         5.90 o
  -3   5  14         12.57         17.04         6.84 o
  -2   5  14          3.03         -7.08         7.77 o
  -1   5  14          1.17         -7.26         5.06 o
   0   5  14          0.98         -6.86         4.58 o
   1   5  14         77.64         60.70         8.84 o
   2   5  14          6.54          3.28         6.39 o
   3   5  14          6.71          7.83         9.00 o
   4   5  14         72.69         94.44        29.97 o
   5   5  14         47.64         30.51        11.44 o
  -6   6  14          2.13          6.04         9.58 o
  -5   6  14         34.03         37.56        12.39 o
  -4   6  14          9.97          8.16         7.07 o
  -3   6  14         24.38         23.19         7.55 o
  -2   6  14          0.22         -2.61         5.47 o
  -1   6  14         40.24         13.09         7.11 o
   0   6  14         10.86          4.40         6.37 o
   1   6  14         14.14          8.12         6.28 o
   2   6  14        131.22        106.21        11.12 o
   3   6  14         21.73         35.27        19.41 o
   4   6  14         38.99         44.00        12.01 o
   5   6  14          3.47          5.88        10.22 o
  -6   7  14          6.80          6.10        12.05 o
  -5   7  14          3.21         -3.30         7.42 o
  -4   7  14          0.02          6.08         6.84 o
  -3   7  14         11.61         13.45         6.94 o
  -2   7  14          6.12          1.03         6.38 o
  -1   7  14         16.39         11.43         7.58 o
   0   7  14         15.07         17.32         7.45 o
   1   7  14          0.81         -6.47         5.38 o
   2   7  14          0.49        -10.76         7.18 o
   3   7  14          7.29         15.09         9.31 o
   4   7  14          0.54         -4.77         9.15 o
  -6   8  14         10.67          5.14         9.41 o
  -5   8  14         13.66         11.75         8.42 o
  -4   8  14          0.82         -8.40         6.37 o
  -3   8  14          4.71          0.32        10.52 o
  -2   8  14          6.79         -2.64         6.34 o
  -1   8  14          3.94          7.42         7.08 o
   0   8  14         23.75         13.98         8.91 o
   1   8  14         45.68         53.40         9.17 o
   2   8  14         15.58         44.40        11.53 o
   3   8  14          3.38         -7.40         8.85 o
   4   8  14          2.39          3.91        13.62 o
  -5   9  14          0.01          3.64         8.42 o
  -4   9  14         11.89         12.71         8.50 o
  -3   9  14         16.41         21.74         8.16 o
  -2   9  14          3.24          1.01         6.94 o
  -1   9  14          8.95          2.77         6.78 o
   0   9  14         36.04         17.19         8.13 o
   1   9  14          0.03          4.39         8.51 o
   2   9  14         28.30         13.75        10.08 o
   3   9  14          7.75        164.98       119.88 o
  -4  10  14         16.72         10.87         8.62 o
  -3  10  14          1.41          2.13         7.63 o
  -2  10  14          3.01         -0.29         8.31 o
  -1  10  14          5.45         -7.50         7.42 o
   0  10  14          0.42          5.33         7.95 o
   1  10  14         15.95         10.49        14.64 o
   2  10  14          1.29         13.02        10.45 o
   3  10  14          4.35         -4.84         9.54 o
  -3  11  14          4.56          3.88         7.57 o
  -2  11  14         26.61         36.31        10.60 o
  -1  11  14          0.66         -2.11         7.95 o
   0  11  14          0.00         -3.02        11.92 o
   1  11  14          0.31         -8.29         9.79 o
   2  11  14          9.59          9.96        23.50 o
  -2  12  14          0.18        -11.26         8.20 o
  -1  12  14          1.11         -2.85        11.59 o
   0  12  14          2.76         -4.13        10.76 o
  -7   0  15          0.65         15.55        15.67 o
  -5   0  15          6.94         -3.63         9.16 o
  -3   0  15         66.77         52.76         9.88 o
  -1   0  15         24.14         12.78         6.04 o
   1   0  15       1558.68       1448.13        61.29 o
   3   0  15          2.64         -7.15         6.74 o
   5   0  15          7.45          5.13         8.63 o
  -7   1  15          0.42          2.37         8.95 o
  -6   1  15          0.38          1.30         7.53 o
  -5   1  15          0.48         -5.14         5.99 o
  -4   1  15          4.45         -7.38         5.81 o
  -3   1  15          0.98         -2.52         3.40 o
  -2   1  15        120.18        119.90         8.58 o
  -1   1  15        137.77        148.24        10.13 o
   0   1  15        438.41        398.61        21.00 o
   1   1  15        873.93        981.01        31.86 o
   2   1  15        117.47        121.36        10.51 o
   3   1  15         87.27        102.22        13.68 o
   4   1  15          0.02         -5.00         5.12 o
   5   1  15         13.15         19.09         8.50 o
  -7   2  15          0.41         -9.07         7.38 o
  -6   2  15          0.73         -1.79         7.62 o
  -5   2  15          3.81         13.95         6.95 o
  -4   2  15          0.00          2.49         7.31 o
  -3   2  15          6.69          3.25         5.79 o
  -2   2  15         45.49         54.50         6.88 o
  -1   2  15        440.38        358.62        16.10 o
   0   2  15        141.82        137.29        10.46 o
   1   2  15         28.89         24.83         6.47 o
   2   2  15         18.73         35.64        10.68 o
   3   2  15          5.97          8.73         9.28 o
   4   2  15          0.01         -5.11         5.42 o
   5   2  15          0.04          1.21        12.08 o
  -7   3  15          1.14         -3.70         8.49 o
  -6   3  15          0.25          0.41         7.26 o
  -5   3  15          0.54         -4.16         7.39 o
  -4   3  15          0.00          4.55         7.67 o
  -3   3  15         37.70         50.72         7.91 o
  -2   3  15          1.44          2.33         9.73 o
  -1   3  15          1.29         -4.83         5.80 o
   0   3  15          0.01         -5.15         4.95 o
   1   3  15         76.36         74.96         8.45 o
   2   3  15        128.99        124.81        12.63 o
   3   3  15        270.26        289.54        22.61 o
   4   3  15         99.14        102.49        13.21 o
   5   3  15          0.23          2.94        10.06 o
  -7   4  15          2.07         -8.61         9.71 o
  -6   4  15          0.21         -1.04         7.66 o
  -5   4  15          0.05         -3.05         7.79 o
  -4   4  15          1.62         -0.32         5.60 o
  -3   4  15         12.97         17.40         6.69 o
  -2   4  15          0.59          0.10         4.39 o
  -1   4  15          0.15         -4.22         5.31 o
   0   4  15          3.73          2.64         4.98 o
   1   4  15        110.12        106.28        11.22 o
   2   4  15        140.35        149.73        13.67 o
   3   4  15          0.64          6.99         7.18 o
   4   4  15          3.88         10.67         8.35 o
   5   4  15          1.05          4.31         7.63 o
  -6   5  15          0.37         -0.76         8.74 o
  -5   5  15          0.24         -7.31         7.40 o
  -4   5  15         25.69         30.85         8.21 o
  -3   5  15         25.24         23.24         6.97 o
  -2   5  15         25.95         23.65         6.28 o
  -1   5  15         11.43         14.54         6.94 o
   0   5  15         23.04          9.90         7.15 o
   1   5  15         12.17         -3.14         7.16 o
   2   5  15          5.11         10.23         6.55 o
   3   5  15        109.85        107.81        26.90 o
   4   5  15          3.59        -10.22        12.26 o
   5   5  15          5.19          1.81         7.99 o
  -6   6  15          2.67         -5.56         9.98 o
  -5   6  15          0.10         14.11         9.42 o
  -4   6  15          1.72          5.04         6.84 o
  -3   6  15         20.04         21.74         7.31 o
  -2   6  15         10.14          6.90         6.95 o
  -1   6  15        109.60        101.27        11.70 o
   0   6  15          9.03          0.07         6.42 o
   1   6  15         15.45         21.59         8.56 o
   2   6  15         29.90         35.84         8.18 o
   3   6  15         13.56         20.62        11.92 o
   4   6  15         21.74         18.85        11.58 o
  -6   7  15         19.60         13.48        10.37 o
  -5   7  15          0.22         -1.69         7.56 o
  -4   7  15          1.32         -1.20         7.67 o
  -3   7  15          1.64          1.34         6.54 o
  -2   7  15          0.17         -0.90         7.33 o
  -1   7  15         39.60         50.26         9.66 o
   0   7  15         42.79         41.82         8.87 o
   1   7  15         77.80         72.98        10.37 o
   2   7  15          0.86         -6.19         8.34 o
   3   7  15         13.96         14.62        10.35 o
   4   7  15          9.89         19.55        10.56 o
  -5   8  15          7.45         -6.92         7.74 o
  -4   8  15          0.23         -8.43         7.40 o
  -3   8  15          0.07         -9.03         6.02 o
  -2   8  15          2.23          4.76         7.69 o
  -1   8  15         44.36         49.30         9.85 o
   0   8  15         97.78        115.12        13.49 o
   1   8  15         23.82         28.02        13.03 o
   2   8  15          4.99          9.64         9.16 o
   3   8  15          1.78         10.77        10.35 o
  -5   9  15          0.11         -0.26         8.34 o
  -4   9  15          9.44          4.55         7.82 o
  -3   9  15         16.64         21.35         9.54 o
  -2   9  15          0.43          3.97         8.14 o
  -1   9  15          3.57         -0.18        10.48 o
   0   9  15          4.05          4.08         7.55 o
   1   9  15          0.40        -11.04         7.36 o
   2   9  15         59.72         78.14        15.65 o
   3   9  15          7.04          6.47         9.63 o
  -4  10  15          4.97         23.66         9.22 o
  -3  10  15          5.39          1.87         7.77 o
  -2  10  15         18.67         16.40        10.03 o
  -1  10  15          0.09         -1.86         8.46 o
   0  10  15          0.00        -10.87         7.24 o
   1  10  15          5.52         23.70        22.82 o
   2  10  15          0.46          7.68        10.90 o
  -3  11  15          4.85          6.74        11.31 o
  -2  11  15          2.10         -4.64        10.73 o
  -1  11  15          0.08         -0.55         9.92 o
   0  11  15          0.52         10.70        11.44 o
   1  11  15          0.09         -4.17         9.66 o
  -6   0  16          0.60         -2.72        11.25 o
  -4   0  16          2.45          9.54        12.26 o
  -2   0  16        173.53        208.51        16.49 o
   0   0  16        289.75        365.54        28.95 o
   2   0  16         46.60         25.93         9.79 o
   4   0  16          0.32          1.45         8.67 o
  -7   1  16          1.28          0.15         8.39 o
  -6   1  16          3.93          7.60         7.94 o
  -5   1  16          2.87          8.96         7.16 o
  -4   1  16          0.11         -6.77         6.39 o
  -3   1  16          0.12         -5.12         5.70 o
  -2   1  16         73.82         79.54         8.21 o
  -1   1  16        558.07        588.77        21.50 o
   0   1  16         20.98         25.90         6.49 o
   1   1  16         21.01         19.00         6.35 o
   2   1  16        173.06        140.81        11.45 o
   3   1  16          1.48          1.64         5.67 o
   4   1  16          6.44         14.07         7.77 o
   5   1  16          0.00          4.73         7.34 o
  -7   2  16          1.27         -3.58         8.65 o
  -6   2  16          2.41          3.26         7.25 o
  -5   2  16         20.83         14.09         8.98 o
  -4   2  16          0.01         -1.09         7.01 o
  -3   2  16          1.44         -4.93         5.86 o
  -2   2  16        116.86        145.83         9.89 o
  -1   2  16        756.90        734.11        34.02 o
   0   2  16         12.43          7.44         7.29 o
   1   2  16         13.93         10.53         5.92 o
   2   2  16          8.76         14.31         6.27 o
   3   2  16          3.21         10.80         6.31 o
   4   2  16          6.12          1.10         7.63 o
   5   2  16          0.54          5.61         8.34 o
  -7   3  16          0.34         -5.46         7.79 o
  -6   3  16          0.88         -7.16         7.08 o
  -5   3  16          1.74          4.31        11.83 o
  -4   3  16         93.79         95.42        21.69 o
  -3   3  16        100.44        120.42        12.52 o
  -2   3  16          2.40          5.97         5.03 o
  -1   3  16        177.28        199.64        19.19 o
   0   3  16          1.77          0.17         4.95 o
   1   3  16         47.47         64.33         8.57 o
   2   3  16         21.72         12.80         5.82 o
   3   3  16          0.01         -3.62         5.33 o
   4   3  16          0.00         -7.57         6.59 o
   5   3  16          0.10          7.66         8.08 o
  -6   4  16          0.38         -3.59        16.01 o
  -5   4  16          1.66          4.94         8.31 o
  -4   4  16         39.39         43.82        10.22 o
  -3   4  16        594.78        623.51        28.91 o
  -2   4  16         88.82         92.59        10.80 o
  -1   4  16         10.63         11.44         5.76 o
   0   4  16          1.96          0.51         5.32 o
   1   4  16         18.03         10.74         6.12 o
   2   4  16          5.15          4.51         6.00 o
   3   4  16          2.91          6.26         6.55 o
   4   4  16          0.09          2.14         8.81 o
  -6   5  16          0.33          4.36         9.31 o
  -5   5  16         10.28         19.79         9.70 o
  -4   5  16          1.45          9.01         7.64 o
  -3   5  16          1.37         -0.96         6.21 o
  -2   5  16         41.45         49.25         7.53 o
  -1   5  16          6.44         11.32         6.59 o
   0   5  16         25.36         31.95         8.24 o
   1   5  16         85.55         87.78        15.27 o
   2   5  16         62.09         50.58         9.15 o
   3   5  16          0.41         -4.88         8.63 o
   4   5  16         12.35         -2.37         9.56 o
  -6   6  16          0.81        -11.21         8.78 o
  -5   6  16         46.89         45.74        13.94 o
  -4   6  16         13.40         25.26         8.41 o
  -3   6  16          3.78         -3.28         6.69 o
  -2   6  16          0.09          0.07         7.45 o
  -1   6  16          8.58         13.49         7.33 o
   0   6  16         39.71         38.02         8.70 o
   1   6  16         18.84         15.66         7.29 o
   2   6  16          2.03          5.33         7.02 o
   3   6  16          2.60          6.34        10.22 o
   4   6  16          2.11         -2.35         8.51 o
  -5   7  16         15.24         17.13        14.58 o
  -4   7  16          6.86         -7.62         7.07 o
  -3   7  16          0.32         -5.72         6.02 o
  -2   7  16          6.59          4.90         7.79 o
  -1   7  16          9.90         17.66         9.14 o
   0   7  16        171.59        148.75        16.79 o
   1   7  16          0.05          1.95         7.41 o
   2   7  16         28.37         24.90        10.83 o
   3   7  16          1.02         -2.57         8.51 o
  -5   8  16          0.53         -2.79        10.26 o
  -4   8  16          1.07          7.73         7.64 o
  -3   8  16          0.73         15.90         7.75 o
  -2   8  16          0.06         -4.13         7.72 o
  -1   8  16          0.71         -0.42         7.73 o
   0   8  16         44.17         35.41        11.72 o
   1   8  16          0.59          2.92        17.71 o
   2   8  16          0.36         -7.15         8.19 o
   3   8  16          1.59         11.44        10.35 o
  -4   9  16          0.50         -1.68         7.41 o
  -3   9  16          9.10         16.47         8.45 o
  -2   9  16          0.03          1.07        10.02 o
  -1   9  16         11.84         21.03        10.06 o
   0   9  16          0.68          1.76         7.88 o
   1   9  16         12.92         16.30        11.31 o
   2   9  16          2.29          4.72        16.01 o
  -3  10  16          0.13          2.06         7.81 o
  -2  10  16         45.04         75.93        14.36 o
  -1  10  16          0.87          4.87         9.17 o
   0  10  16          4.40          3.79         9.81 o
   1  10  16         13.67         13.15        11.59 o
  -1  11  16          0.43         -8.34        10.31 o
  -5   0  17         17.23          9.52        10.15 o
  -3   0  17         65.04         51.08        17.71 o
  -1   0  17         21.67          7.22         7.68 o
   1   0  17         57.27         75.17        12.98 o
   3   0  17          0.33          5.88         8.85 o
  -6   1  17          1.38         -3.96         8.85 o
  -5   1  17          1.19        -11.56         7.71 o
  -4   1  17         41.29         45.12        12.01 o
  -3   1  17         23.58         24.52        11.56 o
  -2   1  17         72.20         71.81         7.66 o
  -1   1  17         92.34        106.68        10.59 o
   0   1  17        384.67        404.90        18.79 o
   1   1  17         62.88         28.10         6.90 o
   2   1  17          0.01          1.86         5.35 o
   3   1  17          0.81         -8.70         5.80 o
   4   1  17          0.53         -5.97         5.42 o
  -6   2  17          1.56         -0.34         7.87 o
  -5   2  17         17.57         19.27         9.24 o
  -4   2  17         75.36         69.60        12.15 o
  -3   2  17         22.21          1.20         6.95 o
  -2   2  17         26.87         27.69         6.10 o
  -1   2  17          6.95         10.45         5.43 o
   0   2  17         66.96         62.53         8.22 o
   1   2  17          0.60         -4.92         5.05 o
   2   2  17          5.24          2.75         5.59 o
   3   2  17         20.37         22.20         6.98 o
   4   2  17          0.24          8.52         7.69 o
  -6   3  17          1.19          5.80         9.46 o
  -5   3  17          2.11         -3.58         8.42 o
  -4   3  17          0.03          3.18         8.65 o
  -3   3  17         75.57        120.21        14.53 o
  -2   3  17        361.88        365.03        17.53 o
  -1   3  17         31.39         46.79         7.32 o
   0   3  17         51.74         48.55         7.51 o
   1   3  17          1.71          1.73         5.08 o
   2   3  17         43.72         45.92         7.80 o
   3   3  17          6.15          7.97         6.69 o
   4   3  17          6.93         11.16        10.21 o
  -6   4  17          2.83          4.91         9.85 o
  -5   4  17          3.57         11.75         8.89 o
  -4   4  17         17.65         30.78         9.82 o
  -3   4  17        134.06        129.44        18.62 o
  -2   4  17          0.10         -0.07         5.55 o
  -1   4  17          2.91         -2.85         5.07 o
   0   4  17          0.18         -4.20         4.68 o
   1   4  17          0.58         -3.60         5.54 o
   2   4  17          8.57          8.47         6.25 o
   3   4  17          3.35         -2.54         7.59 o
   4   4  17          1.06         -0.63         7.85 o
  -6   5  17         12.52         -3.76        19.19 o
  -5   5  17         18.38         11.76         9.68 o
  -4   5  17          6.05          8.97         8.51 o
  -3   5  17         92.88        118.86        14.01 o
  -2   5  17        155.07        136.61        22.89 o
  -1   5  17         46.21         33.68         9.74 o
   0   5  17         31.07         21.92         6.82 o
   1   5  17          3.49         12.49         6.35 o
   2   5  17          0.04         -1.59         5.54 o
   3   5  17          0.00          1.04         7.38 o
   4   5  17          1.82         14.20         9.03 o
  -5   6  17        120.37        134.06        17.09 o
  -4   6  17         13.50         12.78         8.63 o
  -3   6  17         27.23         13.27        10.99 o
  -2   6  17          1.29          0.63         7.65 o
  -1   6  17          0.15         -1.36         6.48 o
   0   6  17          8.61         17.58         9.50 o
   1   6  17          5.30          7.18         7.06 o
   2   6  17          0.18          0.64         8.90 o
   3   6  17          2.53        -10.31         6.87 o
  -5   7  17          1.58         -9.77         9.40 o
  -4   7  17          5.47         10.08         7.80 o
  -3   7  17          6.01         16.81         9.10 o
  -2   7  17          8.24         25.29         9.77 o
  -1   7  17         63.68         72.72        12.04 o
   0   7  17          1.19         13.09         8.24 o
   1   7  17         22.25          7.52         7.79 o
   2   7  17          0.12         -0.97         9.60 o
   3   7  17          0.43          4.48        14.30 o
  -4   8  17          4.14         -3.86         7.98 o
  -3   8  17          0.28          7.43         8.36 o
  -2   8  17         12.53         13.66         9.64 o
  -1   8  17         19.50         13.06         8.89 o
   0   8  17          1.89          3.10         7.91 o
   1   8  17          6.46          3.91        10.35 o
   2   8  17          4.59          5.97        10.08 o
  -3   9  17          6.13         12.45        13.53 o
  -2   9  17         21.80         31.73        10.41 o
  -1   9  17         11.23          3.03        11.81 o
   0   9  17         16.41          4.88        11.37 o
   1   9  17          6.57         14.78        11.73 o
  -2  10  17         31.94         33.14        12.74 o
  -1  10  17          0.40          5.08         8.88 o
   0  10  17          0.16        -11.99         9.07 o
  -6   0  18         45.79         66.70        15.89 o
  -4   0  18          5.88         10.22        14.30 o
  -2   0  18         37.28         43.26         9.31 o
   0   0  18         38.55         28.36        11.24 o
   2   0  18          0.11         -9.65         6.97 o
   4   0  18          0.10          1.60        11.92 o
  -6   1  18         51.98         60.78        10.97 o
  -5   1  18          0.39          5.05         9.53 o
  -4   1  18         25.53         37.49        12.70 o
  -3   1  18          0.71         -5.26        19.75 o
  -2   1  18         96.15         92.31         8.64 o
  -1   1  18         37.81         34.14         6.83 o
   0   1  18         16.40         20.63         6.20 o
   1   1  18         28.67         58.30         8.51 o
   2   1  18         16.71         24.47         7.04 o
   3   1  18          0.30          7.36         6.42 o
   4   1  18          2.30         18.43        10.77 o
  -6   2  18          2.45         10.17         9.57 o
  -5   2  18          0.75         -5.45         8.52 o
  -4   2  18          0.02         12.02        19.41 o
  -3   2  18          3.81          5.77        10.08 o
  -2   2  18          1.41          1.51         6.71 o
  -1   2  18         21.75         27.96         7.47 o
   0   2  18          0.08         -3.14         4.81 o
   1   2  18          2.55          3.17         5.69 o
   2   2  18          2.03         -4.45         5.39 o
   3   2  18          0.08         10.22         8.95 o
   4   2  18          0.02         -9.57         7.69 o
  -6   3  18          3.71         -3.81         8.45 o
  -5   3  18          7.05         -0.09         8.44 o
  -4   3  18        156.29        175.08        21.66 o
  -3   3  18        243.74        270.95        34.74 o
  -2   3  18         24.77         25.24         8.40 o
  -1   3  18         31.59         23.16         6.59 o
   0   3  18          0.35         12.29         6.12 o
   1   3  18          3.23          2.92         5.39 o
   2   3  18          1.18         -8.15         5.43 o
   3   3  18          8.64         12.16         7.18 o
   4   3  18          0.64         -9.85         6.77 o
  -5   4  18          9.77         -7.54         8.36 o
  -4   4  18         13.35         11.73        11.11 o
  -3   4  18         24.21         16.26         8.70 o
  -2   4  18          8.97         -8.01         7.26 o
  -1   4  18         10.28          6.78         6.59 o
   0   4  18          0.48          4.48         5.87 o
   1   4  18         18.14         17.93         7.87 o
   2   4  18          1.37         -1.24         5.94 o
   3   4  18          3.51          6.43         8.49 o
  -5   5  18         52.77         44.35        11.71 o
  -4   5  18         89.50        125.50        23.64 o
  -3   5  18          6.88         13.70         8.69 o
  -2   5  18          0.05         10.47         7.72 o
  -1   5  18         15.46          6.72         6.17 o
   0   5  18          1.31         11.88         6.29 o
   1   5  18          0.18          6.58         6.55 o
   2   5  18          4.55          0.46         6.24 o
   3   5  18          0.00         14.37         8.84 o
  -5   6  18         75.21         87.63        21.14 o
  -4   6  18          2.47          4.55         9.57 o
  -3   6  18          0.77         -9.02         8.95 o
  -2   6  18          0.47          4.83         9.17 o
  -1   6  18          9.25         -1.88         6.26 o
   0   6  18          2.45         13.35         6.75 o
   1   6  18          0.16          4.68         7.96 o
   2   6  18          0.01         17.07         8.67 o
   3   6  18          0.16          9.43         8.85 o
  -4   7  18         17.36          3.64         9.82 o
  -3   7  18          4.19         -0.34         8.91 o
  -2   7  18          6.06         -2.90         8.12 o
  -1   7  18          1.90          3.42        11.08 o
   0   7  18          1.55         11.65         8.91 o
   1   7  18          0.09         -4.01         6.92 o
   2   7  18          0.00         -1.51         9.86 o
  -3   8  18          0.19          3.61         9.12 o
  -2   8  18          0.54         -7.33         7.71 o
  -1   8  18          5.38         12.19         9.29 o
   0   8  18          0.43         14.20         8.67 o
   1   8  18          0.10         -1.78        10.22 o
  -2   9  18          7.55         -0.28         9.89 o
  -1   9  18          5.96         14.88         9.85 o
   0   9  18          1.05         -1.04        10.80 o
  -5   0  19         17.62         -4.77        14.30 o
  -3   0  19         14.56         38.14        15.67 o
  -1   0  19          6.94          8.58         7.66 o
   1   0  19          3.11         -3.23         8.42 o
   3   0  19          0.68         -0.13         8.90 o
  -5   1  19         26.98         30.14        18.05 o
  -4   1  19          1.76         20.80        20.43 o
  -3   1  19          8.30          9.68         8.90 o
  -2   1  19          7.12          6.58         5.87 o
  -1   1  19         36.61         42.47         7.43 o
   0   1  19          4.61         -0.06         5.60 o
   1   1  19         22.37         26.96         7.41 o
   2   1  19          0.02         -8.25         5.50 o
   3   1  19          1.37         -5.20         5.95 o
  -5   2  19          0.20          8.90        10.45 o
  -4   2  19          3.17         -0.10         8.66 o
  -3   2  19          4.03          6.98         9.49 o
  -2   2  19         17.29          6.32         9.68 o
  -1   2  19          0.08          5.81         5.29 o
   0   2  19          2.16          1.52         5.57 o
   1   2  19          8.23         16.00         6.98 o
   2   2  19          1.98          2.15         6.08 o
   3   2  19          0.35         -1.26         6.38 o
  -5   3  19          3.39         -0.02         9.72 o
  -4   3  19          3.56         15.20        12.01 o
  -3   3  19          0.08          0.34        10.11 o
  -2   3  19          3.02         -0.92         6.71 o
  -1   3  19          5.23         11.72         6.98 o
   0   3  19          6.83          3.67         6.47 o
   1   3  19          0.60          2.45         5.75 o
   2   3  19          3.48         -2.93         6.07 o
   3   3  19          0.39         -8.93         7.16 o
  -5   4  19          1.99          5.84         8.99 o
  -4   4  19          1.03          9.24        11.05 o
  -3   4  19          0.18          6.08        16.01 o
  -2   4  19         13.53         16.76         8.67 o
  -1   4  19          0.01         -5.14         5.52 o
   0   4  19          0.04         -1.30         5.61 o
   1   4  19          0.34          9.14         6.58 o
   2   4  19          0.63         -8.42         5.61 o
   3   4  19          2.18         16.01         9.21 o
  -5   5  19         45.59         54.60        12.50 o
  -4   5  19         18.70         17.41        21.46 o
  -3   5  19         39.91         36.38        12.98 o
  -2   5  19          5.16         18.09        10.83 o
  -1   5  19          1.94         16.46         7.77 o
   0   5  19          0.16         -1.69         5.92 o
   1   5  19          0.25         -4.31         7.61 o
   2   5  19          0.75         -9.72         7.90 o
  -4   6  19          7.77         -1.26        11.73 o
  -3   6  19          5.69          8.07         8.93 o
  -2   6  19          0.21          3.76         9.56 o
  -1   6  19          1.13         20.23        10.71 o
   0   6  19          0.28         -0.03         6.55 o
   1   6  19          1.64          2.18         6.56 o
   2   6  19          1.10        -11.40         7.60 o
  -3   7  19          0.40         -4.77         8.98 o
  -2   7  19          2.19        -10.19         7.41 o
  -1   7  19          5.65          0.91         8.07 o
   0   7  19          4.05         10.91        11.21 o
   1   7  19          4.46         -2.22         9.38 o
  -2   8  19          0.89          4.24         9.12 o
  -1   8  19          0.28          3.52         8.76 o
   0   8  19          4.19         -1.82         8.70 o
  -4   0  20          1.76          4.09        14.98 o
  -2   0  20         14.66          6.13        13.62 o
   0   0  20          8.64         12.48         9.11 o
   2   0  20          1.46         12.58        14.98 o
  -5   1  20          1.36          1.02        11.08 o
  -4   1  20          1.24          6.47        10.60 o
  -3   1  20          7.58         -1.98         9.66 o
  -2   1  20          0.11         -8.61        17.03 o
  -1   1  20         16.57         20.83         6.49 o
   0   1  20          0.04          0.15         5.70 o
   1   1  20          0.00         -1.07         6.15 o
   2   1  20          0.29         -0.36         6.51 o
  -5   2  20          0.05         -6.00        10.95 o
  -4   2  20         10.57          4.29        11.05 o
  -3   2  20          1.37         13.93        10.47 o
  -2   2  20          2.50          8.44         9.38 o
  -1   2  20          6.06          5.27         5.85 o
   0   2  20          3.24          0.62         6.29 o
   1   2  20          2.63          1.21         6.28 o
   2   2  20          1.24         -0.75         7.06 o
  -4   3  20          0.16         -8.17        14.64 o
  -3   3  20         12.25         17.62        10.45 o
  -2   3  20          4.97         13.27         7.89 o
  -1   3  20          1.28          3.60         5.85 o
   0   3  20          0.19          1.65         6.18 o
   1   3  20          9.57         14.13         9.14 o
   2   3  20          3.03         10.98         7.24 o
  -4   4  20          9.05         13.24        11.53 o
  -3   4  20         10.97          1.58         9.45 o
  -2   4  20          1.31         -2.52         7.56 o
  -1   4  20          3.84         -0.53         7.28 o
   0   4  20          3.63         -1.90         5.87 o
   1   4  20          1.72         -1.40         7.19 o
   2   4  20          0.84        -11.60         7.74 o
  -4   5  20          0.60         -2.03        15.33 o
  -3   5  20          0.36         -0.68        10.60 o
  -2   5  20          3.57          0.35        13.25 o
  -1   5  20          9.02          2.03         7.79 o
   0   5  20          1.43          0.70         6.78 o
   1   5  20          0.40         -3.23         6.25 o
  -3   6  20          1.21          3.04        10.76 o
  -2   6  20          7.18          9.37         9.21 o
  -1   6  20          0.03         -9.70         7.28 o
   0   6  20          0.07         -4.14         6.69 o
   1   6  20          0.01         -1.02         8.45 o
  -2   7  20          0.45         -4.36         9.12 o
  -1   7  20          0.01          3.70         9.09 o
  -3   0  21          4.03         -1.36        12.94 o
  -1   0  21         20.92         41.29        28.95 o
   1   0  21          2.70         11.90        10.35 o
  -4   1  21          0.55         -0.67        10.35 o
  -3   1  21          0.26          2.72        10.47 o
  -2   1  21          0.31         -8.17         9.15 o
  -1   1  21          2.62          6.65         6.34 o
   0   1  21          0.40          9.35         7.18 o
   1   1  21          3.58          2.25         6.92 o
  -4   2  21          0.46         15.91        14.64 o
  -3   2  21          0.93         10.77        11.25 o
  -2   2  21          9.63         28.53        12.01 o
  -1   2  21          1.84         -4.89         6.35 o
   0   2  21          4.12          5.58         7.08 o
   1   2  21          1.59          4.38         6.87 o
  -4   3  21          8.02          6.13        10.60 o
  -3   3  21          1.30         -7.83         9.63 o
  -2   3  21          0.06         -6.50        13.62 o
  -1   3  21          1.03          1.71         8.27 o
   0   3  21          0.29         -5.95         6.27 o
   1   3  21          5.48          1.47         7.47 o
  -3   4  21          2.47        -16.59        12.94 o
  -2   4  21          0.20         24.15        11.73 o
  -1   4  21          0.18         -3.24         7.48 o
   0   4  21          1.11          8.54         7.05 o
   1   4  21          1.15         -2.04         6.78 o
  -2   5  21          2.34         -4.46         8.02 o
  -1   5  21          0.42          7.20         8.29 o
   0   5  21          0.05         -4.41         6.78 o
  -2   0  22          5.34          8.85        13.62 o
   0   0  22          0.06         -1.89         8.95 o
  -3   1  22          3.91         18.17        11.73 o
  -2   1  22          2.53         -7.16         9.86 o
  -1   1  22          0.63         14.74        10.47 o
   0   1  22          1.13         -3.37         6.28 o
  -2   2  22          0.00         12.24        10.56 o
  -1   2  22          0.89        -10.03         7.48 o
   0   2  22          0.42          5.79         7.47 o
  -2   3  22          1.59          4.19        27.93 o
  -1   3  22          2.68         -2.04         7.96 o
                                                
