# Supplementary material for: Synthesis, Crystal Structure and Bioactivity of Phenazine-1-carboxylic Acylhydrazone Derivatives
Source: Molecules. 2021 Sep 1;26(17):5320. doi: 10.3390/molecules26175320 (PMC8434039; doi:10.3390/molecules26175320)
Supplement: Supplementary file 1 [file molecules-26-05320-s001.zip › cif and checkcif/cif and checkcif/.olex/temp/a.ins]

TITL A in P2(1)/n
CELL 0.71073 7.626 13.1558 18.9464 90 98.776 90
ZERR 4 0.0017 0.0028 0.0043 0 0.007 0
LATT 1
SYMM 0.5-X,0.5+Y,0.5-Z
SFAC C H N O
UNIT 96 64 16 8

L.S. 4
PLAN  25
SIZE 0.23 0.21 0.16
BOND $H
fmap 2
acta 
MERG 2
OMIT -3 50
WGHT 0.0949 0.0691
FVAR 0.1211
REM <olex2.extras>
REM <HklSrc "%.\\a.hkl">
REM </olex2.extras>

C1    1     1.00749  0.19749  0.59198  11.00000  0.07076  0.06222  0.07587 =
 0.00616  0.00874 -0.00215 
AFIX 43
H1    2     1.07921  0.25471  0.59228  11.00000 -1.20000 
AFIX 0
C2    1     0.98331  0.15461  0.65419  11.00000  0.09459  0.07855  0.08107 =
 0.00574  0.00979 -0.00429 
AFIX 43
H2    2     1.04186  0.18095  0.69693  11.00000 -1.20000 
AFIX 0
C3    1     0.86927  0.06951  0.65525  11.00000  0.10168  0.07523  0.09449 =
 0.01617  0.02233  0.00060 
AFIX 43
H3    2     0.85038  0.04227  0.69876  11.00000 -1.20000 
AFIX 0
C4    1     0.78859  0.02803  0.59427  11.00000  0.08936  0.04917  0.10308 =
 0.01123  0.02518 -0.00484 
AFIX 43
H4    2     0.71457 -0.02779  0.59607  11.00000 -1.20000 
AFIX 0
C5    1     0.81420  0.06794  0.52670  11.00000  0.06620  0.04269  0.09554 =
 0.00286  0.02079  0.00783 
C6    1     0.92547  0.15680  0.52627  11.00000  0.05510  0.04268  0.07557 =
 0.00464  0.01382  0.00483 
C7    1     0.86682  0.16035  0.40303  11.00000  0.04566  0.04824  0.07526 =
 -0.00444  0.00792  0.00464 
C8    1     0.76130  0.06936  0.40399  11.00000  0.06208  0.05066  0.07773 =
 -0.01009  0.00781  0.00557 
C9    1     0.88287  0.20520  0.33590  11.00000  0.05838  0.05069  0.07232 =
 -0.00770  0.00297  0.00951 
C10   1     0.80365  0.15834  0.27504  11.00000  0.07765  0.07491  0.08130 =
 -0.00765  0.01040  0.01136 
AFIX 43
H10   2     0.81500  0.18690  0.23107  11.00000 -1.20000 
AFIX 0
C11   1     0.70422  0.06714  0.27683  11.00000  0.08018  0.07981  0.09468 =
 -0.02722 -0.00248 -0.00431 
AFIX 43
H11   2     0.65398  0.03642  0.23431  11.00000 -1.20000 
AFIX 0
C12   1     0.68252  0.02534  0.33912  11.00000  0.07621  0.06416  0.10189 =
 -0.02173  0.01100 -0.00487 
AFIX 43
H12   2     0.61479 -0.03336  0.33965  11.00000 -1.20000 
AFIX 0
C13   1     0.97322  0.30524  0.32586  11.00000  0.07719  0.06243  0.06531 =
 -0.00084  0.00959  0.01297 
C14   1     1.19844  0.48375  0.44261  11.00000  0.06243  0.04835  0.07551 =
 0.00542  0.02286  0.00541 
AFIX 43
H14   2     1.18675  0.44990  0.48473  11.00000 -1.20000 
AFIX 0
C15   1     1.30026  0.57851  0.44578  11.00000  0.05162  0.04195  0.08596 =
 0.01271  0.02277  0.00739 
C16   1     1.32545  0.62669  0.38400  11.00000  0.07208  0.05921  0.08920 =
 0.00985  0.02319  0.01305 
C17   1     1.43103  0.71648  0.38547  11.00000  0.08652  0.05712  0.11877 =
 0.02832  0.04550  0.00808 
AFIX 43
H17   2     1.44765  0.74890  0.34338  11.00000 -1.20000 
AFIX 0
C18   1     1.50670  0.75341  0.45004  11.00000  0.06268  0.05040  0.15149 =
 0.00670  0.03087  0.00518 
AFIX 43
H18   2     1.57634  0.81157  0.45094  11.00000 -1.20000 
AFIX 0
C19   1     1.48547  0.70865  0.51518  11.00000  0.05468  0.04184  0.11639 =
 -0.00515  0.02483  0.00621 
C20   1     1.56318  0.74799  0.58178  11.00000  0.06136  0.05121  0.15140 =
 -0.01915  0.02164 -0.00132 
AFIX 43
H20   2     1.63144  0.80671  0.58284  11.00000 -1.20000 
AFIX 0
C21   1     1.54203  0.70337  0.64433  11.00000  0.07645  0.07526  0.12493 =
 -0.02371  0.01765 -0.00002 
AFIX 43
H21   2     1.59518  0.73047  0.68770  11.00000 -1.20000 
AFIX 0
C22   1     1.43937  0.61645  0.64205  11.00000  0.07647  0.08895  0.09372 =
 -0.01427  0.01366  0.01468 
AFIX 43
H22   2     1.42408  0.58482  0.68459  11.00000 -1.20000 
AFIX 0
C23   1     1.36071  0.57637  0.57945  11.00000  0.05990  0.05576  0.08949 =
 -0.00680  0.01895  0.00577 
AFIX 43
H23   2     1.29200  0.51812  0.58041  11.00000 -1.20000 
AFIX 0
C24   1     1.37854  0.61898  0.51338  11.00000  0.04802  0.04236  0.08867 =
 -0.00289  0.01970  0.00981 
N1    3     0.73651  0.02577  0.46601  11.00000  0.06663  0.04674  0.10487 =
 -0.00683  0.01577 -0.00318 
N2    3     0.94754  0.20066  0.46442  11.00000  0.05006  0.04891  0.07439 =
 0.00028  0.00832  0.00282 
N3    3     1.04139  0.35421  0.38599  11.00000  0.06781  0.05829  0.07020 =
 0.00190  0.01581 -0.00815 
AFIX 43
H3a   2     1.03298  0.32787  0.42688  11.00000 -1.20000 
AFIX 0
N4    3     1.12477  0.44654  0.38236  11.00000  0.06851  0.05099  0.07924 =
 0.00385  0.01636  0.00385 
O1    4     0.98071  0.33923  0.26655  11.00000  0.14863  0.07498  0.07525 =
 0.00452  0.01085  0.00184 
O2    4     1.25836  0.59315  0.31765  11.00000  0.10850  0.09066  0.08736 =
 0.01741  0.02944  0.00084 
AFIX 83
H2a   2     1.17470  0.55484  0.32014  11.00000 -1.50000 
AFIX 0
HKLF 4

END
