# Supplementary material for: Synthesis, Crystal Structure and Bioactivity of Phenazine-1-carboxylic Acylhydrazone Derivatives
Source: Molecules. 2021 Sep 1;26(17):5320. doi: 10.3390/molecules26175320 (PMC8434039; doi:10.3390/molecules26175320)
Supplement: Supplementary file 1 [file molecules-26-05320-s001.zip › cif and checkcif/cif and checkcif/.olex/temp/a.lst]

 +++++++++++++++++++++++++++++++++++++++++++++++++++++++++++++++++++
 +  SHELXL -  CRYSTAL STRUCTURE REFINEMENT  -   MULTI-CPU VERSION  +
 +  Copyright(C) George M. Sheldrick 1993-2014     Version 2014/7  +
 +  a                          started at 15:30:05 on 12-Aug-2021  +
 +++++++++++++++++++++++++++++++++++++++++++++++++++++++++++++++++++

 Command line parameters: a -a50000 -b3000 -c624 -t8

 -a sets the approximate maximum number of atoms including hydrogens.
 -b sets the maximum number of full-matrix parameters (leave unchanged for
 CGLS). For example -b9000 allows refinement of 1000 anisotropic atoms or
 3000 with BLOC 1. For a 32-bit version, -b times the square root of the
 number of threads should not exceed about 65500. -c sets the reflection
 buffer size. This depends on the CPU cache size but will rarely need
 changing. -t sets the number of threads, otherwise the multi-CPU version
 sets this equal to the number of available CPUs. For optimal performance
 on systems with hyperthreading, usually the hyperthreading should be
 switched off or -t used to halve the number of threads; e.g. -t4 rather
 than -t8 for an Intel i7 processor.

 Running  8 threads on  8 processors

 TITL A in P2(1)/n
 CELL 0.71073 7.626 13.1558 18.9464 90 98.776 90
 ZERR 4 0.0017 0.0028 0.0043 0 0.007 0
 LATT 1
 SYMM 0.5-X,0.5+Y,0.5-Z
 SFAC C H N O
 UNIT 96 64 16 8

 V =     1878.56     F(000) =     816.0     Mu =   0.09 mm-1      Cell Wt =     1569.63    Rho =  1.387

  
 L.S. 4
 PLAN  25
 SIZE 0.23 0.21 0.16
 BOND $H
 fmap 2
 acta
 MERG 2
 OMIT -3 50
 WGHT 0.0949 0.0691
 FVAR 0.1211
 REM <olex2.extras>
 REM <HklSrc "%.\\a.hkl">
 REM </olex2.extras>
  
 C1    1     1.00749  0.19749  0.59198  11.00000  0.07076  0.06222  0.07587 =
  0.00616  0.00874 -0.00215
 AFIX 43
 H1    2     1.07921  0.25471  0.59228  11.00000 -1.20000
 AFIX 0
 C2    1     0.98331  0.15461  0.65419  11.00000  0.09459  0.07855  0.08107 =
  0.00574  0.00979 -0.00429
 AFIX 43
 H2    2     1.04186  0.18095  0.69693  11.00000 -1.20000
 AFIX 0
 C3    1     0.86927  0.06951  0.65525  11.00000  0.10168  0.07523  0.09449 =
  0.01617  0.02233  0.00060
 AFIX 43
 H3    2     0.85038  0.04227  0.69876  11.00000 -1.20000
 AFIX 0
 C4    1     0.78859  0.02803  0.59427  11.00000  0.08936  0.04917  0.10308 =
  0.01123  0.02518 -0.00484
 AFIX 43
 H4    2     0.71457 -0.02779  0.59607  11.00000 -1.20000
 AFIX 0
 C5    1     0.81420  0.06794  0.52670  11.00000  0.06620  0.04269  0.09554 =
  0.00286  0.02079  0.00783
 C6    1     0.92547  0.15680  0.52627  11.00000  0.05510  0.04268  0.07557 =
  0.00464  0.01382  0.00483
 C7    1     0.86682  0.16035  0.40303  11.00000  0.04566  0.04824  0.07526 =
  -0.00444  0.00792  0.00464
 C8    1     0.76130  0.06936  0.40399  11.00000  0.06208  0.05066  0.07773 =
  -0.01009  0.00781  0.00557
 C9    1     0.88287  0.20520  0.33590  11.00000  0.05838  0.05069  0.07232 =
  -0.00770  0.00297  0.00951
 C10   1     0.80365  0.15834  0.27504  11.00000  0.07765  0.07491  0.08130 =
  -0.00765  0.01040  0.01136
 AFIX 43
 H10   2     0.81500  0.18690  0.23107  11.00000 -1.20000
 AFIX 0
 C11   1     0.70422  0.06714  0.27683  11.00000  0.08018  0.07981  0.09468 =
  -0.02722 -0.00248 -0.00431
 AFIX 43
 H11   2     0.65398  0.03642  0.23431  11.00000 -1.20000
 AFIX 0
 C12   1     0.68252  0.02534  0.33912  11.00000  0.07621  0.06416  0.10189 =
  -0.02173  0.01100 -0.00487
 AFIX 43
 H12   2     0.61479 -0.03336  0.33965  11.00000 -1.20000
 AFIX 0
 C13   1     0.97322  0.30524  0.32586  11.00000  0.07719  0.06243  0.06531 =
  -0.00084  0.00959  0.01297
 C14   1     1.19844  0.48375  0.44261  11.00000  0.06243  0.04835  0.07551 =
  0.00542  0.02286  0.00541
 AFIX 43
 H14   2     1.18675  0.44990  0.48473  11.00000 -1.20000
 AFIX 0
 C15   1     1.30026  0.57851  0.44578  11.00000  0.05162  0.04195  0.08596 =
  0.01271  0.02277  0.00739
 C16   1     1.32545  0.62669  0.38400  11.00000  0.07208  0.05921  0.08920 =
  0.00985  0.02319  0.01305
 C17   1     1.43103  0.71648  0.38547  11.00000  0.08652  0.05712  0.11877 =
  0.02832  0.04550  0.00808
 AFIX 43
 H17   2     1.44765  0.74890  0.34338  11.00000 -1.20000
 AFIX 0
 C18   1     1.50670  0.75341  0.45004  11.00000  0.06268  0.05040  0.15149 =
  0.00670  0.03087  0.00518
 AFIX 43
 H18   2     1.57634  0.81157  0.45094  11.00000 -1.20000
 AFIX 0
 C19   1     1.48547  0.70865  0.51518  11.00000  0.05468  0.04184  0.11639 =
  -0.00515  0.02483  0.00621
 C20   1     1.56318  0.74799  0.58178  11.00000  0.06136  0.05121  0.15140 =
  -0.01915  0.02164 -0.00132
 AFIX 43
 H20   2     1.63144  0.80671  0.58284  11.00000 -1.20000
 AFIX 0
 C21   1     1.54203  0.70337  0.64433  11.00000  0.07645  0.07526  0.12493 =
  -0.02371  0.01765 -0.00002
 AFIX 43
 H21   2     1.59518  0.73047  0.68770  11.00000 -1.20000
 AFIX 0
 C22   1     1.43937  0.61645  0.64205  11.00000  0.07647  0.08895  0.09372 =
  -0.01427  0.01366  0.01468
 AFIX 43
 H22   2     1.42408  0.58482  0.68459  11.00000 -1.20000
 AFIX 0
 C23   1     1.36071  0.57637  0.57945  11.00000  0.05990  0.05576  0.08949 =
  -0.00680  0.01895  0.00577
 AFIX 43
 H23   2     1.29200  0.51812  0.58041  11.00000 -1.20000
 AFIX 0
 C24   1     1.37854  0.61898  0.51338  11.00000  0.04802  0.04236  0.08867 =
  -0.00289  0.01970  0.00981
 N1    3     0.73651  0.02577  0.46601  11.00000  0.06663  0.04674  0.10487 =
  -0.00683  0.01577 -0.00318
 N2    3     0.94754  0.20066  0.46442  11.00000  0.05006  0.04891  0.07439 =
  0.00028  0.00832  0.00282
 N3    3     1.04139  0.35421  0.38599  11.00000  0.06781  0.05829  0.07020 =
  0.00190  0.01581 -0.00815
 AFIX 43
 H3a   2     1.03298  0.32787  0.42688  11.00000 -1.20000
 AFIX 0
 N4    3     1.12477  0.44654  0.38236  11.00000  0.06851  0.05099  0.07924 =
  0.00385  0.01636  0.00385
 O1    4     0.98071  0.33923  0.26655  11.00000  0.14863  0.07498  0.07525 =
  0.00452  0.01085  0.00184
 O2    4     1.25836  0.59315  0.31765  11.00000  0.10850  0.09066  0.08736 =
  0.01741  0.02944  0.00084
 AFIX 83
 H2a   2     1.17470  0.55484  0.32014  11.00000 -1.50000
 AFIX 0
 HKLF 4


 Covalent radii and connectivity table for  A in P2(1)/n                                                               
 C    0.770
 H    0.320
 N    0.700
 O    0.660

 C1 - C2 C6
 C2 - C1 C3
 C3 - C4 C2
 C4 - C3 C5
 C5 - N1 C4 C6
 C6 - N2 C1 C5
 C7 - N2 C9 C8
 C8 - N1 C12 C7
 C9 - C10 C7 C13
 C10 - C9 C11
 C11 - C12 C10
 C12 - C11 C8
 C13 - O1 N3 C9
 C14 - N4 C15
 C15 - C16 C24 C14
 C16 - O2 C15 C17
 C17 - C18 C16
 C18 - C17 C19
 C19 - C18 C20 C24
 C20 - C21 C19
 C21 - C20 C22
 C22 - C23 C21
 C23 - C22 C24
 C24 - C23 C15 C19
 N1 - C5 C8
 N2 - C7 C6
 N3 - C13 N4
 N4 - C14 N3
 O1 - C13
 O2 - C16


   12532  Reflections read, of which   616  rejected

  -9 =< h =<  9,    -15 =< k =< 15,    -19 =< l =< 22,   Max. 2-theta =   50.00

       0  Systematic absence violations


 Inconsistent equivalents etc.

   h   k   l      Fo^2   Sigma(Fo^2)  N  Esd of mean(Fo^2)

   3   9  14        2.42      0.24    2      1.76

       1  Inconsistent equivalents

    3302  Unique reflections, of which      0  suppressed

 R(int) = 0.0505     R(sigma) = 0.0626      Friedel opposites merged

 Maximum memory for data reduction =     2405 /    32815


 Number of data for d > 0.841A (CIF: max) and d > 0.841A (CIF: full)
 (ignoring systematic absences):
 Unique reflections found (point group)       3302    3302
 Unique reflections possible (point group)    3302    3302
 Unique reflections found (Laue group)        3302    3302
 Unique reflections possible (Laue group)     3302    3302


 Default effective X-H and X-D distances for T =   20.0C 
 AFIX m =    1     2     3     4   4[N]  3[N]  15[B]  8[O]   9   9[N]   16
 d(X-H) =  0.98  0.97  0.96  0.93  0.86  0.89  1.10  0.82  0.93  0.86  0.93

 Note that these distances are chosen to give the best fit to the X-ray data
 and so avoid the introduction of systematic error.  The true internuclear
 distances are longer and do not vary with temperature!  The apparent
 variation with temperature is caused by libration.


 Least-squares cycle   1   Maximum vector length =  623   Memory required =     3132 /   403099

 wR2 = 0.2191 before cycle   1 for    3302 data and    271 /    271 parameters

 GooF = S =     1.040;     Restrained GooF =      1.040 for       0 restraints

 Weight = 1 / [ sigma^2(Fo^2) + ( 0.0949 * P )^2 +   0.07 * P ]   where  P = ( Max ( Fo^2, 0 ) + 2 * Fc^2 ) / 3


     N      value        esd    shift/esd  parameter

     1     0.12113     0.00049     0.055    OSF

 Mean shift/esd =   0.064  Maximum =     0.300 for   y  C1       

 Max. shift = 0.001 A for C3      Max. dU = 0.000 for C18          


 Least-squares cycle   2   Maximum vector length =  623   Memory required =     3132 /   403099

 wR2 = 0.2189 before cycle   2 for    3302 data and    271 /    271 parameters

 GooF = S =     1.039;     Restrained GooF =      1.039 for       0 restraints

 Weight = 1 / [ sigma^2(Fo^2) + ( 0.0949 * P )^2 +   0.07 * P ]   where  P = ( Max ( Fo^2, 0 ) + 2 * Fc^2 ) / 3


     N      value        esd    shift/esd  parameter

     1     0.12116     0.00049     0.062    OSF

 Mean shift/esd =   0.023  Maximum =     0.106 for   y  C1       

 Max. shift = 0.000 A for C12      Max. dU = 0.000 for C18         


 Least-squares cycle   3   Maximum vector length =  623   Memory required =     3132 /   403099

 wR2 = 0.2189 before cycle   3 for    3302 data and    271 /    271 parameters

 GooF = S =     1.039;     Restrained GooF =      1.039 for       0 restraints

 Weight = 1 / [ sigma^2(Fo^2) + ( 0.0949 * P )^2 +   0.07 * P ]   where  P = ( Max ( Fo^2, 0 ) + 2 * Fc^2 ) / 3


     N      value        esd    shift/esd  parameter

     1     0.12117     0.00049     0.018    OSF

 Mean shift/esd =   0.003  Maximum =     0.018 for  OSF          

 Max. shift = 0.000 A for C14      Max. dU = 0.000 for C22         


 Least-squares cycle   4   Maximum vector length =  623   Memory required =     3132 /   403099

 wR2 = 0.2189 before cycle   4 for    3302 data and    271 /    271 parameters

 GooF = S =     1.039;     Restrained GooF =      1.039 for       0 restraints

 Weight = 1 / [ sigma^2(Fo^2) + ( 0.0949 * P )^2 +   0.07 * P ]   where  P = ( Max ( Fo^2, 0 ) + 2 * Fc^2 ) / 3


     N      value        esd    shift/esd  parameter

     1     0.12117     0.00049     0.002    OSF

 Mean shift/esd =   0.001  Maximum =     0.004 for  U11 O2       

 Max. shift = 0.000 A for C3      Max. dU = 0.000 for O2           

 No correlation matrix elements larger than  0.500


 Idealized hydrogen atom generation before cycle   5

 Name     x       y       z    AFIX  d(X-H)  shift  Bonded to  Conformation determined by

 H1    1.0791  0.2549  0.5923   43   0.930   0.000   C1              C2  C6  
 H2    1.0420  0.1810  0.6969   43   0.930   0.000   C2              C1  C3  
 H3    0.8505  0.0424  0.6989   43   0.930   0.000   C3              C4  C2  
 H4    0.7146 -0.0277  0.5961   43   0.930   0.000   C4              C3  C5  
 H10   0.8150  0.1870  0.2311   43   0.930   0.000   C10             C9  C11  
 H11   0.6540  0.0364  0.2342   43   0.930   0.000   C11             C12  C10  
 H12   0.6148 -0.0333  0.3396   43   0.930   0.000   C12             C11  C8  
 H14   1.1867  0.4499  0.4847   43   0.930   0.000   C14             N4  C15  
 H17   1.4474  0.7488  0.3433   43   0.930   0.000   C17             C18  C16  
 H18   1.5764  0.8114  0.4509   43   0.930   0.000   C18             C17  C19  
 H20   1.6313  0.8066  0.5828   43   0.930   0.000   C20             C21  C19  
 H21   1.5952  0.7304  0.6877   43   0.930   0.000   C21             C20  C22  
 H22   1.4241  0.5847  0.6845   43   0.930   0.000   C22             C23  C21  
 H23   1.2920  0.5181  0.5804   43   0.930   0.000   C23             C22  C24  
 H3A   1.0330  0.3279  0.4269   43   0.860   0.000   N3              C13  N4  
 H2A   1.1747  0.5548  0.3202   83   0.820   0.000   O2              C16  H2A  


  A in P2(1)/n                                                               

 ATOM           x         y         z          sof         U11       U22       U33       U23       U13       U12        Ueq

 C1          1.00749   0.19760   0.59200     1.00000     0.07061   0.06244   0.07591   0.00602   0.00878  -0.00209    0.06990
   0.00703   0.00048   0.00027   0.00021     0.00000     0.00261   0.00231   0.00263   0.00221   0.00217   0.00197    0.00104

 H1          1.07911   0.25486   0.59228     1.00000     0.08388
                                             0.00000     0.00000

 C2          0.98339   0.15470   0.65421     1.00000     0.09441   0.07861   0.08139   0.00551   0.01002  -0.00458    0.08515
   0.00787   0.00055   0.00031   0.00023     0.00000     0.00335   0.00287   0.00304   0.00245   0.00255   0.00254    0.00127

 H2          1.04202   0.18103   0.69694     1.00000     0.10219
                                             0.00000     0.00000

 C3          0.86934   0.06957   0.65534     1.00000     0.10219   0.07547   0.09391   0.01600   0.02202   0.00080    0.08979
   0.00956   0.00064   0.00033   0.00026     0.00000     0.00350   0.00291   0.00330   0.00266   0.00283   0.00267    0.00130

 H3          0.85045   0.04235   0.69886     1.00000     0.10775
                                             0.00000     0.00000

 C4          0.78865   0.02807   0.59432     1.00000     0.08952   0.04932   0.10349   0.01134   0.02552  -0.00473    0.07965
   0.00837   0.00056   0.00027   0.00025     0.00000     0.00319   0.00218   0.00332   0.00244   0.00272   0.00218    0.00119

 H4          0.71462  -0.02774   0.59614     1.00000     0.09558
                                             0.00000     0.00000

 C5          0.81427   0.06794   0.52671     1.00000     0.06623   0.04264   0.09577   0.00282   0.02077   0.00796    0.06734
   0.00783   0.00050   0.00026   0.00023     0.00000     0.00253   0.00195   0.00303   0.00217   0.00228   0.00188    0.00103

 C6          0.92547   0.15684   0.52628     1.00000     0.05485   0.04272   0.07583   0.00446   0.01377   0.00478    0.05741
   0.00660   0.00045   0.00024   0.00020     0.00000     0.00222   0.00193   0.00253   0.00188   0.00192   0.00168    0.00090

 C7          0.86683   0.16040   0.40302     1.00000     0.04556   0.04824   0.07534  -0.00448   0.00803   0.00457    0.05651
   0.00632   0.00042   0.00024   0.00020     0.00000     0.00208   0.00198   0.00252   0.00195   0.00188   0.00168    0.00090

 C8          0.76134   0.06934   0.40394     1.00000     0.06235   0.05082   0.07758  -0.00984   0.00801   0.00568    0.06386
   0.00674   0.00047   0.00026   0.00022     0.00000     0.00246   0.00211   0.00266   0.00212   0.00212   0.00187    0.00098

 C9          0.88285   0.20525   0.33589     1.00000     0.05862   0.05071   0.07233  -0.00768   0.00298   0.00951    0.06129
   0.00652   0.00045   0.00026   0.00020     0.00000     0.00229   0.00199   0.00249   0.00199   0.00197   0.00177    0.00094

 C10         0.80365   0.15839   0.27502     1.00000     0.07753   0.07517   0.08144  -0.00742   0.01033   0.01144    0.07823
   0.00769   0.00053   0.00030   0.00021     0.00000     0.00285   0.00273   0.00290   0.00234   0.00232   0.00237    0.00116

 H10         0.81500   0.18699   0.23105     1.00000     0.09388
                                             0.00000     0.00000

 C11         0.70422   0.06714   0.27675     1.00000     0.08041   0.08004   0.09437  -0.02697  -0.00229  -0.00459    0.08657
   0.00738   0.00056   0.00033   0.00025     0.00000     0.00308   0.00306   0.00342   0.00268   0.00259   0.00245    0.00129

 H11         0.65403   0.03642   0.23422     1.00000     0.10388
                                             0.00000     0.00000

 C12         0.68255   0.02536   0.33903     1.00000     0.07613   0.06415   0.10213  -0.02216   0.01088  -0.00500    0.08108
   0.00724   0.00052   0.00031   0.00025     0.00000     0.00292   0.00246   0.00332   0.00267   0.00262   0.00215    0.00120

 H12         0.61479  -0.03333   0.33957     1.00000     0.09730
                                             0.00000     0.00000

 C13         0.97326   0.30526   0.32588     1.00000     0.07732   0.06253   0.06535  -0.00036   0.00976   0.01288    0.06852
   0.00740   0.00050   0.00028   0.00023     0.00000     0.00275   0.00248   0.00248   0.00229   0.00219   0.00212    0.00106

 C14         1.19845   0.48376   0.44261     1.00000     0.06262   0.04820   0.07557   0.00539   0.02275   0.00531    0.06086
   0.00724   0.00045   0.00025   0.00021     0.00000     0.00241   0.00199   0.00252   0.00193   0.00203   0.00179    0.00096

 H14         1.18674   0.44990   0.48473     1.00000     0.07303
                                             0.00000     0.00000

 C15         1.30030   0.57845   0.44579     1.00000     0.05185   0.04197   0.08553   0.01293   0.02280   0.00728    0.05850
   0.00694   0.00044   0.00023   0.00021     0.00000     0.00222   0.00185   0.00268   0.00198   0.00203   0.00163    0.00093

 C16         1.32552   0.62669   0.38405     1.00000     0.07203   0.05939   0.08922   0.00944   0.02310   0.01296    0.07242
   0.00819   0.00052   0.00028   0.00024     0.00000     0.00277   0.00239   0.00307   0.00238   0.00238   0.00209    0.00109

 C17         1.43090   0.71640   0.38541     1.00000     0.08651   0.05716   0.11867   0.02827   0.04537   0.00786    0.08435
   0.00993   0.00059   0.00029   0.00027     0.00000     0.00315   0.00250   0.00389   0.00263   0.00294   0.00234    0.00133

 H17         1.44740   0.74881   0.34330     1.00000     0.10122
                                             0.00000     0.00000

 C18         1.50667   0.75331   0.45001     1.00000     0.06257   0.05035   0.15252   0.00654   0.03099   0.00534    0.08696
   0.00956   0.00053   0.00029   0.00032     0.00000     0.00279   0.00233   0.00448   0.00302   0.00304   0.00204    0.00137

 H18         1.57639   0.81143   0.45089     1.00000     0.10435
                                             0.00000     0.00000

 C19         1.48540   0.70857   0.51519     1.00000     0.05480   0.04181   0.11598  -0.00511   0.02466   0.00606    0.06965
   0.00808   0.00049   0.00027   0.00027     0.00000     0.00239   0.00205   0.00350   0.00239   0.00239   0.00182    0.00110

 C20         1.56309   0.74788   0.58178     1.00000     0.06127   0.05112   0.15206  -0.01896   0.02185  -0.00140    0.08757
   0.00854   0.00053   0.00030   0.00031     0.00000     0.00261   0.00230   0.00448   0.00297   0.00295   0.00204    0.00136

 H20         1.63133   0.80660   0.58283     1.00000     0.10508
                                             0.00000     0.00000

 C21         1.54206   0.70331   0.64435     1.00000     0.07657   0.07515   0.12519  -0.02306   0.01806  -0.00003    0.09203
   0.00835   0.00057   0.00034   0.00029     0.00000     0.00311   0.00303   0.00417   0.00301   0.00289   0.00256    0.00139

 H21         1.59521   0.73039   0.68773     1.00000     0.11043
                                             0.00000     0.00000

 C22         1.43936   0.61639   0.64199     1.00000     0.07642   0.08905   0.09437  -0.01393   0.01386   0.01475    0.08653
   0.00871   0.00056   0.00034   0.00024     0.00000     0.00302   0.00322   0.00334   0.00273   0.00256   0.00260    0.00127

 H22         1.42405   0.58472   0.68451     1.00000     0.10383
                                             0.00000     0.00000

 C23         1.36069   0.57631   0.57941     1.00000     0.06014   0.05583   0.08934  -0.00720   0.01880   0.00560    0.06767
   0.00733   0.00047   0.00028   0.00022     0.00000     0.00252   0.00219   0.00293   0.00229   0.00225   0.00183    0.00104

 H23         1.29196   0.51807   0.58036     1.00000     0.08120
                                             0.00000     0.00000

 C24         1.37856   0.61894   0.51336     1.00000     0.04817   0.04251   0.08843  -0.00282   0.01973   0.00999    0.05873
   0.00684   0.00043   0.00024   0.00022     0.00000     0.00215   0.00193   0.00282   0.00199   0.00200   0.00170    0.00094

 N1          0.73657   0.02578   0.46597     1.00000     0.06663   0.04674   0.10523  -0.00694   0.01593  -0.00330    0.07257
   0.00608   0.00040   0.00021   0.00020     0.00000     0.00216   0.00168   0.00270   0.00191   0.00197   0.00154    0.00091

 N2          0.94754   0.20071   0.46440     1.00000     0.05012   0.04897   0.07444   0.00027   0.00841   0.00272    0.05796
   0.00515   0.00035   0.00019   0.00016     0.00000     0.00173   0.00161   0.00200   0.00161   0.00155   0.00139    0.00075

 N3          1.04140   0.35425   0.38599     1.00000     0.06791   0.05863   0.06998   0.00181   0.01573  -0.00832    0.06497
   0.00546   0.00038   0.00021   0.00016     0.00000     0.00205   0.00178   0.00203   0.00163   0.00163   0.00158    0.00084

 H3A         1.03298   0.32791   0.42688     1.00000     0.07796
                                             0.00000     0.00000

 N4          1.12475   0.44657   0.38237     1.00000     0.06845   0.05089   0.07938   0.00377   0.01620   0.00354    0.06572
   0.00603   0.00039   0.00021   0.00017     0.00000     0.00207   0.00179   0.00220   0.00167   0.00175   0.00157    0.00085

 O1          0.98071   0.33919   0.26658     1.00000     0.14879   0.07476   0.07550   0.00461   0.01101   0.00172    0.10032
   0.00507   0.00042   0.00020   0.00015     0.00000     0.00299   0.00187   0.00196   0.00164   0.00190   0.00180    0.00103

 O2          1.25840   0.59314   0.31768     1.00000     0.10820   0.09094   0.08749   0.01741   0.02957   0.00095    0.09402
   0.00583   0.00040   0.00021   0.00015     0.00000     0.00237   0.00199   0.00203   0.00177   0.00181   0.00175    0.00092

 H2A         1.17475   0.55483   0.32017     1.00000     0.14102
                                             0.00000     0.00000


 Final Structure Factor Calculation for  A in P2(1)/n                                                               

 Total number of l.s. parameters =   271  Maximum vector length =  623   Memory required =     2861 /    28035

 wR2 = 0.2189 before cycle   5 for    3302 data and      0 /    271 parameters

 GooF = S =     1.039;     Restrained GooF =      1.039 for       0 restraints

 Weight = 1 / [ sigma^2(Fo^2) + ( 0.0949 * P )^2 +   0.07 * P ]   where  P = ( Max ( Fo^2, 0 ) + 2 * Fc^2 ) / 3

 R1 =  0.0617 for    1486 Fo > 4sig(Fo)  and  0.1411 for all    3302 data
 wR2 =  0.2189,  GooF = S =   1.039,  Restrained GooF =    1.039  for all data

 Occupancy sum of asymmetric unit =    30.00 for non-hydrogen and    16.00 for H and D atoms


 Principal mean square atomic displacements U

   0.0799   0.0700   0.0598   C1  
   0.0981   0.0835   0.0739   C2  
   0.1079   0.0960   0.0654   C3  
   0.1090   0.0847   0.0453   C4  
   0.0973   0.0646   0.0402   C5  
   0.0768   0.0545   0.0410   C6  
   0.0767   0.0512   0.0416   C7  
   0.0827   0.0632   0.0456   C8  
   0.0813   0.0589   0.0436   C9  
   0.0932   0.0786   0.0628   C10  
   0.1203   0.0843   0.0551   C11  
   0.1127   0.0771   0.0534   C12  
   0.0852   0.0653   0.0550   C13  
   0.0827   0.0535   0.0464   C14  
   0.0918   0.0461   0.0376   C15  
   0.0977   0.0683   0.0513   C16  
   0.1412   0.0676   0.0443   C17  
   0.1536   0.0590   0.0483   C18  
   0.1170   0.0546   0.0374   C19  
   0.1555   0.0596   0.0475   C20  
   0.1343   0.0765   0.0653   C21  
   0.1103   0.0869   0.0624   C22  
   0.0913   0.0637   0.0481   C23  
   0.0894   0.0543   0.0325   C24  
   0.1060   0.0660   0.0457   N1  
   0.0748   0.0523   0.0468   N2  
   0.0747   0.0683   0.0519   N3  
   0.0813   0.0658   0.0500   N4  
   0.1507   0.0797   0.0705   O1  
   0.1169   0.0986   0.0666   O2  

     0  atoms may be split and     0  atoms NPD


 Analysis of variance for reflections employed in refinement      K = Mean[Fo^2] / Mean[Fc^2]  for group


 Fc/Fc(max)       0.000    0.002    0.005    0.007    0.010    0.013    0.018    0.024    0.036    0.060    1.000

 Number in group       340.     447.     269.     354.     272.     360.     275.     329.     325.     331.

            GooF      0.806    0.920    0.910    1.317    0.965    1.056    1.087    1.201    1.037    0.991

             K       -9.429   -0.663    1.038    1.164    0.999    1.007    1.035    1.010    1.018    1.042


 Resolution(A)    0.84     0.87     0.91     0.95     1.00     1.06     1.14     1.25     1.44     1.81     inf

 Number in group       341.     322.     328.     332.     327.     335.     325.     330.     329.     333.

            GooF      0.895    0.904    0.898    0.927    0.949    1.000    0.996    0.943    1.077    1.601

             K        0.914    1.004    0.983    1.019    1.040    1.009    1.003    0.989    1.059    1.044

             R1       0.441    0.389    0.342    0.269    0.222    0.139    0.110    0.094    0.069    0.049


 Recommended weighting scheme:  WGHT      0.0932      0.2482
 Note that in most cases convergence will be faster if fixed weights (e.g. the
 default WGHT 0.1) are retained until the refinement is virtually complete, and
 only then should the above recommended values be used.


 Most Disagreeable Reflections (* if suppressed or used for Rfree).
 Error/esd is calculated as sqrt(wD^2/<wD^2>) where w is given by the weight
 formula, D = Fo^2-Fc^2 and <> refers to the average over all reflections.

     h   k   l          Fo^2          Fc^2    Error/esd  Fc/Fc(max)  Resolution(A)

     2   2   1        117.00          4.33      15.89       0.008       3.15
    -2   0   2         15.87         40.80       4.82       0.026       3.70
     0   1   1          7.98          3.57       4.63       0.008      10.76
     0   2   1        514.19        797.83       4.21       0.115       6.21
     0   4   0         18.18         36.15       4.18       0.024       3.29
     1   1  17         28.10         62.88       4.04       0.032       1.06
    -1   1   4        464.39        321.06       3.88       0.073       4.07
    -1   4   9         37.69         15.70       3.84       0.016       1.76
    -1   6  14         13.09         40.24       3.48       0.026       1.15
     6   9   3         -7.45         20.52       3.45       0.018       0.93
     1   2  14         -5.17          9.02       3.24       0.012       1.26
    -3   6   1        225.86        160.53       3.22       0.051       1.66
     1   1  18         58.30         28.67       3.16       0.022       1.01
    -3  11   2         28.32         60.14       3.12       0.031       1.08
    -3   2   5         46.12         67.95       3.12       0.033       2.13
    -4   2   7         17.72          2.01       2.99       0.006       1.61
    -3   2  17          1.20         22.21       2.94       0.019       1.06
     6   5   7          7.08         33.87       2.91       0.024       1.00
    -7   7   4         11.66         38.30       2.83       0.025       0.94
     0   1   2       2738.12       3641.17       2.82       0.245       7.63
    -4   8   1        181.30        131.56       2.82       0.047       1.24
     5   1   0         32.32         14.67       2.81       0.016       1.50
    -2   2   3         64.62         45.31       2.78       0.027       3.07
     4   3   9         -3.58          5.89       2.74       0.010       1.25
    -1   2   8         48.38         31.94       2.73       0.023       2.20
    -1   9   4          7.59         18.09       2.72       0.017       1.38
    -2   5   8         58.07         85.54       2.66       0.038       1.66
    -3   9   2          1.05         12.99       2.65       0.015       1.27
    -3   3  17        120.21         75.57       2.63       0.035       1.04
    -1  15   1          0.44         18.72       2.59       0.018       0.87
    -2   4   4         21.35         11.36       2.59       0.014       2.29
     6   2   5         19.90          2.66       2.58       0.007       1.12
     1   1  10         35.25         52.06       2.55       0.029       1.74
    -2   6   1         20.49         11.94       2.53       0.014       1.90
     6   7   1         36.37         67.14       2.52       0.033       1.04
     0   4   5         88.43         64.51       2.49       0.033       2.47
     3   3  14         83.50         56.36       2.49       0.030       1.08
    -4   5   3         60.55         41.98       2.47       0.026       1.53
    -1   2  11         14.37         24.60       2.47       0.020       1.66
    -5   2   5          2.28         11.29       2.45       0.014       1.44
     0   4  13         14.22         28.69       2.45       0.022       1.32
     2   8  14         44.40         15.58       2.44       0.016       0.97
     1   0   1        111.54         85.56       2.44       0.038       6.65
    -3   1   9        137.93        106.42       2.43       0.042       1.72
    -2   6   3         95.85         70.82       2.43       0.034       1.85
    -1   4   1       1249.39        993.62       2.41       0.128       3.01
     0   1   8        158.18        205.92       2.40       0.058       2.30
     1   9  11         -2.91         11.62       2.40       0.014       1.08
     1   8   2         49.76         72.05       2.39       0.034       1.58
     1   6   3          0.41          6.64       2.38       0.010       1.97


 Bond lengths and angles

 C1 -        Distance       Angles
 C2        1.3446 (0.0047) 
 C6        1.4112 (0.0046)  120.83 (0.37)
 H1        0.9300           119.58        119.59       
               C1 -          C2            C6           

 C2 -        Distance       Angles
 C1        1.3446 (0.0047) 
 C3        1.4201 (0.0054)  120.68 (0.41)
 H2        0.9300           119.66        119.66       
               C2 -          C1            C3           

 C3 -        Distance       Angles
 C4        1.3402 (0.0052) 
 C2        1.4201 (0.0054)  120.66 (0.41)
 H3        0.9300           119.67        119.67       
               C3 -          C4            C2           

 C4 -        Distance       Angles
 C3        1.3402 (0.0052) 
 C5        1.4250 (0.0052)  121.17 (0.39)
 H4        0.9300           119.42        119.42       
               C4 -          C3            C5           

 C5 -        Distance       Angles
 N1        1.3323 (0.0044) 
 C4        1.4250 (0.0052)  121.28 (0.37)
 C6        1.4453 (0.0047)  121.06 (0.36) 117.65 (0.39)
               C5 -          N1            C4           

 C6 -        Distance       Angles
 N2        1.3403 (0.0040) 
 C1        1.4112 (0.0046)  120.68 (0.33)
 C5        1.4453 (0.0047)  120.37 (0.35) 118.94 (0.36)
               C6 -          N2            C1           

 C7 -        Distance       Angles
 N2        1.3394 (0.0039) 
 C9        1.4241 (0.0047)  121.38 (0.32)
 C8        1.4446 (0.0047)  120.06 (0.34) 118.56 (0.34)
               C7 -          N2            C9           

 C8 -        Distance       Angles
 N1        1.3466 (0.0044) 
 C12       1.4080 (0.0049)  119.30 (0.38)
 C7        1.4446 (0.0047)  121.06 (0.34) 119.64 (0.40)
               C8 -          N1            C12          

 C9 -        Distance       Angles
 C10       1.3647 (0.0046) 
 C7        1.4241 (0.0047)  118.71 (0.35)
 C13       1.5108 (0.0048)  116.03 (0.36) 125.17 (0.33)
               C9 -          C10           C7           

 C10 -       Distance       Angles
 C9        1.3647 (0.0046) 
 C11       1.4230 (0.0053)  122.03 (0.40)
 H10       0.9300           118.99        118.98       
               C10 -         C9            C11          

 C11 -       Distance       Angles
 C12       1.3347 (0.0051) 
 C10       1.4230 (0.0054)  120.40 (0.40)
 H11       0.9300           119.80        119.80       
               C11 -         C12           C10          

 C12 -       Distance       Angles
 C11       1.3347 (0.0051) 
 C8        1.4080 (0.0049)  120.60 (0.41)
 H12       0.9300           119.70        119.70       
               C12 -         C11           C8           

 C13 -       Distance       Angles
 O1        1.2183 (0.0039) 
 N3        1.3423 (0.0043)  122.69 (0.36)
 C9        1.5108 (0.0048)  121.42 (0.36) 115.88 (0.35)
               C13 -         O1            N3           

 C14 -       Distance       Angles
 N4        1.2891 (0.0041) 
 C15       1.4644 (0.0046)  121.07 (0.34)
 H14       0.9300           119.46        119.46       
               C14 -         N4            C15          

 C15 -       Distance       Angles
 C16       1.3701 (0.0048) 
 C24       1.4303 (0.0048)  119.87 (0.34)
 C14       1.4644 (0.0046)  120.10 (0.38) 120.00 (0.34)
               C15 -         C16           C24          

 C16 -       Distance       Angles
 O2        1.3571 (0.0045) 
 C15       1.3701 (0.0048)  123.94 (0.37)
 C17       1.4258 (0.0053)  114.71 (0.40) 121.34 (0.42)
               C16 -         O2            C15          

 C17 -       Distance       Angles
 C18       1.3607 (0.0055) 
 C16       1.4258 (0.0053)  118.20 (0.41)
 H17       0.9300           120.90        120.90       
               C17 -         C18           C16          

 C18 -       Distance       Angles
 C17       1.3607 (0.0055) 
 C19       1.3996 (0.0054)  123.58 (0.40)
 H18       0.9300           118.21        118.21       
               C18 -         C17           C19          

 C19 -       Distance       Angles
 C18       1.3996 (0.0054) 
 C20       1.4079 (0.0054)  123.14 (0.43)
 C24       1.4307 (0.0047)  117.87 (0.42) 118.99 (0.42)
               C19 -         C18           C20          

 C20 -       Distance       Angles
 C21       1.3539 (0.0057) 
 C19       1.4079 (0.0054)  122.39 (0.41)
 H20       0.9300           118.80        118.80       
               C20 -         C21           C19          

 C21 -       Distance       Angles
 C20       1.3539 (0.0057) 
 C22       1.3828 (0.0056)  118.16 (0.47)
 H21       0.9300           120.92        120.92       
               C21 -         C20           C22          

 C22 -       Distance       Angles
 C23       1.3515 (0.0049) 
 C21       1.3828 (0.0056)  121.63 (0.47)
 H22       0.9300           119.18        119.18       
               C22 -         C23           C21          

 C23 -       Distance       Angles
 C22       1.3515 (0.0049) 
 C24       1.3967 (0.0047)  122.57 (0.39)
 H23       0.9300           118.71        118.71       
               C23 -         C22           C24          

 C24 -       Distance       Angles
 C23       1.3967 (0.0047) 
 C15       1.4303 (0.0048)  124.60 (0.34)
 C19       1.4307 (0.0048)  116.25 (0.39) 119.14 (0.38)
               C24 -         C23           C15          

 N1 -        Distance       Angles
 C5        1.3323 (0.0044) 
 C8        1.3466 (0.0044)  118.27 (0.32)
               N1 -          C5           

 N2 -        Distance       Angles
 C7        1.3394 (0.0039) 
 C6        1.3403 (0.0040)  119.12 (0.30)
               N2 -          C7           

 N3 -        Distance       Angles
 C13       1.3423 (0.0043) 
 N4        1.3774 (0.0037)  120.19 (0.31)
 H3A       0.8600           119.90        119.90       
               N3 -          C13           N4           

 N4 -        Distance       Angles
 C14       1.2891 (0.0041) 
 N3        1.3774 (0.0037)  115.64 (0.30)
               N4 -          C14          

 O1 -        Distance       Angles
 C13       1.2183 (0.0039) 
               O1 -         

 O2 -        Distance       Angles
 C16       1.3571 (0.0045) 
 H2A       0.8200           109.47       
               O2 -          C16          


 FMAP and GRID set by program

 FMAP   2   3  22
 GRID    -1.316  -2  -2     1.316   2   2

 R1 =  0.1410 for   3302 unique reflections after merging for Fourier


 Electron density synthesis with coefficients Fo-Fc

 Highest peak    0.27  at  0.6002  0.1646  0.0266  [  1.66 A from H1 ]
 Deepest hole   -0.16  at  0.8960  0.3784  0.2343  [  0.97 A from O1 ]

 Mean =    0.00,   Rms deviation from mean =    0.05,   Highest memory used =     2734 /    18377


 Fourier peaks appended to .res file

              x       y       z       sof     U      Peak   Distances to nearest atoms (including eq.)

 Q1    1   1.1002  0.3354  0.5266   1.00000  0.05    0.27   1.66 H1  1.87 H14  1.88 H3A  2.34 N2
 Q2    1   1.1988  0.4492  0.5109   1.00000  0.05    0.27   0.49 H14  1.37 C14  1.66 H23  2.30 C15
 Q3    1   0.8671  0.1272  0.5242   1.00000  0.05    0.20   0.59 C6  0.88 C5  1.68 N2  1.80 C1
 Q4    1   0.9271  0.1828  0.4875   1.00000  0.05    0.20   0.54 N2  0.81 C6  1.62 C7  1.94 C5
 Q5    1   1.0852  0.3113  0.5742   1.00000  0.05    0.20   0.82 H1  1.66 C1  2.47 C6  2.62 N2
 Q6    1   1.5797  0.7828  0.5368   1.00000  0.05    0.20   0.95 H20  0.99 C20  1.25 C19  1.67 H18
 Q7    1   1.3787  0.6992  0.3178   1.00000  0.05    0.20   0.92 H17  1.30 C17  1.67 O2  1.67 C16
 Q8    1   1.0256  0.2964  0.4694   1.00000  0.05    0.18   0.92 H3A  1.39 N2  1.77 N3  2.32 C6
 Q9    1   0.7460  0.0779  0.4408   1.00000  0.05    0.17   0.73 C8  0.84 N1  1.64 C5  1.66 C7
 Q10   1   1.1183  0.3279  0.6477   1.00000  0.05    0.16   1.42 H1  2.01 H10  2.12 C1  2.26 H2
 Q11   1   1.3023  0.6083  0.4242   1.00000  0.05    0.16   0.57 C15  0.84 C16  1.71 C24  1.88 C14
 Q12   1   1.5063  0.7732  0.4602   1.00000  0.05    0.16   0.33 C18  0.77 H18  1.37 C19  1.63 C17
 Q13   1   1.0405  0.1918  0.7153   1.00000  0.05    0.16   0.38 H2  1.27 C2  2.26 C3  2.30 H21
 Q14   1   1.1994  0.4211  0.5634   1.00000  0.05    0.16   1.47 H23  1.53 H14  2.38 C23  2.43 C14
 Q15   1   0.7067  0.0170  0.4748   1.00000  0.05    0.16   0.32 N1  1.36 C5  1.62 C8  2.26 C4
 Q16   1   1.4549  0.7080  0.4646   1.00000  0.05    0.15   0.79 C18  0.95 C19  1.49 C17  1.65 C24
 Q17   1   1.2829  0.6010  0.4630   1.00000  0.05    0.14   0.47 C15  1.13 C24  1.61 C16  1.69 C14
 Q18   1   0.9948  0.1757  0.5858   1.00000  0.05    0.14   0.32 C1  1.20 C6  1.22 H1  1.34 C2
 Q19   1   1.0021  0.1640  0.5512   1.00000  0.05    0.14   0.70 C6  0.89 C1  1.50 H1  1.70 N2
 Q20   1   1.3224  0.5615  0.5238   1.00000  0.05    0.14   0.91 C24  1.07 C23  1.27 H23  1.48 C15
 Q21   1   0.8072  0.0414  0.5349   1.00000  0.05    0.14   0.39 C5  1.17 C4  1.35 N1  1.71 H4
 Q22   1   0.9442  0.1328  0.6492   1.00000  0.05    0.14   0.42 C2  1.03 C3  1.25 H2  1.52 C1
 Q23   1   1.5238  0.7175  0.4065   1.00000  0.05    0.14   0.76 C17  0.98 C18  1.32 H17  1.51 H18
 Q24   1   1.3674  0.6030  0.5921   1.00000  0.05    0.14   0.42 C23  1.03 C22  1.26 H23  1.52 C24
 Q25   1   1.2707  0.4672  0.5784   1.00000  0.05    0.14   0.69 H23  1.59 C23  1.81 H14  2.55 C22

 Shortest distances between peaks (including symmetry equivalents)

     18  19  0.68     11  17  0.78     14  25  0.83     12  16  0.95      1   5  0.98      2  14  1.06      9  15  1.10
      3   4  1.15      3  19  1.18      3  21  1.25      1   8  1.25     17  20  1.26     12  23  1.28      4  19  1.28
     16  23  1.30     15  21  1.31      2  25  1.33      5  10  1.39     20  24  1.40     18  22  1.43      1  14  1.47
      6  12  1.48      3  18  1.54     13  22  1.56     20  25  1.70      5  14  1.72      1   2  1.72      4   8  1.73
      2  20  1.75      3   9  1.82      6  16  1.83      9  21  1.84     11  16  1.84      4  18  1.86      7  23  1.88
     16  17  1.92     24  25  1.93      5  18  1.94     11  20  1.97      5   8  1.98     19  22  2.02      3  15  2.03
      4   9  2.06      5  19  2.06     10  14  2.18     19  21  2.18     14  20  2.25      1  10  2.28     11  23  2.28
      1  25  2.30      4  21  2.31      2  17  2.32     10  13  2.33      3  22  2.35      8  19  2.36     18  21  2.38
      2   5  2.41     13  18  2.43     17  24  2.43     10  18  2.44      1  19  2.44      1   4  2.45      2   8  2.47
      5  25  2.49      7  11  2.49     16  20  2.52      4   5  2.53     21  22  2.56      1  18  2.57      6  23  2.59
     10  25  2.63      8  14  2.63     11  12  2.70     14  24  2.73     17  23  2.73      2  24  2.74      4  15  2.74
      7  16  2.75      8  18  2.76     14  23  2.78      3   8  2.81     17  25  2.82     12  17  2.84      2  11  2.85
      9  19  2.87     10  19  2.88     23  25  2.88     10  22  2.89      7  12  2.89     16  24  2.95      5  23  2.97


 Time profile in seconds
 -----------------------

      0.01: Read and process instructions
      0.00: Fit rigid groups
      0.00: Interpret restraints etc.
      0.00: Generate connectivity array
      0.00: Analyse DFIX and DANG restraints
      0.00: Analyse SAME and SADI restraints
      0.00: Generate CHIV restraints
      0.00: Check if bonds in residues restrained
      0.00: Generate DELU and RIGU restraints
      0.00: Generate SIMU restraints
      0.00: Generate ISOR restraints
      0.00: Generate NCSY restraints
      0.00: Analyse other restraints etc.
      0.05: Read intensity data, sort/merge etc.
      0.00: Set up constraints
      0.00: OSF, H-atoms from difference map
      0.01: Set up l.s. refinement
      0.00: Generate idealized H-atoms
      0.03: Structure factors and derivatives
      0.02: Sum l.s. matrices
      0.00: Generate and apply antibumping restraints
      0.00: Apply other restraints
      0.02: Solve l.s. equations
      0.00: Generate HTAB table
      0.09: Other dependent quantities, CIF, tables
      0.00: Analysis of variance
      0.02: Merge reflections for Fourier and .fcf
      0.00: Fourier summations
      0.01: Peaksearch
      0.00: Analyse peaklist

 ** WARNING: These times are only approximate for multiple threads.
             To get better estimates run with -t1 **

 +++++++++++++++++++++++++++++++++++++++++++++++++++++++++++++++++++++++++++++
 +  a             finished at 15:30:05   Total elapsed time:      0.31 secs  +
 +++++++++++++++++++++++++++++++++++++++++++++++++++++++++++++++++++++++++++++
