# Supplementary material for: Synthesis, Crystal Structure and Bioactivity of Phenazine-1-carboxylic Acylhydrazone Derivatives
Source: Molecules. 2021 Sep 1;26(17):5320. doi: 10.3390/molecules26175320 (PMC8434039; doi:10.3390/molecules26175320)
Supplement: Supplementary file 1 [file molecules-26-05320-s001.zip › cif and checkcif/cif and checkcif/.olex/ww.hist]

ccopy_reg
_reconstructor
p1
(cHistory
HistoryTree
p2
c__builtin__
object
p3
NtRp4
(dp5
S'_active_child_node'
p6
I1
sS'name'
p7
Vww
p8
sS'_full_index'
p9
(dp10
g8
g4
sS'c303d276b34ad8bbf36ccfc2c3ee5930'
p11
g1
(cHistory
Node
p12
g3
NtRp13
(dp14
S'is_solution'
p15
I01
sg6
Nsg7
g11
sS'_children'
p16
(lp17
sS'res'
p18
S'x\xda}X\xdbn\x1b7\x10}\x17\xa0\x7f \x02\x14h\x1f\xa2rfx-\xda\x02\xaebWF\x1d;p\xd4\xa6\x08\x02\x14\xbd\xb8H\x11\x15)\x9c<\xe4\xf3\xcb\xcb\x0cE.\xa5\xf8a=\xe2j\xf7\x9c\xb9\x1d\x0e\xb5\xbf\xde\xdf\xa8W\xaf\xd4\xdd\xcd\xe5\xaf\xf8\x8d\xfa\xe7\xdf\xff\xde?~|\xf8K\xfd\xfd\xf8\xfe_\xb5\xbd\xbeZ\xaf\xb6\x9777Jo<hO\xcao\x80H\xc5\rD\x05a\x13\x8c\n\xb0\xb1\xa8\x82\xdfx\xe5\xcd\xc6\xc4\xf5\xea\xf5\xe5\xfd\xbd\xc2\xf4\x84\x86r\xa1|-\x17l\x16\xadW7\x17\xfb\xbd\x82\xf5\xea\xe5\xd5\xc5Vm\xd5Nm\x0f\xeaV\xdd\xadW\xcf\xae_\xbeH\x0b\xe9[\x9a\xca\x9758Y=\xa4\xcf`\x12l\xfag\x83\xe5\xe5\x9d\xd2J\xb3}[\x9ep\xc0\xcf\xf3\xea]a\xa2]\xbd\xb9^\xfd|{\xbdW&(B\xe5\x14h\x85\xebUbr\xfd\xfa\xb2\xbc8_\n\xd7\xe4\xcd\xfe\xf2\xf9\x0b\x85\xfaK\xfcj\xbdz\xf5\xe3n\x9f\xef\xadWW\xbf\\\xdcg\xf2\xf7\x97\xcf\xd5\xb7\xef\x0f\x0f\x9fp\xf3\xf0\xe9\xe3\xe3\xef\x1f\xbe\xe7\xb5\xdd\xbb\xc3\xcb\xc7?\xd5\x93/6o\xde\xd0\x1f\xbf}x\xfbp\xf8t\xd8\xbc}wx"\xdf\xf8z\xf1\xd8zu\x07*\xfd\xd9|I(\x08\xa4u6HS\xa8\x06\x14\x03 \xf9\xa0\xeb=\xc0X\rM\x9e\r\xef\x92\xf1\xddz\xa5\x9ef\x971}\xc8\x06\x01\xdf.o]\xafn\x0b\x96a,\xa3\x8d\xad\x10>\xbab8\xccO\x0eX\xda\x046\xd0\xc9\x8aa\xac\x1cV\xc3\x8b:0\xa6f(\xec\xa1\xd0\xf9\xc8P\xec\x961\x05|\x80\xb2(n\to\n\x1d\x94\xdc\x05-PP\xa1\xa8\x87\x02g|E\xf0\xbe\x1a\x14\xf5\x0ce{\x84\xe2\x15uP\xf25->\xb3W;\xfa!\x81\x14\xd7R\x01m\xa0P\xc9\x96u1V\x8b\xa2\x1f\xd1 \xc3\xc5\xca\xd44\xa6%O\xae\x12L<MeJ6N\xf1\x97\x08S\x8b?t\xb9\xd6\x12\xaab\x94\x15[\xb1l\x8f\x05\x11+V\xf4Ts\x8d\x80f\x8a\x8a\xe9!\x86\xa8\xb4\xd4\xb6ht\xc9^\xaf^\\\xdc\x97\xbe\xde\x1er\x89\x11\xe7\xc2z\xceYzo\xcd\xbf\x8e\x8e8b\x82jbsU\xca\xda\xdb.\x17\xe2\x97\x17\xf4XA\xb7\x07\xea\xa0\x02p"!\xb4\x82%\\B\x196\xd2\x9dj \xe9\x06\x05N\xfa+\x88Q\xf2\x9b\xa1\xb0\x832\xc8]\x87\xad<\xa8\x16s\x07e\x05\xa1\xbd\x15\xf5\x11J;\x8e`\xbd[\x12T\xa1J 5\xff\xc7\xe2\xe5E\xe7\xa5\xbc\x9e@\n\xd8\x1b=@\xa7|\n4\x89\x1f\x14;/\x03#\x92f#\xf7B\xf5\x12:(\xa3\x19\x81\x8cx\x19@/\xbcDq\xce\xb6\xc8B\xe7%5\xc1\x1a\x8c\x12\xd0\x0e\xca\xc9\xc3\xd0\xbaQ\xd32\xa0\xae\xc5\x11\xf4\xb2LJyH\x9d\xb4r\xe2\x88\x1ec\xba-\xf2\x07\xe2`d\xbf0\x04\xaa\x10\x01hj?\xa9\xc9\xa6\xb9\xc6\xf7-1\xeb_\xa8\x1eb\x8fe\x8f\xc1\xb4\xb5\xfd\xbcq\xb3(I\x85\x93\x18\x16Nb\xe9\xb1\xfdv9\x98GU2F\xb4\xc8\x98\xc0\x967\x01gU\xf2\x95*\rT%~h\xcb#\xb9\xe8\xecD\xd55\xce\x83x7\xaa\xb6\x97\xe8\xa7"\xdaY@\x07\xaa6\xa6z\xa9\xb2\xa9\x81\xa9\x06\xe3\xc2D5g?S5=U\xe79" \xbc\x82>\x11\xd5!qe%,\x05\xb40l\x02j*U3P\xf5\x84LUS\x04\xa1\xeaOP\xadZ\xbf\xf5CT\xbd\x80;\xcf{-x<\xab\xbf\x84}x?Slu\x07\xdc\xf9\x81\xaa\xa3\x90\xa5=n\xa2\xb3\xbe\xb2r`\xcc\xd9\xfc\x87\xa1-\x026\xe1\xaa[\x86\xb5~\xda\x95,,K\xd5\x84e\xfe\xdb|\xd0\x97j\x18K\xd5\x13g=)\x83t<,6A\x90\xfd:Q\x8d=U\x8a\xb6\xc9y\xed`\xeb`\x0e\xaa\x180LM,Q \xe2\x06\xc3F\x9a\xc5BwP(P\x06\\\xcd\x9f\xd5\x06\xcf\x8a\x85\x08\xdfq\x80\x19\xf6jX\xe6\x0f\xf4E\x17\x154$\x9bd\xde\xcdX\x07\xe3\x89\x06f5\x05\xe8\xa8\x828\x9c\xde\xc2#$\xbapv\xack\xf3E!\xdf\xa8J\x01\x1e\r\xdeu\x01;\xac\xd6S\xd6\xf2,\x83\xce\x9d\x9f\xeb\x8ec\xc5\x80\xe5\xa6\x11\x86\x0b\x13\xa8\xc7\x92R\xb3@Fv\xd4)\x05\xce-\x07;\xdb\xeb\xf51\xcb4\xa6{\x07\xd4\xa7 u\x98hh:@p\x89\xc6\xdaMc\xb7\x0bU#T3\x8cl\x99\xa9\x1ck\xb5\x80\xd1\xd3\xb4\xd5\x06\x9a\xa30\x99\x93T\xb1\xd7\xfdL\xd54\xaa\xa9\xc7\xad\x08\xa7\xf5\xd2\xed:\xfa\xb9X\xbc$\xd0vL\x01\x99\x84w.0S\x9a\xba\xdd\xb5\x04\xb6\x19\xd4\x9eL\xa0^\xd6\xb5UG\xa6\x01\x91#\x19\xa8\xb5\xbd.\xe3\xe8"\xa6\xdc\xec\xe0z\xa62\xf1\x04\x88\x81\x07\x81\x13\xcd\xde\x8e\x10M\xf5\xf1lYw\xd3\xf2\x16|\x9f?\xe4\xe2\xf1\xa8yZ\xf6h\xcfO\xe6\xe6\xf3XN\xb0x\x13\x83\xd0cE\xcesD6R\xdb\xba\t\x0b\',89\x99\xc3\x98\x81-\xc4>\x86\xa1\x8d\x88H\xec\x97\xf3g\x05\xd3\xe8\x93#\x8fT\xebq\x93\xe7\xcaB\xddaa-\x1a\xc8\xa0\xc8s\xd6|\xe2p4\x9d\xc3\x06i\x18&\x1du\x1c\xafv\xa8\xbb\x1eH{*\xd47c\xd5\xb5NDO\x8e\x11\x08=S~f\x83\x18\xacLi\xf1\xac\xb04\x11\x1b\x85E\xf7\x05U\x98Ff\n\x1dS\xaf\xa5f\x89\xc0\xf0\xe8c\xe2\xdc\x03\x9e\xa5\x1d\xb1\xcf\x9f\xe3\xfc\x01\x06>Fk7\xd5\x8a\xb3\xfd\xe1m\x1ax\x80\xfar|\xda\xe9\nb\xc74\x18\xe2l\x01Kz\x99,\xdd\xd9y\x07\xa9\xaf\xea U\xed=2S\x9a\xbb\xd5M\x95\xb6<\xf0\x8f!eYA\xea\x05\xb0\xfez\x91\xa8D@\x14\xa24\x0b`)\xc8|\x1e\xd8\x1a\xdfO\x91\xc7\xe3\x9c\x0f|\xd0\x99\x06^\xf4\xc20H\x03\xc6\xbe\x01\x9b\x84\x8f\x1bL\x9e"}\xbf\xaf8\xd7\x94\x8fD\xad\x01\xe7\xa8B0B\xd6\rsd\x9b\xce\xd2x.\x87\x96Y\x99\xec\xf2\x87\x94\xa6\x16\xc3O\x06n!\x82v\x98\xae]hZ\n|f1\xe1\xfc \x18\xfay{\x16\xa6&\x165\x0b;;N\xd7u\x1fJ\xd9$\x8brd\xb1p.\x87\xbb\x9fn\xae\x94\xc9\xe1\xb9\xbc}\xb6^\xfd\x0f$L\xa69'
p19
sS'link_table'
p20
(lp21
g4
ag13
asS'label'
p22
S'Solution 1'
p23
sS'lst'
p24
NsS'program'
p25
S'Unknown'
p26
sS'wR2'
p27
NsS'hkl'
p28
S'bbb85acee0a02a4afb1a875c257b9e06'
p29
sS'_primary_parent_node'
p30
I0
sS'method'
p31
g26
sS'R1'
p32
Nsbssg16
(lp33
I1
asS'hklFiles'
p34
(dp35
g29
S'x\xda\x8c\xbd[\x92\xec6\xcf\xb4{\xbf#\xf6\x1c4\x81r\x88gr\xfe\x13\xfbWw\x8b`f\x02\xaa\xef\xbdp8\xdci\x90*\x89G\x10xx]W\xba\xae\xeb~\xfe\xf9\xdc\xff\xdd\xe5\xfa\xf9\x8f\xff\xee\xfc\xff\xff\x7f\xff\xfe\x80\xea\xcf_\x13\xaaW\x065\xad\xff\xf2\xa3\xd6\xf4\xab\x96\x17\xdb\xf2\xabVV\xd3\xae\xb7\xff\xaaM\x9e\xaa=j\xfb}\xaa\x8e\xb6\xe5\xbf6\xfe\xd4\x1c\xaa\xb3?j\xfdU\x87\x94\xfc\xd8\xde\xd3\xa9\xbf\x7f}\xfe\xbd~\x9f\xea\x867\xf2\xcf6\xe7\xfd\xcbB\xb5~U\x9b\xaa\x17\xaa\xe9\xabZ\xbf\xaa\\r\x82z\xd7\xfd\xdf\xfa}\x1b\xe9\xbf:\xf7\xf7=j\xfa\xaf\xe5?\xb5\x05\xb6\xf9\xbf>\xd4\xf6\x82\x92{~U\xe7\xfa\xaf\xb6G\x1d\xbb\xe5X\xc9W\xfb/=\xbf7\xfd~\xfdO\x06\xdb\xab\xfe7\x17\xaa\x17\xa9\xffl\x9f\xef\x9b\xe6nu\xa7\xe4\xdb\xd4\xa7\xe5\x14\xb4\xfd\xb1A\xf5R\x95Z\xddO\x8b\xfd\xc0S\xed6\x99ok\xcf\xa0\xd6\xe7\x17\xe5\xdf7\xf9\x115O\xb4\xfd4~\xe6\xdb\xf5\x05\xfaE\xbbm\x8cm\x8b\xcf|W\xb4\xfd\xe9\x0b\xc76\xfd\xd7\xf7\x9b\xfck\xcf\xa4\xe6\xff\xd2SF\xce\xd6\x8f\xc0vTz\xe6\xc1\xed\xd9\xde\xf3t\xea\x05\xfdwX/\x03[\xebe\xdd\xa9\x17\xf4\xd0\xd3\x07\x9fq\'\xa7\xf9_Y\x7f\xbd\xbc6\xaf\xe6\xe7=\xffS\xbbW\xfb\xf3\x8d\xfe\xa9\xd9\xfa\xd1V\xef\xf1\xdf,j\x8bj\xda%\'\xa7\xa6\xf4_~\x9e\xaa\xd9(\xba\xeb\xfd\xf9\xfa\xfd\xf9\xbd\xa9Z/\x03\xb5\xee\xf6\x9c#\xb5\x94\xdd\n\xac\x97\xa1\xda\xbf\xaa\x03\xebUu\xf7\x85t[\x0f\xcd\xe7+\xe4\xfd\x15\xea\xee\xa1\xa4\x16\xeae\x19K\xfe\xa7v\xb2-`\xfb3k<\xa3\xe832\x88Z\x9eVW\xcd\xf6\x02u\x8f\x0c\xd5\xe6\x94\xf3T\xd9\xfa\xc2\xf3{I\xfd\xd7\x9e3\x8d9\x15\x9f9\xfd\xb7n\xb2mR\xf2\xa2\xbe/j\xcb\xd4\xf7\x1b\x96\x9c\xff\xabd\xfb\xdbC\xf1]-j\xed\xa2\xda,9\xad\x87\xa2\x9a]\x1f\xcc\xc1\xfc;\x9c\x8a\xf3\xfe\xb2>\x18\xd8\xa6\xdb\xa9\xd8\x7fGhK}\xff\xb7\x0f\x96\xd7\x15\xc5\r\xeb\x06\x1c\xcdb5\xe9Z\xe5\x94\x9c\xff\x9b\xcd\xf5\xa3H\xbd#u%z\x1b\t\xeb\xfdg\x9b\xb1dV\xcb\xf9\xbd\xcbz\n<\xf3\xb6}\xbe/\xa9\xe9\xdf/\xa17\x99\xf9\xf7N\x1e\'E]\x99~Q\x81\x92\xf3\xfd_\xdb=\xa5[\x1f,\xa7\x1f\xad\xe7=\xb7\xdbz\x19\xd8\xae\xe9\xfa \x96\xfc\xd4\xfb7\xd6\xfd\xf6A(y\x8fuO\xc9\xa8\xe6\xf4\xac\n\xfe\xa9\xcd\xfa`\tz\xf7p\xeaO\xbd\xbb\xe43K\xda\xdb\x186\xd6\x953\xc3\x82\xba\x9f\xb9\x14\xeb\xa1\xa0\xee\xd9\xb9\xb4H-\xbb\xa7N\xeb\xa1\xf0\x15\n}\xdf\x8f\xa8\xb6r3\x15\xbf`\xe2\xd1[\xd4<\xb4\x87~\xa2\x9er\xd6\xb1\xa8\xde\xae\xff\x06%?-\xe7~\xde\xf5oo\xeb\xff\x8dG\xed\xd3\xfa\xa0\xa9\xc3J\xee\xdd\xab\xdd\xd6\x1b\x8fm\x82\x92\x7f\xdb\x13\xcd\x1a\xa26\x1e\xaf\x12\x94\xfcc\xbbhm&j\xe3\xd5\x88\xda\xde\xb4\xbe\xcaX\xef\xb0z\x9f\xd1;\xa3\xed\xb0\xb9,\xb7H\xed\xc3\xadE\xeb\xb7\xb5(\xaa6\xf2\x0f\xebe\x91\xda\xbe\xaa\xd6S\xc2\x92\xa7\xf5PP\x0b\xa9\xbf\n\xbe\xc9\xac%\xa3Zx\xackP\xf2\x07\xdad\xb3\x1eZ\x83\x19\xe7\xf42(\xd9FB\xaf\xba\xfd\xe0o\x1f|\x7f*Qsq}0j\x1b\xa1\xdaxE1\xe4\xfb\xfa94\xf8\xfa\xcf\xac!\xaa\xbd\x8d3K\xb6\xe0m\x14\xebe\xff\xbb\xca3l\xc2\x92\xb3\xad\x19\x9e\x91\x81\xd4\xf4\xdf\xac8"\xfd\xf62T\xf7Z\xb4X/\x83\x92\xef\xeefI\xb0]\xd3\xcd\x92\xed\xec\xe9z\xc2\x9d\xc8%j\xa6^\xf6\xdb\x07A\xdd\xa3\xca\xb3\x8bQu\xd2^\xb2\xf0{\xb6\x15\xd4Y\xa9\xb67\x1f\xc5o\x1f\x045\xdf\xae\xffF%\x9f\x95j\x0b\xd6H6\x0f~\xa2/xf\xc9\x16\xf4\xb2\xe2To\xdb\xa4d\x1a7.T?\x91mXr\x0fU\xe7\xb1\xa1z\xbb\xebe-\xd8\xf1\x8dHM\xd9\xadcQ]n\xa6\x8bT\xeb)\xe6-\xfa\xb7\x03\x1a<z\xdf\x7f#\x8by!\x06\xed\x9dE\xb5\xfd\xc2\xb0^\xd6\xc1\x07\xb5[\xdd\x99\xe9@]\x85\xdas\xc2\x92\x8b\xed\xbb\x9f}\x8a\xa8=\xeb^2\xb4=\xbd\x0c\x9e\xb9\xb0\x07C\xd4\xdd\x07\xd3Y\x8b\x82\xbaWn\xa9E\xea\x1e\xcd\x9ewU\xb0\xe4\x7f\xebIZo|D\xe5u\xfbo?\x02u\xd0\x88\xc4j:;\x11\x9b\xcb\xac\xe4\x0f\x8c\x93\xdd\xfa`\x0fZ\xdd\xe9e=X_U\xa7\xa2\x17\xb1Z?\xea~\xf5\x05}\xf0\xf5\xa9~\xdbr\x0fzY\r\xd5\xdby{z\xb0/;~\xd1\xa8dk\xed\xe6\xfd\xc4_t\xe6\x94\x11\xf4\xee\x1a\xaa\x85F\xa4\x04%_\xdd\xfa~>\xde\x8fq\xc6\xe7\xd5p\xf5\xf5\xdb\x9e#\xdb\xd3\x17\xc0vLZ\xb9\x89\xda\n\x95\x9c\xa1\xde\xd4\xad/T[\xf5\x1du\xd8\x98SO_\x00\xdb\xbd\xea\xab-R\xe7\xf3\x9e\xcb\xb4\xd6>`\xa7\xc9\x9e\x04QG\xa1\xbe_\xf0\x17\xe5\xffz\xa5q\x83\xd4r\xf6\xec6/|\xc6\xdb\x1a\xe9\x12\xb5\xf2J\xa6\xf2\xf7m\xae\x97\xa1j\x1e\xaa\xb3\xf3\x1a\xc1,\xb9\xac\xa7\x0c?>\x83os\x04\xde\xdaX\x1dn\xd57^\xf7G\x1dl?0\x1f\x1d?\xe1\x04\x8fM\xc5\xb1\xee\xcf\xa3\x1dx\x99r\xa4\x9a\xcf\xad[k\x9f\xc1\xdb\xb0\xf6L\xeat; PK\xfa\xa6\xdaN\xd3Z,\x96\xcc\xef\xf9\x12\xb5\xf2\xbb\xcaR\xb2\xf7B\xcc`\xff{Z\xfb\xf4>d\xd8\x1f\x81:o\xd7\xdaQ\x1dn^\x00\xb5\x17\x9a\xad\xaa\xfc\xde\xe4v@\xf3u%S\xa1d\xbfO\xa9\xfc{\xfd.\x86J\xbe]\x8b\x9dA\x9b\xb4u\xce\'*\xf9\xac\x91\xe6[{\xfem\xb1\xebm\xd6\xf8;\xa1y\xfbENMn\xf4^\xaf-G\xd4{\xe9\x8e\xfe\x02\xb5\xdc\xae\xc5\xae\xd7\x13\xc0\x8c%\'\xeb\xdd\xcfh&\xea\xae7\x99w\xfaB\xdb\xf2M\xdd\xed\xf9Y\x13\x16.\xb9gm\x93\xa8\x8eD\xeb\xab\xc2%o/D\x1a^\x85q\xe3\xec\x08\xd6\xdb\x8a\xe2S\xe5=\xdfnW\xbe\xbe\xed\xac\xd1vtZ\xb95\xfe\n\xdb\x13\x98\xf6>\xf4\x93\xee`\xafa\xed*\xdd\xc1\xaa~FjJ\xd26>\xa8\xda\x99\xc8\xde\xa5\x92j\xf3\xa0\xed%Q\xdd\xde\xdaX\xed|b\x92\xbf\x95|\x89\xdax7\x91\xb9d\xfb\xfa)R[\x12\x7f,\x94\x9cm\x9dc-\x87\xd4=\xb3g\xdb\x87\x92j\x9e\x0c\xaf\x1e\xffs\xdac\x1d\xff\xde!\xab\x02\xfe\n]OL\xe8\x17\xb1mC\xdb\xb3\xf6N\xe6\x0bB\x95O<\x7f\xdb\x15\x9ei\xde\xea\xfdH)h\xcf\xb1J\'\x9e\xbf-\x07N-\xe5\x0cHUw"\x86j\xaa\xdf\xd4\\\xe5\xcc\x9a~\x11{\xf2/T}\x0f\xcd/\xbf\xb7;\xf5\xd2\xd3\x96\xdfv\x95\x82y\x7fZ\xbb\xc2\xf7\xcc\xfe\xe7\xc2%\x8b\x87\xb9\xca/*\xba\xea{/\xf9\xf7\xfb\xe6\xe3\x17\xddj\xb15\x12\xaa5\xa3\xaf\xfe\xf7\x0b\xc2\xf9\xd1X\xe2e"uN\xf7\x8dP-\xba\xef\x0e\xd5b\xdf(\x07\xb3\xd5\xb2\xef\x9b_W\x9b\x99K.\xc5\x8d\x0c\xd1y\xe8\xe9\xfb\xf9\xb5\xb5\xab\xda\xd5\x07\x85%s4\xcb\xefW(\xdfN\xe2Ry\x9dS\x12\xda\xfe\x9b\xe9t_\xc6*\x9fi&,\xf9x\x02s\t\xd5)\xfe\xf6S\xf2G\xd7HW\x96_\xe4V\xb9\xa4\x16Y\xd5\x7fR\x85\xbe_d\xa6\xbbP-\xbc\xb7\x1a\x10g\xf3q\x1e*T\xf1=\xdb\t\x91E\xff|td\xb0\xfd\xfa\xa3\xb2wk\xfb\xae>O\xa4B\xa6w\xb5\xfd\xc7\x9f$\xf3o\xc3\xf8\xab?5\x9d\xddb\xc1\xd8-{\xaa8\xee\xeb\xe7[\xd5\x1d5\x94\xff\xcb\xc7\xf7\x85\xb6\xbb\xde\x1b\xd5\xeb\x7fS\x1b\xa9\x89\xdfd\xe3UP\xe2\xdf\xdbx5\x92\xe5+\xb0\xdf\xbb\xa0Z\xce\x89X\xa5h\xb4\x14\xad\x81\xcd\x83\x98\x1e\x1f\xf2"/\x04}\xa3n#C^\x91\xba\xc7\x9cL_\xff\xa3o\xc3\xab\xb8\xba\xa66\xf9\xb1\xf3*w\xfa\x80\xea\xa2u\xce\x80\xd8\xafOtzh\xf1[\x1f\x8d\x82#\xf5\n#\xe8\xd06\x87\x91?\xfa\x9ec\x95\xf7\x1a\x1d\x9e\xf97\x92\x8czh\xc7\xa7J6\xc6\xa6A\xb1L\xdb\x96\xd6*;\xc2\xea\xaf\xe4|<E\x99"\xac\x92\xac\xbe\xb2\xb5\r\xb4e\xb5\xf23/\xda\xe1\xee\x98\xb1\xad\xda\x0ew`$\xdb\xfe\x82E\xe7\x05\xb0\x853\xbe\x8e\xf1u\x7fo\xa4[\xdf/\x03#\xe8\xfe\xd4a=\xb4,\x8a\tL\x7f\'\xbc\xbb\x0f\xf6\x8e1\x81\x7fQ\x0f\xfd\xbf\xb1W\x8e\xcd\xdbN\x8b\xed\xe9\x83b\x02\xb7\xed\xd3\xda{\xf6\xea\xb0\xfdB\xef\x91\xba\xd7\x0c\xbdat\xe5\xdfS\xadc[(\xf6r\x97<\xdf\xd5i\xe7\xa1=\xfb\x92\x87\xed\x17b\xdb=>\x1f\xdb\x0bK\xbe\xd5\x16\x7f\xd1nWl\xbb\xeb\xdd{\xd8H\x9d\xf6\x05c\xdbNo\xe3\x93\xb8\xb5\x17\x9e\xad\xf0\x0b\xfe\xa8\xd5\xed\xf7A\xcd\xc3\x9d\xb3C\xc9\xa6\xf6H\x15\x9fL\xc6\x92\xdb\x19\xafl\r|\x9e\xb9\x9d8\xc6\x81\xf1\xa2[\xbdG\x14M\xba\xd56\xdc\t`\nf\r\xdb[a\x1fd\xbf\xf7G\xfa\xa0\x8dWg\xcf\x0ejO\xce\xe3\n\xf5\xf6\xec<\xaehK>U\x8b\x08\xdd\xa3\xd9\xad;z\x1cs\xd2\xd4H6\x1cs,b\x90\xe2E?\xf2\xf5OD(\xaa\x16\xe3\xdap\x8c\xb5\xef\xdbi]\'\xea\xe48\x8a\xf1\xf2\x9eg\xa8fw\xc6\x97\xfc<\xf8\xac\xbdEM>\x8a&\x9f\xafP(N\xe6\x1a\xa7\xe5\xd1\x1c\xcaQp\xaf\xcf\x8c\xea\x1e\t\x9f\x93\xf4\x8e%\x97\xf3&+\xc5\x04>\xea\xf6\xa9>\xeb\xe7\x8e%\x17\xfb\xfa\x10\xb5\x0bjsk\x15+\xf9\'N\xd5\xa2\x1e0\x8e\xf1\xafm\xdd\xd6\xcb\x9e\x93\x8b\x06%\xffS\xf7\x17,\x1dc/m\xa6+\x1a]y~\x11x\xc6\x1a\xc5^n[\xdaw\xef\x88P\x9b\x07\x9b\x9e\xb3\xd3\x17\xccn\x96D[\xdd\x1d\xf37\xe2h\xf0\x0c\xf5\xe6j+\xc6\xba(\x02\xf6W-\xe6Wi\x89"`\x1fu\xff\xdeH=\xa7\xa5\xd5\xea\xbd\xa0\xde\xbd*h\x05\xe3\x81\xff~\xd1P\x8f\xba\xa8\xb6\xa2h\x14\x87\xfc\xabN\x1b\x19\xe0\xac\xcdl\xa7\x8d\xcf\x99c\x89w\xbdCw|\xa8\x9aG\xaeE\xea\xacz\xce~\x9ey\x99\x0f*\xdf\x14\xb3\xfd\xa8e\xe9)<\xda\xd6\xfaMm3Rw\xc9\xb6#\x08\xd5\x1d\x07\x05\xa7\xffP\xb2\xc5\x04\xde\x91\x9a\xe6W\xb5F%\xefz\xeb\xf8\xa6\xee3\xa0\xf3\x15>\xf0\x05\xab\xfb\xbe\xf8\xf5-\x8auFj\xa7\x13\xfc\x8f\xb4\r\xf3^\x8eH\xe5(8Uw_8\xf19\xe7\x99\xf3\xf1\x9cd\x8aB\xdfs\x8a\x8b\x1a\xba\xb2\x9f\x8fb5\x17\x17\x1f\x0bc\x8eE\x1d$\x1cU\xb6\xad\xc52\x15\x1c7>\xf2T)S\x14z\xe2\x88\xa3\xe7\xf7\xd28\xd9\xec\xa9r\xc1\x91p\xab\x93G\xfe\xc6c,{/\xaf\xc6\xbfH\xceD\x1a\x96\x9c\xcc\xe3\x9ah\xc6\xb1_\xc4g\xe5\x9d\xbfB\xf13;\xbeg\x1e7d\x0e\x8d\xa3\xd0\xf7>4\x85Q\xe86w\xdf\xd1\x0c\xeb\xfc*\x93\xe2c\x93D\r-\x8a\x80Ma\xa4\x84\xaa\xc5\x9d\xd3A\xc9\x9d\xce\xd9w<\xb0\xf9(\xf8l\xa2C\xc90\x1f\xa5;R\xed\xf4\xa1a\x84\xf3\x1e\xdb\xf7J\xa6$\x8ap~z\xd9\xde\xd1\x97J1\xcc\x8f\xed\xcd^\x08Q\xf7\xf7-\x8db\xb6w\x9b\xbcqE\xb1\xe3\xbd\xb7\x7fc\x8f\xa2\x99#\xba\xf7\xda\xbb\xd2j\x84\xd4~\x9e*S\x8cz\x12\xffd\xc5\xf8vk\x1b>\xcf\x0bm\xb3\xae\xeaQM\xb7\x9b\xf7\xcb\x19\x9f\xf7\xca-W\xafN\x8be\x82\xd1\x0c\xbe\xc2>!\xca\x1c\xcf\xbfG~\x1e\xbdE\xdd\x9e\xfc<0C\xe1o4\x9d\xb6\xffm\x85r\x1f\x1eu\xcf\xb0\xad\x87\xb6\x93V2\t\xea\xfdQ\x13\xaaW\x82=\x12\x96<"[[\xe74\xcc\xf5\xf8\xfb\xbf\x92\xad\xdcZ\xa7L\x90G\xcd7\x96\xcc\xb6\xd9\xe6\xa361\x13d\xab{\xdc8%_P\xef\xedJ\xb6g.\xb7\xe5\x01E\xea\xc9\xe59\xbf\x17[]\x1fnw\x8c#\xc3t\xa7\xe1h[\xddix\xa4\xc6\xb6\xb7\xcb\xc6*\xe0GJn\x0e-g^\x18\xcb\xcd\x92`;\x9a\x8b\xfd@\xf5\xd6\x18\x8cSo;\xa7\x00\x852P\xf6\xb8\xd1\xdcY9\x8e\x1b\xe5]m\x8f\xffy\x8f*\x17\x8dHC{Y\xe5qr\xefD\xf2\xc21g\xab\xbb\x1f\xc1\xfe\xa8\x80\xbf\x9d2\xb9.\x1ac\xcb\xd9;/\x1cE\xb7m\xe2_$\xf3B\xadn?\x18\x8d\xfc\x94\tbs\x8a\x9b\xbbQ\xadMw\xa9Xo\xb0\x87-~\x7f\x04{g\x1cc}\xc9\xf5<s-a|\xfb\xa3N\x8a&\xdd\x11\xfb\xf6\x8b\xb2\xce\x92Xr0\x87b\xbdq\xc4~\x92\x13\xedF\x19\n\x8f\xba\x9a\x9ba+\xac\xaf\x9a[AU\xf00\xf3*\xb7\xc9\xef\xa5\xf5\xe4\xce\xb9\xf8\xa8\xc7\xa6R\xbeF\x92\x88\x94F9\x17\xdb\xb6\xd3W\x10\xb5\xdc\xce\xbb\x05\xef\xb9N\xb7w\xc67\xd9\xdd\xee8z\xcf-T\x9b\xcbk\xab\xa7\xff\x9a\xbf\xddF\x95SoSOQ\xc6\x92\x9b\xc6$\x88:\xba\xdb\xe3\x98g\xed\xa8\xa5Fj\xe1\x91!\xc1S\xa5s\xcaS8\xffHlK\x0b\xd5)\'\xda\xe0\xef;+\xa8\xc2YQ\xcf\xb81\x86F\xb3\x9c7YO\xa6<\xd5\xbb\xd5|\x7fSo\x1e\xbd\xf1\x1b\xd5\xe3a^7eE\xfd\xaa\xddv\x9a\xb3\xe0W\xf8lu\xee\x1c\xc4H\xdd>\x8a\x99(+j?\xd5p\x11V\xc1/\xca7\xb6\xba\xad\x16\xdek\x90ZN\x9cy\xa3\xbc\'\xdd\xb5Q\x1f\xb4\x1d\x10\xed\xbbw/\xb3]jv\xd9\xfd\xa8\xfa}Y\x85\xddD\xd5\x88n\xab\x17O\x00;\x8e*\xb6{\ns\xa6>\xe95\x1a\x1c\xd5\xa9\xa7\xd2\xd8\xf7\xfd\x1e\xe7{\xc9W\xf4\xcc\x13\xe7\x05\x9b5j\x94\x15\xa5sJ\xacJ\x9e\xc8\x80\xd3\xb88g\xb9\x817\x8f\xce\xbb-\x03EK>\xf3Q\x0b~/g\xa0\xa40^\x14U\x17\xb1`\x197)\xccAh/\xf5r\xc6\xcdk\xcb\xa1\xa7\xe2\xf3\xc1*%\x17w6\xd1\x82\xbd\x15g\x18\xa5\xaf\x19F\xfa\x8b\x1a\xe5L=}atw\xa6\xd9NO\xe9<\xd3\x15\xfcE\xf9\xf8\x90S\xa4\xda:\xa7S\x06\xd9>\xd3t>U\xab\xf7\x9f\xbaOx\xebM9b\xcfi\xe9^\x03\xd7\xe2\xd5a\xb3d\xa9\x941\xb7K\xee\xc4\xc0I\\\xef~WeRN\xdc\xa3\xeeU}\xe9\x91j9\x087\xe6\xe2\xed\x92\xf7|T\x0b\xe5\x0fn\xff\x95\xcf\xf0m\xe0\xab\xaf\xaa^\xcd{\xf2\x0f\x7f\xe3\x82/hsJ\xa2\xdcC9\xe3\xe3\x92\xed\xa9\xb2\xd2*\xb0\xc5r\x0e\xfe\x85\xef\x19\xd6f\xb0{\x82g\xbe\x8bf5\x92:u\x8fs\xbe\xd12\x1f\x05\x90j\xec+\xcc\xd36\x12\xb6\x8dm\xbbG\x86\xb2\xbc:\xed\xec\xb8\x0e\xec)\x1f\x8d\x85\xa8\x94\x99\xa8\xa7K\x05\xfb\xc2\'\xf4\x8d85i\xff\xa5\x91a8\xca\r\xd4\x9b\xa6\x8b\x8d\x07\xdb\x94\xa3q\xc3\xcd8\x1dGB7k4\xca=LQ\xee\xf0\x1e\xeb\\\xb4\x92W]\xdc\xd7G\xc7\xf6\x16\x8d\xed\x9f\xd8O\xd8\xa5\xde\xac~\xc2O\xf4T\x03\xe7#+9\xb9\xfc\x94\x0e\xb3\x95\xdf\xf1\xa1:\xdc\xf9o\xff\xf66\xac\xe4xE\x01%\xfb\xd9*T+\xe5\xd3\xbd\xcf8=\x98\xf7;e\xcc\xa9G.T\x99\xcbd\x19\x82)\xca1\xd9\xd9\x85\xba\xff\x85]L\x7f\xdb\xa78\xd5\x93\x01\xfa\xeb\xe9\x7f\xe6\xa7\x92\xf8\xf6,\xbf(\x7fS\x83\x1c\xed~|#\xbd\xe9I\xdc\xa9\xb7\xdb\xe8\x9d+\xe5\x87\xeex3>MK@}\xfa)y\xba|\xba~\xfc*{m\x96)[\xd6"\x07\x8a\x8e\xfc\xe7\xa9\xd2Y\x03\'\xca\x96\x95\xe8\xac\x9bri?\xaa\xceP].\xdf\n\xeb]n\xf7\xd4\xcf~a3R\xce\xdb8\xcf\xdcN.\xfc\xc0\xb7a\'55\xca\xd2\xdd%7\xa6\x90I\xdb\xa8\xcbecu\xef\xcf\x01\x8f\x1c\xb6\xe7\xee<r\xdd\x9f/\x9cx`,Y<\x81\x85\xbfQ*Q.\xad\xcd\xbf\xc3\x9dyu?\xc3\x9ex\x15\xac7\xa7hd\xb8^\xd7\xa2X\xef=\xa3\x91\xc1\xed\x17\x1ae\xda\xa6o\x99\xb6\x9f\xf4-\xd3\xd6\xcdG5Ts\x94i\xfbI!\xc1\xac\xcb/J\xaf*F9v\xca[\x8c\xa3+w\xde\xa2\x8eH\x8br-\xc3\x99n\xe7Z\xbe\xcc\x92\x8dKNa~\xe8\'\xde\x89T\xa9\xd7\x8f\xed#\xd8/T\xa7\xba\xec\x06\xcb\x96\xd5\xf9\xa8a\xb6\xac{\xcf\x95\xf2a\xb5m\x94Pu\xe3\xf3\xa9w\xda\xacQ(w\xd8<\xcc\x8dF\xd1\x8c%\xcfs\x1eZ"\xd5\xc6\xf6E\xb9\xd2:\xb3S\xae\xf4\'\x8eRN\'\xae7\xa0\x82\xa8z\xbb\xf3\x85\xf1v\xd6\xe6\xd4\xa2Y`\x9f\xffS\xfd\x84+\x8a\x9d9\xfe]u}!\xb6\xbd\xc3\x8c\xf5\xb0m\\\x89\x9f\xb9\xdf\x1a\xc7\x88\xcf,\xf9\xb0\xf2&\xeb\xf8\xaa6\x97i;`\xb6j\xce#7`\x8cu\xfe\xbak\x04\xa7\xffw\xa4\xda\xf9~\xa1\xbc\xf2$\xb9\x96\r{\x99\xf3\xbaP\xd6\xf9\x8b\x0fJ\xd5\x15\x8d\x0c\xb1\x1f\xe9\xaa\xd2\xda=\xe7d\xbc\xae\xbd\xab\xd4;\xdc\xc8\x0f*g\x9d\xef\xb1\xee\xc5C\xa5\xea\x88\xc6g7\xf2\x0f\x1c\x9f?\xaf\xa3\xf7o\x86\xaf\xcc\xec\xc7Cu\x81\x9a\xf9\x04\xe1\xc9,\xd6h\xd2\x94)\xefX2#R\xa1\xbc\xe3\xf0\x94ggC\xdb\x8a\x82)d\x95K\xe6,\x12\xcb\x86~\xd4q;2@\xf4T\t\xb3\xbf]\xbd7e\x8eo\xd5\xafU\xe6\xeb\x19\x90\xa8=\xb9\xfd\xfe<\xfe\xf6\x9e\x1d\x17b\x1e\x1f\xb2\xe5\xa4s.\xbc\xf8\xea\xe1\x04\x1f\xd4V\xa3\xdc\x7f\xb7k+\x94\xfb\xaf\xf3`\xa3\xec~U\x0f\xf5e\x06\xfb\x94\x1e\xda\xden|\x9e>\x02\x168TPrv\x19dXo\x1e\x91\xea\xbe\xd1\x0c\xd5\xf4\xad\xe4Z\xdc9\xfb\x0c\xe26\x89\xa2\xf0I\xdf(\n\x9f\x142\x9d\xde\xd4F\x9c\x84\xd7\x959\xd6[\xfd\xaa\x1e\xd5\xfcUu,),y\r\x17\x1f;\xc13\x16r\x12>z.Y"u-=[\xa41\'\xbb\x8cu|\x1b\xc3E\xb0\x07\xbf7\xe5H\x9d\xc91C\xe6\xab7\xbe\x81m\x983E\xbd,\xbb\xf5\xf3\x0cf\xabE\x99\xf2qD\xf7\xce\x94\x0f\xc7g\xcb\xd0O\xc2IX\x98\xdd\xffI!%\xb2r\xc9\xc9E)\x9f\x92\x81=\x9b\x90W\xf0Q\xaf83\x07vvR\xd3\x08+T\x0bE\x0cn\x02C\xbc\xa73\x02C\xbc\x9b\xc8\xfc\x8b\xee\xf9M\xcd\x9a\xc1M\xf5\xca\xaa>I\xbdwH\x9cH\x11\xfd\xecz\xd4\x97xB\xb4\xfd\x84\xebX\xb0\x1d\xce\xb3\x8dO\xd5\x9b\xf3{/\x9f\xcd\x01\xde\x0f\xb4]\x91\xad\x9b\x7fSTr\x9d\x8e\xe6\xb7^=\xcc\xf8&\xdd\xef\xfd\xc8\xbb\x92\xd5\x97\xaa\xce\xf7\xf5y}\xaaKZN\xefn\x1d\x8b=\xc5\x8f\xa2\xebme~\x15.\x99\xb9\x97\x9f\xc2O\x95|\xb4C\xd4CG\xa4\xe6\xe48c\xeb-\xc6\xf5\xd2\x91!G\xec\x0e\xf7T\xa1Zx\xcci2\xaa\x14]\x13\x92m\x15\xf5\x8f\xde \xbf\xf7\xac\x18Q\xcd\xdc\x9e\x1fj\x84\x9ba\x171%B[cJ\xc8Lg\xb3\x15\xd9\xca\t~\xe1z\xe7\xads\x19\xd96\x19\xcd\xc86\xdd2"Q\xbd\xc9\x8du\xa8r\x9e\xb5\xaa\xa9\xb9<\xfa\xfb\xed\xebo\xce\x89\x9b\x8f:\x91L\xf4\xa9BU\x18V\x8f\x1agTm\xae\x8b\xed%\xb3p\x11\xe9\x99\xa7#\\\xa1m"B\x8e\xaaw\x8el\xcd\x0f\\\x1c\x9d\x03\x9e\xb9,9\x01\xe4v5u\xf4&\xdb\xfcM\x15\xca:}}\xc8\x1d\xae\xd86\\T\x18}\xfd\x8fF\x85\xd5H\xbd\xb3\xac\xdc\xa8\xde>d\xee\xa6z\xcbP\xda\x1b\xaa\xf5\xd6y\x9fl\x97D\x94q_XQ\x0f\xfd\xa4\x90Y\xdd\xc4v\xea\xca\r\xd5\xaeY\xf6\xbfD\x91\x97\x93\xb8\xcd\x1b\t\xe3U\x8c7\x12\xee\xac7\x05\xc5\xf6\x92\xd3\x8d*\xe9u\x0f[\xb0d\xf8F\x1d\xc9-\x9f\xd0\x03i\xd4\x97\xd8\xf3\x99\xe5\x99\xefW\xf5\x13\xec\xda\xa8d\xe6\xf6l\xca\x8d\x8d\x84\x8e\xc4\x8b\xb6\xb3\x84\x1c\x9b]\xf2\x94\x1e\n%\x9f\xfb&r%n\x8fFg\x15$\xf3l[\xe31\x92z\xc9\x89Ilk%\x0f\xa2\xfa\xa8Of\xe2\xbbr\xbb\xb6\x89\xbf\xf7e\x86\x15U\xda\x95|_\xb1\x95\xb6\x91\x1c7\x0f\xd5\xec\x891Q\xfe>q{^b\xb7\xa4=K\xcb)\xf2\x8bn\xf1\xc6s\xc9+\xeae/\xd1Y\x9bE\x13\xdanR\xcd\xbb\x171\xb4\x1dD\xd7\t\xd5M\xe6y\xf1\x04f)y\xb8\xf9\x17\xb2\xb1\xf67\xca\x0bYC\xfb\x8c\xcf22&\xf1\x82\xf6\t \xc5\x8a\x1b\xe3h\xf7#\x1e\xdbo,9\x9d1v \x01\xc9\xf6\xddjK*S@\x8d\x9e\xa4sh\xc7\xdfk\x99\xf2%\xfa\xbd\x96q\x93\xf4\xf4\x01m\xf7/\xca\xc3\xab\x87sR2\xd1\x93\xe2\xaf\xff\xf6\x05\x07~\xc1\x97\xfd\xbe\xaaY\xda\x15\x97Lk\xa4K[l\x8e\xdad|\xc6\xb7YC\xee\xcc\xab\x13\xa7hg\xae\xa5\x90D\xf4>\xb6CF\xc6}\x8b\x9f\xf0\xd4\xfb\xd3r\x92\x9eJ\xa3\xad\xc5\x8a\x0f">\xbd\xb5:(\x19F\xfeJ<\xa8x\x1e|T\xe7\xb1\xa9\xc4\x83\x8aG\x95\xc4\xf5:\x95J\x16>\xbf\xa8\xbcV\xb92\xd7+\xb6\x99\xeb\xcd\xd3\xd1\xfc\xca\xdb\xf8\xbciQ\xf1\xd8n,\xa9\xf4J>\xac\xaf-g@\x1e\xaf\xbb\xdf\x8aT\xc7\x823\x96T~\x8b\x0bB\xd5\xf3\xae\x8fz\xa2\r\xf3"ZT\x0eO\xe22\xa8%YT\xe7!\x8a\xe03\xdb\xec\x9cC\xb5k\xac\x8b\x95\x8c\x19\xa0\x85hQ\xbf\x11\xe5\xc5\xbe~g\x0e\xd5\xafz\xee2`\xf5\xcf\xf6\xb0w"\xdbd\x197}\x11\x87*\xcb\xf7\xa5_\xe4\xdes\xac\xd2}|\x1f|\x93?3\xcer\xe7\x0b\xa0\xe6\xee\xe2c\xb1d\x7f\xa2\roRN\x87\x8b\xfc\xa2\xdb\xc5\xf4Z\xc9)\x88\x8d\xc7zWW/\x04=\x95\xbf\x17\x00U\xf62a{\xce\xc7\xab\xd6\x8bWOnxc\xfe\x95\xfe\xa2\x15\xaa>\xef8\xc1\xdb\xa0\x15\xa3\xd1\xb1r\xc4rt\xb6\x8e\x8eu\xa1\xba"V\xc9\x95#\x1a\x89\x11\xaerH\x11\xec\\o%?\xff\x8e\x81\xda\xb6-\xb9\xb3E\xb4\xe5\x18\xaa\x06\xf5z\xa2f\xe3\x92\xc5s\xd2\xa0dO\xc2\xaf\xf8\x8b\x80\xba6\x89\x7f\x95\xa3\x8c9\xe3_e\xf1\xb9\xd1]\x8d\x9f\x1cyN\x8c\x7f\xf5\xb4g\xf1\xc7f\xb4M\'\n=\xd1\xed\x93\x8f:\x98\x1b\x90\xa0\xe4r\x1f:\x87y]\xac\xe4r\xe2\xae\xdb"\x86\xd53\x8a\xae\xfan{\xfcW\x90\x0f\xfb\xd8\xa6\xb4\xb9\x10?\xd1\xd9D\xa9z\xd4\xbfs\x9c\x7fj\xf7\xb6;\xff\xf7\x9f\x9a\x9cm\xde\xad\xee\x9f:\x88R\xf5\xab\xee\x0c\xd0\x9f\xfb[\xbc\xbaW\x14j\xfb\xf7T\xe3\xc9\x0f\xc5\xa7\xba\xe0\x99\xefE\xbf(Ak\xcf\xcbr-[\x8e\xd4\x9d?\xc8\xb7\x9a\xfe\x8d\x1b\xd3\xee\x11;\xb7\x9a\xdaW\x80l\xe8F\x14\xb2m\xdb\xfa7\xb5\xfbX\xf1]r\xaf\x8fw:\xe1\x1d7\xdb\xb6\x97g>J\xd2\xea\xfe\xd4\x16\xd8\x1e5?\'\xda\t\xf3p\xd3\x99\xd9\xed\x06\x9cB\x84\xabG-\xfe\x0c\x08l[\xd7\xfc}\x1a\x91\xa6\xf3l\xe3\xa8\x92\xdd\xe9?\xd8V\xbeK\xb7\xa1m:\x1e\x9bN\x0c\xabG\x9dEU\xec\xbfs\xb9L[P\xc7\x0c\x19V[\x1djK#C\x8d(\x82V\xef\xedH\x17\xf0{9\xf3\xc5\xa9\xec\'\x1c\xfc\xae&\xe7\xb6\x0c`\x06A4\xcbs\x064\x80F\x84\xfc+\xa6T\xe5\xb7\x8c*T\xb3\x8fQ75\x1f\xd2T!\x86\xd5\xa3\xe6\x1aR\xaa\xb2\x90\xc4Z\xa4.wc\xe6a$%\xcd\xa9iH_:Q\xac\x87au\xa81\xd9r\x0f+QPv\xc9\xc6\xbf\xca^=Y~e\x12\xe1*s\xce2\x9c\xe1\xc2\x9bl\xee\xc6\x81\x0bl\x83\xfb5\xc0\xb6\x0f\x17\'\x93O\xab[!\x8bf\xbfI\x8e\xe95\xfe\xd5n\xcf~=\x99a\xa6kJ\x88\xc5zK\x8e\xe8:\xdb\xb6\xf6\xafj\xd2(8|*^\xab\x18\xc3J\xd7f)T\x9b[{cko.\x062\xb2\x8d\xd5\xae\xf19a?JD\x8b\xfa\xfd\xe7\xb4\xc9\xc2\x1c\xaag\x95\xbb\xa3,X\xdd\xb6{d\x88\xd5\xe2J\xbe@\xdd\xb7\xaa\xb1\xfaQ\xdb\x19\xa9\xdb\xd7\xf7b\x9b\xde\xeb=\xdf\xa8&\xe2P\xe5?\x82Y\xe5Y2\xe1/\xaa\xe7\x86_\xfa\x82\xdbv\xb7\xba\xda\xbc\xdaN\xffMD\x8b\xca\xcc\xc0IDl\xfb<\xaa\x90\x97\xa8M\x8e\xc3\xe9M\x91\xba\xa6\x9e\xc5X\xc9\xe5\xcc\x83\xbd\x10i\xeaY\xabL^\x13b\x0f-\xe7\x84\xb73-j\x8f\x93\x14\xdda\xa4\xa9G\x1d-\xa2\xeam[\x99Sp\x14\xfd\xc9\x95\xf6\xa4\x0b+\xb9\xc8\xbd\xe1\x1f\x1cc\x7f\xe2\xdc\x92\xf2\xa0\xf0=\x1b\xdd\xbd\x12-\xeaQ\xad]\xe5H\xcd\x9ce?^F\x86\xe9\xd4\x8f\xfad\x8c\x16\xf5\xbak\xb3\xd1\xf0\xe3\xee"\x19\xc0\x19\xc4\x1d\x10\xb3\xa4r\x94YLj\x1c\xad\x04\xb6u\xea\x9e\x0e\xeb-)\xa4Ee\xa6\xca\xcb\xed\xb1Y\xce\xd9obI\xe5\xf0$\xae\xf1S\x89\xbf\xae\xc9\xef]z\x02HOu\xbb\x15c9-\xa7v\xcd\xb2?\xf5\x96\x139\x7f\x13-j\xef%=C\x12\xd4\xe6\xa3\xa4J\xb0\xa3/D\x9a\xca\xaf\xd9\x94%\x98SZ\xa8r&W\xc6z\xcf\xdd\x94\xc0\xc10\xdbv\xd8\xd1\x89xP\x8fZ\x86\x8ef\xa8\xd6\xa1\'\x80Vr\x99\xb6\xdf\x1f\x85xP\x8f\x9a-z\xd7\xdb.\x9b\x17z\xf3\xb6\x87\xe5\x08\x9e@\xa8w\xfb\'\xc7M,\xa9\xc7\xb6\xd3S9[Oi\xde\xb6\xbd\xdaN\x13\xb2\xcf\xca\xd9=\x8d\x82\xbb\'#M=j\xb1\x18y\xa2E=%\xe7\x12\xa9f;IM\xd2r\xdcj\x84Z\xddr+\n\x1cU<\xeb\xbe|]\xe7D%3\xf1\xe9\xf1\x9bU\x97\xcfnO\x95\xcf=q\x95yP\x8f\x9a\xbb\xcbw.\xc7#\xb7w@p\xf3]9k\x86\x9eh\xdfM\xbdl\x9d\x9b\x94+\xb1\xa4\xb2p\xd5\x98\x07\xf5\xa8\xd3Q\xe6h\x9c\xcc\xba\xf6\xc6o\xd4|\x8c:\xda\xd6h$\xb4o\x94\\F\x15\x94\x9c\xfc}\xa9\xd1\xf7\x1dD|Ro\xdeM\xb4\xa8\xfdT#\x1a\xf9u7q\xa8Mf\x0b3\x8e\xf0\xa0\xd4KL\xb3\x95\xfb\xbd\xd3\xa9\xe1-\x18\xb6\x93\xc1Qt\x12\x0f*\xf3\x19=\xf86A\x95x\xb3\x0e\x04a\x88\x15\x87\x99\xae\x06\xdfwE\xaa\x8f\x91;\xf5\x1e\xf2C\xc9\xc4\x83z\xd4\xe5\xee\x94\xbf\xc0\xd6f\x9c\x1a\xa9\xcbb\xf4\x88\x07\xa5\x1e\xf5L<\xa8\x1c\x92<+\x96|\xf6\xb0\xc2\x83\xca/\x11GT/\xdf)`<\xa8,1\t|#y\x96\xe8\xf7\x16\xa9|\xab\xb8\xf1\xa0\xf2_tG\rID\xd7\xa3\x16&\xe2\x8am\x9a\x8e\xee\x8e\xb6>_\x03\xd5\xe6\x88\x1358\x05(D\x8b\nG`\xa7\xba]\xeaU\xdfN\xd3\x8c\x16\xa5k\xd1\x12\xaa\\\xef\xcdmrz\xe21\xb6IO\x0f\x06\xdb\xfeE\x1d\xe7\xbe\xf2\x89\xaa\x95<\x1d=\x18Z\xddp9q\xe7\x99\xd3!\x0f\xdfD\xa9\xda\xb6_\xd5\xb6\\\xce\x05\xb6\xab\xe1\xb2\xb0\xf1\xeb\x87$\xb1O\xd8\xeaT\xad|\x17\x98\xf4\xa3\xd4%\xea\x80\xfb\xd1\x88z\x8a\xf9\xeb\xf27\x95=E\x97\x8c\x0c\xfd\xd6l,|\xcf5\xe4\xc8\xb93\x91\x15\xa9\xadh<\xb0\x95\x1c\xb3;*\xecq<\xa7\xa8\x063N\x0b\xd5\x1a2\xacr\x18w\xdd\xf9]\xf9\xf32R\xdd\xae\x8dF\xc2\xe9\xc8\x87\xa8\xfaS<\xfc\xfa\xc5\xcd\xb0\r\xdeFw\xa7\xff\r\xe6\xc1\xee8\x90\r\xde\x86\xbb+\xea\xd3\xfc\x1c\no\x03T\x7f\xbb(\xa9=\xe4P\xc9\xfc{v|Tov\xfbAP\xb3\xbb\xff7R!\x03\x14\xea-\xdd\xc5\xd5\x83-33\x8dC\xa5\xb6=R\xf3r\x99\x02\xed\xf8F\xfaR\xbf\xe8\xa9\xf7\xdcU\x01\xf7,\x83*g\x04\xaa\x16\x97\xfb\xd0\x8ewz\xd2\xaa\xc0\x18V\xbfj\xb1\xd1\xacL\xe2Pm\xcfv"\xdf\x88\xa8\x92\x93\x9e\xd0\xbb}h\xab\xc0\x076\x8fO\xb7\xaf\x7f\xd8\xc2\x17\xd8&\xcb\xe6$\x0e\xd5\xe3\x91+\x9e-l\xb6\xcdFB`\x0bC\xbd\xb7c\xfc\x9e\xafpb\x99nR?\xb2\n\x82\xecB\xb0-\xed\x9b\x9as\xc8\xbf\xda\xf5\xfa\x9cG\xac\x97\xfbo\x92\x9e\xe2\xf6t\xd8\xdaSs\xab\x82\xf6v\xde\xadj\xe2lwl9\xf1\xed9\xedx!\x84^\x98\xb1\xe4j\xbe\xcdC\xb4\xbe\xc0\xb6\xcd\x88\xe7\xf6>\xd3\xd1\xa82\xdcz2\xfa\xbd\xb1\xba4\xfb;\x1c\'\x99a\xa5\xde\x9eJ\x94\xaa\xfc\xc68"\xb5E\xe3\xa4\xed5\x8a\xcb\x1flA\x0cF"JU\xbcO\x11\xb5\xden\x7f\xd4\x02\xef%3\xacr\x98a\xa4j\x8df+w\xea1\x89a\x95\xa3|\xc9\xab\xc3\x19!\x8c\xc0\xf0\xcc\xdd\x9f\x88AD\n\xa8=)k\x17m9W\xcb\xf8W\xf2\x8b\x84a\x95\xbfQ_.\xb5m\xc4\xb0\xca!U\xa0\xc2SybL\xe5\x92_\x08W\xaf\xb1[\x9fHmD\xb8\n#\xbb\x8ca\x95C\xda[\x91\xb7\x914\xae\xef\xfc^ >1\xe1j\xab\xc3\xd1\xec\xfb\xd9\x11\xf4\xeev^\xa0\xdayJ#\x86\xd5\x8eI\xc8\xc4\xf7N\xfcT\x85\t*\tK\x1e\xd1-6`\xcby\x04j\xbb\xfd*\xb9F\xb6|\xbb\x8a\x11\xae\xc2\xf3A\xa3c\xc5\xed\xea\x96V\xe7I&\xa8\xde\x91\xea\xfa~\xa8\xf2=\x08\x17\xbdgwJK\xef\x19\xb2\x84\xe8=\xbb\xdd\xc4\x1d\xa9\x92\xe5\x97\xf9mL\xceZ\xcd\xfcTw\xcc\xbf\x8a}#\xa2N\x97\xc5I=\xa5i\x0c\xe4\xe7\xff\xec)\x9f\xffM\xbd\xa3q\xe3}\xc6\xa1\xa7*\x8ed\xd2\xbf\xceG\x91\xda\x89p\x95\xc3\x0c\x94\xf6\xf2\x8b\xc6W\xb5\x12\xe1*\xf6\x04v\xb0\x8d\xef\xb4\xedoq\xc8F\xb8\x8a=\x90\x9bp\x15\xcf8\r\xa2a\xae\x88m\xf8\x01[\xb9-\xa8A\xc9~\xa7Y\xe5\xa9rD\xaa\xf9h\xc9\x83\x18V\xf1{\x165\x15=]\xc2g\xce\x9em8\xbe\xae\x91F\xe0\x7f\xee\x91\x9a\x8b\xa3\x17\x0e\xf0|\xd2\xd8n\x84\xabG\r\xce\xca\xc16\xf9\x93\xa9q\xd6\xa2\xab+\x9f\x90~osd\x0f\xf8\xbd\xd5\xdf\x91\x01\xb6Esi-\x16\n}\xe6\xe7^KT\xab\xcb\xa5\xa5\x929\x8b\xe4\x96\xaf\xef\xc6v\xfaEUm\xaf\xa8\xe54\xa2T\xe5\x90n\xa7\xb6\xcbq\x12F\xb0Fj\xc4\xb0z\xf7@b\xbb\x9a\xd1\xdbP\xff\x06\xb3\xd1t\xa5\n\x9e^x*y\xcfY\xbe\xc2\xd4\xac\x19\xfa\x82+\xea\x0b.o\x82\xfaQ<>\x1b\xa5*\xf6A\xa9Z\x1c/\x17J\xee\x9c\r]\xf9\xa9\xc4{Y\xf9\x17\xf5\xe6\xe2\xbe@m\xcb\x9dM\x8c\xafq\xf5\xe3u\xdd\xfe\xa62\xc3*\xbf\x12q\xc7k\xa4\xc4fX\xc9Z\x05N\xa6f0\xb6/bXi\xc4\x02Q_\xae\xd8\x9b\xd7\xa0d\xbcO\xf3&\x86\x95\x8eu\x93\x18V\xf9%\xef\x98J\x0e\xe8+\x13VP\xeca.X/\xdc\x1a\xdf\x88C%\x1e\x8cX\x95S\xbc\x8c\xf56\xf3\xd5\xe7N\x94\xaag\x04\xbe\x87\xae\xdb/\xb0]\xbc\xf6\x16\xd5V\xe67Q\xaa\xf6\xea\xebv\'&\xf0\xae\x16\xf7\x85MO\xca\x11\x9fAUa\r%\xfe\n\xcb\xb1\xc1IM\x8e=\x1b}_"\\}\xc2\xb5\x99\x91\xa6\xe2\x15\xa3\xaa\xa1\xed\x15\x8e\x1b\x97\xbc+YO\xa6oO\xf5\x91w\xf5E\x8d\xf7tP\xeft\x9c@\xacwN\xb7\xba\x9e\xaf\x99>\xa2\n\x17\xa2p\xbdcE<7\x8b\x7f\x9e!\x87*Kva\xa8\xae\x1cR\xaar\xc4\xdf\xb8\xb4\xef{/\xf1\x0c\xceb\xd6Wu\x10\xa5J\xbf\xd1$JU\x1c\xab\xf6\xa6vbXi\xcbY\xc4\xb0\n\xd5k3ar\xc88\xda\x84\xab\x1d\xe7v\x87\x84\xab\xf0\x04\xdf\x18V{\xd7\xe6\xe2\xaf\xacd\xbc\x87h\x12\xe1*V\x0b\xdb\x06c,\xd4;\xee\x90p\xb5\xcf\xad\xb2\xf3\xd5\xa3:\xdc>4zWD1zi9\x99\xdfU@\xff^\xc1YL#\xc2U\xb8;6\xc2\xd5~\xcf\xd3\xed\xca#5\x13\xe1Jv\xd60\x8a\xc2S\xad\xf1n\xab=\xd4\xf8W9\xe2\x13\x1a\xff*\xfe\xbd7\x97\xcc\x19dNm\x91\xed\x15z\xe4.yW\xa9;\xfa7\xbc\x8d\xe2oG\x82z\xd7T[|\x93y\xe9\xd91\xbe\r!\xf2I\xcbY\xcb\x8d\xa2X2\x9f\xb4f~\xaa\xd9\xdd\x18\xbb\x82\x1d\x10\x13\xae\xe2\xd1\xacp\xc95\x85\xfc+\x89\x83\x821v\x05\'\xad7\x11\xae23oa\r\x0c\xb6\xcd\x13D\xb1\xe4\x16\x8dW/\x99\x98\xed\xa5]M"\\\xe9~\x7f\x10\xe1*\xce\xc2\xae`\xeb\xceR\x8d\x7f\x95_\x19\x1aQ\xa6\xed \x86U\x0e\xf9\x93E\xeau4lTSv\x0c\x8d\xf7g\xce\xf2\xccw\xc8\xb0\xcao\xbc\xbe\xf0]ubX\xe9\xbe{\x11\xffJs[21\xac\xb2\xf0\x82R\xa4r\x8b5\xc2\x95\x9e/dbX=\xf1\xc0;\x0f(\'\xe2_m\x95n\x9e5\x86\xd5\xa3\x96\xe5H5\xa0Z4\xda$\xc2\xd5\x8ea\xe6\xfb\xca\xe9md\x89\xb1\xf9\xd0\x9b\x84\x08\x8dA\x0c\xab\x9d\x8d\xc5\xa7x\xa2Z\x16\x18\xf1\xcd>\x9a\xff\x9b\x88\x7f\xb5\xbf\x82\xe7$\x80mw\xfeXR\x95\xf1K_\xc1h\xe77\x11\xaev\xccv\xd1\x88PT\xedD\xbbE\xaa\x90x\xa5\x87\xda\xae\xbc\x11\xe1J\xd7\xc0\x9d\x08W\xf9\x8d\x11\x9a\xee\xc0W0\x89p\x95C\x16\xcd&\\m\xdb\xa5k\xd1\xf4\x9a\x93n\x0c\xab\xf0\xbc\xcc\xf8W\xe1\xf8l\x84\xab\x1c\xb2X\xf3\xcbS5\xe2_i4K#\x86U\x18\x17\xe4\xd4\x12\x12\xae\xc2we\x84\xabx\xacK\xfc\x8b\xb2\x1f\x19\xd2\xdb\xda\xdb\x18Vq\\\xee-_\xb0\xe8Z\x85l\x1d\xb58|\xe6\x15\xa9\x8e\xf5\xf7\xad^}W\x8eZ\x8c\xdf(9&*\x95<C\x86\x95\x8e\xcf\x85\xf8W\x92\xf3\x08#C\nzY\x8e\xd4\xbed%\xc3\xadN=r\xdc\xeaRH\xb8\x8a\xdf\x86\xaa)\xe4_\xe5\x90\xccS\xf9M\xcaW\xd8\xac!\x8d\xbc\x1dD\xc7R\xcfI#\xfeU\x8e\xd8;\xc6\xbf\xb2\xdb\xa6\xddW\xc8\xc1{.\xc4\xbf\n\xbd\x88F\xb8\xd2\xbe\x9f\x88\x8e%1\xbd0\xff\xe6`]\x97\x88\x7f\xf5\x1bqt\x98{\xf5&\xfe\xd5\x93i{S\x96\x9f\x11\xae\x1e[\xbb_\xa3G\xeaL\x98e`\xfc\xab\xadR\xbe\xe4G~\xef\xa2]\xeaE\xbfWo\xcb5\xc2\xd5\xde-r\x84$\xa9\xe0W\xa1ot\xc51\t\xf2\x05\xf9\x94\xc7\x08Wq\x8b\x155\xf9y!\x07=e\x12\xe1*\xf6QlzR\x18\xcfo\xfc+}\xaaI\x84\xab\xf8\x99\x13\x94\xec\xc8KF\xb8\x8a\xfd\xc0\x89K.]\xa2\xb3\xc8vz\xea\x1a\xe6z\xb8=,\xda\xca\xaeM\xd49\xdc\xba\x0eJ\x9e\xb7#\x97\x16\xbf\x8b\xb1\xa80~\x1b#$\\\xe5\xaft,9]\xb2\xbd$\x7f\xa3\x1c}\xc1\x97\x88\x94,\xf5\xeaL\xf7G\xb8\n\xf7GF\xc7\x92=\xfb\xf3\x8d\x06\xe4\\\x85y\x9a\x96U\xe5[,\xaa\xae\xc5\x1a\xff\xaa\\/\xb7\xa9b\xbd\xc5\xc5N\x87OU\x89\x7f\xf5{\xce?\x9eu{\x82\xf3P\xb2\xedJ\xd2>\xb6\xf5i\xed\t=\t\xfb\x17\xf5\xf6\xac\x90\x13\x9eZ\x9am{F\xc2X\xdd78\'<\x0f\xb5\x92\xabq]\xc0\xaf\x02\xcfl\xe3F&:V\x91UA\x8el\xef\xf1\xcd6\xb5\x88\xe8\xf5G\xe8\xc9F\xe7\x80\xfb\xe9v\xc9?q\xaa\xb7\x12\x17\x8f\n\x19\xa0\x95\xe8X\xdarr\xa8\xf2)\x9e~\xc1\x9bl\xf1\xeb\xa7s\xfe\x9bG\xa4\xee\xb9\xbbd\xa2c\x95\xafd\xad\x12\xf9\xea?\xd2b\x9b\xbb\xcf\x0b\xd5\xea\xe3\xdb\xf1\xfb\xfa\x9b\x0e\xf0\xa9VH\xc7*\x7f1\x9fv#y&\xfeU\xd8\x07\x8d\x7f\xb5\x7f\xd1t\xf1\xed\t\xda\x95\x8f\'\x04[\xa1\xeau\xac\x17\xc8\xd2\x93\x18V;\xb7\x93\xef\r\x17uP.\xad\xd1\xb1\x8aD\xed\x12\x8b\xe6O-\xe7\x86\x85L\xfc\xab\xf2\xec\xbb9>\xb6a\xbd\xe5\xe4\xf0f\xe2_=oc.=;\xbe@]\xcc\xdf(`\x9b\x86\x9dz\xd4\x8e\xdc\x9e\xbf^6\xad\x0f\xd6Jt\xacG\xb5\xa8l\xe2\x14\xfd\xd5\xbb\x94\xf3\x99\xb1\xe4\xd3bs#v\xd6\xa3Z\xf4\xdd":\xd6o\xbef\xb37\xd9\x93W\xeb!\xf2\xd5H\xed\xc4\xbf2v\xd6\xa3\xee>\xd8\x06\xb1\xb3\x9ez\xf7\xba\xae\xf7\xc8v\xb7\xd8~{\xdbj\xde\x9e\x9e\x89\x8eU\xd8cs\x8fPm\x91z\x15&\xe4@\x04;\xda\x8e\xaf\xb6\xae^l\x93\xccB7*\xd7\xa3\xca\xbd\xb4\xf0\x9e\xf3\xbd\xf7\xb0\x05c \x1f\xdb|o\xbfw\xd9c\x1d\xbc\xab|\xefoT\xf0^<\xabw\x9e=\x0e\xf3\xaf\x9eVW\x96\x8b37u\x9e\xf3\xee\x1a\xa9\xdbc\xf3\x9cY\x17~W\x89\xf78\x85\xdfs\xf1\xf7\xe3\xe0\x9b\xac\x9akI#\xa1\x1f\xdb\xa3q\xb2~U\x0b\x11\xaeJH\x8d@5\xce\xa8\x8al{\xa8f\x17\xd7\x87\xa3Yw\xec\x0eP\xed~X\xe6_\xedv5\xa2\xf1\xd9\xda3\xf9T?:\xa7\xb4hN\xd1\xdf\xcb\xd4D\xb7\xea[D\xc7*\xe1\x9e}\x00g!\xac\xf7\xca0[\x95W\xf5\x13\xadE\xb1d\xc9\x98\xeb\xf0T\x9e=\xdb\xb9^i\x93\xa2\xf2\x9e\xdd\xf8W\xfb\x0b\x0e\xf2N7\xc8\xff\xbf\x0e\x11\xe8\x90\xb5N\xc9\xf90`K\xa4\xf2\x8d\xb7\xc6\xbf\xda3,\xf3\xcd*\xdbV\xf2\xf4\x1a\xffJ\xc6I {\xe43w\xf3\xe9\xbf\xf1\xaf\x9e5\xe1\xf6\xb9\x95N\x0c\xab\xbd\x9e\x1c\xdf\xd4=\xa7\x94\x9b\xe8X\x8f\xba\xd7\x0ce\x11\xffj\xaf\x91<\xa9\xd5\x9e\x19\xd4\x12\xa9\x83\xb9=\x19\xdfF\xb3\xd6\x0e\x118\xa0\xf2\xfd\x1a\x87=\xf9\xa8\xb7\x8b\xa2A\xb5\x08\xa5\x99\xeaM\xe4\xbfR\xf5v\xd4q\xab\xb7\x9c|\xc9V\x89p\xf5\xa85E\xea\xdf\xfb^\xd6r\x8ez\x81\xed~\x1b\xac\xeezw/\x0bl\xff\x95\xbc\xdb\xf3\xc9\\\xdbO\x95\xcaz~Q\xde\xb3\x15\xbc\xc9T\xcb\xe3s\xcb\xb8\x13\xd9\xb6u\xb7\xe7\x8c7e\x9b\xba\xd7\xdey\xd3*\xb0\xe5\xe4\xe3S\xad\xc4U\xbb\x1e\xd5\x08H\x83HS\x85\x89\xb8\xb5D\xea^_\x9d\xd6\x8e=\x94o\x17=\xe4\x95(\'\xeeSx\xdc`N\x82e\xbb\x96(\xc2\xeaSe\x8c\xf5\x11\xec\x91\xda\x884UB\xf6N\x93\x92}\xee\xf0\xbb\x8a\xe3\xb3\xf73\xf4\x97\x92\x07q\xa8\xcak.m~\xf3B|d\xc6I\xc9\xd19P\ry\x8c\x1f\xddY/\xe2P\xe9~\xb0\x10\xc3\xaaHl\x1es\xa8\x8a\xf8\xbef\xa4\x8e\xea\xe6\xb2\x02\xf3 \xe7\x98t~*\x1f\xed\x7f\x95`vn_U\xe6P\xfd\x8e\xcf\xd5\xded%\xfa\xca\xe7Qw\xa6meJ\xd53k4\xb2Uu\xf1\xc8_\xf1\x17\xe5\xe3%\x1eD\xa9zT\xf3@.\xe2P\xc9n\xf1\x10\xdb.(yp\\\xbd\xdav7\x0f\x96\xa0\xc5\x9e\x1d_\t\xbc[L\xa9*!\xdbPUw\x8a\x87\xbf7eG\x89\x84_$\xf7=e\xfe\xbd\xfev$\xfc\xbd\xfe6dT\xf3r\x0cI,y\x89?\x16\x9e9)\xfd,\xe13\x9f\xb1\x0e\xee\xc5C\xd5\xdd3E%\xfb,]P\x8b;\x97\xbc\xa0d\xb9\x17\xef\xe6z\x9b\xcfw\x06uV=[\xc4\xa7\xea>\xdf\x19K\x0eU\xf5\x9c\xc4\xb6\xdd\xe5\\X\xbd\xf5x\xe3\xfb"\xfe\xd5\xa3\xee5\xe1\xa0w\xf5\xa7\x1e\xc6\xef\x18^=g\x9a#G\xb6|/\xc0\x07\xdbd=\x94\xe6\xc5t\xacG\xdd+\xe4Im\xf2/\xff\xf8<\xf3\\\x91\xbaK\x9e\x99\x18V\xcf\xec\xbc\x88\xacev\xe5\x8f\x8eu\xf3\xcc\x8e\xfd7\'\xf1\xd8|dD\x1a\x9e\x03\x89#Rs\xbc \xb0\xe5h\x87\xab\xf1\xac!|~\x1cc}\xc6k\xfb:\xe6t\xb1\xcd\xd1\xc8o*\xe7w\xcbL\'w\xda\x8e\x97\x19\x87\x19V\xea\x9f\x9cN\xf5\xe7\x0b\x03\xc6wdY$"\\\xc9\xf9\xc2\x99\x7f\xafW\xd5\x18V%\x8a\n3\xfeU\x11j"3\xac\xde\xdfd\r\xceS\x061\xac\x1e\xcfIejD\xc3z\xe7\xe1\xd6vbX=\xea\x8e\xdc\xcb\xc3\xab\xe3\xec\x9e\x1a\x11\xaet|\x1eD\xb8\xda3\x1d\xfb\x82*\x96\xec<6\xa2\xb6\xeab\x89\xe1MJ\xbch\xe1\xaf\x90R\xc8\xb0\nO=Hu\xb9\x00\xc6\xb0z\xfa\xfe\xf6lWfX\xed\x1dA!_n\x86\x92\xf3\xf1\xe4\x97\xe3q\xdd\xb6i\xd98\xd9\xee\xc8v\xaf\x19\x80\xb5\x0b_\xbfU\x8d(\xc3\xaf_\x8a\xcb\xc2F\xdb\xdbea\x83m\xcd\x12\xc9Fj\xe1\x9b\xe0\x12\xfc\xa2\x9f\x929\xb7\xe5\xc6z\x93d\xeb\x18\xe1J|\xe6\xe0\x17E[\xef\x17E\xd5\xc7!W8_X\xcekZ\xcf\x19\x01\x13c.z\x93\xc52n \xee\x1al\x87\xbb\xad\x0f\xd5E\x9c\xde\x0b\xdb\xd5\x0f\xd9\xa3\xba8\xe4z\xf6\xec\xfb\xac<S\xdb\xd8j+\xce\xe3\nj\xa6\xbbVU\xb5\xd1l\x10\xe1\xaa\x84\x9c\x13\xedewH\xb8*Q\xbe\x86S=\xf7\xa3\x06g^\x9d\xe8X\xef\xfb\xd0\xfa:[\xa9:]f1\xce\x0b\xd9\xf1(p\xe4w4],9W\xc7G\xaa~O\x07\xd9v5\x98\x7fi\xe4w\xbf\xa8;5<g\xff\xd4\xb7\x9d\xa6\x11\xae\xd4\x03\xd9#5/7K6\x98\xcb\x86#k\x81\x9a\x9c_\x14m9R\xd1\xe8X%\x8c\x94\xe8\\r\xf5\xa4\xc7\x06\xeb\xf6\xe1N\x00\x1b\xccV\xdd\x9d\xf1\x81\xed\x1cZ2\xaa\xc5\xf9EO\xbd\x87\xa7\x9a\x99\x7f\xb5O\x0f)J\xd9\x18V\x8fZ\xe67\xb5\xba\x8c*|\x93\xe2u)\xf2&]N:\xbeIa\xcf\xaaZ\\\xf6\x19\x94\xbc\x8a\xcb>\x83wuW\xdd-F\xb6\xf7\x99\x07A\x9d\xc5\xed\x16\xa1\xe4\xd4\\\xb6N\x0b|#7\xf1\xaf\xe2y?\xbd\xbc\xc9\x1a\xd9\xa6\xec"CZ0\xaa\x94P\xad\x11\x0f\xcazJ\x8dxP\xee\x1b\x15\xa2c\x85gOF\xd6\nc!\x8cp\x15?\xb3\xaa%\xb2\x8d\xfd\x0c\x97\xbc\xc9\xe1gX(\xb9\xb98(\xfa\xfa\xe9\x9b\xca;\xdc\x0f\xb5\xabt<\xdb\x89\xd8Y\xda\xea\x06\xf1\xaf\xe2zE]\xd3\x9d<\x82Z4\x13\x84\xc7I\xcfSm~\x8c\x05\xb6\x03\xb6\xba\xear\x1e\x9b\xdf\x89\x00\xe9\x02\x9f*\xb9\x9cG\xacw|S\x8b\xcf\x88\x04U\xe2E\x1b?U\x9b\x11\'\xd0\xbe\xe0P\x1e\x14\xaa}E\xb3\xc6\'\xf6"vi\xb1\xde?\xd9\x82Yr\x10\xc3J\xf7\x0b\xcc\xbf*Q\xbc\xb7\x11\xae\xe2\x93\xc7\xc6%\xfbH6,9\xc8\xfd\xef\xaf\xeb\x1cU\xbbk\x1b=X\x9bu"\\\x950\xa3\xaaJ\xc99\xe2\xd8\\\xf1\x98S\xb0^\xc8vo\xc4\xbf*\x92m\xd7\x88a%^\xb5\x17\xb5\xab\x9f\xd0\xeaM\xe7\xd6\x80\xd2\x89p\xf5\xa8{\xe5VobX=\x1e\xe6=N\x96\xe9\xd5b\xbf(\x1b\x07\xe3\x82z7\xe7\xe4\xdcrr\xea\x1d\xe2\x0b2\xfe\xd5\xaf\xda\xed\x14\xfe\xdc\xaer\x81\xed\xde\xf1\x95I\x0c\xabG\xdd=\xa5\xf6\xc8v\xd1\xfdGjk;\xfaA\x84+\xd9\x1f%\xa6c\x15!!$\xa2T\xe9\x17\xcc\xc4\xbf\xdas\xb7\xdf\xb5\x81-\xb7\xc9+q\x8b\xad]3#\xb0\xb5\xe7\xe58\'=\x18\xcdB\xb5\xba\x1b~\xf1m\x94\xea\xbc\xe2\xf86n7kt\x1f\x8d&\xfc+=\x89\xabD\xb8*\x11\xa9\xf5*\xd2\x7f\xfd\xba\xae\x07\xeb\xe7\xfeUe\x86U\x898T\x97\x8c\x1b\x9e\x9bG%w\xc7\xdf\xe8\xc1z\xa3\x11\xe1\xaa|\xa3\xf9}J\xc8\xdamRrL\xb8*a~h\x7f)9VSH\xb8\n\xa3J\xae\x0egu\xd7+\xffJ\xdf\xf3$\xc2\x95\xcc\xdd0\xc3\x8eo1EX2\xd3\xb1\x8cp\xb5\xd7f\xc9\x11\xe9\xc1\xb6\xdd\xce#\x07*g\x17\xaa\xda\\\xab\x0b\xdfU#\xfeU|:\\^\xdeU\tU\xb7\x9b\xa0\x92c:V|\xb2\x9c\xbf\xd5{\xe5sR\xfb\xc2\r\x18\xafsh\x82z\x7fn\xf9Lx\xa6it\xac\'\xaas\x167\xb6\x8f\x13\x11\xca>F\xe3_m/\xe2\x8e\xd0\xc8^\x9d\x16G\x013\x0e<\x95\xe5\xf2\x14\xe2_\x95\x90\xf0|\xf3{\x96\x1b$o~\x1b\xcc\xa12\xfeU\x11\x1aX\xa8\x16\x1f\xe58 \xe2hi$\xccy\xe6|X\x16\xf4{-\x86\xca\xe5,\xa3:\xfd]\x06\xf0T\xd9\xdd|G\xef*lW/\xbe/U{\xd4\x8f>\xe1\n\xea\xa2^v8\x90\x10\x039\xfc\xf9`*\x91Z\xbb;{\x827\x99o\x17?\t_\xa1-w\xde=\xfc\xd9q\xac\n\xa3[\xc6\xba:\x1c-\n\xd4v\xbb\xdd\x04\xaa\xd5\xf9\xdcFpF0\x89\x8e\xa5\xbe\xaf\x1c\xaa\xd5\xc5\x9c\xcc \xdaa\x12;\xabD\xf9V\xc6\xce*\x92\x89\x99\x89\x9d%\xab\xa0C\xef\xc7\x92\x07\x9d\x0f\x1a;K\xde\xc6\x19\xbd\xa9\xe4\xe5F\xfe\xe9\xc7v&\x02}\xe2\xb1\xae\xc8\xdb\xa8n\xff\x1b\xbd\x8d\xe2\xd4\xf8,f\xbe\x9e\x01ey*\x97\xd1L\xf5\xce\xaf\xeaP\xdf\xd75_\xb3\x93\x12\xd6[N\xa6\xfc$\xb2\xd6\xa3\xda\xa8\xb2\x88\x9d\xb5U>#\x10\xb5\xf3iZ\xc2g\x06\xdb\x19\xaaS\xb3\xde\xe8M\xc6d\xad8+\xea~\xf9FL\xd6\n#\xabIu\xe7\xce\x17\xbd+X{g"k\x15!\xd32;Kw19RSq\xfeI\xecGC\xd7\xed\xf86\xc4K\x9c\xf9\xf7\xfe\x1f\xea\x0c\xd9Y\xe1\xba\xfd*\xfcT\xc1\x99\xe6{kWu\xb8U=\x94\xdcS\xc8\xddR\x8f\r\x8d\x0c:\x02\x0bY\xab\x08S\xa2\x12Y\xab\xbc\x11\x18\xd06{\xaa-\xaa\x8eO\x88%\x0b\x0b\xbd\xcb\xdbp\x1e\xaa_\xcaM\t\xe9X\x9bT\x13\x9f\xe0o\xb2V\x89\x08\x84F\xd6\x92u\x0e\x8c\xc0`[\xfc\x08\xbc\xdeb\xc5\x8d\xac\x15\x9e\x10\x19Y+^\xe5\x16y\xe6\xe1V2\xeb\xed$\xce\xd8Y%$\xd3f)\xb9\x86\xec\xac\xd7\xd1\xfbZ\xc1\xb9\xd5$\xb2V\x1c\xa7\x9a\xe4mdeIa\xc9\x9e\xb1p\xad\xb78U\xb2\xc5\xb9,\x13;KOK;\xb1\xb3\xe2\xdf{\xcbS\xb9,!Rg\xc8\xce\x8a\xfb>\xbd\xab\x13ov\xe6\x94\xf3T\xe9\xcc\xfb\x95\xe8X[m_U\xa2b^\xda6V\xd4rb\xcf\xf6G\xbf\xfe\xfa\xaa6\xb7B^g=\xb9\xe8\xd6\xda\x8bz\nDXu\xa2cm\xb5\x0b\xc7\x86\xd4\xc6\xb6\xd2\xbb\xdb\n\xf9WE\x08Hw\xa4\x0e\xb7\x8e\xfdDm\x83\xc6\x1c\x97\xff\xbb\x88\x8e\xa5\x91N\x99\xe8X\xa1\x17\xc2\xf8W\xb1G\xbdB\xc9\x1f\xd7\xf7\xebK\xc9\x9d\xe8Xq\x1cr\xe1g\xe6u\xac\xd1\xb1\xb6\xda\x1d\x9f\xe1~;\xc17v\x96\xb6\xabI\xfc\xab8bA\xd5!\xfbPz\x1b\xe2\x85H\xf2&]4)\xbd\xab[\xc7\xabt\x07\x11t%Tud\x80z\x97\xf9\'\x0b\xa9\xd7Vw\xd6\x0c\xf1\xaf\xb6\xdaCu\x97lt\x8e\x14\xa9\x8ds\x1f\xe8m\xcc\x93\xddP\x88\x9d\xb5c\x8a\x16\xe6\xf2|\xf0\xf7^\'\xaa\xb3\xa4H\xb5\x0c\xeeJt\xac"\\\x97Nt,\x89\x07>\x118h{/\x8d\xa2\xa1\x92\x9b\x9c\\p\x9b\xe4x`i\xed>_\xe3K{V\xb5Et;7\xc6\x12\xbf\xee\xb5w\xb3\xaa\x11\xfb\\r\n\xd9YE\x18\x83\x99\xe8X%\xa4\x91lnO\xec\x07\xde\xec\xacx}U\xc0\x16\xfc\xfc\xe9&\xb2\x96\xac\'\x85\x9d\xa5\xde\xadEt\xac\xf8=g.99?\x7fT\xef=\x89\x8e\x15\x8f\x93\x89\xeb}\xa1c\xc5\xa7\xc3\x9b\x07%c\x1dP}\xd2\x1bU\xc0\xd8Ya\xbdF\xb8\n\xe3\x82\x8c\x9d\xa5\xa7\xe1+\xb4\xed\xd1\xdb\xb0\x8c\x8cJY\xf6\xf4\xae\xd2\xe1mN\xe2_I\xbc\xe8\x89c$5S\xf4\x8e|_\xe1\x15\xbc}\xdfA\xfc+\x9d\x7f\xbd\xea9T\xd2bo%\xe1s\x8b\xbd\x1d%2\x05\'\xbc\xf3\xabJ\x84\xba\x97X\xb5*\xb6M\xf8\xa2\x7f\x04\xa4\xf2\xca\xbd\xcc\xc1~\xbf\x13\x1d+\xfe\xbd\x99m\x1d\xff\x8a\xea]C\xc8\x87Tr\x9f!\x1d+\xf6\xf5%.\x99\xbf\xe0\xb5yP\xd2\x9e\x81l\x99\x83\xe8\x8eEt,\xe5Q\x0c"k\xa9Jt,S\xab\xd8^X2\x13\xe9U\xb5,\xfbL\xec,\xfd\n\x83\xd8Y\xf1\xca\\\xdeF*\xff\x93\xba\x88\x9d\xf5\xb6\xbe:O\xf5y\xa5ci\x1f\x9c\xa1\x1a\xb3\xb3b\x92Ia[\x99S6yIF~\x8bs\xfb#/\xc5\xedj\xb3\xb34\xfb;\x11;K\xcf\xf8\x98\x9d\x15\xc7^&.YZ\xec\xcd%\xd7\xe9F\xfe\x12\xcc\x92\x89\xe8X2\xf2\x9f\xd3\x7fT\xdb\x1d=\xb3e\'\xdd\x8ez\x8a\x19F\xc9qMA\xdd\xe7\x92\xc7\xb7I*\x11\xdb.\xf9\n\xb7\xc6\x04\xd2\xef\x15/S\x86\x92?o\xf4\xb3\xf7\x0cP\x8b&\x8foB\x07\x95#`\x8d\x9dU\xa3\xd6n\xfc\xab\x1a\xb6\xba\xce%3\xff\xd9\xe8X5\xdcMTVygmt\xac\x1a\xadF6[\xe9\xa7\x8cT\xfa\xf3\x053\x12c\x1e\xdbT\xc6\xe3\xeb\xcbgU\x1f?U\x0eU\xa3\xcd\x11\xffJ\xdf\x95W\xb1\xe4\xe4Jv,)#\\\xfd\xe6.\x17{\x1b\x95\xe9X\x8fj\xe7\xa1)T\x8bF\xfe\xd0/\xea\x1akJ\xaa\x8f\x17\xc5_\xd4C\xfeU\xfd#.\x1aY\xaby\xf5\xb0;r\x8fl[\xa7\xddS\x91w\xe5\xb3G_\xbf\xe0\x87\xda\x150\x8dS\xa4\xd6!$\xde\xf8\xebW\xa7"K\xaa\x12\xff\xea\xf7\xaf\xddv|yF\xea\xce\x0f}\xf6\x83C\xea-\x8e7\x92\x82v5\x88\x9dU\xa35\xff5 W\xe4\x13\xd2H\xd2\xd7q#\x05_\x9f\xd9Y\xf556>\xb2\x1dNuQ4\xc6\xce\x8a\x7fo\x93zk\xc4\xa2\xb1\xb1.\xabmXr\'vV\x8d\xbc\x97\xc6\xce\xaa\xe2W!\xf6\x8e{\x93L\xd6\xfa\xcd\xd98w4\x8fD\xec\xacG\xdd\xbb\xf2Q\x88\xbb\xf5\xa8\xc3\xb8\xb9D\xd6\xfa\xed\xfb\xedDY4"k\xfd\xaa\xe7\xd6\xcb\x96\x89\xac\xf5\xd8n\x8fk+\xde\xb6\xd9>\x14"C\xec]\x9d3\xbe{E\xea\xaa.\x16\xc2\xd4\x1a\xc4B\x9c\xd6~\x08\xde7S\xb9\xaa\x9cZ&"km[\x1fG\x01\xb6k\xe83_\xf0T)\xe9:\xd6\x9e*5\xf3\xa9\x1e/\x93\xfd\xa2\x7f\xea~\x1b\xb1:\x98\tsC\xbd\xff\xd4\xbd\xb7b\xf5\xaf\xdes\xef\xd2\x8b\xed\xd4z/x\xe6^\xd4\x7fuZ\xce\xb9\x19\xbc2wk\xcf)L{\xc37\x99\xb3Du\xb2m>\xac\xbfAT.\x1d\xaf\xdaW\x95\xda\xa4\xa9\xe5\x9bj#R\xfe\xaa\x16bv\xed\x99\xd5\xedaI\x1d.\x8e\x11\xd5\xec\xf2\xcbPuY`\xf4{}tt\n\xe6\x05\xe6}\xa9ZBu\xb8(\xc7h\x14\r\xd5\xe4\xef\x12\x8a\xded\x8b\xd4\xe4F\xfeSr?\xde\xda\xdb\xab\xe3\xf4\xb2E\xbc\xafG5\x9e\xdb\xf4\xea\xc9\x1e-\xcc\xfb\xaa\xe1\xdeY\xd4\xde\\\x9e5\xaaSs\xd3,\'\xf6\xd2\xeco\xa3\x81\xd50\xaas\x9cl\xdb "\x14U?\x0fv)9\xbb9\x14\xd5\xear\x10\xb0\xe4\xf6\xaa~\xf4|\xdfh`5bV\x1b\r\xacJ\x84U&\xdeW\x95\xbc\xb6\xe1\xd5\xc3\xeex\xce\xcb*\xd7;9\xff\xb7r\xc9v_\xdb \x1aX\x95\xfd\xe0 \xde\x97\xb6\xf6N\xcc\xae\x1a\xfa\x19\n\xbfI\xc9\x0f\xcd\\\xf2\xc8.\xee\x1al\xdbt\xbc\x11\xb0e\xfe\x86\xda\xf6\xe5\xce\xac\xc1\xb6W\xe5?[\x8b\xad\'C\xa17\xa2\x81\xfd\xae7\x96\xc5\x9c\x0c&z\xd5?J\xc6\xee\x83\x83(U\x7fk\x95i\xa7-#9\xdb\x7f%\xef\xdd\xe2(D\xf4\xfa\xcd\xf8\xe96\xaa,\xa6\x81=\xea\xde\xc3\x1e\xd5Jn\xcdf\x9c\xd5\xbczf\xf6\xd5\x88\xd9\xf5O]\xff\xd4\xdf\xbd\xe4\xef,M\xcc\xae\x1f\xb5?\xbb\x89\x7f\xf3p\xb9EM\xf7\xfd\xf4\xd0\x7f\xb6\xb5\x10\xb3\xeb\xc7v\xe4\xbf\x91\xe1\xa7dfv=mRn\x90\xcc\xdcb\xf3\x88\xbe\xbe\xb3\xad\xc4\xdd\xda}\xc1\xdd\xcaD\xfd\xe8\xd6\xf8\r,\x99o\xdcs\xaa\xbb\x87\x08[\xfb\x0b\x95\xab\x86qn\xaa\xde\x8e]\x99\x83\x99\xae\x85\xea\xedv\x04\x91Z\x9d\x1a\xd2\xa2\xb0\xe4\xdc\x94\x87L\xe3\x86\xbb\xb7\x14\xeb\xcd>\xaa3{\xef\xc7\xe1OF\xbf(VS\x8e\x18\x92\x1f\x1d\xdb\x171\xbbj\x18\xf39\x80g\xe1ob\xddQ\xb75d\xb0w\xb6\xf5Q\xacT\xaf\xbf\x01\x16\xd5\x1a\x12\xbdjx\xbe\xd0\xb0\xe4a\xa7\xf0\xa5\x11\xb3k\xaf\n\xb2\xe3\x8d\x80\xed\xee\x0b\xf9\xec\x16\xcbYo\x8c\xf5\xcd\xd6\xa8z\x85\x88^\xef\xbb\xc5\x12\xf8\x91\x1a1\xbbB\xbf\x19\xd9\xc6;M\xb0\x15\x96Ta\xdb25\xf7\x01\xeb-\xe5\x9bm-rbB\xf5\xd6\x11\xb2\xb3j\x18\x93/j\x1dn$\x84z}\x96\xee\xf9\xfa\xf3\xe4\xfe\xf7HMD\x867\xee\xd6\xf3\x05\xd7-g|\xf0TS\xa8\xd4\xc6\xdd\xda\xf5\x16Z\xab\xa8m#\x1a\xc9\rO\xd5\xce\x1ai%\xe2n\xfd\xaa\xc9"3W&:\xd6\xa3\x0eg{A\xc9{/\xc9\xea\xe7Q\xf7\xec\xbc\x88Q\xf6k\xdb\xf7\xbd\x96\t|\x9b\xf6T}\xb3X\x13fC\x9b\xba\xe3d\x12F\xb2\x99\x9a\x9f\x91!m\xcfg\xc6oT5\x1a\x9c\xdaU=\xb9i\x9d\xe8X\x8fZ\xfb7\xb5\xf9\xfba\xcb\xf1\x15d\x8eF+\xf8TEO=\xa8\xa7\x9c,\xceSr\xa8v"k\xed\xf6\xdc]V\x14\xb4\xf6\xee3\xd7\xc0vL\xcdA\xc0\x92\x99\xee\xfeil\xcb\xb7\xc9\xb0\nw\xad\xdeD\xd6\xaar~\x14\xaa\x83\xc8-\xc6\xdd\x92_\xc4\x0cI\xdd\xa5\x02\xd9#\x1aE\x99\xbb\x15\xee\x8f\x8c\x9dU\xe5T+\x13w\xab\x86<\xe4M\xd6\xdaj\x0f\xc9Z\xe1\x8e\xcf\xc8Z5\x8c\xee\xe8\\r\xb0\xf3B\xd5\xc5\xd7a\xc9\x83o\x93i\xfcT|O\x8d\xb1\xb3d7qr[P\x95\x9b\x94+\xd6{\xda3\xdc8P\xcf\x8eouG\xa7\x04\xdb:\x1cQ\xa4\x9e\x1d\xdf\xf0\xfc\xd8\x1a\xacd\x88\xf9s\xd5W\xfed\xa4\xe6P\xbd\x1dQ\xa4\xc2\xa8\xe28\xcc\xa7\xdez~\x11\xd3\xb1\xf6x5\x1c\x87\x19J\xbe\xfdM\xe8\xf5\xf4\xc1\xe4\xb9\x1f\xa0f\xbf\xa7\xabg\xcd/\x910\t\xeb\x8d\xf2\x17.\xb0M\x9e!\x89O\xe5n\xcb\xc5\xaf_\x87\xe6Y\x7f\xf0\xfb\xde.G\x1bm\x9b\xcb\xd1\x06\xdb\xaa\xb72\x91-\xdf\xe8t\xc9\xdb\xe0\xf8\xe7O\xe2v\xb5nG\xf6@u\xea{&\xb59\xdaL=+\x8a\xed\x8f\xcd\xd4\xae\xf6\x8a1%\x89\xfc\x81\x92\x87\xc50\xe7\x14\xaa\xcb\xcdt\xa0\x1a\xdf\xbb\x13;K\xd7\xfc\x99\xd8Y\xea)*D\xc7\xaaQ\xc6\r\xa9\xe8\x83\xa2\x91a\xf7\xfd\xd45\x0e\x99\xc6\x8d\xe4\xfc9\xf5\xcc\xa1|\xcb\xf6%#\xa1Dt\xb7\x97\xf1\x99\x18\x83\xb1\xb7\xe7\xa3c{\n\tW\xbaOY\xa1\xea)\xcd5\x98\xad\xa6S\xe1\x9c\x0e\xee#\x08\xd4\xbb;\x15K^D\xc7\xaa\x11\x7f\xd2\xe8X\xf5-\xeb\x1cm\x1bE\xa2\x1a\x1dk\xab\xee>\x82\x0bl\x07\x9f\xa74\xb6\x95\xdb\t\x1b\xd6\x0b\xf7\xf2\x0c\xe2_\x85\xf3\xa0\xaaK#Q\xa1\xe4v\xa2vo\xa2c=\xea\xe0[\x99*\x96\xdc\xcf7\n\xd4C\xb7\x83>\xd8\xa0\xb5\xbb;\xe5\xcfS\x95\xc3\xc9_\xc4\xbfzl\xa7;\x9b@uLG\xf3kg\'\xc240\xa3c\xc9\xee8/o;\xce\xcc\xce\x84\xab\xca$\xcf\xdc\x89\x9d%;\xebr{[-\xd9\x08W\xcf,\x99=C\xb2\x9d\x19v\xb8\xbcE\xb4m~\xa6\x03\xdb\xee\xef#\x00[\xbb\xab\xe2\x8eTn\xed\xc6\xbfz\xbe\x82\xc5#1\xff\xeaQ{u3\x1d\xda6\xb5\xa5\xef\x9b\xbf\xda&\x9d\xf7\xb1\xff&\xf6\xaa%\xee\x83\xe9\x8eh`\xce\x9f\x13\xaar\xd7L\xe6\xb7qw\xc7*\x81_t{\xdf&\xd8\xe6\xea(\x91\xa8\x0e\xb7b\x84~4\xa7#\x9948\xb3..\xa7\x06U\xf2\x06\xa8\xba\x92\xdb\xd35\xbf\xd3\xcc\x85\xe8X{\xc5\xe8\xf6\x83\xd4\xae2=U\x95z\x07y!\x1a\xff\xa2\xc1\x91\xc6\x8dm%\x7fA\xd4\xc57\xa4\xc8\xd8.\xc4\xe3.m\xa3|SoO\x98\xec\xb0\xc3\xe5y\xa1\xc3\x0e\n\x1880\xa7\x80m\xe5=]c\xdb\xe4wO\xfd\xed\x9c\xce\x18V\xa1\xb7\xd6\x18Vz:\xbc\x88a%*D\x1ca\xc9\xd3\xe5\xa5\xf6\xc0\xab\xd6\x88a\x15{\xc5\x8b\xfc\xa2\xe1v@\xfd\xdb\xaa/T+1\xac\xf67\xca.\x9f\x1d\xd4\xe6\xb3\x92\xf1\xf76\xf5\x13^`[jD"\xba\xf4\xdc\xaaEj\x0b\xb9L\x7f\xe7\xde\xc3F3\xe1_=q\x14\xab\xb8x\x06\xb4\xa5\xfb\x7f\x8da\xb5m\x07E\xdf\xa9\xed\x90\xcc&zWcj\x0e\x02\xbe\xab1"\x0e\x95\xa9=\xa4T\x89?\xe7E\xe5\x0c\x14|W?\xbe\xeb\xe68\xcc\xfd\xcc\xce7\xe7\x1e\xe2\xef\xfd\xd9\x89\xdc\xb8\xc7a\xb5\x9fQ%\x13\xa5JG\x95L\x84\xab8\xae\x00[N|\xdbf\x0f\xa2+\x99aU_\xd9\xa4\xd1\xc8P\x88RU_\xc9\xa5=\xf0Q0\xa5\xaa2Y\x1a\xfc*`\xbb\xb2\xcb\xd3DuE\xa3\x8ay\x03\x9a\xae\x90\xb1\xe4R\\\x9ef\xf7\xb1\x10<\x12\xdaX\xd7u\x04\xfeDo\x83)U5\x8a\xe7w\xaa\xf3\x8c\x99\xdf\r\xf9*\x95\x18VU2\xd6\x0b1\xacdD\x82\xbd\x06\xd8\x8e\xea\xf6\x1a`;\x93\xf3\x8c\xa1\xca\xf9t\x95m;\xdf\xfe\\\xb1\xde\xa4g\x13\x15K>7J\x80\xffy\x04Q4\xcc\xb0\x8acl\n?\xb3\xcfJF\xd5\xe6\xa3J\x94\xaa\x1af\x07\xe7\x97w\x95\x894\xa5>\xc6D\x94\xaa]r\xf9f;j\xc4V\xda+\xa8\xd9\xf5\xa4\xe6<s\xb3\xfe\x0bg1\xe3\xac\xaf\x86;!\xba\xa0\xe4\xd6\x1d\x05\x05l\xf7>%\x13\x87*>\xef6JU}e\x95\x8c\xc0sB\xaa;\x0f-\xce\xd6\xab\x89\xeb\xf5\xfe+|\xe6u\x87\x1c\xaa*\xb4\xe4@\x85\xbc\xa7\x9bHS\xf1nB\xdaU\xc0\xc0\x19\xc1\x89v\x8fT\xbf\xce\t\xbf\x02s\xa8\xe2h\xc3"\xf5\x96\xa8\xa7\xb8\xf3\xfdI\xa4\xa9*4\x03\xa6T\xed=\x8e\xbb\xe5\x13\xdfsm\xceg\x0e\xaa\xed\xe8\x99CUC\x9an\x93g^nl\x1f>&\x81G`\xf7&\x89\x13\xf8\t#\xabI\xfd8\x8a\xe0\xe6P\xc9\xbc\x00\xf7J\xcf\xe04|\x11i\xaa2\x1b-W\xa2T\xc9\xbe\xfb\xec\x8f\xacd\xc8\xb5\xcc\x8dHS\x8f\x9a\x86\xdb\xb5A\xc9\x9do\x06\xaf\\2\xaf\x91\x8cC\x15\x9f\xfe\x17y\x1b>\xa2l\x06k\xa4\xe2T\xbf\xce\xc9\\2G\x93\x1a\x87\xaa~\xe5P\xc5\xe3\xd5\xe6\x05U\xc9\x00\x9d\xa1\xedt\xdc\x8f\xe8\xa9\x1aQ\xaa\xc2\x9c\x0b#Mi\x1fl\x91\x9a\xbd\'?\xfaE\x8dXR\xbb\xff\x16\x17\xef\r\xad\xae\xd3i\x9a\xd1\xa2\xd4\xbf1\x89C\xf5?\xd8\x9e[\xa8\xc0c3\xbfF;L\xbf\n\x82\xb3\tP\xdb\xfa\xa6\x16\xc7\x94\xc0\x92\xcb\x90|Iz\xaa\xe2)(3\x88p\x9e\x91\xda\x8a0\x07\xb8m\xb4\x88\xd8\xe6fIfI\xd5\x88r\xe3\xd4\xa4\'\xe9\xe7\xf7\x16;\xf1\xe4\xdem\xbe \xef\x93A[\xcelj\xfc&s\tYRU\xf8\xc0\xb1:\\\xbc\xd9\xfc\xe6WA\xdb\x80\xe6\xb7^\xcf\xac7i\xaaF\x19\xfa\xc6\x92\xaao4]\xb2\xbd\x9d\xe7d\xbd\x9e\xa7T)\xf9\x8e\xf89Whk,\xa9\xf8$\xbd@\xc9\x9e\xe7\x96\xd9\xb6\x17\x17s\xb2\x82S\x8fD<(\x89\xbc\x85\x1b\x06\x97\xef\xbf\xb0\xef^\xc1\xba\xae\x11K\xaa\xbe\xd1W\xac^G\xb73ZT\xbc\x9e|\xb3e\x1eTe\x9a_Z\xc4\x92\xda\xad=\xd1Lw\xe3\xdb(\xf6&s\x8e\xd4\x915s\xfc\x82z\xc7p\x9e\xfc\x15\xec5\x12\xb1\xa4\xf4=\'\xe2A\xbd~\x05\xfa\x82#\xfa\xfa{l/|\xaf4\xb5\x8d\xac\xb7\x06P\xdbp7\x85\x89\xca1\xea\x1fj\xcf\xd5r\xa6\xf2 Z\xd4>]\xcat:\\\xb0\xe4fc].\x91Z\x88\x1b\xff\x91\x1e\xba\x96\xdb\xa5.\xef\t\x84u\xec\n"\x7f\x12\xd1\xa2d\xa7\xc9\xa3\x8a\xeepM\xfdc\xd1\xc8(\x9a\xf6\x9d\xe3\x7f\xd4\x97\x1aR\xf56KJK\xbe\x89%\x15\xe6;\x1bK*\xf6{W.\xf9\x9e\x8e8\x11<\x95\xad\xebN\xc9>#\xa3\xc83\xdf\x8eHp\x07\x9e^\xe2\x05\xc5\xd1\xd1\xd7&\x02\xd5\x90\x90\x93\xe5\x17)\x91\x9e\xea\xe5\xbd\x86\xb1\xa4tm6\x88%U#f\x88\xd1\xa24\x1f\'E\xaa#<C\xbd\xe3d\xfa$bIm\xff$\x9fi\xdeX\xf20OB\xa9\x91\xba\xbdj\xe7\x9e8,\xd9\xa2;\x16\xb1\xa4$\xba\xc3\xee\xfe\x86\xa7\xea\xa7d\xe2nm\xaf\xa9\x9d\xd2\xaeHM]NZ\xa1\xe4|\xfaB#\xd2\xd4^\x8b\xba\x11\xe9\xa8p\xd3\xee\x8a\xd4\x9c\xe4\xbc\x8c\xbe~\xa3x\xc2\xabp\xcb\x91\x91\xa1\xf0\xf7e\x8a\xaf\xaa]\xe9\x94\xdc\xdag\xc8\x92z\xdd\xb3\xa3Z\x95iL#Cry\x044n\x0c)\xf9\x8f\x90SC\xb2\xd6\xa6\xdc\xc4\'S\x9b%\x15R\x14\x8c\x16\x15\xcf\xdd\x85K\x16\x8fk\x81\x92\x1do\xc4XRr\x9eb\xf3 \xfd\xa2Q\x1c\x85\x0c\x9f\xb9\xbb\x91!\xcaj\x1cD\x9a\x8as\xb47\x1f)\x1e\xaf\x12\xd7+\xc4\x98\x1bK\xae\xa7\x97\x15"M\xedU}Ro^\nr\x96\xcf:\x87\xd4A\xb3\xf3\x8dOU\xcc\x0f\x9c\x13\xb1\xa4\x1e\xf5\xce\xe2\x9f\x84g\xce\xe7F\'\xfa\xbdf;\x1d\x8d\x04\xd4\xd4\xa5\xff\x9ez?\xee\xa60\xf9\xbe\x12]\x99\xa1\xe4OD\xa5N\xe95.W\xdbdL\x8b\xaa/\x84\x1cR\xdd^\xe3\x13\xd6KL\xb6\xd8\x7fe<\xa8\x98W\xb0YRq\xe4\xed\xa6E\x85\xf5\x1a-j{\x12\xb2\xfb\n\x90\x8dU\xa7\x1bcA\x95x\xd1\x04%\x7f\x9c\xf72\xc93;\xfa7\xda\xde\xbe\x1fa\x8e\xe7\xedh\x8d9\xf8\n\x93hQ\xa1\xd7\xc5hQ:\xd6\x91\xfa\xd1\xc8\xea\x1c\xa9)\xe6A\x89\xed\xbd\x88%\xb5\xc7\xf6\x16\xd1\xb14\x93\x8b\xdf\x86z0\xecl\x82J\x96;P2?U\xd7Q\x94J\xeeJ\x12#\xb55\x99\x07\xa9^\x19\t\x0b\xdb\xf2J\xd5hQ\xf5+-\xaa\xber\x02K\x109\x7f\x13-\xaa\xbe\xf2EK\xb0\xdf?c\xfb{\xb4\x7f\xe2z\xddm\xb9\xf4\xccw\x8eHSq\x84\xa4\xd1\xa2\xeaW\x96\x94\xae\xcc\x1b\xd1\xa24\xba\xa3\x10iJOK\x99%%~\xb3\xb3\x0fEu\xde\x12_\xc7\xf5NG\x97-o+s\xa3E\xe9\xcc^"Un\x83\x1a\x10s\x16\xdeWn\xd1l\x1f\xdd\x89\x18\x0f\xaa\x85\xeb\x8d\x0e\xb6~\x04nX\xefa\x1c%fImu\xd1\xfc[\xe5\xa9|\xe6)\xfe"\x9f)`\xea\xb2\xfdo\x9e\xc4\xa1\xfa\xcd\xfb=\xfe\xc9R\x89C\xd5\xa2\x18\x1b\xe3P5\x19\x81\x8bS\xaf\xd0\x9f\xb3KNg4\x83XDx\xaa\xefjn\xbaf\xc0\x92Gs\x1e\x1b|\xaa\x16R\xaa\xe2\xdf\xfb\xdd\x16\xeb\xed\xeb9\xd5JH\xf0\xde\xb6c{\xe4B\xb5\xcfgG\x900\xe7\x02\xeb-\xd1{\xbeZ\xc4\xddr\xb6>J\xca\xd4n\xde\xda\\#\xd5"\x16&\x91\xa6Z\xe8\xbb\xae_\xbf~c\xb5{\x1f2\xa8L\xd5\xfbt\xa9\xb7G=\xd4\xd4\xe52\xaa\xac\xe4\x93?\x98;q\xa8Z\xc4\xaf3\x0eU\xfb\xca\x92j\xe1\xaeM\xd5\xe2\xc6\x1c(9\xdd.\xef\x18\xeb\xe5\x9dHg\xdb\xe0.N\xac\xb7\x86\xa4\xa9&\xa3w"\x96T\x13Rz!\x0eU\x93=l&\xd2T\x13\xde&\x93\xa6\x9a\xc4Q\x10\xd7\xe5zlS\x91}\xf7)\xb9o\x9aP\xda\x91]\x05J\xfe\xa7\xfe\xad6\xd3\x8eo/Pr\xdf;\xa0\x04\xf9)\xf8\xf5s\xd6^\x86\xef*\xb8g\xea\xd5V\xd5\xe4\xef\xb8\xc1\xaf\xff]]\xba\x06\xb6\xa7J\xeaWQUn\xeaL\xf0T\xff\xd4Z\xc4\x9fs\xea\xfdQ\'f\x7f\xabm\xc9Z\xef\xb1m\xb6f8{\xc9\xfdT)\x8f\xc7;\x9d\x81x\x8c\xeaH;\xbe\x80(U[\xcd\xfb|\x92hQ\xbf\xea\xce\xe3\x8b\xd5\xfa\xfc\xde\x8c7;X\xc9\xed\x89\x84\xc9xr\xb1\xd5\xb5\xfbQ\xc18\xf3]\xf2\x9cOlO\xc1;2L\x1d\xcfyh\xc13\\S\xfbC\x9c\xf8\xa7\xde^]O{.x\xb3\x83\xb5\x8d\xa6\xfe+Q\x8b\xe3\xa8_\xa0\xca\re\xa2\x96\xa6k~T{\xd7l\x8eSo>~\x95\x1c\xa9\xd3\x9d\x11\\\xa0\xf6\xe2\xf2\x8e\xd1\xd6\xc5\x9b\xd18YC\xd2T\xb8V\xf9\xc8\x88\xc4w\x7f\x93\xea\xce\xda>\xede|\x1eN\xfd\x847\x0bG\xf5\xf6P\xf5\xb7m\xa6\xb3b\xccL\x98\x14\x9531?4k\x14\x1bs\xd2\xf2\xea\xc9\xc8\xe0Yr\xab\x8b\xfc\xc0\x9f\xc1\xb6\x95\xd7\xb1\x03rr\xdcLg\xa4)}\x1b\xc4\xfd\xb0Qt\xba\x0c2T\x93c9b\xbd="\x99\xc4\xb3\xa4S[\xc8\xa1\xd2v5\x88%\xd5$\x86j\x11\x0fj\xcf\x92>\xa3\x19T\xce\xaa0\x0eU\xe3\x0c\xd04\x89%\xd5$\'=\x11K\xaaI\x14\\!\x96\xd4\x9e\x9d9\'\xae@\xc9)\xdb\xc9E\x19\xc4\x92\xdaj#\xbeY\x81z\xd3\xc9\x03*\x95XRMvm\x9dxP\xb2V\x8150\xd8\n\xa1Nl\xe5\xd6K\xb1-\xee\x1c\xe7<UVV\x98\xaa\xc5\x9d\xd2Z\xbd\xe7m\x9c\xb9\xfbB[\xcfr\x04\xdbT\x1d\xcb\x11mo\xdd\xef\xdbS\xad}\xdb\xf5O\xeb#\xd2\xd4\xa3\xaeM\x89\xce\xdev\xd8\xfa\xea\xa8\x17\xa8\x7f+\xe4\x1f\xde\x98W\xdb3\xf2\xff\xf0\xa7\x89%\xf5O-}\xc7\xd5\xff\xb0$\x89R\xf5\xab\xce\xe7=w\x8c\xf94\xdb\xfeDu\xfe\xb3e\x0e\xd5\xafZ\x9fv\xd51f,\x18s`m\x86\xaa\x8f\xab\xdfj\x9e6\xb67b\xa3\xfd\xa9\xe7\xbc\xac.\xaf\x9e\xbbW\xda\x1d\xa9{\x86\xed\x89HSM\xb2\xb0\xabWa\xdc\xc8D\x9a\xda\xe3F\xd6\x88nT\xbd\x8f\x02\xeb\r\xa8\x899\xd8\x872\x87*\xdc\xa5\x92\xea\xef\x97\x94\xf1\xb9\xf3]\xf6\xa2r\x0e\xe0\xa7s\xbd-;\xfe\x06\xd6\xeb\x08\x1b\xf4\x8b\xc29EU\xd8\x0f\x96`f\x9f\xc4\xa1j\xe1i\xf8&M5\xf1\xc63K\xaa\xbdr\x89\x0b<\xd5\x08IS\xf17Ru\xb9\x18\xaa\x02-\x87\xa9\xf2\rm\xdd\xbd<\xa2\xb6\xa5\xec\x8e\x0bJ.\x1c\x81S\xb9\xde4]\x0c\x06\x94,Q\x16\xa26\xbf\xd3\xc4\x92Y-\xf2&}\xe6K\xf4\x8d\n\xb1\xa4Z\x98\xcb\xa3\xb6~/Y\x82^V\x89\x07\xa5\xad\xae\x12K\xea\x7fS\xbb#l\x94\xe373\x1e\xd4"\x96T\xfb#\x96\x1bK*y[ l,\xa2Em\x9f[\xa2\x13\xfc\x04O\x95\xce\x8a"\xcfP\xcdJ\x00\xc6\xbe\xd0}d\x17\xfc\xde\xd1\xc4gNo\xa3\xcfo\xeah\x8e\xa1aO\xb5NN\\&\x96\xd4\xef\xa8v\xe2\x18\xcb\x88\xd4\xbd\xc7)L\x8bz\xd4\xbdb\xac\xcc\x83j\x92\'B\xac0S\x1d\xfd\x0c\xbf\xef\xa8\x8e9\x0fj\xfb\xaa\xce\xa6\x11\xa1\xd4bsD{{\xf11\xaa\xea\xf8\x84Xrm\xce\x13X\xbc\x0f\xea\x9e\xa1\xean\x8e\xc6\xf19\xf9\xddS\tV\x05\x8b\x98N\xed\x95\xbc\x04*\xc7n\xa9\x1a\xd0\x0bQu\x1c\x0c\xe3,\xe0\xcd\xd1\x8d\x98NMr\xb5\x061\x9d\x9a\x9c\xf11\xd3\xa91\xa1\x0e\xde\x15\xda\xfa\xacdP\xf3\xd0h\xb4c\x9b\xed\x17\xe5B\xd4\xa6G-\xb7\xe3\xe5\x82m\xf6\xb7lc\xc9\xcc+\xa8Xr?c\xce"\xa6S{\xa2\x95\xb6\xff*\x13\x97\xe9\xb1m\xd5q0@\xe5\xb1n3{v\xbd\x1c\x9du\xc8v\xbb>\x9aa\x8b|\x05O \xc4\xaf\x90\x95zz\x81m\xad\xce7\x12|A\xa6\xdc\xd8\x17t\xf1\xed\xf8\xcc>R"T3\xb1\xa4ZH\xd7\xc9\\\xafdre\xfeE\x92\xf7\x94\xb0\xdez\xdaF&ZT\x8bX\xf7j{;\x0e\xc6\xb1\xadgU0\x88\x16\xb5\xd5\x9b\xfa`\xc2g.\'\x9a\xe5\x0e\xd5\xa4\xf1\xc0\xf8&\x93\xbb\xa1\x1b\xdbF\xf2\x19s\xf5m\x17\xe3\xd4\x14\xd9\xba\x15E!Z\xd4\xb3+\xdf\xde\x9e\xe3\x07\xb6gNp\xd7\xdb\x0cU\xf6\x14\xe1\xdbH\xc0\xc9/\x91\xda\xf9\xd6\x80\xcc%[\xb4R#\x0e\xd5\xafZ\xce\xbd\x00\x95hQ\x8f\xbaW2%G\xaa\x9d\xb46bI\xed1\xd6\xe5\xd3\xe17\x1a3\xea\x83\xa6v\x8dg@u\xce\x904\x15\xab\x95GQ\xb9\xbb\xa1\xca\x08<5\x0b\xfb\x02\xdb\xdb\xf3\x19\xeaY!/\xc7\x1a\xfa\xd4`\xa7IT=\xdbKf\x97I]\xbf\x9eL\xd5`\xcd\xc0,\xa9\x16EY8u*S\xf1\x8aF\xa4\xe5T\x7fF?\x80\xaf\x84\xd1\x0eg\xfem0\xefW\xc7T\x04\xdb\xd2\xdc\x0c\xdb\x82\xdd\xc4"\xd2T\xfbF#\xb9Z\x18\xfb\xd1\xd8\xb6/\x9dC\xb1\xde\x9eC\x96T\x93L\x90\x1c\xa9c\xb9\xcc\x17\xabw\x1co^&\x0e\xd5V)\x0e\xd9Z\xeb\xa3\x16\xf6]\x8bj\x19U\x93HSM\xa2\xa4&\x91\xa6\x9ad\xd9\x13\x03\xc7\xbe\x91\xbb\x0b\x9b\xbe\x91c\xce[\xbd\x9fhOw\xb5\xc0\x0f\\\x89\x07\x15\xee\xcb\xcc\x9b\xfe\x1b\x1bP\x9fs\x9c\xb4\xfd\xa2\t\xea\x1d;\x062=\xefY\xd5J\x91\x03\xc6t\xfaU\xf3\xb3\xb7\xda%\xdbi\xe7c{\xef\x18\xbd\xd0\xb6\xee\xdb\x113\xf1\xa0\xda\x1f\x1d\xab\x12\xb7\xc7\xce\xd8[\xc8%\xbe\xf1m\x00[\x98T+9\xb9\xf8\rP{rd\x0f\xac\xf7V\xb2\x07>\xb3\x8fQ\xc7\x92-\x03\xa5zu\x9c3\xcdF<\xa8\xf7\xfd~{\x8b*\xf9`\xcb\xb9\xdeZ\xceK\x1c\x85\xf4\x05&\xd5\\\xd2\x17\xba\xcf\x1fD[\xef\xc1h\xc1\xe9\x7f\x0em\xbb\xcb\x1co\xc1\xf9~&Z\xd4\xf6mz\x02pd{{\x15N.:\xd1\xa2\x9a\x90\xe2\x16\xf1\xa0\x1a\x93\xb5 \x93\x1a\xd4\x9b}_:>/7\x97\xb5\xaf\x1e\xb9\xf6-~\xc3\xe6\x06\x9cS\x12\xb1\xa4Z\x18!\xb9iQ2\x12\x9e\xf8\x8dS\xf2\xc9M\x03\xb2V?\xd1h\x96\x01:\x88\x16\xf5\xa8{\xd6\xc8\x85xP\xcfW\x98\xcc\xa3\xa8Xo\xb6\xf9\x08rK\xfbY\xab\x94\xe2x\xb9=8\xf5\x98D\x8bjQ\xf4\xac\xd1\xa2\xe4MB\xd69\xbeIw\xbatl\xfb!\xa7M\xe2A5\xe1\x05u">5f\x93\x02\t\xb0\xc3LW#\x12\x91\xcd\xdd\xb7\xdb\xc5\xc03K\x94T\xe2_\xd4\xab\xa3\xdaB\xc9\xc3q\xf3H\xad\xea\x19\xfb\xc0W\xc8\x8e\xe6\x87\xdf\x97oo7.\xd3>\xff\xcd\x91\xaa\xdf\x17X\x7f`\xcb\x19s\x97\xbc\x8d\xdc\xdc\x1c\x8am\xa3\xe8^\x12\x7f\xafx\\E\x15\x02p\xe6z\xcd\x96\x99Nq\xece\x96z\xa7;\xd3\xec\xc1\xae\xad\x11\xd3\xa9\t\rl\x11\xd3IG\xfeN\xd4&Y\x05\x81\x9f\xa1\xfb\xd1\xfbx\xd4?\xd1Su\xe22\xc5\xde\xad\xfa\xf2{i\xcc\xb1\xa7\xba\xd5\x8f\x84\xb6e\x85L\xa7\xf6\xc6G\xfaD\xdfw\x12\x97)\x8e\xd0\x10\x95=\x81\xc6ej\x92c2\x88\xe9\xf4z\x8es\x8d\xd7x\x86\xc6\xb6\x99\xcfp\x1b\xd4\xeb=\x90\rJ\xf6Q\x07Ul\xa7\x8b\x84A\xdb\xe1\xbe\xef\x08Z;\xb1h\xae\x16\xc6\xc6\x17\xa9\xb7F,\x9a\xb8d\xe325\xa6E\xc1\xf8<\xe0\x0c\x88(Uj[<Qs\x04\'S\x8d\xa8MM\xb8\xe2\x9d\xc8K\xb1\xef:\xc9\xd7\xf7\xa3\xca\x08\xbc=\x8d\xc8K\xba\xa2(\x91\x9anw\xea\x81\xbfw:\x16+\xfc\xde\xe1\xc7X\xb0\xad\xcbQ\xc7A\xe5\x9b\xe0\x8c\xda\xb4\xd5\xa2\x11\x0b\xf8\xaeFs\xc4r\xb0\xbd\xddL\x87\xbfw\xa5\x90\xcb\xb4m}>;\xd8f\xbdU\x9c\xbeQI!\x97)\xb4U5Xo\x8c7_\xeeU\xa4w\xc7\\&}\xaa\x11\xa9/\\\xa6\x16f\xafT)\xd9G\xfe\xa0\x1a\x8eHn\x0f\xdb\x89\xad\x14\xf6}R\xbd\xc7FF\xd1`\x04\x1eA\xceE\xac\xba\xbbt\x7f\x99!\xea\xa1Z\xc4e\x12o\xdeY\xd5_\xa0\xae\xa5\xe7\xdd\xc7v\x1dff!.\xd3\xb3[\xdc\xbe\x91z\x13\x97\xe9QWC\xd5\xc8K\xdb\xe7V\xdcY\xdb\x84\xfe\xdb\xdc\n\x19\xd4\xb9B.S\x8br\xd2\x8d\xcb\xa4\xeb\x9cI\xe4\xa5x\x8f\x93\xd96w\xa5\x9eb\xbd\xd5\x13\x8f\xc1\x96\xe9\xb2F^\x92S\x0f\xe6\x05\xbd\xcc)\x89\x9fJ\x08H\x89K\x96\x0c\x85$\xbf\xb7}\xb5m\xceW\x8f\xad\xce\xad\x81\xf1\x0bV7>_`\xdb=3\x04m{\xc8V\xda#\xbfg\x86\xcc`.\xabD^z\xb5\xc5\x92+G\x1c\x89\x9a\xaa\xe3]\xcf`\x15D\xcc.\xb72\xefDOj\xdf\x98]\x1f\x8d\xab\x1f\xc4Vj\xc2t\xea\xc4Vja6e\x91\x92{\xc4(s\xa3(\xf5P\xb7\xb3f\xb6\xd2>{\xe2\x1ba\x9a\xb4g\x17-Lo\xc3\x8f\xc0\xf35\x96i3\x8e\x9a\x10q\x07\xf1\x91$\x16\x02<\xf9+\xc8\xe6\xa8\xc48jL\\\x84\xb8\xeb\x05\xf9\x1a|\x97A\xe5\x92-\x07\xb0\x12\x01\xa9\x85y\xc7\x85\xeb\r\xe8X+X}ub\x1c\xc5+\xd5\xcc%\'\x1f\x11\xba\x82\x16K\x94\x9b+\xdc\x1f\x19\xe3H\x7fo&>R\x18\xb1`\x14\xa3\xfd&\xfd\x9e\x1dK\xce\xae\x87B\xc9\xebv{\xf6\xf5\x16ea|$=\x05 \x02\x92\xb5\x8d\x16\xa9\x1f\x8d\xcfY\x91Z\xab\x1b\xdb\xa1\xe5,\x8e\xa3\xa07\x99O\xbc\xd9"\xc6\xd1\x9e%\x97\xa3\x9e\xa2J7,\\\x99\x7f/\xaf\xcc?\xda6R\xf4\xf5\xdd\xba}\x84\xea\x88\xda\xf3\xf5\x1a3F\xf5\xfa[0^Kv\xaa\xbf\xb7t\xbdF\xbfW\xb1m\xce\x1f\xbb\x8250q\xd5^\xd6uMJN_\xd5,\xb1\x88\x7f\xac\x12\x89\xa3`\x92\x89\xf6A\xe1#IF\x95\x8d\xded\x9b\x99OX\xb9^\xf9\n\x95K\x0eX%\xf7\x97oD\xf52[\xc9\xf8H\xf1W\xc8`\xebr-\x8d\x8f\xd4\xc2\xfc\xee\x0c%\x7f4\xca\xc2\xe8I:\xd61\x01\xe9m\x05\xf5\xed\xa9\x12\x97,\xb9\x87oj%\xb6R<\xc6\xde\xf8&\x8b\x9dM\x18\xc9\x04\x9e\xb9\xd8\xea\xeb\x9c\x1f\xa1\xda\xb2\x9e=a\xc9\x93o\xe8\x16[;g\x1fD@\xda\xeb\xab.\xe33<U\n\xee\xf1$\x95ggQo\xf5`\xc4\xed\x8a\xf9H\xba\xde\xe8D@j/T\xae\xf8\x1bQ{~\x1f\xafH\xed\xdf\xd4\xa2w\x18}"\xf5\xecaQ\xcd_\xd5r\x8b\x17\x91{J\x0f\tHq\x96\xeef\xb3\xc4\xde\xbc\xcdGj\x11C\xc3\x08H\xe19\x8e1\x8et\xac\xbb\x89\x8f$~\x06 M%\x9f\x15e\xb3\x15\xd8\x9eY\xd2X\x7fPo\x12\n\xe8\xb5\x198\x12s\x92\x89\x90\xb3=\xf9w\x92\x93\xd6S\xaf\xbf\xff7A\xbd\xf1\xb8\x91^=\x9f\t\xeauq\xf5d\xebN\xe1\x8d\x9e\xb4\xf3C\xa6\xe4\xa5\xc2\xdb\xe8\'\xa67\x11\x1fiG\xfde=\xef&\x95"\x9d\x8c\x9e\xb4\xe3\t\x13\xf1\t\x13\x7f\xfdt;&L\n\xf6V\x9d\xf8H-"j\xaa\xea((\\os|\x95\xf4\xcd\x1b\x90\xdes-UMn\xdcH_\xc7\x8d\x14\x9c/\x8cH\x15OQ\xe5v\xe5\x89\xb8\xa1\xed$z\x92\x8e\xcf\x8b\xe8I\xe2\xbdL\x93\xe8I\xba\xf6n\xc4GR\x9aA&\xb6\x92Df\x9e\xfb\x08\xd2{Vc\x02\xdb\x8f[3$\xae7y>a\xf6\xf3\x02\x90[\xd0v\x85|$\xad\x97\xd9Jq\x0f\xbd\xa5\xde\xa4\xccjTy\xe5v\xc9/r\xad\x9d\xde\xa4\xb4I\xfd\xbd\xe3\x7fR\'\x11\x90\xde\xce\xf8>\xe1/\xeaD@j\x11\xdd\x8e\xd4\xa8/p\xdb\x98n\xe4\xcf\xc1\xde*G\xaa\xcc)\x9b\xae\x13\xcee\xc6V\x92\xaf\x0fm\xb2\xbc\x9d\x1f\x19\x1f)\xa6d$\xa97\x87\xf4$\x9d\x9d\x17\xd1\x93\xc2y\xc1\xf8Ho\xad\x8e\xebMz\xde\x9d\xca[t\x87\xaa\xeeT\x9aK\xae\x8e/Z^\xcf%\x93\xd4\x9b]\x9b\x8c\xb2*\x16\xd1\x93\xbe~#\xa5U\xbc\xa8-\xe4#ui\xb1\x83\xf8H]Z\xce"\x02R\x8fb]\x8c\x9e\xd4#r\x9a\xf1\x91z\xb8*hP\xf2\'\xe4lC\xc9\xe3\x16:%=Ug\xafK\x91\x92\x9b\x8b\x9c\x87\x92o\x9f=j\xea\xc9\xb2?7\x86\x9cz\xcba\xdf\x95H\xbdo\xe7\xc1\xc0z\x8d7F\x04\xa4\x1er\x8aT\xad_\xd5\xec"\xc9Mm\xc7\x1b\xdf#U\xf24\xbf\x96\xfc\xaa2=I\xdfs"\x8aQg\xaa@*\x91*9\x17\xf4\x8d\xb2\xee5\x8a<\xd5\x1d\xf2\x91\xe2\xb6\x81\xed*e\x8bX\xa8\xb7W\x8f\x9f\x1fn\'\x8c\xeam\xa1\xear\x97\xb0\xe5\xec\xd8\x9e\x92#U\xee^\xf9\xde\x7f\x07D\x1d\xc5\xd9\xb2\tz\xa8g+\xa1\xcal\xb4\x01\x11<\x9e?\x89\xb6\xe8\x8f\x9dD@\xea\xe1\xce\xab\xc3S\xf9\xb1\xbdC\xbd\xf1\xc9\xe3{\xbdM\xeau\xdex\xaa\xd7Ee\xd3\xef\xf5\xdf\x17\xeb\xf5w7\x80Z|t\x07\x94\\\xfd\xf9/\xd8Vw\xcf#>\x95\xc4\xd8\x14\xacw\x9c\xddb&\xf2\xd2\xa3N\xca\xb72\xf2R\xe7\xc8[\xc8.\x84\x92-\xbb\xb0\x12[\xa9\xbf\xe6\x1f\xe1{..\xff\x08m\x8b\x8b\xad\xfdjK\xdf\xc8g\'\xa1\xba\\.-\xa8\x12\x1b/j\x9f.2\x04\x9ej4-\x19\xeb\x1d\xc5E\x86D%\xcf\xa8\xe4\xeeo\x93\x01\xdbY\\\xd4\xdfV\x13\x10c\x16\x91\x97\x1e\xd5\xee\x12Z\x91\xadEt\x0f"/u\xc9\xb8\x99\xa1zG\x0c\xab\xbf{"O4i\x9f\xc4V\xfaUO$\xdb\x18\x91\xba[\xdd\xc8\xc4V\xfaU\x93\xcd\x1a\xa3G\xea\xfe\xbd\x83\xd9JOko\xccCV\x95\xf8W\x9f\xcc=\xa5u%\x96\xa3j\xde\xcb\x16\xda\xd2\xec\xfc)\xdc\xea\xda\xad\xb9\x0f\xa8f\x1f\xef\x8d\xb6\x8e\x83A\xe3F\x89\xc6\xab=\xe3dG\x9c@\xb51\xe1\x99F\xa4r\xf2C\xefHm\xc9\xe5\xb6DsJ\x0b\xd5\x12\xb2\x95zx\x8e\xd3^F\x06&/\xf5\xd0\xe7&\xaa\xd09:\x97\xccw7|t\xfe\xcd\xd1,\xa9\xe3\xe4\xc9{\xb2hc\xf4\xe7,"/\xf5\xd7\x8cf\xb4\xbd]\xbd\x19f\xf6\xe6v\x04\xf9<\xb3\xf8\x19:\xd4\xeb\xd6\xedFO\x8aW\xf5\x1d\xea\xf5t,U\x97\xcb\x8a\x82\xdf\xcb\xb4d\xa3\'=\xea\xe2\x1b\xd8\x1b\x97,\xf7\xe3T,\xf9\xdc\xc0\x0e\xa7\xff\xf9\xec\x08fw\xb9\xc3`\xcbd-c+u\xf6\xc7&\xa2\xcd\\]H\x17\x89\xc8K\x9dc\xf2\xcf\xa8\x82\xdf\xd7\xa2\x1d\n\x91\x97\xba\xec\x07\x99\x8f\xd4\xa3\xc8jU\xb3\x8f\x7f\xc6z\xdb7\xb5\xf8{\x1e\xf3Y\xd5\xb7\x1cr\x99\xf6\x8e\xc0e\x07_\xa0\xe6\x12\xb2\x95\xf6\x8e\xc0\xf9\x19P\x1d\xae^,\x99oV2z\xd2\xb3#X\xd9\x91\x0fA\xcdn\x0e\xbd@\xed\xf9\x9bZ\xd5\x87|J\xce\xd5\xbeQ\xedDO\xfaU\xcf\x89X\xbd\xbdm\xb1q\xa3\xdd\xc4VzT\xa1U\x88:\xecn["/u\xc9go\xa1Z#f\x97\x9b\x8f\x06q\x99\x9e\xd6^\xdd\x99\x08\xaa\xa9i\xcc\t\xf6\x14\xbeqO\xd5v\x7f\xb3-\x8eyKc\xddxU=\x1f\xa9\xbe\x8c\x84\xd9\xa9\xef\\\xa6\x1eR\x05t$\x1c.\xc7\x13\xd5\xeeb\xf2\xa3\x92;q\x99\xfa\x1b7\x0f\xd5 w)\xb2]\xc4e\xea\xc2\xaf#\x12\xa0\xa9\xb7\xcb\xd2-\xf0\xcc-\xa2s\xd8\x884\\\x0e/\xa8r\x1a\xde\xb9\xe4\xc6\'\xbc\x9dK\xe6\xb5\xca\xd5!g\x03\xeb-\xc4e\xea\x11\x89W\xd5\xe63\x05\xa0\xe4\xd54\'\x0em\x85\xd3\xdb\xf8\xa9\xc6\x08\x99Nb{3\xb5\xa9\x0b\x11w\x12\x97IW\x14\xf5\xab\xca\xd4&YAA\xe6K9}pg\x80\x9e5\xf0)9i\x86\xaf\xaaz\xbf\x15\xd4\xeb8Tb[\x9br\x89\xd1\x96#B7\xd5\xe7\xc5\x9b\x97\xf9M\x06\x1c\xf5\xf2\xba\x16\xcd\xfc&%NUms\xc8\x83\x92g\x8eU\xe6\x8d\x18\xb5\xa93Y\x0bv\xa9\xa8\xba\x98^T\x8b\xbf\x85\x19\xdfs\x91\xb3\'x\xaa\xac\x1eWQ\x93\x8fUC\xdb\xfaU\xcd\xdfT\xbe\xe1\xc8\x88O{\xb7\xd8p\xb7\xc8\xeaYm\x8eD\xa4\xa9\xc7vGt\x9f=\xec\x05j\xe7]j\xe6o4\\f\x04\xbegO\xd3\xc5w59k\xa6\xf0\xef]\x9e\xb5\x8b_09\x02a\xd4rZ\xa4\x96\xec<\xf9\xa8\xba\x08\r\xab7\xccP\xf8\x94o\xb3$\xf6\x85\xe43\x14\xb0d\xb6\x95\x91\x9f\x89|\x1f\x1c\xdb?!\xad\xa2\xf8\xf5\xb3\xd0\xa2z\x18\'3\xe4\x999[g@.n<\x87V\xd8\xb5\xf9\x92\xab\xf7@\x02s\xbeB\xcb\xc9\xb4g\xefP\xf2\xcf\xb8Q\x1c=\x18\xd4\xca\xac\xbf\x86%W\x8b&\xcd\x93XR{\x7f\xc4\x84\xba\x86%\xd7s\xa6i\x11\xce\x17\x94\x9c\x93\x96\x8c\xb6\x8dr\xff\x8d%\xd5\xff\x88\xe5\xb3\xd2\x1a\xb8\x82m\xea\x96W^\x07\xf1\xa0\xb6Z6\xbb+\xb2\xbd\xf9>\xbe\xc2_P\xf2\x8f\x8a|\xa3\xa9\xd9vW\xf5m\x03\xe6\xb2\x1ax{&Q\x9bzH\xc3\xce\xf8\x15\xf4,\xc6\xa8M\xf1\x9c\x82\xaa\xbf\xc55\xf3/\xe2\xd34\xe32u\xa16\xdd\x91*\xec\xe8\xc4-\'\x95\x90\x16\xb5K.J|\nm\'1\x9d\xb6\xcaYB\x89\xdb\xd5]CZ\xd4\xb6u\x91\xd5\xa7\xde~2@\x17\xf1\xa0\x9e\xb3\xb6\xe1\xd4\x0b\xd4\xb5\xdeU \x981\xb5Iw^-T\xb3\xcby\xc4v\xe5nB\xc7\xb6!~BU\x93\x8b\xc9\x8779\xf5F\'z\x1b6^-b:=\xea\xbd4>\x07\x9f\xb9\xdeQ/\xd3\x959d\xcb\xd6\xe3\x81\xec\xcc\xbd\xc4\xbe\xff\xa3\xdeJ\x9c8\xb6Y=\xbd4^\x1d\x1f\xc5!\xb4\xd3\xd8\xee\xf8\x84\x9f\xa8\x0f2[\xe9\xd5\xe7f\xf4\x07w\xaf\xa5eQ\xeb~\xb0\x10\x89\xa8\x87\xac\xdd\xc6\xb6r\xe7i\xe3z\xe5\x8e\xc8\xc6%\x07\x197\xa8z\x8f\x1c\x94,y\xa9\x95K\xee\xe3\xabz\xbb\x98\xfc\x063]s\xfc\xd8\x16\xac\x82\x88\xa0\xe2f\xc9\xb3_\x00\xdb\xcc\xe7\xecYJnn7\x01%\x17ws%\xd6[o\x897\xa3zk\xd1\xf1\xca\xea\xcd\xd3\xe6\xd0\x9e\x88S\xd4\xffx\xd7\xfbt\xa9\xe7\xc86\xd1\x1cj4\xa1G]\xc6\xb4 \x12\xd1\xa3v\xbb\x99<\xb2\xdd\xfb\xdf\x96\x88D\xf4;\xc3\x9e\x99\xbdt"\x11=\xea~\xcf\xa5\x11M\xe8Q\xf7\xb8qlQ\xdd#\xe1\x89\xea\xbc\xa0\xe4\x1d\xddQ\x1a\xb1\x86\xfa\x1fO\xb5\x10\x15\xe4\xc27\x99\xce\x98#\xac\xa1G\x1dY9\xbd\xa8\xdaI\xebM\xac\xa1\xdd\x7f\x97;K\x85\x9eR<\'\xbf\x05>\xb7\x16\xa9e\xba\x1c\xcf\xe6\xfdH\xe0\xafk\x81\xef\x8bYC=\xca\xc4tjqd\xbc\x16\xf8\n\x98&\xa4s\xd9\xfc\xa6\xc2\xed\xde-\x98\xad\x98&$3\x1d\x93\xd3^lq\x04\xf6l\xf0\xfe\xf2{g\xa4\x06\xa7-\x1dF\xc2\xe68\xea\x1d\xce\x9d\x99{\xb9\x95\x1e\xe6\x006\xb0\xf7\xcf\xdc\xb8d\x89\xcbm\\\xb2\xbfs\xfc\xd8\xa6\xc3q\xbd\x89&\xb4\xfd\xfc\xb7\x92\x88N\xc9\xf9\x90\x01\x88\x91b;\xdc"1\xbdPo\x96[l\xb6\x07\xc2\xf6\xbf\x89Nx\x0b\xd7;\x8b;m\x01u\xf0\xdd\x1c\x99\x9f\xaa\xdf:\xf2c\xbd\xd5\x9d\xe3P\xbd\xdd\x8d\xde\xdb67+\xb9M\xa2\t=\xea\xdei6\xa6\t\xfd\xaa\xfd\xdcV\xd0\x89\x17\xf4\xa8\xfb\xf7\x9e\x91\xff\x82z7\xaf\xaf.\xe2\x05\xed\xbd\xe4r\xb9\xd2\xf0\xf5[\xd3\xf3\x94\x0bmo\x97]\x08*\xf7A\x8b\xf9\xd2\xf3\xb2B4\xa18\xee+q?\xba[\xc8\x0b\xea!\xeb\x0fU?^e.9\xe9M\xbb\xf4T\xd9\xfb\xfaz\xb0\xe3\xeb\xa1\xea|\x9b_~o\x91\xde\xedc {\xb0\x16\xad\xa1\xea(F\xa1m&\xd6P\x1c%U\xc56\x7fS\x93\xcb.\xa4\xf7\xdc]\xac)\xa8\xa5\x86\xac!\xd9/\x08k\xe8\xfdT\xba\xfb\xb8\x82t\x87\xaa[\xb7\xff\xfae:\x13\xf9\x9e\x9e\xb2\x19\x1a]\xf8\xde\x95XC2\xef\xa7B4!9\xa5\x05\x827\xda\x16G\xe1F\xf5v\xb4(P\xf9\xdeC#\x11\xc5\x11\xbf\x95KN\xc3\xb5\xd8\xe1\xcf\x07\xc1{\x89\xb6\x8e\xb3}\x8d\xa0/,"\x11\xf5\x90\x14\x97\xb1\xe4z\xa2\xe0*\xb1\x86\xf6.\xb5\xd2|\x94\xb1\xe4z\xe8\x1c\x89XC\xbb\xe4\xa4\xb4\xe4S\xef\xb0Y\x03H\xcb\xe3D\xdf\xb1\xdf\xccxA[\x9d\xca\xbd\xbc\xa0\xe4\xea\x98\x99\xc7\xf6\xdcSs\xf2\x9e\xceSM;\x99\xcaL"\x12[\x88\xecB\xdb\xe4\xa2\xc2\xe0\x99\xed6\x8a\xea\xd5y\xe2\x82\x16\xd1\x84\xc2\x13\x93\x0f\xbe\xab\x8f\x1b\x81\x13\xb7\rO\x1d\'\xf5v\x91\x12A\x0f\xe5\x96\xe3\xf6\xa17\xd1\x84\xe4\xf4\x10\xd6\xcf\xa8N\x8d\xee\xb0z?\x8eAW\xe4\xf7\xfa\xd8\xad\xf1\x1a\x07\xa5jr\xab\xeb\xf1:\xb6W\xb0uy@\xa4\x86\xd9\xdfT\xb2\xbf+y\x04\xeb\xf6\x15\xa9e\xb9\xf1y|\xf5\xd5\x8fo\xb1[W\xf4&\x99&\x14FG\x1b\x89H=\x9f\xcc\x1a\x8aKnP2R#\x06\xb1\x86v\xdb\xf0\xe3\xf3\x0c\xfc\x1b\x85hBa\xfc\xb3\x91\x88\xe2\xb9\xacr\xc9<\x87\x1ak\xa8G\x8c2c\r\xf5\x90Y\xbd\xf9*=\xcc\xc3-/\xef\xaa\x11\x89(T\x8dD\xd4_9\xcc3\x187*\x91\x88\xe23\xa0\xc4\xdf(8K\x9do\xa3\x8a\xd1\x84\xe2_\x94\xe4\xf7\xfa\x88\xdf\xf9\xb6\x822\xd6\xd0\xb3\xca]5"\x11\xb93\xcdF4\xa1\xed\x81\xf4>d(y\xce\x90D\xa4\xb6\x85HD\xb2n\x87}\xca\x0c\xd6\xfc\x99XCzzX#\xb5;\xd6\x1f\xfe\xde\xe6w^\xf3\xec\x9e*\x9fZf\xfeE{\xf4\xce\xa1\xca\xb71~\xa4/\x94\xe2"\x16f\xe0\x93a\xd6P\x0f\xd9Y\xa2\xe6\xea\xc8\x1e\xa0\n\x13\xa6\xb2\xed\\z\x86K\xea\xad\x1e\x0c\xea\xdd\xd5\x8d\xcf3\x88\xfa\xfb\xaa\x82\x1fx\xf9\x08+\xe0#\xad\xd36\xf6h\x96\x0bq\x8aTMD"\n\xfd\x0cF1\x8a#`+\x96\xact\x0e#\x11\xe9\xc8\xc0\x14\xa3x\xc6)P\xf2G\xe9XF"\xd2Y\xa3\x12\xc5\xa8G\xd9\x85\xc6)\xea\x11=\xc98E\xfd\x8do\x86oC\xfcf\x89\xeb\xcd>\x06r\x05_\xbfGjq\x99\xc5\xf8TL\xef7\x12Q\x0f\x99\xb77?\xf3Ln\xbf\xbf\x82\x98\xb1P\x1d+d\x1c\x85+\xb7\x8b\xdeF>\xf1W\x8d8E{d\xa8\xd4&\xe9md\xdb[\xbd\xa89\xe4\x14\xed\xa7r$"|\x1b\x9c\xd5\xf8\xc9\xfc{\xa7\xcf\x98\x8b\xdeU"\x12Q|\x9eR\xc4\x96\xcf\x80D\xcd1\x89H\xfb\x11\xb3\x86b\xcfg\x95\xd6>\x9c\x07\xf2\xabz\xad\xd7\xb5\x99\xaa\xbaR\xfd\xe3\xab\xc8Hh\xa3\xd9\x1fQ\xa4\x87\x04\xe0M"\xea/\xac].\xb9K|\x1d\x97\xdcB\x12Q\x0f3\x8b\x0b\x97|w\xc7:\xb8\x03?\xd2"\x12Q\xe8W1\xd6\xd03\x02\xdf\xd3\xb1\x0e\xee3>\xdfIY\xbbd\xeb\xbc\xa6X\xef\xea\xb2\xa2\xe0_\xe4\xb3\xce\xa3<\xcdN\xac\xa1\xfeBQ \xf5v\'\xda)\xcaK%\x12Q\xece2N\x91\xce\xa1\x83hBa\xf4\xacS\x8b#\xa8@\xdeqn\xc2F\x83\xa7*vz\x983\xd1\x84v\x86\x02{\xd4E\x1d\xc5\x11c\xee\xb75\xf0\'\x7f\xfb\n\x9f,_!f\r\xbd\xed&\xb8/\xb8\xbdF\xba_\xbdj\xe5\xdb\xd7\xffTyf7"\x91\x9a_\xd5+\xd8[\xfd\xd1H\xc2\xd8-\xe3\x05\x85~3\xe3\x05\x85#\xa1\xf1\x82$\x06CxA=\xa4\x9f\x15)\xb9:\xf2C:=t\r\xc9k\x83\x92\xf3\xb9\xd5%\x13\x11h\xef5zH\x13\xda\xfb\x85F9qI\xdeFu\xbd;\xbd\xedR\x8d\xf9\x13{\x12\x12<\xd5\xc7\xdd\x97\xfaf\xdb\x88\x08\xb4G$\xdd=\xc13\xc3hV\x89\x08\xd4\x85\x99\x99\xbd\nq\x05L\x04\xd2\xd9\xb9\x10\x11h\xcf\xecSwOh;\xda\xbb\xeaX\x9dY\xdes\x0f\x89@\xfd\x853\xc6or\xba\xde\x9d^\xe36K\xdcS`>J\xdf|\xb9\xa8\n\xefK\xfb\xa0\xcb\x95N\xe9uTyS\x99\x08\xb4\xb3\xde\x8a#\x01\xe6\xe0m,\xe2\x05\xbd\xf7\xc1\x1c\x8c9\x9dhB\xe19\xec\xb5y2=$\xa8d\xa8\xf7\xe3\xf8\x93IJ\xce\xae\x0f\xbe?U\x92\x92\xbb\xeb\xa1\xf9\x8d\nb4\xa1\xf0\x0c\xc8hBq\xee\xe1\xfdR\xf2\x0c\xd5\xe6\xe6\xd0\x1c\xf8\x82\x98&\x14\xe7\xb6$y\xcf\xebU\x8df:\xfeE\xc9\xf5\x94\xfc\xda&U\xd5\xac\xa8Oz\xcf\xf1,\xf2\xcc\xf9U\xf5\xab\xcd\xcd\x0b\x8aO\xa66\x8bf\x8f9Y}2d\xeb\xd7u\xe5-r\xc0hB\xfd\x95\x05W\x82Y\x92iB:\xff\x16\xe2\x05\xa9\x0f9\x13/H3n\x12\x11\x814\x1a\xadD\xaa\xf8F\xe4\x17\xb5\xea\xc6\xf6\xe2#3Of\x04\xd9\xceoj\xcd\xb2\xe3\xa3z{\xf8\x8d\x1cS"E\xaaD\x95\x0c8\xe9q{+\xe3\x05\r\xfe\xbe\'\xce\x1cUY\x9bu(\xd9\xaf\xf9\x9b\x94\x1c\x12T\xec\xa9\xc8ccD\xa0\x11\xae\x18\xab\xd4\xeb\xcf\xbb\xa3\xa7*D\x13\x1ao\xe7\xfbT\xaf\xf7Nc\xc9\xd9\xd1*"\xdbBT\x9f\xf1db6\xba\xad\x80\xd4\x13\xc3\xdcr\xa4\xee\x96S\x1b1\x7f\xf4\xfbf\xa7\xbeS}\xc6s\xe29\xd4K|l\xcfYj\xac6\xf6\xb8fy*w+S\xd86\x12Q}\x06\x13\x81 \x83\x0c\xd4:\x1c_%z\x1b\xc5\xa9\xefT\x9f\x11fr\xa9\xda\x1c\xa9\x06\xd5\x1e1\xbb\xfe\xd4\xb3\xe3{\xb2\x0c\x06\x9c.\x7f\xdc\xdal\xc0\t\xb1\xe7\xaa\r8m\r\xb9\x01\xfb\xfc8 \x10\xa2\xeaVAF\xf5\x19\xd1(jT\x9f\x11\xae\xeb:\x97\\\x96\x1bU\xb0\xe4\xea\xe2\xfa\xa2\x92\x99\xf93$\xabq\x11\xb7g\x84Y\x15\x8d\xeb\x95\xbc\xc5*_\xc1\xe7\x0e\xa7`T\xa9\xc4\xed\x19\xaf\x910\xe9m\xbc2n\xcf\xf8;g\xcf|Oz\xc1z\xc7\xc9\xb9`\xaa\xcfx\xb8\xa6\x9drj\n\xd6\xdb\xc5\x1bod\x9eq\xf1\xdd\xd03R\xf7\xc8_\x1a1\x7f\x1eUn\x08\xcd\xf0TPr\x19\x91\xca\xf1\x0cF\x04\x1a\x92\x83?\x88\xdb\xf3:\x9a\xd1\x17L!\x99\'T\x8d\xcc3^\x89m\xe9u\x8cM\xf2\xf5\x13\xe5\xe3\xdc\xf8&\x8f\xa77\x0f\xaf\x9e\x1c\xcf\xc3\xad\xbd@-=\xe4\xf6<%/\xbe1\x93\xdeU\xf6\xe4phW9:_\x00\xdb\x96\xdc\t \xa8y\xb8\xfcPT\x8b\xcbl\xb2\xef\xdb\xed<\xb40\x99\xe7W\x1d\x16\x91\xc2\xad\xee\xf3\xd8v\xba\xf1\xe7C\xed\xaa\xdb\x99fM^\x1d\xb6r+\xcc\xde\xf9\xcd\xba;\x1c\x9b\x95#u\xd7;\x16\xb1w\x1eu3\xc9g\xa8\xee\x93\xc71"u\x7f\xa3Q\x89\xcc3\x9e\x1c\xa2I\xbd[\xd5\x16\x92y\x1e\xd5\xee\x00\xed^\xed\x9ao%c\xac\xf8\xbeT\xed\x119\xcd\xd9\x8eP\xed!\xb7g\x84\x910\xa2\xe6\x16r{FHj\xc5\x19\xf6\xe7\\\x92o\x07\xa69\xf4\xe4\x95?\xe3\xe4\x80\x983OL\x1d\x10U\xe6\x89\xb8\x03b\x92\xdc\xea\xda\xb8=C\xbc[\x0b\xf9\x0cV\xb2\xbf\x97\x16J\x16NQ\x7f)y\x10\xd5g\xbcq!\xd06\xb99\xd4\xea\xfdD_\x1f\x9f9`\xee\xe5`M\xd8\x88\xea3"\x12\xbeQ}F\x187R\xa5\xde\xe2f\xe7\xf7g\xaeR\xaf\xcb}\xc0\x92\x99(bD U\'1\x7ft%3"5\xfbSi\xac\xd7\xf9\x91N\xbd\'k\x15\xa2\x1c\xcd\xb6\x9d(\xf4BD\xa0G\x1d]\xd9hd\xbb4B\x03m\xedl\xa2\x11\xf3\xe7\xd9\xa7,\xca\xb4e\xf5\xe4\x00\xd6J\xdc\x9e\xadf\xca!\x12u\xe7Z\xb6ND\xa0G\xddQ%\xb5y\xb5\xda(Z\'1\x7f\x9e\xf5\xc6h\x1a!\x89\xea>\xc3-71\x7f\x063\x7fb\xd5\xb8j\x8b\xa8>[-\xc8\x085"\xd0\xa3\x16w\xd79\xda\x9a\xaf\x9e\xf8H\xf6T\xfe\x16u\xb4\xa5g\xfeP\xbbJ\xc7+\x1e\xa8\x10\xadT\x89\x08\xb4m\xbb\x9eJ\x1f\xdbzV\x8c\xa1z\x0f\xb7\xe3\x035\xb9\x1cO\x1a\x19\x1c\xb7\xe7\x13\x8du\xd4\xf7\xdd\xd8^B\xf5\xbb-\x13\x81\xda\xcbx\xd5\xbf\xaa\x95\xa8>\xa1\'\xc1\xa9\xd9\x91\x10r\xe0\xb1Y\x91\xeag\xd8+Ri\xa6\xdb{X\xcb\x94\xcf\xc4\xfc\x19\x9cI]n\xa2\xfa\x84\xbbc#\x02\r9\xc1\xbf\x89\xf9\x13>\x951\x7fF\xc8\xad\xedl\xcb7*\x1a\xf3gH\x8czh\xeb\xe7\xb2S\xefi\xed9\x13\x99g\xab|\xce\xde\xb0\xde\xac\xa3\xb7\xd8r\x16\x98Q}\x1e\xb5q&ue[\xcb{\xea\xc4\xed\xd9j\xd5\xe8,\xb4\xad\xccf)\xf2\x9e\xabc\x1d\x94W\xbfY\x9179u\xffK\xb6\xcb\xc5\x9a\xa2mut\xd9\x12\xb4\xd8Jt\x9d\xf1\x95\xcc\xa3\x9e\xc0\xd06\x15\x17\x9dU\x82>X\xbe\xaaL\xd7\x89\xdfU\x82\xa7\xfa8"\xae\xda\xe6\x90\xea\xa3o#\x11{\xe7\x99%\xf7\xba\x0e\xb2\xc0\xca\x99\xbbw\xcb99\xbc\x17\xa8\xfbm\xb4;Rw\xecVc\xba\xce3nt\xb7[<\xef\xaa\x1e\xc6\xc2\xf0j\x11\xa2\x97\x96<f\xc4)\xda\xb6\xab\xb8HT\xe8\x83eht\x16\xa9\xc9\xf96A\xad.\xc2\xea\xd8\x9e\x95Ln^\x05\xaf\xe9$\xaa\xcf\xa3\x96\xe1f\xba\xd7\xd6\xfe\xaa2\xb7g\x849\xbc8\x9a\xf9\xb3\xa77\xb5\x12\xb7g\xbc\xe5[\xd1SM7\x1fE\xa3\xf7 nO<\x87\x0e\xc8P\xc28\xc6B\xec\x9d\xbd\x16\x9c\xeeL\x04l[q\x99\\`\x9b\x97\xee4\xb1\xde\xdc\x1d\x0b\x0eU\xbeI\xaaa\xc9\xd9\xde\x15\x8c\xfc\x15f\r\xcfD\xad0\xf27\x8d\xcb%[\x9f\xa5[\xcf~a\xf7\xee\x92\x88\x81\xf3\xa8\x83y\xc8\xa2Z\x1c#\xd3u\xc4\x03Y\n\xf1s\xc2Vg\x0c\x9c\xf1\x96\xa1\x80o2\xb9\xbb\x1a\xd1V"\xf72~\xa3\xa2Q\xac\x19\x9f\xea\xa8\x90\xc3\x0b\xb6|\xd7\x9b\xf1s\x1e5-\x8d\x08E\xf5\x0e\xb9.\x7f\xe3d\xb6\xfd\xe0\xd9\xe3\xa0\xbag\xf6\xb2\x88T\xf3\xa8\x89\xf6GF\xb9\xf9U\xcf\xdc}\xf8\xa2h\x9b\xbb;]\xc2\x92\xb9\xde\x1b\xdf$\xac\xbd;1pd\xd5\x07w%\x83\xeaoa&\xb5S\xc9\t\xeaM\'\x0b\x1br\xf1\xea\xf1\x8b\xae\xe4vO`[\x87\xb2X\xad\xdet\xde\x06x AM\xd4\x9e?\xf8}\xd3!\x00\x97L\x1c\x9b!\\\xd3L\x1c\x9b!\x1c\xc8D\x1c\x1b\xf5\xf6t\xe2\xd8\xe8J\xb5\x13\xc7\xe6\xdd\'S\xbf\x8d\xedW}=\xf5\x90\x91Pn\x17U59\x1f\x14\xaa#b,\xb8\x93\xa9I\x0c\x9cq\xbd\xdd\n\xd1\x825R\'\x8e\xcd\x90X\x08f\xe0\x8c(R\xc2(7C\x18\xa1\xcc\xb1\xf9U\x97\xb5\xc9\xb2\x88\x81\xf3x\xe3\xf7\x0e\xb7&\xe2\xd8<\xb6\x9b\xc4[\x98T\xb3Gow\x7f\xd9y\xe6$\xb4U#\xd5\xecU=\xc5\xf5\x19\xe5fp\xc4\xa0\x90jFD\x975\xca\x8d\xbe\xab;\xb2\xed%\xa2\x91\x98J\xbeM\xa3\xdc\x0c\x89\x94 \xfa\x8ay\x03n\xc7\nkg\x8c\xb5,\x83\x19\xa9\xa3\xb9\xd5f;c\xfbL\x12\x97\x0b\xcf\x0c^\x88A\x94\x9b\xbd6\xe3\xbb\x1aI-\'\x7f\x81\x188\xfb\xb4\x85\xcf\xd9\x8d\x90\xf3\xa8\xbcR5\xca\xcd\xff\xa0\x96C]+D\xb9\xd9\xb6+\xa2\t\xed\xb7q/\xb7~F[\x7f\xff\x11\xa8\xb3H\xc4\x11\xfd^\xf1\x99g~*\xe6?\xb3m\x92[0>\x99\xeb\xbd}\xdeD\xf3gO@\x14\x81V7\xdd\xfd\x0b\xd8&g\x8a\x08W\xb6\x9e\x8cI5\xe1\xb9\xf3\xa7\xbd\xfc^&\xd5<j\xe7\x1dA\xe7z\xcb\xd0\xd5&\xa9)\xa2\x81\xd93\xdf\x8eH\x10\x95|\x13\x8bFw\x9a\x8b86#\x8c\x91\xdb\x1c\x8bp|6\x16Mx\xeaa\x1c\x9b\x11\xe6,7)9\x85\xa4\x9a\xf1P"\x1b\xf9\x9f+\x94\xfcO\xdd;\x82\x96\x88T\xf3\x9c\x1e\x9awz\x12\x8bF}\xf5\xcc\xb1\x19\x1c\x9du3\xa9FThu\xfd-\xda\xc1H5r\x0e\x0b\'\xf8=hWL\xaa\x19\x92\x15\xc5\xa4\x9a\xc1yO\xb0\xb3\xeegN\xb9]\x0c3\xbe\x8d\xa97\xee\xd1\xdbX\xc91\x06\xc1v\xb8\x91\x1f\xdf\xd5j\xca\x84AuN\xc9\xf5\xa0\xa7b2\xadQn\xb4\xff\x0e"\xd5HO9\xb6\xa8\xb6\xa4\x11\xec\xf8\xae\xe6\x1drl\xb6\x9a\xdd]\x06h\xeb\xb2tQ\xed\xdd\x8d\x93\xf0{\x9b\x8b\xf7\xfeD\xbf\x88\xbe\xfeV\xfb\xedH\x08h[\xf4d\nKN\xc9\xed\xda\xba\xf7\xe5B.md\xdb\x8863BbLe\xdb\x17\x16\xcd\x08\xe3\x9f\x1b\x97\x1c\xac\x81\xfbk\xb4a{\xa9w\x12m\xe6\xdd\x87\xdc_\xa3\xc2T\xf5|\xfe\xf1\xd5\xef=\x82\x11\x988\tn\x04\x1eD\x9b\xd9#\x03E\xa4\xd8|\xb2\xd7*\x9e\xd3\x0b\xaa\x9c\x00V.ye\x8d:\xa0\x92\x87\xf33\xa0Zt\x1d{l\xdba\xa4,b\xd1<*\xff"\xa3\xcd<\xaa\xdd\xf4\x97\x886\x13FJ\x18O\xe6}\r\x0c\xdf\xa8L]?_`+\x84\x9c\x8c\xf5:\xdeH\xc2\x92\xe1\xae\x99N\xb4\x99\xbd\n\x9a\x8ej\x1b\xa8\'\xf2\x07\xd5=\xef\x0b\x8b&\x1e\xcdn\xac\x17N\x1f\x1a\xb1h\x86\xe4\xfe31f\x84\xbczQ\x85\xa8\x99\xa4\xb5;\x02\x03\xf5\x14\x1f\xd95\xbe\xfa\xdb\xc7\xdbi\xda\x95\xb9\xc5\xf6\xa6q\xd7\xd4\x8f\x9ad\xeb\xd0{f\x8e\x9c\xaa|C\xd9U\xe4\x17e\xe5}a\x9b\x14\xdfW\x91_\xd4\x1d\xef+z\x1b\xd4C\xed=\x0f\xf50\x87\xefj8\xd5{\x12\x1a?3\xe7L\x191F{Y\x8bT\xce\x1c\xffty\x1b+$\xc6\x8c0#C\xd4\x14\xf3dF\xc4\n3\x9e\x8c\x96\xcc<\x99\xf8\xc4\xb3\xb1m\xbe]\x04\xec\xf4kB`W\xce\xa0mL"\xc6\xc4\xb1\xb5\x95K\xf6\xf9VXrp\xaf\x07\x94\x9c\x1c\x0b\x9d\xdeU\x8a\x18\x1a\xee\x14\x8fi3\xa1\xad\x11c\xd4W\x7f\x13m\xe6}\x8cE\xb59/\xc4\x0c\xbc\x10\x85\x881\xf19{\x92\xdf\xdbBbL|Z\x9a\xe4\xf7\xf6\x90\'\x13\x9e\x87\x1aOF\xc6\x8dD\xaa[\xf3\x0fb\xc2\xec\xfd~\t\x891{\xee\xae\xea\x1b\xb1\x92\xd3\xb9u\xab\xdeD\x8c\x91\x98\x93\xc2\xc4\x98\xed\xad\xcdH\xf1e5\x9f\xc8\x01f\xc2<\xf1\xcfv\xafe&\x9e\xcc\xa3\xee\xfd\x02\xc4\x12\x83:\xd675\xbb\xd8\xe9S2\xccV\xcc\x84\xd9;/\xce\xd3\x94>X\x97#Z\x83:\x88\x11\xaaj[\xd1\xc8\xe0N\xa5\x99\xeb\xf2:\xaaP\xbb*\xee\x8co\x05\xa7i\x99\x980C\x18V\x8d\xa8/CX\xbb\x89\xb8.\xef#\xd2\xf2\x11\x1a0"a\xc9\xcd1\x06W\xd0\xcb\x98\t\x13\x9fK\x16.9\xf9\xd8\xbc\xf5uDZ\xc1\x1e\x87\xb8\x1f/%g)y\xb9}\x19\xda\xba,\xce\xb0\xe4N\xc4\x98\x11\xf2E\x13\xd7+\xd1\x0e\xa2f\xb7\xc3\xbd\x82o\x04#\xd2\x82\xbe\x90\x94Ru\x9e9\xcb\xdd\xa3F}\x11\xeft\xbeCu9/\x04<\xf3\xca\xce\x83\xb1\xceZ4U\x17\xc1\x0e%\xdfM\x891\xa8\xa6\xdb\xf9\xccW\xe0\',\xc4\x84\xd9%\xfb\x9d5>\xb3\xf3\xc6\xa3:\x86\x8b\xa0[_W}\xeb\xf5\x0cH\xdb\xb3\'<\xbf\xb6v\xe3\xba\xc4\xf3~}iW\x8b\xa8/\xe3\x85\xdc\xc2\xcf<^U\xcc\x0fMD}\x89\xf3\x167\xf5%<]2\xea\xcb\x08\x990UJ\xee\xb2\xbe\x8aK\xeeD}\x19Q\x06\xb7q]\xc6\x0b\x89\xf7\x93\xa2<\xcdA\xd4\x970R\xe2\xda\x0c\x8d\xc76u\x97\xd1\x0c\xb6\xb9\xc9.\x95\x9e*\xb9\xb3rT\x8b\xcf<\xc5\x92\x87\x90[\xf8\xf7\x16\x19\xcd\xe2\xdf\xcbL\x988\x8f/\xc9{\xee\x8e\x1a\xf1\x9a\xb5jL\x98!\xf9\xbf\x8b\x980{\xfeu\xb7\x8c\x91\xed\xfc\xa6\x96\xeer\xa5\xef\xe3g\xd8\xb3\xb3Q_\xe0\xa9\x9a\xf5\xa3<\x88\xfa\xb2=\x18.\xd3\xe7\x8b\xad|\xdf\xack`n\x1b+d\xc2\xe8\t\xc2\x1d\xa9e8\xce\t\xda\xbax`z\xaa\x111\x8e\xd4\x03ik\x06nW=\xa4\xbe\xe8,\xb9\xbe\xaa\x93\xa8/\xe1y\x8a\x11cb_\xdff\xc2\x84#\xa11a\xe2s\xe7\xc2\xf52\x1d\xda\x980#\xca\xfe6&\x8cx\xb6-\x92\x8dJ\xceK=Th+wqf\xa9W\xfd\xfcTo\xae\xe2\xbf\xe2z\x9d\x9f\x9fl\xdd\xc9c\xf4\x15\x80\x07\x95\xfc\x88d\x9e|\xfe\x82\x9ee\x91\xde\xda\xb3Q_\xe4+\x1c\xba]hKoC\xf7\xa1\xfc6^\xb2V\xf5m\xcc\x88\x90\xa3Y\xab0z\xa7\xb75\xe1G\xda\x86\'\x10\xa6\xf7</U\x97cYD\x99\\\x93\xa8/\xb1g[Ta\xbfK/\x93;O+\xda&\xb9\xcf\x8bU\xa0\xfaL\xa2\xbe\xc4\xb1\xe2\x9b\x18\x13\xaf\x916\x13FWA\x8b\x980a/3&L\x1c\x03\x99\xa5\xe4\xac>\nzf\x8dq=%;\x9f\x9b1a\xe2s\x8d\xc4\xf5\xca\xee)q\xbdI{\n\xd7\xdb\x1cu-\xbf\xad\xfa\x8c\xfa\x12{\\\xdf\xd4E\xd4\x978c=\xf1{N1\x13&\xf4A\xa9\x9a\xef\xe8\x0b~\xe2\x98O\xf9F\xdd\xe5\xc5\xa0:\x86\x1b\xf9\xf3\xeb\x9cR\xe4\x99\x93\xebe\xf9m\xa63\xeaK\xbc\xb3\xde\xc4\x98\xf8ti\x13E4\xbb\xb0\x121&\xceyL\\\xafd5&\xa97\x85L\x18\x1d\xeb\n\xf1db\x12\xc2\xcd\xf5\xe6\xe2Zlym\xed\xb7\xfc\xde\xefjr}\xb0\xbc\x9d\x0f^\xf8{?\xc1\x1a\x98Jv\xad\x9d\xd5\xee\xe8\r\x9b\x01\xed\xd7\xcf\x03|\x85\xae\xff\x1a\xb9e\x86\xd4\xc4\x0e\xb6\x9eC\xd5\xc4\x96\xfbo\x13[\xf6|V~\xaa\x80g\x1e\xfd\xa2J\xe4\x96\x19\xb2\r\xcb\xcbS\x15b\xb3\xcc\xe7,\xc6\x93\xa5\xcd6\xcbm#\xce\xb6\xe9I\x1c\xfd\xde\x1cR_\xe6+U \xfaELn\xf9Q\x7f\xeeM\x9b\xe8\xbdT\xb5p\x9c\xea\xdbSe\xa7b\x0f-\xc4f\x99\x1c\xc7\x08^S\xb3]\x16\x8dv\xf2\xf8\xde\x7f\x91S\xfd}\x04\xa6\x16\xebe\x90\x9d\x04_a\xfa\xfb\xbc\xb0\xe4\xee<\t\xaf\xdf\xe8\xd3_\x9e\x99z\x99\xf5#\xee\xfb\x03|\xfd\x9e~6\xe0\x9c\x00\xfb\xfe"r\xcb\x0c\xc9\x96\xe3\x9c\x04\x04\xe3U\x87\x92qG\xc0l\x96\xf9\x95\xcd2#\xfe\x95\xb1Y\xa6\xac\xf9+\xd1W\xe6k\xa41\xbe\r\xa6\xf77.9\xf8Fh[]n\x8b=sR\xdeW\xc5\xb7\x91\x0emf\x10\x9be2\x93\x1cn\x08\x85\x92\xe5^\x9e\xc2\xef9\xb8C!\xfaF\x85\xd8,3\xf2\xf68\xf5\xd6\x13^z\x1b\x8e4eO5\xf7\x8d\xc6i\xf3\xa0D\xad\x8f\xda&\x91[\x1e\xf5\xef\x17\xa5}\x8e\x93\xe1\xa9\xe6x\xdas\xdaw\x90ex\xaa\x7f\xb6\xe5\xd6z\x8fm}\xe2\xeb\x12f\x81\xd9\xef\xedz\xab\xda\x8b\x9a\x99\xaf\xf2\xa8\xd5\xdd\x14F\xea\xc2\x9c\x1aU\xf7\xcd;\xe0\x9d\x86\xb6q\xbb\x1d\x1f~\xfdU]T\x18\xaa\xba\xd3\xa4V\xe7\xd9w\xd8\x9e%\x96)q\xbd\xf3v\xf1fX\xaf\xbf\xc3\x17m\xddz\xe3z-\xf9\xca\xfcTy\xb8\x882\xf8E\xd9\xf1\x81\xe9Mf]!\xe3\xdbH\xe9\x9bZJ\xd4\xcb\xac\xde\xa4+dRuu\xcd\xf5\xbaH6\xaa7\x7f\xb3\r\xee\x1d\x0e\x9e*\x85\xaa\xdc&S_\xdeF\xf3\xaa\xfb\xbe\x8d\xbf~f\x9f\x9b\xaa.\xeb\x1cK\xce%$\xb7L9\xfd\x9fD_\x99\xec\xeb\x83H\t\xb4\x9d.\'\x0eG\xd1\xac\xf9\xdd\xf4&\x99G1\xe4\x1b\xa5\x90\xcd2\xc5_W\x89\xbeb\xf7\xc1\xd37\x1a\'\x02 x\x93\x1d\xa2\x07\xf0\x1bU\xa2\xaf\xec~\xc4\xf7\x98t\xaew\xd0|d|\x95\xc9\xf1\xb10\xc3\xe23O]\xe7|\xc0\xb6V\xc77\x03\xdb\x96\\\x8c\r\xdavm\x93Xr\xca\xban\xc7\xa7J\xee\x96"\xac\xb78\xbf(\xd6\xeb\xf3\xf8\xe8\x0bV\xd7\xbb\xc1\xb6\x0c\xb7\xe6G\xd5G\x95`\xc9\xcd\x8du\x19V\xd7\x1d\xb3uT\xad|\xc3o\x86z\x7f\xd6\xde\x93\xb2\xcf2\xd4\xfbs\xa3qB\xfa\x99\xdaV\xbesMl\xf7\x9e\xbd\x12\x15\xe4W\xcd\xe7\xae\xe4\xc3\x90<j\xb1\xd3\xd2V\x88\x82\xf2\xd82#\xc5\xf8*\x8f\xba\xfd*p74\xaa;\xae>\xb0-\x16?Y\xef\xa8\xde\xed\x19\xab\x83\xf8*\xf3/2d\xff^\xb8\xbd\x0eT\xcb\xe3[\xc4WyT#\x8a\xccH\xb5\xfb\xe9\x06\x11T\x9e\xbdF\xad./\xc6\xdaU9\xfe\x9c;\xb2\x9d]#\x15/P[w95\xa0\x0e\x7f;\x92\xbd\xc9d\xec\xd9Z\xbdz\xc8\xe1\x8d\xb8=\xa6\xfa\xfc\x85|F\xd1\xba\x94\xaf\x82j\xf1y1\xd0\x8f\x96\xbb\x9f=\x1c\tk\xa4\xf6\x1e\x8d\x0c\xa6\xde.\xda\x10G3\x1f\x19\x82\xb6-\xe2P\xd9(\xda\xa2QT\xc7X`HF\xb3F"\x82\xca\x0c\xe3\'Q\xf5g\xb82/\xc8-\'\x03\xe2\xe4\\\xd4\x9f1Rfx\xde=N|\x1ey{\x12\x11T\xe6[\xa4"\xd6+\xb72u\xa8\xf7\x13\xa9X\xef\xddB\x82\xca\x0c\xa3\xfe\x1a\xff\xa2\xea"B\xf1\xa9\x86\xbb\x11\x15Kn\xdfU\x97a\x84\xcf<8\x9f\xae\xcaS\xf9,]\xfcFK\x19eXr\xf1\xd1\x95\xf8T\xb7\x9b\xe9J\xe0\x91\xcbD_QO\x02\xf3UfH@*/_?\x13}%\xdcw\x93\xea\xd9\xefY\xde\xd5\xd4\x19\x16m{\xd6S\x8f\xf0\x1b\x95H\xed\xdd\xc5Pa\xbd\xb7#[\x06\xdf\xf7\xae\x91\xda\x87\x8b\x8d\x07u\xba\xa8\x03|\xaa9\xf5\\\x92l\x97fEQ\xabs\xbb\xc5\xf3T\xf3\xb0X[\xa8\xd2\xbd\x1eF_y\xd4J\xac0U;\x93Z\x13\xb7\xba:56\x1e\xdfU\x90\xf7\x84\xaa;?\xa2\x9e2#\xca\x8d\x8e\xb1\xb0\x97\x8cF\x95\x1a\xa9\xee\xc43\x1c\to\xa6\xaf\xcc\x90\xa0\xa2j\x8fHDNe\xfa\xca\x94\x9c\xb8;RG\xd3Y2j\x1b0[\xbd\x8f\xb1\xa2&\x1fC\x05jn!}E\xc7\x8d\xe6\xd40\xef)\x1c\x19\x06\xb1Y\xd4k\x9a\x89\xcd2\xc3S\x9e\xcdf\x99\x12\xf7u\x13}E=\x9fLn\x91\x9d\x080B\xc1V\xb2\xfb\xfb\x89\x9e\xa7\xf5F\'r\xcb\x0c\xcf\x07\x1b\x97\xcc\x1eW#\xb7\xc8x\xf5\xbc\x8d\x8a%\x03\x95\xeb&\xfa\xca\x94l\xe8\x19\xa9\xb5\xe9\\vA\xc9\xb5\xb9l\xe8zN=\x9a\xbf\xdd\xbb\x1e\x7f\xfbj\x8e;\x8d\xeaMq\x9b\xa2\xb6\xe6\xce\x08\xa0\xde\xea\xb3\x1a\x83\xf7\x0c\xbd\x1b\xde\xb3\xe4\x01e~\xcf\xc9\xdf\xc6X\x83S\x0f\xe2\x8d\xfc\xa9\'\x92\x1c\xb8\xd3\xf5\x8c\xa2E\xef\x03\x82\xa7\x9a\x87\xc7X\x89\xaf\xb2U\xe7\xf9Du\xba{\xb4/|\xaa\xdb\xed\x8fL=T\xcc4C\x95xA\xc6uy\xd4^\xd5/z\xea\xed\xb6*8\xb6\x17\x94,\xb4\nyW6\xe3\xf4H\xb5\xd6N\x84\x9c\xfd&{r\xb9i\xf5m\x96\xfc@\xcbIe\xdf\x8c\x96q\xcfnj{\xf6\xa1\x19)\xeb\xd8\xeazD"\xb2Q\xc5\xc5\x9b\xa1m\xf27*\xd6`\xd6h\xc4u\x91U\xbd\x90[\xe23\x11\x19\x91n\x9f\x0bP\xdfVn\x9f\xce%K\x9c\xb9\x8c\xa2\xc1M\x07h{;\xdb\x06=\xb49n@\xf3\xb3\x15\xf8\t\xd1vD\x14\x85K\xd6\x1b\xcf)@\xe3\x92\x85\xe7\xd6\xb8d\xbe\xd1\xd8\xb8.\xbf{\xe7n\xf5\x8eD\\\x97\xadn\xfaw!\xae\xcb\xa3n\xffF?\xe4a(y\xd8\xad_\xc4u\t\xe7nc\xc2\xcc\xd7|+\xb4m\xee\xec\xa9\xbd\x9ei\x16y\xcf\x8ei\x8c\xb6.^\xf4<\xd5\'\\\x9b\xb5`\'R\x89\xfa\x12\xd6k\xc4\x98\x19\xd2\xfb\xd1\xf6\x13\xe5L\xe1\xbb\x1a\xd3\xd1\x1a[\xb0\xe3\xbb#u6\x97s\x01\xefj\x0e\xb7\xaao\xfe<%\xdd\x91\xca;\x11\xa3\xcd\xe8^c\x111f\xefS4\x86\x99\x9e\xb9\xcdojo\xaa\xe2S\xb5\xf2M\x9d\xcd\xad\xf9\xdb\x99\x8f\x9a\xe7?\xdb3\x1f\xc6>\xd3u\xb6\xady>{\xa4Zt43a\xe6\x1f\xbd\xbfSL\x82\xaa{W^2\xd1f\xb6\xedT\xaf\xda\x05\xea\xf6\xc8\xd5B\xc4\x98pO\xf7\x91\x9e\xd2\xab\xf3\xa8\xb7`^\x18D\x8c\xd1\x93\x9aA\xc4\x189y<\xc4\x98\xa3\x1e^=dc\x81zw\xa5\xbe`\xc9\x92\x05\xa6\xaa\xa7\x19`\x1fL\x11\x95\xcb\x95\xcc\xc4\x18\x1d\x81\x1b\xd1ff\x18\x87\xbcy2\xe2\'\x84\x91\xbf\x07\xbb\x18\xa6\xcd\xc4\xfb\x94\x06%\x7f\xdc\x19}\xe5g\xb6{\x96\x0b\xd1f\xf6/r\x9eOzf\xbe_\xb2`\xc9\xf3\x9c T\xa2\xcd<16vCJ\'\x9e\xccc\xbb\xe7\xdfB\xfc\x8dKK\xbe\x89\'3\xc3x\xd1\xcc\xbf\xf7v\xe7\xbf\xf8\x8b\xf8~I\xa3\xcd\xc4\x9e\xa2\x84%\'\xbd\xdd,\xe1\xefUUm\xc5s\xa2\xaa\xf7\xe7\xa0\x9a\x1d\xc3*\xaa7}\xb3=1\x81\xa7\xde~X\x16\x8dX4\x8f\xba\xc7\xd8\\\x88\'\xf3\x8cuvOk\xf2j\x17\xf6\xfb\x95\xb8\xd5\xa5\xea<6\xfd\xd5\xbf\x81\xbf\xc8s\\\x93|\xc1\xacs7\xf5#\x8e\xec\xca/\xf5R\xcby\xf1^j\xcb\xa9\xcec\xf3^ryy\xe6X\xad\x11-\xeaK,"\xa8\xa9|S\x03^n\x87\x13"\xf2\xb9\x19Of\xc7\xb9\r\x8a\xaf\x13u1\x1b\xbc\xf3X\x17\xf0\n\xfa\xb7\xb1\x9d\xbeBw\xfe\x9c\xfe\xea\xcf\xd9,\x9a0V\xcdX4S\xf2\xf8\x98E3\xa3\x9cec\xd1\xbc\x8e\xcfT\xaf\xdf\xe3\x8c \xfa\x8ei33\xcaY6R\x8dD\xe0$f\xd1L\xc9\x00mD\x9b\xd1\x98\x93A\xa4\x9a=w\xbb\xb36*\x99\xbd\x1f\x9b\xce\xa1s\xf7 \xda\xcc\x94L\x9f\x9bH5\xea9!\x1a\xc95#\x1e\x94\x91j\xa6d\x811\x8bf\xff\xde\xea8\t\xf0\xcc\xfe,\x15\x7fQv#?\xbe\x8d\xe2JF[\x1f\x95M_\xa1F\xa4\x9aK\xe2\xaf\x0e\x8f\x11\x7f\xef\xd2\xbbG\xf9\x99\xdd\x9a\xff\x94\x9c\xcf\xef\xcdD\xaa\xd9\xbe\xaf\xe2f\x1cPs\x8d\xde\xc6VoG\x1e\xc6\xaf?\x9b\xf3\x99\x0f\xbf\xbe\x82\xd3\x96\x11\xec\x80r\xa8f]\xe5b\xc9=\xb950\xdaV\xcd\\\xbb\xc6\xb73\\z\xe6[\xcf\xda\xae\xa8\xde\x1a\xa9\x92o%\xa3\x8a\x9cJ7\xb6\xb5\x0c\xee\x11\xa9\xa3\x85\xb4\x19\xf5?3Of\x86\xd4qQ[v\x8c\x85\xf9:[\xed\x95\xb5\xec\x17\x98\xed\xe0\xbc.\x93\xa8/3\xcc \xab\\o\x8e\x9903"0\x18\x13F\xa3\x86\x98\t\xf3\xee\x85\x98\xfe\x8c\x00\x08\x0c\xefo#C\xc9\xce\x0ba\xc4\x980\x0e\xd9";^\xd79T\xaf\'0L\x18\xaf\x92[\xa9N\x187\x9a\x1b\t\xa7\x8fELL\x8c\xd9Q\xb3\xfd\x9bm\x19n\xbf?\xcf\x8e`\x10\x95\xda\xa2\xd7\xf7\x8e\xc0\xc7\xc9\x80\xedL\xeaaF\xd5r\x10\n1a~\xf7\xce\xc5F\xef\x9a\x88\t\xf3\xa8\xb7\xcfP0\xdbs\x07J\x19\x91\xba[lYD}\xd1\x0c\x05\xe2\x05]\x8fZo\xc9\x86\x86\x92\xcf\xcc~n\x18D\xf5\x1eT\xaf\xb4\xf6\xd5\\\xbc\xe8\x0c"`\x8bW!\x8a\xa6\x131F[\xfb$&\x8c\xae\xf9W\xa8v\xe75\x9d\xc1\xf9 \x13cdm\x06\xa7Z\xaf}\xd0\x980\x93\xf3\x7f\xe1\xd4r\xbd\x9e\xe2\xfd?\xca\xde5Iz\x10\xe9\x19\xddJm\xc0_\x98;\xec\x7fc\xe7\x9d\xa7\xcb8u\xa1f\xce\xaf\x8eh\x05\xe0\xc2\x80!\x91\x94\x8fc\x0cs]\xd01\x86\x99\x99\xe8\x183\xd17/|\x17b\xcd\xd9:\xc6L\xe7\xbe\xb2\x1dc|$\xbf\x84\x9a/\x9b\xcb \x96\x9d\xa4\xd1\x86\x9a\x8b\xe6\xd5\x8a\xcf\x9c\xe4\xdb\xbd\x8ez\x8dL\xedj\x96\xcfeN\xf4\xe8\'\xc3\'\xfa\x0e\x9e0\xd3:N0\xba\xe4,\xb9\xcc\xf7\xa8\x81\'\x0c\xab9\x00\xdd\xfbI\xcd)\x10P\xe5\xf3G\x94\x18\xb0\xd0\x1b\xe3\xcdU\x91\xc11\xe6\xb9k\xcb\x12\x9f4eC\xce\xb5\x15\xee\xbcnX\xeb\xe0\xed\x17\xce/\to\xbf\xbcN5\r<a\xbehFwwB\xbbfU[\xe6\xbc\x8f\x9e0|\x1e\xec\x82\xaa\xfa\xbbR\xcdSn\xb5\x96\xd9\x15\xcc\x9f(\xf8P\x1dN\xa9\x8d\x9e\xb9\n\xbf}\x9d\xf8u\xdb\xb9e:O\xd4\xed\xfa2\x7f\xfa\xba\xcc\x83\xd3\xd4[\xb3zJ\x94Pst_I\xe0\xdc\xe2y\x05\x05\xdb\xa5\\\x9c\xf9\xd0.\xba\xbex\xbdU\xa6_\xd4\xf9\xae\x1c\x9e\xaa\x12\x03\x16k.\xb4n`?\x8bo^\xba\x8f\x11\xc8\x84\xed\x92\x82,\xa2\xf2\xf6\xb7s\x0b\xeb\x17\x06\xb8\xbe\xf0}\xd9\x04\xe7\x16\x1e\xed\xcd\xa1\x89\xf58P\xf3(t\x86\x85\xa7B\xbf\xeb\x8b~\xef\xa8\xcc%\x06\xf4\x16\xdf\x8f\xdb0\xe8&\xb8\xbe<e\x938{\x04tN\xd1w\xdf\xe6V\xab\x80\xaf\xcb\xb4\xde,<\x9eEq\x13\xd1\xc2\xcex~\xe4\xa0\xaf\x8b\xfd\x1e\tZd\xee\xa7\x1f\xfb\xab?\x0f\x8d\xd3\xca\xf0I\xc9|%\'\xf8\xba\xb0\x9a\xa3\x83\xaf\xcb<\xb8\xbe@\xcd\xa3\xb1\xf60\xd6\xdc0\x0f`\xc6v\xc7\xa2\xaf\x06\xb6{\xf3y?\xa2\xe4\xeb\x92\xb1\xdd2iL\x86\x9a\xdf\x1drj\xe0\t\xc3\x91\x84\n\xce-\xd3\xb9\xbc"\x1aj\xce\xe0\t\xc3\xbd\x91\xc1\xd7\xc5\xb2\xb2\xb7\'\xcc<9jBY9[\xa5t\x8a\x99\x7f\xd2\xaf\x9a/\xea\x8d\xacs\xff<&\t=\xf8\xbaX\xed\xff\x95\xe9\x99\xe5\x1e\xc7\xd6\x8c\xbe.<&\x1b8\xb70\x07#;t\xdc\xce\xe9\xc2\xc7(\xb67\x8b\xff\xe2<\xee+\xd3z;d,\xdb\xd8U\x0f\xda\xed\x92\xa9$\x96\x9d\x981$c\xbb\xbd\xcb\\\x88Ou;7\x129\xb5M\xf0W!4\x8c\x8dl\xc6\xd5\xf8U\x16\xddW\xe4N\x13\xbdY\xecm\xe9v_\x99\xd6W\x8d\xd1&\xdfA\xa7\x8c\x18\xe0\xcdboZ/\xfaEt\x83\x90\xa8]\xe6\x8d@\xbbU2\xc2\xc0\xd8\x98\xbfPb\xfb\xd3\x98\xa4\x19Z\xf0\xa9\x92\xf8\x8b\xc2;\xb2\xae \x07\xbd\xe4\xe3\x192\x9d\x7f\xddvA\x99Gg\xad\xa2\xd1\x80\x1d\xf7~\xdb\xbd\xccJ\x08\xed\xde\x92\x05#\x19\x05Jp\xc7:s\x89\xd3\xa1\xdd\x01>\'>N\xc8h\x12\x17\x85\xe7<y9M\xcds&4kN\x0fe\xd5\xa9\xa6\x87\xb2z\xdeoX\x16w\xf5\xdb#\x85\xd0\xc0\xfd\x88O\x05\xda\xff\xed\x91\xb2\x0e.\x91\xa1lz\x99N\x0b<R\x1e\x14\xfd\x9f\x19\x85\xd5{\xfb\x9c\xf8v\xf3\xe1\x99}\xd9f]P\xbe\x9cK\x8c\xc90\x9a\x93\xb8R\xc7\x9ao\xeb\x91\xb2N.\x91\xb1f\xcc\xba\x85h\xa1,c\xd7\xa97<\xaa\xee\rqlh\xdc;\xa2ITo\xb1f\xf0\x94\x104;g\x9e\x8dN\xe6\x8bF4\xa9_}\xec\xc9a\x9dL\x96\x9d\xfb#DO\xa2\xbe\x1b\x14\xdc{\xe4t\xa7+\x7fPdIm\x9f\x93e\xbf)\x9d\xda-\xd6\xe7dY={\xc3v\xc9\xa7\xa8Q\xbb\xaa\xb3N\xa6\x9f\'8\x99,\xeb\x96\\C\xcdg\x9f\x13\xfe\xbd\x05\xbcJ\xce\xebF\xac\xb9\xb3\x92+\xfe\xa2>\xe5\x8e/\xd4<\xd4[8\xa2\x85\xa3\xa6\xb17\xd6\xcd\xf1\x8d\x88\x8e\xc4k\xce~\xaa\xf6F\xc6V\x01\xaf\x92\x7fh\xda,\xb89\xb4\xec\x93\t.E\xb6\x7f@K{N\x15\x8a\xd6=\x8f\xd6\x04\x9f\x93\xefS=k\xec\xca\xe0U\xb2\xbew"\xca`w\xe8\rn$_tB\xf6vD\xd7~\xfb\xd9\xa3\x8b9Eo\xbb\xf9=\xb5\xe5\x9f\xe8\r^%_4\xf1\xd9\n\xd0"Y\xb6\xdf\x9a\x1b\xdf\x87\x12\xda\xa7\xf0\xf9\x03\xba\xcf\x83\xcb\xa1\x15o\xd23\x8e\xe7\x94\xadW\t\xafu\x05|N\x16\xed\xcd2\xb8\x91\xd8\xb2\x8c\x12\xff\x19fY\xf0H\x99\x0eM\xde\xabd\xa1\x0b\x8aG)\xfaAh\xf2^%\xff\xd0\xfa\xd6<\x1c\xba\xfds:\xb8\x91<e3s #Z\'3\x9d\xe0-4\xb7\x02\xcb\xb7\xbb\x82\x1b\xc9\xb2\xce\xa5?\xbf\x0bW\xf7\xdf\xa3\xf7k\xb5o\\\xfc\x8e1\x87]\xdf\xe4\xef\xe0\x8e\xd7\xcb\xeez{\x86|\xdfBE\x1ec\x0f\xed\xfe\xe7\x1dA\xfe\xd0\xed\n\xb2\x9c#\xfdv\x14Y\xe86\x93o\xf0\x0cY\xf6\xbc\xdf\xc2S\xe9mx\x8b\xed\xf2\r\xd1v\x14Y\x96\xbbU\xe3/\n\xf7\x1a\x19\\Ah\x7f\x953\xb8\x82<(\xcc\xee\xed\n\xb2N\x9c\x93+<s\x9b\xa2Y\x0eeG\xe6\x18E\xfc\xbd=\xcb\xb7,\xb6\xab\x0c\xab\xf8\x16*\xab\x92#Z\xc5\x054\xbe\xdf2\xc5c0\x94\xa5\xac.\x84V\xe5_\x05\xb4C\xdc\x8c\xd19\xc5-j?\xd5{\x0b\x9f\xd0\xf7\xe3A\x95\x1f\x1bk\xd6Laq\xe4\x0c\x8e$\\n\\U\xf0\xee\xe0\x1dr\xb3h\x11\xa6q6k{\x01\xef\x8eu\xba\xb5\xfc\x8d\xc6vig\xce\xe8\x10]\xcc\x83\xa67\x1br\xb8\x1f\x0c\xe8\x98\xc2X\x08\xe8\xd3n\xb9\xc1\xbb\xe3\xbb\x02?\xbb\xdc\\\x1cZ\xb2p\x11c\xd9\xce\x8e\x8b\xd0\x1brN\x01T\xf9\xb1\xf9\xb8\xcbmTV\x9c\x00\x01\xd53N6\'/\xf4\xdfX\xa4\xe3\x9b\x0e5\xb9\x1a#:\xd9ac\xb3\x07\xa2\xe3D\x07\xff\r\xda!\xa7\t\xfe\x1b\xcb\xf2\xbe:\xd6L\xf9q:\x96Eo\x96\xed\xbf\xb1N\xac\xb0\xab\x98\xb3\x15\xfao,\xebF\xd2\xb0\xdd\xa47\xad\x11\xcd\xf2\xd5(\xa7w\xb4\x1d6\xec\x17g;l,rmj\xe0\xb0\xb1l\x94\xb8\xe2Sa\xd4e{h,\x1b\xab/Xv\x8fIt\xc9\xb0e\x19M\xe5g\xcdK\xb8jO\xd9\xd4\xde9\xb8\x1cZ\x86h\x97\x9e\x9aC\xd9\xd2\xc1%\xe3A\x13;\\E\xf4a\x93\xd6\xae5\x07\r\x02:l\xac\x93\xab\xedF\xdd\x8d\xc9\xdb\xae*\x04\xd3a\xe4\xa0\xff\xc6\xb2\xeao.\xfb\xa0\t<4\xfe\x83\x96w\x8d\xed\xb7\xa2\xaf__G\x0f\x8d\x07\xed\xcfM\x82C\xeb\xf6;\x01\x1f\x8c/\xfap{Z\x07\x0f\x8d\xefS=g\x8d\x9e\x15}\xf9\xcf\xbd\x81\x87\xc6\xb7\xec\xc39y\xcb\xc6\xa7z\xf6\xde\r\x1d6\xfe\x83\xe6\xbc\xcfe\x1e}fY\x05\xe7\x96?\xb4lNo\xcb\xe0\xa1\xb1\xac\xee\xb8\xd0\xd8\xb0N5\xf2\x06\x1bxh,\xa7?:\xa2\x03\x1c6\x96c:]\xb4\x12\xa6j\x1d6l\x84\xea\xe2\xb5n\x88n\xa2\x9c\xe2H\x82\xca\x19\xe7\xe3\xe6\xd1\x00\xa7\x8be]\xc7\xfb\xcb\xa23k\xfb\xe3\x83a\xfbj;]\xac\xa3\n\xbb\x9a\x18T\x05\xa7\x8b\xe5\xf8u\xdb%c\xb9;\x82\xed\x83\xb1\xd0\x8b5\x81\xca\xfeiwi\x8e\xaa\x80Nu\x1d\x0fO\x857\x80\\v\rq\x00\xae\xc7\xf5\xaa\x1c\xfa\xb9Yt:W\x81\x8f\xdd_m\x1f\x8ce]\x133\xd6l\xb4\x1e\xa1\xe6\xdc\x7f\x96\x95\xec*o\xbb!~\xb5\x1cZ5~\x15\xd0\xe7\xd4V\xc0\xbd\xe1\xb3\xc8\xa7\xa8\xb9\xb2e\xb2\xffFD\xdb`N\xe0\xfbT\xed\xbd\x95\x9e\x0e\xcd\xe8Ur\xc7\x9a\xdb>[yt;NX\xb4O\xeb\x83\xf1o\x05.\xef\xfa\xbc\x1c\xfap0F\x02\x1f\x8c/\xfa\xec\t{\x02\x1f\x8c\xa7\xe6\x07\x9d\xe0\x83\xf1\x8fS\xf8\xb8d\xfc\'{\xbc\xa2\xeb\x1b\xc1\x88\xee\xd0\x9fPv\xa0wt\xc11\xd94\xba\x15g\xd9-\xe7\xeeXV\xb5\xd2n<w\x87\xa6\xea<p\xae\xe5|>\xafvX\'\x87\xa06g\xf1\xc7\xcd}t\xc9X\xee\x9e]\xd0\xe6V\xe0k\xd9\xdb\xe1\x1e\xf8\xd31\xe7\xcb\r\x0e\x1b\xc7o\xca\xa7\x99hO\x07\x0f\x8d\xe5X\x8e\xdbC\x83Om\x13<4\xec\xfd\xe0\xa7\xbd\x8cp\x93\x9b\xa3\xc6_\xf4\xeeF\x12h\xe1\x0f+p\xc5\x9aW\xe6;\xcd\xd8WEr\x16\xc3Se\xd9\xb77\xf3\xfdE\x97\x0c\xbf\xe7\xcf\xfe\x1d\x055t3\xdf}\x8fz\x1f\x8c\xe54\xbc\xdb\xad\xc2\x9f\xbc\xd2\xe1\xa92xY,\xeb\x8d\x96\xb0\xdd$\xdc\xcb\xf8\xcc{\x0ef\x87\xd2\x9e\xff\xa6\xa7J\x0e\xf5w^RV\x18)\xd0n\xe3\xb2\x80\x0e\xe7\n\xf2D \xbbr\xc5\xdb\x1b\xbd\xccC\xd6\xf6\x80\xb6\xc5\xb7\x1e\x9f\x80\xae*nQ\xb1\xec\x14\x8dg\x0bw1M\xa2\x88\x01\xcd\x93\xd9Y\xb1\xaf(\x8f\x18\x8d\xf6\xacj\xe8sYF\xf5\xdc\x1d\xe7`q\xbe=\x87=0\xa1E\xf2\x87\xc2\xa8\x93\xdc\xee\xf0T\xde\xe9\x82\xe3\x84\xe8e\xe1\x7f\xd1\xe3G\xb1\x8e.F\xfd\xf8My\xdc*\xfcI\xa4\x85\x9a/v\xf5\xd9^\x16\xe7\x15\xb8\x9b\xfds\x07\xb7\x8a\x7fg\xf6\xb5\x19\xa1=\x81[\xc5\xfa\xf3\x07F\x9f\xa2\xedV\xf1-\xfb\xf4d+\xe0G\xb1,\x1b\xadPoh\x9e\x8bnn\xd3\x06\xb8U,\xeb=\x9b\xb1fbXe|\xaa$\n\xc1X3\xdd\xc2g|*\x8c\x13nO\t^s\x8aC\x930\xd9\xe0\xa9\xc4\x07#\xb6\x8b\xeb\xb3\xa0K\xd6\xe7s\xcd7\xb6\xdbT!\x18j\xee\xc2\xdd\x8a(:\xd3n?\x8a\xe5\xdc\x92\x19m\x92u:>Un\xae\xaf\xe4-\x0c\xf0\xa3\xf8\xdf\xd0\xe1F\xce\xbeM+n\xe4\\t\x96\x0cZ\xadXV\xb2"\xbe\xed\x06]y\xb6\xa8d\x94\x80v%#*\x94\xed\xa2\x1f\x0ch\xc6\xb3F\xa5\x11;\xac[\x05\xaf\x84\xc3\xa1\xcaf\x895Ouiv=\t\xeb\x95\xf4\xd5RT4\x08\xb4\xc6"\xe3\x97Q\xba\xd7\xe8Xs\xa9\xe2\x02\x1a\xc7se\x17\xd0\x7f\xfa\xeeur\xa8\xfb\x17\xcd?\xc7U\xc6qg\xde\xb0\xec\x80=\xf0\xf6\xc1x\xee\x07\xc1\xadq;]\xf8\xdb\xe1\x8aeS\x95\xb1\x11\xcb\n\x1akNC\xeeaw\xcd}\x7f\xe9\xc2\xdd\xd3.\xdb^=\xdd\r^\x16\xcf\xc9:\x83\xcfI\x89\xed\x86s7x\x1d\x1c"\x81\x99\xde\xc2\xb2N\x17>B\x95\xe3SI\x0c*\xc5v\xf3\xcbd[\x0e\xbd\x93\xe4\x05\x18\xe1.5\xcb\xae/\xf4\xf3\xca\xe2\x02\x1a\xde\xe0\xca\xe2b\x14\xd0\x9e$\xfa\x11jFo\xe1\xed\x92\xf1\x94\xed\xd0\xee\x8d5\xd7%\xbc\xa08&\x87\xb86\x85\xf7\x8b9\xa9?\t\xc7F-\xae7\x9e\x9b\xc7\x89\xb7\x96\x84>\xfb\xe7\x9c\xc1\x07\x83wA\x19|0\x8e#\x07\xde~>\xa2\xaa.,XsM\xacP\x885\x97f]2\x169\x88\xc2\x0c\x95S\x0cx\xd1<O\x95$*\x0e\xcf\xac\xe7\xfdP\xf3l\xe2\x147N\xdc<F\x91\xab\xb6\xfd(\x16i\xc4:xY\xd0n$\xb4\x1b\xca\x16\xefG\xe1\xef4+\xb6K\xb9t+\xd6L\x99\xdf\x0b\xd6\xdc\x1b\x7fac\xcd\xb9\xc9\xfb\rh\xeb\xec\x83\xf1\x99\x867\xd2\xc0\x8f\x82\xbf\x0b\x1d\xbc,\x98\xb7\xd9\xc0\x8f\xe2X6>\x15yg\xa5\xf8\x8b\x02\xbbc\x82[\xc5\xc39\x01V\x18\xa3}0\xeb\xefm7\xbd\xee\xc1\xe8VA\xabJX\xcd\xa6\xe1\xba\x80\x97\xc5\x879\xea\r\x9c.\x9e\x9au53\xed\x06\xcf\x9f\xf8\x8b4Z;\x0333G\x86\xc6\x07zr\xbeL\'\xf0\xeex\xca\xe6%q\xef\x8d\xbe\xfe\x93o>\xcd\xf8\x8b&\xac\x93\x9fL\xbd\x91\xd97 \xfe\xa2\x85k,\xa3\xe8\xa5Ls\xe1\xd6;\xebi\xe2\xb1S\xd0\xcb\xfa\xaaMs\x8a\x19\xe0V\xe1\xd7XF\x9b\xacf\xf3\xa8\xd7h\xf4\xcc\xf3\'\xaaL\x89e\xe2\xa2\xe8t\xc1_\x9c\x05^\x16>\x1aP\xb1\xe6\xa4w^\xcb\xc4\x9f;xY0\xaf\xaf\x83\x97\x85e\xfdm/\x0b\xeegt\xab\xa0\x9e\x0ck\x9d\xfbE\x1d\xdc*<\xbb#\x87v5\xfa\x91\xb1f\x8a^f|\xaa4\xc5\x85l\xe9\r``\xc1-\xe5\xe6%\xf4\xb2X\xd6\x0f*\xe1S\xcd\xce\x0c\xbaXv\x159;\xafcT\xfc\xa6\xb7 \x99\xd0?\xc7\xb7\x0f\xa8:\x87\xc7\xdf\xfb\x1fw\x9d\x16\x99!\x9f\xd8W\xe9\xcd\xe7\x15\xdcuv\xd9\xfa\xde\xef7E\xcb^s*\xbaUX\xf6\xddEo?W9;/\xd5L\xa1\xcf\x89\xa8f\x16xY\x1cy\x05\xd0W\xd99\xb7\x1c\xf8f\x15k&u\x7f\xa5\xb2\xf5\x88\xea\x0c\xe5uC3\xde\xbav\x97\xa0\xba"=Jy\xcfd{\xbc,\xf8\xec\x9c\xc0\xcb\x82\xdf\xd1\x02\xb7\x8a\xe5\xdc\xc0\xb6\xd3\x85\xbf\x89+Xsb\xa5\xfc\'\x19\xfdQ\xd0\xf0\xba\x9a\xd1\xcbb\xfdt\xab\xf0\xdf\x85L\xbfW\x95\x98\xf7\x91;\x9dB\xbb\x17\xb3:\xb7\x1f\x85\xdf\x8b&lW\x1dq\x93Sr\x15\xf0\xb2\xf0eo\xec+\x1a\x1b7\xd5\\\xac\xd3\x85\xbd\xa9\xb9\x12\xd5\xbcD\xc3{\x9b\xe8\x078{\xc8L\x19\x16U=\xfb}\x9c\xa1\xfc~\x87\xa8\xddo\xb3\xc66p\xabX\xe4\x98\xda\xc1\x8f\x82\xd9\xfe\x8a\xaaS\r\xcfA\xc9\xcc\x02\xe8ps\xf0p\xf3\xf8\xf8Qx\r\xc2\xe3e\xe1\xf5\x0b\x8f[\x05\x7f\x8f\xd0\xadb9\xfd\xefv\xab\xb0k\xcev\xab\xf0\xdf\xb2G\xfbo\x7f\xefv\xabX\xce\x81p\xbbUx\x8ek\xa6\x9a\x91\x1f\x9b\xf1\xf7\xe6"\x1a|\xa7\x04\x99\xe0e\xe1O\x8b\t\xdb\x15\xb5;\xf6\xb3\xe4wN\xe9x\xff{\x1f\xfa\x19\xd0\x03{\xf6>\xd4<\x04U\xde5\xf5\x069]Po\xc8J\xe8{\xa3;\x94\xfa\x99\xde>\xe9\xbb\xe9\xfd\xea\x8e1\xa5\xe3,+Xse\xa7\x1a(\xdb\xbau\xabxF\xdd \xdd\xe2\x9f\xf6\x7f97\xfb\xede\xe1\xf9\x1b\x8f\xf6\x9fUB\x15\xbc,\xec\x0c\xddn\x15v\x86n\xa7\x0b\x9e\x83\x13\xdc*\xbcZ6\xd3S5\xf2W\xc1v\xd5\xd3)\x9f\x980\xdb\x8f\xc2\xf7U\nOu\x19o\xa5\xcb>3\xbaU\xac\x9fn\x15v\x07\x05\xa8\xfbvc\xbb]\xbe\xfb\xf9\xc8c\xe4\xdf\xfb\x1b\xad\xf2\xa5\xcb\xa7\xaf\xf3E\xef\x88\x9c\x0fO\xe8\r\xae\x11\xac\xc3m\xe08\xc1\xe8\x00\xd7\x88\'r\x82Y\x02o,+\xa7\x98\xb7]\x8d_\xdd\xb1f\xde\x9b\x01\xea\\A\xa0]r;OXs\x92h<\xa0\xb8\x17\x1da\x8f\xa5#\xb6\xbf\xfb$\x93\xb7\xb4SYa\x0bCY\xe5\xc7>e\xad\xcb\xdc[6q\x8e\xd7\x1a\xdb\rh\x0f\xde\x0e\xefS\xe9-|D\xb3\xf3+\xd8Oe\xbd\x0e\xfe\xa1\xe1\xa4\x192V?5\xa7\xbc\xe3\xc0\xf5v\xe83\xea^\xc7E\xe8\x8dl\\#.\xffT_\xe7\x87\xfd\x8b\xf2\x14\x8dXD\xe5\xde\x19z\xe36\xae\x11:6J\xe8\x8d\xfd\x16\xf0\x9e\x9d\xd1\x91D\xc3{|G\x82\xa2*\x19\xde\xfe\xdc1\x8a\xd2\x14\x1d\x9b\xfb\x91s\x18\x93\x87~\x16\xb4\n\x0b=<U\xc1\xbb\xf2\x11\xceH\xc2r\xfc\xfaB\xec\xb2\t\xbd\r\xc7{\n2\xbb\x91\x1ej\xb6Z\xad+\x96\x95\xfce\xbbf\xdd_\xf5\xf0T\xf6T~\xc5\xb2\x95\xe7o|*Z\t\x1b\xfe^u\xf0\x86\xa7B\x16\\\xa5\x9a\xb3Sp\xbfy\x9d\xc53$\xa2C\xd8\xef\xe6-\xa0&\xfd\xf9\xef\x9a\xcc\x90\x8cOE17F\x87\xdc\x89\xa4w.\xd0~\xa3\xc4gN\xec(R\xf0\x99\'2Bsl7\xcc\x85\xec\xd0<\xf9\xf6\xf0\xady\xbc\xb7\xa5\xe0\xfc\xf0\x94\xddk\xdd\xade\xe7\x1bU\xbb]\xcdSsc\x85_\x94\xab\xb0:\x93Y\xcdzp~xQ\xe1#E\xb4\xdc\xe2\xd3\xeb\xd0\x16|!\xbeh\xa1w\xc4h^|\x17\xf3\t\xe8=\xc4\xb7\'\x96-\xc2\xaeL\xc7\x15\xe9\x84\xe6\xe0\x0b\xa1\xdf\x85"\xa8\xcd\x10z\x85QW\xbaD\xb6\xc3\x88\xed\x89\x9dx#Z5\x9fu@s\x12^P@\x9b\xfa\xe4o4\x1bW\xbd\x88V\xe0?_0S\xf2{\xc3k\xd1*\xee\xb2\x11mr\x97\xfa\xb6\xdb\xf7\xb9\xfb\xcdK\xfb\xa2o\x0e\xd0\xbc\xc2\x8a\xb4\xcb>\xbej\x1e\xbd!V\x7f\xd1\x1a[\xb3\xf8\x8a\xc7\xf1\xdc\xcd\x1a\xabeS\xf8j\xe8\xfa<\xc3Wc\x8f+\xe2\xd7\x8d\x10\x85T>\xffx\xa3\x90&Z;\x82[\xab\xc6dz\xa89:\x00\xa7\xe0\xfc\xf0\xae\xde\xa2\x05\xd8\xed\x8a\xc7\xd1\xd7\x17\xe2\xed+\xf1(\xbbB\xd9"\xcc\x01\xa8y\x89\x03R\xac\x19=\x07*\xb6\x9b\x9a\x8c\xabPsj\xfc\x1d\x84\xbe\x92X}|*\xbd\xd5\x82w\x94\xc4\x9b%\x96E\xdeH\xa1\x9a\x91\x85^\xe8\xa9\x86\xe8\x08\xb2\xf9v\xd7\xe0\x0b\xb1W\xc2\xd9\xc5\xfd;\xa0m\xc9\xba\xb1\x9f\xaa\x10G\xee\xeb\x0b\xb1\xcb\x92\xdb\x1b\xa1\xedf\'"\x18uK\xbeGYw}\xe1\x9b\x12\xcb\x8a\x873\x8cXq[}k\xcet7\xc1h)\xec)\xf1\xc9f%\xb4h\xee\xec\x1f\x0bc\xb2\x18\xe7\x87\xf7\rN\xe3\xfc\xa0o\xbfXT\xfc\x82`Lf\xe3\x0bqj7S\xcdK\xcee\x0ema\xb4\xff8\xf1Y\xb4\x85\xb9p\x9aG0\xbb\xd3\xab\xa6\\\x0e%\x8e+\xcc\xee\xf4\xe6]ZaE\xdaO\xd5\xe4\x9e\x1dPa\xa2\xc6\xde\xa0\\\x8d\xfd\xf0\x16FXE\x0f\xdf\x85\xaf\xf3\xc3\xdb.rM\xc7{\xb3\xa5\x8e\xd6__\x88\xf7{\x849\xe5;\xd5\\\xc5\xf3\xa7\x985\xb6Du\xb0\xd4\x0c\xce\x0f\xfc\xd5\x08\xeevEw\x9b\xe9\x0e\xee\ro\xbb\x92\xd7#\xb6\x8bw"_o\x87=\x07\xef\t\xbc\xbe\x1a\xcb\xe6\x97uP\x83\xb7\xc3[\x162\xdf}\xdd\x1bt_\x07\x1e\x0b2\x9e\xb3\xa0\x97]\xdbc\xcd\xcdx;\\\x87\xf3`\x8eO\xf5\xfa}%\x8f&a;\x184\x81\xb7\xc3F\xe5\xce\x0b\xd0*nB\xb1f\xf5\x0b*\xef)f\xef\n\x96Cw\x06\xf6\x15<\x16^\x14rd0:\x91\x0fLhQ\x95\xee\x83\xe6\xb5\xbf\x1a\xaf\xc7\xc2\x8b\x8e}\xd2l#80\xec\xb2uD\xe5\x0b\xa3\x0f\xdb\xf0\xd5\xd2\xee\x9a\xd3\xd8\x91\xcfZ\x1d:v\xe6\xbd\xe0\xb1\xf0E\xe7\x8e\xd8x\xf4\xe9\xe7\x12=\x16\xfe\xd0\xf2\xe6\x0e\xeeU\xd1\xf7\xed\x8f\x1c\xde\xfe\x17\xcd\xfb-\xf4\x19<\x16\xf4\xbc_\x1d*\xb7\xff0\x17\xd24\xde,\x1b%\x7foB{\x11ff\\\xeb\x90]\x19W$\xcfbus?:\xd5\x1c\xe6\xef\xd5\xa9\xe6n\xfc\x19N\xf1\xd8~\xa8y\x06\x07\x06}\xe6\xe8\xc0 \xf1\xab\xe0\xeaS\xc3\x8a\x94e}\xae\xc7\x88\\\x0be%\xdf\xd3\xd7\x81AN\x13\xdf\x95\xa1\x86\x9a\xe5\x1b\xfa\xf5I\x90\x9d[\x88?\x07\x94\xf2\x1eV|\xaa"\x1e\xa1o\xbbcg\x19+%j\xc3wLf\xc0\xaaRb\xbbc\xaf\x1b\xa5:\xb4jf\xf0\xfa\x9eR\'x\x1b~\x9d\x10\xdesh\x07Vg\x8eO\xd5\xf7;z\xf7\xed\x9fP\xf3\xb8\xd9\xaf`\xb7\x9b\xde\xf3~i\x8a\xbe\xac\xec\\\x82\xd7\xc1F\x9f\x1cF%G\xed\xff\x83\xae$kll\xb7\x81#\x10\xa1\x03\xb2\x05}}\x12\xbe\xebd\xdb+\x7f+\x8a\xf6}\xdeo+8!\xec\xb2OT\xadu\x87>\x0c\xba6\x82\x13\xc2~\xaa\xac9\xe6\x02\xba3+\xd5\xe8\x93\xf0\xa0\xcf\xca\x9fG\xe8\xab\xb7,\xf6$\x8c\x8d\xf9zWN\x876\xc9\xe8\xf4\th\xc7\xf8F\xc1YVn\x89\xf6T\x13\xcd\x9ba.\x9cv\xf54\x7fI\xc1M\xa8a\xde\xc6\xb2\xd58!\xbck\xce\x14\x0f\xc9jN\xe5\xd1\xd7Ew\xd7\xd1\t\xe1:\xc7\xea\xdd/\n\xf1\rW\x16\xf4\xbf|\x86\r\xbej-\xbc\x85)\xfb\xe7X\xb6\xf1\x1ex\x97\xbd$GF\xc3\xb2\xc4\xd0\xf8C\xf5\xbb\xb0\x82\x13\xc2\xbb\x8a.\xf1\xa2\t5\x13\x83\xbd\x86\x9a\xa3\x07]s(\x9d\x8e\x0b\xb6K,\x8bB\xbfh\x18\x9f\x84\xc3\xb8\xfa/h\x8e\xed\x06\x06\xfb\x0cN\x08/:%\x82\xd14j\xfa*\xe5\xdfg~o\xe2B\x96\xde\xf0T\xfd6\xda\x7f\x19\x1b/\xf3\'\xfe\xa2\x92~\xa1\xad\x18\x9f\x84\xf7-H\xee\x86\xd8\xcfF\xa5\xbb\xcb\xd6\xfd\xcc\xaf\xdbLD\xdb\x92\xfd\xf3\xae\xb9\xbe9mWpB\xd8_\xab\xbb\xb0\x82\xec\x13j\x9e\xf8\xa5K8\xcb\xd4\xf7\x12\xc6\xd5-q\x95v\x8c$P_\t[\t\xd1.L\xe3\xf6~%\x93\xae\xed\xbb\xec\xda\xe3\xaa\xf40rv\xd9g\xee\x97\x1c\\\x14\x0e\xd1<A\x87\x99G\xbacl\xc1EAg\xca\xb4\xa8\xea\xbc\xda\xe9\x1cz\xd1zEO\xc5h\x17\x97\x9b\xe3\xfc\xbd:\x95\xad\xc6\x8bF\xdf\xef\x08k\xeci\xdf\xfe\xd5\xf0\xca/\x9a\xc1c\xe1\xc4\xb2\xf8jx}D\xfdQ%?\x91\x84gl\xe4\x16<\x16v\x9ca\xef\xdc@\xb3\xbc\xcbb\xae\xc6\x1a\xcb\xa6W\xb9\xb6\xa2\n{\xdf\x87.Q\xda\xf6pfO\xb2z\x87\x9ao\x98\xbf\x8fr\xfco\xc4\xd6\x1d\x07nwp`\xb8\x1e\xf4\xd9Q\xd4\x15\x1c\x18\xbe\xe8\xeb\x12\xd9@u\xfe\x94}\xf6f5G\xa5\xfc^\xcd\x8a\xf8!ws\xa6KQ\x0b\xbf\xcbj\xc6\xf9P\xb6\x88\xe25\xd6\x9c\xd5\x03\xa7\x9b\xdb\xd2\x19]\x05\xe4\x84;\x83\xc7\xc2[v\xc8\x9a\xd3\xcd}J\xb7eo\xe6^\xc6q5oQ\xe9\x86q\xb5\xa6\xe8\xda\xe2\x98,r\x97\xda\xc3Mk\x97\xd5\xdb\x95\x05\xb7\x8a\x1dQ\xaf\xe2\xde\x1f\xca\xee\x13_w\xe8\xddY\xff\x1b\xdbM\xe3\xff\x07J#\'\'\xe3\xdd\xa1Q\x08\x8bfa)_\xa1\xaf6\x93\xadYt\xb2&.\xf6\xf3\xee\xab\xe5PrZ\x8e+\xc3e5&\xdd\xc4\x19ZX\x19~|5,\x1a\xd7:\xfdE\xc5\xa1\rYC\r\x7f\x11\x9dq\x00\xad\xaf\x7f{\xf4gxo\xc3A\xbf\x7f\xd1\xeaM\xd9\xae;\xadu\x15\xbc\x0e\x18]\\\xf6?1wY\xf9Wpo\xf8\xf5\xd5\x88e%r\x12\xcb\xf6\x9b5\xcb\xb1]\xf2\x90lXs\x11\xe6\xde\xae\xf9?\xa7\xd4\xc7\x89wD\xf5\xf7\xb3\x1b\xa9\xa0\xc6\xfa\xfc\xe9\xbb\xdfX\xc1\x00/\xd6\x1a\xdaM\xef7\xa5\xde\xc1\xbd\xe1\xb4\xdf(\xf8\x8bT+\xfd\x19\xc7\xbb\xf2B=)\xfe\x93\xbb\xe6\xcb:[\x8e\xe3>\'S\xcdI\xd4\xd0\xe3\xb4\x9f\xfcz\x0e\xe8\xbd\xe4p\xa8\xb9\x01\x1c\xe6^#\xfa3\x9cfh\xc2g&\xafN*\x9b\x8a\xf8\x9b\xb9\xdf\x1b\xdd\x1bt\xdd(\x16\x15\xd7\xb5\xcf\xff\x86~\x1c\xf7\xf2}\xaa\xc4\x0e\x84\xd0\x93\x01\x8d\xee\r:\xf7\xb3E%\xeb\xd6[\xf3\xd8Q\xc4\x97a\xf5>U\xe7\xfdU\x1c\x1b\xffA\x13\xc7s>\xa1f\xcc\xfd}\xf1L\xb9\xe5vi\xfc\xdc\xf3\x8f\xe3.\xb7\xd2\x98T\xbf\x82ab\xaa\xc5\xa2Kb\xe6\xc3\xc4(\xbaC\x8d\xbb\xfb\xf9\x171\x8a1\xe4?\x15\xb62Bs\xd4h\x1f\xa2._\x15\xb6\xec\xf9A9\xbe\xc7\x06\xc6\n*\xb6;\xc5\x1fx\xd7\x1c\xdd\x93Zp~x\xef\xac\x97\xd3\xc2\xefH\x82\xee\n\xe6q\xdf\xfe\x87\xbe1\x8a*\xec\x8ei\xfa\xb9E\xed\xbf\x8f\xc8}\x9d\x1fN\x11\xb9\x1c\x9fJ\xa2j\tk\xae\x1a\x1b\tO\xd5\x9b\xb8\x9f\x05\x94\xb2\x03\xa7\xf8{\x83\x8fkwh\x9d\xce5b\x97\x15\xbd\xc65\xcd\xda\x0e\xce\x0f\xc2\x1a\x1a\xc1\xdbA\xf7\x84\xdd\xa1\x92\xa5\x17\xdf\x91:\x98\xcd\xd3\x89\xe0\xa2\xdfK\xe7_F\xbby\xfb/\xd7e\x99\x91\xb3\xf7\xed9\xcb\xd9j\x9a\xbb\xf2\xdb\xa1\x159\xae\x85~\xef2\xce\x0f\'\xfeU\xf9\xd9\x934C\xef\xdbx;\x1c\xde\xaf\xa0M"\x18\x015\x99\xa4\xe6q\xaf\xd2\xf0\x99S\xe1U\xf4\xe3\xde\xfe\x8c\nn\xf9E3\xf8B\xe8\n\x0c\nn\x19\xb13\xaa\xce\xf9\x84\xfbFzw\xcd\xf1|\xb4\xa2\xea\\v\x14#8?\\^\xbd\xf2\xe8\xe8\xf73\'\xe3\x0b!\xef\x17}!d\xbd\x9aQ\xfb\xef\x19\xfb_\xdf\x80\x1fQb\xd7.:\x03x\xce\xc9\xe3\x84\xb09E\xcagXG\xb6R\x8a5\xe77\x07\xe8\x0c\xce\x0f\xbb\xec\xc4;\x02B[\x97h\xady\xbf!V\xb0\x8e\xd1\x8f\x1b{\xa3,\xe3\x1aq\xb8\xc1\xff$lwt\xe3\xa1\xf1~C\xab\xf1\xc1x\xd7v]\xbd\x03\xda%\xcfr\xecg\x8a$\xd0\xfb]7\x97\x8d=ygq\xb5]f\x8d\xedaLJ\xa4\x08F\xec\xe5\xef\xca/\x9ae\xb4\x0b\xaa\xa1\xacr\xc6*\x8dXVa\xffC\xfc\xaa\xf2\xbd\xd1:\xadW\xdf\xfbL\x19\xed380\\|\xd6\xd8\xbf\xf7mW\xf4\xec_\xc6\x90\xae\xb1+\xaa\xdd}?\x7f\xf9q\x97W\xeb<\xdc\xba\x83\xf2%\x87\x9a/S\xf3\x07j\x9e\xa2\xd1\x8ee\x87\xe8Ro\xb3G\x8a\xfe\x0c\x07\xa5\x80\xa0\xc5\xf9\x15\xf8o\xf7\xa3\x88:p\xc6nz\xaa$\xaa\xd5\xfbt^\x00T\xf9f\xe9\xd0nt\xab8}\x7f\x13\xb5\x9b\x8c{\xc3\xe9\xeb\xcco\x7f\x9a\xf7{b\xef\xe4C?\xf70bO\xbb\xdcB\xcf<\x8c\xdf\xc8\x89\'C\xb3L<R\xa0f\xda\x150z;\xd5\xf9av\xff\xa1\xa7q\xf5U\x9d\x1f\x14d\x7f\xa8\xae*+\xb8(\\~\xcf\xf0\xa8\xec%V\x9f\xa3\x8e\x9eu\x13\xe0\xb1p\xc9y\xa1\x05g\x80\xf3\xb8z\xdb\xd5\xb7\x90~\xfe\xde\x14\xda\x95\xb2\x8f\x13\x82D\xa8"zxG_\'\x84\xeb\xa0\x14 \x94\xbch\x12\xbd_\xcde\x9f\x8eL\xd4D\xed\x0e\xe3\x1aq>\x11\xf8~\x8eN\x08\x1aG\x9a\x0e%&[\xf9\xd5WW\xa1\xb7\xe0F\xec\x89#\xf7\xd5\xb3\x1f\xbeV\x7f\xe8av\x7f\x1d\td\xddx\xdd\xed\xa0f\xf5\xed\xc9\xc7ow\nO\xa5\xb9\x93\x12\xb5[E\xcf\x9eul\xecqu\xd9\xa7\x1a\xc1s@{r\n\xea\xdc\x1a\xb1\xddi\\\x14\xf4\rZ\xd4\xb8\xeb\x9c\xd9\xef\x99\xca\xea\xea\x9dO\x11\xf5G\xfb\xef\xc7\xc6\x17\xfd\xf5\xa5+\xe6\r.P\xe8\'\x9c)\x81?\xf9\xf5:1\xcei\x9d\xcaN\xab\xd0OVk\xd9\xb0l\xb9\x85\xe5\x18\xca\xaa\x86\x17\xda\xbd\xad\x06?\x916|\x81\x06\xffA\xbb\xe8aC\xd9YY\x0f\xbbQ\xcdQuBQ\x83\x9f\xbe\xf7\x92]|\xf36\x1a4\x9e\xa8\xc1O\xa7\xcc\x1d\xd0n\xb2*\xfb\xf4S\xa1\x9f\xe8\xfc\xdb@e\x9f~*\xf4\x93U\xf7\x17\xfc\xbdi\x99\xb7\xb0\xd1"\xbb\x02\xf8E\xc8\x84aTs\t\xc5\xa7R\x05J,+\xfa\xc1\xedU$\xeb\xe4V\xd9So|g\xcax\xdd\x88\xcc\x9dW\x0f5\x0b\x83n\xab\xec\x93\x8d\xb9ul\xb7\x8a\xe2&\xb6[%6\xf2\xd6\x9c\xdes\xf7\r*\xfbD\'\xcd\x06*\xfbD.\xfa\x13T\xf6\x89\\\xd6oP\xd9\'\x8a\xa8gP\xd9\'\xe2\x8c\rP\xd9\'\x1b5\xad\xf8T\x1d\xd4\x1c[)\x9f\xe8N3\x81\x06?\xa1\xbb;i\xf0\x13E\xc5!/\xfcS6u\xab\xa3O\xa4O)\x0e\xbd\xab\xb8\x16\xa70\x17\x84\x9b\x17\xd1[2e\x7f\x02\x9a\xbb\xd5\xd1?sP\x99!\xb1]\x8d\x15\xec\xdf\x9b\xe9\xfc\xbbu\xf4\xcf\xdb/\xbf\xd0\x95\x85\x19\x12\xd0\xf9\x13mMb\xd7f.\x84hO,+.F0\x8f\xd4#4\xa0Ec\xd7\x1b\xad\xf4\x8e\x18MM<\xd8]\xd9n\xd1\xce\xdc\xcb\xf8\x8b\x92\xdcM\xc0\xaa"y[\xe2/B}\xa8\xa0S\xd8w\xb17D\x05\x06\xe8\x14m\x8b{\xaa\xe1\xd0R\xb8\xdd\x8fY\'\x83"\xf2<C+\xce\xfd"~\xe6q\x0e\xd6"\xb7Z\xb1\xec2^%\xef\xfc\xc5wDh\xea\xac\x10\x84UTY\x16\xe9\xf4=\xba\xe2\xca\xaf\xfb\xe7\x11\x1c\xfd"\xa3;\x81\x16>\xb9\x88\xfa\xd6\xd1\'\xbb\x9f\xecX\xf3\xdd\x99\xfb\x11k\xa6u\xa3\x87\x9a\xd5\x99\xb6\x05\'A\xcd\x14\xd6\xfc/"-|\xb2\x91\xc0\x86\xed&\xc9\x93\x0e\xed\xe2-|\xa5\xdf+|\xd1X39M\xd5\xc3SuP\xca\'\x1bG*\xf4T\xfb/\xa8\xdd}\xbb\x11\xbd\xac\xc7Q|\xbfI\xdc9r\x18\xb1\xaa\xa6\x0c\xe8\xad\xceK9|C\xa7("\xc33O\xb8\xb3F4\xbd\x1e\x0b\x19\xb4\xf0\xbc\xdb\xac\x16\x95\\\xd8\xd0\x1b\xe2\xfa\xf2q\xe3\xb9\x82\x16\xfe\x9f\x8ep\xed\x9b\x8by;\xf4\xd9_\x8d\nZ\xf8\x7f\n\x98\xf7\x1d\x8da\xd1\xef\xef\x1d\x0b\xb4\xf0\xdf/l\xed|G\x00\xa8r?\x02\xda\xee_\xe8P\xeeG\x9ce\x92\x07\xe1r\xf3\xc8\x97\x15\xc7\xf2\xd8\xcfI\x14\xfa\x16E\x1d\xbd]\x19\x04\xad\xf2\xd5ps\x10u\xf4v\x1e\t\xaa\x19\x9d\xce\xb3\xac\x1dzr9\xb4t\xb3^\xbdh\x13\xbew>\xad\xfcW\xff\xb5\x12n\xb5{\xb2\xe7\xfd\xfe\xba\xd3*\xba\xd5\xee\xc9z\x0c6\xac9\x8b\xb6t\x97\xf5N&\xa1l\x1a\xa2\xd6)\xba\'L\x90s|\xef6\x93\xf8n\x85\xb2\xbd\x89\xd2\'\x94\x9dS\x94>\xa1\xec\xf6\xdd\xea\xa0\x85O\xd6S\xa2P_\x15\xab\x85\xb7cr\xab\xdd\xed<b\x94\xdc8s\xec\xab\xfa\xaa\x93\x8aC\x9f<D\x19\xd5\xee_t$\xd1\x01\x85\xb2#\x89\x123\xa0Y\xd4\x94\xb1\xdd\xac\xda\x96\x80&\xc9)\x10k\xbe\x93\xdc\x0e\x07\xb4NQS\xbawT,:$r\x12\xdfB\x16o\xc3r\xfcv\xc3/\n^R\xd5\xa1\xc4q\x85_\x14V\xef\xa4hy\xcf\xec\r\x14\xebv\x86\x02\xfaq.(?~Q\xa1gn|\xfe\x054\x01\xff\xb9\xe0/\x1a\x92w\xf8-\x9b\xde\x13\xd0rh\xebf\xfe\xbe\xd1\xbc,{\xefb\xbe\xec\xcd\xa1\xc9\xadW\xa7\x95\x9fVQ\xcacB\xabh\x85\x0cG[\xb1\x9e\xacc\xea\xa3IO\xee\xf6a\xeb\xd9\x93\xd5\xc2\xb7P\xb3:.\xb6P\xf6b\xf7\xfe\xadg\xf7Q\xd3\x8a\xcf\x9c\x9b\xd5\xa4\xfb\x18T\xc5\x9a\xab(1c\xd9\x82\xbb\xbe\x82\xed\xfal\xe6\xbbf\xc9t\x005kL&\xa0M\xf6\xa2\xb1\xdd\xdd\x1bIP\xcb\xac\xfe\xd4S\xfcy\xeb\xd9\xd3\xc9\xa5\n\xde\x91x:\xbdO\xb5\xf6*\xfa\xfa\xb8F\xf4\xf9\x86\xbek\xec\'\xa0\xf5\xb6\x8a\xf5\xa7\xe6\x125\x08\x8c>\xea\xa4\xc0\xb1\t\xbfwjV\xd3j\xbe\xdd\t4\xe9\xcf\x17\xb6\xfcB\xe7\x12\xfes\r\xd1\xadL\xb7\xa5\xaf\x0b\x7ft@\xf2e\xa7\xac\xc05\xc4\xf9\x95cSO\xe7\x14A\x8b\xf8\xc9\x044\x8b\x1b\'\xcc\xb2,q\x95jv\xb9\x1d\x14\xeb\x89Xa\x1d4\xe9\xdfq\x85\xdf2Fu\x87\x0c\xe39[Mz\xb2\x19\x16xE*\x12\x8d\xaf\xe6\xd4\x86\x9a\xf4dY\x9d\x84\x16\x8c\xf6\xd0:I\x9e\xd5\x8fb=\xb9\x9b\xd6\xadXO\x96\x05\xf7(\xd6\x93u\xb4~\xb4\x96\xb4\xe7\xff\x8e\xe7\x865\xf7\xc6\x8e\x8b\xb1\xe6\xb6\xb8l\xac\xb9M\xd6-\xee\x9a\xd3;\xda\xeb\x00Mz\xfa\xf3\x7f~\xbeGu*\x9a\xf6\xce\xbcN\xd0\xc2\xa7?\xe5\xcb\x93\x81\xaet\xd0\xb3\'\xcbp.\xf8\xccYs5\x86\xdf\x9b\x8b\xd5\xb3\'\xeb\xa9\x98c\xbb\xe9\xf5u\xa9\xa0X\x7fv\x14\xb7\xb0\xe0\xda\xbb2\xe4!Q\x08W3*\xd6\xd3Q\xdb\xd2L\xd4\xb4\x80&\x9d\xcf8\x90\xad^\xe2\xb1\xcd\x96\x15v\xb4\xed\xab\x02\x8au{_\x06\xa8W\xbe\xc4\x99\xa2;\xe4v\x8c\xc90\xda\xadb\xfd\xdb\xcf\xbd\x99~\xde\xef\xa8I.\x03\xfb\xf63(\xd6\x9fX\xee\xe0\x15\xf8-[\xde\xfc\xa1\xd3\xa1\xe8\ts\xc1\xd8([\xcf\x1e\xf4\x0b\xb1]q\x1d\x8f\xe8vj\xcd\xa0X\x7fFl\x95\xd8u37\xe9\xd3\xa1&\xaft;\xeeciE\xba\xef_(\xe5|\xa1\x15\xe9\xa0X\xa7\x91\x13<`\xdbi\x1f{\xf5\xc3\xb8Z\xa0I\xa7]_j\xa0g\xa7\x9b\x9a\x10\x7f\x0ehVMM7\xdf\x94\x0cz\xf6#\x1ak.\xb7\xb8\xadn\xb4\x90*j\xeb\xd9\x9fQ\x97\x19\xfd\xf4pv\x86\xbc\x96\x8c\x16\xcc\xef\\\xe3S\xd5=\xaer\x05\xc5\xfa\xf3]\xc8Q\xf3\xb8\xd5\xee\xcf\xca\xff|\x17\n\xe8\xd9\xbf_\x8d\xc7\xeb\xbe\x0e\xd0\xb3\x7f\xd1g\xef\xfd~5>\xa1\xddg\xee\xd7\x0ez\xf6d\xd5\r\x19\xdf\x82U%\x7f\xfc\x89o\xab\xdd}\xcc<\xd1\xb8R\xaf\x92n\xee\x9eP\xed\xee\xa3[\t\xdb-\xed\'\xea\xb5\xf0|\xa79A\xb1\x9e\xac\xe7<\xa3\xb7A?\xb2cl\xa0g\xe7U\xa5[T\xbee\xb1\xdd\x96e\xf5\xee\xe6\xa6u\x81R\x9e\xce\xceA\xe9\x13k\x96\x13\x01\xa0\xe2\xc7\xf8\xd6\xfc\xfa\xf5\x05\xddD7q\x95\xa5h&o\x96\x0b\xc6\xd5;\x8f<\xba\x96\xf1\x948\x9c\x7f\x05\x1dr\x97\xda\r\x8f"\x81\xda=Y\x1d\x01\xa1\xe8StU\xaa\xb9I\xec\xba\x87\xd3\x84~5\xba\xee7B\\\xa5\x9b\xb5}\xfcD\x17\xa8\xce\x93UD>\xaas\x1bW\xd9\xbar{k\xb9u\xe5\xb4\xe6\x84/\xdd0;\xd5\x05\xbar\x8a?\x87\xe8t(\x8b\xda\xd2\xad+\x7f\xca\x0e\xb9w\x0ee{\x96\xd8\xc8.\xdb\xf7\xc8\x01-\xed\xe7A\x9f\x19Z\n\xe8\xca\xd3\xd77~\x88\x13`(\xfb\x9cb2\xea\xca\x99\xddQ@W\x9e\x9c\xa6f\xeb\xca\x13\xa9\x1ao\xd0\x95\'\xe7\xa6\xbb\x95\xe3\xb6\xecV\x8e\xd3\x9a\x138\'\xc3\xf0F:(\xc7\xedh\xdf\xcaq\xcf\x1ba\xb4\x8b\x93\xf6\xd0\xbdJX\xbd\xe3\xfbM\x1291e\xd3\r\xcaq\xea\x8d\xc0Wq=y\x83\xae\xfc\xc8\t\x84\x99\x92\x84\xeb2\x8e\xfbI\xea\r\xe345\x8e\xbbM\x189\xe9\x8d{[\xb4\xa2\xb3\x16\x8c\xc9\xd7S\x11F\xdd\x1b\xcf)\xa2\xd3\x1c\x81C\xa5\x9e?\xa1,\xea\xda\x18\xedKv\xf5\xa1f\xdc}1\x9a\xd4\xc1;\xf4U\x16\x9fO@\x93p\x12\x86\xb2h\x02\xd7e\x98{\xc9\t\x8a\xf5try\x855\xf6\xb6\x8a\xf5d\x19\xce\x8cN\xa3-=\xc5d\x1em\xa9\xff.<z\xf6\xe4\xd4I[\xcf\x9el\xde\x87\x1ajV\xad\xd6\xa3\x87et\x81\xda=9M\xcdV\xbb\'\xf2:\xe8\xa0v\x7f\xd0\x04\xbe\xc4%\xd4\xfc\x7f+\xf0\xf6b]\xa0v\xff\xa2s\x8a\xa7\xf1T\x1ec\xe0\x13\xcepvF/\xf4\x1ckNoL\x15r\xd9K\xe4\xb3\x82b=\xa1\x03R\xc8t\x10\xd1\xca\x9c\x84\xf7\x99\xf3\xfb\x1d\x9c\xa0X\xe7\x1b\xb1\x01jw\xba]\xca\xd5\xa1s\xc8\xfa\x1c~\x11\x9e\xd9\xb7\x16\x9e\xb8.\xa99\xb4tq\x8b\nh\x1f\x92%!\xa0\xe4"\x98p\xc4&\xbd[\x0cs!\x89b\x0e\xc6\xb3d\x07\xfe\xccS\x1c\t\xd0\xcbe\xf8\x8578\xad\xda\xfd\x89\xa8\x0fX\t\t\xdd\xfb\xe7\x1b\xb4\xf0\xe9\xe8\xfb1\x8f\x9cmF5{\xce4;\xd5!\xa8F\x98y\xee\x17\xab\xa3OG?(W\xb3G\xb3Y\xcd~\x94\xb5O5@)\x9f\xac\xfa\xfbQ\xca\'\xf4\xbc\r\xae \xcb\x8c\xba\x05Zx.\x9b@Go{\xf2\xf3\xa8t\xf9\xf6\xb0\x80\x8e\x9eO@\tt\xf4\xcc\xeaD\x1d\xfdsC\xd4\x18\x8d5\xe3\x9a\xb3U\xf6\x89|\xd4;\xe8\xe8\x9f~^\xc2\xb2Xf\xa64\xd0\xd1\xa7\x93\xd2\'>\xd5\xedu\xf4|s1@G\xef\xbf\xbf\x89jn\xb2S]\xe6N\xa4:\xf4\xd6\x9d\xea\n\xbb\xa0lT\xf6\xef\x0ej\x8a\'\xea\n\\\xf1\xcc\xe8\'\xd4<D\xbf\x1f\xd15\xc5U/\xd4\xdc\xc5\xfb.>\xd5\x13u\xc9\x19t\xf4O\xd9)_\x9c\xa5\xd1\x80\xd7\x93<\xbe\x85&7\x80\xb1\')\xdb\x17\xa1\xa4\xdf\xa7\xd1N\xfb:\x1a\xb1\x94\x85\x8a\xd1eU\xf6\xe9\xe4\x83\x01#\xb6Z\x95}rno[eO#gs\x03\xfe\xf4\xbf\xcc\x07\x86\x0c\xecr*\x1f\xa0\xa3OV\xc7W\xb0fR\x17>\xaa\xe4d\x9d\x00Kh\xd7}\xe9\xe0\x17\xa5*\xfa_\xa3\x89#\x95}r\x1a\xfc\xad\xb2\xe7\x19\xba@e\xef\xf5t\x89\xdaM<\xbb\x7f\xf4\xc6\x8de\xd3\x145\xa5{\xe6\x06Zx\xcb\xae\x144\x99g\x16\xb5N\xc8\x95\x1c\xca*\xd3)\xa2\xb3\xf0-\x0f\xa0|\xcb\xf3\xdf\xdf\x91\xaeu\x16MKT\xe7q<K\x96@@\'+\x8c\x00\xcd4\x17\xae8bQg\xbd\xb5\xf0~WP\x0f\xef\x08\xb5\xf0\xc9\xba\x90=:\xfa\xe4\xdc\x83\xb7\x16\x9eW\x86\x05:\xfat\xf0\xa2\xb9"\x8a\xb9*\xb6\x8e\xde\x9eR\xb7\x16\x9e\xa3y\tt\xf46"\xb7\xb5\xf0\xc9)\xc7\xb7\x8e\xfe4\xcb>\xe7\xbe\xdajw?\xbbo\xea\xc9e\xd5\xee\x96_\'h\x16%u2\xf7\xec\x19\xf4\xec\xfe\x8bC\xa8d3\x87\x9a\xf32\xfd\xac|\x86\xdb\xa1y\xd1\xd8\xb8\\Y\x189\x87\x9e\x14tZ=\xbb\xfd.l-|r\x19a\xb6\x9e\xdd\xabH\x1e\x9d\xb5\x8d0o=\xbbg\xdf\xa5\xc3SuP\xbb{\xde\xf5\x8d5\xe3\xd7yk\xe1\x8f{\xb3\x88&]c\xb3\xe1\x05\xa1b=Y\xc7rF\xb3\xd5\xb33\xdbp\x82b=\x1d\x9cj>\xb6\xec\x00\xd5y\xa6y\x84y\xe1\xbfO3\x90Q\xd6C\xd9\x183\xef\xa0:\xcf\xd6\xdd\xaea\xd9\x94\x85\xe5\x18\xd0\xbc\x8c*y?U\x19r\x86\x8d\xed\xa2\xfa\xbb`\xcd\xe4\xbfQ\xa87D\xad\x03e3\x9fS\x00\xbd\xad\xea<\x1f\xd6Il\x17\xb2\xb9m]y\xa6\xb9P-\x8aY\xd4\xd3\xe1\x99\x8bEo\xab+\xff\xa2\xb3\x8b\xfe(\xa0K\xbe\xce?\xda=\xa1\x15t\xe5\xf9/\xd7\xcc\xd4\x9cz\x11\x05\x96\xd4\xd5\x0e\xef\x17U\xe7\xd9\xee\xdc\xfa\xbb\xee\x1c\xb4\x1e)\x8c+\xdc\xb9\xf5\xbd*\xb9\xdcX-\xd4\x1c\xbdh2h\xc33\x9e\xf7\x83?C(k\xb8\xd3\xa1lQ\xbf\xaf\x80"/hk\xc3\xb3]E+\xfd"\xc9\xcf\x1e\xdb59#\x02:5km\xd2qE\xca\xf1L\x1a\xcf\x04\xea\xef/J\xe7\x85\x12\xfb*\xb0\xd1\xaa\xa27;\xd2g|*r\xd6"4\xe9\xdcw#\xa7\n\x1a\xd7g\xcc\x84\x9e\xbf:\x91\x04\xaa\n@\xdb{s\x81y\xd2\xbfeW\x15\xbdF(\xbb\x9dZ\x0bh\xb4\xf3Q\xaf\xe1\xc63\xe6:\xf7\xeb\xe4M\xbf\xf7\x96;\xaf\x8d\xbe\xf9&\x92G\x97\xe8\xe9\x02J75\x84&\xe5\x12\x87\xa7\x1a\xb2\x9aE\x94NO\xf4\x06\xfb-w^\xb1f\xf5\xe7?\xbe}A\xd5\x9b4\x99\xf5*[T\xf2\xa7\xc4\x9eT\xa7e\xe8\xe7\x02<\x8a\x8a=91\x13z\xc3\x19\x9a\x96\xf1\xa3\xd8h\xc3\xb2\xff\xcb\x1a{\xc9z\xb5@\rm\xd1\xadw\xce6N\xd8\xf7^\xd6\xe5\xa8jXs\x03\xc5\xcd\xd6;gr\xc2\xc7\xbc\xe1\x99\xa2L7(\x9a\xb3=\xa5\xd6w\x97\x1c\xcf\x1a\xc1!6\xa0Mn\xd3\xe2S\xb5$l\x07\xd7\xee\rj\xe8\xec\xbch\x18E~\xdd\xd6;\xe7\xa37xxf\xad\x19\x9e\xaa\t\xd38\x87q\xd5\xff\x17\xf4]\xbd?\x01\xa5\xdc\xc19>\xd5\xab\x05\x08\xfe\x1b\xa1lO|\xe7\xf5\xb6[\xde;\xbelQ\xb9]\xfaD\xb43\xf3\xf6E3\xb9\xbbo\xbd\xf3w\xf5\x1e\xe8\xf2J\xe8\xb3\x0b\xca\x98\x19\xfcAQ?xB1o8\x7f\x07\x9bE\x9b\xb0\x0e"\xaa\x0eH\x01\xc5\xa8\xf8\x15\xdf\xaf|\x8f\x04\xadFG\xff9\xec\x813=\xd5m\xd5\xd0\xd9\xe9\xd9\xafB\xa3n\x89Sk@)VPp\\5e+\x99U\xe5^\x16\x9d\xa2\xc5ss?\x81\xde9\xa3\xdfWp\xd1ws\x7f\x80\x1a:[\xc6B?\x8c\x8d\x05j\xe8lc\xc8\x8f\x8e/\xdb\xc8\xd8\xa3w\xce\xf6.\xe6Q\xf9\xf9\xefB\x0b5{\x9e[\xac\xb9\xc9\xee\xba\x98\xf1<A\rM}\xf5\x9d\xfb\x15\xcbb\xa6!A\x95\x19R\xcc\xbe}\x80\xde9\x1f}\xd5\xdc3\xffF\x07\xa8\xa1\xf3I\x13\x07\xef\x08\xbd\x1d\x18\xd5]\xae{\x0b\x8aj6\xb7LOU$7\xc7S6\x8d\xad\\+C\xd1\xb9\xbf\xbf\rsp\x7f\xcb>o\xa1.E\xe7\xe6\xf4\xd6\x06\x9a\xe5\xefI\x93\x18\xdd\x84&\xe4\x99\xdf\xb17\x02:\x1c\xbas\t\r\xd0,g\xe7\x92\x01\xe8eW\xe0\xf2s\x05\x0ehR\xd6A\x1c\xed\xe2\xb7\x19\xd1\xa27\xadf\xa6\x04=\x9d\x1b\x93\x1eu\xea\xfe_\xbb\xdcr\xfcZ\x11\x8a^\x07W=\xf4\x06*\x9a\xb3\xe5o\xb4\xc3\\\x18\xa0h\xce\xf6\xd6\xa3c\xcd\xedfUE,\xdb\xe0\xb6e+\x9aym\xcf\xa0h\xcet\x9f\xb2@\xd1\x9cQ\xbb\xf4]\xcd\x1a\xd6L\xf1\xe7\x865\xdf\x1a\xa3\x88eo\xd9\x03W\xb3\x7f\xae\xa0J\xce\xc4\rh\x16\xc5\xbcZ\x15\x9f\x8a\xf6\xde%\xb6\x9b_\x07\x86\x06\xaa\xe4/\xba\xdd\xec\x8bC\r\x9fp\xb7\x1b\x18V\r4\xcb\x1c\x83\xca\x16U\xe7\x96\xd8\xcf\xd5j\x96\xf3OEsv\n\xd0\xadY\xce\x7fL\xb6;q$\xe1E\xdb\xab\x9a\xc1<\xda\xdf\xb2\x05\xee\xe8\x11mo\x06\xc9\x06\xaad\xde?W\x87\xa6.\x8c\x85\xf0\x16&F?\x08]\xe2\xe7\x06\xfd<\x85[[O_\xab+\xd1L\xb9\x85\xd9\x15G{\x91U\xb4\x86\x1d\xa3j\xe2"\x9a\x84\xcf\x10\xd1b5\xcbOo\xdc<&#:\xd0\x1b\r\xc6s\xd9\x1c\xe6|\x83*9[7!B\xb3z\x84V\xf3\xb5\xea\xa0J\xce\xceQ\xf3\x84\xc2\x9a\xa3\'M\xd4,S$0\xe4\xd4\x0b\xe8\rl\xff\xad;\xce\x96\xf1\xfbh\x96\xb7\xbeKtm\x11\xc5\x9b\x8bGOG\xb1\xdc7\x92\x10\xdb%\xcf\xae\x86e\x932o\x9b\xb9\xd7@Urvn\xc9[w\x9c\x1d\xab\x04\xd0\xcb\xbd\xfd\xf8{5S\xf6\xdbn`\xa2b\x1e\xedg\x8d]\xb2\x8a\xb6w\x15m\x9d=\x7fb\xd9\x1b|N\xb6*\xf99y\xf9L\xd9\x8c\x16\xd0\x1dg\xf4\x18\x0c\xbc\xdcf\xcet\x13t\xc7\xbc\x93\xc9\x16\x1dVY\xec\xef\x9e\x18\x15\xc5\x1c\xa0\x9do\x88b\xbbU}!\xc2\x1bl\xaak\x0be\xdbb4\xb6\xdb\xcb/\xb4\xcc_h[VY\xcc\xb7\x1e\x13T\xc9\xf9\xa4M\x83\xb2\xd3\xe8\xbbO\'\xdcL}5\xf9\x16\x1ez\xa3J\xa4\xb7\x9d\xe2WW\xa1\xb2\x89o\xe1#\xdaoq\xb5\x8dh\x958a3g\xe7!\xa8wN;\x8e\xba\x8bW\xa4[\x1c\'b\xbb\x9a5\xaf\x99oh\x07upv\xbe=[Y\x9cI\xef\x9cA;\x9c\x1dOf\xab\x83\xf9\xcez\x80\xb2\xd8\xb6\xbb\xb5\xc3~\x87\\\xb1\xec]\xac\xb2\x98\xfa9\xa1:\x98\xf6\x0c!V\xd0M\x9c\x1f3e\xdb\xf3\xd1\xd6\x0e\xfb\x1dr\xc1\x9a\x93\xc6\xa0B\xcd5\xf3\x0e9\x96\xadS\x9cy\xfa\xf1\xcb\x9e\xb17\x92p\x12\xe0\x17\xddV\x1d\x9cOY\x12\xa0\xaf$o\x0b\xbc\xfdl\x95\xc5\xff\x1d\xd5\x9dy\xa2vE\x95l\x9f*\x83\xfe7\x1f2w`_\x15\xab\x1d\xe6\xb1\x81\xb9\xb0\xfd\xed\xe1}\x18W\x98\xcf:\x93rm9\xb4\xdc\xb2\x02w\xf3\xd5\x18\xa0\xff\xcd?\xd5\xc1~\x9d\x8c\xe3*\xa5\xad\x1f\xac\xc9\xa2\x8f\x06\x7f\x82\xc2\xf7\x8b>5\xd7\xe4\xd0YX\xe9\xb3k.m\xaf\xcfs)Zv\xbbc\x82\xfe\xf7\x8b>\xf7\x0b\x03\xb3]\xfb\x98\x1b\xa1\x94?\xb4\x1e\xde/*|\xf3\xd15\xa2\x9f"\xae[\xe1ko\xf0\xb7J\xd7\xef\x81\x1f\x95\xee\xb9\xe6af\xf7\x00\x95nv:\xdc\xad\xd2\xcdN\xdd\xb0U\xba\x99\xfc\xcd*\xa8t39N\xdc\xa0\xc3\xfdF\xd5\x9e\xf5\xaaL\xd0\xf0\xe6?\x15\xd8\xf3{K\x07\x1d\xee\x17}\xdeo\xb9A\xc3\xfb=\xff>\xd1\xf8\xd2@\x87kyA[\xc3\x9b\xad\xc63SOJ\xa6\xb0\xdd\xeee#\x81\xb1\xec\xe4\xfdd|\xaa\xa4\x0e\x0c\xc3\x8c\x8d\x06J[^\x9f\xab\xa0\x1a\xad\xbd\xa9]\xc9[\n\xa3N\xf2\x96\xba\xb1AJ[^\xaf\xfaOt\x82\x96\xd6\x9fC\t\xd5\x9dy|*\xf4\x0b\xba\xa87\xf0\x99\x19\xc5{\x8d+\x8e\x9c\xd4\xb7\xe2\xb5.E\xdbVr\xb5\x0cZ\xda/\xfaD\xb6\xdb\xed\xd0\xda\xd93\xe4\xc7\x88e\xf4\x16\'\x04\x87\x0eAUyJ+C\x16gx\xfb\x8ePi\x9b\x9d\x9f\x0c\xa3I\\\x05\xech\xef\x82~\xac\x8b\x82y\x83\x06U&\xf9\xa3\xb4\xb5\xfb\xc9\xad\xb4\xe5=\xf0\rJ[\x1eW\x0b\x94\xb6\xf9\xa8 \x9b\xa7\xb8\xcaV\xda\xf2\xca_@ik\xb9\x97[i\x9bQ=\x9a\x07(m\x9f\x13\xfd\x90h@(\xbbUB\x1dt\xb8\x14\xad\r\xaa\xf3P\xf6\xd1\x1fe\xcc+M\xcc\x9f\x9cAi\x9b\xd1O5wP\xdaf\x9b\xf5#\x85v/\xab\xd0\x9ff/\xdam\xd9.\x1ee\xf3\xc4\x90\x04\xf4\xb2N\xe9\xf3\x8do\xdc\x85\x15\xaf\xf1\xed\x8f\xf4\x0b\xedU\xbc\x0e\x02:\xf3/t,\xa3,~k\x1e\xc2\x94\x08\xe3j\xa8\xcfX\xac\xb9\x08\xefk\x9a\xdb\xf0l\xd1.\'\xfa\xf9F>7S\xa2*Z\xf7z\xf5\xfao|B\xd9~\x8b\x87s@3F \x0b\xcd\xc1%\xd1\x80iNm\t\x94\xb6|Ss[\xb4[\x1d.\xdf[YTO\xb80&\xc5\xfd\x0c\xda\xbd\x85W0\xcd\xca\x8f\x9aV\xfe\xc2.\xd0\xb4f\xab {T\xab\xfe\xeb\xfc(\xe6,\x83}kZ\xe9$\x12"\xea\xeb\x18\r(\xa1\xe6x\xbf_@\xf1J\xfb\x8d\x971\xf8\xd6\x9c\xf7,\xcb\x154\xad\x19\xfd\x91\xde\xd5\xec\x13\xca\xee;\xaf\x05\x8a\xd7\x87\x03\t\xb7Z[\xd3\xfaDM\xd5\x19`\xbd\xb1\xcdY\xc5\xb76\xd4\xbc\xcb\x16P\x9e\x12\xcb1\x15P\x9ez\xa5\x00\x95\xedK\xbcg\x03\xda\xf0^\x92P\xba\xe3K\xd8\xee-{3\x18u\xdd\xe8\x7fuo\x86\xbaT>\x01UA\xbd\xbf\xca:\xee\x91"\xaaN\xad\x99j\x9e\x12WY\xe6\x8e`\x82\xa65[\x9d\x08\xcd\x05\xa3\xeewe-\x9a\x84\r~\x99g~o\x88\xa0\x9f%/-\xfc\xa2\xfb\'\x9aiU\xf9\xd3\xf1\x9dj\xfeSD\x1e\xefD\xa0l\xe1Sy,\x9b\x1b\xad\xcfo\xcd\x1a\x81,\xf8Tt\xa6+\xa1]\xf5\xec*\xa1]\xd5\xc4e\xac\xb9q\xa60\xf8\xbd\xbd0\x07\x12\xd0\xce\xb1>\xa8y\x11S\x11\xda\x1d\x89<\xf6\xa1\xdd\xb6\xf8\xbb\x1f\xcb\x92\xfb\xe8\x8d5\x93K$\xa3\xd5\xa0\xbaz\x0fP\xcb\xe6\x83J\x17\xdf\xfe\xb2Z\xda\xef:\xb9\x99\x99\x15\xb4\xb4v\xb7\x89hz\x1d\xbcQi\xfb\xac\xb1\x15\x9c\x88\x00M\xef\ro\x02\xa5\xad\xd7\xb6\xd0\x1bL\xe2\xb9\x07e\xbd\xd2\xd6\xae\xc0W\xa1\xb1Q\xf9\xe6\x02\xc6\x063$\xfft\x9a\xd9:\x02=\xba\xc5\xec\\\xf4\xb7\xe2\xd5s\xf3\x1e\xdd"\xdfM`\xe6\xe8l\xbd;2>U\x12\x0f\xab\xe4\x94>\x03\xd4\xb2\x9e\xe5\x98B\xbb\xee\x8b\x83\xbdQ\xd9q"\xa5\xe3\xed\xf0M\xbf([=\xac\xed\xc9\xadx\xf5+\xd2M\xbf\xa8Y=\xace9\xfeW\x14\xda\xad\xcb\xaae3\xbaSn.\x04\xf6\xa4\x8e\xe7\xb3:)c\xcd\x99\xd7X\xacYs\xac\'\xb3+X\x82\xaa\xce\xeb\xd1i\xfao\xd9\xa3\x96\xb5\xbb\xdc\xad\x87\xb5\xe3ykiO#\xe7J\x8e\x1d\xddAKko\xd3\xb6Z\xd6?\xd5\x1d\xca\xca>g\xabe\xcf\xe3\xca\xf1\x81\x17\xa8e\xbd\x9a#>\x95\xa8\xec\x05\xc5v\x1f\x95_9z\xfe\xfceb\xfe\x8b\xe5\x82;\xf4\xd6\xa5\x16d:\x95\x01\xba\xd4\xe2\x1c\xcc\xb6.\xb5\xd0\xef-\xa0--\xa4P\x98\x16\xbd\xe5\xac\xb1\x9f\xf9\xcd\xcc\x12\xf4\x0b\xf1\xf7z\xd5j9yYD\xb4\xaa\xdby@\xcbb^\x01\xf4\x86\xcf\x86\\N*\xb0\x88&Q\x19\x00*J\x01\xfb\x8b\x9a\xa0\xea\xb8X\xa8l\xe7/\x0e\xb4{[]j\xb1\'\x82J5+#\xd4\xa1\x1dt\xa9\xc5y\x95l]jq\x99\x0e\xb6.\xb5X\x1e\xc5\xa3\xa8*\x96\xc1\xde\xb0fu\x11\xbcR\x18\xcf\xc8\xcbm\xd8n\xcaV\xb5J=\x19"\xbd\xa1,\x8e\x8d\xadK-\xc4G\xaa\xa0<-\x96g^\xb1]eI}\x92y\x83\x98w\xb8X\x9d5\xa3\x9a)\xcc\x95\xed\xa0Z\xf5\xbf\xb7\xd0Se\xd1\xb6DtY]*\xb7[@yj\xdf \xa0\x9eu\x9f\xc2\x8a4\xc5;:\xa2E\x94M\x01E\x863\xa3Er\xac\xbf5\xe7\xd7\x1d\xba+\x1ar\xca\'P\x9er\xd9\xac(\xe7\x94\xbf\xe0\x17\xf5\xadJ\xce\x16\xad\x98\xcd\r~Q@\x8bC7G.\x83\xf2\xf4\xfbT\x98\xeb\x9cQt>\xbc\xe8\r\xaefu\xa9\x85\x1c&\x0b(Oy\xfe6\x8b\xea-O2\xebs\xb7\xa8\xac\x93\xb1f\xca\xb7Hhv\xaa\xf3\xb7\xacF #:$k@D\xabdI\x88kN\xb2\xba\xd4\xe2ny\xb6.\xb5\x9cr(|r\x98\x83\xa2\xa8\xfa\xb7\xf3\xf3_\xe7\x865\xa3.u+O\xf9\xdb\xbd@\xb5Z\x8e\xb7\xf0\xb1\xdd!+p>\xeds\xb6\xb6\xb4\x1cU\x15\xa1f\xcajJe\xd5\x7f\x03~/{+\x01Z\x93\xc4\xcccoH\xd4\x05\x9eyYMk\xb1\x1e\xce\x19\xdb-I\xbc\xee\xdd3w\xd0\x96\xd2[ \xe5i!\xdefq\xa8Y\x81\xf3\xbb\xd6\x99{\xab\x80R\xb6\xa0\x14k\xce\x94\xe9\x8f\xd1\x9e\xad.\xb5\xfc\xdd\x98L\xcd\x02\xb9\xd1\xc6\x19$\xefXs\xdd\x8c}\xd2\xa5\x16r3\xc0,\xbd\xcf7ePL\x06\xd0\xde\xe4\x86(\x96\xad\xbf\xd0^\x99\x93\x0f\xb3[\xf3<\x064k\x86\xd08\x17\xa6U\x9e\xd2\xde,\xecr#*\xaez\xf6\xa9\xaaE%k\xfc\'\x9f\xf6HW\xfdY\xf6\x846\xd0\xa5\xfa]\x10\xadf\xc8\x16\x16\xf4\x16\xdef\x9c)\x9d9\xf9\xf0T\xc0\xcc\xbc~\xae\xc0[\x97Z\xec]\xf9\xa3\xc6*\xceKj\xabV\x8bu\x04jXs\xd6|\xf4\xa1l\x1e\xec\x18\x03\xed\xeamZ\t\xdf\xa3*\x1e\xb0\xee\x99\'(O\x8bS\xccA\xd9\xcb\xb2\xfd\xcb;S\xaar\x03\x02\xda\xf1\xee\xa9\xc4\xa7z\xb9y\xaf\xbb\xfb\xfbT\xe9\xbd\xf3\xca\xaelSG\xfab\xce\xb0\xdd\xa1\xad\xf0\xedp\xec\x8d\x9a8&\x13{\xb2\x89\x83YD\x8b\xe42\xd8\xed\xe6\xf6\xb2\x1c\rZ7\xa7\xb7c\x1e\xdeo\xd9\xe7\x17\xf5\xea\xd0g\xa7\xda&\xe8R\x0b)\xe6\x92E\xb30\xf6#\xaa\xf7t\x0e\xbdA\x97Z\xd0\xa95\xdc\xef\x07\xb4K\xb4\x07\xfaY\xd8Y\x9fsYz\xbf\x98[\x87Q\xe2\xb9\xe5oD\xaf8U\xc5E\xef\x97v\xc8\x84\xeesY\x06Mk92\xac\x8a\xaeu\xa0\xd1~\xd7\ru\xd2.\xba\xcb\r\x8eO\xc5|\x8fP\xf1\xca\xbb\xeb\t\x9aV\xde\xab,\x8bfq\xb4\x8e\xef(\xcb\xfa\x1c\xdb\x1d\xa2\xa82O\x15\x94\x02\xd5\x9c\xd9\x17(^\xfd\n\xfc\xa8\xc0\xcaIou\xd5\xe3\x89\xbea\xd9r\xcbi\xe2\xdcn\xa5\x9au\x87\x1c\xca&\xf5\xdd\xaa\xe6|\x94,Z\xc4\xc1\xbb\xbe\xab\xcas\x1e\x1c\t4\xad\xff\xd0\xbe\x9f\xb9OE\xdb\x9e\xbf\xa3\x80\xe2\xf5Ys\x1a\xac99\xfe\xde73x\xc8S\x13\xd0&\x0e\xcfoo\xd47V\xbf@\xd3\xfa\xd4|\x03\xa3\x8c\xd1*\xdeYU\xe3f\xc1\xdf\xbb\x1e#\'\x89F\x8e\xf2c\xdd\xb8\xea\x16\xbdE)P\xdf\xdd\xf5\xecV\x0f[\xfe8Ee\xb0\xeb\xcb\'\xa07fg\x004\xbfyxQ\xf1Z\xc8\xc9\xa48\xb4\xc8\xee\xfaSM$\xe1v(:\xe4\\\x99\xe6\xafdB\x87\xb7\xa0\xb1\\W\xb6\x81\xe2\xf5\xdb\x1b;\x1b\x85E\xdb-\xfb\x8d\xf8\x16n\xf0\xb0\xa2\xf9[\xc5\x018\xa2\xb9[=l\xb1N\xad\xb4\xe6\xa4"<\xd5j\xbee\x03\xf4\xb0\x85\x1c\xcb\x17\xe8a\x0br\x02I\x0f\xfb\xfd\xef\x04\xad\xf4\xd6\xc3r\x9c\xa1\x83\xe2\xb5\xd0-^\x02\xc5+\x9f\x9d\x1b(^\x8bU\x9e6,k<\x07\x9a\x89Q\x0cP\xbc\x16\xf2\xc0\xa9\xa0Z}"c\xaa\xc6\ne\xfb\x12\xcf\x81\x80\x0e\xd1\xa5\xbe\xed&RRo\xd5*\xc5\'!\xf7\xe8\xde\xe5\x96$\xfe\x84\xa1\xec\xaa\xccb\x8d\xbf7\xa9\xab@;\x9d\xda\xb6\xa6\x95#6\x13\xd4\xb2\x1c\xcdk\xb6\xac\xdcY\xbf\xed\x86H\xc2rhM\xcc\xdd\xfa\x044\x0f\xf16\x8c5\x17\xe1\xaaE\xf46\x8a\xd7K\xde\xfe\xed\xd0.y\xc4\xe0\xed+?6\x96\x15\xa5-\x94\x1d|\x1b\x1e\xdb\xad\xb7\x9c\x17\xc2[\xe8I\xb8jn\xc4\xde\xa0x-\xc4\xcdCM\xeb?t\xed\xb8w\xa9\x16\xcd\xa0\x99\x82\xb7\xbf^\xe5K\x01M\xebw\x8d\xedS\xd8\xe0\xed\xfd:g7\x17\xde]A\x82\x88:\xcdn\xd2\xb5\x11j\x18e\xcd\xac\x93\x134\xad\xe5\xa7\x1e\x96F;\xe5\xe1\xf5Q\xf1G\xf1Jg\xab\xe09\xd0\xc3\x1b\x04\xaf\xce\xadx}\xcab\xa6\xdd\x865\x1b\xff\xabn\x9eygc\xfct=\x11P.]\xfb\x8b\xb6\x1e\xf6\xf9j,\xfeJ\xc6\xb2\xb3Y\xc5k!\x07\x86\xa5h\xe0\x145P\xbc>\xf7)7\x8c\xd8\x12\xdb\xed[\xfd\x9d1\xe3\xeds\x83\xff\xa8\xc0\xb2\xa2\xef.\xb7\x14P\xbc\xda\xdd\xc8\xd6\xa5\x16\xeb\x81\x13Q\xcda\x94\xc33G\xfe$\xeaR\xcb\xc9\xb5\t\xde\xbe\xb8\n@\xd9bU\xab\xc59\x88\x02\xaa\x9e\x127\xd6\\\xaa(\xb9\xc2S\x95$\xae\x02\xdd\x9cR\x17\xa8V\xf9\x84;\x1dZ\x84\xb1\x10\xdb\xad\xaa\xe4\xeaz>"\xc5k\xb1\xfaA\xea\xab\xd2$F\xd1M\xb4\x165\xad\xdf\xf3\xd1\xf3\x8b\xbaA\xfb\xde{\xf7\n\xaa\xd5\xef\xa9\xed\xe1Ov\xccK\xfb\x1d\xcf\xcf\xee\xfa\x9d\x0b0S\x9e\xdd\x08f\xad}\xd0\x02(\xcdn\xd4\x86\x0b*\xee\x85\xb170\x7f\xe8\x15W\xa4K"\x90\x8c\xca\n\x0cc\xb2\x1b\xad\x96r\x12&hZ\xcb\xe7\x9c\x15Q\xef\xdaP\xb5Z~h\xd3$\x92\x1f\x14U\xc3\xec\xeaoP\xad\x16\xe7\x06\xb6u\xa9\xdf\x15\xe9\x19\x93\xe1\x0b;\xde\xd3\xf1\x04]\xeaV\xad>e\x93\xac\x84#\x8c\x9c\x045g\xfaEC\xdcV\xc7q\x86f\xfc\xbd\xcao\xff\xc4w\x94\xac.\xb5\xb8\xbc\x00[\xd3Z\xac\x8b\xef\xa9l\x01]j\xb1\n}F\x8bQ\x9e\xea\x9d\xf5\xb0\xa8f\xf7\x1ef\xff\x8c\xbaT^\xcd\x86C\x8d~\x7f\xfc\xe2nA_\x15\xf9j\x8c\xd3\xda~qod\xabZ-\xd6\x15$\xe3\x88}\xf6\xa2%9\xf4\xd9{\xe7\t\xbaT\x1e\xb1\xcb\xa1\x9b)1A\x97Z\xc8\x19\xde\xa3\x93\x9dZ?\x01\xdd\xaeMK\xd1\xfb\x8d\x9cT\xd0\xa5\xda\xf9\x0b\xe8%<\xc6\xb82\\&\x9f\x17\xf6\xb3\xae\x93\xe3t\x17s\x9d\xd6\xba\t\xba\xd43\x07r\x1c\xd9\x0e\x8fj\x95\x19G\x13T\xab\x14\xdf\x08q\xe0i\xf6\x93\x13T\xab4\xda\x83O\xe0\xd45\'8\xa6N\xb3\x07\x9e\xa0i-\xc4\xf8M\xa0Z-\x96i\\\xf0\xa9r\x12\x8f\x94i\xce\x0b\x13T\xab\xc5\xea\x172\xb6[\x94\xdb\x13\xcb\n\xeb\x00~Q\x12n\xcf4,\x8b\t\xbaT\xbfSM\xe1\xa9\xbc\xf6\x7f\x9ex\x8c[=\xeao\x0fojw\xca\x1a;\x8f\xfb\xe7\x9b\xdaM\xbfP\xba\xe5IX3\xe6\x11\xfbPo\xa4\xf2\xb3\xac0\x8dm\xbb\xc3\xa2\xa2\xd5\x82\x9a\x85\x9d\x05\xbd1\xe4\x1b:\x8f\xeb3\xa1\xe9\xb6\xda\xd2g5S\xcf\xea\xa9\x91\xde\x8c\xcaS\x8e\x9c\x8c\x9fh\x05m\xa9gX\x11Z\xa78y\xbaU%;\x14\xb3\xb9mmi\xb1Z\xdaG[\xcae3hKy\x1e-\xd0\x96\x16ti\x0e\x99J\x96a\xc1-\xd0\x96Z^\xc1V\x8f\xfasw\xc1v\x93F\xd4CYb\x0bgz*\xe5\x8a/\x1d\xb1\xe16|\xe9\xfaL\x19Q\x9f\xb7\x0f\x9c\xcf\xad<\xb5\xe8\xd6\x96>7\x08E8E\xe6\r\x865g\x99h\x0f\xe6<\xf5\xf1\xc9\x1b\x7f\xef\xdd~\xa1I\xd5\xfd\xcb\xc4\x81\x8bC1+\xe2\x87zc\x169i\x86\xdeH8\xcb\x12>\xd5\xcc\xe6\xed\xeb\n<\x7f\xa2\x03\xd4\xa3\xc5*^\xb3\x1fu\xa4\x1e-VW~\x98\x0b\x94/\xd5?3\x8f\xf6a\xd5\xa3\xc5\xa9\xc0\x04MV=ZN\xaa\xf3\xcf\xf9\x99\x1f\xf5hqZ\xda\xad<=\xee\xebv\xd9\x8fh\xd2\x1f\xe5)\xd5\xbcw#W,\xdb\xd0\xbb\xb2\x84vc\xec\xba\x83z\xd4\xdeLm\xe5)\xef\xaf\nhK\xf9\xf7b\x9eV\xbbc\xdc\xeaQ\x7f\xdf\x9d\xf1\xa9$\xcf2\xfc"q\xd8\x80\xde\xc8\x123\xb7o\x013\xb1r4\xbe\x82z\x94y\xd7\x05\xf4\xa1<\x7f\x93\xa2\xec.{\xd1/\x1a\xd5\xaaG\xf9\r\x16P\x80r\x9c?+\x1a\x9ey\x80>\xd4\xef\x9f\t5Y\x02\xef\xe3\xdcg\x94\xe7>\xd4\x9c\xb2\x19\xcfz\xc2\x9d\xa0\x1e\xb5q\x15A\x9b\xd1\xf1}\xfc\xca\xb0\xb5\xa5\xc5e\x85\xd8\xeaQ:\xe3\x84v\x93~\xbbI[z\xda\xb9\xc1S\x89\x06\xf0c\xd1\t\xdaR\x9e\xbf\x19\xb4\xa5\xf6\x17mm\xa9}\xbf[[j#6[=\xca\xec\xca\x04\xca\xd3B\x9el\x19\xd4\xa3\xcc\xedA}\xa8_\x19"\xaakN\xa2w$\xfe\x0cPs\x95\xf5*\x9d\xeeD\x18\x15\xe5)\xd4\\\xd7/\x948\xf9\x8f\xd6\xb28\x9f\x84\xad\xd3,\x07\xed\xf0\x07\xd0&\xfa\xdfP31\xe7o\xac9\xa9\xda\xdd\xf1c\x13(1}4/aY\xc3\x8f\xfdO\xdb\x95\xcaN\xd0ZV\xe7\xce\xb1\xb5\x96\xf5\xe8;\x1d\xca\xf6,\x1c\xd7\xd0n\x1f\xc2\x92\nh\xbd\x85M\x1a\x9f9\xb1\xce\x0bP\xbd\xe5\t(\xed\xdb\xf3\xa1l\x055e\xfd\xb8\x9cz\xe9\xf0T\xa8\xa6\xac_\x06l!\x17\x05D\x1b\xdf;\x9f\x7f\xaf\xa0\xd5j-\xab\xe3\xb7\x0b\xaa\x8e"nlT\x8b6a\x92G\xb4X5e\xb5#\xb6\xff\x1aW[MI\xed\x86\xf1\x1c\xd1,7\xad\x01\x9d\xa0n\xd8\x8a\xc8\x07\xedr\x0f\x1b\xca\xd2\xce\xedQD\xf2\xc8AEd\xb57\x08\x95\x9ey\x89{R\xacyZ\xbd\xa4-\xbb5\x8f\x15\xcf\xce\x07\xf4\x96=\x7fh7c$\xbf`\xbbEcn\x01\xc5\xdc+[\xf3XOzg\x8bb\xa6\xcej5\x9e\x8c&\xb9}H\xef,#\xe74Bgf\xdf\xf8O@\xf7\xfd\xbeE\xbbr\x027ZXkyB\'h\x1e+\xe5\xd7h\x8a\xe6\x9d\xf5\xe3=\x87\xee\x9aS\xde|\xa4b\xd1\x87\xc1^:h\x1e\xff\xa1e\xaf*\xa59\xb4\x14\xe6\x9c\xc0\x1bTF\xf7\xf1\r^\xf1\r\x8a\xe7\xde\xc5\xef\xb7\x8aj&\x96\xcd\xff\x13\xda@\xf3X\x9d\x86\xf7\xa2\xf1|\xdfV\x11Y)\xd2\xdb\x1dj\xdc\xdd\xdd/\x1a\xa0\x88\xacG~]lw\xb2j\x06\xdaU\xdd\xa2{\xaa\t\x8aH\xbb+\xd8\x8a\xc8\xea\xe2W[\x11Y\xad\x17z\xc3\x9a\xd3\x92_\x14\xca\xe2\xf7h+"mol\xcd#\x7fq0\xdb\xa6]\xaf\xb6\xe6\xb1Z\x7fo*\x8b;\xe4\xadj\xac\xf6N\xb3\xd0\xef\xd58\xa1+\xdb@\x11YOz\xf6\x8f\xab\x19U\x8d\xdfu\xe3\xee\xc2\xe86h\xf0\xdb\xcc\xef\xaa2\xc5\xfb\xee\x13\xcbV\xab[\xac_?\xc6\xccQ\xc4\xd8\xee\xc8\xc2\t4e_6xD\xf7I\x13\xf3i\xd6\xbf\x9b\xc7\x9d\xc3\xa8:t\xbb\x8f\xde\xa0[\xac\xdf{\xf6\xce\x8a\xc8O,+\xca\xf1X\xf3s\x07D\xb98\xbf\xcf<&{I\xc5\x9a\xf38\xa3\xf5\xbd\x05X\xa0[\xac?U\x8d\xf5\xc8\xca\xce\xbf\xd6\xe7\x8f\x9bG\x05\x94\x89\xd5\xf1\xea/\x9e\x0b\x9a\t.\xa2\xaa+7\xb3\x9bt\x8b~5\xe3\x19Z\xac2\xb1\x12k(\x832\xb1\x12\xaf\x0f\x95\x89\xd5\xf9_]\x9d~\x91W&\xd6\x93+\xc8\xa7\xfc\\E\xcbw\xee_VW^Lo,\xd0\x1eV\x1bqm\xa1\xe6\x8f\xd3\x1e\xc6\x9a+(}\xb6\xba\xb0Z\xf5\n\xa1;\xf2YA\xb7X\xf1T\x1e|>\x8b\xbe#\xd2-V\xe7\x0c\xb0\xd5\x85\x95ny\x12(\x13\xabUpSY\xf4b\xdd\xdaC\xae\xf9vhU\xe5x@\xfb-\xb7\xc3\xb1\xaf\xc4s\xef\xady\xed]}\xae\x0e}\xd6\xba\x82\xea\xc2/\xfa\xb4[\x92C\x9f\x18c\xc1\x8c\x99\xcf\x1e\xb8[\xeda%\xef;\xd4\x1e>g\xd8\xc5{\xe0\x88\xae)\xea\xef\x12\xd6:]E#*\xf9\x8e?\x11\xed\xb2\x8a\x96w\x8d\xbd\x93\xac\xa2\xe1-\xa4*.\xa0ql\x88_\x9f\x1d9\x16MM\xf6\xa2\x01]]nxC_\xdd\x9d\xd9\x0e\x1f\x87V\xd0\x0f\xdaY&\xa824\xe2h\x97ln\x97\xfbE\xcb\xa2K\xce\xfb\xb1\xafn\xf1G\xaaa\x15\xd5\x9c\xf25\xacW\xb8\x83zt1\xd5\xf9\x04n\x85`\xfd\x98\xfcG[!h\xd1\xad\x10\xacV]XC\xcdq\xfebN\xcc\xe7\xfd\xa2\xb7\x03\xa3\xca\xca\xde\xed\x86\xbb\xc5\x0c\n\xc1\xfa\x97!\xe5Ysj\x07\x95\xdf?\xf4\xbd\xdf/\x98\x13\xf3\x8b>*\x83\xda\x15M\x9b\xbbUQ\x03\xf8}\xaa\x82\xbb>B)\n\x91\xe3\xef}3\xfd\x05\x0f\x9c\xf0{\x919\xc0e\xef\xc5\x1a\x13h\xb7Z\x85 \xcf\x14\xd4\x00>o\x01\xef\xe9\x18-\xe2\xab\x16k\x16\xc7\xe386\xc8\xe1\xea>\x8c\xf6\x02\x1a@\x1bU\x03\xf4r\x91\xc0\xd8nQNQ\xd5ow\xe0\xc9T\xfd\xc2\x06\x9eL\xd5\xd3S\xb8\xb3\x0e\xe8\xa8\xa2^\x89o\x1fY\x07\x19k\xee\xc2\xb2\x80\x9e\x94\xf8\xe4\xe5\xe6~\x03\x85 \xf7s\x03\r\xa0\x8dP\x01\xaa\xee\x944\x7f\x93W\x08V\xcb\xbd<\xa1\x13\x14\x82\xd59yn\x95\x1f\xc5\x19B\xce\xb5f\xf6u\x0bT~\x95\xb8\xe2\xa8\xf2\xab\xee\x9e}\xab\xfc\xecns\xab\xfc|\xbc\xae\xc6\x9a\xdf=C\xee\xa0\xd4\xfb\xa2\xcf\xdc\xcfM\xd1w7\x92\x1b(\x04\x9f\xb2\xd5\xaa\xfc\x9e\xb8Y\x12^\xfd.\x1bt\xb8\x13t|\xdf\x9a\x9f;\xdcl\xd1\x81Y\x893\xf6d_\xe2W\xd0\xcc\xee:\x81R\xaf\x92;t\x02\x95\x1f\xed\'\xdf\x9dj,\xdb\x1b\xaff\xb1\xddt\x8bS\\;\xcd\xa3\xad\xd4\xe3\xd5,[\xb4\x89\x92\xda\x95m\xa0\xe3\xe3gN\x0e\x1d^\xa9W\x7f\xaa\xfc\xe8\xee\xc9\xa3\xe8AwQ_\x15\x9f\xd7\x92\xf7W\xc3\x95\xad\x92\xc3(\xb6\x9b\x95\xf9\xd3B\x04\xa32\xef\xfaE\xeb\xdeA\xe5\x02*\xbf\'\x92\x801\x8a\x825?g\xab7oKD\xb7>\xe5\x06\x95\xdf\x83f\x9e\x83\xb6\xaf\x96C\xf3\x92\xdd\xa6\x9b\x0b7\xe8\xf8\xfc\r\x11\xa3\x92\xdb=\xd6\x8c\x1e\xfb[mW\xad\x03\xf0\xa3^\xe1\x95\x7f\x81\xda\xce~S\xb6\xda\xae\xda\xdb\xe1\x1aj\xb6<\xa8]\xb3]E\xa1\xec\x14\xdf\x9e\x80\x12+\xac`\xcd\xc4\xad-X\xb3\xf2\xae#\x8a\xe7\x85\xad\xb6\xb3\xa7\x98\xad\xa7\xab\x8e_\xb7\xf5t\x0fZe\xd7\x17\xcbV\x89"FT\xcf\x92\xb1\xe6%\xbc\xbe\xf8\xcc\x8dgwl\xb7/\xd9\x13\x9a_\x14\xd6\xbanV\x95\x0cj\xbbzt\xf5\xe9a?\x99\xce(s\x8a\xb6\xda\xee\xf9E\x95yP\x80\x16\xb9\xf3\xea\xe6\x8cSAmW?&\x8b\x9c\xa0M\xf4)\xfd\xf4]\x10To\x88\xfa\xfb\x85\xad\x85\\\xf4\x11\x95|@\x9f\x80\xeeHB\x02\xb5\xdd?tl\xa6\xe2\x9bC0\xa2\xf3f%\xd7\'\xa05G]\xeaUi\x0e\n\xff\xf92\xf37\xec\'\x1d\x8aj\xbb\xfa9\xe7\xd2\xd5\xf8\xe4\x02-\x9e\xbd\x85\xdfj;\xbam\xa1\x0c\x92\xd52\x8d\x1f-^=)\xb8\xaf#\xba\x95z\x9e\x1bP\xa9f\xd5\x89\x0cs\xe7\x95A\x8bW\x89\x17\x84Z\xbc\xea\xf4\x1a[\x8bWI-\xbb@\x8b\xc7\x91\xc0\x0cZ\xbcjY\xca\x99\xfaYwn\x01\xd5\xbc\x0f\xfb\xa9\xd4\xf18\x85\x9a\xf5\x8c\x93\xe8\xa9\xea\xcf\xb2^\x8b\xe7\xb9.7\xd5\x9c\x8c\x9eNw\x9b\x16\xbd}\x8eH{#\x06\xe8\xc7\xad9\xd0\xcfU\xb4\xc3\xc3|\xcbn\xd0\xe2\xd1\xd8\x08\xeb\xd50_\xd8\xe1\xd0\x92E\'2\xde\x1d\xd4\xa3\x9b\xc8\x16\x9d\xa2\xc5{k\xee{\x86\x96[\xd1\xb0c\xc4\x1c\x91\xccu\xa9\x0eU\x1er\xfcEK\xca\x02\xda\x80u\xc0\xb3[\xfd\x81\xcf\xa3\x9df\xb7\xb9\xe5\x19\xa7;\xeb\xadz\xab\xceCr\xab\xde\xec\tw\xab\xde\xfc\x0e\xaab\xcd\xf3\xe6h\xde[s\xda\xdf\xd0\x8c\xb9\x1ayW0A\x13\xc7q\xa4\x06\xaa7^\xaf\x12\xa8\xde\xf8.&\x83\xae\xcd\xaf9\x05\x9f\n\xbd\xd1\xb6\xea\xed{\xd6hz\x12\xd95\xd7=\xae\xf2\x04\xd5\xdb\x17\xdd_gT\xbd}\xcf\xdd\xdb?\xb6\x80\xae\xcd\xee\xdb\xb7&\xce\xaf\x1b\t\x7f\x11i\x1eo\xea\xc9,n3\xd3\x8c+\xd4\xc4U\xebBvc\xbbI\xd7\xabi\xa2L\xa8k\xe3\xf5\xaa\x83\xae\x8dW\xa4eQ\xf5c\x9c&^g\xd1z[][=iL\x00\xbd\xe5k5Ok;\xa3\xb4>\xff/\xa3]\xd6X\xca\xa8\xf8DN\x06\x7f\xf7\xe1\xf7\x0eq\xd26}E\x9a8\x7f\xb7H\xb3\xdb8\x89\xc5\xb2\x95\xef\x08\xfe)_\xfc\t\xf7Q\xbdU\xa7M\xdb\xba\xb6j]n\x1eM\x9c\xe7\xf6\x14lWW\xfe\xd8n\x17_\x97\xb7\xdd\xb4\xef\x802j\xe2\xaa\xd5[e\xfaEC\xeeR\xd7\xf1t\x9c\xb1\xe6,\xf7\xb0\xd0\x1bYfJ([\xc4I;\xb6\xabh\xac\xb9\xc9\xd9*\x96\xad]N|\xb1]u\xb8Zf.L\xd0\xb5\xf1\xba\xd1\x1dZ\xd4\xa5j\x1d\x19e\x11U\x97\x1b\xfa\xbdZ\xf6\xb3\x8e\xf1vz\x83\x92\xdb\x0e\xd1\xc9hl\xb7f\xa3j|Q]\x19\xd6\x91G\xc1h\xb2\xca5\x9e\xa1\xc5\xa1\xa4\x1c\xa7\xf9\x9b\x92\x99\x83\x878\xd2V\x81\xf1M+*\xc8*)m+h\xc4\x98W\x90A#\xc6o\xa1\x83F\xec\xb9\xc5[0\x7fsl7m\xfeF\xc6\x0c\x83t/\xb9\xcb~b\xd9\xc4^po\xbb>C\xd9}\xdc\xab$\xfcE\x99\xbd\xe0\xa0\'s5\xe8\x89\x8bxc\xcd\xe4\xc0\x90\xb0fQ\xaf\xe0/\x12\xe5ir\x9c|\x8f\xb2\x92\x0b\xdbe\xd5\xb9\x7f*\xcc!X\x7fj\xc4\xaa\xcb\x82q\xd1\x98\xbc\xbbh\xb5n\xdd\x9b\x91\xce\xeb8\x07\x7f>\xf3\x9fv\xa9\x1e\x94\x89\x7fJ\x1f\xcfD}\xb4<\xb4\x1b\xd9\xab\xf7[\xf62\xab\x19\xb4K\xdc\x80D5\xab\x96\'\x9dV\x86\xad\xc6\xaa\xce\x01i\xeb\xad,o\xf3JTs\xb6\x9a)\xbf\xbfb\xb4\xc8\xb8Jf\xbd\xba\x05\xbd\x9c\xee\xd8>\x95\xa2\x97\xe9\x8d?\xfd\x91_\t\x1f\xadG\xfb\xbe}a\x0bG\x94\xda}\x14F\xcd1\x15\xb7\x86\xa8Y\x97\x8c\x88\xea\x1dA!t\xca\xe9)\xa2\xb7\xb8\xcc\xc5v\xd3\x11\xd5LR\t\xd1q3+,\xa2]]\xd7\xdc\xef-\x16\xadVC\xf4\x8f\x0b\xb9v\x94\xb8w\x8bN@\xf9\x17e\xab?j6\xdf\x04\xf5\xe4\x90l\xc8\x11m\xcaVr\xedvP\x185\x1b7{\xb8\xf1\xcd\xcd\x85\xad!j\xf4u.\xa0!j.Z\xbbUB\xcd\xce\x94Ga\xd4\\\xdc{\xab\x84\x9a\xd5\xc3V\xac9\xa93|\xac\xf9\xb6*\xa1fo\x97\n\xb6\xdb\x9303\x03:\xf5D\x10\xd1%\xcc\xcc\x80b\xde\xe1\xad\xf4\xf1s\x90P\xcd\x9b\x06\xbd\xa1s0\xa2\xa2\xa5\xbd\x1c\xda,*QS\xa8y\xca]yD\xc5\xadb\xd7|Y^P:\xae\x0c7\xbdA\x89Q|\xdc\x98l\xa0\xf4i\xce\xaf\xfe\xfa\xf9{/\xfeEYny\xdc3WP\xfa\xb4\xaff\xea\xe6\x1b\xc0\x88\xceLZ\xf8Psz\xbdX\xbbC\xab0$\xe3/\xa2\xd8\x08\xa3\x9a[\'\xa2\xa2v\x07T9E\xa6]\xca\x8c\xd6\x88\x7f5@\x07\xd4\x90K\x1c\xfc\x18c\xd9,w1\xb1,j=\x1e\x06{s_\xf6\xad\xe5i\'\xe6\xcf\x95\xcd\xfb\x9d\xa0\xd6i\xd6-\xaaQ\xcd\xa2\xff\x85\xa7\xcaV\xad\xd3\x8e\xae>\xd9\x8c\xf6\x01Z\x9ef\x9d\xff\x0b\xfe\xa2,L\xf2\x88\x96f\xd5:\xed\xe4u\x10\xdb\xcd\x92\x9b\x12\xca.Y\xeb6\xda^\x05\xcaP\xb4\xbe>\xbd\x03\xf48_\x143g1J\xd9\xbe\x00\x95v\x13\xf6\xc6\xa8\xc2)\n\xe8J|j\x8b\xbfwLq\x0e\x8f\xa8\xf2\'7\x9a_\xce\xe7t(\xe6A\xd8j\x9dgUIp\x0e%tUa\x0e\x84\xde@\xdd\x13\xa3\x0f\xe37\xe4\x88\x8ch\xfb\x85\x12\x83=\xd3,k\xc2B\xcf\xbaW\t\n\xeel\xd6\xf6fQQp_\xf9\xf4\re\xf4\x90\x83\xec8\x07a\x96)/(\xce\xb2\xdbjyx\x1e-\xd0\xf24\x1b\x7f\x8ek\x8e\xfa\xc9<z\x9c\xe6n\xb4\xb7\x1e\x87j\x0e9\xc8JXU\x84I\x1ek\xce\xc8fiXs\x96\x9c\x11\xb1\xe6"k]\xac\xd9p\x8a\x8a\xf9:c\xa60\xbf\x12\xc6\xb2\xdaW%\xb4\x9b^=\xce\xcb\x81\x8c\xe8\xc3\x82\xab\r45_\xf4\x89\xc6\x97\xa5h\xdaq\xfe\xc0`\x7f\x9e9\xbdYkK\x06\xc5\xcdw\x1em\x05\xe8p\xe8\xe6\xaaa\xb6\xafg\x9d\xbcy\x8d\xfd\xc4\x9a\xabU\xdc|\xd7\x9c2Y\xb7\xe8\xd0pj\x0bh\xbbE\xd5\x18\xd0\x8eJ\x81;\xd6\xcc\xb9e\x05\xf5\x8a\x9bg\x8d\xf5\xb9\xc0\x1ay\xbf\'P\xdc\xf83]D/Qp\'\x1aW\xe5\'*\xeao7\x8f\xc2\xddS9\xeer3\xcd\x05\xd1\xf2\xc0\x1c\xccV\x8f\xd3\xac\x9a\xb2\x1c\xe6 f\xfb\xf2\'\\\x9a\xbf\xe89\xc0\xe8f\x855\xd0\xe3\x9c\xf7\x84\xb1fPF\\\xb0\xe6\x84\x9c>\x1d\x147t\xb6J\t\x147\xfe\xb4\xf8(n\x9a\xf5\x80mTs2\xfc\xf6\x8f\xac\xde\xa8\xc7i\xe4[\x8b\x8a\x9bF\xae \rT3>\xeaR\xe9\x99\x87\xec\'\xab\x19\x93\x1d\x147\xfc\x160\xafV\xa3;/\xcc\xd8\xc5\xa7\xe3\xe6P\xcab\x93\xb1\xddR\x84I^O_\xc9\xad\x9ai\'U#\xa0\xb2s{kN\xefm\xcbph\x93\x9c\xb6\x9fjN|\xdd\xa1=\xc9ZW\xcdI\xa49\x14w2[\x17\xd3N\xbe\xb5n\xc4\xde\x98W\xab\x1d=$\xabY\xcd\x1a\xe8b\x9a\xe3\x8c1jN\xc7\xa17\xe6-\xca\xc4\x1av\xb9\xc8\x1b\x817\x98\xdf\xbd\xca\x04]L\xfbcY\xe4\xc5^\xd9\xb1\xe6\x0e\x9a\x8b\x0b\xc6d\xd9\xe3*\'\xd0\xc5|\x9f9O^\xaf`l\xe0\rQ\xc5\xb7_\x17{\xef\\\xae\xaf\x86\xa0z\x7f\xc4\xeb\x86fqmfm\x9f\xa0^i\'\x9d\xf5\xa7\x99\xef\xe0\x02m\x8b\xdf\xd7\xd5P\xb3\xdd\xd7A\xcd\xea\x08\xd4t\x87\x1cN\xa9\xed\xdd\xc9<g+`\xec\x7f\x1et3p2\xa8W\x1a\xeaa\x8bA\xcb{Z\xec\xa0^\xe1w\x94\x05\x15>\xf0\xd6\xa7\xfcwT\xdd\xedRl7D{\xa6C[\x97\x15)\x96\x15\xc7\xb6\x88\x0e\x98)\x8c\xf6*\xebU\x0b\xa7\xd4)\xdc\x80Pvi\x1e\xc0\x80N9\xe1~b\xcd\x03fJ\xa2\xb7\xa0\x9c\xcfs??\xea\x95\xe6\x94\x89W\xa2\xb7 \xae\x11\xd0\xee\xb2\xea\x15?\xcb\xf8\xfdV>K\xc6\xb2\xbb7\x86E\xbb|\x7f\x9b\xde \x04n\xcf\xf9\xa9*\xf5\x95\xaa\xfc\xda\xf1\xfcK\xabJ-V\xbd\xf2\xdc\\`\xee\x15ZU\xd0g{\xebSx.,\xd0\xa7\xb4\xa3\x16\xaf\x9b\xfb\x85\x0e\xfa\x14\x1f\t\xac\xa1\xe6\xcbeD\xfd\xf4\xe3\xfa\\C\xbbz\xe3Y\xf0\x17\x15eg\x85g\xee\xd9*P\x9a\xf5\xae$\x14\xbd\x1c\xb7>\xa5Y\xd6_\xc6\xb2z\xfb\x10Q\xda_\xa5Xs"\xb7UA\xa7\xec\x82\x02Jo\x81\xd1\xc6\xea\x95\x88\xa6\xca\xd1\xadk\xf7d&\x87\xf6\xad"i\xa4\xaa@\x15\xc9\x17\xcd\xea\x90\xd3u\xcf\x00z\x9c\x8f?\xa5^\t\xdf\xc2\xb8\xc5\x85\xbb\x9b\x13n\x01\x9dH#\xbfz\x8b\xce%\x8c\xa3n\xce\xbf\xcd\xa1\xad2\x9f?\xd6\x8c\x1c\x9b\x0b\xc6sy\x15\xa0U\xd1\xfa\xf2d0\xa3\xd3\xb7lG\x1d_\xa5\xb9/w|\xd7\x7f\x9b\x83z\xc6A\x15\xc9\xf1^\xf2\xbc\xe6\\\rW\x06\xba\x11{T$\xed\xa4@\xf9\xc7\xab\xe7{\xe7\x05*\x12\x7f\x97Z\xb1\xe6\xb2dm\x8fe\xc5\xe9"\xd6\x8cy\xc4\xb6\x8a\x84\xd0\x90\x17 \xa0y\n\xdf,\xd6,\n\x94X\xf3\x1e9\r4&|Ss\x83N\xa4}\\\xbe\x98L\xbf7\x8b\xc7\xc20\xf7\xfb\x98w\xa9!\x83=0\xabC\xcd\xbd\x8a\x17M\xfcE\xa2,\x86\xdf;$\x92\x1f\xd0\xd1%~\x15\xdbU\xb7\x99Xs\x978\xff\xd0\xdb\x87\xa0\xf0\x1d\xa7\xfb\x85\x8b~\x11)\xf4\x13\xbd\x05\xd7\x93\x1f\xf9JVP\x82x\xbe\n\xf5\x95\xf1\xec\x1a\xc7X\x10\xa1FM\xe9\xdeBq(\xe5}\x80\xd1^\xdf\x9cM\xc3\xa2\x15\xf4)0\xda_\xa5\x00d7\xdb\xe8\xe3\xb0\x91Q\'b\xbf\xbf\x8c\xe2=\xddE\xf37\xbb|mr{\x18\xb2\x8dL\xb3\xf2w\xd0z\xf0\xbd\xd5\x00\xbd\x86\xfd\x96m\xad\x07\xcd\xb2\xb4@\xaf\xf1D\x89\x07\xc4\x9fK|\xaa\xd7\x8d3|5B\xd9\x9d\x895\x81\x9a\xe3\xf9:C\x0e\xc1\xad\xe6h\xa4\xb9@5\xc7\x83f>\xf1}\xa69\x0f\x0ePd\xf8\xb3s\xc2~\xa6\xac\x1f\t\xfb\xcads\x8b5\x17\xa3\xc88\xb1YN(*2\xdaQ_6\xcd\x0e\x193\r5\xeb\xb1O\xa8p\\\xf1\xf7faY\xcc\xe3\xd79\xbeA\xf18\x02T9\xdb\x99~\x91\xdc-\xda\xb70@s\xc1_\xc9\xe2\xd0\xa49A\x02Z\xb3Q\'\xbd5k\xae\xc6\xf3SU\xdf\xee\xbb+\xf8\x98\xb7@\x8a\x0c\xee\xc9\x05\x8a\x8c\xe6\xdc\xfb\xb7"\xc3\xbf\x85Gs\xd1~\xea5\xf8|\x84\x99\x86\x1a)\x13\x0b\xe85\x1a\xb9\xd97\xd0\\4\xeb#WB\xbb1v]As\xf1\x94-\xc2\xcfY\xef\xae\xfe\xedo\xd0\\<\x91@\xf1\xae\x84_\xd4\xad\xe6\xa29M\xcd\xd6\\4r\x11,\xa0\xaah\'Fw\xac\xd9\xe4 [\xe6\xfb\x8b\xca\x88fY\xca\x8cv\xab\x8ch\x07\xae8\xa2\xe2\xc1~\xad\xe3\xbd\x06\xbd#\xab\x8b9E0\x18\xad2\xbbC\xcd3\xc9\xae`\x19\xeee\x03e\x04\x9f\xd9-\xda&\xed\xae\xff\x98\xe4\xed\xc0\x15\xffc\xec\xb7\x93\xd3E2,V`\xa1\x7f\xe4\x06p\x81\xf6\xa1\xa1\x03\xffvP\t\xed\xa67*^@\xfb@q\xc2\\A\xbf`W\xfe\xad}\xb0{\xc2\xadn\xb0\xbd\xb1\xf5\x0b\xcdj\xe1o\xea\xc9d\xd5\r~\xbdJX\x96tm\x84b\xd4\xe5\xa2g.\xa2\xb7\x02\x94s\x9f\xe13g\xd1\x02\xdc\xc7\xf3o>\xf4\xd5\xb4\xe8\xa4x\xce\x1f\xbf\xfdT\xf3\x1fc\xdf\xc7\x9f\x1f~;}a!C\xca\xe7\xc0\xa3H\xd4n\xb2*\x83f5\xcb7\x96-\xe2\xfb\x11Qr[\xa5v%\xab\x0b\x94\xa5\x08\xe4\xc3\xc9\xef8r\xde\xf8$\xa0M\xa2\x88\x0f\xfa\x9fy\x84\xceZ\x84\xe6\nQ\xa6B5k\xc6\x81\x88f\xe1\x03\xef\x9a\xd9=\xf8\x88N\xe0\xd5\xfb\x9a\x13\x96\xa5\x9c 7\xa2\xb5[N~\'\r\xef\x04^}?\xb1v\xe1\x99oY\xdb\x03\xaa\x9e{\x11]U\x1cq\xe3\xef\xed\xe2\xd2\x1c\xd1\xc4.\xcd\xf6\xa9&\xb0\xee\xfb\xd1U>\xbd5S\x1c\xe9a\xddw\xebg\xdeBY\xbd\xc1o\xa1\xec\xe5b\xf5\xfffZ?\xba6\x85\x9a[\x13W\xf9\x80\xee\xe8G\x03^}?*\x14\x9ev\xc3\x0c%>\x7f\xa7=p\x06\xd6}\xa7\xc8gW\x94\x1db7\xeb\xbe\xbbH\x02\xa3\xabYN~w\xe7\x14A\x8b\xe5\xe4w:=e\x8bv\xcb\xba\xef\xb4N\x16A/\x9b\x97\'\x1d\xd7\x8d\x84\xbf\x97f\xf7}\xf8\xbd\x1e\xad\x96u\xdfO\xeev\x80v\xcb\xc9\xef\xdf\x1b|\x8c\xf60\xba\x18\xfd\x044\xe73\x1a8\x18\x98}\xa3\x1f\x9d\x97\xdc/B\xd6}?rM\xd3q5+?\xdb-\xf4~\xc5-\xf9sF\xeb\xe1\r"\xaf\xbe\xdb;\xcdv\x18u\x03x\xf5\xdd\xdd\x1en^}w\x1c\xaa\xcd\xab\xefv\x1f\xdb\xb0l*6\x0bF\'}\nf\xc1\xe8\x18\x85\xa0,\x18\x9d\xd4:\xc8\x8d\xff\x8e\x8d$yx\xdf\x9a\xc3\xaa\xd2\x1d\x9a \xba\xb5\x99\xf3\x9d\\^\xb3\xa27\x8d\xc9\xcd\x8d\xef\xe4\xc4;\x1c\x8a\xb7<\x9b\x1b\xffm\x97\xf2<\x12:*\xc4\xcdr\xac9\xbfwOS\xd1\xb4W\xe0\xc0\xf9\x0cOUD\xb3\x1c\xd1,\x91\xb1\xf8\x8bH\xfbOh\x11\x95_\xac\xb9Oq\x15\x88h\x15\xa78S60B\xf3qGA\xbf(\x89?\x12\xa0]\xa2[f\xa6x4e\xcb~\xe7\x19Z-\xea\xd9\xef\xfc\xcc\x16Ue\xe2\xe5\x9ej:TW\xb3O>\xae9\xf5\xf0\xcc\xc3\xa2K8\t9\xac\x84UV\xb3P\xb6bd\x8c\xd6\x8d\x8a75\x0f7\x9e\x9e\x8a\xd8\xef\xfd\xc8\x08-\xe6\xeb\xbc\x80\x1b\xdf\x8f\xdc\xad\x12\xf6f\xc8Wi\xa1\xe6\x8fS\t\xc5g\xee\xe2C\x15\x9f\xb9O^\'c\xcd+\xcb9\xa5\x98yT\x81\xfd\xde\xc9cp)Z\xe8\xcb\xbe\xd9\xef_\xf4\x96\xb2\x11\xdd\xd9d\x90\x1b\xffEK\xb2\xec\xf7N\xca\xb5\xe6\xd04\x84\x0b\x11\xd0\xd2\xc4\x978\xd6\xac.F\x11\x15\xfeUD\xcb-+a,+\x1a|@\x8b\xacu\x01\x1d\xe9\x17\xda\x8ae\xbfw\xe7\x00\xcch\x93\xdc\xdf\xb1\xe6\xaan3\x11\xbd\x85\x11\x1aQ=\x0f\x96\xe3i1\xfb\x19\x1avn\xc5\x9ca\x91\x1b\xcf\xf3\xa8\x08\xea\xf3\xa6\xc5\xb2\xb7D\x11\xcbq\xc7X\xb0\xdd\xa4\x1eGq\x96\x89\xb7\x12\xa0\xe2\xcbd\xdf`\x01n|\'\x16\xcd\x02n\xfc\x13\x85\xc0\xc8\xf6\xc3\x8d\xef\xee\x06a\xb3\xdf\xa9\xaf\x88\xfd\xdeO\x1et\x9f\xaa\xbd\x11v}5\xac\x84SN\xa9\xd5|\x17\x90\xc1\xde\x8f\xca\xf1j\xbeV\x0b\x98\xf3\xfe\x8cS\xb0]d\xbfo\x06;\xad9\xe1\x1cZO\xf3w3\xe7\xa9\xe6\x90y\xa7\x86w${\xb3\x88\xaa\x9a\xf2\x13\xd0\xfb\xe6\x13nDkc\xce\xa7\xed\xe7!\xa8z,$\xea\xe7%\xe7P36nd\xbfw\xcbW\xb9\xfd[\x08Q\xa6\x80\xb6!\\\x88j\xd6X\xcc\n\xd1\x8fnQ\xee\rbV\x88~\xd2\x95\xc3\xef\x95\x15\tzrXn|\xff\xb8\xcc\xc2\x99j\x96\xacy\xef3\x8f\xdd\x93y)\xda6\x17\xa2d`\xbf\xf7?\xbf\xcd\x1bn\xd2/\x98\x83\xe5\xbdg\xcf\x8a\xe6\xff\xd7\x0b\xdc\xb3\xc3\x1c\xcc\xef-|\x02~\xbb\xdd\xe7\\\xed\xd7\xfc\xdd\xfcvzGA{\xd8N\xe7\xd0\xcd~\xef\xd6S\xb1b\xcd\xe4\x92QC\xcd\xeaK\\\xa9f\xc9\x9e\xe3\x9e*8N\xb4\xe3\xb9\xbbPY\xb9K\x85v\x87\xa8\xb0\xcd/\n>\xbd\xcd\x9c\x7f\x07p\xd4;9\\M\x8bj\xdeC\xd7WEP\xeb\xd3\x0b\xbfW3\xd1\xb4c\x0c*\x1d\xfa\n9\xea\xcf\xf9\xb70\xe73\xf6\xc6\x94{\xd8O,{[\x06\xfbs\x0b\x80\xee\r\xfc{\xa7\xf0F\xc2\x1bL\xb7\xe5\xb7\xfb\xdd\x08\xfd^]7\xe0-\xcc_\xa8\xd1\x0f\xb6\xd3\xea}\xc1\x88\r\xfb\xf6\xe4\xd0\xbd\xaaL`\xb0\x7f{rvQ\xdc\x84v\xc7\xb4\xfcv\x8e\xe5N`\xb0wb\xc0V\xe0\xa8\xdb\xb9\x0f\xa8x:]\xed\xd7\x1c\xdc\x0cv\xda\xc7~\xbf\xbf\x0f\x9b\xb4\x93\x97E\x05\x06{\xb7\x8e\xa95\xd4|\xc9\xbaQ\xb1f\x13\t\xeca\x7f\xe53,tw[\xba\x19\xec\xdd\xf1\xdb7\x83\xdd\xc7\xcc\x0b>\x95q\x9a\x8ah\xb5\x19\x16l|rs\xd4\xfd\xcapB;p\xd4\xbb\xd5\x1f1\xda$\xde\xde\x7f\xaeW\xc7\xb7\xb09\xeav7\xb29\xea|\xb6\xb2h\xd1}N\xd7\xbb\x98\x90/\xa6\x9b\xd3\xf1\x02\x16\xba\x7f\x83\t\x9f\x19\xf7u\\V\xf5\x83\x9fc?\x0b\xaa\xebU\xff\xb5\x0b\xb2\xe8\x00\x06\xbb\x8f\xba\x14\xeaI\xc9\xfcn\xfb9\x01\x83\xddF\x12\xaeJoP\xb3\x13\x06\xb4\x0b\xa3\x1b\xde`\x933\xdd01\xa8\x05,\xf4\xfe9\xe5m\x89e\xe5\xcez\x97\xd5sY\r\xed^\xc7l\x05\xfdg\xb6\x02[3\xa3\xb7d\x1c\x88O\x85\xda\x96\xcdB\xb7q\xfe\xcdB\xe7Xnw(\xfa\xc9l\x8e:\xb7\x9b\x80\xa3\xfe\xfd\xb2?\xbc\x91\xd7\x05\xf4}\xaa\xd7_%\xb8\xcd\x84\xb2]]\x14\xe2\xef\x15%H\xfc\xbde\tg,\x94-\xcb\xf0\xcc%\xce\x9f\xb3\xa2\x89\x98\xd5\x9b\xa3\xfe\xdc\xc4u\xd9\xe7\x84\xb2\xdb\xd7\xe5V4\xd39\xf4\xa2\xdf[5\x0b\xd50\xd1\xda\x1b\x98\xe4\x9d8\x81\xc9\xa1\xcd\xe5\xaa\xd0\xef\xd1p(ytg\x1a\xcf\xc5\xe4\xaa8\xdc\xe0_\xe5\xd0\xae\xa2\x97<U\xf95\x8f\x04\xad\x96I\xee\xd7X\x9e\xfb\xea\xef\xedV\x95i\xd1*l\xd2i\xda\xc5\x9c\x02\xc7\xb2\x9fi\xee\x16o`\xa1w\xcb\xfa+\xa1\xe6\x8f\xdd\xc9\xcc\xe3\xeda\xa1v\xab\xe1\xf4\x1eV\xd1\xcd$\xf7\xa7\xb6L\xbd\xa1\xea\x95i\xf6*\x13\x98\xe4\x1c\x83\xca\xc0B\xef\xc4d\xbb\x81g\xeeo=n\xac\xb9\x0c\x9b5\xa0\x1f\x9c\x87\xb1\xdd$1\x99y\x9c)\xf4\x8b\x84\x9b\x87h\xb3\\q\xbf\x17\xa5\xdf\x9b\x9a\xe5\x8a\xf7\x9f\xde\xfe\xdd\xf2E3\xb5\x9b~\xa2\xd3\x8cI9/\x84\xfd\xc6<E/\xafr\xe8\xc9%\xe8e#\x18K\x7fQ\xf8\xb2\xaf\xf0\xed.\xf2u^\xba\xf7\x0e\xcf\x1c\xcav\xcd\xdc\xb1\xcc\xa8C\x17}\xba\x05 F7\xaf\xed\x19X\xd9\xdf\xf8\x15\xe6\xa8\xda\x8c\xee\xfe\xf58*\xec\x9e\xf4\xb6\xfbz\x94\x95\x06\x9cm\xe62e\xe0lw\xeb\x9d\x95\xf0\x17\xd1\xaar\x87\x9a/\xab\xf5X\xbf\xce\x0b\xf0\x16n\xb9w^f\xe4\x0c\x87\x92B\x81\x9f9[Fw?\xaa\xdd\xcd\xd80\xe8\xc51\xe4+\x1f\xda]\x0e\xbdEU\x11\xdb\xed\xba\'\\fw=\x80\x95\xdd\xad\x9a\x92\xc7$\xb3\xd1\xfex\xb9\xbc\x12&\xe0l\xf3<J\xc0\xd9&.\xc4\xab\x04\x89e\xe5\x0c\x1b\xda\x15\x95A\xc6vG#\xaf\xfbO,\xdb:9z\xc1/B^\xdfftw\xd2-V\xe0lwR\xdb5`e\xdb\x91\xb3Y\xd9\x1c\x1b\xb9\x81w\xddO\x99,\xd2}\x8c|f*[\x88\x11\x8a\xe8`\xbe\xa8{\xe6t;4\xb1_\xd0\x1f\xd3\xb8[W\xcc\x87\x1d\xdd\xad\x9b\xc1\xc3C\xee\xa8\xd0\xdf_g\xacY\xce\xfb\x11\xbd\x9b\xf5Q\xf7w^\xd4n\xba\xad\'\xf9\xb0\x8e\xe5-\xa0Q\x1d\x8c\xae\xe3\x83\xdeQ\xb7\xe8\xb4\xae\xe3\x83|\x03\x96C\xd1{g3\x9c\x07\x9d\xf7\x8bE%Oz|\xaa\xa4y-#\x9ad}v}U\x05\xb5J\xdb\x17\xad\xaf\xe7^rh\xb9i\xeec\xcd\xcd\xb2\xa3\xc7\x91\x9f\x13\xd1!\xd1\xbc\xf33\xd7C\xbb\x03\xf8\xcf\xbe\x9f\x1f\xfe\xf3\xb0w\xc7\x0f\xffy\x9c\x18\xceW@i\xa64*\xdbD\xf1\x1aQ\xf1\x90\x8c(\xdd\xa5V\xaa\xb9\x08\xdb?\x96\xcd\xd69\xdc\x8f\x1cB\xe9\xbb_\xb0\xe6R-\xc3y8\xce\xd8f)\x0f\xf2\x19\xab\x0e\xdd_\xba\x05,\xe5/J\xce\x00\x84\xe6!ND\xf1\xfdj\xc45\x991\x89\x1c\xe6a\xfd\xdb\x19\xcd\xa2\x87\rhkrw\x1cPU\xd9\xc7\x9a\x9b\xf0\t\x01\xbd\x85\t\x13k.\x12\xc1\x88e5\x82\x11\xd0\x91%\x82\xe1\x9e\xf9\x06\x96\xf2\xb0\xaek\x8cJ\x0e\x14\x18Wr>\x02\xf4\x96\xddW:\xad\xedG\xb4\x01\x87y\xd8\x9b)\x9e\x83\xea\x88\x1b\xd1"75fU\t75\xe7\xf9\xfbp\x98\xe9\x99_N\xe0\'\x87\x9a%Sv,\x9b\x07gI\xf8\x04\x94\xb4\xc3\x0f\xc3y8^\xc1\xe60\xf3\xa8\xab\xc0C\x1et\xde/\x0e\x9d\xb7\xb0\x86B\xbb\xbd\xc8z\x95\xcd\xfc\x1d?Q\xe40\x8fc\\%\x9b\xd9\x8d\xfe\xde\xff\xd0\xb5#\x905\x0b\x9a^\xfes\xb9\x81\xa5<\xd0k\xb7\x16\x8b\xc2\x89o\xb3\x94i\xdd\x08\'\xbe\x80\xd6eY\xca\x83\xa2\xb5\xc9\xa1\xb5Y\x962\x7fq\xbaE\x85\'\x03\xfd\\~\xa1Y\xa3.\x01\x1d\xdd2\x9c\x9f\x91#\x9a\xc7Xso\xb2\x9aEt\xc8z\x95\xcd\xaeoX4[\x96\xf2\xb0\xa7TB\xe9f\x8aG\xec8\xa2\xd6\x93\rj\x1e\x96\xa5lw\x14\x17\xcdA\xda\x9b\xf1\xba\x81\xfa\xd0v\xe8\xe7\x02\\\xe2a\xd5\xb2\x0f\xafoXG\xa0\x87i<\xec\x1d_\xc5\x9a\x0b\xee\xaf*\xd6\x8cq3Fo\xc9\x85\x1d\xdbM\xcb\xfal\x0f\xc7\xd9f\xb47^\xafb\xbbm1K9\xa2\xf5\x96{\x9cXs\x96=Ry\xf79\xb7\xe6[\x8ceo9\x89\x04t\r>;\xc7v\x93\xba\xeb\x94\xd3\x98\xdc|`\xdf\x93\x11U\xff\xba\x9b\xda\xd5\x1dT\xd1\xd5;\xac*\x01\xcd\xe9\x17\x9a4\x96[\xccLi\x82z7\xa1r\xdcQ\x9c\xd0\x0e|`?\x7f\tM\xb2"\xd9_\xd4\x1cj"\xbda\xe4\x18\xef\xd9\x806p\xa8\xbb`\xc4\xa6\xf7\xde\xb9\x03\x1fxX\xbeJ=\xfc\xde\tla;6\xae\x9f\xab\xca\xd5\x0e\xbfw\x01\xe3wX\xfe\xc6\xc3\xdc\x1b\xceQ\x84\xd1\xa4Y]\xea\xcf\xf5\xaa\x1ew\x14\x95j\x1e\x96\xf1k\xf7\xa2\\\x96v}\x05\xdb-\xb7\xf5\xbb\x1e\xd6o\x84\xd1,+R=\xad\xde\x8c\xa6$\xca\xd3\xaa\xdf\x14\xf2\xbb\x1e\xee\x06asz\x87\xd5wG\xf4r\xcc\x90O=}a\x05\xd5\xb8w\rk\xecMQDD\x9b\x9c\xda\x1cZ-\xaaYN\\ot\x87fu2q\xe3\xca\xa3\xca\xafs#VQ\xd1\x01]\xf4\x06\xa9,\x8c\xc9\xb2\xcf\x0b\xaf\x0b\xd9\x8b\xd6\xd7\xd1\xba\x00\xe3\xf7[v6p\xf6\xa8\xf8\x16\xc6\xcd\xfc:xGC\xd8w\xd5|C;0~\xcf\xbb\xa0\x88\xaaCl\xd33{\x1a\xc0\xe9\x1d\xe4Ox\x03\x1fx\xd0-@s(f\xab\xdf|\xe0a\x9d\xffk({\xd9HQ;\xfd\xa2\xcd\x16\x1e.w\xc3\xe6\x03\x0f\xeb\xa0R\xb0f\x8c\x9bm>0\xaf\xed\xcd\x96\x9d\x96\x0f\xec\xd7\x8d\x8ce\xe9\xc4\x97\x0f5\xa3g5\xf5\xb3G\xe9\xce:a\xcd\x98I\x99\xd1y[W\xea\xf1\xc7\x8d\x7f\xbe\xce\xc5\xa2\xcf\x1a\x9b\x1bpz\xff\xa1s\x7f5JR\xb4o\xa7\xb8r\x03k\x97\xa3\x01\xc9\xa1\xbd\x89[Tx\x83U2\xa2\xc6\xdf[\x85\xd7\x07}\xc5w"\xf8~\xbbu\xb4\xe6\xd5l\x01\x1fxX\x0f\x9c8b\xff\xefD\xff\xac\x1be8\xf4\xb9M\xab7\xf0\x81\xbf\xe8\xf3\xcc\x05=\xab\xed\xb9\x9bQt\x12\xbb\xeaavW`\xed\x0e\xba\xc1\x9f\xc0\xcb\xf5s\xf0\xe1\xf4~\xd1\xd4\xadg\xb5_\xcdjh\xd7+\x9b\xbaYU&pzm$\x1f\xca\xaa*\xaaP\xbb\xban\xc4\x9a\x8b\xe5\xf4\x8e\xcf!c\x08\xb4\xab\xd1\xe9n\xe2\xa2\x15X\xbb\xc3\xea\xad\x08m\xea\xd4\xda\xc3\xd7J]\xd7\x02\xda\x1b\xb3\xef>\xddD\xc5\xa7CI\x0b\xffpz\x07\xdd;g`\xed\xf2\xef\xb5h_\x96\xb5;\x88\xa9\x98\x1c\x8a\xdewW\xc2\x9a\xe5\xa6\xd5\x8f:d\xedr4\xe0\x06\xe6\xed8\xf2\xa0\xba\x89\x9av\xe0\xe5\x0e\xc7W\xb9\n\x95U\x9f|\xf7\xcc\x13x\xb9v\x86^4\xcb\x8a\xe6\xa6\xec\xe6\x14s\x03/wX\xfe\xd5\xc3\x8f\xf5\xe7\x85\x87_7\x1c\x0bn3`\xed\x9a\xf3\x1b\xdd\xcc\xdbq\xe4\xb9\r\xb3\xb6/`\xcf\xdaS\xccf\xc0\x0e\xeb\xedP\xc2SI\xd6\x0fA\xb3|qFXE\x93p\xe4\x869Mt`\xcf\xda\xb1\x01\xa8\xea\xad\x12\xf6F\x1f\x86\x89\xba\x7f\xefJ\xac]\x8a5\xf7";\x8a]6\xef\xbb\x98\x8c\xcc\xdb\xef\xba\x81\xda\x96\xcd\x8f\x1d\xc8\x8f\xcd70`}|\x83\xd1b\x9d\x96\x87\xf3+\x00\xf4:\xfa0\x9f\xcf)\xe3\xb4\xf2_\xfc\x8e\xd6\x11U\xb7\x19\x1a\xb1\xb7:N\x8c\xd3\xb7\xec\xe2Q\xb7,?v\xfc\xe0\xb7\xeb\x9e\xa1:\x149\x18W\xa5v\xbbui\xe6;\xdc\n\xfcX\xfa\xbd\xe1\xa9\xa6\x99\xdd\x13\xf8\xb1\xf4\xed\x0e\xa7\x89i\xe2\x1b\x03\xf8\xb1\xfe&\xbd\xe0S\xe5%z\xe7y\x8c\x14\x15j\xd73`\x079z!{\x96\xcf\xec\xc8\x8f}\xcaN8i&\xfcEK\xb5\x87\xb1\xacd\xcf\x895\x8f!Q\x88i\xe2*\xc3\xa2Cnyb?\xdf\x96\x1f\xcb\xb1\xdc\x05\x0c\xd8\xf1\xd3i\xf9<\xbb\xe71\xf2\xc9h\xb5\xfc\xd8qb\xc0\xc2\xef\xbd\xe5D\xf0?\xa3\xc6\x8bu\x86\xa8)\xe8\x08\x18\x1d\x93\xd5\x85\x9fi8\tK\xd1\x10\x8d\x9f\xc0S\x1d\'&\xea?\xde\xe6p\xfe\xc0\x9b\xc5J7\xe9\xc0\'|\xf7\x84\x95\x1d\xe9\xdf\x9a\xcb\xfe\xb2\x07\xc7\xf2\xf5\xc6d\x9e\x93WI\xc0b}P\xc8`\xb5Y\xac\xe3\xe4\xb7\xb9k\xf6\xd1\xbcuzG\x9b\xa7\xeaW\xa4\x9b\xdam\x96\xc5z\x1c\xb1P\xf3\xb2,V\x1f\xd9\xe6g\x9e\xbf\xd0\xac\xf7\x92\xeb\xb8\xdbd\xb4X\xe7\xe1qb\x0c~\xce}\xf5p\x11\x87\xf5\xf6\x7fX\x9d\x969\xb0Y\x9d>f\x9e\xb0l\xbe\x85\xa9x\x1f\xef\xf8\x12\xd6\x9c\x97p\x11\x03\xb3\x8b2W\xde\xa1\xece\xbc\xa3\xa1\xdd\xd4,\xab\xd3\x7fS2\xb6\xaby\xb5\xe0\x99\x93\xdc/\xfc\x07\x9dV1W\t-\x96\xa98\x8f1\xb7\x88v\xeb\xd4:I\xcb\x83^\xac\x13\xcf\xb0!\xaa\x16\xd0\xac:\xaf\xf8\xcc\xdd\xf2\x18\xa7\x8d\xf5\xdd\x88V\xe1\xa8G\xb4K\x0e#\xf8\xbd\x9a\xf1\xd6\xb5\x8b\\\xc4\xf9umj\x96\xc7\xf8E\xf7:\xb9\x80\x8b8\xadK\x06\xbf\xc1[\\O\xdd\x1b\x9c\xc0\'\x9c\xb4s+\xc0\'\x9c\xa4\xe2\xec\xc0\x18\x9c\xe8?\x99\x87C+z\xee\xd5X\xf3\x9b\xdb.w\x87v\xcc\xc2\\\xf0\x99\xf1\x8b#\xe8-\xdc\xdad\xde~v(\xc5\xcc3\xf5\x95j\xb4\x03Jl\x96\x8c5+S1\xa2\xe8\xd2\xbc\x19\x83~<\x13\xaa9\xc8b\xcdf\xa6\xc4\xb2\x9aAc\xa3\xc1\xe9\xb1Yt\x89/DD\xd3/\xb4\xa1\xf24\xe1\xc8IxwL\xe8v\xa8\x9b\xc0\x18|\xca\xe63\x1a\xdaE\xd7\xd3\xf9\xd5\xc5\xa48\x9e\x19\xcd\x13n\x88\xe0\r\xb6\xfd\xc5\xc9Y\xd1\xba\xf7\xde\x19]O\xa7\xdb?\x0b\xaaZ\xbc8\x9e\xf5L\xe7F\x0e\xf2\t\xa7\xdd3\xd0\xca@\xdf}Z\x19Pk\xb99\x81\xd3\xde\x10=\xdc\x9ei\xbf\xb0\x15\xcb.\xcc@W\xb1\xec\x9a\xd6\x9b\xf4\xfb~3\xe6\xb6+\xb1\xe6\xfc\xde\xc4U\x87&\xf0\xdc\xdb\xcc\xbd\xa7,\xaef\x8cf\xb81\xc9\xa1\xe6\xf4\xee\xeaKV\xf4\xcd\xf0[\x070\xf7\xbee\x9f\x95\xb0,E\xdf\x88\\\xad\xc0\xdc\xfb\xf6\xd1\x1c\xac\x88\x8c\xa8\xc9\xe7\x15z\xf2\xfe\x81\xde\xaf\'L\x05\xe6\xdet\x0e\xc0\x82\xcamx\xac\xd9d\xee\x88\xa8\xbaT\x05\x143\xed2\x9a\xa4\xac\x1b\x93a\xff\x1c\xcbv\xcb\xdc\x9bG\xb7\x19W\xf3\x02\xe6\xde\xa4\x9d\xea\xb0\xa8F\x8a\x02\x8a\xee\x85\x8cv\xcd\xb6\x19\xd06\xe5\xfe\xe8\xdc\xcfq\x96\xa9\xc7`\xf3o\x1f<\x8d\x0f{\x95\xcd\xeb\x9bNk\xb9y}\xf3\xe4\xfc\x00\xa8\xb6\xfb\x1f\xf6\xddtq\xfe\xcd\xfa\x9b\xc7\xb8w,+\xbe\xf1\xd0\xae\xdew\x9b\xa7\xba\xd1#t\xa2\x07]XU\x02: G$\xa2\xefW\xf2\xcdT\xf2\xd6\\\xdf\x1c\xdc\xcb\xa2Y<\xac\xca\xbb\x17\x1d\xaa\x1e\re\x9f/NF^\xdf<\xba\xcd\x940r\x92\xa8\x1b\x8a\xd9\xabtA5\xb7\xecMo0Y^\xdf\xb4\xda\x96\xfb\xd0\xeep\xa8\xae\x1b\xf0{\xab\xe5\xf5M\xab0\xe2\xdf{[^\x9f/\x9b\xa9\'\xcb\x11\xfd\xd8|@\xe5x\x8a)\xd4W\x12a\x06T\xbc\x1d\xe23g\xf1I\x80g\x96<\xcb\xb6\'\x170\xf7\xa6\x8d\xa8\xb7C?O`\xeeM\xa7L\xdc\xcc\xbd\xe9\xf8\x1b\x9b}7\xed]\xcc\xc3\xcf\x99.6\x02\xa8\xba\x80Vl\xd7\xe4-\xad\xef\x9aS\x86\xf5\xf9\x9c.\x92\xc0\xe8}[\xe6\x9emws\xf3\xfc\\`4Kd\xbb\x86\xf3 fD%4\xa1\x0e7\xc7\x9a\xf3>i\x86\xfc\x83\x01\xdd\x1a\xde\x02\xdc\xbcI:\x11\x8bv\xcd\xfc^O\xdfAF\x8dkD}\xd7\xe7\x02\xfc+A\xab\x9c\x80\xaa\xae\xedi:\xb4g9\x1f\xd5\x9f\xfb\x9cj\xe6\xe0\x02n\xdeD\xde\x97G\x93\xb2\x85c\xcd\x92\x95\xe9r#g\x02so\x1e\xefb\\\xd9\xe5\xd0\x9c\x8d\x7f\xeca.\\4\xcb\xd2\xfa\x85\x16\xe5\xc9Ts\xde\xbf\x81}G\xeb\x15\xf1\xebx\xeeg\x87\xa6&\x8c\xdf\xf6\xce\xfd$w\xe5\xbb\xdd\xcbj\x10\x9a9\xf1-A/\xabP\x08\xed\xd2\xde\xbb\xd0\xef\xcd\xd6\x8ds:}\n\xa3F\xf7\xd4N\xa7\xd4\xcd\xa0\x9b\xe4\xc78\x04\x8d;\xe4\x05\x0c:\x8e1\x0e\x87\x8e)\xf7\xdd\xb1\xac\xc4d"\xda\x97\xe5\xd7}wP\x9b\x9f3\x1d\xba0\xf6u\xc7\x9a\x0b\xe7x%\xb4\xa2\xf7,\xfd\xa2\x9c\x85\xeb\x12\xd0*~\xe6\xf1\x17\x19/\xa9\xd8W\xca\x84i\x1aE\x0c+C@)\xcb\'\xbd\xc1\xa2\x9e0\xcdDN\xa6C\xabx\xfc\xbe5\xb7\xad\xa9)7p\xe4\xa6s\xf5a\xd4\x9c\x08\xda\xaf=\xff?\x16\xcd<e+\xf8t\xb3\x07\xf6\xe8\xb2\xde\x95\xf3\xa8\xa4\xee\xbf\xbe\xfb\x9f\xff\x1dU\xd6\xfd\xb9l\xa6\xb2\xd9\xfaON\xe7%\xb5\xd9h~\xadKX6\xa5\x9f\xa8w\x89\x9c\xe4\xcfp\x03Wm\x92\xde*\xb9\xb2-Y6\xda\xfc\xe909\x9d#=\xa3\xbdX\xae\x9a\xdf\xd5S_\xd1=]\xa2\x913\x84\xcd\xd2Oq\x95\xff\x8e\x9eG\xecE\xa3.\x0b\x17\xe22\xef\x88<$\xe7\xc9W\xed:\x8e\x1cA\x8b\xe5\xaa\xd9\xd3\xc4f\xa3M\xeb\x8a\xf90\xd9|\x14\xe2a\xb3\xcc\xa3[T\xacy\x1a\x9e\xccGfw\x03\xae\xda$\xce\xf6\x04F\x19\xefr\x9bC;f3\xcf\xf8\x8b\x92\xdek\x8cc_e\xfa\xbd\xa2\xd6\x89\xa8\xb9g\x1f\xa7ur\xf3\xcd\xec\x99n\xf3\xcd\xe6\xe7\x94\xfb{\x9cbP\x9b\x8d6-/\xf7\xa6\xa7\xba%\xc6x\xfcE\x17\xfd"\xf2\x18dtY\xb7F\xbfC&\xb4$\xf9\x86\x06\xb4&\xc3\'\xd4U\xa5\x00\xdflZ\xd6=\xa1\xb4g\x801\xc9Q&Fw\xdc\xbb\x02\xdf\xec{\x8ay\x14\xeb9+\x1a\xce\x83\rx_vvo\xde\x97\xff\x86><\x99i\xd9h\x05kFf\xe6fvM\xc7\xea\xdc\xec\xac\xe9\xd8\xa4\x9b\xd9e\xdb\xdd\xdc-\xbb\xa3\xd8\xec\xac\xf9\xc3\t\xf0\xf3\xe3\x16o\x9a\xaf\xe4\x02v\x96\x8f\x15\xdc\xd4\x1b\x82Bo(wz\x1e\xef\x9d#z\x1d\xd9Y\xe7o\xd9<\x9d\x17.\xeagr\xc98\xbd\x85\x1b\xf8W\xfe\x8bC\xefH\xb5\x00\xb1\xe6\x857\x8f\x84\x8e.\x9a\xd6X\xb6s\xd9\x88\xa2O\xef\xe6_\xcd#Sq\x99q\x85\x99\xdf\xfd\xfd~\x0ee/\xe3$\x06\xed&\xc9\xa9\x17kN\xc2\xd0\xb05\x0f`gM\xc7\xcd\xdb\xfc\xabi\x99\xe47\xd5\xac~\x9b\xeb\x14\x91\xbb\x12\xf6\xd5]\x7f\xa2\xc3:\x01\xce\x13\x9f\x1f\x9eJ#\'KW~bI\xd9\xf9+\xe8\xa4\xb7\xf0\xc7\x0b\xf27\xad\x0f/\x88\x9fj\x01KjZ\x05J\xc2\x9aw\xbe\xc5\t,\xa9I\xda\xff\x0e,)\xfb\xa5\xdb,\xa9yp.\xc5\xb2\xc2s\x8b(\xf5\xc6\xc3uY\xb4\x8a"\xd3i\x9d\xdc\xbf7\xaa\xb1\xdcBe\x93\xe5A\xad\x93\xd2\x07PyG\x80z\xd7\xb5\xf5\xa7\x02+\x13\xee\x7f\t\xed]\xb4x\xe7\xa7\xba\xe9\xf7z.\xd3\xfa\xd3\xf1=q\xc2<\x1d\xfa(n^\xa6\x04\xd4,\xb9e\xcfOu\x95Co\x0c`:\xad\x8f\xcb\x8d\xf50\x16\x16E\xc6\x06p\x99\xf8\xfd.`+\xad\xe3\x89>\x99\xbeB\xf73?6\x18-\xd6\x1bm\xb9\x1b\x13F7\xff\n38/\xe2\xd5\xdf\x16\xcd\xb2\xf2o4\xef;\xbe\x90Cp\xa3\xe5\xcd\x08\x83\xdeh\xdf\xb2uH\xac>\x96m\xc0\xdfH\xd8\xee=\x84\xa3\xbe\xd1\xf4\xaa\xb0\x13\xb0\x95\xbee\xb3d\xec\xfa\xc4\xb2\xa21\x89=\x99\x9ae:-\xe7v\xbe\xd9J\xcb\xf2\xf9\x19\xd53{:\xcdnA\xb3\xdc\x00\xfe\xef\xa8~\x8f\xdcS\r\x8bN\xeb\x8d\xb6\xac\xb3\x07\xa3\xde\xfdlY\x0e3\xa1\xe9\xb6\\\xa6e=\x8e~\xce\xc1\xeb\xf7\x1c|8\t\xcbF\x98\x1fN\xc2r17@\xa33<\xb2\x95\xd6Q\x0b\x1f\xd1*\xb1\xbe\x80f\xcd\xfc\x1e\xd1a]\xc8\x96\xfd\x0e\x16\xaa\xd9\xbb\x90\xf1/\xba\x81\x8f\xb4\x90AG\\\xa6Ew|\r\xf8H_\xf4\xe1\xd7\xe5\xe1\xd0Yde\xc8\xe6\r6\x8b6\xf9JF\xf4\x16\xff\x8d\xf8~\x87\xf5\x19[\xd67\x9eQ\xddm\x06\xb4\x8a3<\xbc\x85n]\xc8\xd6\xc9\xdd\xfd\xdc\x1b\x17\xff^\x9fgy\x9dx\xc8\xb1\xe66\xc4W<\xa0]\xd0Xs\xeb\x96q\xb4l\x04\x83\xc7\xb3j\xd3\xcc\x88\r\xf7tYW\xb3\x10U\xcbf\x9d\x9c\xc0)Z\xe46\x83\x99\x85\x17\xf1\xbd\xa7C\x1b*"k\xa8Y\xb9\xf1\x15\xcb\x9a]A1{\xa4\t\xbc\xa0EJ\xcc\t\xcc\x9fe\xfd\xaeO(:z\xad\xef\x9d\x08\xb2+\x01\xed\xaf\xa6\xa6\x02\xf3\xe7[6/\x99\xdd\x01}\xd6\x8d\x92\x81\xf9\xb3,\'\x90Q\xbd\x05(\xa7\xef\x11\xa0\x97U\xeb\x14\xb3\xeb\xab\x16\x95\x95\xe1\xe3\xdeo\xb3\xa8\xe7\x05\xad\x93\x7fND5\x8bz\xfc\xbd\xea$\x06h\xb2\x8e^\xc7\xbd7\xf4s\xb5~_\xcbq\xb7.\x1a\x93x\x9f\xc2hm\x12\xe7/f\x1f\x8b\x19~\xd7O\xcf.\xbf3\x7f\xd8;\x8b\xa2\x10\x05\xd8;\xc7\xb2\x9f\x1a\xfaJ\xd9\x86\xd5\xcc\xdf\t\xec\x9duT\xac\xff,\x1b\xd1$\xdeYPs\xb5\x0c\x1c\x7f\x02*\xd4\xae\xf7\xce\xe2~\xae\x0e\xa5(b\xa6vE\xd3\xea~\x11e\xcb\xf5\xebd\xa2\xa7\xd2\x1cs\xf5t\x1e\x04\xf4\x92=\xc3}\xf8\xbd\xd3\xa1Io\x01\xaa\xf9\xa6\x0c\x87jF\x89XsU\x97\x9b\xaa3\x85\x188\x8b\xee%o\x8b\xea-|\xfd5\xbbm?#?\xc7\xafW<&\xbbe\xef\xd8Qw\xf1\x88\x15.q,K\xf1vB\x8b\xdc\xd1\xc7g.\xde\x1d\x8b\xd7\xf6\t\x0c\x9c\xe5\xbc:\x05\xed\xe2T\xd3N\xcf\xbc96\xcb\xb9Em\x8e\xcd\xb2\x0e\x93T\xf6^\xb22\x1ck\xde\x1c\x9b\xf3\xba\xd1~\xae\x0c\xcd\xccPd\xe0\xac\x83\x8a\x13\xd1a96\xcfn\xa4\xc8y?\xa0\xb3\xf0\x9dH\xacy\xdc\xd6\xe1j\x917x\x05\x8e\r\x9f\xd9\xbbE%\xcb\xb6\xed\xabiQ\xbd\xa9\thM\x96\x81\xb3,\x83\x8e~\xd1\xc1\x87j\xd9\xa8)\xa3>k\xed\xb2\xb1k\x1aW\xe8$\xc6hG_\x08\x1aWe\x8a\'L\xfcE\xc3\xbaT\xd9\xaf\xe4U\xe9\x99\xbb\xe5\xd8\xf0\x89 \x03\x8bf9\x95\xeef\xd1\xf8\xf7Ke\xcd\xddb7Q\x08t|Z?\xdd\xa2\x96\xe5\xe6e\xfaE\xea\xb5\xdb\xcd\x1exY\xb4[\x8e\xcd\xa2;\xeb\x05,\x9a\xf3\xc9\xda\xb5\x8b\x1c\x9b\xe5\xbc\xd1\x18-\xc2\xcf\x895\x1f\xb2\xb8\xfa\xfdd\xa2\xb7 \x91\xb1\xab\x9f\xe2\xfcW:\xbc\xa3\tL\x18?&\x19\x95\xa8\xda\xa7\x9fN|W\xf9\xf5~\x05\x95[x\xfb\x8e\xd0[i\x1d\x19\xa1\x11\xd5\\\xc9\xc3\xac\x1b\x0b\xf8*>\xee]\xb0]\xf5U\xdb5+\xb3\xabP\xbb\xfa\x16B\xbb\xc9\xfb#\x1d\xe7\x11\xfc^e\x93\x0e3\xbb\x91\x91bwP\x9b\xcd\xe2\xe3\x84\x89~\xaf\xfaB\x0c\x13\xeb\xbb\x81\xaf\xb2N\x8c\x94X\xd68\xe1\x0f\xbdAH\xe8\x9e\xb4\x9c\xb2\x98\xd1\xa2\xdf\xa3q\x8a\x8a3\xaa\xac\x92\xeb\xf8\xf6\x195\xf3h\x9c\xd6+F\xd5\x01)\xd6\x8c^%\x8c\xf6*\xdf\xb2a\xbe\xdd\xd9\xa2Kj\x9e?g\xca4\'M\xe4\x9c\xd8\xe8\xc7\xe6\x9c\xf8Y\x96\xa9f\xf5\n;\xa3)\x94\x15\x1f\x8c\xcd9\xb1{\xef\xcd9\xe1\xa8i\x02\xce\xc9\xb2\x9e\xa87\x96=\xb0J\x96U\x18\x11j8Tg4cY\xf2\xaf\xcb\xbf\x9e\xf9\xcaXsZ\xbfP\xe2\x12?<\n\xbb\x0b\xda\x1c\x0c\x1f\t|n\xff\xed\xd9y\xf3(\xfc\x8dg\n5\xebW#Q\xcd\xc3\xba\xdc,\xcb\xd8\xbf\xa9\xac\xf7\xb1\xf1\xe7An\xb7\x8b\xa2\xea\xfe\xbf.\xbb\x1dc\xe1\xb9\xa3\xdfhr^%O\xef\x93\xe2\xa6 \xea\xef\xf77\x9a\xdc\r\xfe\x83\xce,\xcc\xae\x80n\xf6\x1d\xdc\xe0\xbfc\xc2\xdd\xefo\xbf\x00e\x1aGt9\xaf\x92]\xb3\xf2U\xdc/j\x82^V!\xb8\xcb\x06\x07\xd1i\xd1[\xb8L\xee\rB\xde\xb47s\xa4s#\xd9e\xc5U\xe0\x93\xcc3\xc3\r>\xf7s\xb8\x89\x8b\xa8\xec\xa0"\x8a\xac\xdd\xe7\x16~\x97-\xbfPR\x07\x17|f\xf2\xfd T\xbd\x1c\xdf\x9a\xd7\x1e\xb1%):7g\xec\xcd\x16\xf4\t\xe8\xa3 \xabI\xd1\xf5\xff\xde\x08J\xbc\x85\x7f\xdeo\x16\x0f\xd8\x88\xee\x08\x15d({\xd0v\xf3\x1d_D\xf7\x17\x16n\xe1w?\x8b\x0e\xd7\xa2pG\xbfQ\xb9\x05\x00t\xc87%\xbeA\xe5\xaa\x99\xb1\x11b\xf5\xff3\x9a$\xe6\x16{\xb24\xe1l\x07\xb4\x0f\x99\x83\xf1\x1d\r.\x1b\xd1\xadN\x82;\xfa\xd7k\xc0\xdd\xc2Ko@\x86\xb2C_\xf1<\xb2\xb7\xf0\xbb7\xb2p\xb7"\xba~\xa1w\x13-m\xd6\xb7\x8f\xb7\xf0\\6\xc4\xdc\xb2yf\xc8\x05\xb6\xe7\xaf\x9c\xe8\xa1]\xd9\xf5\xfdh7\xa2\x97\x8b\xaa\xbd5\xa7wW_\x1c\x9an\xbe\xc5\xfb\x04\xf4\xc6\xfc\xa1\x84\xa6\xca_\xab\xf8\x8b\xe6Oth\xbc.\xa0\xe4\xffL\xe8\xec2\xf7c_\xc9~\xe3\xca\xa7o\xd9s\xcf.e\xbbE\xed=\xfb~\x0b\x93Yp\x806w\xcf\xbe\xd1\xfe\x13\x95|^\xef/\xca\xec\xf4H\xef\xb7\xea\xdc\x0f\xe8\xd0\xdc:\xe1\xf7\xe6\xe2n\xe17\xaa\xfa}3\x07\x83\xe2&<\xf3\xa3l\xca\x90\xed\xebA\x9f]P\x06g\x0f\x99\xbf9\xde\xb3\x1f\xe6BD\xed\x97\x1dj\xbee\xc7X\xcc\xb7;Y\xb4;w\x0e\x99\xdd\x90u\x8b\xbf\xfb\x81cc\x9e\xf9\x06\xff\x8d\xd7\xf1_\x94\xf2\x01%\xb7\xd5L5\xcbi"\xa2\xa8\x95~\xee\xd9\xe5\x17u\x87\x16q\x95\x8f5\x17Q\xda\xda\xa7\xba\xe3=\xbb\xcc\xdf\xeaP\xf5T\xb4cCQ\x9b\xbd\xfd*fvw\x8b&\xe7\xbf!\xedz4\xb9{\xf6\xc3W2\xfb\xb9\x80\xb7\xf0rN\x19\xf1\x9e]\xcaN\x8b\xca-\xde\xa7\xfc\xfav\xc7\xb2\x13N1\x17\xcd\x94y3\x8b\xe6?\xf7t\xf2e\xcf\xf1\xae|\x8f\x9c\xc1,\x9aOD\x1b\xbbCG\x94b\xd7\x85j\xbeE\xfb`\x9e*\x9c\xf8\xaa\xce\x05\xccB%+\xff\x88\xf7\xdd\xf2\x8e\x9aC\x93DN\xe23S$?Q\xbb\xc5\xdd\x86\x1f~\x11\xa1\xfe6|\xefdn\x99\x83\xae]\xb8\r\x7f\xbf\x16\xee6\xdc\x7f\xbb/\xfa\xbd\xbd\xbb\xdb\xf0\x07m\x89cP\xb1f\xd4\xd2\n\xda$\x9eS\x7f\xce\xc1z\x9c)\xfc~\x87\xbb\xef\xfe\x1fQ\xb9\x05\x80\x9aU\xd3\x1aP\xe3\xa3\x1e\xd0\xaa\xb3\xac\x99\x9a\xc1\xf9\x81WB\xcc\xd9$\xe7\xd0\x11\xef\x9de\xad\x83{g\xe9\xe7i\xd1*\\\xd3f\xc6\x15dV\xf2\'\x11Aow\xef,\xbf\xa8ZT\xe2fP\xf3<\xa2\xf6{\xf4\xfe\xa2\xb4O\xe5\x81\x85\x1e\xd0\x9e\xd8Q\xf3\x13\xd0\xdc\xd8O&\xa2#\x89+f,\x0b\xbc\\F\xcb-\xae\x98\xe1\xf7\xce!\xae\x98\xcd\xecc\x87E\x85\x8d\xf69\xbe\xdf\xab\xd0\xdb\xb7\xce\x0f~\x05\xbe\n\xbd\x85\xe1n\x87}\xcd\xcf\r\xef\xe1\xed3\x9a%\xda\xd3\x8f;\xd5Bee?\xf9\xe9\xa67f\xbc\xff\x95\xb9\x9f\xe2\r\xaf\x8f`0J\x91\xcf\x845\xa7\xdb\xdd\xff\x1e"r\x8cvw\xc3\xcb\xbb\xeb0\x17\xfa\xaf3\xdd\xef\x9a#\x9a\xf5\x16\xa0\x9b\xfd\xc6mQ\xbd#8\xf6\xe4EoA\xb5x\xf0\x8b\xb2\xbb\xff\xf5+\xe1U\xfc\x984\xe8e3J\x04\xd4\xf8~\x8c_#\xf63L\xbb\xcb\xa2\xc5\xdd\xb4\x1e\xe2\xb1\x99\xca&\xd9#\r\x9dea\x174N\xab\xe8s\x0f+#g\xc6\x9b\xd6C\\\xe5\x0e5\xcb=\xdds[\xbaw#.\x03\x8e\xce\xa3\xdb\xa1\xadq\xd9\x8fk\xb7\xc4\x1bO\xbfn\x00j\xb3\xf4\xc6\x9eL\xf7/\xd4\xe4/so0*\x9aw?g\xd1\x0e\xff\xe7F\xec\xb0\xab\xff\xdeZ\xfa\xb2\xcf\xad%\xdfk\x84\xdd\xf5<F\xf32\xd6L\xf9b\x12\x95\xadN)/\xdfn\xc8r"\xf3w\xc6[\xcb\xc3y\xff\xa6\xb2\xaa\xe6\x98z\x12\xc1[\xcb\xdd\x1bSv\xb9S#6\xe09p\xda]GTf\xe8E=\xa97\xcb\x9fXv\x99[\xbc\x8f\xc4(@\xdf\xbd\xd1*\xdeY\xcb\xfc\xde\x12\xef\x16\xcfo!\x96M\xca\xa0[\xc7\xf1L\xed\xd2\xca\xf0\xdc-&\x8a\x06\xe0\xddb\xb2\xdf\xc1\x8ae\xcd=N(\xdbD\xc9\x05(\xea52=\x95\xd5\x0e\xbf\xf7\x82\x12q\xdd\xe8\xdag\xf6Z\x04M\xefx.\x90\x07a\xd7\\\\\x96\x84\x97\xa7"\xdf\xd0\x88f{\xf3\x98N_Xh\xb7\xdb\x9b\xc7\xe4\x1cr\xaerx\x83\x90\x07A\xd0\x01w\x8b\x89\x1c\xf9\x12\xdc-&\xfb\r\xadT\xd6\xdf-&{:ft\xd8\xdb\xc3d5\xda\x11\xbd\xec\xd9*\xa2\x1a\x9fte\x1b\xdc\x1e&tJ\x0f*\xa1\x80\xdeCn\x10\xc23\xe3\xed0\xa2\xe9\xfd.t\xb8=L\xd6\xfb\x9d\xd0\xa2L\xc5\x80\xd2m\x0b\xa1fm\xff\xdfQa\x0b\xc7\x9a\xbd:\xd8\xbf\xfd\x8b~\x91\xe1\x9b\x1d\xdb\xbd\xf8\x17\x95\x9fhv\n\xdf\xdd\x93\xcaH\x89\xe8\x146K@\xd1\x1b\xed\xe21)*\xa1\xcf\x19=\xcc#\xba=\xb4\xbfh\xdf\x1e&\xcb\xf8}\xee\x07\x93\xbd\x05\x88\xe8\xe52\xe0\xc4\x9a\xf3\x94\x08d@\x91\x15\xc6h\x99.\xa7\xc0\x9e)Yt|\x01\x9d\x90\xf3\x85\xd1\xb2d\x07\x15\xd1$7\x08\xd9|\xcb@\xa5\xcbc2\x9c4\xb3\x19\xcf\x13n\x00\xd3Q\xcb\xe3P\xd0\xe1\xee\x9a\x95\x8f\x14\xd1io\x00\x93=\x110Z\xed\xfd`\xb2\n\x05F%\xce\x0f5w\x97q\xe0\xc7\xfc\xcd?\xbf\xa1q\xd4%\x97S`\x8f\xba\xe5T\xba{\\\xc1\xa8\xbb\xe8\r\xf6*\xfeW\xf9\xb4\x9a]4\xea\x8c_n~\xd7\xf6\xb1\xc0\xef\x0b\xe6B\xda\xa3=g\xb8\xa7K\xc7\xf8d1;\n\x8b6\xc8\x99\xb8\xef\xe9\xfc\xdc/\xa1\xac\xd7\xc5\x14\xb32L\xb8\x89KV\xbf\xcfh\x93Y\x16j6z\xbar\x1c\xed\x89j\xd6\xbc\xf0EWB\xd4\xc3\xfa\xbd\x99\xa0\xea\x15V\x8e{\xe0\x88Z--\xf4\xe4\xb2\xf7t\xe9\xe4\xadd\xfb\xd9\xa2\xa9:\xb5\xec{\x83.\xb3\xac\x1c\xe7`\xa6_\xd4\x9c\x8b\xbe\xfc^\xbc\xa7K\x8e[{\xf1\x98TGk\xf7\x06\xc1E\xdf\xefU.\x98G\xe1\x9e\x1d\xd4\xb2\x0f\xbas\x185\xb8\x89\xa3\x9a\xc3>\xb6j?\x87/]5\xbfw\xc0M\xdcw\xeeo\'\xde\x02wm\xcf\x97N\xf5\xec\xa1\xec\xfe\x1e\r\xb8\x89KGw\xe8j\xe6\xd1\xb2\xe8r\xca\xd3\xc3\t\x88Q\xbd\xef\xae\xa77\xc8\xa8\xb9#\x88eU\x9bV\xcdL\x01gx\x99\x0b\x16U\xef,\xfb\x8b\xfaOt\xc2][r<\xa8+\x1fzr\x08\xea\xe7Q=\xeec\x0b\x95\x1dGT\xb5<\x85F\xac*\xc8\x9a\x9e&\xbe1\x8a\xe7F,\xfd\xf2Q\xe7Q\x17\xcet\xcd\x9c\xd9\x13\xdc\x88%\x1b\x8d\'\xf4\xee\xf6\xbe\x8c\xa3\x10\xe0\x85.\xe7\xa3)\xe8e\xbf)\xed\xe7\xde\xac\x9dVQF\xcd\xd9*\xa0\xf3\x16\xa5@@W\xb1w^\xfc\xdd\xcf\x0e\x9d\xd5\xdey\xf1\xce<94/\xa7\xc4\x94\x88M\x81;/\xbfz3*\x9e\x8a\x9fv\xda]_<r\x8a\xbd/;\x96\x8d\xef\x97V\x95\xe7~\xc1\xc7\x91\x9e\xfb\x05\xbf\xfb"\x94\xbe\x1a\x99j\xce\xf6f*\xb9\x9b\x1aF\r\x17\xa2\x87_T\xed\xcdT:\xde\xe1\xf6\xd3\xd9y\xdfL%b*&\x87\xd6!7\x08\xb1l\xf9\x89\xde\xccX\x88\xbf\xc8d\x0b\xea\xa7\x19z%\xff\x16\xc2\x1a\xdb\xcd\xfcU\xd4\xe7\xf0\xed\xa73\xdd\xc5#\xc7\xba\x7f\xefw\xa4c\xb2\x1f\xf7\x84\xcf\xbd\xd5y\xdf>\x8e\xab\n\xa3M\xce\xbf\x015N\xbc\xc3\xbc\x85e\xd1eo\xa6\x92s\x88\xdd\xb7Z\xe9\xe4uo\xdb\x05\x95\x9f\xc47\x12\xdc[%\xd2\xf1\xe1\xcdT\xb2lpB\xd3d\xe6\xc0\'\xa2\x8b\xb9\xa6\xf0TS\xce\xa1\xe3t^\xb82>s\x11~\xceg\xfc\\E\xe7\xb7\x9f\xbd\x02t\x1ec\xaa\xcf\xbd\x86\x1d\xed\xfb\xfe(\xb9\xbb\x89}\x7f\xe4W\xc2\x14jV\xbe\xd9MO\xe5\xef\x8f\xfcw\x81\x9e*\x89\xde\x19\xcaJ&\xa9\x7fq\xefL\xcab\xd4=e\x1b\xf7&4\xe9\x1d\xeeF\xcb\x8e}\x95\xe2\xd0\x87\xd7\x973\xdc>\xe4\xe3x\x0e\xe8\xec\xc2\x84\th\x17\x07\x15\xf8E\xea,\xfd\xa0\x97\xcb\x9b\x06e\xab\xb0J"z;\x17\xd0]s\xb6\xb7\x00\xf9\xe4 \x1a\xd1$\n\xd0+\x96m\xf6\x16 \xff\xbc\x05\xc8\'\xbf\x02@\xa7U\x18\xe5\x13\x8f\x11P\xc9\x1a\x005kv\xef\x88j\xd6\x8f]s\xda:\x82\x90\xcfk\xa3\xf9=\x0fBF\xe3\xa7\xec\x1c\xce\x05\xf4A\xabu\x01\xddO%\x99\xc1\xe1\xf7z\rQ>\x9d\xe9\x00\xf5\x1a\xa2|d;$3\x9e\xc1\xe7S\xd0!\xa8\xf7\xfb\x8a\xa3\xee\xb6w\x04\xf9\xe8\x08\xe4\xcaN\xb8\x05\xc8V\xe5W\xe8\x99\xc5a\xe3_\x14\xd1\x8f\xab\'\x8ah\xfbJP\xf1\xbd\xbc\xb2\xf6\x06\xfa^\xca\x1b\x9c\x82^r\xc6\xc9\xf8\xcci\xf2:\t\xe8\xb0\x11\xf5l3\x0e\x10\xaag\xabXs\x97{\xf6\x88\xce\xdb*n\xbe\xe8\x18\xa2Kuh\x81\x88z>\xba\xeae3S0\xde\x9eO\xee\xdf\xf0\x06\xb3\xd5\xe3d\xeb\x0e\x9d\xf0\xa9\x920\x8d\xa1\xe6\xe6<3\x0f\xedf\xfa\xbd\xd9F\xe3\xf31\x82\x91\x8fs\xb0\x1c\xcav\x88\xb7\xe7\xd3\xdd\xf1\xbfX_\xb6\x1c\xf5\'\xd6\x97\xed\x9d\x08\xa3K\xb8=\x01-\x92\x0b;\x96\xd5[\xad\x88\xd6&\xda4\xf7T\xcb\xa2\xd3\xc6\xcc3E\x99\x96\xa0\xca\xeeHTs\xb61\xf3|\xbc\x99*\xa7Q\x07\xa8F]n\xaay\xd8\x98\xf9y\xa6\xb8\xb2\xc3\xa2\xc9F\xc5\xf3I\xfd\r\xa8\xfa\xc8\x15\xdd1\x86\xbdw|\xfbC\xf8H\xa6\xe6\xf0\xd58\xd7L\xa3\xce\xf8o\x04t\xa9\xdbj\r\xab\xe8\xb2:\x91L\x9e\x12\xcd\xa1\xed\x96[\xda\x80\xce\tj\xca\x82e\xfb\x10\x0f\xf6jVQ\xc8\x88*o\x10\xa3\xd3\xd9\xea\x16\x19-VE\x92\x8fg\x1c\xd7n\x83\xe8t\xb6\xb1\x91\x88j\xcd7\xf6\x95:{\x00j]\x13\xfdn\x84\xd1<\xadN\xe4\xb8\x0b\x82\xdf+q\x95\x8f\xeb\r\x8c]g\x17Q\x17TN\xa9\xf0\xccC\x18\xec\xf5\xb4+`Tu^\x1f\xf7{\'D\x98\xb3e\xb2=\x91\xc0|\xf2\xa2\x01\xb4:\'\xc0=\xf7\x17\xf3\x82>\xed\xb8W!\xb4h\x1e\xdefVB\x8c!g\x9b%\x81\xd1i5\x17\xd9\xf9\xe4\x03z\xd9\xec\xde\xedx\x8a\xb9\xe9\xf7V\xe7\xe6\xb7W\x95.\\\xe2\xd8\x1b\xcdF\x98\xb9,F\x98\xf3\xd1\xc1\xbb\x9d\xbe\xb0W>\xfc\xa2\x011d{.\xbb\n\xf5\xb3\xe4\x86\xfe\x17\xeb\xcb\xf6\x06\xff\x89\xf5\xd1S\x858C7o\x10\xbc\xef\x0e5g*\xabZ\xbcn\xde>\xc6\x9039\xf3d\x88\x12g\xe7i\xcchRg\xf8\xf333\xaa\xb9W\xfaq\xcd\xa1gn\xddy\xdf\xed/N\xe7X_\xac\xb9v\x89\xd7\xf5c\xf4#\xa2\x97u\x87\xeef\x1e-\x88\xb8\xe6\xa3G\xe8\x08;(\xeb\xd8v^\x19\xaeaV\xb3\x0e\xf1\xd8|bJ\xc4v\x0f\x11\xd7\xec\xfc\xafv\xc45;w\xd9+a\xd9>$\x8a\x18\xd1)\xef(\xa0\x0bt^;\x02\xe9\xc7\xd5\x13\'\xcc\xd6%\xe3\x89\x13\xfa\x9e\xbc\xb1\xec}\xdb\xf8\xa4\x8f~<1\xc6\xf2q\xd9sJ@m\xe6\xe8\x88\x9a;\xa0Xv\x1e\xd1\xcb\xbaS\xee\xb2s\x97\xadI\xd1\xbe\xf3,cv\xa4\xdd\xae\xeeF\\\xbb\xc8p.\'\x0fX(\xab\x9a\xb8\x80\xa2\x1f\xd4U\xa8l\xb6\x11\xc8b\xcftO\x8c\xb1P\xa4\xb78\x94\x1c\x08\x0b\xd6\\\x97\x8dO\x16\xcb`/Xs\xd5\x8c\x8a\x015\xeeg\x1b\r\x8c\xb2\xe6\xd05-\x0f\xb9`$0\'\x87>34\xa3\xc7Q\xf9c\xce\xd7l\x1d\x90\xbe\xe3\xaa\x17\xf0VJ\xb1\xe6\xb5\x95\x11\xb5:tg\xddD\x17\xa3b\xbd\xa4\x08-\xcb2\x8d\x0b\x9d\x80\x92C\x8b~5\xd2i\xb4\x03\xea\xf7\xcf\xb1\xac|\xad>\xb1\xac\xc4\xdb\xa1\xe6l\x1d\x90\xcaqw\x9dNs\xff*\x87_\x84<d;\xcbv\x04\xb2\x1c\xf9\xfc\x11U\xaf\xb0\xack]\x98G\x11U\xb5\x9d)K\x8e@\xf4\xcc\x98\x97g\xf7U\xb3\x11H^E1\xc6hW$@\xe3>\'A\x8c\xb1\x90\x9b}shK\xf2=\n(r0\x04-6\x02\xf9\x9d\xbf\tO\xd67\xb6;\x95\x19\x12\xcb..\x0b\xa8\xec\xa0.\xf7\x8e\x96E\x97\x8d@\x16\xcbGbT\xe7B@\xc7\xcd\x9c^\xf8\xbd\xc52~\x0b\xed(:D \x8bsJ\xbfhL\x92\x8f\xfa\x13\x81,\x14G*\x10c\xe45\xa79\x94\x94\x98\x05k6g\xd8\xa2s?|S\xcai\xdd\xd81\xc6r\xdc\x8b\x16\xb3\x93\xe9\x16\xd5,\xbd\xa1f\xe2\x150\xaa\'\xdc\xa2+C8k\x98~&^nq\x1cWF\xf5\x9cb\xdfBv\xa8*\x13\xa1\xdd"\xe7_\xf3\x8e\xc8!\xc7\xaeuW\xfeY\xf6\xf4\x06\x17\xc4\x18\xcb\xf1\x84[N\xab\xf7E#\xe7\x16W\xea\x7f1\x19j7\x8c\xba\xaa\xdf\xb2t\x0b\xaa5g\xaaY\x15\xaf\xd5\xac\xcfKP\x7f>re=\xdal$\xb0X\xc5\r\xa3\x9a9\xba\x9a\xef~\xfb\x89\xa2\x9fL\xb1,\x0bB\x0f,\xd6\xf2\x93\xc5Z\xdc]\xf9\x95\xa8\x9fm\x86\x94W\x7f\xfb\x0b5ZZ\xf7\xcc\x0b\xe2u\xe5\x18\x1bi\xe6\xa9\xa6E\x8be\x84\x96\x8f\xcbC\x94\xa9l\xb7\xfe*\xe5\xe8v\xdeN=\xb9#r\xe5xcr\xfeE7\xf5\xc6\xff\xd7\xd7\xb9%I\xae\x83@t+w\x03\xbe\xa1\x07\xa8\xda\xfb\xdf\xd8\xcct\x84\xdd\x90\x1c\xfa\xa3\xbe2\x84]\xb2-\xf1HR\xe5\xf4\x8d\x84V\xad?\xfa\xbf\x99\xf3\xb9\x91\x8f$\xe8*z\xd7\xe9\x1f\x95\xba\xc6Esu\x17\xf4"\xad!\x9c\x8dO\xca}m\xec\xb2\x7f\xb2.\x1b\xd9;\x11\xbd\xb0"v\xba\xbbz\xb3[\xfd\xf3=\xed\xca0\xf2=//\x91\x08\xa1Y\x9d\x03\xbd>E\xad\xec8\xc9\xf2\x17\xe4d\xfek\xbe\xc1\'\'\xc3>\xff\x93\x93\xe1\xe8X\xd0\xf1\x01\xf5\xfe\x1a\x95g\xe6\x1e\xef\xceO\xbco\xc8v\x88h\xed\\[\x82Zy7"Z\xf9\xb1\x01\x95\xfa\xaf\xa0\xeb\x83\xba\xd3:\x16Q\xab\x9a]\x01\xad\xea\xeei6\x0c\xb9[\x86\xf5\xb2\'\x1e\x94\xb9\n=\xf8\x13\xc6~~E\xef\x94\x850\xa9\x87\x0eB\xe5\x8c\xc8%\x96+\x135\xa05\xff\xfccy\xfe\x9c\xc2\x0ch\xf0\xf9s\x16\xc2D9\rQ9_rd\xcb\x9f\xaa\xde\x10\xd1S\x18\xfb\x01}\x95\xd2\x0f\xa1\xf7)\x8c\xfd\x19\x9e>s\xa8\xace\xfd\x85\xb1\xf3\xc6\x0c\x86!\xb3Z\x9e \xe81F\xcbK\xf5\xbd\xbfc+\x93\xb5n\xa7\x88\xde$*_\x84\xd6\xbch\xb4\\OvHh\xad\xc4\xadp\xcf\x03\xe3}\xeb\x98\xf3\xd1\xb2pN\x14\xdd\xd8\xc3k\x98%\x9e\xcdu\xb3\x02\xb0u\xba=\t\xc5\x93v\x1f\xf4\x98\xbe\xb1\t]\xe5\xad[\xdd:Y\xd0S\xf6\xa3\x05oN\x8e\xe8\xad\xcd}\xc5\x99\xac\xdc\xe9\xd5\xad\x84o\xecl\xad"\xdf\x86\xef\xa8\xa2\x1c\xa7\xec\xba>\x8b\xba\xac\xa1W\xb0\xe4\xba_\xc8\xc01\x8ca\x05\xddSk\xc7\xf1\xba{\x94\xd5,Z6\xd4\x9e5T\xc9\xe8\xd0\xcc\xcf\xb1\x8e\xdb\x93fc#\x03G\xf7\xc1I\xe8\xbe\xcb.\x19\xd1\xaa\xad\x14-\xefR;&\xcb3\xc5\xce\xfcu?\xf1\xaf\xb5\\q\x83\xf5\n\xd1q\xa3\x9e\xaa\xa1&\xea\x92\xb1\xbb\xec\x92\xd6\xbe\xb1S\xee\xb9\xd6p\xe9\xae*Z\xabKC,O\xec\xe24\x8c\xe8\x07\xff#\xe9\xd3D\x7f\xe3\x9a\xbf]W\xd1YNt\x8a\xffh\xb2\xea\xa9\x91\xc2\xd5\xd5=\xa3\x99"\\C\x8d\xfd\'\x02\xd2\xb5.G\x9a\xd6*\xc5y]\xcd\x82\x17\xe4\xe0\xe5\xa63"u\xad\x03\x14\x15\xbd.\xba+F\r\x99!\xd6\xe6(\x1c\xd6\xf6\x9bP\xe9\xe3\x93{\x96\xd5\xfb\x89\x8f\xf8\x1b|\xe2\xa3\xfe[8\xdd]\xbd1\x9d!/h\x84\xb1\x17vc\xfd\xf3\xcc\xbd\xf5\xae\x03:\x87\xf2E\xd3X\xc3\x18\xc7\xbb\xec\xd6\xcf\xd8\xfd\xbf\x9bV\xf1"zf\xaa\x00\x0e\xb1\\N6Lw\xe5\xa8\x7f\xe5]\x8d Yv\x8cb\xbccg}\xfb\xa2.qh\x8eb\x1c5p\x04\xad\xb9\xa0\xd72\x9f#\x06\x96\xc3S\x08ck7VD\xeb\xf9\xec\xd1\xb2/T|r\x89\x17r\xaf\x87\x8e\xdd\x84\xbe\x1ec\xae\xb4\xba\xd45\x0e\xa1_^\xba8_\xb4\xe8_\x8d|\xdd\xbb\xb0;\xa2\xe5Q\xce\xd4K\xa8a7\x87\xb7\xda\xa446\xf7kx\x97I\xf8\xf66\x1d\xfb%\x9fHD\xd1\x89he\xfe\xac\xfa\xed\xcf|\x16\x89c\x0eJ\xd0y0\x12q\\\xbd\x05\xdd\xf5\xddX\xf5)H\xe5\xd1\xdb\xccv@\xf3)\xdb\x8az9\xc3(Z\x96~\rA\xedS\xaa-q\xae\x16V\x1e\x9d\xf4\xdc.\xfdG\x1ckx\x9b\xbb^\xed\x1a\xfb\xf8\x93.\x9dk;\xf9\xfc\x8e{\xb7\xa2\x07\x19\xfbjy\x11:\x06r\xf2\x1d\xd5u"\x8aL\xa7d\x99\xe3\x05\'\x05\xc2\xd7\xe7w\x8c\xad\x14\xe5\xd3(\x1cy\xf5\x82.\x8e\x08\x9c\xb8\xa6\xafw\xed\xa8\x98\xfaxn\xder\x03\xac\xae9\xc23\xf76Oh\xbf}\xa1\xe9\xba\x0b\xb9\xe2\x8el\x07A\x9b\xfa\x91\xb7\x9c@\x83\xb9rD\xf9\xc4\x01\xc7l\xed\xe3\xb99\xf6\xa7<\x9e\x9b\xa3\x7f\x15\xd1\x0bg\xc3\x7f[\x91\xd2\xd8\x83\x1a\xa1\x07;\x13\x05\x9d\x95\xa1A\xe8*\xe8E\x11\xd0\xcf\xd8\x9f\xbe\xf25+Z\xf8\x0cj\xf9.5\x91\x19P\xf6U\x0e\xf5Z\xbe\xde\xc8A.\xa2\xa2U\xd56\xa0{b>\xf6HD\x9f\xf5\'\x8fp\x03\x06\xa2V\xb2[\x01}O\xb2\xf8"tO\xe4}\x1dyc\x17\xa1P\x8b\x89\xb3\xb1Z\x94O\xbf\x8ac?\xd8/yH\x95\xfa\xdd\xf7\x0f\xd6\x7f\x05\x1d\x0b3\x90G<\xe4Mh\xadi&\xcb\x8e\xfd\x92\x07s\x14#Z.g\xae\x8d|\xdd{\x14\x7f2\x8c}\xa3\xd4\x9b\xd0U\xf4\x19\xa2\xe5]\xbe\xa34\x1b\x0b\xf3\x93\x07Y%\xcf\x8esp_xv\x9c\x83\x0c\x9c\x88V\xf6\xce\x10\xcbVt\x12\xa2\xe5\x85]o\xa7\x8b\xca\xdf_\xdc\xd9\xff\xfe\xdf?\xa2\x16\xff\xbe'
p36
ssg20
g21
sS'_active_node'
p37
I1
sS'version'
p38
F2.1000000000000001
sS'next_sol_num'
p39
I2
sg30
Nsb.
