# Supplementary material for: Synthesis, Crystal Structure and Bioactivity of Phenazine-1-carboxylic Acylhydrazone Derivatives
Source: Molecules. 2021 Sep 1;26(17):5320. doi: 10.3390/molecules26175320 (PMC8434039; doi:10.3390/molecules26175320)
Supplement: Supplementary file 1 [file molecules-26-05320-s001.zip › cif and checkcif/cif and checkcif/.olex/ww.phil]

snum {
  hkl {
    hkl_stat_file = 'C:\\Users\\Lenovo\\Desktop\\cif and checkcif\\cif and checkcif\\3b_shelxl.hkl'
  }
  solution {
    current_atomic_volume = 17.8
  }
  refinement {
    program = ShelXL_ifc *XL XH ShelXH-1997 XLMP ShelXL ShelXL-1997 \
              'olex2.refine' Tonto Unknown ShelXL-2012 ShelXLMP-2012 \
              ShelXL-2013
    method = '*Least Squares' CGLS 'Gauss-Newton' 'Levenberg-Marquardt' \
             'Full Matrix' HAR Unknown
    refine_extinction = 0
  }
  report {
    diffractometer = "bruker-CCD"
    title = "ww"
  }
}
