# Supplementary material for: Synthesis, Crystal Structure and Bioactivity of Phenazine-1-carboxylic Acylhydrazone Derivatives
Source: Molecules. 2021 Sep 1;26(17):5320. doi: 10.3390/molecules26175320 (PMC8434039; doi:10.3390/molecules26175320)
Supplement: Supplementary file 1 [file molecules-26-05320-s001.zip › cif and checkcif/cif and checkcif/3a.cif]

data_ww
_audit_creation_date               2021-08-12
_audit_creation_method
;
Olex2 1.2
(compiled 2018.05.29 svn.r3508 for OlexSys, GUI svn.r5506)
;
_shelx_SHELXL_version_number       '2014/7'
_audit_contact_author_address      ?
_audit_contact_author_email        ?
_audit_contact_author_name         ''
_audit_contact_author_phone        ?
_publ_contact_author_id_orcid      ?
_publ_section_references
;
Bourhis, L.J., Dolomanov, O.V., Gildea, R.J., Howard, J.A.K., Puschmann, H.
 (2015). Acta Cryst. A71, 59-75.

Dolomanov, O.V., Bourhis, L.J., Gildea, R.J, Howard, J.A.K. & Puschmann, H.
 (2009), J. Appl. Cryst. 42, 339-341.

Sheldrick, G.M. (2008). Acta Cryst. A64, 112-122.
;
_chemical_name_common              ?
_chemical_name_systematic
;
 ? 
;
_chemical_formula_moiety           'C23 H15 N5 O, C H Cl3'
_chemical_formula_sum              'C24 H16 Cl3 N5 O'
_chemical_formula_weight           496.77
_chemical_melting_point            ?
loop_
  _atom_type_symbol
  _atom_type_description
  _atom_type_scat_dispersion_real
  _atom_type_scat_dispersion_imag
  _atom_type_scat_source
 'C' 'C' 0.0033 0.0016 'International Tables Vol C Tables 4.2.6.8 and 6.1.1.4'
 'H' 'H' 0.0000 0.0000 'International Tables Vol C Tables 4.2.6.8 and 6.1.1.4'
 'Cl' 'Cl' 0.1484 0.1585 'International Tables Vol C Tables 4.2.6.8 and 6.1.1.4'
 'N' 'N' 0.0061 0.0033 'International Tables Vol C Tables 4.2.6.8 and 6.1.1.4'
 'O' 'O' 0.0106 0.0060 'International Tables Vol C Tables 4.2.6.8 and 6.1.1.4'

_shelx_space_group_comment
;
The symmetry employed for this shelxl refinement is uniquely defined
by the following loop, which should always be used as a source of
symmetry information in preference to the above space-group names.
They are only intended as comments.
;
_space_group_crystal_system        'triclinic'
_space_group_IT_number             2
_space_group_name_H-M_alt          'P -1'
_space_group_name_Hall             '-P 1'
loop_
  _space_group_symop_operation_xyz
 'x, y, z'
 '-x, -y, -z'

_cell_length_a                     7.133(10)
_cell_length_b                     9.190(13)
_cell_length_c                     18.84(3)
_cell_angle_alpha                  81.52(2)
_cell_angle_beta                   87.70(3)
_cell_angle_gamma                  74.49(3)
_cell_volume                       1177(3)
_cell_formula_units_Z              2
_cell_measurement_reflns_used      613
_cell_measurement_temperature      293(2)
_cell_measurement_theta_max        25.7954
_cell_measurement_theta_min        2.7050
_shelx_estimated_absorpt_T_max     0.963
_shelx_estimated_absorpt_T_min     0.940
_exptl_absorpt_coefficient_mu      0.416
_exptl_absorpt_correction_T_max    ?
_exptl_absorpt_correction_T_min    ?
_exptl_absorpt_correction_type     ?
_exptl_absorpt_process_details     ?
_exptl_absorpt_special_details     ?
_exptl_crystal_colour              yellow
_exptl_crystal_colour_primary      yellow
_exptl_crystal_density_diffrn      1.402
_exptl_crystal_density_meas        ?
_exptl_crystal_density_method      'not measured'
_exptl_crystal_description         block
_exptl_crystal_F_000               508
_exptl_crystal_size_max            0.15
_exptl_crystal_size_mid            0.12
_exptl_crystal_size_min            0.09
_exptl_special_details
;
 ? 
;
_exptl_transmission_factor_max     ?
_exptl_transmission_factor_min     ?
_diffrn_reflns_av_R_equivalents    0.0695
_diffrn_reflns_av_unetI/netI       0.1769
_diffrn_reflns_Laue_measured_fraction_full  0.802
_diffrn_reflns_Laue_measured_fraction_max  0.802
_diffrn_reflns_limit_h_max         7
_diffrn_reflns_limit_h_min         -8
_diffrn_reflns_limit_k_max         10
_diffrn_reflns_limit_k_min         -10
_diffrn_reflns_limit_l_max         15
_diffrn_reflns_limit_l_min         -22
_diffrn_reflns_number              3980
_diffrn_reflns_point_group_measured_fraction_full  0.802
_diffrn_reflns_point_group_measured_fraction_max  0.802
_diffrn_reflns_theta_full          24.999
_diffrn_reflns_theta_max           24.999
_diffrn_reflns_theta_min           1.093
_diffrn_ambient_temperature        293(2)
_diffrn_detector_area_resol_mean   ?
_diffrn_measured_fraction_theta_full  0.802
_diffrn_measured_fraction_theta_max  0.802
_diffrn_measurement_device_type    bruker-CCD
_diffrn_measurement_method         ?
_diffrn_radiation_type             MoK\a
_diffrn_radiation_wavelength       0.71073
_diffrn_source                     ?
_reflns_Friedel_coverage           0.000
_reflns_Friedel_fraction_full      .
_reflns_Friedel_fraction_max       .
_reflns_number_gt                  1293
_reflns_number_total               3329
_reflns_special_details
;
 Reflections were merged by SHELXL according to the crystal
 class for the calculation of statistics and refinement.
 
 _reflns_Friedel_fraction is defined as the number of unique
 Friedel pairs measured divided by the number that would be
 possible theoretically, ignoring centric projections and
 systematic absences.
;
_reflns_threshold_expression       'I > 2\s(I)'
_computing_cell_refinement         ?
_computing_data_collection         ?
_computing_data_reduction          ?
_computing_molecular_graphics      'Olex2 (Dolomanov et al., 2009)'
_computing_publication_material    'Olex2 (Dolomanov et al., 2009)'
_computing_structure_refinement    'XL (Sheldrick, 2008)'
_computing_structure_solution      'olex2.solve (Bourhis et al., 2015)'
_refine_diff_density_max           1.049
_refine_diff_density_min           -0.632
_refine_diff_density_rms           0.133
_refine_ls_extinction_coef         .
_refine_ls_extinction_method       none
_refine_ls_goodness_of_fit_ref     1.246
_refine_ls_hydrogen_treatment      constr
_refine_ls_matrix_type             full
_refine_ls_number_parameters       307
_refine_ls_number_reflns           3329
_refine_ls_number_restraints       216
_refine_ls_R_factor_all            0.3781
_refine_ls_R_factor_gt             0.2464
_refine_ls_restrained_S_all        1.207
_refine_ls_shift/su_max            0.000
_refine_ls_shift/su_mean           0.000
_refine_ls_structure_factor_coef   Fsqd
_refine_ls_weighting_details      
 'w=1/[\s^2^(Fo^2^)+(0.3800P)^2^+0.1000P] where P=(Fo^2^+2Fc^2^)/3'
_refine_ls_weighting_scheme        calc
_refine_ls_wR_factor_gt            0.6126
_refine_ls_wR_factor_ref           0.6606
_refine_special_details            ?
_olex2_refinement_description
;
1. Fixed Uiso
 At 1.2 times of:
  All C(H) groups, All N(H) groups
2. Uiso/Uaniso restraints and constraints
All non-hydrogen atoms restrained to be isotropic: with sigma of 0.001 and
sigma for terminal atoms of 0.02
Uanis(Cl2) = Uanis(Cl2A)
Uanis(Cl3) = Uanis(Cl3A)
Uanis(Cl1) = Uanis(Cl1A)
3. Others
 Fixed Sof: Cl1(0.5) Cl1A(0.5) Cl2(0.5) Cl2A(0.5) Cl3(0.5) Cl3A(0.5)
4.a Riding coordinates:
 N3(H3), C47(H47)
4.b Aromatic/amide H refined with riding coordinates:
 C2(H2), C3(H3A), C4(H4), C5(H5), C7(H7), C8(H8), C10(H10), C13(H13), C14(H14),
  C15(H15), C20(H20), C21(H21), C22(H22), C23(H23)
;
_atom_sites_solution_hydrogens     mixed
_atom_sites_solution_primary       iterative
_atom_sites_solution_secondary     ?
loop_
  _atom_site_label
  _atom_site_type_symbol
  _atom_site_fract_x
  _atom_site_fract_y
  _atom_site_fract_z
  _atom_site_U_iso_or_equiv
  _atom_site_adp_type
  _atom_site_occupancy
  _atom_site_site_symmetry_order
  _atom_site_calc_flag
  _atom_site_refinement_flags_posn
  _atom_site_refinement_flags_adp
  _atom_site_refinement_flags_occupancy
  _atom_site_disorder_assembly
  _atom_site_disorder_group
 O1 O 0.212(2) 0.3026(13) 0.3145(7) 0.076(4) Uani 1 1 d . . . . .
 N1 N 0.4035(18) 0.3768(13) 0.6211(7) 0.038(3) Uani 1 1 d . . . . .
 N2 N 0.2707(17) 0.3723(13) 0.4462(6) 0.033(3) Uani 1 1 d . . . . .
 N3 N 0.1723(19) 0.4757(15) 0.3915(7) 0.047(4) Uani 1 1 d . . . . .
 H3 H 0.1176 0.5679 0.3985 0.057 Uiso 1 1 d R . . . .
 N4 N -0.0188(17) 0.7723(12) 0.3347(6) 0.033(3) Uani 1 1 d . . . . .
 N5 N -0.1936(19) 0.9747(14) 0.2128(7) 0.047(4) Uani 1 1 d . . . . .
 C1 C 0.499(2) 0.2862(16) 0.6826(8) 0.034(4) Uani 1 1 d . . . . .
 C2 C 0.503(2) 0.3463(19) 0.7471(9) 0.049(4) Uani 1 1 d . . . . .
 H2 H 0.4423 0.4487 0.7491 0.059 Uiso 1 1 calc R . . . .
 C3 C 0.593(3) 0.2574(19) 0.8060(10) 0.056(5) Uani 1 1 d . . . . .
 H3A H 0.6020 0.3013 0.8467 0.067 Uiso 1 1 calc R . . . .
 C4 C 0.674(3) 0.099(2) 0.8072(11) 0.070(5) Uani 1 1 d . . . . .
 H4 H 0.7308 0.0388 0.8487 0.083 Uiso 1 1 calc R . . . .
 C5 C 0.667(2) 0.0355(19) 0.7447(9) 0.049(4) Uani 1 1 d . . . . .
 H5 H 0.7206 -0.0686 0.7451 0.059 Uiso 1 1 calc R . . . .
 C6 C 0.580(2) 0.1252(15) 0.6808(7) 0.028(3) Uani 1 1 d . . . . .
 C7 C 0.578(2) 0.0651(18) 0.6175(8) 0.044(4) Uani 1 1 d . . . . .
 H7 H 0.6388 -0.0369 0.6149 0.053 Uiso 1 1 calc R . . . .
 C8 C 0.482(2) 0.1603(18) 0.5578(9) 0.046(4) Uani 1 1 d . . . . .
 H8 H 0.4717 0.1209 0.5159 0.055 Uiso 1 1 calc R . . . .
 C9 C 0.400(2) 0.3180(16) 0.5616(8) 0.040(4) Uani 1 1 d . . . . .
 C10 C 0.293(2) 0.4198(16) 0.5039(8) 0.033(3) Uani 1 1 d . . . . .
 H10 H 0.2403 0.5219 0.5088 0.040 Uiso 1 1 calc R . . . .
 C11 C 0.148(2) 0.4361(18) 0.3260(9) 0.044(4) Uani 1 1 d . . . . .
 C12 C 0.049(2) 0.5569(18) 0.2667(9) 0.047(4) Uani 1 1 d . . . . .
 C13 C 0.033(3) 0.514(2) 0.2013(10) 0.062(5) Uani 1 1 d . . . . .
 H13 H 0.0770 0.4109 0.1972 0.074 Uiso 1 1 calc R . . . .
 C14 C -0.045(3) 0.615(2) 0.1400(11) 0.069(5) Uani 1 1 d . . . . .
 H14 H -0.0446 0.5782 0.0965 0.083 Uiso 1 1 calc R . . . .
 C15 C -0.125(3) 0.7704(19) 0.1439(10) 0.054(5) Uani 1 1 d . . . . .
 H15 H -0.1810 0.8380 0.1040 0.065 Uiso 1 1 calc R . . . .
 C16 C -0.116(2) 0.8213(18) 0.2116(9) 0.048(4) Uani 1 1 d . . . . .
 C17 C -0.031(2) 0.7207(14) 0.2724(7) 0.028(3) Uani 1 1 d . . . . .
 C18 C -0.092(2) 0.9225(15) 0.3375(8) 0.030(3) Uani 1 1 d . . . . .
 C19 C -0.178(2) 1.0201(17) 0.2777(9) 0.042(4) Uani 1 1 d . . . . .
 C20 C -0.267(3) 1.181(2) 0.2819(10) 0.060(5) Uani 1 1 d . . . . .
 H20 H -0.3307 1.2473 0.2430 0.072 Uiso 1 1 calc R . . . .
 C21 C -0.250(3) 1.229(2) 0.3468(10) 0.057(5) Uani 1 1 d . . . . .
 H21 H -0.3022 1.3312 0.3511 0.068 Uiso 1 1 calc R . . . .
 C22 C -0.161(3) 1.132(2) 0.4053(10) 0.060(5) Uani 1 1 d . . . . .
 H22 H -0.1547 1.1707 0.4478 0.072 Uiso 1 1 calc R . . . .
 C23 C -0.079(2) 0.9784(18) 0.4026(9) 0.051(4) Uani 1 1 d . . . . .
 H23 H -0.0183 0.9138 0.4425 0.061 Uiso 1 1 calc R . . . .
 Cl1 Cl 0.619(3) 0.403(2) 0.0923(10) 0.155(5) Uani 0.5 1 d . . P . .
 Cl1A Cl 0.471(3) 0.384(2) 0.1005(11) 0.155(5) Uani 0.5 1 d . . P . .
 Cl2 Cl 0.379(4) 0.236(3) 0.0507(14) 0.210(7) Uani 0.5 1 d . . P . .
 Cl2A Cl 0.570(4) 0.143(3) 0.0079(14) 0.210(7) Uani 0.5 1 d . . P . .
 Cl3 Cl 0.758(4) 0.159(3) 0.0048(14) 0.203(6) Uani 0.5 1 d . . P . .
 Cl3A Cl 0.876(4) 0.258(3) 0.0496(14) 0.203(6) Uani 0.5 1 d . . P . .
 C47 C 0.622(4) 0.218(3) 0.0819(15) 0.111(8) Uani 1 1 d . . . . .
 H47 H 0.6585 0.1463 0.1260 0.133 Uiso 1 1 d R . . . .

loop_
  _atom_site_aniso_label
  _atom_site_aniso_U_11
  _atom_site_aniso_U_22
  _atom_site_aniso_U_33
  _atom_site_aniso_U_23
  _atom_site_aniso_U_13
  _atom_site_aniso_U_12
 O1 0.106(10) 0.039(7) 0.070(9) -0.013(6) -0.027(7) 0.012(6)
 N1 0.038(3) 0.038(3) 0.038(3) -0.0049(11) 0.0004(10) -0.0099(13)
 N2 0.034(3) 0.033(3) 0.033(3) -0.0044(11) 0.0001(10) -0.0086(13)
 N3 0.047(4) 0.047(4) 0.047(4) -0.0066(11) 0.0002(10) -0.0121(14)
 N4 0.033(3) 0.033(3) 0.033(3) -0.0045(11) -0.0001(10) -0.0083(13)
 N5 0.047(4) 0.047(4) 0.047(4) -0.0065(11) 0.0002(10) -0.0120(14)
 C1 0.034(4) 0.034(4) 0.034(4) -0.0046(11) 0.0001(10) -0.0089(14)
 C2 0.049(4) 0.049(4) 0.049(4) -0.0068(12) 0.0000(10) -0.0128(15)
 C3 0.056(5) 0.056(5) 0.056(5) -0.0078(12) -0.0001(10) -0.0148(16)
 C4 0.070(5) 0.070(5) 0.070(5) -0.0098(13) -0.0002(10) -0.0185(17)
 C5 0.049(4) 0.049(4) 0.049(4) -0.0069(12) 0.0001(10) -0.0129(15)
 C6 0.028(3) 0.028(3) 0.028(3) -0.0037(11) 0.0004(10) -0.0073(13)
 C7 0.044(4) 0.044(4) 0.044(4) -0.0063(12) 0.0001(10) -0.0115(15)
 C8 0.046(4) 0.046(4) 0.046(4) -0.0065(12) 0.0001(10) -0.0119(15)
 C9 0.040(4) 0.039(4) 0.040(4) -0.0054(12) 0.0002(10) -0.0104(14)
 C10 0.033(4) 0.033(4) 0.033(4) -0.0044(11) 0.0004(10) -0.0087(14)
 C11 0.044(4) 0.044(4) 0.044(4) -0.0061(12) 0.0001(10) -0.0117(15)
 C12 0.047(4) 0.047(4) 0.047(4) -0.0066(12) 0.0000(10) -0.0124(15)
 C13 0.062(5) 0.061(5) 0.062(5) -0.0088(13) 0.0000(10) -0.0162(17)
 C14 0.069(5) 0.069(5) 0.069(5) -0.0098(13) 0.0000(10) -0.0181(18)
 C15 0.054(5) 0.054(5) 0.054(5) -0.0078(12) -0.0001(10) -0.0141(16)
 C16 0.048(4) 0.048(4) 0.047(4) -0.0068(12) 0.0001(10) -0.0125(15)
 C17 0.028(3) 0.028(3) 0.028(3) -0.0037(11) 0.0002(10) -0.0073(13)
 C18 0.030(4) 0.030(4) 0.030(4) -0.0040(11) 0.0002(10) -0.0076(14)
 C19 0.042(4) 0.042(4) 0.042(4) -0.0061(12) 0.0000(10) -0.0111(15)
 C20 0.060(5) 0.060(5) 0.060(5) -0.0086(12) -0.0001(10) -0.0156(16)
 C21 0.057(5) 0.056(5) 0.057(5) -0.0081(12) 0.0000(10) -0.0146(16)
 C22 0.060(5) 0.060(5) 0.060(5) -0.0087(12) -0.0001(10) -0.0157(16)
 C23 0.051(5) 0.050(4) 0.051(5) -0.0070(12) -0.0003(10) -0.0131(15)
 Cl1 0.155(5) 0.155(5) 0.155(5) -0.0221(10) -0.0001(7) -0.0408(15)
 Cl1A 0.155(5) 0.155(5) 0.155(5) -0.0221(10) -0.0001(7) -0.0408(15)
 Cl2 0.210(7) 0.210(7) 0.210(7) -0.0297(12) -0.0003(7) -0.0555(19)
 Cl2A 0.210(7) 0.210(7) 0.210(7) -0.0297(12) -0.0003(7) -0.0555(19)
 Cl3 0.203(6) 0.203(6) 0.203(6) -0.0287(12) 0.0001(7) -0.0537(18)
 Cl3A 0.203(6) 0.203(6) 0.203(6) -0.0287(12) 0.0001(7) -0.0537(18)
 C47 0.111(8) 0.111(8) 0.111(8) -0.0159(16) -0.0001(10) -0.029(2)

_geom_special_details
;
 All esds (except the esd in the dihedral angle between two l.s. planes)
 are estimated using the full covariance matrix.  The cell esds are taken
 into account individually in the estimation of esds in distances, angles
 and torsion angles; correlations between esds in cell parameters are only
 used when they are defined by crystal symmetry.  An approximate (isotropic)
 treatment of cell esds is used for estimating esds involving l.s. planes.
;
loop_
  _geom_bond_atom_site_label_1
  _geom_bond_atom_site_label_2
  _geom_bond_distance
  _geom_bond_site_symmetry_2
  _geom_bond_publ_flag
 O1 C11 1.237(18) . ?
 N1 C1 1.406(19) . ?
 N1 C9 1.319(18) . ?
 N2 N3 1.367(17) . ?
 N2 C10 1.262(17) . ?
 N3 H3 0.8600 . ?
 N3 C11 1.367(19) . ?
 N4 C17 1.342(16) . ?
 N4 C18 1.347(17) . ?
 N5 C16 1.373(19) . ?
 N5 C19 1.366(19) . ?
 C1 C2 1.41(2) . ?
 C1 C6 1.442(19) . ?
 C2 H2 0.9300 . ?
 C2 C3 1.35(2) . ?
 C3 H3A 0.9300 . ?
 C3 C4 1.41(2) . ?
 C4 H4 0.9300 . ?
 C4 C5 1.40(2) . ?
 C5 H5 0.9300 . ?
 C5 C6 1.42(2) . ?
 C6 C7 1.389(19) . ?
 C7 H7 0.9300 . ?
 C7 C8 1.40(2) . ?
 C8 H8 0.9300 . ?
 C8 C9 1.42(2) . ?
 C9 C10 1.42(2) . ?
 C10 H10 0.9300 . ?
 C11 C12 1.50(2) . ?
 C12 C13 1.37(2) . ?
 C12 C17 1.48(2) . ?
 C13 H13 0.9300 . ?
 C13 C14 1.40(3) . ?
 C14 H14 0.9300 . ?
 C14 C15 1.40(2) . ?
 C15 H15 0.9300 . ?
 C15 C16 1.43(2) . ?
 C16 C17 1.41(2) . ?
 C18 C19 1.38(2) . ?
 C18 C23 1.41(2) . ?
 C19 C20 1.45(2) . ?
 C20 H20 0.9300 . ?
 C20 C21 1.38(2) . ?
 C21 H21 0.9300 . ?
 C21 C22 1.37(2) . ?
 C22 H22 0.9300 . ?
 C22 C23 1.38(2) . ?
 C23 H23 0.9300 . ?
 Cl1 Cl1A 1.11(2) . ?
 Cl1 Cl3A 2.16(3) . ?
 Cl1 C47 1.73(3) . ?
 Cl1A Cl2 2.02(3) . ?
 Cl1A C47 1.69(3) . ?
 Cl2 Cl2A 1.65(3) . ?
 Cl2 C47 1.81(4) . ?
 Cl2A Cl3 1.39(3) . ?
 Cl2A C47 1.74(3) . ?
 Cl3 Cl3A 1.72(3) . ?
 Cl3 C47 1.79(3) . ?
 Cl3A C47 2.00(3) . ?
 C47 H47 0.9803 . ?

loop_
  _geom_angle_atom_site_label_1
  _geom_angle_atom_site_label_2
  _geom_angle_atom_site_label_3
  _geom_angle
  _geom_angle_site_symmetry_1
  _geom_angle_site_symmetry_3
  _geom_angle_publ_flag
 C9 N1 C1 120.7(12) . . ?
 C10 N2 N3 118.1(12) . . ?
 N2 N3 H3 120.0 . . ?
 C11 N3 N2 122.2(13) . . ?
 C11 N3 H3 117.8 . . ?
 C17 N4 C18 118.2(12) . . ?
 C19 N5 C16 114.0(14) . . ?
 N1 C1 C2 121.6(13) . . ?
 N1 C1 C6 118.3(12) . . ?
 C2 C1 C6 119.8(14) . . ?
 C1 C2 H2 119.6 . . ?
 C3 C2 C1 120.9(16) . . ?
 C3 C2 H2 119.6 . . ?
 C2 C3 H3A 119.2 . . ?
 C2 C3 C4 121.5(18) . . ?
 C4 C3 H3A 119.2 . . ?
 C3 C4 H4 120.6 . . ?
 C5 C4 C3 119(2) . . ?
 C5 C4 H4 120.6 . . ?
 C4 C5 H5 119.2 . . ?
 C4 C5 C6 121.7(16) . . ?
 C6 C5 H5 119.2 . . ?
 C5 C6 C1 117.1(13) . . ?
 C7 C6 C1 120.2(14) . . ?
 C7 C6 C5 122.6(13) . . ?
 C6 C7 H7 120.6 . . ?
 C6 C7 C8 118.9(15) . . ?
 C8 C7 H7 120.6 . . ?
 C7 C8 H8 120.2 . . ?
 C7 C8 C9 119.6(16) . . ?
 C9 C8 H8 120.2 . . ?
 N1 C9 C8 121.9(15) . . ?
 N1 C9 C10 115.4(13) . . ?
 C10 C9 C8 122.4(15) . . ?
 N2 C10 C9 120.3(13) . . ?
 N2 C10 H10 119.8 . . ?
 C9 C10 H10 119.8 . . ?
 O1 C11 N3 120.7(16) . . ?
 O1 C11 C12 119.7(16) . . ?
 N3 C11 C12 119.6(14) . . ?
 C13 C12 C11 118.0(15) . . ?
 C13 C12 C17 116.4(16) . . ?
 C17 C12 C11 125.6(15) . . ?
 C12 C13 H13 117.7 . . ?
 C12 C13 C14 124.6(18) . . ?
 C14 C13 H13 117.7 . . ?
 C13 C14 H14 119.8 . . ?
 C13 C14 C15 120.4(19) . . ?
 C15 C14 H14 119.8 . . ?
 C14 C15 H15 121.3 . . ?
 C14 C15 C16 117.4(18) . . ?
 C16 C15 H15 121.3 . . ?
 N5 C16 C15 115.5(16) . . ?
 N5 C16 C17 122.5(15) . . ?
 C17 C16 C15 122.0(14) . . ?
 N4 C17 C12 120.1(13) . . ?
 N4 C17 C16 120.8(12) . . ?
 C16 C17 C12 119.1(14) . . ?
 N4 C18 C19 120.5(13) . . ?
 N4 C18 C23 118.8(14) . . ?
 C19 C18 C23 120.7(13) . . ?
 N5 C19 C18 124.0(14) . . ?
 N5 C19 C20 115.5(15) . . ?
 C18 C19 C20 120.5(15) . . ?
 C19 C20 H20 121.9 . . ?
 C21 C20 C19 116.2(18) . . ?
 C21 C20 H20 121.9 . . ?
 C20 C21 H21 118.5 . . ?
 C22 C21 C20 122.9(18) . . ?
 C22 C21 H21 118.5 . . ?
 C21 C22 H22 119.2 . . ?
 C21 C22 C23 121.6(18) . . ?
 C23 C22 H22 119.2 . . ?
 C18 C23 H23 121.0 . . ?
 C22 C23 C18 118.1(17) . . ?
 C22 C23 H23 121.0 . . ?
 Cl1A Cl1 Cl3A 128.5(19) . . ?
 Cl1A Cl1 C47 68.8(16) . . ?
 C47 Cl1 Cl3A 60.6(12) . . ?
 Cl1 Cl1A Cl2 123.1(19) . . ?
 Cl1 Cl1A C47 73.2(17) . . ?
 C47 Cl1A Cl2 57.5(13) . . ?
 Cl2A Cl2 Cl1A 106.3(18) . . ?
 Cl2A Cl2 C47 60.3(15) . . ?
 C47 Cl2 Cl1A 51.9(12) . . ?
 Cl2 Cl2A C47 64.4(15) . . ?
 Cl3 Cl2A Cl2 129(2) . . ?
 Cl3 Cl2A C47 68.5(17) . . ?
 Cl2A Cl3 Cl3A 133(2) . . ?
 Cl2A Cl3 C47 65.0(18) . . ?
 Cl3A Cl3 C47 69.6(15) . . ?
 Cl3 Cl3A Cl1 97.0(16) . . ?
 Cl3 Cl3A C47 56.9(13) . . ?
 C47 Cl3A Cl1 49.0(10) . . ?
 Cl1 C47 Cl2 104.0(19) . . ?
 Cl1 C47 Cl2A 131(2) . . ?
 Cl1 C47 Cl3 111.9(17) . . ?
 Cl1 C47 Cl3A 70.3(13) . . ?
 Cl1 C47 H47 112.7 . . ?
 Cl1A C47 Cl1 38.0(10) . . ?
 Cl1A C47 Cl2 70.6(16) . . ?
 Cl1A C47 Cl2A 118(2) . . ?
 Cl1A C47 Cl3 134(2) . . ?
 Cl1A C47 Cl3A 107.7(16) . . ?
 Cl1A C47 H47 110.7 . . ?
 Cl2 C47 Cl3A 142(2) . . ?
 Cl2 C47 H47 113.9 . . ?
 Cl2A C47 Cl2 55.3(14) . . ?
 Cl2A C47 Cl3 46.5(12) . . ?
 Cl2A C47 Cl3A 99.2(16) . . ?
 Cl2A C47 H47 116.2 . . ?
 Cl3 C47 Cl2 99.5(19) . . ?
 Cl3 C47 Cl3A 53.5(12) . . ?
 Cl3 C47 H47 113.8 . . ?
 Cl3A C47 H47 102.1 . . ?

loop_
  _geom_torsion_atom_site_label_1
  _geom_torsion_atom_site_label_2
  _geom_torsion_atom_site_label_3
  _geom_torsion_atom_site_label_4
  _geom_torsion
  _geom_torsion_site_symmetry_1
  _geom_torsion_site_symmetry_2
  _geom_torsion_site_symmetry_3
  _geom_torsion_site_symmetry_4
  _geom_torsion_publ_flag
 O1 C11 C12 C13 0(2) . . . . ?
 O1 C11 C12 C17 -179.0(14) . . . . ?
 N1 C1 C2 C3 179.1(14) . . . . ?
 N1 C1 C6 C5 -177.0(13) . . . . ?
 N1 C1 C6 C7 5.9(19) . . . . ?
 N1 C9 C10 N2 -175.5(12) . . . . ?
 N2 N3 C11 O1 2(2) . . . . ?
 N2 N3 C11 C12 -176.3(13) . . . . ?
 N3 N2 C10 C9 -178.0(12) . . . . ?
 N3 C11 C12 C13 178.0(14) . . . . ?
 N3 C11 C12 C17 -1(2) . . . . ?
 N4 C18 C19 N5 -1(2) . . . . ?
 N4 C18 C19 C20 176.6(13) . . . . ?
 N4 C18 C23 C22 -177.9(14) . . . . ?
 N5 C16 C17 N4 -1(2) . . . . ?
 N5 C16 C17 C12 179.7(13) . . . . ?
 N5 C19 C20 C21 -179.2(14) . . . . ?
 C1 N1 C9 C8 4(2) . . . . ?
 C1 N1 C9 C10 178.1(12) . . . . ?
 C1 C2 C3 C4 -5(3) . . . . ?
 C1 C6 C7 C8 -5(2) . . . . ?
 C2 C1 C6 C5 -3(2) . . . . ?
 C2 C1 C6 C7 -179.7(13) . . . . ?
 C2 C3 C4 C5 3(3) . . . . ?
 C3 C4 C5 C6 0(2) . . . . ?
 C4 C5 C6 C1 0(2) . . . . ?
 C4 C5 C6 C7 177.5(14) . . . . ?
 C5 C6 C7 C8 177.5(14) . . . . ?
 C6 C1 C2 C3 5(2) . . . . ?
 C6 C7 C8 C9 4(2) . . . . ?
 C7 C8 C9 N1 -3(2) . . . . ?
 C7 C8 C9 C10 -177.2(14) . . . . ?
 C8 C9 C10 N2 -1(2) . . . . ?
 C9 N1 C1 C2 -179.2(13) . . . . ?
 C9 N1 C1 C6 -4.9(19) . . . . ?
 C10 N2 N3 C11 177.0(13) . . . . ?
 C11 C12 C13 C14 -176.2(16) . . . . ?
 C11 C12 C17 N4 0(2) . . . . ?
 C11 C12 C17 C16 178.6(15) . . . . ?
 C12 C13 C14 C15 -4(3) . . . . ?
 C13 C12 C17 N4 -179.4(13) . . . . ?
 C13 C12 C17 C16 0(2) . . . . ?
 C13 C14 C15 C16 2(3) . . . . ?
 C14 C15 C16 N5 179.4(15) . . . . ?
 C14 C15 C16 C17 0(2) . . . . ?
 C15 C16 C17 N4 177.9(12) . . . . ?
 C15 C16 C17 C12 -1(2) . . . . ?
 C16 N5 C19 C18 0(2) . . . . ?
 C16 N5 C19 C20 -177.4(14) . . . . ?
 C17 N4 C18 C19 0.6(19) . . . . ?
 C17 N4 C18 C23 -179.7(12) . . . . ?
 C17 C12 C13 C14 3(3) . . . . ?
 C18 N4 C17 C12 179.5(13) . . . . ?
 C18 N4 C17 C16 0.5(19) . . . . ?
 C18 C19 C20 C21 3(2) . . . . ?
 C19 N5 C16 C15 -178.4(13) . . . . ?
 C19 N5 C16 C17 1(2) . . . . ?
 C19 C18 C23 C22 2(2) . . . . ?
 C19 C20 C21 C22 -2(2) . . . . ?
 C20 C21 C22 C23 0(3) . . . . ?
 C21 C22 C23 C18 0(2) . . . . ?
 C23 C18 C19 N5 179.2(13) . . . . ?
 C23 C18 C19 C20 -3(2) . . . . ?
 Cl1 Cl1A C47 Cl2 -150(2) . . . . ?
 Cl1 Cl1A C47 Cl2A -122(2) . . . . ?
 Cl1 Cl1A C47 Cl3 -66(3) . . . . ?
 Cl1 Cl1A C47 Cl3A -10(2) . . . . ?
 Cl1A Cl1 C47 Cl2 28.8(19) . . . . ?
 Cl1A Cl1 C47 Cl2A 85(3) . . . . ?
 Cl1A Cl1 C47 Cl3 135(3) . . . . ?
 Cl1A Cl1 C47 Cl3A 170(2) . . . . ?
 Cl1A Cl2 Cl2A Cl3 0(4) . . . . ?
 Cl1A Cl2 Cl2A C47 24.9(17) . . . . ?
 Cl1A Cl2 C47 Cl1 -18.3(12) . . . . ?
 Cl1A Cl2 C47 Cl2A -149(2) . . . . ?
 Cl1A Cl2 C47 Cl3 -134(2) . . . . ?
 Cl1A Cl2 C47 Cl3A -94(3) . . . . ?
 Cl2 Cl1A C47 Cl1 150(2) . . . . ?
 Cl2 Cl1A C47 Cl2A 28.7(18) . . . . ?
 Cl2 Cl1A C47 Cl3 84(3) . . . . ?
 Cl2 Cl1A C47 Cl3A 140(2) . . . . ?
 Cl2 Cl2A Cl3 Cl3A 9(5) . . . . ?
 Cl2 Cl2A Cl3 C47 24(3) . . . . ?
 Cl2 Cl2A C47 Cl1 -78(3) . . . . ?
 Cl2 Cl2A C47 Cl1A -33(2) . . . . ?
 Cl2 Cl2A C47 Cl3 -159(2) . . . . ?
 Cl2 Cl2A C47 Cl3A -149.5(19) . . . . ?
 Cl2A Cl2 C47 Cl1 131(2) . . . . ?
 Cl2A Cl2 C47 Cl1A 149(2) . . . . ?
 Cl2A Cl2 C47 Cl3 15.2(16) . . . . ?
 Cl2A Cl2 C47 Cl3A 55(3) . . . . ?
 Cl2A Cl3 Cl3A Cl1 -15(3) . . . . ?
 Cl2A Cl3 Cl3A C47 15(3) . . . . ?
 Cl2A Cl3 C47 Cl1 -127(2) . . . . ?
 Cl2A Cl3 C47 Cl1A -89(3) . . . . ?
 Cl2A Cl3 C47 Cl2 -17.3(19) . . . . ?
 Cl2A Cl3 C47 Cl3A -168(2) . . . . ?
 Cl3 Cl2A C47 Cl1 82(3) . . . . ?
 Cl3 Cl2A C47 Cl1A 126(2) . . . . ?
 Cl3 Cl2A C47 Cl2 159(2) . . . . ?
 Cl3 Cl2A C47 Cl3A 9.7(18) . . . . ?
 Cl3A Cl1 Cl1A Cl2 -19(4) . . . . ?
 Cl3A Cl1 Cl1A C47 11(2) . . . . ?
 Cl3A Cl1 C47 Cl1A -170(2) . . . . ?
 Cl3A Cl1 C47 Cl2 -141(2) . . . . ?
 Cl3A Cl1 C47 Cl2A -85(2) . . . . ?
 Cl3A Cl1 C47 Cl3 -34.5(17) . . . . ?
 Cl3A Cl3 C47 Cl1 42(2) . . . . ?
 Cl3A Cl3 C47 Cl1A 79(3) . . . . ?
 Cl3A Cl3 C47 Cl2 150.8(19) . . . . ?
 Cl3A Cl3 C47 Cl2A 168(2) . . . . ?
 C47 Cl1 Cl1A Cl2 -30(2) . . . . ?
 C47 Cl2 Cl2A Cl3 -25(3) . . . . ?
 C47 Cl2A Cl3 Cl3A -15(3) . . . . ?
 C47 Cl3 Cl3A Cl1 -29.8(15) . . . . ?

_shelx_res_file
;
    ww.res created by SHELXL-2014/7

TITL ww P-1 R = New: P-1
CELL 0.71073 7.133 9.19 18.84 81.52 87.7 74.49
ZERR 2 0.01 0.013 0.03 0.02 0.03 0.03
LATT 1
SFAC C H Cl N O
DISP C 0.0033 0.0016
DISP Cl 0.1484 0.1585
DISP H 0 0
DISP N 0.0061 0.0033
DISP O 0.0106 0.006
UNIT 48 32 6 10 2
ISOR 0.001 0.02
EADP Cl2 Cl2A
EADP Cl3 Cl3A
EADP Cl1 Cl1A

L.S. 5
PLAN  -20
SIZE 0.15 0.12 0.09
BOND $H
CONF
fmap 2
acta
OMIT 0 50
OMIT 8 2 0
REM <olex2.extras>
REM <HklSrc "%.\\ww.hkl">
REM </olex2.extras>

WGHT    0.380000    0.100000
FVAR       0.44543
O1    5    0.211526    0.302599    0.314461    11.00000    0.10582    0.03868 =
         0.06998   -0.01313   -0.02699    0.01222
N1    4    0.403507    0.376826    0.621131    11.00000    0.03764    0.03753 =
         0.03765   -0.00493    0.00044   -0.00995
N2    4    0.270696    0.372263    0.446207    11.00000    0.03357    0.03336 =
         0.03320   -0.00438    0.00012   -0.00858
N3    4    0.172254    0.475692    0.391539    11.00000    0.04750    0.04716 =
         0.04721   -0.00662    0.00021   -0.01209
AFIX   3
H3    2    0.117584    0.567902    0.398529    11.00000   -1.20000
AFIX   0
N4    4   -0.018789    0.772348    0.334712    11.00000    0.03299    0.03288 =
         0.03278   -0.00450   -0.00009   -0.00830
N5    4   -0.193586    0.974700    0.212796    11.00000    0.04664    0.04674 =
         0.04660   -0.00647    0.00022   -0.01203
C1    1    0.499248    0.286210    0.682648    11.00000    0.03373    0.03368 =
         0.03391   -0.00465    0.00014   -0.00893
C2    1    0.502876    0.346325    0.747141    11.00000    0.04891    0.04895 =
         0.04886   -0.00683    0.00002   -0.01279
AFIX  43
H2    2    0.442299    0.448701    0.749117    11.00000   -1.20000
AFIX   0
C3    1    0.592986    0.257358    0.805957    11.00000    0.05615    0.05610 =
         0.05596   -0.00779   -0.00006   -0.01484
AFIX  43
H3A   2    0.601977    0.301316    0.846672    11.00000   -1.20000
AFIX   0
C4    1    0.673761    0.099485    0.807156    11.00000    0.06953    0.06964 =
         0.06961   -0.00977   -0.00023   -0.01853
AFIX  43
H4    2    0.730778    0.038811    0.848716    11.00000   -1.20000
AFIX   0
C5    1    0.666715    0.035479    0.744673    11.00000    0.04882    0.04880 =
         0.04912   -0.00687    0.00014   -0.01292
AFIX  43
H5    2    0.720623   -0.068648    0.745082    11.00000   -1.20000
AFIX   0
C6    1    0.579570    0.125240    0.680819    11.00000    0.02804    0.02821 =
         0.02810   -0.00372    0.00036   -0.00730
C7    1    0.577503    0.065077    0.617470    11.00000    0.04443    0.04441 =
         0.04446   -0.00626    0.00012   -0.01155
AFIX  43
H7    2    0.638828   -0.036921    0.614874    11.00000   -1.20000
AFIX   0
C8    1    0.481835    0.160328    0.557822    11.00000    0.04583    0.04581 =
         0.04592   -0.00651    0.00013   -0.01193
AFIX  43
H8    2    0.471740    0.120880    0.515853    11.00000   -1.20000
AFIX   0
C9    1    0.399884    0.318026    0.561577    11.00000    0.03954    0.03940 =
         0.03961   -0.00538    0.00025   -0.01037
C10   1    0.293447    0.419750    0.503946    11.00000    0.03304    0.03303 =
         0.03288   -0.00443    0.00035   -0.00868
AFIX  43
H10   2    0.240252    0.521862    0.508781    11.00000   -1.20000
AFIX   0
C11   1    0.148098    0.436086    0.326027    11.00000    0.04418    0.04419 =
         0.04430   -0.00614    0.00014   -0.01169
C12   1    0.049107    0.556940    0.266728    11.00000    0.04720    0.04723 =
         0.04725   -0.00662    0.00004   -0.01240
C13   1    0.032952    0.514152    0.201322    11.00000    0.06168    0.06140 =
         0.06159   -0.00877   -0.00003   -0.01622
AFIX  43
H13   2    0.077010    0.410936    0.197199    11.00000   -1.20000
AFIX   0
C14   1   -0.045297    0.614777    0.140018    11.00000    0.06909    0.06886 =
         0.06884   -0.00980    0.00004   -0.01809
AFIX  43
H14   2   -0.044563    0.578171    0.096517    11.00000   -1.20000
AFIX   0
C15   1   -0.124740    0.770416    0.143871    11.00000    0.05440    0.05417 =
         0.05405   -0.00779   -0.00007   -0.01412
AFIX  43
H15   2   -0.181049    0.837951    0.103972    11.00000   -1.20000
AFIX   0
C16   1   -0.115841    0.821348    0.211567    11.00000    0.04761    0.04755 =
         0.04748   -0.00681    0.00007   -0.01248
C17   1   -0.030537    0.720697    0.272446    11.00000    0.02825    0.02843 =
         0.02819   -0.00365    0.00022   -0.00731
C18   1   -0.091884    0.922534    0.337485    11.00000    0.03034    0.03029 =
         0.03028   -0.00404    0.00015   -0.00756
C19   1   -0.178356    1.020098    0.277681    11.00000    0.04237    0.04225 =
         0.04240   -0.00614   -0.00001   -0.01114
C20   1   -0.266708    1.180703    0.281866    11.00000    0.06001    0.05989 =
         0.05987   -0.00861   -0.00007   -0.01563
AFIX  43
H20   2   -0.330668    1.247307    0.242973    11.00000   -1.20000
AFIX   0
C21   1   -0.250245    1.228656    0.346828    11.00000    0.05667    0.05645 =
         0.05651   -0.00815   -0.00003   -0.01464
AFIX  43
H21   2   -0.302248    1.331196    0.351073    11.00000   -1.20000
AFIX   0
C22   1   -0.160852    1.132117    0.405272    11.00000    0.06024    0.06013 =
         0.06009   -0.00869   -0.00011   -0.01574
AFIX  43
H22   2   -0.154652    1.170715    0.447803    11.00000   -1.20000
AFIX   0
C23   1   -0.079438    0.978406    0.402612    11.00000    0.05050    0.05040 =
         0.05051   -0.00703   -0.00026   -0.01313
AFIX  43
H23   2   -0.018305    0.913759    0.442538    11.00000   -1.20000
AFIX   0

CL1   3    0.619196    0.403232    0.092330    10.50000    0.15546    0.15513 =
         0.15526   -0.02214   -0.00013   -0.04084
CL1A  3    0.471456    0.384430    0.100523    10.50000    0.15546    0.15513 =
         0.15526   -0.02214   -0.00013   -0.04084
CL2   3    0.379040    0.235847    0.050685    10.50000    0.20987    0.20975 =
         0.20972   -0.02973   -0.00034   -0.05554
CL2A  3    0.569539    0.142605    0.007946    10.50000    0.20987    0.20975 =
         0.20972   -0.02973   -0.00034   -0.05554
CL3   3    0.758448    0.158820    0.004837    10.50000    0.20339    0.20330 =
         0.20317   -0.02865    0.00010   -0.05366
CL3A  3    0.875987    0.258384    0.049555    10.50000    0.20339    0.20330 =
         0.20317   -0.02865    0.00010   -0.05366
C47   1    0.621661    0.218454    0.081934    11.00000    0.11118    0.11086 =
         0.11100   -0.01594   -0.00014   -0.02913
AFIX   3
H47   2    0.658521    0.146324    0.126044    11.00000   -1.20000
AFIX   0
HKLF 4

REM  ww P-1 R = New: P-1
REM R1 =  0.2464 for    1293 Fo > 4sig(Fo)  and  0.3781 for all    3329 data
REM    307 parameters refined using    216 restraints

END

WGHT      0.2000      0.0000

REM Highest difference peak  1.049,  deepest hole -0.632,  1-sigma level  0.133
Q1    1  -0.4364  0.8275 -0.0219  11.00000  0.05    1.05
Q2    1  -0.3724  0.6492 -0.0917  11.00000  0.05    0.75
Q3    1   0.4906  0.3773  0.6375  11.00000  0.05    0.71
Q4    1  -0.2340  0.3895  0.0900  11.00000  0.05    0.68
Q5    1   0.9792  0.0691  0.0291  11.00000  0.05    0.66
Q6    1  -0.5040  0.9743 -0.0292  11.00000  0.05    0.65
Q7    1   0.0895  0.4357  0.3760  11.00000  0.05    0.65
Q8    1  -0.5000  1.0000  0.0000  10.50000  0.05    0.62
Q9    1  -0.4604  0.7746 -0.0905  11.00000  0.05    0.60
Q10   1  -0.3456  0.7803  0.1019  11.00000  0.05    0.58
Q11   1  -0.2862  0.5787  0.0380  11.00000  0.05    0.56
Q12   1  -0.2971  0.5168 -0.0273  11.00000  0.05    0.54
Q13   1  -0.3560  0.7403  0.0418  11.00000  0.05    0.52
Q14   1   0.1985  0.3421  0.4327  11.00000  0.05    0.51
Q15   1   0.3021  0.3156  0.5467  11.00000  0.05    0.50
Q16   1   0.2099  0.3950  0.4912  11.00000  0.05    0.48
Q17   1   0.8419  0.1939  0.0182  11.00000  0.05    0.47
Q18   1   0.4026  0.2974  0.6669  11.00000  0.05    0.47
Q19   1   0.0670  0.3712  0.3231  11.00000  0.05    0.47
Q20   1   0.0717  0.7827  0.3498  11.00000  0.05    0.46
;
_shelx_res_checksum                69543
_shelx_hkl_file
;
  -4   0   0   -1.08    3.63
  -5   0   0    5.72    6.92
   1  -1   0   39.96    2.90
  -1   1   0   42.88    3.15
   0  -1   0   10.57    1.25
   0   1   0   10.38    1.27
  -1  -1   0   10.87    1.98
   1   1   0   11.45    1.92
   2   1   0  461.35   18.04
   3   1   0  158.13    8.29
  -7  -1   0   28.54    8.11
  -2   2   0   66.56    5.34
  -1   2   0  240.51   10.34
   0   2   0  194.42    8.37
   1   2   0 2472.71   84.98
   1   2   0 2457.75   87.59
   2   2   0  634.74   24.30
   3   2   0   27.62    4.58
   4   2   0   96.07    7.93
   5   2   0   -0.67    3.18
   6   2   0   -1.20    3.59
  -8  -2   0   81.06    8.04
  -5   3   0   13.76   10.08
  -4   3   0    0.14    6.91
  -3   3   0   26.51    5.92
  -2   3   0   30.63    4.74
  -1   3   0   25.82    3.80
   0   3   0   25.54    3.40
  -1  -3   0  176.76    8.37
   1   3   0  183.11    8.65
   2   3   0   63.39    5.37
   2   3   0   61.30    4.97
   3   3   0   42.02    5.52
   5   3   0    0.43    3.79
   6   3   0   -3.16    4.25
  -5   4   0   45.74   10.26
  -4   4   0    6.24    7.06
  -4   4   0    6.29    3.03
  -3   4   0    1.20    4.89
  -3   4   0   -0.54    1.99
  -2   4   0    4.35    3.68
  -2   4   0    2.97    1.83
  -1   4   0  399.57   16.93
   0   4   0   12.28    2.98
  -1  -4   0  353.37   14.62
   1   4   0  343.95   15.07
  -2  -4   0    4.36    2.25
   2   4   0    4.05    2.45
   3   4   0    3.40    3.14
   3   4   0    3.96    2.90
   4   4   0   -1.17    3.18
   5   4   0    0.06    3.75
  -4   5   0    2.28    3.28
  -3   5   0    2.47    2.66
  -3   5   0    0.32    5.46
  -2   5   0   22.74    3.17
  -2   5   0   14.73    5.01
  -1   5   0    5.41    3.77
   0   5   0   40.27    4.71
  -1  -5   0   13.94    3.01
   1   5   0   14.39    3.67
  -2  -5   0  156.69    9.08
   2   5   0  153.77    9.43
  -3  -5   0   22.65    4.43
   3   5   0   23.20    5.06
  -7  -5   0   -1.13    4.08
  -4   6   0   13.10    6.63
  -3   6   0   -4.69    2.59
  -3   6   0    0.13    5.19
  -2   6   0   -6.92    4.75
  -1   6   0   -2.12    3.69
   0   6   0    6.88    3.75
   1   6   0    8.44    3.23
  -2  -6   0   28.89    4.46
   2   6   0   27.45    5.11
  -3  -6   0  167.76   10.79
   3   6   0  179.15   11.43
  -4  -6   0    4.49    3.10
   4   6   0    2.85    4.26
  -5  -6   0    4.63    3.57
  -6  -6   0   -1.18    3.13
  -3   7   0    9.94    5.88
  -2   7   0    0.07    5.19
  -1   7   0   -0.76    4.68
   0   7   0   -1.08    3.90
   1   7   0   -0.05    3.48
  -2  -7   0    0.51    2.37
   2   7   0   -2.45    3.03
  -3  -7   0   35.46    6.31
   3   7   0   28.96    6.27
  -4  -7   0   21.42    5.51
   4   7   0   20.39    6.55
  -5  -7   0    2.23    3.57
  -6  -7   0    7.12    4.62
  -1   8   0    3.68    5.03
   0   8   0    2.14    4.60
   1   8   0   -1.75    3.44
  -2  -8   0    0.70    2.83
   2   8   0    1.00    3.86
  -3  -8   0    1.69    3.18
   3   8   0    5.16    4.56
  -4  -8   0   -0.81    3.39
   4   8   0   -3.49    4.28
  -5  -8   0   -1.66    3.26
  -2  -9   0    1.52    3.06
   2   9   0    4.01    4.56
  -3  -9   0    0.54    3.22
   3   9   0   -1.12    4.51
  -4  -9   0    1.34    3.47
   4   9   0    4.95    5.68
  -5  -9   0    2.27    3.94
  -3 -10   0    0.29    3.43
  -4 -10   0    0.07    3.60
  -3 -11   0   -1.57    3.52
  -4 -11   0   -0.02    3.94
  -3 -11   1   -1.25    3.66
  -4 -10   1   -1.38    3.31
  -3 -10   1    1.33    3.56
   5   9  -1    3.71    6.93
  -5  -9   1   -1.36    3.67
   4   9  -1   -0.82    5.92
  -4  -9   1    2.14    3.82
   3   9  -1   -1.44    4.53
  -3  -9   1   -2.04    2.92
   2   9  -1    1.61    4.48
   1   9  -1    6.76    4.97
  -6  -8   1    2.24    4.53
  -5  -8   1    1.80    3.67
   4   8  -1   -3.48    4.79
  -4  -8   1    0.85    3.30
   3   8  -1   -0.89    4.13
  -3  -8   1    2.18    3.18
   2   8  -1    2.93    4.11
  -2  -8   1    4.35    3.38
   1   8  -1    1.90    4.20
   0   8  -1    1.53    4.61
  -1   8  -1    6.98    4.90
  -6  -7   1    4.55    4.11
  -5  -7   1    8.67    4.44
   4   7  -1   -0.20    4.09
  -4  -7   1    1.65    3.36
   3   7  -1    5.17    4.43
  -3  -7   1   12.39    4.19
   2   7  -1   -0.50    3.58
  -2  -7   1    3.58    2.80
   1   7  -1   -3.31    3.47
   0   7  -1   -7.09    3.71
  -1   7  -1   -4.63    4.60
  -2   7  -1   20.82    6.80
   4   6  -1  111.57   10.21
   3   6  -1   25.12    5.27
  -3  -6   1   34.33    5.11
   2   6  -1    1.10    2.81
  -2  -6   1    3.40    2.59
   1   6  -1   30.05    5.22
   0   6  -1   17.70    4.71
  -1   6  -1   -4.08    4.23
  -2   6  -1   -7.05    5.24
  -3   6  -1   12.38    6.47
  -3   6  -1   12.42    3.55
   6   5  -1   -5.57    4.23
   5   5  -1   -3.37    3.64
   4   5  -1   -0.33    3.25
   3   5  -1   90.65    7.76
   3   5  -1   89.41    7.59
   2   5  -1   89.52    7.18
  -2  -5   1   95.18    6.71
   1   5  -1  553.12   22.83
  -1  -5   1  547.07   21.96
   0   5  -1   -0.64    2.49
  -1   5  -1   23.44    5.10
  -2   5  -1    8.74    4.67
  -3   5  -1   89.54    9.44
  -3   5  -1   99.74    5.50
  -4   5  -1   44.79    4.81
  -4   5  -1   46.69    8.60
  -5   5  -1   18.51    9.19
   6   4  -1  -10.65    4.76
   5   4  -1    2.72    4.00
   4   4  -1   -2.05    3.08
   3   4  -1   47.35    5.69
   3   4  -1   48.75    5.54
   2   4  -1    0.81    2.35
   2   4  -1    2.62    2.26
   1   4  -1   19.46    3.64
  -1  -4   1   15.21    3.01
   0   4  -1   47.80    4.79
  -1   4  -1   49.69    5.29
  -2   4  -1    6.62    4.12
  -3   4  -1    5.12    5.45
  -4   4  -1   33.45    8.70
  -5   4  -1   29.07   11.02
   6   3  -1    2.72    4.98
   5   3  -1   -3.50    3.44
   4   3  -1   76.16    8.28
   3   3  -1  483.73   20.39
   2   3  -1    9.05    2.61
   2   3  -1   10.11    3.10
   1   3  -1  485.89   18.83
   1   3  -1  478.74   19.10
   0   3  -1  193.75    9.19
  -1   3  -1   25.02    4.07
  -2   3  -1  165.68    9.47
  -3   3  -1    1.27    4.92
  -4   3  -1    2.82    7.00
  -5   3  -1   -0.53    9.68
   6   2  -1    5.89    4.46
   5   2  -1   15.79    4.71
   4   2  -1  795.92   31.32
   3   2  -1  125.47    7.74
   2   2  -1  441.56   17.32
   2   2  -1  426.83   17.55
   1   2  -1  236.95   10.37
   1   2  -1  255.19   10.42
   0   2  -1  798.55   29.36
  -1   2  -1   19.50    3.51
  -2   2  -1   19.94    3.62
  -3   2  -1    0.59    3.31
  -4   2  -1    3.00    5.55
  -5   2  -1    6.69    8.52
  -6   2  -1   -0.56   10.92
   4   1  -1   42.93    4.83
   3   1  -1    2.48    2.34
   2   1  -1 7436.28  252.53
   1   1  -1   30.02    2.35
   1   1  -1   29.69    2.73
  -1  -1   1   24.97    2.71
  -1  -1   1   27.13    2.28
   0   1  -1  272.16   10.27
  -1   1  -1   37.56    3.53
  -2   1  -1   67.76    4.66
  -3   1  -1   16.15    3.81
  -4   1  -1    0.05    4.82
  -6   1  -1  -23.26    9.49
   2   0  -1  220.45    9.23
   1   0  -1  140.05    5.93
  -1   0   1  147.76    5.97
   0   0  -1   35.24    1.63
   0   0   1   37.05    1.68
  -3   0  -1   31.81    4.29
  -4   0  -1    6.70    4.43
  -5   0  -1   -0.77    7.01
  -6   0  -1    8.01    9.12
  -1   1   1  930.13   21.22
   0  -1  -1  531.77   18.63
   0  -1  -1  528.71   17.98
   0   1   1  490.68   17.99
  -1  -1  -1  659.19   23.54
  -1  -1  -1  661.00   23.58
   2   1   1 2428.63   83.97
   3   1   1   16.08    3.51
  -6  -1  -1   18.95    7.31
  -7  -1  -1   29.95    8.46
  -8  -1  -1   29.60   10.82
  -1   2   1  409.34   10.18
   0  -2  -1   50.20    4.03
   0   2   1   57.07    3.56
  -1  -2  -1  549.38   21.46
   1   2   1  590.85   21.57
   3   2   1    8.34    3.22
   4   2   1   -7.09    3.24
   5   2   1    1.86    3.50
  -8  -2  -1   73.90    8.26
  -4   3   1   -0.71    2.55
  -3   3   1   13.26    2.59
  -2   3   1   13.23    2.50
  -1   3   1   67.79    4.69
  -1   3   1   61.41    3.06
   0   3   1   20.63    2.91
  -1  -3  -1   98.34    5.78
   1   3   1  104.90    5.93
  -2  -3  -1   24.78    3.44
   2   3   1   22.79    3.62
  -7  -3  -1    0.78    4.41
  -4   4   1    6.05    3.36
  -3   4   1    1.67    2.35
  -2   4   1   61.11    5.59
  -2   4   1   58.91    3.58
  -1   4   1  356.86   15.44
   0   4   1  318.11   13.60
  -1  -4  -1  190.46    9.14
   1   4   1  188.03    9.54
  -2  -4  -1   43.76    4.57
   2   4   1   42.34    4.63
  -3  -4  -1    8.72    2.86
  -4  -4  -1    4.83    3.11
  -5  -4  -1   -2.97    2.77
  -6  -4  -1   -1.75    3.32
  -3   5   1   -3.68    2.34
  -2   5   1   -0.90    3.56
  -2   5   1    1.61    2.09
  -1   5   1   43.39    5.28
   0   5   1  135.93    7.99
  -1  -5  -1  194.30    9.85
   1   5   1  203.29   10.64
  -2  -5  -1  224.55   11.32
   2   5   1  215.91   11.69
  -3  -5  -1   25.30    4.76
   3   5   1   27.38    5.28
  -4  -5  -1    5.58    3.30
  -5  -5  -1    0.38    3.23
  -6  -5  -1    2.30    3.86
  -3   6   1    4.64    4.99
  -3   6   1   -4.31    2.85
  -2   6   1   -2.57    4.68
  -1   6   1   22.43    5.27
   0   6   1    1.66    3.06
  -1  -6  -1   77.97    5.86
   1   6   1   77.40    6.71
  -2  -6  -1   66.97    6.02
   2   6   1   66.21    6.57
  -3  -6  -1    5.11    3.18
   3   6   1    6.95    3.85
  -4  -6  -1    5.44    3.48
  -5  -6  -1    1.89    3.22
  -6  -6  -1    1.26    3.77
  -3   7   1   -0.61    2.62
  -2   7   1    0.59    4.58
  -1   7   1   -5.48    3.88
   0   7   1    2.74    3.96
  -1  -7  -1    4.15    2.50
   1   7   1    2.36    3.46
  -2  -7  -1    2.82    2.70
   2   7   1   -0.98    3.24
  -3  -7  -1    0.28    2.86
   3   7   1   -0.15    3.40
  -4  -7  -1    1.56    3.45
   4   7   1    1.17    4.47
  -5  -7  -1    0.90    3.58
  -6  -7  -1   -0.37    3.75
  -1   8   1   17.86    5.86
   0   8   1    4.32    4.55
   1   8   1   -0.20    3.33
  -2  -8  -1    0.02    2.47
   2   8   1   -0.99    3.41
  -3  -8  -1    0.65    2.69
   3   8   1   -1.05    3.84
  -4  -8  -1   -0.39    2.95
  -5  -8  -1   -0.90    3.12
  -2  -9  -1   -0.59    2.74
   2   9   1    0.54    4.50
  -3  -9  -1    2.83    3.50
   3   9   1    2.80    4.88
  -4  -9  -1    1.57    3.45
   4   9   1    1.64    5.47
  -5  -9  -1    2.82    3.68
  -6  -9  -1    0.96    3.84
  -2 -10  -1   -1.13    3.16
  -3 -10  -1    3.22    3.50
  -4 -10  -1    3.41    3.78
  -5 -10  -1   -0.63    3.78
  -6 -10  -1   -0.58    3.81
  -2 -11  -1   -2.25    4.15
  -3 -11  -1    0.37    3.61
  -4 -11  -1    1.65    3.88
  -3 -11   2   -2.66    3.65
  -5 -10   2   -1.94    3.75
   4  10  -2    3.06    6.75
  -4 -10   2   -0.60    3.92
  -3 -10   2    1.05    3.61
   5   9  -2    0.57    6.83
   4   9  -2    1.77    5.88
  -4  -9   2   -0.08    3.77
   3   9  -2    0.37    4.47
  -3  -9   2   -0.51    3.31
   2   9  -2    1.14    4.74
  -2  -9   2   -3.74    2.90
   1   9  -2    6.53    5.24
   5   8  -2    7.76    7.04
  -5  -8   2    8.81    4.75
   4   8  -2   -1.82    4.91
  -4  -8   2   -0.42    3.06
   3   8  -2   -4.56    3.84
  -3  -8   2    0.20    2.98
   2   8  -2   -3.70    3.80
  -2  -8   2   -2.22    2.58
   1   8  -2    1.13    4.15
   0   8  -2   11.99    5.49
  -1   8  -2    7.70    5.28
  -7  -7   2   -3.08    3.77
  -6  -7   2    0.52    3.52
  -5  -7   2   17.58    5.04
   4   7  -2   -1.65    4.14
  -4  -7   2    0.31    2.99
   3   7  -2    1.51    3.82
  -3  -7   2    2.80    3.04
   2   7  -2   -4.23    3.13
  -2  -7   2    0.13    2.71
   1   7  -2   -4.28    3.82
   0   7  -2    6.76    5.44
  -1   7  -2   -0.75    4.76
  -2   7  -2    4.67    5.73
  -3   7  -2   21.26    6.79
   6   6  -2   -1.46    4.09
   5   6  -2   13.47    5.30
   4   6  -2   24.18    5.76
   4   6  -2   27.40    6.15
   3   6  -2   58.79    6.66
   2   6  -2    4.95    3.25
  -2  -6   2    6.18    2.84
   1   6  -2    9.61    3.90
   0   6  -2    8.98    4.33
  -1   6  -2    4.95    5.40
  -2   6  -2   44.62    8.13
  -3   6  -2   30.57    7.54
  -3   6  -2   30.82    4.51
   6   5  -2   -2.76    4.11
   5   5  -2    2.48    4.18
   4   5  -2    0.07    3.68
   4   5  -2    0.51    3.58
   3   5  -2   51.23    5.90
   3   5  -2   46.17    6.02
   2   5  -2   52.92    5.66
   2   5  -2   53.63    5.73
   1   5  -2    7.91    2.92
   0   5  -2   18.78    4.23
  -1   5  -2   13.92    4.61
  -2   5  -2   22.07    5.62
  -3   5  -2   74.65    9.52
  -4   5  -2   73.44    9.98
  -5   5  -2   37.09   10.27
   6   4  -2   -4.99    5.24
   5   4  -2   37.11    6.95
   4   4  -2   11.75    4.48
   3   4  -2   67.09    6.25
   3   4  -2   65.66    6.27
   2   4  -2   24.90    4.11
   2   4  -2   24.64    4.45
   1   4  -2   11.67    3.03
   1   4  -2   14.78    3.25
   0   4  -2   78.88    6.20
  -1   4  -2   11.94    3.73
  -2   4  -2   10.52    4.45
  -3   4  -2    0.83    5.49
  -4   4  -2  125.98   12.55
  -5   4  -2  120.41   14.46
   7   3  -2    0.76    5.38
   6   3  -2   97.05    9.82
   5   3  -2   22.57    5.49
   4   3  -2  259.53   14.04
   3   3  -2  342.25   15.64
   3   3  -2  353.62   15.92
   2   3  -2    2.93    2.11
   2   3  -2    1.89    2.34
   1   3  -2   72.60    4.95
   1   3  -2   66.71    4.70
   0   3  -2   42.87    4.30
  -1   3  -2    1.31    2.70
  -2   3  -2   44.97    6.26
  -3   3  -2   19.55    5.80
  -4   3  -2    1.72    6.88
  -5   3  -2   23.53   10.20
  -6   3  -2   78.71   15.53
   7   2  -2    0.60    5.05
   6   2  -2   15.66    5.18
   5   2  -2   16.73    4.84
   4   2  -2  420.62   19.00
   3   2  -2   10.07    3.15
   2   2  -2  508.15   20.16
   2   2  -2  523.28   20.33
   1   2  -2  121.19    6.11
   1   2  -2  120.22    6.43
   0   2  -2  106.72    5.87
  -1   2  -2   89.87    6.42
  -2   2  -2   30.35    4.68
  -3   2  -2    3.17    3.58
  -4   2  -2    5.50    5.69
  -5   2  -2    7.07    8.41
  -6   2  -2   -7.79   10.58
  -7   2  -2   -0.82   14.34
   5   1  -2   -0.30    3.50
   4   1  -2  113.23    7.65
   3   1  -2    1.61    2.50
   2   1  -2 9999.00  338.92
   1   1  -2    6.43    1.72
   1   1  -2    5.66    1.42
   0   1  -2   27.34    2.36
   0  -1   2   22.89    2.66
  -1   1  -2  633.75   23.58
  -3   1  -2   12.56    3.82
  -4   1  -2    4.40    4.98
  -5   1  -2   24.55    8.35
  -6   1  -2  -20.10    9.56
  -7   1  -2  -19.36   12.65
   2   0  -2  320.99   12.96
   1   0  -2  978.60   34.51
  -1   0   2  991.76   34.48
   0   0  -2  347.87   11.39
   0   0   2  279.81   11.28
  -1   0  -2  293.69   11.47
  -2   0  -2   26.69    4.00
  -3   0  -2    9.55    3.51
  -4   0  -2   46.08    6.37
  -5   0  -2   16.84    7.05
  -6   0  -2   14.82    9.13
  -7   0  -2  -12.02   10.55
  -5   1   2    0.59    3.10
  -2   1   2   22.29    2.31
  -1   1   2 1908.33   42.70
   0  -1  -2  336.36    7.87
   0  -1  -2  332.65   12.11
   0   1   2  325.33    7.83
   0   1   2  328.31   12.08
  -1  -1  -2  193.01    7.71
   1   1   2  191.96    7.75
  -2  -1  -2   -1.51    1.61
  -6  -1  -2   26.91    7.60
  -6  -1  -2   10.51    4.81
  -7  -1  -2   24.31    8.64
  -8  -1  -2   20.00   10.70
  -4   2   2   23.79    3.78
  -3   2   2    5.15    2.05
  -2   2   2   54.60    3.01
  -1   2   2  439.93   10.93
   0  -2  -2   60.45    3.35
  -1  -2  -2    0.95    1.33
   1   2   2    1.90    1.46
  -2  -2  -2   53.29    4.27
  -3  -2  -2    1.85    2.10
  -4  -2  -2    1.34    2.26
  -5  -2  -2    1.12    2.91
  -6  -2  -2    1.53    3.89
  -8  -2  -2   82.93    8.96
  -4   3   2    6.32    3.04
  -3   3   2  252.59    8.44
  -2   3   2    4.92    2.11
  -1   3   2  659.99   16.06
   0   3   2  202.79    8.94
  -1  -3  -2  284.64   11.60
   1   3   2  269.30   11.84
  -2  -3  -2    8.15    2.51
  -3  -3  -2   22.57    3.70
  -4  -3  -2   11.58    3.48
  -5  -3  -2    0.42    3.08
  -6  -3  -2    0.43    3.71
  -4   4   2    1.50    2.98
  -3   4   2   24.65    3.63
  -2   4   2   35.25    3.08
  -1   4   2  157.78    8.28
  -1   4   2  157.55    5.46
   0   4   2  448.26   18.09
  -1  -4  -2   38.46    3.79
   1   4   2   40.81    4.37
  -2  -4  -2   63.07    5.13
   2   4   2   59.22    5.22
  -3  -4  -2    0.59    2.19
  -4  -4  -2   16.86    4.34
  -5  -4  -2   -0.66    3.16
  -6  -4  -2    1.52    3.87
  -4   5   2   -4.09    3.10
  -3   5   2    9.42    3.18
  -2   5   2   -1.00    1.78
  -1   5   2   73.59    5.88
   0   5   2   45.29    4.78
  -1  -5  -2  212.47   10.29
   1   5   2  209.15   10.96
  -2  -5  -2    7.37    2.84
   2   5   2    6.92    3.09
  -3  -5  -2    1.67    2.40
   3   5   2   -0.71    2.82
  -4  -5  -2    5.85    3.31
  -5  -5  -2   -2.13    3.16
  -6  -5  -2    1.14    3.88
  -7  -5  -2    0.49    4.31
  -3   6   2   -3.24    2.32
  -2   6   2    0.00    4.26
  -1   6   2    4.02    3.66
   0   6   2   24.22    4.68
  -1  -6  -2   10.93    3.00
   1   6   2   10.19    3.64
  -2  -6  -2   22.77    4.26
   2   6   2   25.46    5.09
  -3  -6  -2    0.85    2.66
   3   6   2    1.24    3.16
  -4  -6  -2   12.84    4.37
  -5  -6  -2   -0.25    2.99
  -6  -6  -2    0.90    3.78
  -2   7   2    1.43    4.51
  -1   7   2    9.23    4.61
   0   7   2   10.77    4.42
  -1  -7  -2    1.92    2.34
   1   7   2   -1.51    3.02
  -2  -7  -2    0.27    2.24
   2   7   2   -2.91    2.89
  -3  -7  -2    1.33    2.68
   3   7   2   -0.59    3.77
  -4  -7  -2    1.10    3.08
  -5  -7  -2    1.21    3.18
  -6  -7  -2   -0.19    3.70
  -1   8   2   36.75    7.18
   0   8   2   -0.46    4.15
  -1  -8  -2    8.19    3.38
   1   8   2   17.94    5.60
  -2  -8  -2    2.09    2.68
   2   8   2    2.45    3.91
  -3  -8  -2    0.08    2.76
   3   8   2   -2.19    3.91
  -4  -8  -2    1.12    3.23
   4   8   2   -1.58    4.76
  -5  -8  -2    0.91    3.33
  -2  -9  -2    0.99    3.10
   2   9   2    0.97    4.48
  -3  -9  -2    1.42    3.18
  -4  -9  -2    1.82    3.45
   4   9   2   -1.03    5.22
  -5  -9  -2    1.62    3.46
  -6  -9  -2   -0.37    3.86
  -2 -10  -2   -2.00    3.64
  -3 -10  -2    8.18    4.05
  -4 -10  -2    4.50    3.97
  -5 -10  -2   -0.33    3.52
  -3 -11  -2   -0.41    3.84
   4  10  -3    2.93    6.80
  -4 -10   3   -1.74    4.07
  -3 -10   3    0.65    3.68
   5   9  -3   16.04    6.90
  -5  -9   3    0.35    3.84
   4   9  -3   -2.09    5.31
  -4  -9   3    0.72    4.01
   3   9  -3    2.85    5.22
  -3  -9   3   -0.96    3.37
   2   9  -3   -0.92    4.66
  -2  -9   3   -0.92    3.19
   1   9  -3    7.56    5.21
  -6  -8   3   -1.62    3.53
   5   8  -3    3.34    6.35
  -5  -8   3    3.22    3.75
   4   8  -3   -0.34    5.01
  -4  -8   3    0.25    3.18
   3   8  -3   -2.30    4.17
  -3  -8   3   -2.15    3.03
   2   8  -3    0.65    4.12
  -2  -8   3   -0.38    2.94
   1   8  -3   -0.57    4.01
   0   8  -3    7.79    5.67
  -1   8  -3   19.88    6.24
   5   7  -3    6.76    5.73
   4   7  -3   -1.45    4.09
   3   7  -3   -0.65    3.44
   2   7  -3   -2.28    3.61
  -2  -7   3    2.19    3.03
   1   7  -3    2.47    5.00
   0   7  -3   -4.65    4.65
  -1   7  -3   39.09    7.69
  -2   7  -3   13.37    6.06
  -3   7  -3   17.89    6.86
   7   6  -3   -0.88    5.45
   6   6  -3   -4.37    4.00
   5   6  -3   16.45    5.52
   4   6  -3    3.89    4.11
   4   6  -3    4.66    3.96
   3   6  -3   13.02    4.61
   3   6  -3   15.68    4.44
   2   6  -3    0.73    2.81
   1   6  -3    1.95    3.11
   0   6  -3    9.47    4.78
  -1   6  -3  297.60   16.46
  -2   6  -3  136.22   11.05
  -3   6  -3   30.82    7.34
  -3   6  -3   21.49    3.98
  -4   6  -3   11.85    7.78
   7   5  -3    1.99    5.65
   6   5  -3   -2.02    4.39
   5   5  -3   10.30    4.97
   4   5  -3    9.94    4.65
   4   5  -3   10.84    4.39
   3   5  -3    2.11    3.02
   3   5  -3    1.79    3.59
   2   5  -3   21.81    4.30
   2   5  -3   28.73    5.21
   1   5  -3    7.80    3.29
   0   5  -3   -0.09    3.12
  -1   5  -3    0.96    3.61
  -2   5  -3   22.80    5.98
  -3   5  -3  141.92   11.70
  -4   5  -3   10.38    7.38
  -5   5  -3   25.54   10.24
   7   4  -3    0.65    5.59
   6   4  -3   70.08    9.35
   5   4  -3   76.46    8.35
   4   4  -3   -0.33    3.13
   3   4  -3   58.88    6.19
   3   4  -3   55.00    5.83
   2   4  -3   23.44    4.05
   2   4  -3   30.28    4.97
   1   4  -3   -2.11    1.88
   0   4  -3    1.30    2.89
  -1   4  -3   19.13    4.54
  -2   4  -3   -1.48    3.90
  -3   4  -3    4.50    6.10
  -4   4  -3  269.33   16.97
  -5   4  -3   40.91   11.94
   7   3  -3    5.08    5.62
   6   3  -3   69.74    8.59
   5   3  -3    4.98    4.08
   3   3  -3   60.52    6.18
   3   3  -3   63.28    5.62
   2   3  -3   50.55    4.53
   2   3  -3   46.14    4.93
   1   3  -3    2.22    1.87
   1   3  -3    2.37    2.13
   0   3  -3   13.65    3.01
  -1   3  -3    2.39    2.96
  -2   3  -3   11.14    4.67
  -3   3  -3    3.43    5.19
  -4   3  -3   24.87    7.82
  -5   3  -3   50.37   10.82
  -6   3  -3   -8.45   12.52
   7   2  -3    2.11    5.42
   6   2  -3   12.49    5.09
   5   2  -3    2.88    3.75
  -5  -2   3    4.31    3.29
   4   2  -3 1713.65   62.78
   3   2  -3   19.97    3.94
   2   2  -3    4.28    2.38
   2   2  -3    5.00    1.97
   1   2  -3  417.84   16.57
   1   2  -3  433.93   16.68
   0   2  -3  534.38   20.55
  -1   2  -3  117.18    7.46
  -2   2  -3   21.26    4.12
  -3   2  -3    9.36    4.05
  -4   2  -3   -0.14    5.63
  -5   2  -3   25.84    8.79
  -6   2  -3    1.64   10.49
  -7   2  -3  -12.08   13.54
   5   1  -3    0.00    3.31
  -5  -1   3    0.12    3.21
   3   1  -3   46.95    4.72
   2   1  -3  149.45    7.66
   1   1  -3   48.54    3.98
   0   1  -3 1611.64   57.50
  -1   1  -3  137.34    7.14
  -2   1  -3   50.76    4.75
  -3   1  -3   33.44    5.18
  -4   1  -3   52.61    7.28
  -5   1  -3   23.91    8.49
  -7   1  -3  -21.47   12.39
  -5   0   3   21.79    4.22
   4   0  -3   10.70    3.49
   3   0  -3  342.91   14.62
   2   0  -3  109.98    6.37
   1   0  -3   57.93    5.15
   0   0  -3 1060.16   39.38
   0   0   3 1215.58   39.49
  -1   0  -3   72.39    4.32
  -2   0  -3   26.63    3.96
  -3   0  -3   38.10    5.16
  -4   0  -3   64.66    7.41
  -5   0  -3   15.80    7.25
  -6   0  -3    6.83    8.75
  -5   1   3    4.00    3.27
  -4   1   3    6.18    2.62
  -3   1   3  170.34    5.92
  -2   1   3    4.83    1.67
   1  -1  -3   58.83    5.60
  -1   1   3   55.42    2.49
   0  -1  -3  161.97    4.30
   0  -1  -3  159.51    6.85
   0   1   3  153.24    4.19
   0   1   3  160.61    6.80
  -1  -1  -3  118.03    5.20
  -6  -1  -3   95.58   10.42
  -6  -1  -3   96.52    8.31
  -7  -1  -3   16.88    8.49
  -8  -1  -3    7.03   10.56
  -4   2   3   16.27    3.34
  -3   2   3  155.01    5.97
  -2   2   3  168.56    5.55
  -1   2   3  152.87    4.80
   0   2   3   32.18    1.82
  -1  -2  -3   65.07    3.84
  -2  -2  -3   27.93    3.31
  -3  -2  -3   11.38    2.95
  -5  -2  -3    8.12    3.74
  -6  -2  -3    6.20    4.44
  -8  -2  -3   60.96    8.24
  -4   3   3    6.13    3.03
  -2   3   3  457.39   12.30
  -1   3   3   17.05    2.27
   0  -3  -3   36.93    3.42
  -1  -3  -3   47.61    3.65
   1   3   3   45.11    3.93
  -2  -3  -3    5.59    1.99
  -3  -3  -3    8.51    2.95
  -4  -3  -3    3.68    2.77
  -5  -3  -3    1.74    3.30
  -6  -3  -3   -0.14    3.65
  -4   4   3    2.15    2.90
  -3   4   3    4.05    2.42
  -2   4   3   13.47    2.29
  -1   4   3  340.55    9.57
   0  -4  -3  111.41    6.32
   0   4   3  104.61    6.46
  -1  -4  -3   34.38    3.48
   1   4   3   30.90    4.00
  -2  -4  -3    3.81    2.06
   2   4   3    3.97    2.52
  -3  -4  -3   13.35    3.31
  -4  -4  -3    6.60    3.24
  -5  -4  -3    0.28    3.64
  -6  -4  -3    2.87    3.92
  -3   5   3   -0.45    2.22
  -2   5   3    3.41    1.91
  -1   5   3   22.11    3.79
   0   5   3   99.76    6.64
  -1  -5  -3   45.91    4.61
   1   5   3   46.56    5.04
  -2  -5  -3   13.15    3.24
   2   5   3   13.89    3.89
  -3  -5  -3    4.88    2.61
  -4  -5  -3    1.76    2.79
  -5  -5  -3    0.81    3.12
  -4   6   3    1.48    2.84
  -3   6   3   -1.93    2.45
  -2   6   3   10.99    2.82
   0   6   3    0.73    2.58
  -1  -6  -3   27.44    4.12
   1   6   3   27.81    4.62
  -2  -6  -3    5.78    2.76
   2   6   3    6.91    3.45
  -3  -6  -3    5.44    3.11
   3   6   3    7.53    3.98
  -4  -6  -3    1.51    2.92
  -5  -6  -3    3.46    3.35
  -6  -6  -3   -0.74    3.27
  -3   7   3    6.77    2.87
  -2   7   3    1.62    2.59
  -1   7   3   24.47    5.61
   0   7   3   19.38    4.97
  -1  -7  -3    1.08    2.58
   1   7   3   -1.20    2.96
  -2  -7  -3    8.12    3.26
   2   7   3   10.46    4.23
  -3  -7  -3   -0.38    2.53
   3   7   3   -0.83    3.36
  -4  -7  -3   -0.22    2.99
  -5  -7  -3   -0.70    3.04
  -6  -7  -3    3.05    3.62
   0   8   3    2.14    4.21
  -1  -8  -3    1.05    3.12
   1   8   3    0.62    3.73
  -2  -8  -3    0.70    2.74
   2   8   3    2.58    3.92
  -3  -8  -3    3.24    3.16
   3   8   3    1.47    4.23
  -4  -8  -3    2.13    3.41
  -5  -8  -3   -1.27    3.33
  -6  -8  -3    0.14    3.60
  -1  -9  -3   35.48    5.72
  -2  -9  -3   14.11    4.36
  -3  -9  -3   -0.13    3.19
   3   9   3    0.06    5.02
  -4  -9  -3   -0.85    3.20
  -5  -9  -3    0.89    3.47
  -2 -10  -3   -0.35    3.72
  -3 -10  -3    1.02    3.51
  -3 -11  -3   -2.66    4.00
  -4 -11  -3   -1.09    4.08
  -5 -10   4   -3.32    3.90
   4  10  -4   14.93    6.75
  -4 -10   4    0.47    4.63
  -3 -10   4   -0.80    3.77
   5   9  -4   13.76    7.20
  -5  -9   4   -0.35    4.06
   4   9  -4    1.38    5.84
  -4  -9   4    0.24    3.77
   3   9  -4    2.46    5.02
  -3  -9   4    1.92    3.86
   2   9  -4    5.41    5.09
   1   9  -4    9.58    5.75
   0   9  -4    7.74    5.76
   5   8  -4    2.06    6.54
   4   8  -4   -0.82    5.25
  -4  -8   4   -0.14    3.12
   3   8  -4   14.03    5.64
  -3  -8   4   12.92    4.94
   2   8  -4    8.93    5.24
   1   8  -4    4.31    5.02
   0   8  -4    4.15    4.96
  -1   8  -4   24.20    6.77
   7   7  -4    1.34    6.03
   6   7  -4    0.57    4.73
   5   7  -4    5.74    5.51
   5   7  -4    5.44    5.21
   4   7  -4    3.47    4.86
   4   7  -4    3.14    4.60
   3   7  -4    0.30    4.44
   3   7  -4   -0.86    3.59
   2   7  -4   -5.68    3.62
   1   7  -4   95.40    9.02
   0   7  -4  137.07   11.08
  -1   7  -4   27.71    7.21
  -2   7  -4   11.76    5.70
  -3   7  -4   11.09    6.50
   7   6  -4    4.14    5.60
   6   6  -4    2.18    4.61
   5   6  -4    5.02    4.44
   4   6  -4   -0.50    3.79
   4   6  -4    1.33    3.85
   3   6  -4    1.95    3.37
   3   6  -4    1.13    3.78
   2   6  -4    2.38    3.66
   2   6  -4    2.71    3.21
   1   6  -4   -0.38    3.48
   0   6  -4   87.99    8.56
  -1   6  -4   95.12    9.94
  -2   6  -4   59.26    8.38
  -3   6  -4   95.66    9.86
  -4   6  -4   11.78    8.07
   7   5  -4   12.40    6.25
   6   5  -4    2.08    4.83
   5   5  -4    7.52    4.62
   4   5  -4   -0.32    3.48
   4   5  -4   -0.26    3.44
   3   5  -4   -1.92    3.12
   3   5  -4   -1.38    2.67
   2   5  -4    0.05    2.47
   2   5  -4    0.38    2.89
   1   5  -4    7.51    3.28
   0   5  -4   18.49    4.97
  -1   5  -4    4.72    4.47
  -2   5  -4  383.65   18.70
  -3   5  -4  125.92   10.82
  -4   5  -4   40.58    9.13
  -5   5  -4   21.16   10.30
   7   4  -4    1.98    5.49
   6   4  -4   29.49    7.27
   5   4  -4   34.53    6.72
   4   4  -4    4.48    3.84
   4   4  -4    3.44    3.74
   3   4  -4    4.44    3.14
   3   4  -4    5.43    3.51
   2   4  -4   42.73    4.76
   2   4  -4   42.31    5.24
   1   4  -4    2.19    2.48
   1   4  -4    1.36    2.64
   0   4  -4   -1.72    2.75
  -1   4  -4   -3.28    3.64
  -2   4  -4    6.49    4.74
  -3   4  -4   93.26    9.94
  -4   4  -4   64.60   10.86
  -5   4  -4   84.94   13.36
  -6   4  -4    9.99   14.50
   6   3  -4  181.41   13.17
   5   3  -4    3.14    4.12
   4   3  -4   89.89    8.10
   3   3  -4    1.90    2.96
   3   3  -4    4.25    2.77
   2   3  -4   18.84    3.84
   2   3  -4   15.04    3.11
   1   3  -4   93.58    5.96
   1   3  -4   91.40    5.76
   0   3  -4   91.36    6.13
  -1   3  -4   -1.17    3.26
  -2   3  -4   -5.33    4.19
  -3   3  -4   32.17    6.72
  -4   3  -4    3.14    7.07
  -5   3  -4    1.85    8.88
  -6   3  -4    6.78   12.77
  -7   3  -4  -26.49   15.94
   7   2  -4    0.81    5.34
   6   2  -4   21.01    5.73
   5   2  -4   10.44    4.81
  -5  -2   4   20.40    4.11
   3   2  -4   23.68    4.37
   2   2  -4   74.22    5.34
   2   2  -4   71.95    4.81
   1   2  -4   45.50    3.97
   1   2  -4   47.58    3.82
   0   2  -4   22.40    3.90
  -1   2  -4   11.64    3.84
  -2   2  -4   36.09    5.41
  -3   2  -4  137.57    9.17
  -4   2  -4    5.74    5.71
  -5   2  -4   30.05    8.94
  -6   2  -4   -3.33   10.39
  -7   2  -4   -8.87   13.23
   7   1  -4    0.15    5.25
   6   1  -4    4.89    4.61
   5   1  -4   26.49    5.69
   4   1  -4  101.70    7.65
   3   1  -4   27.21    4.12
   2   1  -4  106.71    6.49
   1   1  -4  118.91    6.49
   0   1  -4 1957.17   70.00
  -1   1  -4  425.64   16.85
  -2   1  -4  275.98   12.26
  -3   1  -4  124.20    8.24
  -4   1  -4   40.16    7.00
  -5   1  -4    6.80    8.04
  -6   1  -4  -13.49    9.25
  -8   1  -4  -36.47   14.56
  -5   0   4   39.49    4.84
   4   0  -4    2.18    2.86
   3   0  -4  141.95    8.28
   2   0  -4   19.43    3.66
   1   0  -4   40.06    4.93
   0   0  -4   -4.36    2.77
  -1   0  -4    8.54    2.38
  -2   0  -4  204.14    9.76
  -3   0  -4    3.64    3.90
  -4   0  -4  293.54   15.06
  -5   0  -4    1.51    6.57
  -6   0  -4   11.79    8.97
  -7   0  -4  -26.35   10.27
  -5   1   4   33.93    4.75
  -4   1   4    3.12    2.61
  -3   1   4   34.95    2.95
   2  -1  -4    3.22    2.99
  -2   1   4    4.85    1.47
   1  -1  -4   -0.96    3.61
  -1   1   4    5.54    1.34
   0  -1  -4  425.38   16.02
   0   1   4  412.90   10.02
  -1  -1  -4   81.71    4.32
  -5  -1  -4   -1.68    5.24
  -6  -1  -4   46.64    9.23
  -7  -1  -4    9.13    8.63
  -8  -1  -4    1.37   10.89
  -4   2   4   52.94    4.39
  -3   2   4  112.02    4.98
  -2   2   4    3.26    1.54
   1  -2  -4    1.39    3.45
  -1   2   4   -0.03    1.32
  -1  -2  -4   76.58    4.27
  -2  -2  -4   48.93    3.76
  -3  -2  -4   20.78    3.28
  -4  -2  -4    1.74    2.20
  -5  -2  -4    6.86    3.54
  -6  -2  -4    3.12    3.98
  -7  -2  -4   31.08    6.70
  -8  -2  -4   58.65    8.84
  -4   3   4   22.34    3.91
  -3   3   4  126.13    5.72
  -2   3   4  220.57    7.06
  -1   3   4   28.16    2.51
   0  -3  -4   11.04    2.91
  -1  -3  -4    3.08    1.74
  -2  -3  -4   87.25    5.42
  -3  -3  -4    1.82    2.01
  -4  -3  -4    6.32    2.93
  -5  -3  -4    3.45    3.33
  -6  -3  -4    0.30    3.68
  -4   4   4   -1.32    2.66
  -3   4   4   27.59    3.37
  -2   4   4   92.57    4.50
  -1   4   4    6.67    2.09
   0  -4  -4   29.87    4.17
   0   4   4   19.41    3.33
  -1  -4  -4   42.77    3.99
   1   4   4   36.86    4.12
  -2  -4  -4   34.01    3.87
  -3  -4  -4   44.74    4.80
  -4  -4  -4   19.61    4.28
  -5  -4  -4    9.31    3.82
  -6  -4  -4    2.00    3.63
  -4   5   4    1.00    2.69
  -3   5   4    1.83    2.32
  -2   5   4    8.93    2.55
  -1   5   4   16.46    2.72
   0  -5  -4   24.93    4.45
   0   5   4   23.35    3.95
  -1  -5  -4   10.79    2.99
   1   5   4   16.11    3.71
  -2  -5  -4    1.90    2.01
   2   5   4    2.78    2.68
  -3  -5  -4   30.29    4.48
  -4  -5  -4    2.31    2.85
  -5  -5  -4   15.76    4.86
  -3   6   4    2.30    2.70
  -2   6   4    4.62    2.46
  -1   6   4    7.88    2.49
   0   6   4   14.39    3.79
  -1  -6  -4   12.29    3.30
   1   6   4   22.66    4.52
  -2  -6  -4    2.82    2.52
   2   6   4    3.83    3.03
  -3  -6  -4    2.77    2.72
  -4  -6  -4   10.13    3.96
  -5  -6  -4    2.43    3.25
  -6  -6  -4   -0.02    3.33
  -3   7   4   22.83    3.83
  -2   7   4    5.06    2.87
   0   7   4    0.46    3.33
  -1  -7  -4    8.61    3.33
   1   7   4   18.24    4.83
  -2  -7  -4    4.06    2.90
   2   7   4    1.82    3.63
  -3  -7  -4    4.59    3.26
   3   7   4    7.58    4.60
  -4  -7  -4   -0.13    2.74
  -5  -7  -4   -0.11    3.21
  -6  -7  -4    1.36    3.41
   0   8   4   46.40    6.83
  -1  -8  -4    0.09    3.22
   1   8   4   -0.47    3.85
  -2  -8  -4    2.27    3.24
   2   8   4    0.78    4.08
  -3  -8  -4   -0.50    2.80
   3   8   4   -0.12    4.30
  -4  -8  -4   -0.34    2.95
  -5  -8  -4    1.26    3.39
  -6  -8  -4    0.49    3.63
  -1  -9  -4    0.94    3.82
  -2  -9  -4    2.18    3.75
   2   9   4    4.01    5.37
  -3  -9  -4   -0.66    2.91
  -4  -9  -4    0.43    3.34
  -5  -9  -4    3.13    3.72
  -2 -10  -4   -0.40    3.75
  -3 -10  -4    3.30    4.18
  -4 -10  -4    0.20    3.61
  -3 -11  -4   -0.62    4.28
  -4 -10   5   -2.51    4.12
   3  10  -5    6.20    6.71
  -3 -10   5   -1.18    3.86
  -6  -9   5    0.77    4.35
   5   9  -5   10.18    7.70
  -5  -9   5    3.80    4.61
   4   9  -5   16.58    6.86
  -4  -9   5    2.64    4.41
   3   9  -5    8.43    5.93
  -3  -9   5    0.88    4.02
   2   9  -5   10.80    5.47
   1   9  -5   18.25    6.73
   0   9  -5    9.98    5.91
   5   8  -5   -3.80    5.02
   5   8  -5   -4.84    5.98
   4   8  -5   -1.44    5.09
   3   8  -5   12.86    5.73
   2   8  -5   17.26    5.75
  -2  -8   5   15.28    4.68
   1   8  -5    4.34    5.28
   0   8  -5    7.15    5.30
  -1   8  -5   18.11    6.19
  -2   8  -5   25.53    7.13
   6   7  -5    2.20    5.12
   5   7  -5   -1.39    4.64
   5   7  -5    1.23    5.66
   4   7  -5   -0.34    4.44
   4   7  -5   -2.41    4.07
   3   7  -5    3.96    4.83
   3   7  -5    3.22    4.30
   2   7  -5   52.75    7.57
   1   7  -5   58.55    7.60
   0   7  -5  166.18   12.09
  -1   7  -5   96.28    9.94
  -2   7  -5   12.63    5.85
  -3   7  -5   10.89    6.38
   5   6  -5   -0.90    4.34
   5   6  -5    1.44    5.14
   4   6  -5   -0.95    3.92
   4   6  -5   -1.17    4.06
   3   6  -5    0.49    3.22
   3   6  -5   -2.58    3.64
   2   6  -5   -1.06    3.55
   2   6  -5    0.28    3.16
   1   6  -5    3.82    3.83
   0   6  -5  207.34   13.10
  -1   6  -5  269.00   15.51
  -2   6  -5   41.79    7.65
  -3   6  -5   17.04    6.63
  -4   6  -5    7.06    8.03
   6   5  -5    2.01    4.68
   5   5  -5    4.82    4.48
   4   5  -5   -1.21    3.44
   4   5  -5   -3.33    3.32
   3   5  -5    0.47    3.46
   3   5  -5   -2.37    2.75
   2   5  -5   -0.83    3.07
   2   5  -5   -2.50    2.42
   1   5  -5    0.33    2.91
   0   5  -5    6.77    4.21
  -1   5  -5    7.97    4.92
  -2   5  -5  203.04   12.97
  -3   5  -5   83.38    9.31
  -4   5  -5    5.94    7.39
  -5   5  -5   29.19   10.72
  -6   5  -5   18.35   13.53
   7   4  -5    6.47    5.87
   6   4  -5   16.35    5.89
   5   4  -5    2.80    4.44
   4   4  -5   -0.73    3.58
   4   4  -5    2.98    3.71
   3   4  -5    3.33    3.11
   3   4  -5    2.46    3.58
   2   4  -5    6.27    2.93
   2   4  -5    8.87    3.91
   1   4  -5    9.58    3.31
   0   4  -5   -4.30    2.75
  -1   4  -5    1.63    3.99
  -2   4  -5   42.57    7.05
  -3   4  -5   53.23    9.20
  -4   4  -5    6.92    8.03
  -5   4  -5   16.76   11.23
  -6   4  -5   -1.06   14.13
   6   3  -5  144.65   11.97
   5   3  -5    3.03    4.25
   4   3  -5   14.98    4.73
   3   3  -5    4.14    3.21
   3   3  -5    4.83    2.99
   2   3  -5   53.89    5.48
   2   3  -5   52.02    4.68
   1   3  -5   28.15    3.99
   1   3  -5   30.90    4.09
   0   3  -5  131.37    7.87
  -1   3  -5   38.71    5.88
  -2   3  -5    1.83    4.69
  -3   3  -5   51.77    8.16
  -4   3  -5   21.04    7.91
  -5   3  -5    3.73    8.88
  -6   3  -5   -6.32   12.27
  -7   3  -5  -26.59   15.76
   7   2  -5    4.19    5.84
   6   2  -5   15.45    5.52
   5   2  -5    4.28    4.12
   4   2  -5   35.80    5.66
   3   2  -5    9.67    3.21
   2   2  -5   11.83    3.12
   1   2  -5  139.49    7.34
   1   2  -5  136.47    7.00
   0   2  -5  452.07   18.06
  -1   2  -5   80.54    6.70
  -2   2  -5  196.87   10.64
  -3   2  -5   59.43    7.21
  -4   2  -5   10.25    5.95
  -5   2  -5    5.21    7.80
  -6   2  -5   -1.87   10.26
  -7   2  -5  -14.77   12.99
   7   1  -5    3.08    5.61
   6   1  -5    3.40    4.33
   5   1  -5   19.83    5.39
   4   1  -5    7.49    3.25
   3   1  -5    0.76    2.41
   2   1  -5   11.98    3.34
   1   1  -5   14.74    3.03
   0   1  -5 1411.91   51.91
   0   1  -5 1453.37   50.20
  -1   1  -5   12.14    3.06
  -2   1  -5   20.49    3.96
  -3   1  -5   27.31    5.43
  -4   1  -5   24.82    6.49
  -5   1  -5    5.62    7.93
  -6   1  -5   -5.40    9.51
  -7   1  -5  -22.53   11.89
   5   0  -5   20.84    5.56
   4   0  -5    8.22    3.69
   3   0  -5   20.24    4.22
   2   0  -5   24.75    4.30
   1   0  -5   -2.74    3.07
   0   0  -5    2.55    3.91
  -1   0  -5   35.43    3.75
  -2   0  -5    4.72    2.71
  -3   0  -5    5.97    3.96
  -4   0  -5  309.62   15.77
  -5   0  -5    2.98    6.55
  -6   0  -5   -8.92    8.09
   4  -1  -5   29.59    5.68
  -4   1   5   32.72    4.04
   3  -1  -5   12.91    3.86
  -3   1   5   14.16    2.39
   2  -1  -5    8.77    3.63
  -2   1   5   12.52    1.94
   1  -1  -5  354.00   14.70
  -1   1   5  341.74    8.96
   0  -1  -5   35.28    5.37
  -2  -1  -5    2.90    1.49
  -5  -1  -5   -3.02    5.56
  -6  -1  -5   19.22    8.14
  -7  -1  -5   -0.13    8.43
  -8  -1  -5  -14.24   10.74
  -4   2   5  122.70    6.18
  -3   2   5    7.72    2.19
   2  -2  -5    4.32    3.69
  -2   2   5    5.72    1.73
   1  -2  -5    3.35    3.95
  -1   2   5    0.49    1.36
   0  -2  -5  104.59    6.37
   0   2   5  102.49    3.56
  -1  -2  -5  119.07    6.10
  -2  -2  -5   27.86    3.02
  -3  -2  -5    4.46    2.08
  -5  -2  -5    7.87    3.52
  -6  -2  -5    4.06    4.20
  -7  -2  -5   25.21    6.89
  -8  -2  -5   52.32    9.90
  -4   3   5   12.72    3.08
  -3   3   5   28.02    3.41
  -2   3   5   -1.58    1.58
   1  -3  -5    8.64    4.23
  -1   3   5    4.44    1.75
   0  -3  -5   89.49    5.96
   0   3   5   84.38    3.45
  -1  -3  -5   21.86    2.90
  -2  -3  -5   77.01    5.12
  -3  -3  -5    9.42    2.60
  -4  -3  -5    3.13    2.48
  -5  -3  -5    5.74    3.43
  -6  -3  -5    0.89    3.63
  -8  -3  -5   68.69    7.27
  -4   4   5    1.18    2.44
  -3   4   5    4.44    2.29
  -2   4   5    3.03    1.86
  -1   4   5   33.80    2.93
   0  -4  -5   12.20    3.74
   0   4   5    6.34    1.85
  -1  -4  -5    7.08    2.36
   1   4   5    6.23    2.43
  -2  -4  -5    6.35    2.47
  -3  -4  -5   51.62    4.97
  -4  -4  -5    9.47    3.30
  -5  -4  -5   49.19    6.41
  -6  -4  -5    2.01    3.69
  -3   5   5    1.51    2.36
  -2   5   5   10.82    2.58
  -1   5   5   84.09    4.30
   0  -5  -5   29.08    5.04
  -1  -5  -5    0.93    2.22
   1   5   5   -0.05    1.94
  -2  -5  -5   59.11    5.22
  -3  -5  -5    1.82    2.26
  -4  -5  -5    0.84    2.67
  -5  -5  -5    5.69    3.52
  -6  -5  -5   33.94    6.71
  -3   6   5   10.41    3.07
  -2   6   5   -0.08    2.22
  -1   6   5    9.51    2.58
   0   6   5    1.21    2.58
  -1  -6  -5   19.93    4.00
   1   6   5   19.06    4.30
  -2  -6  -5    7.27    3.20
   2   6   5    7.30    3.59
  -3  -6  -5    0.22    2.47
  -4  -6  -5    1.10    2.80
  -5  -6  -5    4.04    3.51
  -2   7   5   11.79    3.08
  -1   7   5   -0.29    2.23
   0   7   5   23.51    5.26
  -1  -7  -5    4.59    3.31
   1   7   5    3.74    3.57
  -2  -7  -5    0.47    2.83
   2   7   5    1.29    3.38
  -3  -7  -5    4.63    3.18
  -4  -7  -5    9.61    3.85
  -5  -7  -5    2.54    3.31
   0   8   5   33.56    6.92
  -1  -8  -5   -1.21    3.57
   1   8   5    1.04    3.86
  -2  -8  -5   -1.19    3.15
   2   8   5   -1.71    4.01
  -3  -8  -5    1.38    3.32
   3   8   5    2.95    4.69
  -4  -8  -5    0.51    3.21
  -5  -8  -5    5.01    3.91
  -1  -9  -5    5.67    4.88
  -2  -9  -5    3.74    4.04
  -3  -9  -5    2.10    3.67
  -4  -9  -5    0.09    3.42
  -5  -9  -5    9.21    4.52
  -2 -10  -5   -3.46    3.83
  -3 -10  -5   -2.01    3.93
  -3 -11  -5   -3.16    4.12
  -4 -10   6   -0.39    4.73
   3  10  -6   13.81    7.49
  -3 -10   6   -0.45    4.35
   2  10  -6   28.78    6.65
   5   9  -6   11.21    8.29
   4   9  -6   24.26    7.16
   3   9  -6    9.88    6.01
  -3  -9   6    3.78    4.26
   2   9  -6   14.28    6.05
   1   9  -6   10.19    6.30
   0   9  -6   18.37    6.53
   6   8  -6   -1.48    5.66
   5   8  -6    1.81    5.92
   5   8  -6   -0.34    6.78
   4   8  -6   15.33    6.89
   4   8  -6   23.44    7.32
   3   8  -6   39.95    8.00
   2   8  -6  128.20   11.27
   1   8  -6   30.78    6.95
   0   8  -6   18.31    6.25
  -1   8  -6   12.11    5.73
  -2   8  -6   23.57    7.31
   6   7  -6    2.62    5.50
   5   7  -6    2.52    4.92
   5   7  -6    3.48    6.07
   4   7  -6    2.41    5.07
   4   7  -6    0.79    4.43
   3   7  -6    2.70    4.15
   3   7  -6    4.42    5.10
   2   7  -6    8.87    5.13
   2   7  -6    6.93    4.49
   1   7  -6  197.19   12.78
   0   7  -6   10.35    5.11
  -1   7  -6  116.94   10.84
  -2   7  -6   10.79    5.76
  -3   7  -6   18.32    6.84
  -4   7  -6   29.38    8.53
   6   6  -6    2.08    4.84
   5   6  -6   -0.82    5.16
   5   6  -6    0.50    4.27
   4   6  -6   -1.04    4.10
   4   6  -6   -2.36    3.94
   3   6  -6   -2.15    2.87
   3   6  -6   -0.68    3.90
   2   6  -6   16.42    4.71
   2   6  -6   23.09    5.72
   1   6  -6   -0.25    3.84
   0   6  -6  190.42   12.84
  -1   6  -6   21.82    6.06
  -2   6  -6   21.84    6.07
  -3   6  -6   52.98    8.75
  -4   6  -6   14.57    8.18
  -5   6  -6   26.05   10.36
   7   5  -6    4.12    5.88
   6   5  -6    2.35    4.65
   5   5  -6    1.59    4.23
   4   5  -6    0.32    4.01
   4   5  -6   -3.34    3.92
   3   5  -6    1.60    3.86
   3   5  -6    1.42    3.21
   2   5  -6   -0.89    3.41
   2   5  -6   -0.33    2.74
   1   5  -6   -2.07    3.01
   0   5  -6    9.94    4.69
  -1   5  -6  176.89   11.64
  -2   5  -6   41.01    8.02
  -3   5  -6   56.63    8.44
  -4   5  -6    8.19    7.47
  -5   5  -6    3.98   10.18
   7   4  -6   -0.07    5.50
   6   4  -6    4.80    4.72
   5   4  -6    1.93    4.33
   4   4  -6   15.56    5.20
   4   4  -6   13.50    4.71
   3   4  -6   33.05    5.93
   3   4  -6   32.44    5.23
   2   4  -6   -0.66    3.05
   2   4  -6    1.46    2.49
   1   4  -6   10.31    3.64
   0   4  -6    6.12    3.77
  -1   4  -6   48.11    7.13
  -2   4  -6   39.60    7.06
  -3   4  -6   29.85    8.06
  -4   4  -6   11.76    8.46
  -5   4  -6    3.39   10.72
  -6   4  -6   -7.45   13.72
   7   3  -6    5.69    5.77
   6   3  -6    8.78    5.23
   5   3  -6    5.94    4.50
   4   3  -6    0.27    3.46
   3   3  -6   -0.97    2.90
   2   3  -6    3.86    2.48
   2   3  -6    3.68    2.85
   1   3  -6   13.23    3.18
   1   3  -6   10.91    3.33
   0   3  -6  526.17   21.58
  -1   3  -6  384.76   17.29
  -2   3  -6    2.17    4.77
  -3   3  -6   32.72    7.10
  -4   3  -6    5.27    7.05
  -5   3  -6   -2.48    8.49
  -6   3  -6  -13.69   11.81
  -7   3  -6  -27.14   15.61
   7   2  -6    6.70    6.22
   6   2  -6   13.45    5.58
   5   2  -6    0.38    3.97
   4   2  -6    6.88    3.97
   3   2  -6   14.44    3.92
   2   2  -6    7.17    2.90
   1   2  -6   53.30    4.41
   1   2  -6   55.08    4.75
   0   2  -6   95.09    6.23
  -1   2  -6  410.61   17.93
  -2   2  -6    5.93    3.87
  -3   2  -6    6.31    4.69
  -4   2  -6    6.90    6.05
  -5   2  -6   -1.90    7.25
  -6   2  -6   -0.39   10.26
  -7   2  -6  -23.15   12.73
   7   1  -6   10.66    6.77
   6   1  -6    2.82    4.45
  -5  -1   6   18.65    3.79
   4   1  -6    0.31    3.27
   3   1  -6   12.34    3.92
   2   1  -6   15.98    3.68
   1   1  -6   26.35    4.00
   0   1  -6   71.90    5.91
  -1   1  -6   17.21    3.48
  -2   1  -6 1277.81   47.48
  -3   1  -6   13.80    4.91
  -5   1  -6   10.76    8.01
  -6   1  -6  -13.12    9.50
   6   0  -6    5.93    4.93
   5   0  -6   -1.40    3.76
  -5   0   6    3.72    3.29
   4   0  -6    6.46    4.09
   3   0  -6   30.26    5.14
   2   0  -6  114.12    7.52
   1   0  -6   29.43    4.59
   0   0  -6    3.43    3.77
  -1   0  -6   58.95    4.60
  -2   0  -6   11.08    3.50
  -3   0  -6   20.11    4.78
  -4   0  -6    9.87    5.27
  -5   0  -6   -2.93    6.56
  -6   0  -6   -6.01    8.34
  -7   0  -6  -23.17   10.34
   4  -1  -6   -0.64    4.07
  -4   1   6    3.55    2.49
   3  -1  -6    0.11    3.27
  -3   1   6    0.38    1.80
   2  -1  -6   -1.85    3.30
  -2   1   6    1.74    1.52
   1  -1  -6   85.43    6.93
  -1   1   6   89.75    3.50
   0  -1  -6   -2.92    3.45
  -1  -1  -6  140.15    7.20
  -4  -1  -6    0.75    4.73
  -5  -1  -6    2.34    6.18
  -6  -1  -6   12.69    7.54
  -7  -1  -6   -6.79    8.59
  -4   2   6   22.51    3.47
   3  -2  -6   15.05    4.83
  -3   2   6   19.31    2.93
   2  -2  -6   40.53    5.87
  -2   2   6   34.59    2.79
   1  -2  -6   27.75    5.23
  -1   2   6   21.95    2.20
   0  -2  -6  182.40    9.15
  -1  -2  -6  166.35    8.24
  -2  -2  -6   56.25    3.99
  -3  -2  -6   55.41    4.50
  -4  -2  -6    4.37    2.45
  -6  -2  -6   -1.15    3.47
  -7  -2  -6   26.62    7.52
  -8  -2  -6   41.41    9.16
  -5   3   6    2.41    2.77
  -4   3   6    8.31    2.93
  -3   3   6    2.48    2.24
  -2   3   6   -0.19    1.75
   1  -3  -6   15.10    5.25
  -1   3   6   15.35    2.24
   0  -3  -6    4.22    3.26
   0   3   6    0.88    1.43
  -1  -3  -6   27.07    3.72
  -2  -3  -6   42.30    3.94
  -3  -3  -6  135.31    7.67
  -4  -3  -6    9.90    3.23
  -5  -3  -6    3.87    3.16
  -6  -3  -6    0.25    3.59
  -8  -3  -6   61.77    7.57
  -4   4   6    0.04    2.45
  -3   4   6   25.01    3.61
  -2   4   6   -0.70    1.91
   1  -4  -6    4.17    4.82
  -1   4   6    0.05    1.62
   0  -4  -6   45.88    5.65
   0   4   6   59.08    3.08
  -1  -4  -6   43.14    4.43
  -2  -4  -6    0.65    2.02
  -3  -4  -6   63.34    5.47
  -4  -4  -6  113.28    8.24
  -5  -4  -6    6.18    3.51
  -6  -4  -6    1.27    3.57
  -3   5   6   -0.19    2.20
  -2   5   6    2.10    2.15
  -1   5   6   14.06    2.68
   0  -5  -6   42.46    6.08
   0   5   6   37.57    2.94
  -1  -5  -6    1.54    2.61
   1   5   6   -0.68    2.02
  -2  -5  -6   18.66    3.73
  -3  -5  -6    9.76    3.11
  -4  -5  -6    3.63    2.96
  -2   6   6    5.05    2.58
  -1   6   6   27.56    3.58
   0  -6  -6    8.57    5.20
  -1  -6  -6   17.25    4.27
   1   6   6   14.68    4.03
  -2  -6  -6   28.66    4.68
  -3  -6  -6    2.98    2.90
  -4  -6  -6   -0.21    2.65
  -5  -6  -6   10.04    4.04
  -2   7   6   25.63    3.92
   0   7   6    4.84    3.87
  -1  -7  -6    5.00    3.95
   1   7   6   -1.95    3.20
  -2  -7  -6    2.65    3.24
   2   7   6    0.30    3.81
  -3  -7  -6    1.24    3.15
  -4  -7  -6    4.00    3.38
  -5  -7  -6    4.32    3.55
   0   8   6    2.88    4.41
  -1  -8  -6   -0.68    4.14
   1   8   6    0.01    4.07
  -2  -8  -6    5.89    4.15
   2   8   6    8.95    5.00
  -3  -8  -6    6.84    4.24
  -1  -9  -6   -0.17    5.21
  -2  -9  -6   -1.79    3.67
  -3  -9  -6    5.87    4.40
  -2 -10  -6   -5.14    4.01
  -3 -10   7    2.05    5.02
   5   9  -7   39.75    9.40
   4   9  -7   58.94    9.20
   3   9  -7   26.01    7.19
   2   9  -7   17.16    6.48
   1   9  -7    9.80    6.35
   0   9  -7   20.17    6.42
  -1   9  -7   34.13    7.52
   6   8  -7    0.88    5.82
   5   8  -7    9.26    6.99
   5   8  -7    0.29    5.62
   4   8  -7   14.58    6.72
   4   8  -7   11.91    6.26
   3   8  -7   14.42    6.92
   3   8  -7   19.17    5.88
   2   8  -7   35.53    7.38
   1   8  -7   93.69    9.43
   0   8  -7    5.91    5.08
  -1   8  -7   13.63    5.90
  -2   8  -7   25.78    7.40
   5   7  -7    4.59    6.11
   5   7  -7   -1.52    4.94
   4   7  -7    1.69    5.29
   4   7  -7    3.37    5.04
   3   7  -7    9.14    4.74
   3   7  -7    6.80    5.63
   2   7  -7  101.52    9.34
   1   7  -7   52.47    7.54
   0   7  -7   60.07    7.99
  -1   7  -7   54.69    8.45
  -2   7  -7    8.82    5.91
  -3   7  -7   18.40    7.54
  -4   7  -7   30.61    8.90
   6   6  -7   -0.59    4.82
   5   6  -7   -3.49    5.21
   5   6  -7   -0.15    4.64
   4   6  -7    0.98    4.19
   4   6  -7   -0.93    4.18
   3   6  -7   -1.42    3.26
   3   6  -7    1.82    4.47
   2   6  -7    5.96    4.53
   2   6  -7    1.17    3.61
   1   6  -7  133.03    9.98
   0   6  -7  142.78   11.51
  -1   6  -7  107.00    9.92
  -2   6  -7   21.25    6.59
  -3   6  -7   12.06    6.78
  -4   6  -7   11.57    8.13
  -5   6  -7   36.58   11.17
   6   5  -7    3.57    4.66
   5   5  -7    4.15    4.75
   5   5  -7    0.52    5.22
   4   5  -7    5.97    4.67
   4   5  -7    6.24    4.61
   3   5  -7   -0.01    3.08
   3   5  -7   -1.66    3.68
   2   5  -7   -1.38    3.54
   2   5  -7   -0.58    2.88
   1   5  -7   15.22    4.63
   0   5  -7   -1.12    4.26
  -1   5  -7    8.95    5.14
  -2   5  -7    3.07    6.22
  -3   5  -7    2.14    5.53
  -4   5  -7    8.75    7.86
  -5   5  -7   17.51   10.74
   6   4  -7    3.83    4.98
   5   4  -7   -0.81    3.94
   4   4  -7    3.60    4.06
   4   4  -7    6.90    4.35
   3   4  -7   -0.73    3.51
   3   4  -7    0.89    3.00
   2   4  -7   18.72    4.89
   2   4  -7   21.31    3.95
   1   4  -7  125.74    8.32
   1   4  -7  137.45    8.73
   0   4  -7    6.41    3.89
  -1   4  -7   59.82    8.16
  -2   4  -7   -0.58    5.32
  -3   4  -7    5.02    7.05
  -4   4  -7    0.45    7.70
  -5   4  -7   -2.77   10.69
  -6   4  -7   -6.54   13.63
   7   3  -7    2.13    5.81
   6   3  -7    4.20    4.79
   5   3  -7    0.34    4.17
   4   3  -7    0.13    3.67
   3   3  -7   28.84    5.34
   2   3  -7  309.59   13.77
   2   3  -7  320.69   14.97
   1   3  -7  266.38   12.63
   1   3  -7  259.74   12.52
  -1   3  -7   56.08    6.84
  -2   3  -7   -0.29    5.04
  -3   3  -7   11.90    6.21
  -4   3  -7    1.82    7.05
  -5   3  -7   -5.50    8.64
  -6   3  -7  -10.42   12.01
   7   2  -7    3.02    6.20
   6   2  -7    2.33    4.61
   5   2  -7    0.96    4.15
   4   2  -7   -1.87    3.11
   3   2  -7    2.55    2.98
   2   2  -7  127.39    8.15
   1   2  -7    2.98    2.36
   1   2  -7    4.89    2.88
   0   2  -7  178.48    9.39
  -1   2  -7   81.28    7.60
  -2   2  -7   41.98    6.43
  -3   2  -7   10.33    5.30
  -4   2  -7    6.59    6.11
  -5   2  -7   -4.57    7.11
  -6   2  -7   -9.75    9.97
  -7   2  -7  -11.44   13.32
   7   1  -7    2.69    6.21
   6   1  -7    4.88    4.58
   5   1  -7    2.91    4.40
   4   1  -7    1.01    3.58
   3   1  -7   27.37    5.39
   2   1  -7    1.51    2.97
   1   1  -7    1.99    2.88
   0   1  -7   42.88    5.39
   0   1  -7   45.97    4.71
  -1   1  -7   36.46    4.93
  -2   1  -7  210.19   10.97
  -3   1  -7    5.91    4.61
  -4   1  -7    6.32    6.19
  -5   1  -7    1.73    7.86
  -6   1  -7   -9.47    8.99
  -7   1  -7  -20.84   11.25
   6   0  -7    7.59    5.06
   5   0  -7   -1.84    4.12
   4   0  -7    1.66    4.02
   3   0  -7    4.95    3.64
   2   0  -7   17.75    4.61
   1   0  -7  103.15    7.09
   0   0  -7   -2.62    3.33
  -1   0  -7   35.26    4.30
  -2   0  -7   31.31    4.94
  -3   0  -7   24.04    5.14
  -4   0  -7   48.49    7.67
  -5   0  -7    8.99    6.91
  -6   0  -7   -9.99    7.96
  -8   0  -7  -31.05   13.20
   6  -1  -7   13.23    5.80
   5  -1  -7    0.50    4.25
  -5   1   7    0.66    3.03
   4  -1  -7   -4.89    4.09
  -4   1   7    2.80    2.56
   3  -1  -7    0.08    3.65
  -3   1   7    3.69    1.98
   2  -1  -7   73.20    7.06
   1  -1  -7  185.62   10.20
  -1   1   7  181.94    5.66
   0  -1  -7   38.17    5.53
  -1  -1  -7   79.08    5.67
  -1  -1  -7   83.89    5.80
  -2  -1  -7    8.70    2.99
  -2  -1  -7    4.96    3.36
  -3  -1  -7   -3.18    3.71
  -4  -1  -7   -5.21    4.53
  -5  -1  -7   -1.18    6.48
  -6  -1  -7   -0.76    6.76
  -7  -1  -7   -7.77    9.03
  -4   2   7    0.34    2.55
   3  -2  -7    4.71    4.70
  -3   2   7    5.86    2.25
   2  -2  -7   -0.11    4.02
  -2   2   7    0.34    1.55
   1  -2  -7   76.08    7.26
  -1   2   7   79.74    3.59
   0  -2  -7   45.34    5.70
   0   2   7   45.47    2.57
  -1  -2  -7  521.77   20.29
  -2  -2  -7   21.56    3.47
  -3  -2  -7    1.17    2.09
  -6  -2  -7   10.46    6.00
  -7  -2  -7   28.24    8.42
  -8  -2  -7   22.96    9.54
  -4   3   7    0.15    2.42
  -3   3   7    2.04    2.34
   2  -3  -7    2.61    4.72
  -2   3   7    0.56    1.68
   1  -3  -7   27.44    6.25
  -1   3   7   24.53    2.53
   0  -3  -7    4.91    3.74
   0   3   7    1.55    1.53
  -1  -3  -7  253.27   11.80
  -2  -3  -7  131.15    7.15
  -3  -3  -7   78.63    5.93
  -4  -3  -7   11.72    3.51
  -5  -3  -7    4.32    3.49
  -6  -3  -7    3.04    3.95
  -8  -3  -7   60.81    8.06
  -4   4   7    0.17    2.55
  -3   4   7    0.88    2.22
   2  -4  -7    1.49    5.81
  -2   4   7    0.86    1.94
   1  -4  -7   -0.67    5.40
  -1   4   7    1.31    1.84
   0  -4  -7  100.41    7.68
   0   4   7  102.16    4.26
  -1  -4  -7   12.10    3.65
  -2  -4  -7    1.37    2.13
  -3  -4  -7   15.34    3.74
  -4  -4  -7  131.17    8.96
  -5  -4  -7   29.17    5.57
  -6  -4  -7    2.16    3.83
  -3   5   7    4.98    2.73
  -2   5   7    2.15    2.21
   1  -5  -7   17.36    6.82
  -1   5   7   19.27    3.03
   0  -5  -7   18.93    5.36
   0   5   7   15.54    2.46
  -1  -5  -7    5.53    3.43
  -2  -5  -7    4.38    2.69
  -3  -5  -7   45.90    5.52
  -4  -5  -7   42.48    5.74
  -5  -5  -7    5.22    3.72
  -6  -5  -7    3.94    4.10
  -2   6   7   -0.55    2.27
  -1   6   7    1.88    2.30
   0  -6  -7   23.09    6.49
  -1  -6  -7    4.85    3.97
  -2  -6  -7   43.33    5.32
  -3  -6  -7    7.72    3.66
  -4  -6  -7    3.82    3.29
  -5  -6  -7    5.33    3.91
  -2   7   7    2.43    2.42
  -1   7   7    2.98    2.73
   0  -7  -7    8.37    6.40
  -1  -7  -7   16.27    5.39
   1   7   7   10.35    4.48
  -2  -7  -7    5.18    3.69
  -3  -7  -7   11.31    4.41
  -1   8   7   22.41    4.17
  -1  -8  -7    3.46    5.22
   1   8   7   -0.46    4.41
  -2  -8  -7    6.48    4.36
   2   8   7   11.57    5.38
  -5  -8  -7   28.55    6.24
  -2   9   7    4.38    3.26
  -1  -9  -7  -10.18    5.45
   1   9   7    1.34    5.43
  -2  -9  -7   -3.80    4.08
  -1 -10  -7  -16.94    6.67
  -2 -10  -7   -5.97    4.63
  -3 -11  -7   -6.52    4.38
  -3 -11  -7   -6.86    4.38
   4   9  -8   60.83    9.57
   3   9  -8   76.36    8.90
   2   9  -8   13.67    6.40
   1   9  -8   10.39    6.11
   0   9  -8   24.33    6.69
   5   8  -8    6.45    6.65
   5   8  -8   29.46    7.35
   4   8  -8   16.00    7.51
   4   8  -8   18.60    6.88
   3   8  -8   82.73   10.56
   3   8  -8   84.86    9.56
   2   8  -8   26.60    6.76
   1   8  -8   22.83    6.24
   0   8  -8   13.08    5.63
  -1   8  -8   25.12    7.26
  -2   8  -8   29.43    7.59
   6   7  -8   -1.50    5.77
   5   7  -8   -0.56    5.34
   5   7  -8   13.26    6.40
   4   7  -8    3.13    5.04
   4   7  -8    3.96    5.58
   3   7  -8   24.14    6.02
   3   7  -8   26.64    7.30
   2   7  -8   82.28    8.60
   1   7  -8   34.93    6.96
   0   7  -8    9.99    5.34
  -1   7  -8   11.03    5.71
  -2   7  -8    5.80    5.73
  -3   7  -8   15.66    7.00
   7   6  -8    1.86    6.28
   6   6  -8    3.51    5.67
   5   6  -8    3.67    5.80
   5   6  -8   -2.88    4.21
   4   6  -8    1.77    4.29
   4   6  -8   -1.97    4.39
   3   6  -8    4.66    4.05
   3   6  -8    3.85    4.64
   2   6  -8    0.82    4.42
   2   6  -8    1.20    3.84
   1   6  -8   21.84    5.48
   0   6  -8   17.66    5.87
  -1   6  -8   15.52    5.75
  -2   6  -8    6.88    5.23
  -3   6  -8    7.22    7.03
  -4   6  -8    9.52    8.42
   6   5  -8    2.64    5.39
   5   5  -8   -0.28    5.45
   5   5  -8    4.13    4.66
   4   5  -8    4.03    4.27
   4   5  -8   -0.69    4.04
   3   5  -8   17.89    4.65
   3   5  -8   17.77    5.67
   2   5  -8    4.88    4.28
   2   5  -8    1.46    3.28
   1   5  -8   12.91    4.77
   0   5  -8   13.57    5.45
  -1   5  -8    1.82    5.06
  -2   5  -8   12.23    6.53
  -3   5  -8    2.74    5.92
  -4   5  -8    0.63    7.91
  -5   5  -8   12.36   10.82
   7   4  -8    1.57    5.91
   6   4  -8    3.33    4.98
   5   4  -8    3.51    4.35
   4   4  -8   18.96    5.54
   3   4  -8   23.98    5.74
   3   4  -8   28.30    4.89
   2   4  -8  121.54    7.73
   2   4  -8  121.85    8.98
   1   4  -8   81.69    7.33
   0   4  -8   11.46    4.84
  -1   4  -8   23.26    6.44
  -2   4  -8   -0.56    5.52
  -3   4  -8    0.09    6.49
  -4   4  -8    1.65    8.06
  -5   4  -8   -6.83   10.78
  -6   4  -8  -12.54   13.80
   7   3  -8    5.86    6.17
   6   3  -8    4.28    4.81
   5   3  -8    1.62    4.35
   4   3  -8    5.95    4.48
   3   3  -8    6.45    3.57
   2   3  -8   30.79    4.11
   2   3  -8   29.58    4.91
   1   3  -8    2.67    2.94
   1   3  -8    4.83    3.07
   0   3  -8    1.95    3.77
  -1   3  -8    0.06    4.47
  -2   3  -8    5.26    5.70
  -3   3  -8    4.05    6.31
  -4   3  -8   -4.60    6.44
  -5   3  -8   -1.75    9.10
  -6   3  -8  -13.70   12.12
   7   2  -8    4.15    6.21
   6   2  -8    1.85    4.58
   5   2  -8   -0.65    4.13
   4   2  -8    2.23    3.75
   3   2  -8   -0.92    2.87
   2   2  -8   15.04    4.14
   1   2  -8    6.46    3.12
   0   2  -8 1560.76   57.46
  -1   2  -8   44.06    6.35
  -2   2  -8    3.17    4.27
  -3   2  -8   12.07    5.28
  -4   2  -8   -0.64    6.03
  -5   2  -8   -2.53    7.36
  -6   2  -8  -12.72   10.02
  -7   2  -8  -26.01   13.17
   7   1  -8    8.86    6.78
   6   1  -8    3.20    4.95
   5   1  -8   -0.73    4.08
   4   1  -8   -2.35    3.58
   3   1  -8   24.94    5.46
   2   1  -8   11.29    3.93
   1   1  -8   25.91    4.55
   0   1  -8   -0.77    2.83
  -1   1  -8    1.91    3.36
  -2   1  -8   35.36    5.52
  -3   1  -8    8.35    5.04
  -4   1  -8    7.78    6.22
  -5   1  -8    2.25    7.26
  -6   1  -8  -12.05    8.97
  -7   1  -8  -28.02   11.34
   7   0  -8    7.94    6.56
   6   0  -8    3.18    5.04
   5   0  -8    2.05    4.41
   4   0  -8    0.57    4.24
   3   0  -8    5.16    3.87
   2   0  -8   21.37    5.07
   1   0  -8    0.25    3.37
   0   0  -8   20.15    4.49
  -1   0  -8    1.27    3.84
  -1   0  -8    3.46    2.95
  -2   0  -8   18.73    4.53
  -3   0  -8    9.88    4.58
  -4   0  -8    5.79    5.89
  -5   0  -8   -0.13    6.87
  -6   0  -8   -8.47    8.43
  -7   0  -8  -25.57   10.71
   5  -1  -8    1.38    4.66
   4  -1  -8   -1.94    4.47
  -4   1   8    2.25    2.64
   3  -1  -8   64.05    7.16
  -3   1   8   63.82    3.86
   2  -1  -8   43.33    6.40
   1  -1  -8   82.31    7.43
  -1   1   8   80.30    3.56
   0  -1  -8   16.32    4.85
  -1  -1  -8   30.48    4.82
  -1  -1  -8   25.61    4.33
  -2  -1  -8   10.30    4.19
  -2  -1  -8   15.53    3.67
  -3  -1  -8    2.43    4.42
  -4  -1  -8   -5.83    5.01
  -5  -1  -8   -1.67    6.23
  -6  -1  -8    1.43    7.30
  -7  -1  -8  -19.57    9.42
   5  -2  -8    3.21    4.77
   4  -2  -8    2.42    5.08
   3  -2  -8   -5.25    4.63
  -3   2   8   -1.25    1.94
   2  -2  -8   -4.55    3.95
  -2   2   8    1.92    1.72
   1  -2  -8   65.39    7.50
  -1   2   8   68.48    3.46
   0  -2  -8   82.97    7.53
  -1  -2  -8  197.86   10.00
  -2  -2  -8   35.62    4.61
  -3  -2  -8   28.23    3.92
  -6  -2  -8   10.26    6.37
  -7  -2  -8   21.16    8.45
  -8  -2  -8    7.49    9.74
   4  -3  -8    0.65    4.99
  -4   3   8    2.39    2.56
  -3   3   8    2.10    2.29
   2  -3  -8   52.14    7.89
  -2   3   8   57.79    3.66
   1  -3  -8   29.28    6.73
  -1   3   8   25.28    2.63
   0  -3  -8    6.16    4.35
   0   3   8    0.22    1.56
  -1  -3  -8   46.90    5.39
  -2  -3  -8  506.06   20.44
  -3  -3  -8  136.30    7.89
  -4  -3  -8    0.77    2.94
  -5  -3  -8    1.29    3.45
  -6  -3  -8    0.19    4.13
  -7  -3  -8   31.75    6.82
  -8  -3  -8   52.20    8.64
  -3   4   8    0.20    2.35
   2  -4  -8   11.87    7.01
  -2   4   8    7.56    2.44
   1  -4  -8    6.45    6.38
  -1   4   8    5.25    2.08
   0  -4  -8   21.73    5.39
   0   4   8   23.12    2.82
  -1  -4  -8   24.48    4.76
  -2  -4  -8   40.56    4.74
  -3  -4  -8   28.19    4.74
  -4  -4  -8    4.12    3.50
  -5  -4  -8    3.48    3.85
  -3   5   8    1.12    2.21
  -2   5   8    2.12    2.22
   1  -5  -8    4.81    6.91
  -1   5   8    2.68    2.22
   0  -5  -8   98.88    8.74
   0   5   8   91.05    4.47
  -1  -5  -8   26.19    5.44
  -2  -5  -8   21.92    4.44
  -3  -5  -8   11.24    3.94
  -4  -5  -8    7.84    4.02
  -6  -5  -8    1.16    4.00
  -3   6   8    1.36    2.60
  -2   6   8    1.34    2.37
   1  -6  -8   31.76    8.57
  -1   6   8   35.39    3.77
   0  -6  -8    9.72    6.27
   0   6   8    8.47    2.52
  -1  -6  -8    7.14    5.12
  -2  -6  -8   13.06    4.21
  -3  -6  -8    8.30    3.94
  -4  -6  -8    1.03    3.41
  -2   7   8    0.97    2.60
  -1   7   8    3.68    2.67
   0  -7  -8   48.23    8.77
  -1  -7  -8  157.03   11.84
   1   7   8  162.04   10.58
  -2  -7  -8    6.72    4.52
  -3  -7  -8  129.53   10.12
  -4  -7  -8    4.74    3.95
   0  -8  -8   -7.42    6.54
  -1  -8  -8   22.21    6.96
   1   8   8   40.87    6.95
  -2  -8  -8   16.06    5.93
  -4  -8  -8   10.09    5.08
  -1  -9  -8  -11.03    6.06
  -2  -9  -8   -5.16    4.64
  -1 -10  -8  -13.79    7.49
  -2 -10  -8   -9.75    5.26
  -3 -10  -8   -3.91    4.71
  -3 -11  -8   -7.24    5.06
   3   9  -9   63.68    7.74
   2   9  -9   17.93    7.05
   1   9  -9   16.66    6.84
   0   9  -9   39.49    7.89
   4   8  -9   40.46    9.75
   4   8  -9   54.86    8.46
   3   8  -9   26.27    6.42
   3   8  -9   15.79    7.35
   2   8  -9   14.30    6.01
   1   8  -9   18.39    6.15
   0   8  -9   23.39    6.23
  -1   8  -9   25.11    6.93
  -2   8  -9   32.92    8.27
   6   7  -9   -5.80    5.61
   5   7  -9   15.63    6.37
   5   7  -9    2.98    5.97
   4   7  -9   -1.89    5.17
   4   7  -9    6.83    5.11
   3   7  -9   31.93    6.51
   3   7  -9   30.69    7.64
   2   7  -9   41.34    6.81
   2   7  -9   33.05    7.63
   1   7  -9   52.34    7.69
   0   7  -9    8.66    5.68
  -1   7  -9   12.35    5.79
  -2   7  -9   11.06    6.32
  -3   7  -9   45.40    9.20
   6   6  -9    2.06    5.57
   5   6  -9    9.17    6.19
   5   6  -9    4.33    5.66
   4   6  -9    1.04    4.82
   4   6  -9    2.29    4.27
   3   6  -9    6.45    4.35
   3   6  -9    5.11    5.19
   2   6  -9    3.55    3.90
   2   6  -9    3.61    4.90
   1   6  -9    3.71    4.53
   0   6  -9    6.36    5.12
  -1   6  -9    4.03    4.75
  -2   6  -9   11.51    5.88
  -3   6  -9   10.96    7.48
  -4   6  -9   23.99    9.17
   7   5  -9    2.71    6.14
   6   5  -9    3.14    5.46
   5   5  -9    2.49    4.92
   4   5  -9   37.28    6.43
   4   5  -9   29.05    6.64
   3   5  -9   27.56    5.33
   3   5  -9   20.38    5.79
   2   5  -9   -1.51    3.90
   2   5  -9    0.92    3.30
   1   5  -9   24.09    5.82
   0   5  -9   -5.52    4.40
  -1   5  -9    7.01    5.60
  -2   5  -9    4.22    6.03
  -3   5  -9    0.92    5.99
  -4   5  -9    6.43    8.55
  -5   5  -9   10.08   11.01
   7   4  -9    4.61    6.24
   6   4  -9    0.84    4.67
   5   4  -9    5.66    4.58
   4   4  -9   23.22    6.14
   3   4  -9   19.18    4.49
   3   4  -9   16.49    5.39
   2   4  -9    5.57    3.87
   2   4  -9   12.74    3.67
   1   4  -9   22.73    5.24
   0   4  -9   34.89    6.54
  -1   4  -9   11.06    6.07
  -2   4  -9    0.18    5.87
  -3   4  -9   -0.59    6.42
  -4   4  -9    3.28    8.59
  -5   4  -9    1.62   11.20
  -6   4  -9   -6.34   14.60
   7   3  -9    0.41    5.76
   6   3  -9    3.63    4.99
   5   3  -9    0.01    4.21
   4   3  -9   -1.14    3.56
   3   3  -9    1.83    3.44
   2   3  -9  181.64   10.88
   1   3  -9   12.69    4.13
   1   3  -9   14.51    3.86
   0   3  -9   48.87    6.63
  -1   3  -9   12.58    5.56
  -2   3  -9    9.46    6.26
  -3   3  -9    2.01    6.50
  -3   3  -9    2.30    6.50
  -4   3  -9   -1.88    6.84
  -5   3  -9   -3.20    9.37
  -6   3  -9  -14.76   12.55
   7   2  -9    3.37    6.14
   6   2  -9    0.37    4.78
   5   2  -9    0.69    4.53
   4   2  -9    0.25    3.76
   3   2  -9   -0.65    3.55
   2   2  -9    7.92    4.04
   1   2  -9   16.87    4.03
   0   2  -9   27.82    5.06
  -1   2  -9   47.13    6.93
  -2   2  -9    8.43    5.07
  -3   2  -9    9.89    5.72
  -4   2  -9    4.12    6.21
  -5   2  -9   -9.71    7.16
  -6   2  -9   -8.69   10.47
  -7   2  -9  -22.90   13.45
   7   1  -9    2.45    6.25
   6   1  -9    3.59    4.86
   5   1  -9   -2.75    4.05
   4   1  -9   -4.37    3.79
   3   1  -9   -0.08    4.09
   2   1  -9   -0.82    3.26
   1   1  -9   -1.67    3.18
   0   1  -9   -3.28    3.14
   0   1  -9   -0.16    3.86
  -1   1  -9   15.30    4.36
  -2   1  -9    4.49    4.21
  -3   1  -9    5.05    5.04
  -4   1  -9    4.17    6.21
  -5   1  -9   -8.12    6.88
  -6   1  -9   -4.09    8.99
  -7   1  -9  -16.38   11.55
   7   0  -9   12.04    7.06
   6   0  -9    3.16    5.36
   5   0  -9    6.56    5.00
   4   0  -9   11.06    5.47
   3   0  -9   29.61    6.20
   2   0  -9   -3.67    3.61
   1   0  -9   54.88    6.43
   0   0  -9   39.85    5.84
  -1   0  -9    0.37    4.20
  -1   0  -9    3.82    3.38
  -2   0  -9   12.90    4.55
  -3   0  -9    7.06    5.15
  -4   0  -9    6.29    6.06
  -5   0  -9   -5.65    6.98
  -6   0  -9  -10.29    8.71
   6  -1  -9    0.37    5.24
   5  -1  -9   -1.09    4.83
   4  -1  -9    0.02    4.93
  -4   1   9   -0.66    2.66
   3  -1  -9   10.71    5.38
   2  -1  -9   99.39    8.57
  -2   1   9   95.56    4.25
   1  -1  -9  264.70   13.73
  -1   1   9  265.24    7.75
   0  -1  -9   82.88    7.65
  -1  -1  -9    4.91    3.29
  -1  -1  -9    1.22    4.44
  -2  -1  -9   77.80    6.45
  -2  -1  -9   80.09    7.33
  -3  -1  -9   11.48    5.45
  -4  -1  -9    3.05    5.50
  -5  -1  -9   -7.75    6.39
  -6  -1  -9   -4.60    7.98
  -7  -1  -9  -23.22    9.54
   6  -2  -9    9.18    5.71
   5  -2  -9    2.05    4.92
   4  -2  -9    2.37    5.34
   3  -2  -9    5.75    5.79
  -3   2   9   10.34    2.78
   2  -2  -9   -6.46    4.32
  -2   2   9    0.08    1.74
   1  -2  -9  147.58   10.34
  -1   2   9  150.97    5.44
   0  -2  -9  746.82   29.62
  -1  -2  -9   16.29    4.48
  -2  -2  -9   49.00    5.53
  -3  -2  -9    1.86    3.37
  -4  -2  -9    7.08    3.79
  -5  -2  -9    0.20    6.19
  -6  -2  -9   12.81    7.22
  -7  -2  -9   11.34    8.88
  -8  -2  -9   -0.47   10.67
   4  -3  -9    1.09    5.32
  -4   3   9    2.55    2.58
   3  -3  -9   -5.15    5.79
  -3   3   9    1.28    2.27
   2  -3  -9   -6.05    5.46
  -2   3   9   -1.11    2.01
   1  -3  -9    2.78    5.79
  -1   3   9    2.27    1.82
   0  -3  -9   16.22    5.53
   0   3   9   14.21    2.31
  -1  -3  -9   67.36    6.36
  -2  -3  -9   99.73    7.57
  -3  -3  -9   12.57    3.89
  -4  -3  -9    2.13    3.24
  -5  -3  -9    1.34    3.77
  -7  -3  -9   38.34    7.87
  -8  -3  -9   66.94    9.88
   3  -4  -9   -3.76    6.12
  -3   4   9    3.87    2.44
   2  -4  -9   54.51    9.46
  -2   4   9   59.18    4.24
   1  -4  -9   48.50    8.80
  -1   4   9   35.57    3.22
   0  -4  -9   67.22    7.77
  -1  -4  -9   18.03    4.80
  -2  -4  -9   53.82    5.99
  -3  -4  -9    2.89    3.25
  -4  -4  -9   20.73    4.99
  -8  -4  -9   73.60    8.34
  -3   5   9   10.31    2.87
   2  -5  -9    2.86    7.78
  -2   5   9    0.96    2.30
   1  -5  -9   34.63    8.95
  -1   5   9   37.47    3.54
   0  -5  -9   13.96    6.12
  -1  -5  -9    9.65    5.11
  -2  -5  -9    3.37    3.79
  -3  -5  -9   15.52    4.29
  -5  -5  -9   -2.27    3.66
  -2   6   9   44.10    4.39
   1  -6  -9   16.83    8.77
  -1   6   9   35.74    3.87
   0  -6  -9   28.03    7.62
   0   6   9   35.35    3.89
  -1  -6  -9  165.34   11.76
  -2  -6  -9   22.19    5.59
  -3  -6  -9   21.40    4.98
   1  -7  -9   -0.16    7.71
  -1   7   9   16.33    3.64
   0  -7  -9    0.62    6.94
   0   7   9    8.90    2.73
  -1  -7  -9  140.35   12.09
   1   7   9  155.97    5.92
  -2  -7  -9   16.42    5.75
  -3  -7  -9   48.06    7.20
  -4  -7  -9   -0.80    3.70
  -1   8   9   -0.41    2.69
   0  -8  -9   -9.41    6.66
  -1  -8  -9   -6.20    6.23
  -2  -8  -9   38.68    7.68
  -3  -8  -9  123.94   10.74
   0  -9  -9  -11.33    7.68
  -1  -9  -9  -11.83    6.68
  -2  -9  -9   -5.11    5.50
  -2 -10  -9  -12.67    6.09
   2   9 -10   17.04    7.46
   1   9 -10   25.41    7.60
   5   8 -10   47.79    7.87
   4   8 -10   21.80    8.68
   4   8 -10   46.09    7.61
   3   8 -10   16.27    8.01
   3   8 -10   32.26    6.68
   2   8 -10    9.91    6.01
   1   8 -10   24.52    6.49
   0   8 -10   25.93    5.98
  -1   8 -10   38.92    7.94
   5   7 -10    1.30    5.95
   5   7 -10   17.14    6.89
   4   7 -10   13.33    5.52
   4   7 -10    4.36    6.20
   3   7 -10   13.15    5.56
   3   7 -10   10.07    6.30
   2   7 -10    7.02    6.04
   2   7 -10   10.73    5.26
   1   7 -10   10.93    5.42
   0   7 -10   15.49    6.37
  -1   7 -10   22.00    6.71
  -2   7 -10   17.71    6.62
  -3   7 -10   34.48    8.40
   6   6 -10    5.44    6.03
   5   6 -10    0.82    5.58
   5   6 -10   11.43    6.28
   4   6 -10    7.31    5.02
   4   6 -10    0.99    5.08
   3   6 -10   11.89    4.73
   3   6 -10    3.90    5.40
   2   6 -10    5.07    4.18
   2   6 -10   -0.50    4.81
   1   6 -10    6.72    4.79
   0   6 -10    3.27    5.03
  -1   6 -10    2.24    5.43
  -2   6 -10   10.31    5.97
  -3   6 -10   10.63    7.42
  -4   6 -10   30.89    9.81
   6   5 -10    4.47    5.60
   5   5 -10    1.81    4.78
   4   5 -10   14.24    5.55
   4   5 -10   25.43    6.10
   3   5 -10   11.90    5.24
   3   5 -10   21.60    4.87
   2   5 -10    0.91    3.84
   2   5 -10   -2.47    4.09
   1   5 -10    3.54    5.15
   0   5 -10    1.09    5.17
  -1   5 -10    0.58    5.07
  -2   5 -10   16.54    6.68
  -3   5 -10    2.39    6.57
  -4   5 -10   12.08    8.96
  -5   5 -10    6.39   11.42
   7   4 -10    0.45    6.00
   6   4 -10    1.66    4.86
   5   4 -10    1.86    4.19
   4   4 -10   29.52    6.55
   3   4 -10    0.02    3.31
   3   4 -10    0.14    3.76
   2   4 -10   20.87    4.68
   2   4 -10   21.98    5.65
   1   4 -10   -3.39    4.17
   1   4 -10    1.59    3.66
   0   4 -10   -2.71    4.38
  -1   4 -10    7.04    6.11
  -2   4 -10    2.08    5.92
  -3   4 -10    5.88    7.18
  -4   4 -10   -2.04    8.74
  -5   4 -10   -0.48   11.57
   7   3 -10   -0.62    5.87
   6   3 -10    2.95    4.81
   5   3 -10    3.10    4.92
   4   3 -10    1.59    3.95
   3   3 -10    0.48    3.83
   2   3 -10  102.63    8.29
   1   3 -10    1.46    3.59
   1   3 -10    0.76    3.49
   0   3 -10   -0.54    4.56
  -1   3 -10   25.61    6.52
  -2   3 -10    3.70    6.33
  -3   3 -10    1.02    6.85
  -4   3 -10    5.33    7.67
  -5   3 -10   -5.84    9.97
  -6   3 -10  -14.42   12.72
   7   2 -10    5.02    6.30
   6   2 -10   -0.89    4.74
   5   2 -10    0.05    4.21
   4   2 -10   -1.91    3.82
   3   2 -10   -2.21    3.87
   2   2 -10   -1.27    3.35
   1   2 -10    7.05    3.76
   0   2 -10   12.28    4.58
  -1   2 -10    0.22    5.21
  -2   2 -10    8.18    5.67
  -3   2 -10    6.15    5.63
  -4   2 -10    0.43    6.40
  -5   2 -10   -3.39    7.81
  -6   2 -10  -13.77   10.82
   7   1 -10    6.08    6.91
   6   1 -10    3.59    5.50
   5   1 -10   14.23    5.65
   4   1 -10   -2.16    4.74
   3   1 -10   -0.98    3.95
   2   1 -10   50.37    6.28
   1   1 -10   -0.35    3.53
   0   1 -10   -3.76    3.23
   0   1 -10   -2.06    4.13
  -1   1 -10    2.57    4.03
  -2   1 -10    1.54    4.62
  -3   1 -10   10.39    5.84
  -4   1 -10    2.57    6.41
  -5   1 -10    0.36    7.17
  -6   1 -10   -0.33    9.58
  -7   1 -10   -9.14   12.27
   7   0 -10   15.56    7.10
   6   0 -10    1.22    5.08
   5   0 -10    9.64    5.40
   4   0 -10   18.19    6.41
   3   0 -10   55.04    7.44
   2   0 -10   59.57    7.17
   1   0 -10    7.55    4.46
   0   0 -10   62.71    6.86
  -1   0 -10   14.56    4.19
  -1   0 -10   17.34    5.15
  -2   0 -10    2.31    4.47
  -3   0 -10    6.61    5.49
  -4   0 -10    6.45    6.59
  -5   0 -10   -4.18    7.33
   7  -1 -10   51.21    7.11
   6  -1 -10    4.04    5.80
   5  -1 -10    1.69    5.01
   4  -1 -10   -5.97    4.76
   3  -1 -10   33.36    7.18
  -3   1  10   33.90    3.56
   2  -1 -10   42.92    7.06
   1  -1 -10   95.52    8.74
  -1   1  10   98.16    4.19
   0  -1 -10   16.80    5.80
  -1  -1 -10  112.00    8.96
  -2  -1 -10   12.70    4.78
  -2  -1 -10   17.68    5.07
  -3  -1 -10   29.54    6.67
  -4  -1 -10   -0.79    5.61
  -5  -1 -10    4.61    6.90
  -6  -1 -10   -7.81    8.26
  -7  -1 -10  -23.92   10.33
   6  -2 -10    9.93    5.89
   5  -2 -10    4.10    5.49
   4  -2 -10   -6.69    5.11
   3  -2 -10  -10.13    5.20
  -3   2  10    1.51    2.33
   2  -2 -10   -2.73    5.11
  -2   2  10    3.45    2.13
   1  -2 -10    1.04    5.62
  -1   2  10    8.50    2.18
   0  -2 -10  295.63   15.27
  -1  -2 -10  188.70   10.85
  -2  -2 -10    6.10    4.08
  -3  -2 -10    4.17    4.31
  -4  -2 -10   -5.43    5.23
  -5  -2 -10    0.02    6.73
  -6  -2 -10   10.80    7.80
  -7  -2 -10    4.38    9.36
   4  -3 -10    2.73    5.60
   3  -3 -10    1.69    6.72
  -3   3  10    6.12    2.64
   2  -3 -10   15.05    6.98
  -2   3  10   20.11    3.30
   1  -3 -10    4.92    6.34
  -1   3  10    8.86    2.40
   0  -3 -10  131.20   10.34
  -1  -3 -10   13.77    4.69
  -2  -3 -10   34.11    5.63
  -3  -3 -10   17.57    4.79
  -4  -3 -10    1.02    3.87
  -5  -3 -10    9.74    4.61
  -6  -3 -10   20.86    6.50
  -7  -3 -10   58.82    9.32
  -8  -3 -10   55.64   10.80
   4  -4 -10   11.30    5.86
   3  -4 -10   39.80    8.61
  -3   4  10   42.60    4.24
   2  -4 -10   21.24    8.42
  -2   4  10   21.74    3.55
   1  -4 -10    5.86    7.49
  -1   4  10    5.63    2.47
   0  -4 -10   13.35    6.10
   0   4  10   10.33    2.54
  -1  -4 -10   22.03    5.34
  -2  -4 -10    5.04    4.42
  -3  -4 -10   12.54    4.67
  -4  -4 -10    1.42    3.74
  -4  -4 -10    1.64    3.71
  -5  -4 -10   -2.50    3.66
  -8  -4 -10   79.86    9.36
   3  -5 -10   26.01    6.77
   2  -5 -10    8.01    8.71
  -2   5  10   21.70    3.72
   1  -5 -10   40.85    9.96
  -1   5  10   46.83    3.83
   0  -5 -10   17.58    6.87
   0   5  10    8.54    2.55
  -1  -5 -10   65.34    7.80
  -2  -5 -10   13.99    5.36
  -3  -5 -10    0.20    3.97
  -4  -5 -10   -0.59    3.48
   2  -6 -10   22.18    8.42
  -2   6  10   17.67    3.65
   1  -6 -10  303.75   19.10
  -1   6  10  305.41   10.53
   0  -6 -10   40.87    8.69
   0   6  10   41.14    3.95
  -1  -6 -10  209.27   13.87
  -2  -6 -10    9.37    5.61
  -3  -6 -10    2.42    4.24
   1  -7 -10   15.53    8.79
  -1   7  10   22.76    3.82
   0  -7 -10   36.64    8.84
  -1  -7 -10   30.21    8.35
  -2  -7 -10   70.93    9.63
  -3  -7 -10   31.62    7.10
   0  -8 -10  -11.59    6.94
  -1  -8 -10   -4.38    7.02
  -2  -8 -10    1.77    6.40
   0  -9 -10  -16.67    7.74
   0   9  10    3.87    5.62
  -1  -9 -10  -12.01    7.05
  -2  -9 -10   -7.49    6.48
  -1 -10 -10  -11.03    7.96
  -2 -10 -10  -11.66    6.70
   4   8 -11   44.95    6.65
   3   8 -11   28.66    6.40
   3   8 -11    3.48    7.25
   2   8 -11   12.83    6.45
   1   8 -11   46.81    7.20
   0   8 -11   31.30    6.26
  -1   8 -11   61.74    9.09
   5   7 -11   15.89    7.25
   5   7 -11    4.07    6.38
   4   7 -11   22.49    5.91
   4   7 -11    5.83    6.23
   3   7 -11    1.44    6.19
   3   7 -11   17.24    5.71
   2   7 -11    7.72    5.33
   1   7 -11   17.21    5.62
   0   7 -11   14.68    6.13
  -1   7 -11   23.17    6.70
  -2   7 -11   19.54    7.02
   6   6 -11    9.29    6.82
   5   6 -11    3.92    5.74
   4   6 -11   -2.53    5.46
   4   6 -11    6.54    4.89
   3   6 -11   -3.06    4.74
   3   6 -11    7.44    4.66
   2   6 -11    7.36    4.38
   2   6 -11    3.19    5.43
   1   6 -11    7.68    4.96
   0   6 -11    7.71    5.69
  -1   6 -11   12.51    6.12
  -2   6 -11   10.69    6.17
  -3   6 -11    6.96    7.46
   6   5 -11    2.48    5.77
   5   5 -11    0.44    4.76
   4   5 -11    8.95    4.97
   4   5 -11    1.83    4.75
   3   5 -11   -2.58    4.32
   3   5 -11    4.07    4.09
   2   5 -11    4.94    4.21
   2   5 -11    1.21    4.63
   1   5 -11    3.29    5.10
   0   5 -11   -1.77    5.02
  -1   5 -11    2.53    5.38
  -2   5 -11   -2.19    6.30
  -3   5 -11    6.87    7.20
  -4   5 -11    4.89    9.09
   6   4 -11    1.18    4.68
   5   4 -11   -0.38    4.23
   4   4 -11   21.96    5.99
   3   4 -11    2.07    3.73
   3   4 -11    3.88    4.39
   2   4 -11   -0.43    3.63
   2   4 -11   -1.10    3.88
   1   4 -11    6.60    5.20
   0   4 -11   12.65    5.99
  -1   4 -11   -0.68    6.22
  -2   4 -11    0.01    5.92
  -3   4 -11    0.88    7.36
  -4   4 -11   -4.78    9.06
  -5   4 -11   -8.90   11.89
   7   3 -11   10.50    6.67
   6   3 -11    6.18    5.44
   5   3 -11    2.87    4.39
   4   3 -11    3.82    4.32
   3   3 -11   -1.50    3.72
   2   3 -11    6.80    4.54
   1   3 -11    0.65    3.92
   1   3 -11   -1.43    3.86
   0   3 -11   -3.70    4.93
  -1   3 -11   -2.93    5.70
  -2   3 -11   -1.97    6.82
  -3   3 -11   -0.77    6.78
  -4   3 -11   15.15    9.10
  -5   3 -11   -8.80   10.13
  -6   3 -11  -17.80   13.08
   7   2 -11   17.85    7.24
   6   2 -11    1.83    4.75
   5   2 -11    4.82    4.78
   4   2 -11    0.57    4.12
   3   2 -11    3.24    4.58
   2   2 -11   -1.90    3.60
   1   2 -11   -0.78    3.40
   0   2 -11   -2.78    4.49
  -1   2 -11   10.94    6.25
  -2   2 -11    3.85    5.91
  -3   2 -11    3.31    6.13
  -4   2 -11   -2.63    6.64
  -5   2 -11   -7.85    8.63
  -6   2 -11  -18.39   11.06
   7   1 -11    9.38    7.00
   6   1 -11    7.30    5.69
   5   1 -11    7.68    5.31
   4   1 -11   25.02    6.98
   3   1 -11   -1.36    3.94
   2   1 -11    7.51    4.70
   1   1 -11   19.76    5.34
   0   1 -11   -2.10    3.82
  -1   1 -11   14.93    5.42
  -2   1 -11   12.71    5.55
  -3   1 -11   11.96    6.17
  -4   1 -11   -0.57    6.67
  -5   1 -11   -4.26    7.45
  -6   1 -11    9.86   10.64
  -7   1 -11  -14.42   12.55
   7   0 -11   23.72    6.85
   6   0 -11    5.33    5.59
   5   0 -11    9.80    5.67
   4   0 -11    8.70    6.02
   3   0 -11   82.05    8.74
   2   0 -11   -2.51    4.54
   1   0 -11   84.63    8.00
   0   0 -11    8.06    4.80
  -1   0 -11   66.98    7.51
  -1   0 -11   62.22    6.64
  -2   0 -11    5.23    5.28
  -3   0 -11    5.29    6.18
  -4   0 -11   16.83    7.61
  -5   0 -11  -10.05    7.76
  -6   0 -11  -22.02    9.46
  -7   0 -11  -26.78   11.87
   6  -1 -11    8.76    5.97
   5  -1 -11    1.51    5.45
   4  -1 -11    1.36    5.48
   3  -1 -11   11.22    6.22
   2  -1 -11  259.40   15.19
  -2   1  11  286.89    8.57
   1  -1 -11  140.04   10.21
   0  -1 -11   12.00    5.80
  -1  -1 -11   85.21    8.57
  -2  -1 -11   38.90    6.70
  -2  -1 -11   34.41    6.72
  -3  -1 -11    8.51    5.93
  -4  -1 -11    1.91    6.68
  -5  -1 -11    6.76    7.60
  -6  -1 -11  -10.23    9.16
   6  -2 -11   12.33    6.30
   5  -2 -11    1.06    5.80
   4  -2 -11   -1.22    5.34
   3  -2 -11   -7.84    5.63
  -3   2  11    1.65    2.61
   2  -2 -11   62.85    9.14
  -2   2  11   51.04    3.89
   1  -2 -11   39.43    7.80
  -1   2  11   32.61    3.08
   0  -2 -11    7.68    5.83
  -1  -2 -11   19.22    6.12
  -2  -2 -11    8.95    4.87
  -2  -2 -11    6.40    5.03
  -3  -2 -11   21.04    5.58
  -3  -2 -11   11.94    6.40
  -4  -2 -11    6.80    5.76
  -4  -2 -11    1.03    6.65
  -5  -2 -11    4.60    7.39
  -6  -2 -11   26.50    8.96
  -7  -2 -11    6.46   10.48
   5  -3 -11   14.97    6.49
   4  -3 -11   20.09    7.35
  -4   3  11   27.00    4.08
   3  -3 -11  -11.60    6.57
  -3   3  11    3.00    2.69
   2  -3 -11    3.95    6.92
  -2   3  11    7.73    2.61
   1  -3 -11   10.66    7.15
  -1   3  11   14.90    2.82
   0  -3 -11    6.21    6.51
  -1  -3 -11    9.73    5.26
  -2  -3 -11    6.50    4.62
  -3  -3 -11    6.14    5.10
  -4  -3 -11    4.09    4.98
  -5  -3 -11   13.01    5.81
  -6  -3 -11   21.92    7.42
  -7  -3 -11   83.64   10.88
   4  -4 -11   18.54    7.03
   3  -4 -11    9.00    6.99
  -3   4  11   10.05    3.10
   2  -4 -11  -13.77    7.63
  -2   4  11    2.04    2.62
   1  -4 -11   73.89   11.00
  -1   4  11   67.04    4.47
   0  -4 -11   24.23    7.74
   0   4  11   18.82    3.03
  -1  -4 -11   14.44    5.55
  -2  -4 -11   11.53    5.32
  -3  -4 -11    9.85    5.22
  -4  -4 -11   -0.48    4.42
  -5  -4 -11    1.63    4.70
   3  -5 -11  109.39   10.58
   2  -5 -11   -1.62    8.42
  -2   5  11   10.50    3.02
   1  -5 -11  507.31   25.56
  -1   5  11  514.47   14.93
   0  -5 -11   32.43    8.48
   0   5  11   37.07    4.25
  -1  -5 -11    8.27    5.65
  -2  -5 -11    3.73    5.32
  -3  -5 -11    2.87    4.63
  -4  -5 -11    2.50    4.50
   3  -6 -11   26.26    6.88
   2  -6 -11   33.72    9.48
   1  -6 -11   26.36   10.16
  -1   6  11   39.39    4.28
   0  -6 -11   15.75    8.44
  -1  -6 -11    7.09    6.79
  -2  -6 -11    5.97    5.98
  -4  -6 -11    1.34    4.50
   2  -7 -11    9.48    8.50
   1  -7 -11    2.72    9.58
   0  -7 -11    9.53    8.07
  -1  -7 -11  152.87   13.15
  -2  -7 -11   51.49    9.71
  -3  -7 -11    2.28    5.49
   1  -8 -11   -5.29   10.20
   0  -8 -11   -9.80    7.39
  -1  -8 -11   -5.32    6.90
  -2  -8 -11   -4.80    6.77
   0  -9 -11  -20.11    7.75
  -1  -9 -11  -11.64    7.44
  -2  -9 -11   -9.14    7.17
  -1 -10 -11  -13.69    7.96
   3   8 -12   25.33    6.98
   3   8 -12    4.91    7.78
   2   8 -12   19.79    7.10
   1   8 -12   49.87    7.23
   0   8 -12   54.18    7.73
   5   7 -12   14.20    7.19
   4   7 -12   29.99    6.08
   4   7 -12    0.33    6.03
   3   7 -12    9.54    6.04
   3   7 -12    0.39    6.27
   2   7 -12    3.98    6.45
   2   7 -12   11.71    5.59
   1   7 -12   24.39    6.57
   0   7 -12   25.86    6.82
  -1   7 -12   26.78    7.28
  -2   7 -12   37.37    8.50
   5   6 -12   -0.89    5.49
   4   6 -12    0.22    5.38
   4   6 -12   14.90    5.21
   3   6 -12    1.32    5.23
   3   6 -12    5.19    5.16
   2   6 -12    5.89    5.83
   2   6 -12    8.39    4.71
   1   6 -12   12.77    5.73
   0   6 -12   14.95    6.09
  -1   6 -12    3.37    5.79
  -2   6 -12   13.70    6.95
  -3   6 -12   19.10    8.30
   6   5 -12    8.69    6.79
   5   5 -12    4.55    5.07
   4   5 -12    1.96    4.78
   3   5 -12   -4.09    4.46
   3   5 -12    5.54    4.41
   2   5 -12    8.64    4.43
   2   5 -12    0.54    4.44
   1   5 -12    4.97    5.08
   0   5 -12    5.72    5.31
  -1   5 -12    4.36    5.77
  -2   5 -12    3.61    6.71
  -3   5 -12   -0.01    7.11
  -4   5 -12    8.70    9.16
   6   4 -12    6.88    5.48
   5   4 -12    1.65    4.92
   4   4 -12    3.76    4.64
   3   4 -12   -0.87    4.12
   2   4 -12   -4.13    3.97
   2   4 -12   -4.09    3.86
   1   4 -12   -2.28    4.32
   1   4 -12   -5.53    4.98
   0   4 -12    0.93    5.54
  -1   4 -12    4.47    6.31
  -2   4 -12   20.00    7.25
  -3   4 -12   -0.12    7.66
  -4   4 -12   -9.65    9.43
  -5   4 -12   -8.17   12.28
   6   3 -12   -0.97    4.62
   5   3 -12    0.37    4.55
   4   3 -12    2.73    4.20
   3   3 -12    0.67    4.30
   2   3 -12   -0.77    4.57
   1   3 -12   -1.49    4.33
   1   3 -12   -4.22    4.09
   0   3 -12   -0.10    5.78
  -1   3 -12    2.87    6.63
  -2   3 -12   14.72    7.75
  -3   3 -12    2.22    7.53
  -4   3 -12    2.23    8.68
  -5   3 -12   -8.32   10.57
   6   2 -12    4.71    5.39
   5   2 -12    0.44    4.33
   4   2 -12    6.44    4.71
   3   2 -12    3.69    4.86
   2   2 -12   -0.72    3.91
   1   2 -12    5.71    4.38
   0   2 -12   -6.46    3.68
   0   2 -12   -3.72    5.00
  -1   2 -12    1.82    6.64
  -2   2 -12   -4.45    6.33
  -3   2 -12    1.26    6.73
  -4   2 -12   18.16    8.39
  -5   2 -12  -15.79    8.84
  -6   2 -12  -22.91   11.69
   6   1 -12    9.17    5.62
   5   1 -12   37.72    7.76
   4   1 -12    0.34    4.58
   3   1 -12   -6.35    3.82
   2   1 -12    0.92    4.49
   1   1 -12   18.53    5.57
   0   1 -12   -5.45    4.13
  -1   1 -12   18.07    6.35
  -2   1 -12    0.67    5.50
  -3   1 -12   -2.10    6.23
  -4   1 -12   -7.45    6.37
  -5   1 -12   -4.17    8.40
  -6   1 -12  -10.40   10.09
   6   0 -12   12.28    6.11
   5   0 -12    9.07    5.86
   4   0 -12   45.60    8.30
   3   0 -12    0.36    4.93
   2   0 -12    2.58    5.06
   1   0 -12   19.44    5.90
   0   0 -12   14.29    5.48
  -1   0 -12    4.70    4.75
  -1   0 -12    0.62    5.54
  -2   0 -12    2.24    5.58
  -3   0 -12    8.08    6.84
  -4   0 -12    4.96    8.17
  -5   0 -12   -9.00    8.54
  -6   0 -12  -20.64   10.20
  -7   0 -12  -31.32   12.05
   6  -1 -12    7.48    6.10
   5  -1 -12    2.50    5.50
   4  -1 -12    5.43    5.44
   3  -1 -12   13.08    6.67
  -3   1  12   25.40    3.80
   2  -1 -12   39.31    7.60
  -2   1  12   44.09    3.78
   1  -1 -12   -1.39    4.93
   0  -1 -12   -0.25    5.59
  -1  -1 -12   63.62    8.65
  -2  -1 -12    2.23    5.38
  -2  -1 -12    4.85    6.41
  -3  -1 -12   48.51    8.59
  -4  -1 -12   12.80    7.77
  -5  -1 -12    9.12    9.12
   6  -2 -12   13.45    6.88
   5  -2 -12    6.01    5.93
   4  -2 -12    5.62    6.04
   3  -2 -12   -6.39    5.99
  -3   2  12    2.25    2.75
   2  -2 -12   16.05    6.81
  -2   2  12   19.65    3.20
   1  -2 -12    7.03    6.61
  -1   2  12    4.51    2.29
   0  -2 -12   10.72    6.52
  -1  -2 -12    9.91    6.69
  -2  -2 -12    8.88    5.71
  -2  -2 -12   -0.24    5.53
  -3  -2 -12   10.78    7.15
  -3  -2 -12   15.53    6.08
  -4  -2 -12   62.69   10.69
  -5  -2 -12  145.21   13.51
  -6  -2 -12   13.55    9.28
  -7  -2 -12  -23.56   10.42
   5  -3 -12   37.97    8.52
   4  -3 -12   -6.12    6.12
   3  -3 -12    5.82    7.33
  -3   3  12   10.34    3.16
   2  -3 -12   -8.98    6.47
  -2   3  12    0.59    2.43
   1  -3 -12   19.51    8.13
  -1   3  12   16.40    3.20
   0  -3 -12   27.33    8.05
  -1  -3 -12   12.44    6.30
  -2  -3 -12    7.08    5.38
  -3  -3 -12    9.46    5.72
  -4  -3 -12    9.52    6.22
  -5  -3 -12   62.58    9.56
  -5  -3 -12   45.97    8.71
  -6  -3 -12   69.76   10.29
  -7  -3 -12   45.63   10.79
   5  -4 -12   23.56    6.80
   4  -4 -12   14.13    6.97
   3  -4 -12  131.88   12.16
   2  -4 -12  -12.69    8.12
  -2   4  12    7.27    2.77
   1  -4 -12   -0.26    8.11
  -1   4  12    3.49    2.67
   0  -4 -12    0.84    7.54
  -1  -4 -12   10.43    6.06
  -2  -4 -12    6.42    5.13
  -3  -4 -12   12.61    6.02
  -4  -4 -12    5.15    5.81
  -5  -4 -12   -0.48    5.57
  -7  -4 -12   75.01    8.91
   4  -5 -12   28.17    6.72
   3  -5 -12  126.02   11.73
   2  -5 -12    8.79    8.67
   1  -5 -12   34.07   11.05
  -1   5  12   37.77    4.60
   0  -5 -12    0.91    8.55
   0   5  12   -7.36    2.88
  -1  -5 -12   12.27    6.60
  -2  -5 -12    8.69    5.89
  -3  -5 -12    4.29    5.63
  -4  -5 -12    2.70    5.05
   3  -6 -12   21.20    6.83
   2  -6 -12   28.75    9.37
   1  -6 -12  129.11   14.70
  -1   6  12  146.95    6.98
   0  -6 -12  128.21   13.63
   0   6  12  127.45    6.28
  -1  -6 -12   27.83    7.99
  -2  -6 -12    0.77    6.21
  -3  -6 -12    2.02    5.75
   2  -7 -12    7.50    8.92
   1  -7 -12   -7.05    9.13
  -1   7  12   10.18    3.26
   0  -7 -12   15.59    8.93
   0   7  12   22.75    3.96
  -1  -7 -12   -8.07    6.90
  -2  -7 -12   -8.64    6.52
   1  -8 -12   -2.14   10.70
   0  -8 -12   -7.10    8.27
   0   8  12    7.79    3.21
  -1  -8 -12   -6.79    7.59
  -2  -8 -12   -4.11    7.48
   0  -9 -12  -13.72    8.74
  -1  -9 -12  -10.04    7.99
  -2  -9 -12  -15.06    7.53
   0 -10 -12  -25.81   10.24
  -1 -10 -12  -19.42    7.88
   2   8 -13   28.87    7.05
   1   8 -13   64.89    7.66
   3   7 -13   17.02    6.70
   3   7 -13    1.54    6.68
   2   7 -13   25.90    6.26
   1   7 -13   28.03    6.04
   0   7 -13   34.17    7.00
  -1   7 -13   33.60    7.53
   5   6 -13    2.71    6.19
   4   6 -13   16.06    5.34
   4   6 -13    3.64    5.64
   3   6 -13    3.47    5.46
   3   6 -13    9.65    5.77
   2   6 -13   14.55    5.43
   2   6 -13    3.20    5.97
   1   6 -13   11.05    5.83
   0   6 -13   17.00    6.50
  -1   6 -13   16.49    6.93
  -2   6 -13   18.71    7.49
  -3   6 -13   19.23    8.68
   5   5 -13    4.94    5.40
   4   5 -13   -1.22    5.17
   3   5 -13    0.48    5.01
   2   5 -13    8.51    4.46
   2   5 -13    0.62    4.59
   1   5 -13    9.83    5.46
   0   5 -13    6.74    5.74
  -1   5 -13   11.34    6.21
  -2   5 -13    6.83    7.38
  -3   5 -13    7.82    7.71
  -4   5 -13   18.60   10.19
   6   4 -13    4.96    5.55
   5   4 -13    1.25    4.87
   4   4 -13   -0.15    4.57
   3   4 -13   -1.92    4.28
   2   4 -13   -1.47    4.31
   1   4 -13    4.33    5.20
   1   4 -13    5.84    4.60
   0   4 -13   25.85    6.88
  -1   4 -13    1.53    6.43
  -2   4 -13   33.98    8.30
  -3   4 -13    0.55    8.11
  -4   4 -13   -1.19   10.00
   6   3 -13    3.51    5.44
   5   3 -13    2.98    4.55
   4   3 -13    1.60    4.12
   3   3 -13   -2.89    4.11
   2   3 -13   -1.86    4.78
   1   3 -13   -9.34    4.72
   1   3 -13   -2.44    4.45
   0   3 -13   -7.26    6.16
  -1   3 -13   -0.26    6.58
  -2   3 -13    8.28    7.84
  -3   3 -13    7.95    8.52
  -4   3 -13   19.18   10.48
  -5   3 -13   -0.42   11.77
   6   2 -13    8.03    5.98
   5   2 -13    2.88    4.66
   4   2 -13    0.38    4.30
   3   2 -13    1.56    4.96
   2   2 -13   -1.25    4.24
   1   2 -13   -5.06    4.06
   0   2 -13   -1.53    4.35
   0   2 -13   -1.74    5.59
  -1   2 -13   -1.78    7.26
  -2   2 -13   -6.53    7.19
  -3   2 -13   -3.12    7.11
  -4   2 -13   12.62    9.00
  -5   2 -13  -20.55    9.45
  -6   2 -13  -19.73   12.26
   6   1 -13    7.71    5.67
   5   1 -13   10.36    5.64
   4   1 -13    2.17    4.98
   3   1 -13    0.71    4.62
   2   1 -13   -4.94    4.33
   1   1 -13   -1.83    4.73
   0   1 -13    1.59    5.20
  -1   1 -13    7.21    6.37
  -2   1 -13   45.88    8.20
  -3   1 -13   -2.49    6.41
  -4   1 -13   -4.21    7.02
  -5   1 -13  -11.40    8.97
  -6   1 -13  -21.34   10.77
   6   0 -13   10.40    5.78
   5   0 -13    5.61    5.73
   4   0 -13   32.78    7.31
   3   0 -13    2.93    5.50
   2   0 -13   -2.34    4.94
   1   0 -13   -1.60    4.96
   0   0 -13   -3.17    5.13
  -1   0 -13   59.33    7.98
  -1   0 -13   66.17    8.37
  -2   0 -13   12.30    6.19
  -3   0 -13   32.24    8.49
  -4   0 -13  -18.30    8.05
  -5   0 -13  -14.94    9.25
  -6   0 -13  -16.56   10.64
   6  -1 -13   10.64    6.69
   5  -1 -13    7.90    6.30
   4  -1 -13   10.43    5.94
   3  -1 -13   -3.86    5.66
   2  -1 -13   -5.35    5.45
   1  -1 -13   -3.67    5.42
   0  -1 -13   18.84    7.04
  -1  -1 -13   27.25    7.50
  -2  -1 -13   16.16    7.62
  -2  -1 -13   20.97    6.87
  -3  -1 -13  112.09   11.38
  -4  -1 -13   63.16   10.71
  -5  -1 -13  -21.31    8.85
   6  -2 -13   19.84    7.19
   5  -2 -13    7.94    6.38
   4  -2 -13    5.44    5.93
   3  -2 -13    4.51    6.49
  -3   2  13    4.88    2.90
   2  -2 -13    2.91    6.47
  -2   2  13    6.58    2.87
   1  -2 -13   -4.07    6.55
   0  -2 -13   -2.07    6.34
  -1  -2 -13    4.01    6.83
  -2  -2 -13    7.50    6.91
  -2  -2 -13    4.24    6.06
  -3  -2 -13  111.58   11.74
  -3  -2 -13  119.15   10.51
  -4  -2 -13   25.99    9.37
  -4  -2 -13   25.72    7.61
  -5  -2 -13   93.43   12.31
  -6  -2 -13  -14.61    9.64
  -7  -2 -13  -23.49   11.19
   5  -3 -13   22.76    7.51
   4  -3 -13   -1.18    6.55
   3  -3 -13    9.24    6.88
   2  -3 -13   -1.98    7.03
  -2   3  13   -0.74    2.49
   1  -3 -13    3.74    7.79
  -1   3  13    4.15    2.63
   0  -3 -13   10.65    7.64
  -1  -3 -13   10.00    7.08
  -2  -3 -13    9.68    6.30
  -3  -3 -13   12.81    6.32
  -4  -3 -13    1.91    6.46
  -5  -3 -13   -6.74    7.34
  -5  -3 -13   19.80    7.99
  -6  -3 -13   94.20   11.99
  -7  -3 -13   43.10   11.29
   5  -4 -13   69.53    9.27
   4  -4 -13   22.36    7.49
   3  -4 -13  183.67   14.43
   2  -4 -13   -6.26    7.57
  -2   4  13   -0.72    2.69
   1  -4 -13    3.35    8.51
  -1   4  13    8.19    3.13
   0  -4 -13   -0.46    7.66
  -1  -4 -13   35.23    7.96
  -2  -4 -13    7.80    6.03
  -3  -4 -13    7.33    6.31
  -4  -4 -13   -5.36    5.91
  -5  -4 -13   -4.37    6.52
  -6  -4 -13   54.85    8.30
  -7  -4 -13   63.93    9.41
   4  -5 -13   31.73    7.28
   3  -5 -13   38.98    8.84
   2  -5 -13   75.58   11.76
   1  -5 -13    5.37    9.45
  -1   5  13   10.58    3.46
   0  -5 -13   -0.49    8.74
  -1  -5 -13   10.37    6.85
  -2  -5 -13    7.40    5.85
  -3  -5 -13   10.87    6.50
  -4  -5 -13    0.95    6.22
  -5  -5 -13   -5.72    5.83
   3  -6 -13   25.28    7.23
   2  -6 -13   33.68    9.96
   1  -6 -13   30.61   10.71
  -1   6  13   29.64    4.38
   0  -6 -13    5.06    9.25
   0   6  13   19.67    3.92
  -1  -6 -13   -4.62    6.83
  -2  -6 -13    0.09    5.86
  -3  -6 -13   -2.84    6.21
   2  -7 -13   10.05    9.36
   1  -7 -13    2.61   10.25
   0  -7 -13   -4.50    8.70
   0   7  13    1.79    2.91
  -1  -7 -13  -10.48    6.89
   2  -8 -13   15.41    9.81
   1  -8 -13    2.87   11.20
   0  -8 -13  -14.31    8.60
   0   8  13    2.56    3.00
  -1  -8 -13   -5.00    7.97
  -2  -8 -13   -9.01    7.35
  -3  -8 -13  -10.76    6.78
   1  -9 -13   -2.17   11.90
   0  -9 -13  -16.86    9.11
  -1  -9 -13  -17.52    7.98
  -2  -9 -13  -10.40    7.58
  -2 -10 -13  -17.54    8.07
   3   7 -14   18.04    6.84
   3   7 -14   21.05    6.97
   1   7 -14   52.00    6.96
   0   7 -14   56.55    8.11
  -1   7 -14   42.66    8.31
   4   6 -14   20.91    5.95
   4   6 -14    5.62    5.94
   3   6 -14    9.46    5.96
   3   6 -14    4.37    5.88
   2   6 -14   10.46    6.54
   1   6 -14   20.12    5.97
   0   6 -14   28.72    7.09
  -1   6 -14   23.14    7.17
  -2   6 -14   29.74    8.26
   5   5 -14    2.09    5.54
   4   5 -14    4.81    5.70
   3   5 -14    0.36    4.94
   2   5 -14    8.87    5.52
   2   5 -14   22.26    5.41
   1   5 -14   13.86    5.98
   0   5 -14   55.71    8.63
  -1   5 -14   17.34    6.83
  -2   5 -14   14.71    8.19
  -3   5 -14   16.66    8.59
   6   4 -14    4.21    5.97
   5   4 -14    2.99    5.18
   4   4 -14   -2.66    4.76
   3   4 -14   -0.05    4.73
   2   4 -14    1.17    4.80
   2   4 -14   14.47    4.44
   1   4 -14   14.61    5.50
   1   4 -14    8.93    4.80
   0   4 -14    4.54    5.54
  -1   4 -14    8.13    6.87
  -2   4 -14    5.45    7.40
  -3   4 -14    9.73    8.97
  -4   4 -14    3.33   11.19
   6   3 -14    7.30    6.14
   5   3 -14    5.68    4.94
   4   3 -14    3.62    5.03
   3   3 -14   -1.49    4.09
   2   3 -14   -0.42    5.07
   1   3 -14   -4.55    4.66
   1   3 -14   -8.08    5.01
   0   3 -14   -6.96    5.93
  -1   3 -14    1.55    6.61
  -2   3 -14   54.71    9.93
  -3   3 -14   -6.58    8.59
  -4   3 -14   -0.56   10.51
  -5   3 -14   -3.19   12.53
   6   2 -14    6.50    5.84
   5   2 -14    3.45    4.95
   4   2 -14    2.95    5.07
   3   2 -14    3.93    5.06
   2   2 -14    0.39    4.90
   1   2 -14   -6.31    4.57
   0   2 -14   14.98    6.20
   0   2 -14   15.21    7.31
  -1   2 -14  -13.01    7.73
  -2   2 -14    7.66    7.83
  -3   2 -14   -2.28    7.92
  -4   2 -14   -7.76    8.92
  -5   2 -14   -8.51   10.65
   6   1 -14   15.81    6.73
   5   1 -14    9.91    5.75
   4   1 -14    4.16    5.27
   3   1 -14    2.08    4.70
   2   1 -14   -2.53    4.66
   1   1 -14   32.04    7.26
   0   1 -14   36.52    7.36
  -1   1 -14  -14.50    7.16
  -2   1 -14   -5.13    7.29
  -3   1 -14    4.83    7.39
  -4   1 -14   -3.10    8.07
  -5   1 -14  -18.17    9.66
  -6   1 -14  -25.24   11.74
   6   0 -14   17.66    6.85
   5   0 -14    8.12    6.11
   4   0 -14    9.72    5.49
   3   0 -14    0.94    5.10
   2   0 -14   -3.40    5.46
   1   0 -14   38.65    7.79
   0   0 -14    0.62    5.55
  -1   0 -14    7.25    6.80
  -1   0 -14    5.39    6.30
  -2   0 -14  113.88   11.02
  -2   0 -14  124.85   11.20
  -3   0 -14    3.89    8.14
  -4   0 -14  -17.70    8.02
  -5   0 -14  -13.74    9.50
  -6   0 -14  -10.51   11.33
   6  -1 -14   16.91    6.95
   5  -1 -14    9.15    6.14
   4  -1 -14    6.98    5.37
   3  -1 -14   -2.40    5.51
  -3   1  14    2.61    2.83
   2  -1 -14   -3.76    5.82
   1  -1 -14   -5.10    5.58
   0  -1 -14   -3.12    6.23
  -1  -1 -14    8.95    7.33
  -2  -1 -14   81.21   11.45
  -2  -1 -14   84.69    9.93
  -3  -1 -14  308.32   18.04
  -4  -1 -14   -3.54    9.41
  -5  -1 -14  -24.67    9.58
   5  -2 -14   10.32    6.64
   4  -2 -14    4.66    5.79
   3  -2 -14    5.29    6.03
  -3   2  14    4.11    2.91
   2  -2 -14   -5.55    6.05
  -2   2  14    1.14    2.72
   1  -2 -14   -3.97    6.46
   0  -2 -14    1.00    6.95
  -1  -2 -14    4.48    7.43
  -2  -2 -14    3.77    7.01
  -2  -2 -14    0.66    7.54
  -3  -2 -14   35.87    8.77
  -3  -2 -14   33.28   10.19
  -4  -2 -14  120.90   13.02
  -5  -2 -14   11.99   10.28
  -6  -2 -14   -8.68   10.65
  -7  -2 -14  -28.75   12.06
   5  -3 -14   78.75   10.39
   4  -3 -14    3.49    6.41
   3  -3 -14    8.02    6.64
   2  -3 -14    1.94    6.81
  -2   3  14   -0.74    2.66
   1  -3 -14   25.83    9.35
   0  -3 -14   13.70    8.09
  -1  -3 -14    2.75    7.61
  -2  -3 -14   14.67    7.08
  -2  -3 -14   -5.66    6.67
  -3  -3 -14    3.64    6.68
  -4  -3 -14   17.61    9.04
  -4  -3 -14    4.93    7.17
  -5  -3 -14   42.52   10.05
  -6  -3 -14   18.73    9.72
  -7  -3 -14    9.19   11.09
   5  -4 -14   30.32    7.14
   4  -4 -14   21.71    7.33
   3  -4 -14   20.09    7.74
   2  -4 -14   -2.87    6.95
  -2   4  14   -3.93    2.82
   1  -4 -14   -0.06    8.14
  -1   4  14   -0.04    2.69
   0  -4 -14    9.04    8.41
  -1  -4 -14   18.12    8.21
  -2  -4 -14   18.31    7.22
  -3  -4 -14    5.39    6.21
  -4  -4 -14   -3.81    6.66
  -5  -4 -14    1.14    8.02
  -6  -4 -14   53.19    8.95
  -7  -4 -14   58.94    9.59
   4  -5 -14   32.16    7.76
   3  -5 -14   53.43    9.77
   2  -5 -14   51.01   10.23
   1  -5 -14   -1.50    8.26
  -1   5  14   -4.74    2.72
   0  -5 -14   -0.37    8.93
  -1  -5 -14    6.77    7.25
  -2  -5 -14   15.26    6.92
  -3  -5 -14    5.39    6.08
  -7  -5 -14   68.69    8.27
   3  -6 -14   23.89    7.74
   2  -6 -14   19.30    9.39
   1  -6 -14    1.17    8.87
  -1   6  14    1.17    3.02
   0  -6 -14  -11.21    8.42
  -1  -6 -14   -3.80    7.16
  -2  -6 -14   -4.12    5.86
   2  -7 -14   10.42    9.09
   1  -7 -14   16.81   10.83
   0  -7 -14  -10.46    9.08
  -1  -7 -14   -9.48    7.78
  -2  -7 -14   -4.44    6.84
   2  -8 -14   12.46    9.80
   1  -8 -14   -6.67   10.91
   0  -8 -14  -12.82    9.28
  -1  -8 -14  -18.60    7.62
   0  -9 -14  -20.65    9.19
  -1  -9 -14  -21.25    8.39
  -2  -9 -14  -16.98    7.76
   2   7 -15   62.23    7.27
   1   7 -15   69.19    7.64
   4   6 -15    3.32    5.80
   3   6 -15   30.87    6.47
   3   6 -15    5.00    5.91
   2   6 -15   60.70    7.29
   1   6 -15   45.46    7.20
   0   6 -15   49.49    8.02
  -1   6 -15   30.95    7.76
   5   5 -15   -0.38    5.64
   4   5 -15    3.13    5.73
   3   5 -15    5.29    5.64
   3   5 -15   22.75    5.52
   2   5 -15   36.59    6.16
   1   5 -15   19.47    6.46
   0   5 -15   22.99    7.12
  -1   5 -15   24.08    7.16
  -2   5 -15   21.83    8.39
  -3   5 -15   18.01    9.12
   5   4 -15    4.53    5.86
   4   4 -15    3.06    5.43
   3   4 -15    0.82    4.99
   2   4 -15    6.59    4.89
   1   4 -15    5.46    4.39
   1   4 -15   16.24    5.69
   0   4 -15   48.13    8.14
  -1   4 -15   16.40    7.57
  -2   4 -15   23.05    8.56
  -3   4 -15    9.37    9.15
  -4   4 -15    8.74   11.32
   5   3 -15    7.58    5.47
   4   3 -15   -1.08    4.80
   3   3 -15    0.70    5.16
   2   3 -15  -11.83    4.92
   1   3 -15    2.73    4.52
   0   3 -15   10.47    6.35
  -1   3 -15    5.56    6.56
  -2   3 -15   10.45    8.83
  -3   3 -15    7.55    9.94
  -4   3 -15   -4.24   11.17
   6   2 -15    9.18    5.94
   5   2 -15    6.48    5.60
   4   2 -15    3.72    5.34
   3   2 -15    4.30    5.31
   2   2 -15    6.29    5.44
   0   2 -15    2.64    6.87
   0   2 -15    5.94    5.60
  -1   2 -15   -4.00    7.48
  -2   2 -15   -4.01    8.04
  -3   2 -15    3.94    8.85
  -4   2 -15   -9.34    9.79
  -5   2 -15  -20.78   11.22
   6   1 -15   17.69    6.57
   5   1 -15    6.33    5.45
   4   1 -15    3.50    5.22
   3   1 -15   13.49    5.98
   2   1 -15   19.97    6.77
   1   1 -15   86.97    9.70
   0   1 -15   24.08    7.80
  -1   1 -15   90.02   12.18
  -2   1 -15   -5.14    7.23
  -3   1 -15   -7.12    7.82
  -4   1 -15  -11.99    8.73
  -5   1 -15  -18.96   10.04
   6   0 -15   21.03    6.17
   5   0 -15    9.10    6.14
   4   0 -15    5.70    5.17
   3   0 -15    3.52    4.92
   2   0 -15    0.19    5.49
   1   0 -15   -0.34    5.91
   0   0 -15   73.51    9.51
  -1   0 -15  393.31   19.80
  -1   0 -15  399.73   19.63
  -2   0 -15   47.49    9.60
  -3   0 -15  -16.18    7.54
  -4   0 -15   -9.79    8.36
  -5   0 -15  -13.33    9.85
  -6   0 -15  -25.28   11.39
   5  -1 -15    9.19    6.30
   4  -1 -15    3.38    5.31
   3  -1 -15   -1.16    5.30
   2  -1 -15   -0.71    6.03
   1  -1 -15   -4.46    5.87
   0  -1 -15   -0.73    6.33
  -1  -1 -15  111.47   11.53
  -2  -1 -15  176.14   12.93
  -2  -1 -15  161.89   13.97
  -3  -1 -15    3.08    9.09
  -4  -1 -15   12.12   10.26
  -5  -1 -15  -19.66   10.36
   5  -2 -15   17.47    6.74
   4  -2 -15    4.38    5.84
   3  -2 -15    4.05    5.89
   2  -2 -15   -0.96    6.08
  -2   2  15    2.04    2.67
   1  -2 -15   -3.48    6.84
   0  -2 -15    4.15    8.03
  -1  -2 -15    9.19    7.94
  -2  -2 -15    9.76    7.73
  -2  -2 -15    5.01    8.29
  -3  -2 -15   13.54    9.24
  -3  -2 -15   12.86    8.57
  -4  -2 -15   29.15   10.41
  -5  -2 -15    6.74   10.63
   5  -3 -15   38.26    8.28
   4  -3 -15    9.37    6.68
   3  -3 -15    9.98    6.53
   2  -3 -15    2.60    6.26
  -2   3  15    0.56    2.77
   1  -3 -15   -4.45    7.39
   0  -3 -15   16.54    8.53
  -1  -3 -15    4.65    7.94
  -2  -3 -15   -2.74    7.43
  -2  -3 -15    1.31    7.75
  -3  -3 -15   14.00    7.68
  -3  -3 -15   30.21   10.03
  -4  -3 -15   38.01   10.34
  -4  -3 -15    8.30    8.16
  -5  -3 -15  -18.99    8.20
  -5  -3 -15    8.11    9.48
  -6  -3 -15    5.75   10.51
   4  -4 -15   62.23    9.76
   3  -4 -15   14.84    7.25
   2  -4 -15    4.06    7.06
   1  -4 -15   -2.79    7.66
   0  -4 -15   16.97    9.00
  -1  -4 -15    6.67    8.35
  -2  -4 -15    7.17    7.10
  -3  -4 -15    0.65    6.69
  -4  -4 -15   -5.57    6.89
  -4  -4 -15   25.13    7.13
  -5  -4 -15   29.08    8.16
  -6  -4 -15   50.34    9.19
   4  -5 -15   29.71    7.68
   3  -5 -15   21.48    8.02
   2  -5 -15    2.52    7.46
   1  -5 -15    2.55    8.11
   0  -5 -15   -2.51    8.22
  -1  -5 -15    5.20    7.88
  -2  -5 -15    1.09    6.53
  -3  -5 -15    6.35    6.85
   3  -6 -15   30.52    8.25
   2  -6 -15    9.97    8.45
   1  -6 -15    4.20    9.06
   0  -6 -15   -7.45    8.74
  -1  -6 -15   -2.46    7.42
  -2  -6 -15   -7.65    6.34
  -3  -6 -15    3.55    6.89
   2  -7 -15   10.22    9.21
   1  -7 -15    5.95   10.11
   0  -7 -15   -7.73    9.58
  -1  -7 -15  -11.14    7.80
  -3  -7 -15   -5.91    6.78
   2  -8 -15   13.19   10.12
   1  -8 -15    0.10   11.07
   0  -8 -15  -16.12    9.47
  -1  -8 -15  -16.38    8.52
   0  -9 -15  -12.82   10.03
  -1  -9 -15  -20.93    8.69
   1   6 -16   64.78    7.59
   0   6 -16   53.69    8.22
  -1   6 -16   38.74    8.28
   4   5 -16    1.04    5.55
   3   5 -16    8.17    5.58
   1   5 -16   45.73    7.47
   0   5 -16   48.94    8.37
  -1   5 -16   25.78    7.58
  -2   5 -16   23.87    8.95
   5   4 -16    3.29    5.90
   4   4 -16    0.23    5.14
   3   4 -16    1.81    4.99
   2   4 -16    6.31    5.16
   1   4 -16   16.42    5.67
   1   4 -16    6.86    4.96
   0   4 -16   50.66    8.57
  -1   4 -16   11.69    7.66
  -2   4 -16   12.70    8.51
  -3   4 -16    9.92    9.72
   5   3 -16    7.74    6.27
   4   3 -16    0.94    5.35
   3   3 -16   -5.10    5.44
   2   3 -16    4.93    5.62
   1   3 -16    0.89    4.59
   0   3 -16   15.49    6.65
  -1   3 -16   10.27    7.21
  -2   3 -16    6.37    8.77
  -3   3 -16    4.82   10.37
  -4   3 -16   -5.27   11.92
   5   2 -16    9.65    5.59
   4   2 -16    8.36    6.13
   3   2 -16   45.18    8.49
   2   2 -16   -0.75    4.85
   1   2 -16   54.38    8.61
   0   2 -16    8.73    5.00
   0   2 -16   11.69    6.51
  -1   2 -16   40.04    9.08
  -2   2 -16   15.05    9.50
  -3   2 -16    1.03    9.75
  -4   2 -16  -15.04   10.66
  -5   2 -16  -18.11   12.78
   5   1 -16    3.04    5.79
   4   1 -16    4.19    5.43
   3   1 -16   14.74    5.81
   2   1 -16   32.44    7.23
   1   1 -16   78.58    9.46
   0   1 -16   59.89    8.66
  -1   1 -16    3.56    5.27
  -1   1 -16   -2.03    7.82
  -2   1 -16   -8.47    7.85
  -3   1 -16   -5.46    8.51
  -4   1 -16   -6.42    9.83
  -5   1 -16  -20.92   11.54
   5   0 -16    5.48    6.10
   4   0 -16    4.28    5.18
   3   0 -16    4.16    5.36
   2   0 -16    4.75    5.55
   1   0 -16   71.95    9.32
   0   0 -16    9.84    6.60
  -1   0 -16  104.09   10.71
  -2   0 -16    9.11    8.02
  -3   0 -16   -4.42    8.55
  -4   0 -16  -11.06    9.18
  -5   0 -16  -21.42   10.47
   5  -1 -16   11.64    6.23
   4  -1 -16    8.45    6.10
   3  -1 -16    2.79    5.57
   2  -1 -16    1.04    5.50
   1  -1 -16    9.41    6.43
   0  -1 -16   -2.15    6.45
  -1  -1 -16   12.80    7.90
  -2  -1 -16   92.32   11.10
  -2  -1 -16   90.23   10.66
  -3  -1 -16   28.86    9.66
  -3  -1 -16   39.40   10.64
  -4  -1 -16  -17.26    9.59
  -5  -1 -16  -15.63   11.27
  -6  -1 -16  -29.54   12.65
   5  -2 -16   18.57    6.57
   4  -2 -16   12.65    6.42
   3  -2 -16    6.22    6.42
   2  -2 -16    5.32    6.17
   1  -2 -16   -1.76    6.05
   0  -2 -16    1.35    7.33
  -1  -2 -16   16.79    8.09
  -2  -2 -16   55.52   10.73
  -2  -2 -16   63.54   10.33
  -3  -2 -16    0.07    8.50
  -3  -2 -16   -1.73    9.20
  -4  -2 -16  -12.57    9.46
  -5  -2 -16  -23.43   10.20
  -6  -2 -16  -17.94   12.30
   4  -3 -16    7.76    6.64
   3  -3 -16    3.04    6.48
   2  -3 -16    9.77    6.72
   1  -3 -16    8.68    7.59
   0  -3 -16   -0.33    7.60
  -1  -3 -16    1.12    7.96
  -2  -3 -16    8.78    8.45
  -3  -3 -16   -1.59    7.80
  -3  -3 -16    1.95    8.41
  -4  -3 -16    1.69    9.14
  -5  -3 -16    4.33    9.65
  -6  -3 -16   -1.40   11.08
   4  -4 -16   33.38    8.15
   3  -4 -16   24.20    7.85
   2  -4 -16    7.48    6.79
   1  -4 -16    7.96    7.87
   0  -4 -16    5.76    7.69
  -1  -4 -16   -3.15    7.41
  -2  -4 -16   -1.37    7.43
  -3  -4 -16    3.19    7.34
  -3  -4 -16   26.72    8.11
  -4  -4 -16   25.38    8.26
  -5  -4 -16   29.23    9.12
  -6  -4 -16   41.37   10.01
   3  -5 -16   29.75    7.96
   2  -5 -16    6.90    7.65
   1  -5 -16    3.42    8.31
   0  -5 -16    4.91    8.22
  -1  -5 -16   10.26    8.77
  -2  -5 -16    2.04    7.31
  -3  -5 -16   12.62    8.01
   3  -6 -16   29.27    7.93
   2  -6 -16   14.35    8.82
   1  -6 -16    0.85    8.79
   0  -6 -16   -4.23    8.68
  -1  -6 -16    2.08    8.50
  -2  -6 -16   -0.42    7.63
   2  -7 -16   10.57    8.98
   1  -7 -16    5.91   10.18
   0  -7 -16  -12.60    9.55
  -1  -7 -16  -13.33    8.46
  -2  -7 -16   -7.87    7.38
   1  -8 -16   -1.08   10.56
   0  -8 -16  -12.45   10.91
  -1  -8 -16  -12.17    8.98
  -1  -9 -16   -7.99   10.31
  -2  -9 -16  -18.64    8.72
   2   6 -17   84.13    7.82
   1   6 -17   69.09    7.88
   3   5 -17   10.88    5.86
   1   5 -17   50.15    7.64
   0   5 -17   31.58    7.22
  -1   5 -17   32.60    8.21
   4   4 -17    5.29    5.61
   3   4 -17    6.59    5.31
   2   4 -17   10.89    5.41
   0   4 -17   23.31    6.88
  -1   4 -17   21.87    8.25
  -2   4 -17    9.17    8.73
  -3   4 -17   19.47   10.73
   4   3 -17   10.67    5.83
   3   3 -17   24.44    7.45
   2   3 -17    9.49    5.90
   1   3 -17    9.85    5.20
   0   3 -17   18.26    5.38
   0   3 -17   32.29    7.59
  -1   3 -17   15.71    7.97
  -2   3 -17    8.11    9.29
  -3   3 -17    4.71   11.35
   5   2 -17   18.72    6.88
   4   2 -17   11.12    6.28
   3   2 -17   10.79    6.14
   2   2 -17   38.01    7.64
   1   2 -17    4.16    4.84
   0   2 -17   10.38    5.10
   0   2 -17   12.25    6.63
  -1   2 -17    7.04    8.07
  -2   2 -17   12.10   10.08
  -3   2 -17    4.95   10.84
  -4   2 -17  -11.71   11.85
   5   1 -17    9.20    6.41
   4   1 -17    7.27    5.68
   3   1 -17   11.26    5.71
   2   1 -17   16.47    6.27
   1   1 -17  161.12   12.49
   0   1 -17   18.03    5.90
  -1   1 -17   10.23    8.63
  -2   1 -17    3.36    9.00
  -3   1 -17  -13.16    9.46
  -4   1 -17  -19.53   10.49
  -5   1 -17  -20.68   12.72
   5   0 -17   13.11    6.81
   4   0 -17   10.96    6.10
   3   0 -17    3.79    5.37
   2   0 -17    7.28    5.97
   1   0 -17   13.57    6.26
   0   0 -17  150.11   12.05
  -1   0 -17   15.02    6.20
  -1   0 -17    8.67    7.73
  -2   0 -17    8.79    8.58
  -3   0 -17   -7.82    8.75
  -4   0 -17  -11.16   10.16
  -5   0 -17  -13.80   11.75
   5  -1 -17   18.22    6.87
   4  -1 -17    7.30    5.90
   3  -1 -17    2.22    5.78
   2  -1 -17    3.75    5.89
   1  -1 -17    1.87    5.85
   0  -1 -17   29.89    7.80
  -1  -1 -17    4.20    6.94
  -2  -1 -17   -1.43    7.68
  -2  -1 -17    1.42    7.26
  -3  -1 -17  -13.56    8.68
  -4  -1 -17   -8.79   10.39
  -5  -1 -17  -21.57   11.76
   4  -2 -17   10.33    6.60
   3  -2 -17    8.90    6.80
   2  -2 -17    5.10    6.24
   1  -2 -17    3.75    6.04
   0  -2 -17   24.13    8.32
  -1  -2 -17    1.77    7.14
  -2  -2 -17   -9.41    8.38
  -2  -2 -17    7.17    8.13
  -3  -2 -17   -1.75    8.50
  -3  -2 -17  -20.41    9.26
  -4  -2 -17  -12.16   10.91
  -4  -2 -17  -13.37    9.23
  -5  -2 -17  -27.73   11.43
  -6  -2 -17  -32.14   13.28
   4  -3 -17   20.60    7.23
   3  -3 -17   13.13    7.11
   2  -3 -17   20.36    7.47
   1  -3 -17    7.61    6.80
   0  -3 -17    1.81    7.31
  -1  -3 -17    6.30    7.59
  -2  -3 -17   -2.92    7.71
  -3  -3 -17   -3.67    8.57
  -3  -3 -17   -9.00    9.31
  -4  -3 -17  -15.33    8.44
  -4  -3 -17   -9.95   10.08
  -5  -3 -17  -11.95   11.12
  -6  -3 -17  -25.29   12.33
   4  -4 -17   26.11    7.74
   3  -4 -17   20.36    7.96
   2  -4 -17   13.71    7.07
   1  -4 -17    2.02    7.45
   0  -4 -17    1.15    7.42
  -1  -4 -17   41.21   10.39
  -2  -4 -17   -4.54    8.19
  -3  -4 -17   -6.19    7.76
  -3  -4 -17   29.12    9.03
  -4  -4 -17   18.30    9.38
  -4  -4 -17  -11.48    8.11
  -5  -4 -17  -21.72    8.53
  -6  -4 -17   26.07   11.34
   3  -5 -17   22.56    7.75
   2  -5 -17    9.64    7.74
   1  -5 -17    3.24    8.54
   0  -5 -17    7.25    8.47
  -1  -5 -17    3.18    8.54
  -2  -5 -17   -7.45    7.91
  -3  -5 -17   -7.51    7.54
  -4  -5 -17   59.71    7.98
   2  -6 -17   15.73    8.78
   1  -6 -17    3.83    9.34
   0  -6 -17   -1.14    9.26
  -1  -6 -17   -4.57    8.78
  -2  -6 -17   -8.43    7.52
  -3  -6 -17   -3.35    7.81
   2  -7 -17   18.03    9.59
   1  -7 -17    7.76   10.27
   0  -7 -17    2.01    9.86
  -1  -7 -17   -8.80    8.93
   0  -8 -17    0.32   11.15
  -1  -8 -17  -19.11    9.48
   2   5 -18   22.55    6.37
   1   5 -18   61.95    7.72
   0   5 -18   59.15    8.64
   3   4 -18   12.09    5.58
   2   4 -18   13.64    5.58
   0   4 -18   32.24    7.64
  -1   4 -18   29.11    8.79
  -2   4 -18   20.33    9.93
   4   3 -18   16.53    6.35
   3   3 -18   16.42    6.43
   2   3 -18   12.81    6.00
   1   3 -18    7.75    4.99
   0   3 -18   24.44    7.06
  -1   3 -18   21.59    8.34
  -2   3 -18   10.51    9.60
  -3   3 -18    8.30   12.24
   4   2 -18   19.40    7.15
   3   2 -18   75.06    9.85
   2   2 -18   25.48    6.36
   1   2 -18    7.11    4.89
   0   2 -18   25.55    7.27
   0   2 -18   12.37    5.18
  -1   2 -18   14.90    8.57
  -2   2 -18    7.90   10.58
  -3   2 -18   -4.89   11.46
  -4   2 -18  -12.95   13.15
   4   1 -18   14.32    6.29
   3   1 -18   19.98    6.58
   2   1 -18   36.84    7.60
   1   1 -18   15.54    6.14
   0   1 -18   36.75    7.19
  -1   1 -18    6.05    8.43
  -1   1 -18   17.25    5.55
  -2   1 -18   -1.66    9.75
  -3   1 -18   -7.50   10.88
  -4   1 -18  -14.61   12.35
   4   0 -18   11.46    5.78
   3   0 -18    5.41    5.46
   2   0 -18    9.70    5.91
   1   0 -18    8.52    5.59
   0   0 -18   30.52    7.15
  -1   0 -18   15.30    5.96
  -1   0 -18    3.84    8.09
  -2   0 -18   -5.92    8.54
  -3   0 -18   -6.08   10.17
  -4   0 -18  -13.95   11.21
  -5   0 -18  -10.01   13.62
   4  -1 -18   16.30    7.12
   3  -1 -18    3.96    6.13
   2  -1 -18    5.74    6.14
   1  -1 -18    7.05    6.19
   0  -1 -18   19.04    6.62
  -1  -1 -18    9.82    6.64
  -2  -1 -18    6.54    6.89
  -2  -1 -18  -14.59    7.81
  -3  -1 -18  -12.25    9.71
  -4  -1 -18  -19.90   10.85
  -5  -1 -18  -26.76   12.52
   4  -2 -18   12.43    6.65
   3  -2 -18   18.65    7.40
   2  -2 -18    5.82    6.57
   1  -2 -18    7.14    6.29
   0  -2 -18    6.73    6.80
  -1  -2 -18   -0.68    7.20
  -2  -2 -18    3.84    7.57
  -3  -2 -18   -4.42    8.81
  -3  -2 -18  -22.54    9.97
  -4  -2 -18   -9.21    9.23
   4  -3 -18   20.14    7.07
   3  -3 -18   16.85    7.38
   2  -3 -18   11.16    6.55
   1  -3 -18   19.94    7.54
   0  -3 -18    5.27    7.77
  -1  -3 -18    2.62    7.58
  -2  -3 -18   -0.73    8.35
  -3  -3 -18   -3.26    9.21
  -3  -3 -18  -20.27   10.12
  -4  -3 -18  -24.14   10.98
  -4  -3 -18  -17.35    9.20
  -5  -3 -18  -21.24    9.67
   3  -4 -18   22.42    8.00
   2  -4 -18   14.75    7.10
   1  -4 -18   27.35    8.84
   0  -4 -18    8.10    8.01
  -1  -4 -18   10.69    8.62
  -2  -4 -18   -4.27    8.66
  -3  -4 -18  -14.74    8.65
  -3  -4 -18    7.28    9.50
  -4  -4 -18  -21.41    8.61
  -4  -4 -18   18.49   10.66
  -5  -4 -18   26.44   11.57
   3  -5 -18   29.37    8.68
   2  -5 -18   18.71    7.61
   1  -5 -18   11.22    8.67
   0  -5 -18    4.34    8.28
  -1  -5 -18    2.31    8.86
  -2  -5 -18   -5.75    8.52
  -3  -5 -18   -2.93    8.32
   2  -6 -18   11.83    8.01
   1  -6 -18   12.94    9.27
   0  -6 -18    4.61    9.10
  -1  -6 -18   -7.27    8.98
   1  -7 -18   10.42   10.15
   0  -7 -18   -6.55    9.20
  -1  -7 -18  -11.38    9.67
   2   4 -19   12.43    5.57
   0   4 -19   35.00    7.75
  -1   4 -19   36.31    9.14
   3   3 -19   10.77    5.69
   2   3 -19   13.79    5.67
   1   3 -19    9.05    5.16
   0   3 -19   31.89    7.23
  -1   3 -19   17.38    8.68
  -2   3 -19   17.83   10.20
   4   2 -19   15.68    6.80
   3   2 -19   34.76    8.08
   2   2 -19   12.19    5.31
   1   2 -19   15.40    5.59
   0   2 -19   10.43    5.20
  -1   2 -19   11.07    8.55
  -2   2 -19    9.49   11.07
  -3   2 -19   -9.54   12.61
   4   1 -19   10.44    6.02
   3   1 -19   10.10    5.64
   2   1 -19   36.49    7.52
   1   1 -19   11.16    5.75
   0   1 -19    8.75    5.51
  -2   1 -19   11.43   10.92
  -3   1 -19   -1.17   12.38
  -4   1 -19   -5.98   14.17
   4   0 -19   10.10    5.83
   3   0 -19    6.75    5.32
   2   0 -19   19.21    6.74
   1   0 -19   17.66    6.42
   0   0 -19    9.22    5.91
  -1   0 -19   14.99    5.93
  -2   0 -19   -8.96    9.72
  -3   0 -19  -14.94   11.00
  -4   0 -19  -17.81   12.82
   4  -1 -19   12.81    6.76
   3  -1 -19   13.41    6.72
   2  -1 -19   11.02    6.83
   1  -1 -19   13.71    6.54
   0  -1 -19   10.12    5.91
  -1  -1 -19   10.55    6.63
  -2  -1 -19   13.79    7.45
  -2  -1 -19   -7.33    9.06
  -3  -1 -19  -19.33   10.22
  -3  -1 -19    9.96    8.09
  -4  -1 -19  -20.91   12.17
   3  -2 -19   15.81    7.40
   2  -2 -19    6.15    6.31
   1  -2 -19   16.48    7.00
   0  -2 -19    7.76    6.68
  -1  -2 -19    4.59    7.42
  -2  -2 -19    8.37    8.19
  -3  -2 -19    3.74    8.95
  -5  -2 -19  -33.80   14.17
   3  -3 -19   21.53    7.53
   2  -3 -19   13.93    6.68
   1  -3 -19   36.99    8.67
   0  -3 -19    5.57    7.31
  -1  -3 -19    9.42    8.04
  -2  -3 -19   -1.69    8.41
  -3  -3 -19   -0.38    9.39
  -3  -3 -19  -23.12   11.08
  -4  -3 -19  -15.06   10.27
   3  -4 -19   27.61    8.20
   2  -4 -19   15.60    7.16
   1  -4 -19   10.97    7.39
   0  -4 -19   -0.07    7.78
  -1  -4 -19    7.15    8.37
  -2  -4 -19    2.37    9.06
  -3  -4 -19    3.43   10.19
  -3  -4 -19  -14.41    9.23
  -4  -4 -19  -18.57    9.44
   2  -5 -19    9.52    6.91
   1  -5 -19    8.23    8.19
   0  -5 -19    5.79    8.55
  -1  -5 -19   -0.25    8.58
  -2  -5 -19   -7.99    8.72
   2  -6 -19   22.55    8.59
   1  -6 -19    3.18    8.75
   0  -6 -19   -5.61    8.12
  -1  -6 -19   -6.92    8.54
  -2  -6 -19   -7.36    9.32
   0  -7 -19    1.55    9.93
  -1  -7 -19   -7.48    9.61
   2   3 -20   16.74    5.65
   1   3 -20   24.65    5.76
  -1   3 -20   34.45    9.72
   3   2 -20   16.68    6.74
   2   2 -20    8.04    5.25
   1   2 -20    8.58    5.16
   0   2 -20   10.83    5.08
  -1   2 -20   25.53    8.85
  -2   2 -20   24.66   11.84
   3   1 -20   16.69    6.09
   2   1 -20    9.77    5.45
   1   1 -20    9.89    5.47
   0   1 -20   11.25    5.46
  -1   1 -20   17.92    5.75
  -1   1 -20   21.51    9.25
  -2   1 -20    2.91   11.24
  -3   1 -20   -3.75   13.17
   3   0 -20   13.01    5.99
   2   0 -20   11.43    6.22
   1   0 -20    6.30    5.68
   0   0 -20   15.32    6.15
  -1   0 -20   15.37    6.03
  -2   0 -20   -8.12   10.29
  -3   0 -20  -27.45   11.19
  -4   0 -20  -29.60   13.78
   3  -1 -20    7.72    6.26
   2  -1 -20    7.36    6.23
   1  -1 -20    4.61    5.53
   0  -1 -20   15.58    6.42
  -1  -1 -20   13.66    6.63
  -2  -1 -20   18.01    7.48
  -2  -1 -20   -9.53    9.41
  -3  -1 -20   17.65    7.52
  -3  -1 -20  -13.39   11.44
  -4  -1 -20  -17.68   13.32
   3  -2 -20   34.28    8.70
   2  -2 -20   13.62    6.87
   1  -2 -20   10.82    6.43
   0  -2 -20   10.35    6.48
  -1  -2 -20   14.19    7.79
  -2  -2 -20    7.42    7.92
  -3  -2 -20    8.89    9.26
   3  -3 -20   17.33    7.55
   2  -3 -20   22.44    7.71
   1  -3 -20   15.07    6.71
   0  -3 -20    2.27    6.97
  -1  -3 -20    2.47    8.03
  -2  -3 -20    0.99    8.09
  -3  -3 -20   -1.59    9.56
  -4  -3 -20   -9.28   10.09
   2  -4 -20   14.38    6.94
   1  -4 -20   14.28    7.50
   0  -4 -20    9.26    8.21
  -1  -4 -20    1.92    7.80
  -2  -4 -20   -0.28    8.98
  -3  -4 -20   -1.35   10.00
   1  -5 -20    6.45    7.33
   0  -5 -20    0.93    8.25
  -1  -5 -20    3.28    8.60
  -2  -5 -20   -9.26    8.76
   1  -6 -20   20.80    9.47
   0  -6 -20    5.47    9.16
  -1  -6 -20   -4.34    8.84
  -1  -7 -20   -3.94    9.57
   1   2 -21   16.75    5.41
   0   2 -21   20.09    6.02
  -1   2 -21   39.42    9.75
   2   1 -21   12.48    5.78
   1   1 -21    9.15    5.35
   0   1 -21   17.34    5.93
  -1   1 -21   22.43    5.63
  -1   1 -21   14.09    8.97
  -2   1 -21    9.99   11.85
   2   0 -21   13.77    6.32
   1   0 -21   10.73    5.56
   0   0 -21   11.33    5.63
  -1   0 -21   22.13    6.21
  -2   0 -21  -15.29   10.93
  -3   0 -21  -15.38   13.16
   2  -1 -21    8.57    6.41
   1  -1 -21   20.03    6.59
   0  -1 -21   19.48    6.65
  -1  -1 -21   19.48    6.79
  -2  -1 -21   18.07    7.24
  -2  -1 -21  -11.49    9.67
  -3  -1 -21  -27.47   12.13
   2  -2 -21   14.81    6.79
   1  -2 -21   17.96    6.65
   0  -2 -21   16.95    6.67
  -1  -2 -21    8.79    6.89
  -2  -2 -21    5.74    7.84
  -3  -2 -21  -28.15   11.95
  -3  -2 -21   11.91    9.21
   2  -3 -21   24.45    7.98
   1  -3 -21   18.24    6.46
   0  -3 -21    3.36    6.83
  -1  -3 -21   10.57    8.03
  -2  -3 -21    5.11    8.50
  -3  -3 -21   -2.97    9.09
  -4  -3 -21   -1.72   10.61
   1  -4 -21   19.86    7.49
   0  -4 -21    7.49    7.63
  -1  -4 -21   -0.05    7.72
  -2  -4 -21    3.26    8.97
   1  -5 -21   12.56    7.29
   0  -5 -21    4.61    7.76
  -1  -5 -21    0.03    8.05
  -2  -5 -21   -5.37    9.05
  -1  -6 -21    1.12    9.00
   1   0 -22   13.76    6.36
   0   0 -22   22.73    6.61
  -1   0 -22   30.56    6.58
  -2   0 -22   -4.30   12.06
   1  -1 -22   14.72    6.44
   0  -1 -22   19.03    6.46
  -1  -1 -22   26.63    6.83
  -2  -1 -22   27.70    7.16
  -2  -1 -22  -10.40   10.89
   1  -2 -22   20.17    6.97
   0  -2 -22   18.67    6.58
  -1  -2 -22    8.67    6.75
  -2  -2 -22    9.47    7.33
  -3  -2 -22   20.14    8.98
   0  -3 -22   12.78    6.69
  -1  -3 -22   17.53    8.36
  -2  -3 -22    6.07    8.33
  -3  -3 -22    7.10   10.00
   0  -4 -22    3.36    6.85
  -1  -4 -22    7.82    8.73
  -2  -4 -22    5.50    8.79
  -1  -5 -22    3.66    8.46
   0   0   0    0.00    0.00

_computing_structure_solution     'SHELXT 2014/5 (Sheldrick, 2014)'
;
_shelx_hkl_checksum                41254
_olex2_submission_special_instructions  'No special instructions were received'
