# Supplementary material for: Synthesis, Crystal Structure and Bioactivity of Phenazine-1-carboxylic Acylhydrazone Derivatives
Source: Molecules. 2021 Sep 1;26(17):5320. doi: 10.3390/molecules26175320 (PMC8434039; doi:10.3390/molecules26175320)
Supplement: Supplementary file 1 [file molecules-26-05320-s001.zip › cif and checkcif/cif and checkcif/3b.lis]

                                                                                            "1         "  PLATON-GENERAL   Page    1
====================================================================================================================================
PLATON(V-240213)-Run for: 1         P 1 21/n 1   R = 0.05                                                 TIME: Aug 12 14:40:27 2021
=5TIME: =5TIME: =5TIME: =5TIME: =5TIME: =5TIME: =5TIME: =5TIME: =5TIME: =5TIME: =5TIME: =5TIME: =5TIME: =5TIME: =5TIME: =5TIME: =5TIME: =5TIME: =5TIME: =5TIME: =5TIME: =5TIME: =5TIME: =5TIME: =5TIME: =5TIME: =5TIME: =5TIME: =5TIME: =5TIME: =5TIME: =5TIME: =5TIME: =5TIME: =5TIME: =5TIME: =5TIME: =5TIME: =5TIME: =5TIME: =5TIME: =5TIME: =5TIME: =5TIME: =5TIME: =5TIME: =5TIME: =5TIME: =5TIME: =5TIME: =5TIME: =5TIME: =5TIME: =5TIME: =5TIME: =5TIME: =5TIME: =5TIME: =5TIME: =5TIME: =5TIME: =5TIME: =5TIME: =5TIME: =5TIME: =5TIME: =5TIME: =5TIME: =5TIME: =5TIME: =5TIME: =5TIME: =5TIME: =5TIME: =5TIME: =5TIME: =5TIME: =5TIME: =5TIME: =5TIME: =5TIME: =5TIME: =5TIME: =5TIME: =5TIME: =5TIME: =5TIME: =5TIME: =5TIME: =5TIME: =5TIME: =5TIME: =5TIME: =5TIME: =5TIME: =5TIME: =5TIME: =5TIME: =5TIME: =5TIME: =5TIME: =5TIME: =5TIME: =5TIME: =5TIME: =5TIME: =5TIME: =5TIME: =5TIME: =5TIME: =5TIME: =5TIME: =5TIME: =5TIME: =5TIME: =5TIME: =5TIME: =5TIME: =5TIME: =5TIME: =5TIME: =5TIME: =5TIME: =5TIME: =5TIME: =5TIME: =5TIME: =5TIME: =5TIME: =5TIME: =5TIME: =5TIME:
                                                                                                              (C) 1980-2013 A.L.Spek0=5TIME:
                                                       =5TIME: =5TIME: =5TIME: =5TIME: =5TIME: =5TIME: =5TIME: =5TIME: =5TIME: =5TIME: =5TIME: =5TIME:
=5TIME: =5TIME: =5TIME: =5TIME: =5TIME: =5TIME: =5TIME: =5TIME: =5TIME: =5TIME: =5TIME: =5TIME: =5TIME: =5TIME: =5TIME: =5TIME: =5TIME: =5TIME: =5TIME: =5TIME: =5TIME: =5TIME: =5TIME: =5TIME: =5TIME: =5TIME: =5TIME: =5TIME: =5TIME: =5TIME: =5TIME: =5TIME: =5TIME: =5TIME: =5TIME: =5TIME: =5TIME: =5TIME: =5TIME: =5TIME: =5TIME: =5TIME: =5TIME: =5TIME: =5TIME: =5TIME: =5TIME: =5TIME: =5TIME: =5TIME: =5TIME: =5TIME: =5TIME: =5TIME:  Crystal Data =5TIME: =5TIME: =5TIME: =5TIME: =5TIME: =5TIME: =5TIME: =5TIME: =5TIME: =5TIME: =5TIME: =5TIME: =5TIME: =5TIME: =5TIME: =5TIME: =5TIME: =5TIME: =5TIME: =5TIME: =5TIME: =5TIME: =5TIME: =5TIME: =5TIME: =5TIME: =5TIME: =5TIME: =5TIME: =5TIME: =5TIME: =5TIME: =5TIME: =5TIME: =5TIME: =5TIME: =5TIME: =5TIME: =5TIME: =5TIME: =5TIME: =5TIME: =5TIME: =5TIME: =5TIME: =5TIME: =5TIME: =5TIME: =5TIME: =5TIME: =5TIME: =5TIME: =5TIME: =5TIME: =5TIME: =5TIME: =5TIME: =5TIME: =5TIME: =5TIME: =5TIME: =5TIME: =5TIME: =5TIME:
                                                       =5TIME: =5TIME: =5TIME: =5TIME: =5TIME: =5TIME: =5TIME: =5TIME: =5TIME: =5TIME: =5TIME: =5TIME:
                        Input Cell  (Lattice Type: P)   -   Temp = 296K             Reduced Cell     (Acta Cryst.(1976),A32,297-298)
---------------------------------------------------------------------------------   ------------------------------------------------
a =    6.3479(19)  Angstrom                alpha =            90 Degree             a  =    6.348     alpha  =   90.00  V  =  1673.2
b =     11.742(3)                           beta =     94.049(9)                    b  =   11.742     beta   =   94.05
c =     22.504(6)                          gamma =            90                    c  =   22.504     gamma  =   90.00
 
V =     1673.2(8) Cubic-Angstrom          d(100) =      6.3321   Angstrom                        Niggli Values
                                          d(010) =     11.7420                              40.296   137.875   506.430
Lambda(MoKa) =   0.71073 Angstrom         d(001) =     22.4478                               0.000   -10.087     0.000
 
                                                =5TIME: =5TIME: =5TIME: =5TIME: =5TIME: =5TIME: =5TIME: =5TIME: =5TIME: =5TIME: =5TIME: =5TIME: =5TIME: =5TIME: =5TIME: =5TIME: =5TIME: =5TIME: =5TIME: =5TIME: =5TIME: =5TIME: =5TIME: =5TIME: =5TIME: =5TIME:
=5TIME: =5TIME: =5TIME: =5TIME: =5TIME: =5TIME: =5TIME: =5TIME: =5TIME: =5TIME: =5TIME: =5TIME: =5TIME: =5TIME: =5TIME: =5TIME: =5TIME: =5TIME: =5TIME: =5TIME: =5TIME: =5TIME: =5TIME: =5TIME: =5TIME: =5TIME: =5TIME: =5TIME: =5TIME: =5TIME: =5TIME: =5TIME: =5TIME: =5TIME: =5TIME: =5TIME: =5TIME: =5TIME: =5TIME: =5TIME: =5TIME: =5TIME: =5TIME: =5TIME: =5TIME: =5TIME: =5TIME:  Orthogonalization Matrices =5TIME: =5TIME: =5TIME: =5TIME: =5TIME: =5TIME: =5TIME: =5TIME: =5TIME: =5TIME: =5TIME: =5TIME: =5TIME: =5TIME: =5TIME: =5TIME: =5TIME: =5TIME: =5TIME: =5TIME: =5TIME: =5TIME: =5TIME: =5TIME: =5TIME: =5TIME: =5TIME: =5TIME: =5TIME: =5TIME: =5TIME: =5TIME: =5TIME: =5TIME: =5TIME: =5TIME: =5TIME: =5TIME: =5TIME: =5TIME: =5TIME: =5TIME: =5TIME: =5TIME: =5TIME: =5TIME: =5TIME: =5TIME: =5TIME: =5TIME: =5TIME: =5TIME: =5TIME: =5TIME: =5TIME: =5TIME: =5TIME:
                                                =5TIME: =5TIME: =5TIME: =5TIME: =5TIME: =5TIME: =5TIME: =5TIME: =5TIME: =5TIME: =5TIME: =5TIME: =5TIME: =5TIME: =5TIME: =5TIME: =5TIME: =5TIME: =5TIME: =5TIME: =5TIME: =5TIME: =5TIME: =5TIME: =5TIME: =5TIME:
 
(See e.g. J.D.Dunitz, Xray Analysis and Structure Determination of Organic Molecules, Cornell Univ. Press, 1979, P236)
 
(XO)   (   6.34790         0  -1.58900 ) (X)   ,   (X)   (   0.15753         0   0.01115 ) (XO)      Orthogonal Axes AO, BO and CO
(YO) = (         0  11.74200         0 )*(Y)   ,   (Y) = (         0   0.08516         0 )*(YO)             are defined as:
(ZO)   (         0         0  22.44783 ) (Z)   ,   (Z)   (         0         0   0.04455 ) (ZO)     AO // A, CO // C*, BO // CO X AO
 
                                                  =5TIME: =5TIME: =5TIME: =5TIME: =5TIME: =5TIME: =5TIME: =5TIME: =5TIME: =5TIME: =5TIME: =5TIME: =5TIME: =5TIME: =5TIME: =5TIME: =5TIME: =5TIME: =5TIME: =5TIME:
=5TIME: =5TIME: =5TIME: =5TIME: =5TIME: =5TIME: =5TIME: =5TIME: =5TIME: =5TIME: =5TIME: =5TIME: =5TIME: =5TIME: =5TIME: =5TIME: =5TIME: =5TIME: =5TIME: =5TIME: =5TIME: =5TIME: =5TIME: =5TIME: =5TIME: =5TIME: =5TIME: =5TIME: =5TIME: =5TIME: =5TIME: =5TIME: =5TIME: =5TIME: =5TIME: =5TIME: =5TIME: =5TIME: =5TIME: =5TIME: =5TIME: =5TIME: =5TIME: =5TIME: =5TIME: =5TIME: =5TIME: =5TIME: =5TIME:  Space Group Symmetry =5TIME: =5TIME: =5TIME: =5TIME: =5TIME: =5TIME: =5TIME: =5TIME: =5TIME: =5TIME: =5TIME: =5TIME: =5TIME: =5TIME: =5TIME: =5TIME: =5TIME: =5TIME: =5TIME: =5TIME: =5TIME: =5TIME: =5TIME: =5TIME: =5TIME: =5TIME: =5TIME: =5TIME: =5TIME: =5TIME: =5TIME: =5TIME: =5TIME: =5TIME: =5TIME: =5TIME: =5TIME: =5TIME: =5TIME: =5TIME: =5TIME: =5TIME: =5TIME: =5TIME: =5TIME: =5TIME: =5TIME: =5TIME: =5TIME: =5TIME: =5TIME: =5TIME: =5TIME: =5TIME: =5TIME: =5TIME: =5TIME: =5TIME: =5TIME: =5TIME: =5TIME:
                                                  =5TIME: =5TIME: =5TIME: =5TIME: =5TIME: =5TIME: =5TIME: =5TIME: =5TIME: =5TIME: =5TIME: =5TIME: =5TIME: =5TIME: =5TIME: =5TIME: =5TIME: =5TIME: =5TIME: =5TIME:
 
(See e.g. G. Burns & A.M. Glazer, Space Groups for Solid State Scientists, Academic Press, 1990 or Int. Tables A)
 
Space Group  H-M:  P21/n
Space Group Hall: -P 2yn                                [Schoenflies: C2h^5 ]
Lattice Type: mP,  Centric,   Monoclinic, Order:   4( 2), No:  14, Laue:  2/m
 
  Nr            ***** Symmetry Operation(s) *****
 
   1               X ,              Y ,              Z
   2         1/2 - X ,        1/2 + Y ,        1/2 - Z
   3             - X ,            - Y ,            - Z
   4         1/2 + X ,        1/2 - Y ,        1/2 + Z
                                                                                            "1         "  PLATON-GEOMETRY  Page    2
====================================================================================================================================
(1:19-Rule Rounded) Coordinates of Unique Residue(s) Identified.  Standard Deviations in the Last Digit are in Parentheses.
------------------------------------------------------------------------------------------------------------------------------------
          Site    = Site Symmetry; SSN = Site Symmetry Number; SSOF = SHELX Site Occupation Factor (= S.O.F / SSN).
*******   Move    = Transformation on Input Data: N.IJK (N = SymOp, IJK = Translation) i.e. 1.555 = nomove
SYMBOLS:  Type    = D/A = Potential Donor or Acceptor atom, D-H = H on Donor atom, MET = Metal.
*******   El Type = AK = Alkali Metal, AE = Alkaline Earth, HL = Halogen, AN = Actinide, LN = Lanthanide, TR = Transition Element.
          ARU     = Asymmetric Residue Unit encoded as sklm.nn, with s = symmetry op, klm = translation, nn = residue #.
          RESIDUE = collection of ARU's constituting an isolated unit (= molecule, ion).
          FLAGS   : d = determined, c = calculated, R = riding G = group
------------------------------------------------------------------------------------------------------------------------------------
Atom Types  :      C      H      N      O
Cov.Rad(Ang):   0.68   0.35   0.68   0.68
Atom Volume :  13.87   5.08  11.80  11.39
Atom Number :      6      1      7      8
Atom Weight : 12.010  1.008  14.01  16.00
Scat.Fact.f0:  5.999  1.000  6.995  7.999
Scat.Fact.f':  0.003  0.000  0.006  0.011
Scat.Fact.f":  0.002  0.000  0.003  0.006
Mu/Rho(MoKa):   0.58   0.37   0.84   1.22
Elem. Type  :     --     --     --     --
------------------------------------------------------------------------------------------------------------------------------------
Sources - Cov. Radii : Manual Cambridge Crystallographic Data Base
        - Atom Volume: D.W.M. Hofmann (2002). Acta Cryst. B58, 489-493
        - Atomic Wt. : SHELXL97                                                                                               NOMOVE
        - Scat. Fact.: SHELXL97 (International Tables)
        - mu/rho     : International Tables C, table 4.2.4.2, p193-199
------------------------------------------------------------------------------------------------------------------------------------
Flags Label         Fractional Coordinates (x,y,z)          Orthogonal Coordinates (XO,YO,ZO)   Site SSN*SSOF =    S.O.F   Move Type
------------------------------------------------------------------------------------------------------------------------------------
d     O(1)         0.4428(3)    0.40187(15)     0.06959(9)  2.7003(19)  4.7188(18)    1.562(2)        1     1          1    -    D/A
d     O(2)         0.0132(3)    0.35184(14)     0.18384(8) -0.2083(19)  4.1313(16)  4.1268(18)        1     1          1    -    D/A
d     N(1)         1.2187(3)    0.11994(14)     0.01786(8)  7.7078(19)  1.4083(16)  0.4009(18)        1     1          1    -    D/A
d     N(2)         0.8676(3)    0.12442(13)     0.08869(8)  5.3665(19)  1.4609(15)  1.9909(18)        1     1          1    -    D/A
d     N(3)         0.5293(3)    0.24106(15)     0.12049(8)  3.1685(19)  2.8305(18)  2.7047(18)        1     1          1    -    D/A
d     N(4)         0.3594(3)    0.25197(16)     0.15446(9)  2.0360(19)  2.9586(19)    3.467(2)        1     1          1    -    D/A
d     C(1)         1.3488(4)   -0.04785(19)    0.06975(11)    8.451(3)   -0.562(2)    1.566(2)        1     1          1    -     -
d     C(2)         1.3231(4)     -0.1274(2)    0.11218(11)    8.221(3)   -1.496(2)    2.518(2)        1     1          1    -     -
d     C(3)         1.1456(4)   -0.12646(19)    0.14681(11)    7.039(3)   -1.485(2)    3.296(2)        1     1          1    -     -
d     C(4)         0.9942(4)   -0.04584(18)    0.13817(10)    6.092(3)   -0.538(2)    3.102(2)        1     1          1    -     -
d     C(5)         1.0151(3)    0.04095(16)     0.09497(9)  6.2928(19)  0.4808(19)    2.132(2)        1     1          1    -     -
d     C(6)         1.1935(3)    0.03993(17)     0.05962(9)  7.4815(19)    0.469(2)    1.338(2)        1     1          1    -     -
d     C(7)         1.0717(3)    0.20271(17)     0.01152(9)  6.7847(19)    2.380(2)    0.259(2)        1     1          1    -     -
d     C(8)         1.0946(4)      0.2885(2)   -0.03247(10)    7.000(3)    3.388(2)   -0.729(2)        1     1          1    -     -
d     C(9)         0.9464(4)      0.3726(2)   -0.04024(11)    6.072(3)    4.375(2)   -0.903(2)        1     1          1    -     -
d     C(10)        0.7742(4)    0.37782(18)   -0.00335(11)    4.920(3)    4.436(2)   -0.075(2)        1     1          1    -     -
d     C(11)        0.7447(4)    0.29968(17)    0.04037(10)    4.663(3)    3.519(2)    0.906(2)        1     1          1    -     -
d     C(12)        0.8934(3)    0.20628(16)     0.04825(9)  5.5945(19)  2.4221(19)    1.083(2)        1     1          1    -     -
d     C(13)        0.5596(4)    0.31921(19)    0.07748(11)    3.429(3)    3.748(2)    1.739(2)        1     1          1    -     -
                                                                                            "1         "  PLATON-GEOMETRY  Page    3
====================================================================================================================================
d     C(14)        0.3328(4)      0.1752(2)    0.19386(11)    1.805(3)    2.057(2)    4.352(2)        1     1          1    -     -
d     C(15)        0.1527(4)    0.17913(19)    0.23053(10)    0.603(3)    2.103(2)    5.175(2)        1     1          1    -     -
d     C(16)        0.1280(5)      0.0951(2)    0.27329(12)    0.378(3)    1.117(2)    6.135(3)        1     1          1    -     -
d     C(17)       -0.0460(5)      0.0934(3)    0.30747(13)   -0.781(3)    1.097(4)    6.902(3)        1     1          1    -     -
d     C(18)       -0.1976(5)      0.1772(3)    0.29835(13)   -1.728(3)    2.081(4)    6.697(3)        1     1          1    -     -
d     C(19)       -0.1764(4)      0.2625(3)    0.25717(12)   -1.528(3)    3.082(4)    5.773(3)        1     1          1    -     -
d     C(20)       -0.0026(4)      0.2650(2)    0.22312(11)   -0.371(3)    3.112(2)    5.009(2)        1     1          1    -     -
 
cR    H(1)           1.46630       -0.05020        0.04730      9.2328     -0.5894      1.0618        1     1          1    -     -
cR    H(2)           1.42460       -0.18390        0.11870      8.8546     -2.1594      2.6646        1     1          1    -     -
cR    H(2A)          0.01520        0.32600        0.15000     -0.1419      3.8279      3.3672        1     1          1    -    D-H
cR    H(3)           1.13290       -0.18190        0.17580      6.9122     -2.1359      3.9463        1     1          1    -     -
cR    H(3A)          0.61590        0.18520        0.12640      3.7088      2.1746      2.8374        1     1          1    -    D-H
cR    H(4)           0.87640       -0.04720        0.16050      5.3083     -0.5542      3.6029        1     1          1    -     -
cR    H(8)           1.21000        0.28720       -0.05580      7.7696      3.3723     -1.2526        1     1          1    -     -
cR    H(9)           0.95850        0.42690       -0.06990      6.1955      5.0127     -1.5691        1     1          1    -     -
cR    H(10)          0.67730        0.43690       -0.00920      4.3141      5.1301     -0.2065        1     1          1    -     -
cR    H(14)          0.43010        0.11610        0.19910      2.4139      1.3632      4.4694        1     1          1    -     -
cR    H(16)          0.23050        0.03880        0.27910      1.0197      0.4556      6.2652        1     1          1    -     -
cR    H(17)         -0.06010        0.03700        0.33590     -0.9153      0.4345      7.5402        1     1          1    -     -
cR    H(18)         -0.31610        0.17610        0.32040     -2.5157      2.0678      7.1923        1     1          1    -     -
cR    H(19)         -0.27920        0.31870        0.25220     -2.1731      3.7422      5.6613        1     1          1    -     -
                                                                                            "1         "  PLATON-GEOMETRY  Page    4
====================================================================================================================================
 
   Ordered Structure                                  Unit Cell Contents (Based on Contents of Atom List, that may be Incomplete)
====================================================================================================================================
Resd Site  X(cen) Y(cen) Z(cen)  Mol.Wt S.O.F   Z      C     H    N    O
====================================================================================================================================
  1     1  0.634  0.178  0.121   342.35     1   4     20    14    4    2
                              ------------------------------------------------------------------------------------------------------
        Unit Cell Weight =      1369.41               80    56   16    8
 
 Calculated Analysis (%) =                          70.2   4.1 16.4  9.3
 
          Moiety_Formula = C20 H14 N4 O2
 
             Sum_Formula = C20 H14 N4 O2
 
          Formula_Weight =      342.35 [Note: Based on SHELXL97 Atomic Weights]
 
               Formula_Z =           4
 
            SpaceGroup_Z =           4  ===>  Z' =  4 /  4 =   1.000
 
      Calculated Density =   1.3591(6) g cm-3 [= Mg m-3]                              ** WARNING **
                                                                           Please Check the Derived Crystal Data.
                  F(000) =       712.0 [     712.29]                       They may be Incorrect for Disordered,
                                                                           Incomplete or Polymeric Structures.
                mu(MoKa) =        0.91 cm-1 =   0.091 mm-1
 
 
        Predicted Volume =      1674.0[    1673.7] Ang**3, 298[296]K - (D.W.M. Hofmann (2002). Acta Cryst. B58, 489-493)
 
Note on F000: The first number is a pure electron count, the second number between [] is calculated from f,f' & f"
                                                                                            "1         "  PLATON-H-BONDS   Page    5
====================================================================================================================================
Analysis of Potential Hydrogen Bonds and Schemes with d(D...A) < R(D)+R(A)+0.50, d(H...A) < R(H)+R(A)-0.12 Ang., D-H...A > 100.0 Deg
====================================================================================================================================
Note: - ARU codes in [] are with reference to the Coordinates printed above (Possibly transformed, when MOVE .NE. 1.555)
====================================================================================================================================
 
Nr Typ Res Donor --- H....Acceptor [    ARU  ]      D - H      H...A      D...A  D - H...A    A..H..A* A'..H..A" Sum(XY,YZ)  Sum(XZ)
------------------------------------------------------------------------------------------------------------------------------------
 1 Intra 1 O(2)  --H(2A)  ..N(4)   [         ]       0.82       2.35   2.617(3)        100
 2 Intra 1 N(3)  --H(3A)  ..N(2)   [         ]       0.86       1.99   2.686(3)        137
 
 3 Intra 1 C(10) --H(10)  ..O(1)   [         ]       0.93       2.43   2.773(3)        102
 4       1 C(10) --H(10)  ..O(1)   [  3665.01]       0.93       2.42   3.244(3)        147'       111'                 360
 
Translation of ARU-Code to CIF and Equivalent Position Code
===========================================================
   [  3665.] = [  3_665] =1-x,1-y,-z
 
For C--H...Acceptor Interactions See: Th. Steiner, Cryst. Rev, (1996), 6, 1-57
 
H-Bond classification [G.A.Jeffrey, H.Maluszynska & J.Mitra., Int.J.Biol.Macromol.(1985),7,336-348]
------------------------------------------------------------------------------------------------------------------------------------
2-Centre   (linear)     D-H...X most prob. angle 160 deg  - also: G.A.Jeffrey & W.Saenger, Hydrogen Bonding in Biological Structures
3-Centre (bifurcated)   SUM of 3 angl. about H = 360 deg                    Springer-Verlag, Berlin, 1991, pp 20.
4-Centre (trifurcated)
 
Analysis of Potential Donor/Acceptor Atoms -- (Major Disorder Form Only)
====================================================================================================================================
 
At.Nr  D/A    #Cov.Bonds    # H     #D-H..A   #A..H   #A..H-C  Sum(A-H)   Sum(A-X)
------------------------------------------------------------------------------------------------------------------------------------
   1   O(1)          1        -        0        0        2        2        3
   2   O(2)          2      1 H        1        0        0        1        2
   3   N(1)          2        -        0        0        0        0        2
   4   N(2)          2        -        0        1        0        1        3
   5   N(3)          3      1 H        1        0        0        1        3
   6   N(4)          2        -        0        1        0        1        3
                                                                                            "1         "  PLATON-H-BONDS   Page    6
====================================================================================================================================
Analysis of Hydrogen Bonded Molecular Aggregates (See also Acta Cryst. B36, 1980, 2113 - 2115) -- (Major Disorder Component Only)
====================================================================================================================================
 
 
                    Coordinates of Donor and Acceptor Atoms                                Coordinates of D/A-Bonded Atom(s)
                    =======================================                                =================================
 
  D/A I  [    ARU  ]      X      Y      Z   --  D/A J  [    ARU  ]      X      Y      Z   Atom K     X      Y      Z   I..J--K Angle
------------------------------------------------------------------------------------------------------------------------------------
  O(2)   [  1555.01],  0.0132 0.3518 0.1838 >>  N(4)   [  1555.01],  0.3594 0.2520 0.1545 N(3)    0.5293 0.2411 0.1205          153
                                                                                          C(14)   0.3328 0.1752 0.1939           89
  N(4)   [  1555.01],  0.3594 0.2520 0.1545 <<  O(2)   [  1555.01],  0.0132 0.3518 0.1838 C(20)  -0.0026 0.2650 0.2231           86
                                                                                          H(2A)   0.0152 0.3260 0.1500           62
  N(3)   [  1555.01],  0.5293 0.2411 0.1205 >>  N(2)   [  1555.01],  0.8676 0.1244 0.0887 C(5)    1.0151 0.0410 0.0950          154
                                                                                          C(12)   0.8934 0.2063 0.0483           87
  N(2)   [  1555.01],  0.8676 0.1244 0.0887 <<  N(3)   [  1555.01],  0.5293 0.2411 0.1205 N(4)    0.3594 0.2520 0.1545          151
                                                                                          C(13)   0.5596 0.3192 0.0775           90
                                                                                          H(3A)   0.6159 0.1852 0.1264           30
                                                                                            "1         "  PLATON-H-BONDS   Page    7
====================================================================================================================================
Analysis of the (Cooperative) Hydrogen Bond Network  (i.e. (In)Finite O-H...O-H...O-H..  Chains and/or Rings (Max = 18 Membered))
====================================================================================================================================
 
 
                                                         ============
******************************************************** NetworK =  1 **************************************************************
                                                         ============
 
  Code Acc    Donor Atom          X       Y       Z       Acceptor Atom       X       Y       Z up to BondCode(s) of Forward Link(s)
------------------------------------------------------------------------------------------------------------------------------------
 1.555      O(2)  [  1555.01]  0.0132  0.3518  0.1838   N(4)  [  1555.01]  0.3594  0.2520  0.1545
            H(2A)              0.0152  0.3260  0.1500
 
                                                         ============
******************************************************** NetworK =  2 **************************************************************
                                                         ============
 
  Code Acc    Donor Atom          X       Y       Z       Acceptor Atom       X       Y       Z up to BondCode(s) of Forward Link(s)
------------------------------------------------------------------------------------------------------------------------------------
 2.555      N(3)  [  1555.01]  0.5293  0.2411  0.1205   N(2)  [  1555.01]  0.8676  0.1244  0.0887
            H(3A)              0.6159  0.1852  0.1264
 
                                            ------------------------------
 
Hydrogen Bonds are Coded as N.IJK Where N       = Sequence Number of Hydrogen Bond (NOTE: New Hbond Numbering system)
                                        I - 5   = Nr of Translation Units Along A-Axis
                                        J - 5   = Nr of Translation Units Along B-Axis
                                        K - 5   = Nr of Translation Units Along C-Axis
 
Ring Closure Links are Indicated with 'R' and Infinite Chain Links With 'T'
:: Instruction CALC    NOT allowed at this point
                                                                                            "          "  PLATON-SUMMARY   Page    8
====================================================================================================================================
 
 
                                                          ===========
********************************************************* N O T I C E **************************************************
                                                          ===========
 
- PLATON Reference : Spek, A.L. (2003). J. Appl. Cryst. 36, 7-13.
                     Spek, A.L. (2009). Acta Cryst. D65, 148-155.
 
- Output Values (Esd) may have  been set to 99, 999 or 9999 to Avoid Format Overflow
 
- Derived Parameter SU's (= Esd's) may be Incorrect in Cases where Covariances in the Atom Parameters should have been taken
  into Account (e.g. Those Involving Atoms That were Refined with Constraints)
 
- ROUNDING, in particular of the Input Coordinate Data, may give deviating values for derived geometry parameters.
  However, differences should be within the associated esd-range.
 
- PLATON is NOT a Finished Program. The Implementation of Additional Options is Planned. Some of the More Advanced
  Features are Experimental and may Contain Loose Ends.
 
- The Communication of Glitches Encountered will be Appreciated: E-mail: a.l.spek@uu.nl
 
- Recent versions of PLATON may be obtained from http://www.platonsoft.nl/xraysoft
 
- More INFO can be found on http://www.platonsoft.nl/
 
 
 
:: Input Xtal Data from File 3b.cif - Data Type CIF
 
:: NORMAL END of PLATON :     8 Pages on FILE 3b.lis
 
