# Supplementary material for: Synthesis, Crystal Structure and Bioactivity of Phenazine-1-carboxylic Acylhydrazone Derivatives
Source: Molecules. 2021 Sep 1;26(17):5320. doi: 10.3390/molecules26175320 (PMC8434039; doi:10.3390/molecules26175320)
Supplement: Supplementary file 1 [file molecules-26-05320-s001.zip › cif and checkcif/cif and checkcif/3b_shelxl.hkl]

   1   0   0   -0.03    0.02
  -1   0   0    0.01    0.02
   2   0   0   19.21    0.41
   3   0   0    0.01    0.03
   4   0   0    0.13    0.06
   5   0   0   -0.05    0.05
  -6   0   0    3.57    0.25
  -6   0   0    3.86    0.24
  -7   0   0   -0.07    0.08
  -7   0   0    0.08    0.09
   0  -1   0   -0.22    0.01
   0  -1   0   -0.24    0.01
   0  -1   0   -0.25    0.01
   0   1   0   -0.21    0.01
   0   1   0   -0.24    0.01
   0   1   0   -0.25    0.01
   1  -1   0   90.96    1.48
  -1  -1   0   91.52    1.51
   1  -1   0   92.67    1.48
  -1   1   0   90.62    1.48
  -1   1   0   89.45    1.47
   2  -1   0    5.11    0.16
  -2   1   0    4.89    0.16
   2   1   0    5.16    0.18
   3  -1   0    0.16    0.05
  -3   1   0    0.18    0.05
   3   1   0    0.15    0.05
   4  -1   0    4.05    0.20
   4   1   0    4.41    0.21
  -4   1   0    4.28    0.20
  -5  -1   0    0.03    0.06
   5  -1   0    0.11    0.07
  -5   1   0    0.04    0.06
  -6  -1   0    1.69    0.19
   6  -1   0    2.10    0.22
  -6   1   0    1.74    0.20
  -7  -1   0   -0.16    0.08
  -7  -1   0    0.05    0.07
  -7   1   0   -0.08    0.06
  -7   1   0    0.07    0.09
   0  -2   0  218.39    3.45
   0  -2   0  212.28    3.46
   0  -2   0  216.41    3.42
   0   2   0  207.83    3.46
   0   2   0  207.18    3.41
   0   2   0  211.29    3.52
  -1  -2   0    4.68    0.14
   1  -2   0    4.46    0.12
   1  -2   0    4.33    0.11
  -1   2   0    4.36    0.11
  -1   2   0    4.37    0.14
  -1   2   0    4.18    0.10
   2  -2   0    0.27    0.04
  -2  -2   0    0.23    0.05
  -2   2   0    0.26    0.04
  -3  -2   0   19.22    0.47
   3  -2   0   19.34    0.44
  -3   2   0   19.89    0.43
   4  -2   0    2.04    0.14
  -4  -2   0    1.72    0.16
  -4   2   0    1.90    0.14
  -5  -2   0    2.09    0.20
   5  -2   0    2.52    0.21
  -5   2   0    2.49    0.20
  -6  -2   0    0.29    0.09
   6  -2   0    0.13    0.08
  -6   2   0    0.12    0.08
  -7  -2   0    0.01    0.07
  -7  -2   0   -0.03    0.09
  -7   2   0    0.01    0.10
  -7   2   0   -0.08    0.07
  -7   2   0    0.05    0.07
   0  -3   0    0.01    0.02
   0   3   0    0.04    0.02
   0   3   0    0.01    0.02
  -1  -3   0    2.85    0.12
   1  -3   0    2.85    0.10
   1  -3   0    2.91    0.09
  -1   3   0    2.82    0.12
  -1   3   0    3.05    0.09
  -2  -3   0    0.82    0.09
   2  -3   0    1.02    0.07
  -2   3   0    0.88    0.06
  -2   3   0    0.92    0.10
   3  -3   0   20.59    0.46
  -3  -3   0   19.94    0.50
  -3   3   0   20.98    0.44
  -3   3   0   20.52    0.52
   4  -3   0   19.68    0.50
  -4  -3   0   21.45    0.55
  -4   3   0   19.89    0.47
  -4   3   0   20.58    0.56
   5  -3   0    7.37    0.30
  -5  -3   0    7.52    0.33
  -5   3   0    7.28    0.35
  -5   3   0    7.30    0.28
   6  -3   0    0.32    0.09
  -6  -3   0    0.24    0.09
  -6   3   0    0.16    0.11
  -6   3   0    0.27    0.09
  -7  -3   0    0.04    0.08
  -7   3   0    0.00    0.10
  -7   3   0    0.27    0.10
   0  -4   0   36.77    0.68
   0   4   0   37.00    0.66
   0   4   0   36.69    0.68
   1  -4   0    0.44    0.05
  -1  -4   0    0.51    0.07
  -1   4   0    0.49    0.05
   1   4   0    0.56    0.08
  -1   4   0    0.40    0.06
   2  -4   0    7.51    0.21
  -2   4   0    7.26    0.25
  -2   4   0    7.67    0.18
   3  -4   0    0.16    0.05
  -3  -4   0    0.29    0.07
  -3   4   0    0.29    0.05
  -3   4   0    0.29    0.07
  -4  -4   0    0.29    0.08
   4  -4   0    0.39    0.08
  -4   4   0    0.52    0.07
  -4   4   0    0.35    0.09
  -5  -4   0   -0.04    0.05
   5  -4   0   -0.03    0.05
  -5   4   0    0.02    0.05
  -5   4   0   -0.05    0.05
   6  -4   0    0.35    0.09
  -6  -4   0    0.23    0.09
  -6   4   0    0.40    0.09
  -6   4   0    0.54    0.14
  -7  -4   0    0.13    0.09
  -7   4   0    0.16    0.12
  -7   4   0    0.03    0.07
   0  -5   0    0.02    0.03
   0   5   0    0.02    0.03
   0   5   0    0.01    0.02
   1  -5   0    2.12    0.10
  -1  -5   0    1.84    0.11
   1   5   0    1.83    0.13
  -1   5   0    2.06    0.12
  -1   5   0    1.98    0.09
  -2  -5   0    5.61    0.22
   2  -5   0    5.27    0.18
  -2   5   0    5.44    0.22
  -2   5   0    5.48    0.16
   3  -5   0    0.12    0.04
  -3  -5   0    0.13    0.06
  -3   5   0    0.20    0.07
  -3   5   0    0.12    0.03
   4  -5   0    0.05    0.05
  -4  -5   0    0.01    0.05
  -4   5   0   -0.04    0.03
  -4   5   0    0.01    0.05
  -5  -5   0    0.09    0.07
   5  -5   0   -0.01    0.05
  -5   5   0    0.01    0.06
  -5   5   0    0.05    0.05
  -6  -5   0    0.06    0.09
  -6   5   0    0.07    0.07
  -6   5   0    0.12    0.07
  -7  -5   0    0.19    0.10
  -7   5   0    0.19    0.13
   0  -6   0    4.77    0.18
   0   6   0    4.87    0.19
   0   6   0    4.90    0.17
   1  -6   0    3.88    0.15
  -1  -6   0    3.93    0.18
  -1   6   0    3.74    0.16
  -1   6   0    3.62    0.14
   1   6   0    3.74    0.19
  -2  -6   0    4.35    0.20
   2  -6   0    4.61    0.17
  -2   6   0    4.45    0.15
  -2   6   0    4.03    0.19
   3  -6   0    0.97    0.10
  -3  -6   0    0.85    0.12
  -3   6   0    0.74    0.11
  -3   6   0    1.08    0.08
  -4  -6   0   -0.02    0.06
   4  -6   0    0.07    0.05
  -4   6   0    0.04    0.04
  -4   6   0   -0.07    0.04
   5  -6   0    0.00    0.05
  -5  -6   0   -0.02    0.06
  -5   6   0    0.01    0.04
  -5   6   0    0.00    0.06
  -6  -6   0   -0.08    0.05
  -6   6   0    0.01    0.08
   0  -7   0   -0.07    0.03
   0   7   0    0.05    0.04
   0   7   0    0.03    0.03
  -1  -7   0    6.06    0.24
   1  -7   0    5.95    0.21
   1   7   0    6.06    0.26
  -1   7   0    5.78    0.21
  -1   7   0    5.53    0.21
   2  -7   0   16.35    0.41
  -2  -7   0   17.12    0.47
  -2   7   0   16.67    0.45
  -2   7   0   16.81    0.38
  -3  -7   0    2.99    0.20
   3  -7   0    2.73    0.16
  -3   7   0    2.64    0.18
  -3   7   0    3.01    0.13
  -4  -7   0    0.35    0.09
   4  -7   0    0.43    0.09
  -4   7   0    0.58    0.08
  -4   7   0    0.33    0.10
  -5  -7   0    0.20    0.09
   5  -7   0    0.19    0.07
  -5   7   0    0.18    0.07
  -5   7   0    0.17    0.09
  -6  -7   0    0.04    0.08
  -6   7   0   -0.06    0.06
   0  -8   0    2.44    0.15
   0   8   0    2.04    0.12
   0   8   0    2.37    0.16
   1  -8   0    0.20    0.06
  -1  -8   0    0.28    0.07
  -1   8   0    0.31    0.07
  -1   8   0    0.24    0.07
  -2  -8   0    0.19    0.07
   2  -8   0    0.44    0.08
  -2   8   0    0.28    0.06
  -2   8   0    0.32    0.08
  -3  -8   0    1.74    0.18
   3  -8   0    1.80    0.16
  -3   8   0    1.87    0.12
  -3   8   0    1.63    0.17
  -4  -8   0    0.11    0.08
   4  -8   0    0.01    0.06
  -4   8   0   -0.03    0.05
  -4   8   0    0.03    0.05
  -5  -8   0    0.00    0.07
  -5   8   0    0.04    0.07
  -6  -8   0    0.03    0.09
  -6   8   0    0.04    0.08
   0  -9   0    0.01    0.04
   0   9   0   -0.03    0.05
   0   9   0   -0.01    0.03
  -1  -9   0    0.19    0.07
   1  -9   0    0.09    0.05
  -1   9   0    0.30    0.07
  -1   9   0    0.13    0.06
   2  -9   0    1.17    0.13
  -2  -9   0    1.09    0.14
  -2   9   0    1.13    0.14
  -2   9   0    1.28    0.13
   3  -9   0    1.62    0.16
  -3  -9   0    1.71    0.19
  -3   9   0    1.56    0.17
  -3   9   0    2.04    0.13
   4  -9   0   -0.07    0.04
  -4  -9   0    0.00    0.07
  -4   9   0   -0.03    0.05
  -5  -9   0    0.76    0.15
  -5   9   0    0.94    0.17
   0 -10   0   -0.04    0.04
   0  10   0    0.06    0.08
   0  10   0    0.11    0.05
  -1 -10   0    0.68    0.12
   1 -10   0    0.73    0.12
  -1  10   0    0.91    0.12
  -1  10   0    0.63    0.11
  -2 -10   0    0.73    0.12
   2 -10   0    0.59    0.10
  -2  10   0    0.71    0.11
  -2  10   0    0.51    0.10
   3 -10   0    2.95    0.19
  -3 -10   0    2.64    0.24
  -3  10   0    2.60    0.23
  -3  10   0    3.05    0.18
   4 -10   0    0.77    0.13
  -4 -10   0    0.66    0.14
  -4  10   0    0.57    0.13
  -5 -10   0    1.08    0.19
  -5  10   0    1.28    0.20
   0 -11   0    0.10    0.07
   0  11   0   -0.03    0.07
   0  11   0   -0.04    0.06
   1 -11   0    1.04    0.14
  -1 -11   0    1.07    0.14
  -1  11   0    1.14    0.14
  -1  11   0    1.24    0.16
  -2 -11   0    0.02    0.07
   2 -11   0   -0.03    0.05
  -2  11   0   -0.03    0.06
  -2  11   0    0.08    0.07
   3 -11   0    0.24    0.08
  -3 -11   0    0.14    0.09
  -3  11   0    0.27    0.09
  -4 -11   0    0.03    0.08
  -4  11   0    0.14    0.09
   0 -12   0    7.14    0.32
   0  12   0    7.42    0.30
   1 -12   0    0.79    0.13
  -1 -12   0    0.88    0.14
  -1  12   0    0.83    0.15
  -1  12   0    0.83    0.13
   2 -12   0    0.30    0.09
  -2 -12   0    0.17    0.09
  -2  12   0    0.33    0.11
  -2  12   0    0.26    0.09
  -3 -12   0   -0.03    0.07
   3 -12   0   -0.06    0.06
  -3  12   0    0.07    0.08
   0 -13   0    0.05    0.07
   0  13   0    0.00    0.07
  -1 -13   0    1.75    0.21
   1 -13   0    1.79    0.20
  -1  13   0    2.06    0.23
  -1  13   0    2.08    0.21
  -2 -13   0   -0.04    0.07
   2 -13   0    0.04    0.07
  -2  13   0    0.03    0.06
   0 -14   0    1.03    0.17
   0  14   0    1.34    0.18
  -7   0   1   -0.07    0.07
  -7   0   1    0.05    0.08
   6   0  -1   -0.02    0.07
  -6   0   1   -0.12    0.07
   5   0  -1    3.28    0.21
   4   0  -1    0.06    0.05
   3   0  -1    1.64    0.13
   2   0  -1   -0.03    0.02
  -1   0   1  140.96    2.29
   0   0  -1   -0.06    0.00
   0   0   1   -0.06    0.00
   0   0   1   -0.05    0.00
   1   0   1    0.57    0.04
  -1   0  -1    0.54    0.04
   2   0   1    0.01    0.02
   3   0   1    3.00    0.14
   4   0   1   -0.01    0.03
   5   0   1    5.49    0.26
  -5   0  -1    6.17    0.29
  -5   0  -1    6.83    0.27
  -6   0  -1   -0.05    0.07
  -6   0  -1    0.09    0.08
  -7   0  -1    0.21    0.09
  -7   0  -1    0.29    0.12
   7  -1  -1   -0.04    0.08
  -7  -1   1   -0.08    0.09
  -7  -1   1    0.07    0.08
  -7   1   1   -0.02    0.07
  -7   1   1   -0.01    0.07
  -7   1   1   -0.09    0.07
   6  -1  -1    1.47    0.18
  -6  -1   1    1.26    0.17
  -6   1   1    1.48    0.19
   5  -1  -1    2.53    0.22
  -5   1   1    2.60    0.22
   5   1  -1    2.50    0.22
   4  -1  -1    1.90    0.16
   4   1  -1    1.87    0.17
   3  -1  -1    0.33    0.07
   3   1  -1    0.29    0.06
   2  -1  -1   16.64    0.37
   2   1  -1   17.06    0.39
  -1  -1   1   37.57    0.66
   1  -1  -1   36.70    0.65
  -1  -1   1   38.22    0.67
  -1   1   1   36.75    0.62
  -1   1   1   37.11    0.66
  -1   1   1   37.42    0.65
   0  -1  -1   39.11    0.63
   0  -1   1   37.18    0.63
   0  -1   1   38.39    0.62
   0  -1  -1   37.73    0.63
   0  -1   1   38.28    0.62
   0   1   1   38.30    0.63
   0   1   1   37.60    0.62
   0   1  -1   37.13    0.62
   0   1  -1   38.06    0.62
   0   1  -1   37.61    0.63
  -1  -1  -1    2.35    0.08
   1  -1   1    2.34    0.07
   1  -1   1    2.27    0.08
  -1   1  -1    2.27    0.06
  -1   1  -1    2.11    0.08
   2  -1   1    5.29    0.16
  -2  -1  -1    5.69    0.17
  -2   1  -1    5.07    0.16
  -2   1  -1    5.57    0.16
   3  -1   1    0.01    0.03
  -3  -1  -1    0.05    0.04
  -3   1  -1    0.09    0.04
  -4  -1  -1    0.61    0.09
   4  -1   1    0.62    0.09
  -4   1  -1    0.63    0.10
   5  -1   1    1.40    0.15
  -5  -1  -1    1.18    0.14
  -5   1  -1    1.36    0.16
  -6  -1  -1    2.34    0.22
  -6  -1  -1    2.41    0.25
  -6   1  -1    2.16    0.21
  -6   1  -1    2.86    0.25
  -7  -1  -1    0.05    0.08
  -7  -1  -1    0.02    0.10
  -7   1  -1    0.21    0.11
  -7   1  -1    0.17    0.09
  -7  -2   1    0.30    0.10
   7  -2  -1    0.29    0.10
  -7   2   1    0.05    0.08
  -7   2   1    0.22    0.11
   6  -2  -1    3.41    0.24
  -6  -2   1    3.32    0.23
  -6   2   1    3.40    0.22
  -6   2   1    3.59    0.26
  -5  -2   1   11.20    0.40
   5  -2  -1   10.69    0.38
  -5   2   1   10.86    0.36
   4  -2  -1    1.93    0.16
  -4  -2   1    1.56    0.15
  -4   2   1    1.94    0.14
   3  -2  -1    0.35    0.07
  -3  -2   1    0.32    0.07
   3   2  -1    0.34    0.08
  -3   2   1    0.28    0.05
   2  -2  -1   24.00    0.49
  -2  -2   1   23.77    0.51
  -2   2   1   23.56    0.51
  -2   2   1   24.03    0.45
   2   2  -1   24.87    0.53
   1  -2  -1    7.74    0.18
   1  -2  -1    7.87    0.15
  -1  -2   1    8.18    0.21
   1   2  -1    8.11    0.21
  -1   2   1    7.77    0.20
  -1   2   1    7.91    0.15
  -1   2   1    7.84    0.18
   0  -2  -1    9.66    0.20
   0  -2   1    9.39    0.19
   0  -2  -1    9.44    0.19
   0  -2  -1    9.58    0.19
   0  -2   1    9.00    0.19
   0  -2   1    9.52    0.19
   0   2  -1    9.30    0.20
   0   2  -1    9.18    0.20
   0   2  -1    9.14    0.19
   0   2   1    9.47    0.19
   0   2   1    9.31    0.20
  -1  -2  -1    8.48    0.21
   1  -2   1    8.82    0.18
   1  -2   1    8.63    0.19
  -1   2  -1    8.95    0.17
  -1   2  -1    8.67    0.18
  -1   2  -1    8.56    0.22
  -2  -2  -1    2.33    0.12
   2  -2   1    2.18    0.09
  -2   2  -1    2.41    0.09
  -2   2  -1    2.23    0.10
   3  -2   1    1.85    0.11
  -3  -2  -1    2.06    0.13
  -3   2  -1    2.18    0.12
   4  -2   1    5.48    0.22
  -4  -2  -1    5.23    0.23
  -4   2  -1    5.82    0.23
  -5  -2  -1    1.07    0.14
   5  -2   1    1.09    0.14
  -5   2  -1    1.10    0.14
  -6  -2  -1    2.13    0.21
   6  -2   1    2.36    0.21
  -6   2  -1    2.21    0.21
  -7  -2  -1    0.01    0.07
  -7  -2  -1   -0.13    0.09
  -7   2  -1    0.10    0.08
  -7   2  -1   -0.02    0.08
  -7  -3   1    0.12    0.09
  -7   3   1   -0.08    0.05
  -7   3   1   -0.03    0.07
  -6  -3   1    0.61    0.13
   6  -3  -1    0.51    0.12
  -6   3   1    0.34    0.10
  -6   3   1    0.59    0.15
   5  -3  -1    7.17    0.31
  -5  -3   1    8.04    0.34
  -5   3   1    7.03    0.27
  -5   3   1    7.36    0.35
  -4  -3   1    5.80    0.26
   4  -3  -1    6.00    0.25
  -4   3   1    5.54    0.26
  -4   3   1    6.03    0.22
  -3  -3   1    0.00    0.04
   3  -3  -1    0.16    0.05
  -3   3   1    0.02    0.03
  -3   3   1    0.10    0.05
   2  -3  -1    9.22    0.24
   2  -3  -1    8.97    0.22
  -2  -3   1    8.71    0.27
  -2   3   1    9.11    0.20
  -2   3   1    9.24    0.27
   1  -3  -1   28.42    0.53
  -1  -3   1   28.84    0.56
   1  -3  -1   28.48    0.49
  -1   3   1   28.41    0.49
   1   3  -1   28.84    0.57
  -1   3   1   28.56    0.55
   0  -3  -1   31.35    0.56
   0  -3   1   31.20    0.57
   0  -3  -1   32.63    0.58
   0   3  -1   32.13    0.56
   0   3  -1   31.00    0.57
   0   3   1   30.72    0.57
   0   3   1   32.52    0.57
  -1  -3  -1    0.67    0.07
   1  -3   1    0.68    0.05
  -1   3  -1    0.64    0.07
  -1   3  -1    0.64    0.05
  -1   3  -1    0.60    0.04
  -2  -3  -1    1.81    0.12
   2  -3   1    1.79    0.09
  -2   3  -1    1.75    0.08
  -2   3  -1    1.70    0.12
  -3  -3  -1    5.79    0.23
   3  -3   1    5.85    0.19
  -3   3  -1    6.03    0.19
  -3   3  -1    5.96    0.25
   4  -3   1    7.71    0.27
  -4  -3  -1    7.93    0.29
  -4   3  -1    7.42    0.26
  -5  -3  -1    3.22    0.21
   5  -3   1    3.36    0.19
  -5   3  -1    3.13    0.19
  -6  -3  -1    0.44    0.11
   6  -3   1    0.59    0.11
  -6   3  -1    0.50    0.14
  -6   3  -1    0.45    0.10
  -7  -3  -1    0.29    0.10
  -7   3  -1    0.34    0.11
  -7   3  -1    0.15    0.10
  -7  -4   1    0.43    0.12
  -7   4   1    0.81    0.17
   6  -4  -1    0.52    0.12
  -6  -4   1    0.51    0.12
  -6   4   1    0.40    0.09
  -6   4   1    0.66    0.15
  -5  -4   1    0.95    0.15
   5  -4  -1    1.05    0.14
  -5   4   1    1.27    0.18
  -5   4   1    0.85    0.11
   4  -4  -1    1.40    0.14
  -4  -4   1    1.28    0.15
  -4   4   1    1.46    0.10
  -4   4   1    1.30    0.16
   3  -4  -1    0.48    0.07
  -3  -4   1    0.46    0.08
  -3   4   1    0.40    0.05
  -3   4   1    0.45    0.09
   2  -4  -1    5.48    0.18
  -2  -4   1    5.16    0.21
  -2   4   1    5.66    0.14
  -2   4   1    5.76    0.21
   1  -4  -1   15.76    0.34
   1  -4  -1   15.33    0.29
  -1  -4   1   15.49    0.37
  -1   4   1   15.33    0.35
  -1   4   1   15.38    0.30
   1   4  -1   15.80    0.38
   1  -4   1    3.77    0.12
  -1  -4  -1    4.11    0.15
  -1   4  -1    4.20    0.15
  -1   4  -1    4.00    0.12
  -2  -4  -1   47.13    0.90
   2  -4   1   46.31    0.83
  -2   4  -1   46.38    0.92
  -2   4  -1   46.74    0.81
   3  -4   1    4.07    0.16
  -3  -4  -1    4.20    0.20
  -3   4  -1    4.31    0.21
  -3   4  -1    3.97    0.15
   4  -4   1    2.18    0.14
  -4  -4  -1    2.17    0.19
  -4   4  -1    2.32    0.21
  -4   4  -1    2.37    0.14
   5  -4   1   -0.04    0.04
  -5  -4  -1   -0.05    0.06
  -5   4  -1    0.03    0.05
  -5   4  -1    0.00    0.06
  -6  -4  -1    0.08    0.08
   6  -4   1    0.03    0.07
  -6   4  -1    0.00    0.06
  -6   4  -1   -0.05    0.08
  -7  -4  -1    0.14    0.09
  -7   4  -1    0.15    0.09
  -7   4  -1    0.06    0.09
  -7  -5   1   -0.03    0.09
  -7   5   1    0.24    0.13
  -6  -5   1    0.06    0.07
   6  -5  -1    0.00    0.07
  -6   5   1    0.01    0.06
  -6   5   1   -0.04    0.07
  -5  -5   1   -0.02    0.06
   5  -5  -1    0.00    0.05
  -5   5   1   -0.04    0.04
  -5   5   1    0.03    0.07
   4  -5  -1    0.03    0.04
  -4  -5   1    0.00    0.05
  -4   5   1   -0.04    0.03
  -4   5   1   -0.02    0.05
  -3  -5   1    2.76    0.17
   3  -5  -1    2.68    0.15
  -3   5   1    2.93    0.11
  -3   5   1    2.45    0.16
  -2  -5   1   17.03    0.45
   2  -5  -1   17.53    0.40
  -2   5   1   16.75    0.43
  -2   5   1   17.46    0.34
  -1  -5   1   17.56    0.41
   1  -5  -1   17.02    0.38
  -1   5   1   17.60    0.36
  -1   5   1   17.12    0.40
   1   5  -1   17.33    0.43
   0  -5   1    2.07    0.10
   0  -5  -1    1.94    0.10
   0   5  -1    1.93    0.09
   0   5  -1    2.00    0.11
   0   5   1    2.11    0.10
   0   5   1    2.02    0.11
  -1  -5  -1    0.91    0.09
   1  -5   1    1.05    0.07
  -1   5  -1    1.03    0.10
  -1   5  -1    1.08    0.08
  -2  -5  -1   19.54    0.47
   2  -5   1   18.75    0.41
  -2   5  -1   19.01    0.39
  -2   5  -1   18.73    0.47
  -3  -5  -1   -0.01    0.04
   3  -5   1    0.05    0.03
  -3   5  -1    0.00    0.04
  -3   5  -1    0.01    0.03
  -4  -5  -1    0.07    0.05
   4  -5   1    0.18    0.06
  -4   5  -1    0.12    0.05
  -4   5  -1    0.08    0.06
  -5  -5  -1   -0.05    0.05
   5  -5   1   -0.04    0.05
  -5   5  -1   -0.03    0.05
  -5   5  -1    0.03    0.06
  -6  -5  -1    0.05    0.07
  -6   5  -1    0.12    0.09
  -6   5  -1   -0.02    0.05
  -7  -5  -1   -0.03    0.07
  -7   5  -1    0.11    0.09
  -6  -6   1    0.29    0.11
  -6   6   1    0.27    0.10
   5  -6  -1   -0.03    0.05
  -5  -6   1   -0.05    0.06
  -5   6   1    0.04    0.07
  -5   6   1    0.04    0.04
  -4  -6   1    0.03    0.07
   4  -6  -1    0.14    0.06
  -4   6   1    0.02    0.06
  -4   6   1    0.18    0.05
  -3  -6   1    0.32    0.08
   3  -6  -1    0.45    0.08
  -3   6   1    0.45    0.09
  -3   6   1    0.40    0.06
   2  -6  -1    0.05    0.04
  -2  -6   1    0.11    0.05
  -2   6   1    0.12    0.05
  -2   6   1    0.01    0.02
   1  -6  -1    6.65    0.21
  -1  -6   1    6.94    0.24
  -1   6   1    6.86    0.20
   1   6  -1    6.68    0.26
  -1   6   1    7.15    0.23
   0  -6  -1    1.33    0.11
   0  -6   1    1.37    0.11
   0   6   1    1.26    0.09
   0   6  -1    1.26    0.08
   0   6  -1    1.29    0.12
   0   6   1    1.39    0.12
  -1  -6  -1    4.92    0.20
   1  -6   1    5.12    0.17
  -1   6  -1    5.24    0.18
  -1   6  -1    4.56    0.18
   2  -6   1    0.49    0.07
  -2  -6  -1    0.50    0.09
  -2   6  -1    0.46    0.08
  -2   6  -1    0.51    0.06
  -3  -6  -1    0.81    0.12
   3  -6   1    1.13    0.11
  -3   6  -1    0.97    0.13
  -3   6  -1    1.03    0.09
  -4  -6  -1    0.21    0.07
   4  -6   1    0.03    0.04
  -4   6  -1    0.08    0.06
  -4   6  -1    0.15    0.05
   5  -6   1    0.00    0.05
  -5  -6  -1   -0.02    0.06
  -5   6  -1   -0.05    0.04
  -5   6  -1   -0.02    0.06
  -6  -6  -1   -0.08    0.06
  -6   6  -1    0.01    0.06
  -6   6  -1   -0.09    0.06
  -6  -7   1    0.07    0.08
  -6   7   1    0.05    0.09
  -5  -7   1    0.05    0.07
   5  -7  -1    0.03    0.06
  -5   7   1    0.15    0.09
   4  -7  -1   -0.04    0.04
  -4  -7   1    0.02    0.06
  -4   7   1   -0.02    0.04
  -4   7   1    0.08    0.07
  -3  -7   1    0.04    0.05
   3  -7  -1    0.01    0.04
  -3   7   1    0.00    0.03
  -3   7   1    0.02    0.05
  -2  -7   1    8.45    0.31
   2  -7  -1    7.95    0.26
  -2   7   1    8.21    0.23
  -2   7   1    8.65    0.29
  -1  -7   1   -0.03    0.04
   1  -7  -1   -0.01    0.03
   1   7  -1    0.02    0.03
   1   7  -1    0.00    0.05
  -1   7   1    0.00    0.04
  -1   7   1    0.03    0.04
   0  -7   1    0.03    0.04
   0  -7  -1    0.04    0.04
   0   7  -1    0.04    0.04
   0   7   1    0.07    0.04
   0   7  -1    0.00    0.03
   0   7   1    0.01    0.04
   1  -7   1    0.60    0.08
  -1  -7  -1    0.44    0.08
  -1   7  -1    0.47    0.08
  -1   7  -1    0.45    0.07
   2  -7   1    1.35    0.12
  -2  -7  -1    1.00    0.12
  -2   7  -1    1.07    0.10
  -2   7  -1    1.10    0.13
   3  -7   1    0.13    0.05
  -3  -7  -1    0.06    0.06
  -3   7  -1    0.03    0.05
  -3   7  -1    0.09    0.04
  -4  -7  -1    0.00    0.06
   4  -7   1   -0.01    0.05
  -4   7  -1   -0.02    0.05
  -4   7  -1    0.07    0.05
  -5  -7  -1    0.20    0.09
  -5   7  -1    0.14    0.09
  -5   7  -1    0.17    0.06
  -6  -7  -1   -0.08    0.07
  -6   7  -1    0.07    0.08
  -6  -8   1    0.46    0.13
  -6   8   1    0.25    0.11
   5  -8  -1    0.61    0.12
  -5  -8   1    0.54    0.13
  -5   8   1    0.34    0.11
   4  -8  -1    0.56    0.11
  -4  -8   1    0.64    0.13
  -4   8   1    0.70    0.08
  -4   8   1    0.54    0.11
   3  -8  -1    0.56    0.10
  -3  -8   1    0.53    0.11
  -3   8   1    0.40    0.09
  -3   8   1    0.61    0.08
  -2  -8   1    3.62    0.21
   2  -8  -1    3.80    0.18
  -2   8   1    3.77    0.20
  -2   8   1    3.54    0.16
   1  -8  -1   -0.03    0.03
  -1  -8   1    0.08    0.05
  -1   8   1    0.08    0.04
   1   8  -1    0.05    0.06
  -1   8   1    0.00    0.04
   0  -8   1    0.30    0.07
   0  -8  -1    0.25    0.07
   0   8  -1    0.27    0.07
   0   8   1    0.40    0.08
   0   8   1    0.41    0.07
   0   8  -1    0.43    0.07
   1  -8   1    0.28    0.06
  -1  -8  -1    0.28    0.07
  -1   8  -1    0.13    0.06
  -1   8  -1    0.13    0.05
   2  -8   1    0.46    0.08
  -2  -8  -1    0.40    0.09
  -2   8  -1    0.42    0.09
  -2   8  -1    0.40    0.07
  -3  -8  -1    0.97    0.14
   3  -8   1    1.07    0.12
  -3   8  -1    0.85    0.13
  -3   8  -1    0.99    0.10
  -4  -8  -1    0.62    0.13
   4  -8   1    0.47    0.09
  -4   8  -1    0.42    0.12
  -4   8  -1    0.81    0.10
  -5  -8  -1    0.00    0.07
  -5   8  -1   -0.05    0.07
  -6  -8  -1   -0.02    0.08
  -6   8  -1    0.09    0.09
  -5  -9   1    0.05    0.08
  -5   9   1    0.25    0.11
  -4  -9   1    0.19    0.09
   4  -9  -1    0.32    0.09
  -4   9   1    0.14    0.08
  -3  -9   1    2.09    0.21
   3  -9  -1    2.45    0.17
  -3   9   1    2.55    0.22
  -3   9   1    2.39    0.14
   2  -9  -1    0.21    0.07
  -2  -9   1    0.03    0.06
  -2   9   1    0.08    0.06
  -2   9   1    0.24    0.06
   1  -9  -1    0.01    0.04
  -1  -9   1    0.00    0.05
  -1   9   1    0.01    0.05
   1   9  -1    0.10    0.08
  -1   9   1   -0.03    0.04
   0  -9  -1    0.71    0.10
   0  -9   1    0.65    0.10
   0   9  -1    0.63    0.09
   0   9   1    0.69    0.10
   0   9   1    0.64    0.11
   0   9  -1    0.48    0.10
  -1  -9  -1   -0.01    0.04
   1  -9   1   -0.03    0.04
  -1   9  -1    0.02    0.05
  -1   9  -1    0.01    0.05
  -2  -9  -1    0.48    0.10
   2  -9   1    0.66    0.10
  -2   9  -1    0.30    0.09
  -2   9  -1    0.44    0.08
   3  -9   1    0.29    0.08
  -3  -9  -1    0.16    0.08
  -3   9  -1    0.32    0.07
  -3   9  -1    0.21    0.08
  -4  -9  -1    0.01    0.07
   4  -9   1    0.12    0.07
  -4   9  -1    0.16    0.07
  -4   9  -1    0.35    0.11
  -5  -9  -1    0.33    0.12
  -5   9  -1    0.34    0.12
  -5 -10   1    0.32    0.13
  -5  10   1    0.25    0.10
   4 -10  -1    0.28    0.09
  -4 -10   1    0.25    0.10
  -4  10   1    0.40    0.12
  -3 -10   1    0.97    0.15
   3 -10  -1    0.80    0.13
  -3  10   1    0.95    0.14
   2 -10  -1    0.10    0.06
  -2 -10   1    0.11    0.07
  -2  10   1    0.06    0.05
  -2  10   1    0.15    0.07
  -1 -10   1    0.12    0.07
   1 -10  -1    0.09    0.06
  -1  10   1    0.11    0.06
  -1  10   1    0.06    0.06
   1  10  -1    0.05    0.08
   0 -10  -1    1.02    0.13
   0 -10   1    0.84    0.12
   0  10  -1    1.12    0.16
   0  10  -1    1.02    0.12
   0  10   1    1.23    0.14
  -1 -10  -1    0.39    0.09
   1 -10   1    0.28    0.08
  -1  10  -1    0.32    0.08
  -1  10  -1    0.29    0.09
   2 -10   1    1.26    0.14
  -2 -10  -1    1.05    0.15
  -2  10  -1    1.27    0.14
  -2  10  -1    1.02    0.14
   3 -10   1    1.67    0.17
  -3 -10  -1    1.37    0.18
  -3  10  -1    1.40    0.17
  -3  10  -1    1.39    0.15
  -4 -10  -1    0.19    0.10
  -4  10  -1    0.24    0.09
  -5 -10  -1    0.18    0.10
  -5  10  -1    0.60    0.14
   4 -11  -1    0.05    0.07
  -4 -11   1    0.08    0.08
  -4  11   1    0.07    0.08
   3 -11  -1    0.58    0.12
  -3 -11   1    0.64    0.13
  -3  11   1    1.02    0.16
   2 -11  -1    0.04    0.05
  -2 -11   1    0.02    0.06
  -2  11   1    0.00    0.06
  -2  11   1   -0.05    0.06
  -1 -11   1    0.77    0.13
   1 -11  -1    0.83    0.13
  -1  11   1    0.83    0.14
  -1  11   1    0.78    0.12
   0 -11  -1    4.33    0.24
   0 -11   1    4.20    0.23
   0  11  -1    4.78    0.23
   0  11   1    4.56    0.23
   0  11  -1    4.20    0.27
   1 -11   1    0.17    0.08
  -1 -11  -1    0.13    0.08
  -1  11  -1    0.16    0.07
  -1  11  -1    0.07    0.08
   2 -11   1    0.16    0.07
  -2 -11  -1    0.14    0.08
  -2  11  -1    0.27    0.09
  -2  11  -1    0.29    0.08
  -3 -11  -1    0.08    0.08
   3 -11   1    0.05    0.06
  -3  11  -1    0.00    0.06
  -4 -11  -1    0.09    0.08
  -4  11  -1    0.15    0.09
  -3 -12   1    0.09    0.08
   3 -12  -1    0.06    0.06
  -3  12   1    0.09    0.07
  -2 -12   1    0.09    0.07
   2 -12  -1   -0.02    0.05
  -2  12   1    0.07    0.07
  -1 -12   1    5.14    0.29
   1 -12  -1    5.11    0.28
  -1  12   1    5.22    0.26
   0 -12   1    0.72    0.14
   0 -12  -1    1.19    0.17
   0  12  -1    0.92    0.14
   0  12  -1    0.73    0.16
   0  12   1    1.23    0.16
  -1 -12  -1    5.63    0.29
   1 -12   1    6.01    0.29
  -1  12  -1    5.72    0.27
  -1  12  -1    6.17    0.32
   2 -12   1    0.06    0.06
  -2 -12  -1   -0.02    0.07
  -2  12  -1    0.00    0.07
  -2  12  -1    0.02    0.06
  -3 -12  -1   -0.01    0.06
   3 -12   1    0.02    0.06
  -3  12  -1   -0.02    0.06
   2 -13  -1   -0.04    0.06
  -2 -13   1   -0.11    0.07
  -2  13   1   -0.05    0.06
  -1 -13   1    1.00    0.16
   1 -13  -1    1.11    0.17
  -1  13   1    1.28    0.17
   0 -13   1    1.19    0.17
   0 -13  -1    0.78    0.14
   0  13   1    1.02    0.16
   0  13  -1    0.81    0.14
   1 -13   1    0.09    0.08
  -1 -13  -1    0.09    0.08
  -1  13  -1    0.23    0.09
  -1  13  -1    0.19    0.10
   2 -13   1    0.23    0.09
  -2 -13  -1    0.28    0.10
  -2  13  -1    0.27    0.09
   0 -14  -1    0.14    0.08
   0 -14   1    0.06    0.08
   0  14  -1   -0.04    0.06
  -7   0   2    0.07    0.09
  -7   0   2   -0.03    0.06
   6   0  -2    0.27    0.10
   5   0  -2    0.02    0.06
   4   0  -2    7.60    0.29
   3   0  -2    0.04    0.04
   2   0  -2   31.76    0.63
  -1   0   2   -0.17    0.02
  -1   0   2   -0.16    0.02
   1   0  -2   -0.13    0.03
   0   0   2   43.19    0.69
   0   0  -2   42.12    0.69
   0   0   2   41.90    0.69
   0   0  -2   41.59    0.69
   1   0   2    0.06    0.02
  -1   0  -2    0.02    0.02
  -1   0  -2    0.05    0.01
  -2   0  -2    5.19    0.18
  -2   0  -2    5.26    0.15
  -3   0  -2    0.00    0.03
  -3   0  -2   -0.01    0.03
   3   0   2    0.00    0.03
  -4   0  -2    1.18    0.14
  -4   0  -2    0.96    0.11
  -5   0  -2    0.01    0.06
  -5   0  -2    0.03    0.04
  -6   0  -2   20.71    0.63
  -6   0  -2   22.33    0.58
  -7   0  -2    0.00    0.09
  -7   0  -2    0.01    0.07
  -7  -1   2    0.03    0.08
   7  -1  -2    0.02    0.07
  -7  -1   2    0.08    0.09
  -7   1   2    0.09    0.10
  -7   1   2    0.17    0.09
   6  -1  -2    0.33    0.11
  -6  -1   2    0.47    0.12
   6   1  -2    0.51    0.13
  -6   1   2    0.49    0.12
   5  -1  -2   -0.04    0.06
   5   1  -2    0.10    0.06
  -5   1   2   -0.07    0.04
   4  -1  -2    3.00    0.18
   4   1  -2    3.13    0.19
   3  -1  -2    0.21    0.05
   3   1  -2    0.09    0.06
   2  -1  -2    1.65    0.10
   2   1  -2    1.68    0.11
  -2   1   2    1.73    0.10
   1  -1  -2   30.87    0.56
   1   1  -2   32.07    0.59
  -1   1   2   31.94    0.56
   1   1  -2   30.95    0.57
   0  -1   2  119.47    1.93
   0  -1  -2  119.99    1.96
   0  -1   2  118.48    1.91
   0  -1  -2  120.33    1.97
   0   1   2  121.70    1.98
   0   1   2  120.78    1.97
   0   1  -2  117.79    1.96
   0   1  -2  119.09    1.93
   1  -1   2   29.36    0.52
   1  -1   2   29.52    0.48
  -1  -1  -2   28.89    0.51
   1   1   2   28.48    0.52
  -1   1  -2   28.56    0.52
  -1   1  -2   28.64    0.47
   2  -1   2   64.44    1.09
  -2  -1  -2   63.90    1.11
  -2   1  -2   65.44    1.09
  -2   1  -2   62.61    1.12
  -3  -1  -2    7.44    0.23
   3  -1   2    7.35    0.22
  -3   1  -2    7.56    0.25
  -4  -1  -2    0.38    0.07
   4  -1   2    0.42    0.08
  -4   1  -2    0.48    0.09
   5  -1   2    1.58    0.16
  -5  -1  -2    1.83    0.16
  -5   1  -2    1.89    0.19
  -6  -1  -2    1.78    0.22
  -6  -1  -2    1.77    0.19
  -6   1  -2    1.64    0.17
  -6   1  -2    1.80    0.21
  -7  -1  -2    0.76    0.17
  -7  -1  -2    0.77    0.14
  -7   1  -2    0.85    0.16
  -7  -2   2    0.20    0.11
   7  -2  -2    0.21    0.10
  -7   2   2    0.06    0.09
  -7   2   2    0.21    0.09
  -6  -2   2    2.40    0.23
   6  -2  -2    2.24    0.23
  -6   2   2    2.34    0.25
  -6   2   2    2.92    0.21
  -5  -2   2   11.56    0.41
   5  -2  -2   11.13    0.40
   5   2  -2   12.74    0.44
  -5   2   2   11.20    0.42
  -5   2   2   12.32    0.38
   4  -2  -2    0.52    0.09
  -4   2   2    0.51    0.08
   4   2  -2    0.43    0.09
  -4   2   2    0.67    0.11
   3  -2  -2    1.96    0.13
  -3   2   2    2.13    0.11
   3   2  -2    1.66    0.15
  -3   2   2    1.75    0.13
   2  -2  -2    1.32    0.09
  -2   2   2    1.46    0.09
  -2   2   2    1.41    0.07
   2   2  -2    1.51    0.13
   1  -2  -2    0.03    0.01
   1  -2  -2    0.05    0.02
  -1   2   2    0.05    0.03
   1   2  -2    0.05    0.03
   1   2  -2    0.06    0.03
  -1   2   2    0.06    0.01
   0  -2   2   21.13    0.39
   0  -2  -2   20.99    0.39
   0  -2   2   21.77    0.39
   0  -2   2   21.33    0.39
   0   2   2   21.98    0.39
   0   2  -2   21.33    0.38
   0   2  -2   21.15    0.39
   0   2  -2   21.31    0.39
   0   2   2   20.03    0.41
  -1  -2  -2   24.44    0.47
   1  -2   2   24.34    0.42
  -1   2  -2   24.32    0.45
  -1   2  -2   25.20    0.41
   2  -2   2    8.04    0.19
  -2  -2  -2    8.23    0.23
  -2   2  -2    7.83    0.21
  -2   2  -2    7.98    0.18
  -3  -2  -2   30.42    0.63
   3  -2   2   29.87    0.59
  -3   2  -2   30.35    0.62
  -4  -2  -2    2.95    0.17
   4  -2   2    2.75    0.15
  -4   2  -2    2.85    0.16
  -5  -2  -2    3.92    0.21
   5  -2   2    3.69    0.19
  -5   2  -2    3.51    0.21
  -6  -2  -2    8.42    0.34
  -6   2  -2    8.31    0.32
  -6   2  -2    8.23    0.35
  -7  -2  -2    0.03    0.08
  -7  -2  -2   -0.06    0.08
  -7   2  -2    0.08    0.09
  -7  -3   2   -0.13    0.06
   7  -3  -2    0.10    0.09
  -7   3   2    0.06    0.07
  -7   3   2   -0.05    0.07
  -6  -3   2    0.48    0.12
   6  -3  -2    0.31    0.10
  -6   3   2    0.26    0.11
  -6   3   2    0.40    0.10
   5  -3  -2    0.05    0.07
  -5  -3   2    0.09    0.08
  -5   3   2    0.09    0.10
  -5   3   2    0.20    0.07
   4  -3  -2    3.46    0.19
  -4  -3   2    3.21    0.20
  -4   3   2    3.06    0.15
  -4   3   2    3.59    0.21
   3  -3  -2    0.02    0.03
  -3  -3   2    0.00    0.04
  -3   3   2    0.05    0.05
  -3   3   2    0.01    0.02
   2  -3  -2    5.44    0.18
  -2  -3   2    5.50    0.21
  -2   3   2    5.37    0.19
  -2   3   2    5.47    0.13
  -1  -3   2   38.49    0.73
   1  -3  -2   38.21    0.70
  -1  -3   2   39.15    0.65
   1  -3  -2   37.84    0.63
  -1   3   2   38.27    0.70
   1   3  -2   37.69    0.73
  -1   3   2   38.28    0.63
   0  -3  -2   64.78    1.11
   0  -3  -2   65.73    1.09
   0  -3   2   65.31    1.10
   0   3  -2   64.23    1.10
   0   3   2   65.38    1.10
   1  -3   2    0.05    0.02
  -1  -3  -2    0.09    0.03
  -1   3  -2    0.17    0.04
  -1   3  -2    0.05    0.02
  -1   3  -2    0.09    0.02
   2  -3   2   22.45    0.43
  -2  -3  -2   23.01    0.49
  -2   3  -2   23.26    0.41
  -2   3  -2   22.80    0.45
  -2   3  -2   21.61    0.51
   3  -3   2    9.26    0.24
  -3  -3  -2    8.97    0.29
  -3   3  -2    8.80    0.25
  -4  -3  -2    0.32    0.08
   4  -3   2    0.50    0.08
  -4   3  -2    0.34    0.07
  -5  -3  -2    0.11    0.07
   5  -3   2    0.11    0.05
  -5   3  -2    0.17    0.07
   6  -3   2    0.47    0.10
  -6  -3  -2    0.37    0.10
  -6   3  -2    0.43    0.11
  -7  -3  -2   -0.05    0.10
  -7  -3  -2   -0.01    0.07
  -7   3  -2    0.11    0.08
  -7   3  -2   -0.07    0.07
  -7  -4   2    0.00    0.08
  -7   4   2    0.13    0.11
  -6  -4   2    0.25    0.10
   6  -4  -2    0.41    0.11
  -6   4   2    0.50    0.09
  -6   4   2    0.33    0.12
  -5  -4   2    6.75    0.32
   5  -4  -2    6.97    0.30
  -5   4   2    6.59    0.24
  -5   4   2    6.91    0.33
   4  -4  -2    0.96    0.12
  -4  -4   2    1.09    0.14
  -4   4   2    1.20    0.10
  -4   4   2    1.02    0.14
   3  -4  -2    0.33    0.07
  -3  -4   2    0.29    0.07
  -3   4   2    0.46    0.05
  -3   4   2    0.39    0.08
   2  -4  -2    4.40    0.12
  -2  -4   2    4.34    0.19
   2  -4  -2    4.18    0.16
  -2   4   2    4.30    0.18
  -2   4   2    4.35    0.11
  -1  -4   2    0.03    0.03
   1  -4  -2    0.05    0.02
   1  -4  -2    0.03    0.01
   1   4  -2    0.04    0.04
  -1   4   2    0.08    0.03
  -1   4   2    0.05    0.02
   0  -4  -2    6.84    0.19
   0  -4   2    6.57    0.19
   0   4  -2    6.67    0.19
   0   4  -2    7.16    0.18
   0   4   2    6.58    0.18
   1  -4   2    1.77    0.08
  -1  -4  -2    1.82    0.10
  -1   4  -2    1.72    0.10
  -1   4  -2    1.59    0.08
  -2  -4  -2    4.47    0.18
   2  -4   2    4.36    0.14
  -2   4  -2    4.34    0.19
  -2   4  -2    4.44    0.14
  -3  -4  -2    0.16    0.06
   3  -4   2    0.27    0.05
  -3   4  -2    0.22    0.05
  -3   4  -2    0.43    0.09
   4  -4   2    1.60    0.13
  -4  -4  -2    1.48    0.15
  -4   4  -2    1.65    0.19
  -4   4  -2    1.53    0.13
  -5  -4  -2   -0.05    0.05
   5  -4   2   -0.04    0.04
  -5   4  -2   -0.01    0.05
  -5   4  -2   -0.04    0.06
  -6  -4  -2    0.21    0.08
  -6   4  -2    0.33    0.11
  -6   4  -2    0.30    0.09
  -7  -4  -2    0.38    0.11
  -7   4  -2    0.39    0.10
  -7   4  -2    0.13    0.10
  -7  -5   2   -0.06    0.06
  -7   5   2    0.16    0.11
   6  -5  -2   -0.02    0.07
  -6  -5   2    0.13    0.08
  -6   5   2    0.04    0.07
  -6   5   2    0.06    0.06
   5  -5  -2    0.25    0.08
  -5  -5   2    0.12    0.08
  -5   5   2    0.23    0.10
  -5   5   2    0.23    0.06
   4  -5  -2    0.36    0.08
  -4  -5   2    0.44    0.11
  -4   5   2    0.36    0.06
  -4   5   2    0.29    0.08
   3  -5  -2    2.69    0.15
  -3  -5   2    2.86    0.18
  -3   5   2    2.64    0.17
  -3   5   2    2.63    0.10
   2  -5  -2   12.81    0.33
  -2  -5   2   13.47    0.38
  -2   5   2   12.71    0.35
  -2   5   2   12.95    0.26
  -1  -5   2   26.03    0.56
   1  -5  -2   26.25    0.53
  -1   5   2   26.11    0.54
   1   5  -2   25.38    0.49
  -1   5   2   25.27    0.49
   1   5  -2   26.03    0.58
   0  -5   2    1.19    0.08
   0  -5  -2    1.20    0.08
   0   5   2    1.35    0.08
   0   5   2    1.22    0.10
   0   5  -2    1.15    0.07
   0   5  -2    1.26    0.11
   1  -5   2    0.17    0.04
  -1  -5  -2    0.15    0.04
  -1   5  -2    0.21    0.05
  -1   5  -2    0.10    0.03
   2  -5   2    5.29    0.16
  -2  -5  -2    5.32    0.21
  -2   5  -2    4.98    0.22
  -2   5  -2    5.58    0.17
   3  -5   2    0.27    0.05
  -3  -5  -2    0.27    0.07
  -3   5  -2    0.21    0.07
  -3   5  -2    0.29    0.05
  -4  -5  -2   -0.02    0.05
   4  -5   2    0.02    0.04
  -4   5  -2    0.04    0.04
  -4   5  -2    0.05    0.06
   5  -5   2    0.53    0.09
  -5  -5  -2    0.51    0.11
  -5   5  -2    0.50    0.09
  -5   5  -2    0.40    0.11
  -6  -5  -2    0.08    0.07
  -6   5  -2    0.12    0.07
  -6   5  -2    0.14    0.10
  -7  -5  -2    0.06    0.08
  -7   5  -2    0.09    0.09
   6  -6  -2    0.36    0.11
  -6  -6   2    0.51    0.13
  -6   6   2    0.61    0.14
  -5  -6   2    0.16    0.08
   5  -6  -2    0.14    0.07
  -5   6   2   -0.02    0.06
  -5   6   2    0.14    0.05
   4  -6  -2    0.07    0.05
  -4  -6   2   -0.05    0.04
  -4   6   2    0.02    0.06
  -4   6   2    0.00    0.03
  -3  -6   2    0.00    0.05
   3  -6  -2   -0.01    0.03
  -3   6   2    0.01    0.03
  -3   6   2   -0.01    0.04
   2  -6  -2    7.15    0.24
  -2  -6   2    7.17    0.27
  -2   6   2    6.66    0.18
  -2   6   2    6.83    0.25
  -1  -6   2    7.32    0.25
   1  -6  -2    7.31    0.23
  -1   6   2    7.18    0.21
   1   6  -2    7.20    0.27
  -1   6   2    7.37    0.24
   1   6  -2    7.31    0.20
   0  -6   2    0.06    0.03
   0  -6  -2    0.14    0.05
   0   6   2    0.17    0.04
   0   6   2    0.10    0.04
   0   6  -2    0.08    0.04
   0   6  -2    0.16    0.05
   1  -6   2    1.46    0.09
  -1  -6  -2    1.39    0.13
  -1   6  -2    1.48    0.10
  -1   6  -2    1.25    0.10
  -2  -6  -2    0.84    0.11
   2  -6   2    1.00    0.09
  -2   6  -2    0.96    0.12
  -2   6  -2    0.86    0.08
  -3  -6  -2   -0.05    0.03
   3  -6   2    0.01    0.03
  -3   6  -2    0.01    0.03
  -3   6  -2    0.00    0.05
   4  -6   2    0.02    0.04
  -4  -6  -2   -0.03    0.05
  -4   6  -2    0.04    0.04
  -4   6  -2    0.04    0.06
  -5  -6  -2    0.14    0.08
  -5   6  -2    0.01    0.07
  -5   6  -2    0.01    0.04
  -6  -6  -2    0.11    0.08
  -6   6  -2   -0.02    0.07
  -6   6  -2    0.02    0.06
  -6  -7   2   -0.01    0.07
  -6   7   2    0.09    0.09
   5  -7  -2    0.05    0.06
  -5  -7   2    0.18    0.09
  -5   7   2   -0.04    0.06
  -4  -7   2   -0.02    0.06
   4  -7  -2    0.18    0.07
  -4   7   2    0.01    0.07
  -4   7   2    0.13    0.04
  -3  -7   2    0.22    0.08
   3  -7  -2    0.21    0.07
  -3   7   2    0.11    0.06
  -3   7   2    0.23    0.04
  -2  -7   2    6.77    0.27
   2  -7  -2    6.23    0.23
  -2   7   2    6.17    0.19
  -2   7   2    5.96    0.24
  -1  -7   2    0.25    0.07
   1  -7  -2    0.44    0.07
  -1   7   2    0.32    0.07
   1   7  -2    0.37    0.08
   1   7  -2    0.41    0.06
  -1   7   2    0.31    0.06
   0  -7  -2    0.14    0.05
   0  -7   2    0.24    0.06
   0   7  -2    0.18    0.05
   0   7   2    0.15    0.05
   0   7  -2    0.19    0.06
   1  -7   2    0.16    0.05
  -1  -7  -2    0.04    0.04
  -1   7  -2    0.28    0.06
  -1   7  -2    0.13    0.05
  -2  -7  -2    0.40    0.08
   2  -7   2    0.41    0.06
  -2   7  -2    0.48    0.07
  -2   7  -2    0.39    0.08
   3  -7   2    0.07    0.04
  -3  -7  -2    0.00    0.05
  -3   7  -2   -0.01    0.05
  -3   7  -2   -0.03    0.03
  -4  -7  -2    0.64    0.12
   4  -7   2    0.72    0.10
  -4   7  -2    0.65    0.09
  -4   7  -2    0.59    0.12
  -5  -7  -2    0.01    0.06
  -5   7  -2    0.06    0.08
  -5   7  -2    0.06    0.06
  -6  -7  -2    0.05    0.07
  -6   7  -2    0.08    0.09
  -6  -8   2    0.10    0.10
  -6   8   2   -0.01    0.09
   5  -8  -2    0.26    0.10
  -5  -8   2    0.33    0.11
  -5   8   2    0.22    0.10
   4  -8  -2    0.23    0.08
  -4  -8   2    0.05    0.07
  -4   8   2    0.14    0.08
  -3  -8   2    1.47    0.18
   3  -8  -2    1.34    0.15
  -3   8   2    1.19    0.15
  -3   8   2    1.43    0.11
  -2  -8   2    5.67    0.26
   2  -8  -2    6.07    0.24
  -2   8   2    5.93    0.25
  -2   8   2    5.83    0.20
   1  -8  -2    0.90    0.11
  -1  -8   2    0.94    0.12
   1   8  -2    0.80    0.13
   1   8  -2    0.99    0.10
  -1   8   2    0.92    0.11
  -1   8   2    0.91    0.11
   0  -8   2    0.05    0.04
   0  -8  -2    0.02    0.04
   0   8  -2   -0.05    0.03
   0   8  -2   -0.02    0.04
   0   8   2   -0.03    0.03
   1  -8   2    0.01    0.03
  -1  -8  -2    0.02    0.04
  -1   8  -2    0.02    0.04
  -1   8  -2   -0.01    0.04
   2  -8   2    0.87    0.10
  -2  -8  -2    0.88    0.12
  -2   8  -2    0.96    0.11
  -2   8  -2    0.84    0.12
   3  -8   2    0.79    0.10
  -3  -8  -2    0.78    0.13
  -3   8  -2    0.81    0.13
  -3   8  -2    0.92    0.10
  -4  -8  -2    0.15    0.07
   4  -8   2    0.06    0.06
  -4   8  -2    0.22    0.09
  -4   8  -2    0.22    0.07
  -5  -8  -2    0.02    0.08
  -5   8  -2    0.03    0.08
  -5   8  -2    0.03    0.06
  -6  -8  -2    0.01    0.09
  -6   8  -2    0.01    0.09
   5  -9  -2    0.10    0.08
  -5  -9   2   -0.10    0.08
  -5   9   2    0.00    0.08
   4  -9  -2    1.06    0.15
  -4  -9   2    1.30    0.18
  -4   9   2    1.30    0.18
  -3  -9   2    1.47    0.18
   3  -9  -2    1.70    0.17
  -3   9   2    1.52    0.18
  -3   9   2    1.57    0.11
   2  -9  -2    0.10    0.05
  -2  -9   2    0.06    0.06
  -2   9   2    0.11    0.05
  -2   9   2    0.04    0.05
   1  -9  -2    0.84    0.11
  -1  -9   2    1.08    0.13
  -1   9   2    1.08    0.12
   1   9  -2    1.00    0.11
  -1   9   2    0.97    0.12
   1   9  -2    0.78    0.13
   0  -9  -2    0.08    0.05
   0  -9   2    0.04    0.05
   0   9  -2    0.10    0.06
   0   9  -2    0.15    0.05
   0   9   2    0.07    0.05
   1  -9   2    1.16    0.12
  -1  -9  -2    1.30    0.15
  -1   9  -2    0.98    0.12
  -1   9  -2    1.29    0.14
  -2  -9  -2    0.97    0.14
   2  -9   2    0.99    0.11
  -2   9  -2    1.23    0.13
  -2   9  -2    0.86    0.12
   3  -9   2    0.32    0.08
  -3  -9  -2    0.22    0.09
  -3   9  -2    0.41    0.08
  -3   9  -2    0.34    0.10
  -4  -9  -2    0.33    0.10
   4  -9   2    0.45    0.10
  -4   9  -2    0.54    0.13
  -4   9  -2    0.35    0.08
  -5  -9  -2    0.02    0.07
  -5   9  -2    0.10    0.08
  -5 -10   2   -0.04    0.07
  -5  10   2    0.07    0.09
  -4 -10   2    0.04    0.07
   4 -10  -2    0.09    0.08
  -4  10   2    0.00    0.07
   3 -10  -2    0.13    0.06
  -3 -10   2    0.08    0.07
  -3  10   2    0.12    0.07
  -2 -10   2    0.04    0.07
   2 -10  -2    0.00    0.05
  -2  10   2    0.08    0.06
  -2  10   2    0.07    0.06
   1 -10  -2    0.37    0.09
  -1 -10   2    0.67    0.12
  -1  10   2    0.60    0.11
  -1  10   2    0.41    0.08
   1  10  -2    0.51    0.12
   0 -10   2    3.74    0.21
   0 -10  -2    3.73    0.22
   0  10  -2    3.39    0.23
   0  10  -2    3.41    0.18
   0  10   2    3.29    0.19
   1 -10   2    2.16    0.18
  -1 -10  -2    1.65    0.17
  -1  10  -2    2.42    0.21
  -1  10  -2    2.21    0.16
  -2 -10  -2    0.49    0.11
   2 -10   2    0.68    0.10
  -2  10  -2    0.66    0.12
  -2  10  -2    0.64    0.11
   3 -10   2    3.65    0.20
  -3 -10  -2    3.53    0.24
  -3  10  -2    3.95    0.25
  -3  10  -2    3.77    0.20
  -4 -10  -2    0.72    0.15
  -4  10  -2    0.88    0.16
  -5 -10  -2    0.09    0.09
  -5  10  -2   -0.03    0.08
   4 -11  -2    0.07    0.07
  -4 -11   2   -0.09    0.06
  -4  11   2    0.03    0.08
  -3 -11   2    0.61    0.14
   3 -11  -2    0.33    0.10
  -3  11   2    0.42    0.12
  -2 -11   2   -0.09    0.05
   2 -11  -2   -0.06    0.05
  -2  11   2   -0.05    0.05
  -2  11   2   -0.03    0.06
  -1 -11   2    0.07    0.07
   1 -11  -2    0.12    0.07
  -1  11   2    0.21    0.08
   1  11  -2    0.03    0.08
   0 -11   2    0.17    0.07
   0 -11  -2    0.03    0.06
   0  11   2    0.11    0.07
   0  11  -2    0.12    0.09
   0  11  -2    0.09    0.06
  -1 -11  -2    0.03    0.06
   1 -11   2    0.03    0.06
  -1  11  -2   -0.10    0.05
  -1  11  -2    0.08    0.07
  -2 -11  -2    0.67    0.13
   2 -11   2    0.52    0.10
  -2  11  -2    0.72    0.12
  -2  11  -2    0.69    0.12
   3 -11   2   -0.01    0.05
  -3 -11  -2   -0.01    0.06
  -3  11  -2    0.03    0.06
  -3  11  -2    0.01    0.06
  -4 -11  -2   -0.05    0.06
  -4  11  -2   -0.03    0.06
   3 -12  -2    1.20    0.17
  -3 -12   2    0.90    0.15
  -3  12   2    0.78    0.14
  -2 -12   2    0.57    0.13
   2 -12  -2    0.72    0.13
  -2  12   2    0.59    0.12
   1 -12  -2    0.42    0.11
  -1 -12   2    0.46    0.11
  -1  12   2    0.45    0.11
   0 -12   2   10.58    0.40
   0 -12  -2   11.04    0.42
   0  12  -2   10.45    0.36
   0  12  -2   10.81    0.45
   0  12   2   10.87    0.39
  -1 -12  -2    0.96    0.15
   1 -12   2    1.30    0.16
  -1  12  -2    1.55    0.19
  -1  12  -2    0.87    0.13
   2 -12   2    0.14    0.07
  -2 -12  -2    0.22    0.08
  -2  12  -2    0.01    0.06
  -2  12  -2    0.13    0.08
  -3 -12  -2   -0.01    0.08
  -3  12  -2    0.02    0.08
  -2 -13   2   -0.07    0.07
   2 -13  -2    0.01    0.08
  -2  13   2    0.01    0.06
  -1 -13   2    0.28    0.10
   1 -13  -2    0.26    0.10
  -1  13   2    0.36    0.10
   0 -13  -2    0.82    0.14
   0 -13   2    0.58    0.13
   0  13  -2    0.97    0.14
   0  13  -2    0.87    0.18
   0  13   2    0.80    0.14
  -1 -13  -2    0.35    0.11
   1 -13   2    0.27    0.09
  -1  13  -2    0.09    0.08
  -1  13  -2    0.24    0.11
  -2 -13  -2    0.02    0.07
   2 -13   2    0.02    0.06
  -2  13  -2    0.03    0.06
   0 -14   2    0.07    0.09
   0 -14  -2    0.15    0.10
   7   0  -3    0.03    0.08
  -7   0   3   -0.01    0.08
  -7   0   3    0.02    0.08
   6   0  -3   -0.02    0.06
   5   0  -3    0.33    0.09
   4   0  -3    0.03    0.04
   3   0  -3   67.29    1.27
   2   0  -3    0.06    0.04
   1   0  -3   64.28    1.12
  -1   0   3   65.64    1.07
   1   0  -3   65.45    1.07
   1   0  -3   64.00    1.07
  -1   0   3   64.48    1.06
   0   0  -3    0.13    0.02
   0   0   3    0.08    0.02
   0   0  -3    0.07    0.02
   0   0   3    0.15    0.02
   1   0   3   12.89    0.24
  -1   0  -3   12.90    0.28
  -1   0  -3   13.21    0.24
  -2   0  -3   -0.01    0.02
  -2   0  -3   -0.03    0.03
  -2   0  -3    0.00    0.02
  -3   0  -3   10.31    0.27
  -3   0  -3   10.78    0.32
  -4   0  -3    0.00    0.03
  -4   0  -3   -0.01    0.04
  -5   0  -3    0.55    0.09
  -5   0  -3    0.43    0.11
  -6   0  -3    0.12    0.08
  -6   0  -3    0.09    0.09
  -7   0  -3    4.80    0.32
   7  -1  -3    0.02    0.08
  -7  -1   3   -0.08    0.06
  -7   1   3    0.06    0.08
  -7   1   3   -0.14    0.08
   6  -1  -3    1.12    0.18
  -6   1   3    1.07    0.16
  -6   1   3    1.70    0.21
   6   1  -3    1.26    0.19
   5  -1  -3    3.09    0.22
   5   1  -3    2.48    0.22
  -5   1   3    3.50    0.22
   4  -1  -3    0.89    0.12
   4   1  -3    0.95    0.13
   3  -1  -3   17.92    0.46
  -3   1   3   18.15    0.44
   3   1  -3   18.38    0.47
   2  -1  -3    9.72    0.27
  -2   1   3   10.01    0.25
   2   1  -3   10.18    0.29
   1  -1  -3   35.09    0.61
   1  -1  -3   34.90    0.64
   1  -1  -3   34.65    0.57
  -1   1   3   34.78    0.57
   1   1  -3   35.30    0.66
  -1   1   3   34.08    0.60
   1   1  -3   34.39    0.62
   0  -1  -3    2.16    0.07
   0  -1  -3    2.15    0.07
   0  -1   3    2.24    0.08
   0  -1  -3    2.17    0.07
   0  -1   3    2.26    0.07
   0   1  -3    2.28    0.08
   0   1   3    2.03    0.07
  -1  -1  -3  200.11    3.24
   1   1   3  201.29    3.32
  -1   1  -3  204.65    3.31
   2  -1   3    8.78    0.19
  -2  -1  -3    9.39    0.22
  -2   1  -3    8.67    0.24
  -2   1  -3    8.88    0.20
   3  -1   3    2.12    0.11
  -3  -1  -3    2.37    0.12
  -3   1  -3    2.24    0.14
  -4  -1  -3    0.00    0.03
  -4   1  -3    0.02    0.04
  -4   1  -3    0.02    0.03
  -5  -1  -3    0.06    0.07
  -5  -1  -3   -0.04    0.04
  -5   1  -3    0.06    0.06
  -5   1  -3    0.02    0.04
  -6  -1  -3    2.46    0.21
  -6  -1  -3    2.68    0.27
  -6   1  -3    2.07    0.18
  -6   1  -3    2.13    0.22
  -7  -1  -3    0.05    0.08
  -7  -1  -3   -0.04    0.10
  -7   1  -3   -0.02    0.09
  -7  -2   3   -0.03    0.06
   7  -2  -3    0.05    0.08
  -7   2   3    0.03    0.08
  -7   2   3   -0.02    0.08
   6  -2  -3    0.53    0.13
  -6  -2   3    0.28    0.10
  -6   2   3    0.37    0.12
  -6   2   3    0.42    0.11
   5  -2  -3    2.47    0.23
   5   2  -3    1.98    0.21
  -5   2   3    2.60    0.23
  -5   2   3    2.24    0.18
   4  -2  -3    1.76    0.17
  -4   2   3    2.45    0.20
   4   2  -3    2.15    0.20
  -4   2   3    1.81    0.13
   3  -2  -3   13.11    0.36
  -3   2   3   12.97    0.36
  -3   2   3   12.65    0.30
   3   2  -3   12.70    0.39
   2  -2  -3    4.89    0.18
  -2   2   3    4.89    0.13
  -2   2   3    4.75    0.17
   2   2  -3    5.04    0.20
   1  -2  -3    5.12    0.16
  -1  -2   3    5.10    0.10
  -1   2   3    5.13    0.14
   1   2  -3    5.10    0.17
   1   2  -3    5.03    0.16
   0  -2   3   30.38    0.54
   0  -2  -3   30.41    0.54
   0  -2   3   29.76    0.54
   0   2  -3   30.04    0.54
   0   2   3   30.53    0.54
   0   2  -3   29.60    0.53
  -1  -2  -3  139.03    2.31
   1  -2   3  143.57    2.28
  -1   2  -3  142.45    2.26
  -1   2  -3  140.12    2.29
  -2  -2  -3   20.67    0.43
   2  -2   3   20.31    0.37
  -2   2  -3   20.71    0.43
  -2   2  -3   20.09    0.36
  -3  -2  -3    1.35    0.12
   3  -2   3    1.35    0.08
  -3   2  -3    1.33    0.12
   4  -2   3    0.05    0.04
  -4  -2  -3    0.04    0.04
  -4   2  -3    0.04    0.05
   5  -2   3    0.00    0.04
  -5  -2  -3    0.01    0.05
  -5   2  -3    0.01    0.05
  -6  -2  -3   -0.01    0.08
  -6  -2  -3    0.01    0.07
  -6   2  -3    0.04    0.07
  -6   2  -3   -0.02    0.06
  -7  -2  -3    0.11    0.11
  -7  -2  -3    0.16    0.09
  -7   2  -3    0.15    0.09
   7  -3  -3    0.43    0.13
  -7  -3   3    0.94    0.17
  -7   3   3    0.97    0.18
  -7   3   3    0.74    0.13
  -6  -3   3   -0.06    0.05
   6  -3  -3    0.02    0.06
  -6   3   3   -0.03    0.05
  -6   3   3   -0.03    0.07
  -5  -3   3   14.11    0.47
   5  -3  -3   14.63    0.48
  -5   3   3   13.51    0.47
  -5   3   3   13.90    0.39
   4  -3  -3    2.30    0.17
  -4  -3   3    2.82    0.19
  -4   3   3    2.48    0.17
   4   3  -3    2.73    0.23
  -4   3   3    2.46    0.13
   3  -3  -3    0.01    0.04
   3   3  -3    0.03    0.05
  -3   3   3    0.06    0.03
  -3   3   3    0.05    0.05
  -2  -3   3    2.12    0.13
   2  -3  -3    2.02    0.12
   2   3  -3    2.27    0.14
  -2   3   3    2.35    0.12
  -2   3   3    2.29    0.07
   2   3  -3    2.29    0.14
  -1  -3   3    1.40    0.10
   1  -3  -3    1.33    0.04
   1  -3  -3    1.38    0.08
  -1  -3   3    1.41    0.05
  -1   3   3    1.31    0.08
   1   3  -3    1.48    0.10
   0  -3  -3    1.59    0.08
   0  -3  -3    1.84    0.09
   0  -3   3    1.65    0.08
   0   3  -3    1.55    0.08
   0   3   3    1.70    0.08
   0   3  -3    1.62    0.07
   1  -3   3   40.82    0.69
  -1  -3  -3   40.45    0.75
  -1   3  -3   41.83    0.77
  -1   3  -3   40.10    0.72
  -1   3  -3   41.19    0.69
  -2  -3  -3   48.64    0.92
   2  -3   3   48.98    0.84
  -2   3  -3   50.45    0.89
  -2   3  -3   50.64    0.82
  -3  -3  -3   20.91    0.49
   3  -3   3   21.01    0.43
  -3   3  -3   21.38    0.47
  -4  -3  -3    2.75    0.17
   4  -3   3    2.85    0.14
  -4   3  -3    2.88    0.16
   5  -3   3    0.03    0.04
  -5  -3  -3   -0.05    0.04
  -5   3  -3    0.03    0.05
  -6  -3  -3   -0.02    0.05
  -6   3  -3   -0.09    0.05
  -7  -3  -3    0.07    0.12
  -7  -3  -3    0.02    0.07
  -7   3  -3   -0.08    0.08
  -7   3  -3    0.02    0.08
   7  -4  -3    0.23    0.11
  -7  -4   3    0.33    0.13
  -7   4   3    0.33    0.13
   6  -4  -3    0.00    0.07
  -6  -4   3    0.20    0.09
  -6   4   3   -0.02    0.05
  -6   4   3   -0.01    0.07
   5  -4  -3    8.41    0.35
  -5  -4   3    8.13    0.36
  -5   4   3    8.54    0.27
  -5   4   3    7.70    0.35
   4  -4  -3    2.29    0.17
  -4  -4   3    2.49    0.22
  -4   4   3    2.37    0.12
  -4   4   3    2.54    0.18
  -3  -4   3    0.07    0.05
   3  -4  -3    0.11    0.05
  -3   4   3    0.07    0.02
  -3   4   3   -0.02    0.04
  -2  -4   3   20.14    0.49
   2  -4  -3   20.63    0.46
  -2   4   3   20.12    0.35
   2   4  -3   19.83    0.50
  -2   4   3   20.46    0.47
   1  -4  -3    8.54    0.17
  -1  -4   3    8.33    0.25
   1  -4  -3    8.50    0.23
  -1   4   3    8.42    0.18
  -1   4   3    8.38    0.23
   1   4  -3    8.57    0.26
   0  -4  -3    1.05    0.07
   0  -4   3    0.95    0.07
   0   4  -3    1.08    0.08
   0   4  -3    1.00    0.06
   0   4   3    1.09    0.07
  -1  -4  -3    3.69    0.15
   1  -4   3    3.93    0.11
  -1   4  -3    3.73    0.13
  -1   4  -3    3.95    0.16
   2  -4   3    5.24    0.14
  -2  -4  -3    5.36    0.20
  -2   4  -3    5.53    0.22
  -2   4  -3    5.27    0.15
  -2   4  -3    5.33    0.17
   3  -4   3    0.17    0.04
  -3  -4  -3    0.10    0.05
  -3   4  -3    0.15    0.07
  -3   4  -3    0.19    0.05
  -4  -4  -3    0.12    0.06
   4  -4   3    0.04    0.04
  -4   4  -3    0.03    0.05
  -4   4  -3    0.08    0.06
  -5  -4  -3    0.22    0.08
   5  -4   3    0.35    0.07
  -5   4  -3    0.24    0.10
  -5   4  -3    0.43    0.09
  -6  -4  -3   -0.05    0.05
  -6   4  -3    0.03    0.06
  -6   4  -3   -0.01    0.08
  -7  -4  -3    0.15    0.09
  -7   4  -3    0.42    0.16
  -7   4  -3    0.29    0.11
  -7  -5   3    0.27    0.11
  -7   5   3    0.18    0.10
  -6  -5   3    0.42    0.12
   6  -5  -3    0.09    0.08
  -6   5   3    0.43    0.12
  -5  -5   3    1.47    0.19
   5  -5  -3    2.26    0.22
  -5   5   3    1.87    0.12
  -5   5   3    1.36    0.17
  -4  -5   3    3.26    0.26
   4  -5  -3    3.54    0.21
  -4   5   3    3.38    0.21
  -4   5   3    3.48    0.13
  -3  -5   3    0.04    0.05
   3  -5  -3    0.03    0.04
  -3   5   3    0.05    0.02
  -3   5   3    0.03    0.04
   2  -5  -3    0.93    0.10
  -2  -5   3    1.04    0.12
   2  -5  -3    0.93    0.05
   2   5  -3    0.83    0.12
  -2   5   3    1.15    0.06
  -2   5   3    0.94    0.10
   1  -5  -3    0.07    0.02
  -1  -5   3    0.04    0.04
   1  -5  -3    0.12    0.04
   1   5  -3    0.08    0.03
   1   5  -3    0.04    0.04
  -1   5   3    0.14    0.05
  -1   5   3    0.05    0.03
   0  -5  -3    0.02    0.03
   0  -5   3    0.00    0.02
   0   5  -3    0.08    0.03
   0   5  -3    0.03    0.02
   0   5   3    0.06    0.03
   1  -5   3    0.79    0.07
  -1  -5  -3    0.59    0.08
  -1   5  -3    0.81    0.08
  -1   5  -3    0.55    0.08
  -2  -5  -3    1.03    0.11
   2  -5   3    0.93    0.07
  -2   5  -3    0.81    0.08
  -2   5  -3    0.98    0.11
  -3  -5  -3    0.30    0.07
   3  -5   3    0.26    0.05
  -3   5  -3    0.29    0.06
  -3   5  -3    0.14    0.07
   4  -5   3    0.33    0.06
  -4  -5  -3    0.31    0.09
  -4   5  -3    0.27    0.09
  -4   5  -3    0.32    0.07
  -5  -5  -3    0.45    0.11
   5  -5   3    0.58    0.10
  -5   5  -3    0.57    0.14
  -5   5  -3    0.69    0.10
  -6  -5  -3   -0.03    0.07
  -6   5  -3    0.02    0.06
  -6   5  -3   -0.01    0.07
  -6  -6   3    0.11    0.09
   6  -6  -3    0.12    0.09
  -6   6   3    0.05    0.08
  -5  -6   3    0.02    0.06
   5  -6  -3    0.01    0.06
  -5   6   3    0.04    0.04
  -5   6   3    0.06    0.07
   4  -6  -3    0.10    0.06
  -4  -6   3    0.10    0.08
  -4   6   3    0.02    0.05
  -4   6   3    0.02    0.03
   3  -6  -3    1.43    0.15
  -3  -6   3    1.29    0.15
  -3   6   3    1.31    0.15
  -3   6   3    1.36    0.07
   2  -6  -3   13.06    0.36
  -2  -6   3   13.35    0.40
  -2   6   3   14.00    0.38
  -2   6   3   13.43    0.28
   2   6  -3   13.25    0.42
  -1  -6   3   17.01    0.43
   1  -6  -3   16.68    0.41
  -1   6   3   17.46    0.38
   1   6  -3   17.69    0.46
  -1   6   3   17.90    0.42
   1   6  -3   17.70    0.37
   0  -6  -3    1.09    0.10
   0  -6   3    1.34    0.11
   0   6  -3    1.31    0.12
   0   6   3    1.18    0.08
   0   6  -3    1.10    0.08
   1  -6   3    0.46    0.06
  -1  -6  -3    0.29    0.06
  -1   6  -3    0.32    0.06
  -1   6  -3    0.41    0.07
  -2  -6  -3    1.34    0.13
   2  -6   3    1.30    0.08
  -2   6  -3    1.26    0.09
  -2   6  -3    1.33    0.14
  -3  -6  -3    0.25    0.08
   3  -6   3    0.13    0.04
  -3   6  -3    0.09    0.06
  -3   6  -3    0.09    0.04
  -4  -6  -3    0.04    0.06
   4  -6   3    0.07    0.05
  -4   6  -3    0.06    0.07
  -4   6  -3    0.08    0.05
  -5  -6  -3   -0.02    0.06
  -5   6  -3   -0.06    0.06
  -5   6  -3    0.01    0.04
  -6  -6  -3   -0.04    0.07
  -6   6  -3   -0.06    0.07
  -6   6  -3   -0.01    0.06
  -6  -7   3    0.03    0.08
   6  -7  -3    0.01    0.07
  -6   7   3    0.04    0.08
  -5  -7   3    0.31    0.11
   5  -7  -3    0.06    0.07
  -5   7   3    0.18    0.09
   4  -7  -3    0.71    0.12
  -4  -7   3    0.50    0.12
  -4   7   3    0.49    0.11
  -4   7   3    0.59    0.06
  -3  -7   3    0.03    0.05
   3  -7  -3    0.00    0.04
  -3   7   3    0.04    0.03
  -3   7   3    0.03    0.05
   2  -7  -3    0.03    0.04
  -2  -7   3    0.01    0.05
  -2   7   3    0.04    0.03
   2   7  -3    0.06    0.06
  -2   7   3    0.02    0.05
  -1  -7   3   19.41    0.48
   1  -7  -3   18.83    0.46
  -1   7   3   18.63    0.46
   1   7  -3   19.81    0.52
   1   7  -3   18.60    0.41
  -1   7   3   19.04    0.43
   0  -7   3    0.23    0.06
   0  -7  -3    0.38    0.07
   0   7   3    0.28    0.06
   0   7  -3    0.44    0.06
   0   7  -3    0.33    0.07
  -1  -7  -3    2.19    0.14
   1  -7   3    2.06    0.11
  -1   7  -3    1.97    0.12
  -1   7  -3    1.80    0.12
  -2  -7  -3    0.21    0.07
   2  -7   3    0.21    0.05
  -2   7  -3    0.19    0.05
  -2   7  -3    0.16    0.06
  -3  -7  -3    1.29    0.15
   3  -7   3    1.46    0.12
  -3   7  -3    1.55    0.13
  -3   7  -3    1.46    0.17
   4  -7   3    2.20    0.14
  -4  -7  -3    2.59    0.23
  -4   7  -3    2.02    0.23
  -4   7  -3    2.69    0.15
  -5  -7  -3    0.47    0.11
  -5   7  -3    0.50    0.14
  -5   7  -3    0.54    0.09
  -6  -7  -3    0.11    0.08
  -6   7  -3    0.29    0.12
  -6   7  -3    0.24    0.08
  -6  -8   3   -0.03    0.08
  -6   8   3    0.01    0.08
   5  -8  -3    0.52    0.12
  -5  -8   3    0.46    0.13
  -5   8   3    0.75    0.14
   4  -8  -3    0.54    0.11
  -4  -8   3    0.49    0.12
  -4   8   3    0.59    0.12
   3  -8  -3    0.02    0.05
  -3  -8   3   -0.04    0.05
  -3   8   3    0.01    0.03
  -3   8   3   -0.02    0.04
  -2  -8   3    0.07    0.05
   2  -8  -3    0.06    0.05
  -2   8   3    0.08    0.05
  -2   8   3    0.07    0.04
   2   8  -3   -0.02    0.06
   1  -8  -3    3.64    0.18
  -1  -8   3    3.80    0.19
   1   8  -3    3.85    0.16
   1   8  -3    3.69    0.22
  -1   8   3    3.85    0.18
  -1   8   3    3.88    0.18
   0  -8   3    0.05    0.04
   0  -8  -3    0.06    0.04
   0   8   3   -0.02    0.03
   0   8  -3    0.00    0.03
   0   8  -3   -0.05    0.04
   1  -8   3    1.34    0.12
  -1  -8  -3    1.25    0.14
  -1   8  -3    1.09    0.12
  -1   8  -3    1.13    0.12
   2  -8   3    0.77    0.09
  -2  -8  -3    0.87    0.12
  -2   8  -3    0.87    0.12
  -2   8  -3    0.88    0.10
  -3  -8  -3    0.09    0.06
   3  -8   3    0.11    0.05
  -3   8  -3    0.06    0.05
  -3   8  -3    0.07    0.06
   4  -8   3    0.61    0.10
  -4  -8  -3    0.57    0.12
  -4   8  -3    0.50    0.09
  -4   8  -3    0.66    0.14
  -5  -8  -3    0.09    0.09
  -5   8  -3    0.21    0.07
  -5   8  -3    0.20    0.10
  -6  -8  -3    0.14    0.10
  -6   8  -3    0.08    0.10
  -5  -9   3    0.00    0.08
   5  -9  -3    0.20    0.09
  -5   9   3    0.05    0.07
   4  -9  -3    0.44    0.11
  -4  -9   3    0.39    0.12
  -4   9   3    0.42    0.11
  -3  -9   3    0.03    0.06
   3  -9  -3    0.01    0.05
  -3   9   3    0.07    0.07
   2  -9  -3    0.12    0.06
  -2  -9   3    0.11    0.06
  -2   9   3    0.04    0.05
  -2   9   3    0.07    0.05
   2   9  -3    0.15    0.08
   1  -9  -3    0.05    0.04
  -1  -9   3    0.02    0.05
   1   9  -3    0.03    0.06
  -1   9   3    0.00    0.04
   1   9  -3   -0.04    0.02
   0  -9  -3    0.17    0.06
   0  -9   3    0.07    0.05
   0   9  -3    0.07    0.07
   0   9  -3    0.08    0.05
   0   9   3    0.06    0.05
  -1  -9  -3    1.59    0.16
   1  -9   3    1.49    0.14
  -1   9  -3    1.45    0.14
  -1   9  -3    1.44    0.15
   2  -9   3    0.19    0.06
  -2  -9  -3    0.14    0.07
  -2   9  -3    0.19    0.07
  -2   9  -3    0.15    0.06
  -3  -9  -3    2.91    0.21
   3  -9   3    2.75    0.16
  -3   9  -3    2.76    0.20
  -3   9  -3    2.55    0.16
  -4  -9  -3    0.59    0.13
  -4   9  -3    0.60    0.10
  -4   9  -3    0.70    0.14
  -5  -9  -3    0.07    0.09
  -5   9  -3    0.13    0.09
  -5 -10   3    0.23    0.12
  -5  10   3    0.04    0.08
   4 -10  -3    0.02    0.06
  -4 -10   3   -0.11    0.06
  -4  10   3    0.04    0.06
   3 -10  -3    0.74    0.13
  -3 -10   3    0.75    0.14
  -3  10   3    0.76    0.13
   2 -10  -3    0.22    0.08
  -2 -10   3    0.19    0.08
  -2  10   3    0.15    0.07
  -2  10   3    0.17    0.07
  -1 -10   3   -0.03    0.05
   1 -10  -3    0.01    0.05
  -1  10   3    0.00    0.05
   1  10  -3   -0.09    0.03
   1  10  -3   -0.08    0.05
   0 -10  -3    9.30    0.35
   0 -10   3    9.35    0.33
   0  10   3    9.65    0.33
   0  10  -3    9.87    0.31
   0  10  -3    9.51    0.37
  -1 -10  -3    8.09    0.33
   1 -10   3    8.39    0.30
  -1  10  -3    8.98    0.31
  -1  10  -3    8.78    0.34
  -2 -10  -3    1.20    0.16
   2 -10   3    1.38    0.14
  -2  10  -3    1.09    0.15
  -2  10  -3    1.25    0.15
  -3 -10  -3    0.28    0.10
   3 -10   3    0.35    0.08
  -3  10  -3    0.22    0.08
  -3  10  -3    0.25    0.09
  -4 -10  -3    0.14    0.08
  -4  10  -3    0.02    0.06
  -4  10  -3    0.03    0.07
  -5 -10  -3    0.11    0.09
  -5  10  -3    0.34    0.12
  -4 -11   3   -0.07    0.07
   4 -11  -3   -0.02    0.06
  -4  11   3    0.05    0.07
   3 -11  -3    0.32    0.10
  -3 -11   3    0.21    0.10
  -3  11   3    0.23    0.09
   2 -11  -3    0.25    0.09
  -2 -11   3    0.16    0.09
  -2  11   3    0.21    0.08
  -1 -11   3    0.04    0.06
   1 -11  -3    0.12    0.07
  -1  11   3    0.14    0.07
   1  11  -3    0.19    0.11
   0 -11  -3    0.12    0.08
   0 -11   3    0.12    0.07
   0  11  -3    0.29    0.11
   0  11   3    0.30    0.09
   0  11  -3    0.26    0.08
  -1 -11  -3    2.34    0.22
   1 -11   3    1.99    0.18
  -1  11  -3    2.54    0.23
  -1  11  -3    2.52    0.17
  -2 -11  -3    0.14    0.08
   2 -11   3    0.16    0.07
  -2  11  -3    0.13    0.07
  -2  11  -3   -0.05    0.06
  -3 -11  -3    0.09    0.08
   3 -11   3    0.20    0.07
  -3  11  -3    0.10    0.08
  -3  11  -3    0.10    0.07
  -4 -11  -3    0.24    0.10
  -4  11  -3    0.15    0.09
  -3 -12   3    0.00    0.07
   3 -12  -3    0.00    0.06
  -3  12   3    0.09    0.08
   2 -12  -3    0.72    0.13
  -2 -12   3    0.97    0.16
  -2  12   3    0.68    0.12
   1 -12  -3    0.11    0.08
  -1 -12   3    0.13    0.07
   1  12  -3    0.30    0.12
  -1  12   3    0.26    0.09
   0 -12  -3    1.26    0.17
   0 -12   3    1.26    0.16
   0  12   3    1.24    0.17
   0  12  -3    1.34    0.15
   0  12  -3    1.67    0.22
  -1 -12  -3    0.09    0.07
   1 -12   3    0.14    0.07
  -1  12  -3    0.13    0.07
  -1  12  -3    0.13    0.09
   2 -12   3    0.15    0.07
  -2 -12  -3   -0.01    0.06
  -2  12  -3    0.16    0.08
  -2  12  -3    0.13    0.08
  -3 -12  -3   -0.08    0.06
  -3  12  -3    0.05    0.07
   2 -13  -3    0.25    0.10
  -2 -13   3    0.11    0.08
  -2  13   3    0.37    0.11
  -1 -13   3    0.31    0.10
   1 -13  -3    0.29    0.11
  -1  13   3    0.13    0.07
   0 -13   3    0.48    0.11
   0 -13  -3    0.32    0.11
   0  13  -3    0.12    0.10
   0  13  -3    0.50    0.10
   1 -13   3    1.60    0.18
  -1 -13  -3    1.61    0.21
  -1  13  -3    1.71    0.22
  -1  13  -3    1.75    0.19
   2 -13   3    0.05    0.06
  -2 -13  -3    0.09    0.09
  -2  13  -3   -0.01    0.08
  -2  13  -3   -0.02    0.06
  -7   0   4    0.00    0.08
  -7   0   4    0.18    0.10
   7   0  -4   -0.01    0.06
   6   0  -4    0.25    0.10
  -6   0   4    0.22    0.09
   5   0  -4    0.00    0.05
   4   0  -4    0.19    0.07
   3   0  -4    0.04    0.06
  -2   0   4  136.61    2.25
   2   0  -4  137.66    2.33
   1   0  -4    0.00    0.02
   1   0  -4    0.02    0.01
  -1   0   4   -0.01    0.01
  -1   0   4    0.00    0.01
   1   0  -4   -0.01    0.02
   0   0   4   23.19    0.42
   0   0  -4   23.04    0.41
   0   0  -4   23.03    0.42
  -1   0  -4    0.06    0.02
  -1   0  -4    0.08    0.03
   1   0   4    0.06    0.02
  -2   0  -4   11.90    0.25
  -2   0  -4   12.07    0.26
  -2   0  -4   11.56    0.31
  -3   0  -4   -0.06    0.03
  -3   0  -4    0.00    0.02
  -4   0  -4    1.65    0.11
  -4   0  -4    1.47    0.16
  -5   0  -4    0.02    0.04
  -5   0  -4   -0.14    0.04
  -6   0  -4    6.78    0.28
  -6   0  -4    6.40    0.34
  -7   0  -4    0.03    0.09
  -7  -1   4    0.00    0.07
   7  -1  -4    0.16    0.09
   7   1  -4   -0.05    0.08
  -7   1   4    0.00    0.08
  -7   1   4    0.06    0.08
   6  -1  -4    0.09    0.08
  -6   1   4    0.06    0.07
  -6   1   4   -0.06    0.06
   6   1  -4    0.00    0.07
   5  -1  -4    0.04    0.06
  -5   1   4    0.12    0.07
   5   1  -4    0.00    0.06
   4  -1  -4    0.06    0.05
   4   1  -4   -0.03    0.04
  -4   1   4    0.00    0.03
   3  -1  -4   32.63    0.71
   3   1  -4   32.28    0.73
  -3   1   4   32.72    0.67
   2  -1  -4   25.81    0.55
  -2   1   4   27.32    0.52
   2   1  -4   25.49    0.53
  -2   1   4   25.23    0.48
   1  -1  -4    3.85    0.09
   1  -1  -4    3.94    0.14
   1  -1  -4    4.06    0.11
  -1  -1   4    3.65    0.07
  -1   1   4    3.80    0.11
   1   1  -4    3.67    0.12
  -1   1   4    3.97    0.09
   1   1  -4    4.11    0.15
   0  -1   4   15.59    0.31
   0  -1  -4   15.85    0.31
   0  -1  -4   15.75    0.30
   0   1  -4   15.20    0.30
   0   1   4   16.07    0.30
   0   1  -4   15.28    0.31
   0   1   4   15.63    0.30
  -1  -1  -4   22.81    0.42
  -1   1  -4   23.05    0.44
   1   1   4   22.90    0.42
  -1   1  -4   22.80    0.37
  -2  -1  -4    0.16    0.05
  -2  -1  -4    0.16    0.03
  -2   1  -4    0.13    0.03
  -2   1  -4    0.09    0.02
  -2   1  -4    0.09    0.03
  -3  -1  -4    0.40    0.08
  -3  -1  -4    0.47    0.06
  -3   1  -4    0.42    0.07
  -3   1  -4    0.43    0.05
  -4  -1  -4    0.10    0.06
  -4  -1  -4    0.03    0.04
  -4   1  -4    0.03    0.03
  -4   1  -4    0.07    0.05
  -5  -1  -4    0.04    0.05
  -5  -1  -4    0.13    0.08
  -5   1  -4    0.09    0.05
  -5   1  -4    0.16    0.07
  -6  -1  -4    6.87    0.30
  -6  -1  -4    7.59    0.39
  -6   1  -4    7.39    0.28
  -6   1  -4    8.50    0.38
  -7  -1  -4    0.30    0.12
  -7  -1  -4    0.65    0.13
  -7   1  -4    0.68    0.16
  -7  -2   4    0.08    0.08
   7  -2  -4   -0.06    0.07
  -7   2   4   -0.04    0.07
  -7   2   4    0.00    0.07
   6  -2  -4   -0.02    0.06
   6   2  -4   -0.04    0.06
  -6   2   4    0.05    0.06
  -6   2   4   -0.11    0.05
   5  -2  -4    1.55    0.19
   5   2  -4    2.02    0.22
  -5   2   4    1.87    0.17
  -5   2   4    2.27    0.21
   4  -2  -4    1.82    0.18
  -4   2   4    1.91    0.17
   4   2  -4    1.60    0.17
   3  -2  -4    0.13    0.06
   3   2  -4    0.13    0.07
  -3   2   4    0.12    0.06
   2  -2  -4    0.72    0.09
  -2   2   4    0.58    0.07
   2   2  -4    0.84    0.09
  -2   2   4    0.69    0.05
   2   2  -4    0.64    0.09
  -1  -2   4   43.06    0.65
   1  -2  -4   39.77    0.74
   1   2  -4   40.39    0.76
  -1   2   4   38.51    0.71
   1   2  -4   39.22    0.73
   0  -2  -4   56.09    0.96
   0  -2   4   56.18    0.96
   0   2  -4   55.80    0.95
   0   2  -4   54.11    0.95
  -1  -2  -4  954.61   15.75
   1  -2   4  961.65   16.30
   1  -2   4 1000.00   15.43
  -1   2  -4  972.08   15.79
  -2  -2  -4    1.23    0.08
  -2   2  -4    1.27    0.09
  -2   2  -4    1.23    0.04
   3  -2   4    1.92    0.09
  -3  -2  -4    1.80    0.11
  -3   2  -4    1.84    0.12
  -3   2  -4    1.89    0.08
  -4  -2  -4    0.04    0.04
  -4   2  -4    0.08    0.05
  -4   2  -4    0.00    0.03
  -5  -2  -4    0.03    0.05
  -5  -2  -4    0.00    0.06
  -5   2  -4    0.00    0.04
  -5   2  -4   -0.03    0.05
  -6  -2  -4    0.25    0.11
  -6  -2  -4    0.18    0.09
  -6   2  -4    0.21    0.08
  -6   2  -4    0.19    0.10
  -7  -2  -4    0.00    0.10
  -7  -2  -4    0.12    0.08
  -7   2  -4    0.05    0.09
  -7  -3   4    0.01    0.08
   7  -3  -4    0.08    0.09
  -7   3   4    0.15    0.10
   6  -3  -4    0.11    0.08
  -6  -3   4    0.05    0.07
  -6   3   4    0.04    0.06
  -6   3   4    0.10    0.08
  -5  -3   4    7.76    0.35
   5  -3  -4    8.52    0.36
  -5   3   4    7.80    0.27
   5   3  -4    7.79    0.36
  -5   3   4    7.31    0.33
   4  -3  -4   -0.03    0.04
  -4   3   4   -0.01    0.05
   4   3  -4    0.00    0.05
  -4   3   4    0.00    0.03
   3  -3  -4    0.38    0.08
  -3   3   4    0.38    0.05
   3   3  -4    0.33    0.08
  -3   3   4    0.43    0.08
   2  -3  -4    0.47    0.07
   2   3  -4    0.38    0.07
   2   3  -4    0.47    0.08
  -2   3   4    0.59    0.08
  -1  -3   4    8.27    0.16
  -1  -3   4    8.19    0.24
   1  -3  -4    7.90    0.22
   1   3  -4    8.01    0.25
  -1   3   4    8.23    0.21
   1   3  -4    8.05    0.23
   0  -3   4   52.02    0.91
   0  -3  -4   51.88    0.92
   0   3  -4   51.72    0.91
   0   3   4   52.20    0.91
   0   3  -4   52.51    0.90
   1  -3   4   61.52    1.01
  -1  -3  -4   61.76    1.08
  -1   3  -4   60.75    1.06
  -1   3  -4   62.11    1.02
   2  -3   4    4.54    0.11
  -2  -3  -4    4.33    0.16
  -2   3  -4    4.46    0.16
  -2   3  -4    4.59    0.10
  -3  -3  -4    3.29    0.16
   3  -3   4    3.29    0.11
  -3   3  -4    3.35    0.10
  -3   3  -4    3.35    0.16
  -4  -3  -4    0.56    0.09
   4  -3   4    0.66    0.07
  -4   3  -4    0.78    0.11
  -5  -3  -4    0.95    0.13
  -5   3  -4    0.87    0.13
  -5   3  -4    1.06    0.10
  -6  -3  -4    0.37    0.10
  -6  -3  -4    0.73    0.17
  -6   3  -4    0.66    0.13
  -7  -3  -4    0.07    0.11
  -7  -3  -4   -0.03    0.07
  -7   3  -4    0.00    0.07
  -7  -4   4    0.31    0.12
   7  -4  -4    0.37    0.12
  -7   4   4    0.36    0.13
   6  -4  -4    0.08    0.08
  -6  -4   4    0.21    0.10
  -6   4   4    0.05    0.06
  -6   4   4    0.07    0.09
  -5  -4   4    0.77    0.14
   5  -4  -4    0.82    0.14
  -5   4   4    0.84    0.15
  -5   4   4    0.79    0.10
  -4  -4   4    3.35    0.22
   4  -4  -4    2.96    0.19
  -4   4   4    3.47    0.21
  -4   4   4    2.75    0.12
   3  -4  -4    0.05    0.04
  -3  -4   4    0.03    0.05
  -3   4   4    0.03    0.02
  -3   4   4    0.00    0.04
   2  -4  -4    4.49    0.18
  -2  -4   4    4.47    0.20
  -2   4   4    4.37    0.17
   2   4  -4    4.03    0.20
   1  -4  -4    1.14    0.04
   1  -4  -4    1.24    0.09
  -1  -4   4    1.29    0.11
   1   4  -4    1.34    0.12
  -1   4   4    1.11    0.08
   1   4  -4    1.15    0.05
   0  -4  -4    2.47    0.12
   0  -4   4    2.70    0.11
   0   4  -4    2.45    0.12
   0   4   4    2.46    0.10
   0   4  -4    2.26    0.10
   1  -4   4    1.17    0.06
  -1  -4  -4    0.90    0.08
  -1   4  -4    0.98    0.09
  -1   4  -4    0.95    0.10
  -2  -4  -4    7.28    0.24
   2  -4   4    7.11    0.17
  -2   4  -4    7.44    0.21
  -2   4  -4    7.49    0.16
  -2   4  -4    7.04    0.26
   3  -4   4    0.01    0.02
  -3  -4  -4   -0.04    0.03
  -3   4  -4    0.06    0.04
  -3   4  -4   -0.02    0.02
   4  -4   4    3.16    0.13
  -4  -4  -4    2.91    0.18
  -4   4  -4    3.52    0.18
   5  -4   4    0.19    0.06
  -5  -4  -4    0.08    0.06
  -5   4  -4    0.13    0.06
  -6  -4  -4    0.01    0.06
  -6   4  -4    0.04    0.09
  -6   4  -4    0.02    0.06
  -7  -4  -4    0.00    0.08
  -7  -4  -4   -0.05    0.10
  -7   4  -4   -0.05    0.06
  -7   4  -4    0.00    0.09
  -7  -5   4    0.02    0.08
  -7   5   4   -0.06    0.07
  -6  -5   4    0.58    0.14
   6  -5  -4    0.53    0.13
  -6   5   4    0.71    0.15
   5  -5  -4    0.78    0.14
  -5  -5   4    1.12    0.17
  -5   5   4    0.77    0.14
  -5   5   4    0.95    0.09
  -4  -5   4    5.98    0.30
   4  -5  -4    5.71    0.27
  -4   5   4    6.05    0.17
  -4   5   4    5.27    0.26
   3  -5  -4    2.90    0.17
  -3  -5   4    3.10    0.19
  -3   5   4    2.80    0.08
  -3   5   4    2.78    0.16
   2  -5  -4    8.26    0.26
  -2  -5   4    8.52    0.29
   2  -5  -4    7.96    0.16
  -2   5   4    8.13    0.26
   2   5  -4    7.80    0.30
  -2   5   4    7.96    0.16
   1  -5  -4    4.24    0.17
  -1  -5   4    4.70    0.19
   1  -5  -4    4.54    0.12
  -1   5   4    4.60    0.17
   1   5  -4    4.60    0.20
   1   5  -4    4.53    0.13
   0  -5  -4    2.50    0.13
   0  -5   4    2.64    0.12
   0   5  -4    2.55    0.13
   0   5   4    2.72    0.12
   0   5  -4    2.51    0.11
   1  -5   4    0.10    0.03
  -1  -5  -4    0.10    0.04
  -1   5  -4    0.11    0.04
  -1   5  -4    0.02    0.03
  -2  -5  -4    2.06    0.13
   2  -5   4    2.07    0.09
  -2   5  -4    2.24    0.15
  -2   5  -4    2.27    0.12
   3  -5   4    3.88    0.14
  -3  -5  -4    3.83    0.20
  -3   5  -4    3.80    0.22
  -3   5  -4    3.91    0.16
  -4  -5  -4    4.59    0.23
   4  -5   4    4.45    0.16
  -4   5  -4    4.52    0.20
  -4   5  -4    3.97    0.25
  -5  -5  -4    3.74    0.23
  -5   5  -4    3.39    0.30
  -5   5  -4    3.95    0.20
  -6  -5  -4    0.02    0.07
  -6   5  -4    0.13    0.07
  -6   5  -4    0.03    0.09
  -6  -6   4    0.61    0.15
   6  -6  -4    0.41    0.13
  -6   6   4    0.41    0.12
   5  -6  -4    0.17    0.09
  -5  -6   4    0.08    0.08
  -5   6   4    0.21    0.08
   4  -6  -4    0.40    0.09
  -4  -6   4    0.40    0.11
  -4   6   4    0.28    0.09
  -4   6   4    0.43    0.05
   3  -6  -4    0.00    0.03
  -3  -6   4    0.07    0.05
  -3   6   4    0.01    0.02
  -3   6   4    0.01    0.04
   2  -6  -4    0.62    0.05
   2  -6  -4    0.57    0.09
  -2  -6   4    0.25    0.08
   2   6  -4    0.34    0.09
  -2   6   4    0.64    0.05
  -2   6   4    0.50    0.08
   1  -6  -4   17.10    0.42
  -1  -6   4   16.93    0.44
   1   6  -4   17.11    0.45
  -1   6   4   16.97    0.41
   1   6  -4   17.17    0.35
   0  -6  -4    0.78    0.09
   0  -6   4    0.77    0.08
   0   6   4    0.76    0.08
   0   6  -4    0.87    0.08
   0   6  -4    0.82    0.10
  -1  -6  -4    7.35    0.25
   1  -6   4    7.06    0.20
  -1   6  -4    7.40    0.24
  -1   6  -4    6.95    0.22
   2  -6   4    0.02    0.02
  -2  -6  -4    0.09    0.05
  -2   6  -4   -0.03    0.03
  -2   6  -4   -0.01    0.04
  -3  -6  -4    0.04    0.05
   3  -6   4    0.08    0.03
  -3   6  -4    0.03    0.04
  -3   6  -4    0.05    0.06
   4  -6   4    1.05    0.10
  -4  -6  -4    0.92    0.13
  -4   6  -4    0.99    0.11
  -4   6  -4    1.25    0.17
  -5  -6  -4    0.33    0.09
  -5   6  -4    0.30    0.08
  -5   6  -4    0.46    0.13
  -6  -6  -4    0.03    0.07
  -6   6  -4    0.09    0.07
  -6   6  -4    0.01    0.10
  -6  -7   4    0.47    0.14
   6  -7  -4    0.44    0.13
  -6   7   4    0.57    0.15
   5  -7  -4    0.74    0.14
  -5  -7   4    0.81    0.15
  -5   7   4    0.85    0.15
  -4  -7   4    0.68    0.13
   4  -7  -4    1.27    0.16
  -4   7   4    1.19    0.16
   3  -7  -4    0.16    0.06
  -3  -7   4    0.16    0.07
  -3   7   4    0.15    0.06
  -3   7   4    0.28    0.04
   2  -7  -4    0.60    0.10
  -2  -7   4    0.81    0.12
  -2   7   4    0.84    0.11
   2   7  -4    0.63    0.12
  -2   7   4    0.74    0.07
  -1  -7   4    4.86    0.22
   1  -7  -4    5.08    0.21
   1   7  -4    4.77    0.16
  -1   7   4    4.56    0.19
   1   7  -4    4.96    0.23
   0  -7  -4    0.04    0.04
   0  -7   4    0.06    0.04
   0   7  -4   -0.02    0.04
   0   7   4    0.04    0.03
   0   7  -4    0.04    0.03
   1  -7   4    0.98    0.09
  -1  -7  -4    0.90    0.11
  -1   7  -4    1.04    0.11
  -1   7  -4    0.97    0.10
   2  -7   4    0.10    0.04
  -2  -7  -4    0.06    0.05
  -2   7  -4    0.12    0.06
  -2   7  -4    0.07    0.05
  -3  -7  -4    0.04    0.05
   3  -7   4    0.16    0.05
  -3   7  -4    0.13    0.06
  -3   7  -4    0.18    0.08
  -4  -7  -4    1.59    0.17
   4  -7   4    2.04    0.14
  -4   7  -4    1.45    0.19
  -4   7  -4    1.78    0.15
  -5  -7  -4    0.31    0.09
  -5   7  -4    0.19    0.08
  -5   7  -4    0.21    0.10
  -6  -7  -4    0.04    0.07
  -6   7  -4    0.12    0.07
  -6   7  -4   -0.04    0.08
  -6  -8   4    0.09    0.11
  -6   8   4   -0.01    0.09
  -5  -8   4    1.97    0.24
   5  -8  -4    2.50    0.25
  -5   8   4    2.52    0.25
  -4  -8   4    2.17    0.23
   4  -8  -4    2.61    0.24
  -4   8   4    2.06    0.20
   3  -8  -4   -0.03    0.04
  -3  -8   4    0.03    0.07
  -3   8   4    0.02    0.03
  -3   8   4   -0.01    0.04
  -2  -8   4    0.10    0.06
   2  -8  -4    0.06    0.05
  -2   8   4    0.06    0.04
   2   8  -4    0.20    0.08
  -2   8   4    0.08    0.05
  -1  -8   4    0.10    0.05
   1  -8  -4    0.02    0.04
   1   8  -4    0.18    0.05
   1   8  -4    0.20    0.08
  -1   8   4    0.06    0.05
   0  -8  -4    1.53    0.15
   0  -8   4    1.62    0.14
   0   8  -4    2.06    0.18
   0   8   4    1.62    0.14
   0   8  -4    1.83    0.11
   1  -8   4    0.59    0.08
  -1  -8  -4    0.44    0.09
  -1   8  -4    0.59    0.09
  -1   8  -4    0.35    0.07
  -2  -8  -4    0.37    0.09
   2  -8   4    0.39    0.07
  -2   8  -4    0.43    0.08
  -2   8  -4    0.53    0.10
   3  -8   4    0.15    0.05
  -3  -8  -4   -0.02    0.05
  -3   8  -4    0.17    0.06
  -3   8  -4    0.11    0.07
  -4  -8  -4    3.79    0.24
  -4   8  -4    3.82    0.20
  -4   8  -4    3.77    0.26
  -5  -8  -4    0.23    0.09
  -5   8  -4    0.29    0.09
  -5   8  -4    0.27    0.11
  -6  -8  -4    0.03    0.09
  -6   8  -4    0.01    0.08
   5  -9  -4    0.08    0.08
  -5  -9   4    0.19    0.11
  -5   9   4    0.06    0.07
  -4  -9   4    0.10    0.08
   4  -9  -4    0.01    0.06
  -4   9   4    0.00    0.06
  -3  -9   4    0.01    0.06
   3  -9  -4    0.05    0.06
  -3   9   4   -0.05    0.04
   2  -9  -4    0.63    0.11
  -2  -9   4    0.58    0.11
   2   9  -4    0.69    0.14
  -2   9   4    0.59    0.10
  -1  -9   4    0.04    0.05
   1  -9  -4    0.00    0.05
   1   9  -4   -0.02    0.03
  -1   9   4   -0.02    0.04
   1   9  -4   -0.02    0.06
   0  -9   4    3.69    0.19
   0  -9  -4    3.71    0.20
   0   9  -4    3.63    0.22
   0   9  -4    3.72    0.17
   0   9   4    3.77    0.19
   1  -9   4    0.81    0.11
  -1  -9  -4    0.59    0.11
  -1   9  -4    0.59    0.10
  -1   9  -4    0.67    0.11
  -2  -9  -4    2.35    0.20
   2  -9   4    2.57    0.14
  -2   9  -4    2.54    0.18
  -2   9  -4    2.91    0.17
  -3  -9  -4    4.94    0.27
   3  -9   4    5.22    0.21
  -3   9  -4    5.11    0.23
  -3   9  -4    5.33    0.28
  -4  -9  -4    0.99    0.16
  -4   9  -4    0.62    0.14
  -4   9  -4    0.73    0.11
  -5  -9  -4    0.28    0.11
  -5   9  -4    0.16    0.11
  -5 -10   4    0.23    0.13
   5 -10  -4    0.14    0.10
  -5  10   4    0.16    0.10
   4 -10  -4   -0.01    0.06
  -4 -10   4    0.02    0.07
  -4  10   4    0.08    0.07
   3 -10  -4    0.14    0.07
  -3 -10   4   -0.04    0.06
  -3  10   4    0.10    0.07
  -2 -10   4    0.07    0.06
   2 -10  -4    0.03    0.05
   2  10  -4    0.11    0.09
  -2  10   4    0.02    0.06
  -1 -10   4    0.31    0.09
   1 -10  -4    0.18    0.07
  -1  10   4    0.20    0.07
   1  10  -4    0.30    0.11
   1  10  -4    0.23    0.06
   0 -10  -4    7.50    0.31
   0 -10   4    7.42    0.29
   0  10  -4    7.86    0.34
   0  10  -4    7.25    0.26
   0  10   4    7.28    0.29
  -1 -10  -4    7.11    0.31
   1 -10   4    6.25    0.25
  -1  10  -4    6.26    0.29
  -1  10  -4    6.16    0.26
   2 -10   4    2.14    0.15
  -2 -10  -4    1.64    0.18
  -2  10  -4    2.12    0.19
  -2  10  -4    2.21    0.20
  -3 -10  -4    0.57    0.13
   3 -10   4    0.73    0.11
  -3  10  -4    0.59    0.12
  -3  10  -4    0.64    0.11
  -4 -10  -4    0.08    0.08
  -4  10  -4    0.18    0.08
  -4  10  -4    0.42    0.12
  -5 -10  -4   -0.10    0.06
  -5  10  -4   -0.07    0.08
  -4 -11   4    0.28    0.10
   4 -11  -4    0.17    0.09
  -4  11   4    0.22    0.09
  -3 -11   4   -0.02    0.06
   3 -11  -4    0.09    0.07
  -3  11   4   -0.08    0.06
   2 -11  -4    0.50    0.11
  -2 -11   4    0.73    0.14
  -2  11   4    0.26    0.09
   1 -11  -4    0.10    0.07
  -1 -11   4    0.12    0.07
   1  11  -4    0.11    0.09
  -1  11   4    0.09    0.07
   0 -11   4    4.25    0.23
   0 -11  -4    3.81    0.23
   0  11  -4    3.94    0.20
   0  11  -4    3.97    0.27
   0  11   4    3.68    0.21
  -1 -11  -4    3.02    0.21
   1 -11   4    2.98    0.19
  -1  11  -4    3.08    0.22
  -1  11  -4    3.16    0.19
  -2 -11  -4   -0.12    0.04
   2 -11   4    0.05    0.04
  -2  11  -4   -0.08    0.05
  -2  11  -4   -0.03    0.07
  -3 -11  -4    0.00    0.07
  -3  11  -4    0.13    0.08
  -3  11  -4    0.06    0.07
  -4 -11  -4   -0.03    0.06
  -4  11  -4    0.04    0.07
   3 -12  -4    0.09    0.08
  -3 -12   4    0.07    0.09
  -3  12   4   -0.03    0.06
   2 -12  -4    1.52    0.19
  -2 -12   4    1.48    0.19
  -2  12   4    1.37    0.17
   1 -12  -4   -0.16    0.05
  -1 -12   4    0.02    0.06
   1  12  -4   -0.01    0.09
  -1  12   4   -0.10    0.05
   0 -12  -4    0.06    0.08
   0 -12   4    0.20    0.08
   0  12   4    0.17    0.08
   0  12  -4    0.36    0.12
   0  12  -4    0.19    0.07
   1 -12   4    0.36    0.09
  -1 -12  -4    0.45    0.12
  -1  12  -4    0.25    0.09
  -1  12  -4    0.43    0.12
  -2 -12  -4    0.31    0.11
   2 -12   4    0.60    0.11
  -2  12  -4    0.62    0.13
  -2  12  -4    0.55    0.12
  -3 -12  -4    0.11    0.09
  -3  12  -4    0.02    0.07
   2 -13  -4    0.25    0.10
  -2 -13   4    0.16    0.09
  -2  13   4    0.31    0.10
  -1 -13   4   -0.03    0.05
   1 -13  -4    0.01    0.07
   1  13  -4    0.07    0.11
  -1  13   4    0.00    0.06
   0 -13   4    0.02    0.07
   0 -13  -4   -0.05    0.06
   0  13  -4    0.12    0.10
   0  13  -4   -0.04    0.05
  -1 -13  -4    0.40    0.13
   1 -13   4    0.46    0.11
  -1  13  -4    0.39    0.10
  -1  13  -4    0.80    0.16
  -2 -13  -4    0.48    0.13
   2 -13   4    0.31    0.09
  -2  13  -4    0.50    0.13
  -2  13  -4    0.26    0.09
  -7   0   5    0.02    0.08
   7   0  -5   -0.07    0.06
  -6   0   5   -0.08    0.06
   6   0  -5    0.09    0.08
  -5   0   5    3.04    0.19
   5   0  -5    3.09    0.27
   4   0  -5   -0.04    0.04
  -4   0   5    0.03    0.05
  -3   0   5    9.99    0.28
   3   0  -5   10.15    0.34
  -2   0   5    0.01    0.02
   2   0  -5   -0.01    0.03
   2   0  -5    0.02    0.03
  -1   0   5   10.45    0.20
   1   0  -5   10.45    0.20
   1   0  -5   10.25    0.22
  -1   0   5   10.75    0.22
   0   0  -5    0.05    0.02
   0   0   5    0.01    0.02
   0   0  -5    0.05    0.02
   1   0   5   69.78    1.14
  -1   0  -5   70.63    1.14
  -1   0  -5   68.64    1.20
  -2   0  -5    0.03    0.03
   2   0   5   -0.01    0.02
  -2   0  -5    0.01    0.02
  -3   0  -5    6.29    0.24
  -3   0  -5    6.47    0.18
  -4   0  -5   -0.02    0.05
  -4   0  -5    0.02    0.03
  -5   0  -5    0.63    0.09
  -5   0  -5    0.48    0.11
  -6   0  -5   -0.06    0.06
  -6   0  -5   -0.09    0.07
  -7   0  -5    2.20    0.26
  -7  -1   5    0.09    0.09
   7  -1  -5    0.00    0.08
  -7   1   5    0.08    0.08
  -7   1   5    0.03    0.08
   7   1  -5    0.10    0.10
   6  -1  -5    0.06    0.09
   6   1  -5    0.02    0.06
  -6   1   5    0.04    0.07
   5  -1  -5    0.39    0.11
   5   1  -5    0.70    0.13
  -5   1   5    0.64    0.12
   4  -1  -5    1.26    0.15
   4   1  -5    0.84    0.13
  -4   1   5    1.13    0.13
   3  -1  -5   65.20    1.25
   3   1  -5   65.37    1.27
  -3   1   5   63.94    1.17
  -2  -1   5    0.22    0.03
   2  -1  -5    0.21    0.05
  -2   1   5    0.22    0.03
  -2   1   5    0.17    0.04
   2   1  -5    0.17    0.04
   2   1  -5    0.19    0.06
   1  -1  -5   16.26    0.29
   1  -1  -5   16.06    0.36
  -1   1   5   16.43    0.31
   1   1  -5   16.48    0.33
  -1   1   5   16.32    0.29
   1   1  -5   15.46    0.27
   0  -1  -5  127.67    2.07
   0  -1  -5  127.71    2.04
   0  -1   5  127.72    2.06
   0   1  -5  123.35    2.06
   0   1  -5  124.43    2.05
   0   1   5  125.96    2.05
   1  -1   5  190.04    3.03
  -1  -1  -5  188.74    3.04
  -1  -1  -5  187.83    3.08
  -1   1  -5  186.89    3.00
  -1   1  -5  189.37    3.06
  -2  -1  -5    5.21    0.20
  -2  -1  -5    5.39    0.15
  -2   1  -5    5.55    0.13
  -2   1  -5    5.35    0.11
  -2   1  -5    5.66    0.19
  -3  -1  -5    2.73    0.12
  -3  -1  -5    2.81    0.17
  -3   1  -5    2.63    0.10
  -3   1  -5    2.87    0.16
  -4  -1  -5    0.04    0.06
  -4  -1  -5   -0.01    0.03
  -4   1  -5    0.05    0.03
  -4   1  -5   -0.05    0.04
  -5  -1  -5    0.06    0.07
  -5  -1  -5   -0.04    0.04
  -5   1  -5    0.05    0.06
  -5   1  -5    0.01    0.04
  -6  -1  -5    3.26    0.31
  -6  -1  -5    3.03    0.20
  -6   1  -5    3.17    0.19
  -6   1  -5    2.72    0.26
  -7  -1  -5    2.91    0.31
  -7   1  -5    2.49    0.27
   7  -2  -5    0.10    0.10
  -7  -2   5    0.05    0.08
  -7   2   5    0.18    0.10
  -7   2   5    0.11    0.08
   6  -2  -5    0.16    0.09
  -6   2   5    0.04    0.07
  -6   2   5    0.05    0.06
   6   2  -5   -0.01    0.07
   5  -2  -5    1.59    0.19
  -5   2   5    1.22    0.14
  -5   2   5    1.45    0.16
   5   2  -5    1.17    0.18
   4  -2  -5    0.66    0.11
  -4   2   5    1.04    0.13
   4   2  -5    0.88    0.14
   3  -2  -5   12.23    0.37
   3   2  -5   12.25    0.39
  -3   2   5   12.55    0.34
   2  -2  -5    0.26    0.06
  -2   2   5    0.39    0.03
   2   2  -5    0.42    0.07
  -2   2   5    0.44    0.06
   2   2  -5    0.30    0.07
   1  -2  -5    2.11    0.05
   1  -2  -5    2.13    0.11
  -1   2   5    2.25    0.06
   1   2  -5    2.17    0.12
  -1   2   5    2.14    0.09
   1   2  -5    2.10    0.10
   0  -2  -5   96.68    1.59
   0  -2   5   96.93    1.62
   0  -2  -5   97.20    1.62
   0   2  -5   97.09    1.60
   0   2  -5   95.73    1.61
   1  -2   5  367.40    5.85
  -1  -2  -5  368.11    6.03
   1  -2   5  366.90    5.83
  -1   2  -5  364.55    6.04
  -2  -2  -5    0.10    0.03
  -2   2  -5    0.11    0.04
  -3  -2  -5   28.06    0.57
  -3   2  -5   27.28    0.49
  -3   2  -5   28.09    0.50
  -3   2  -5   28.35    0.61
  -4  -2  -5    0.95    0.14
  -4  -2  -5    1.22    0.12
  -4   2  -5    1.42    0.15
  -4   2  -5    1.09    0.08
  -5  -2  -5    0.04    0.05
  -5  -2  -5    0.03    0.06
  -5   2  -5    0.03    0.03
  -5   2  -5   -0.02    0.04
  -6  -2  -5    0.63    0.15
  -6  -2  -5    0.51    0.11
  -6   2  -5    0.52    0.13
  -7  -2  -5   -0.03    0.07
  -7  -2  -5    0.08    0.10
  -7   2  -5    0.08    0.09
   7  -3  -5   -0.04    0.08
  -7  -3   5   -0.04    0.06
  -7   3   5    0.07    0.08
  -6  -3   5    0.06    0.08
   6  -3  -5    0.07    0.07
  -6   3   5    0.03    0.06
  -6   3   5    0.09    0.08
   5  -3  -5    1.40    0.18
  -5   3   5    1.09    0.15
  -5   3   5    1.59    0.14
   5   3  -5    1.39    0.19
   4  -3  -5    1.18    0.14
  -4   3   5    1.28    0.11
  -4   3   5    1.56    0.15
   4   3  -5    1.16    0.15
   3  -3  -5    0.03    0.04
  -3   3   5    0.07    0.03
   3   3  -5    0.09    0.05
  -3   3   5    0.02    0.03
   2  -3  -5    0.04    0.04
  -2   3   5    0.08    0.04
   2   3  -5    0.08    0.04
   2   3  -5    0.06    0.04
   1  -3  -5   10.90    0.29
  -1  -3   5   11.19    0.21
   1  -3  -5   11.34    0.19
  -1   3   5   10.71    0.26
   1   3  -5   10.88    0.28
   1   3  -5   10.82    0.30
   0  -3   5    0.62    0.06
   0  -3  -5    0.75    0.07
   0   3  -5    0.68    0.07
   0   3  -5    0.75    0.06
  -1  -3  -5   19.97    0.42
   1  -3   5   20.27    0.37
   1  -3   5   20.81    0.36
  -1   3  -5   20.01    0.41
  -2  -3  -5    0.74    0.08
  -2   3  -5    0.78    0.08
  -3  -3  -5   10.74    0.31
  -3   3  -5   10.54    0.31
  -3   3  -5   10.85    0.20
  -4  -3  -5    0.02    0.04
  -4   3  -5    0.01    0.02
  -4   3  -5    0.00    0.04
  -5  -3  -5    0.45    0.09
  -5   3  -5    0.70    0.08
  -5   3  -5    0.79    0.12
  -6  -3  -5   -0.11    0.04
  -6  -3  -5    0.10    0.09
  -6   3  -5    0.00    0.07
  -7  -3  -5    0.23    0.13
  -7  -3  -5    0.12    0.08
  -7   3  -5    0.15    0.10
  -7  -4   5    0.54    0.15
   7  -4  -5    0.85    0.17
  -7   4   5    0.43    0.13
   6  -4  -5    0.38    0.12
  -6  -4   5    0.41    0.13
  -6   4   5    0.27    0.10
  -5  -4   5    2.15    0.23
   5  -4  -5    2.30    0.22
  -5   4   5    2.26    0.13
  -5   4   5    2.10    0.20
   4  -4  -5    6.71    0.29
  -4  -4   5    7.18    0.32
  -4   4   5    6.54    0.27
  -4   4   5    6.34    0.19
   4   4  -5    6.50    0.31
  -3  -4   5    0.32    0.08
   3  -4  -5    0.33    0.08
  -3   4   5    0.42    0.04
   3   4  -5    0.44    0.10
  -3   4   5    0.41    0.03
  -3   4   5    0.29    0.07
  -2  -4   5    0.05    0.04
  -2  -4   5    0.05    0.02
   2  -4  -5   -0.04    0.03
  -2   4   5    0.04    0.03
   2   4  -5    0.07    0.05
  -1  -4   5    4.26    0.12
   1  -4  -5    3.97    0.09
  -1  -4   5    4.00    0.17
   1  -4  -5    4.16    0.17
  -1   4   5    4.10    0.15
   1   4  -5    3.98    0.10
   1   4  -5    3.91    0.17
   0  -4   5    0.10    0.03
   0  -4  -5    0.12    0.04
   0   4  -5    0.10    0.03
   0   4  -5    0.11    0.04
   0   4   5    0.08    0.03
  -1  -4  -5   12.72    0.31
   1  -4   5   12.54    0.28
   1  -4   5   12.52    0.26
  -1   4  -5   12.80    0.33
  -1   4  -5   12.65    0.30
   2  -4   5   12.94    0.25
  -2  -4  -5   13.28    0.34
  -2   4  -5   13.19    0.32
  -2   4  -5   13.09    0.25
   3  -4   5    0.86    0.05
  -3  -4  -5    0.78    0.10
  -3   4  -5    0.76    0.09
  -3   4  -5    0.88    0.04
  -3   4  -5    0.88    0.04
  -4  -4  -5    2.11    0.15
   4  -4   5    2.18    0.10
  -4   4  -5    2.08    0.09
  -4   4  -5    1.97    0.14
  -5  -4  -5    1.22    0.15
  -5   4  -5    1.02    0.13
  -6  -4  -5    0.02    0.06
  -6   4  -5    0.01    0.06
  -7  -4  -5    0.01    0.07
  -7  -4  -5    0.08    0.11
  -7   4  -5   -0.04    0.09
  -7   4  -5    0.09    0.08
  -7  -5   5    0.46    0.15
   7  -5  -5    0.24    0.12
  -7   5   5    0.35    0.12
  -6  -5   5    0.07    0.09
   6  -5  -5    0.02    0.07
  -6   5   5   -0.05    0.06
   5  -5  -5    0.69    0.13
  -5  -5   5    0.62    0.14
  -5   5   5    0.58    0.12
  -5   5   5    0.79    0.08
   4  -5  -5    7.55    0.32
  -4  -5   5    7.56    0.34
  -4   5   5    7.36    0.31
  -4   5   5    7.53    0.18
   3  -5  -5    0.36    0.08
  -3  -5   5    0.47    0.10
  -3   5   5    0.34    0.07
  -2  -5   5    0.09    0.05
   2  -5  -5   -0.02    0.03
   2   5  -5   -0.01    0.04
  -2   5   5    0.06    0.04
  -1  -5   5   74.21    1.34
   1  -5  -5   73.16    1.32
   1  -5  -5   73.44    1.20
   1   5  -5   72.82    1.34
  -1   5   5   73.04    1.30
   1   5  -5   72.43    1.22
   0  -5  -5    8.47    0.25
   0  -5   5    8.19    0.24
   0   5   5    8.23    0.24
   0   5  -5    8.41    0.22
   0   5  -5    8.61    0.25
   1  -5   5    8.10    0.20
  -1  -5  -5    8.25    0.25
  -1   5  -5    8.22    0.24
  -1   5  -5    7.46    0.25
  -2  -5  -5    0.02    0.03
   2  -5   5    0.01    0.02
  -2   5  -5    0.01    0.04
  -2   5  -5    0.02    0.03
  -3  -5  -5    0.57    0.09
   3  -5   5    0.67    0.06
  -3   5  -5    0.59    0.05
  -3   5  -5    0.70    0.12
  -3   5  -5    0.56    0.08
  -4  -5  -5    0.84    0.12
   4  -5   5    0.96    0.07
  -4   5  -5    0.84    0.10
  -4   5  -5    1.04    0.16
  -5  -5  -5    2.78    0.19
  -5   5  -5    2.27    0.25
  -5   5  -5    2.00    0.18
  -6  -5  -5    0.09    0.06
  -6   5  -5    0.07    0.07
  -6   5  -5    0.06    0.09
   6  -6  -5    0.24    0.11
  -6  -6   5    0.11    0.09
  -6   6   5    0.36    0.11
   5  -6  -5    3.72    0.25
  -5  -6   5    3.82    0.27
  -5   6   5    3.62    0.23
  -4  -6   5    1.88    0.21
   4  -6  -5    2.69    0.20
  -4   6   5    2.33    0.21
  -4   6   5    2.14    0.08
   3  -6  -5    0.19    0.07
  -3  -6   5    0.24    0.07
  -3   6   5    0.16    0.06
  -2  -6   5    6.83    0.28
   2  -6  -5    7.06    0.26
   2   6  -5    7.04    0.30
  -2   6   5    7.34    0.25
   1  -6  -5    0.60    0.09
  -1  -6   5    0.63    0.09
  -1   6   5    0.64    0.08
   1   6  -5    0.71    0.11
   1   6  -5    0.74    0.07
   0  -6   5    2.24    0.12
   0  -6  -5    2.38    0.14
   0   6  -5    2.42    0.14
   0   6   5    2.14    0.12
   0   6  -5    2.16    0.11
   1  -6   5    0.25    0.04
  -1  -6  -5    0.13    0.05
  -1   6  -5    0.04    0.04
  -1   6  -5    0.15    0.05
   2  -6   5    0.04    0.02
  -2  -6  -5    0.03    0.05
  -2   6  -5    0.08    0.06
  -2   6  -5    0.11    0.05
  -3  -6  -5    0.50    0.09
   3  -6   5    0.57    0.06
  -3   6  -5    0.47    0.08
  -3   6  -5    0.56    0.11
  -4  -6  -5    0.11    0.06
  -4   6  -5    0.12    0.08
  -4   6  -5    0.08    0.05
  -5  -6  -5    0.40    0.10
  -5   6  -5    0.39    0.09
  -5   6  -5    0.44    0.13
  -6  -6  -5    0.04    0.08
  -6   6  -5    0.06    0.07
  -6   6  -5    0.10    0.09
   6  -7  -5   -0.12    0.07
  -6  -7   5    0.07    0.08
  -6   7   5    0.05    0.08
  -5  -7   5    0.20    0.10
   5  -7  -5    0.00    0.07
  -5   7   5   -0.01    0.07
   4  -7  -5    0.08    0.06
  -4  -7   5   -0.07    0.06
  -4   7   5    0.04    0.05
  -3  -7   5   -0.03    0.05
   3  -7  -5    0.04    0.05
  -3   7   5    0.04    0.05
   2  -7  -5    1.19    0.06
  -2  -7   5    1.25    0.15
   2  -7  -5    1.34    0.15
  -2   7   5    1.59    0.15
   2   7  -5    1.29    0.16
   1  -7  -5    0.00    0.04
  -1  -7   5    0.04    0.04
  -1   7   5    0.10    0.05
   1   7  -5    0.09    0.03
   1   7  -5    0.10    0.06
   0  -7  -5    1.38    0.13
   0  -7   5    1.74    0.12
   0   7  -5    1.49    0.10
   0   7  -5    1.68    0.16
   0   7   5    1.63    0.12
  -1  -7  -5    0.75    0.10
   1  -7   5    1.00    0.09
  -1   7  -5    0.91    0.11
  -1   7  -5    1.07    0.11
  -2  -7  -5    0.25    0.07
   2  -7   5    0.31    0.05
  -2   7  -5    0.25    0.07
  -2   7  -5    0.19    0.07
  -3  -7  -5    0.33    0.08
   3  -7   5    0.26    0.05
  -3   7  -5    0.31    0.07
  -3   7  -5    0.18    0.08
  -4  -7  -5    0.31    0.10
  -4   7  -5    0.36    0.11
  -4   7  -5    0.35    0.08
  -5  -7  -5   -0.01    0.06
  -5   7  -5   -0.03    0.05
  -5   7  -5    0.01    0.07
  -6  -7  -5   -0.06    0.07
  -6   7  -5   -0.07    0.07
  -6   7  -5   -0.06    0.06
   6  -8  -5    1.22    0.19
  -6  -8   5    0.86    0.18
  -6   8   5    0.99    0.18
  -5  -8   5    9.11    0.43
   5  -8  -5    8.79    0.40
  -5   8   5    8.95    0.40
   4  -8  -5    1.93    0.20
  -4  -8   5    1.75    0.21
  -4   8   5    1.89    0.20
   3  -8  -5    0.20    0.07
  -3  -8   5    0.15    0.08
  -3   8   5    0.09    0.06
  -2  -8   5    0.26    0.08
   2  -8  -5    0.47    0.09
  -2   8   5    0.40    0.09
   2   8  -5    0.42    0.11
   1  -8  -5    0.04    0.05
  -1  -8   5    0.06    0.05
   1   8  -5    0.02    0.05
  -1   8   5    0.05    0.05
   1   8  -5    0.05    0.03
   0  -8  -5    1.28    0.14
   0  -8   5    1.48    0.13
   0   8  -5    1.62    0.17
   0   8   5    1.46    0.14
   0   8  -5    1.31    0.11
  -1  -8  -5    1.29    0.14
   1  -8   5    1.31    0.11
  -1   8  -5    1.45    0.14
  -1   8  -5    1.14    0.13
   2  -8   5    0.07    0.04
  -2  -8  -5    0.13    0.06
  -2   8  -5    0.06    0.05
  -2   8  -5    0.22    0.07
   3  -8   5    0.37    0.06
  -3  -8  -5    0.36    0.09
  -3   8  -5    0.26    0.07
  -3   8  -5    0.36    0.10
  -4  -8  -5    3.72    0.24
  -4   8  -5    4.07    0.21
  -5  -8  -5    0.06    0.07
  -5   8  -5    0.01    0.06
  -5   8  -5   -0.03    0.07
  -5  -9   5    0.82    0.17
   5  -9  -5    0.68    0.15
  -5   9   5    0.64    0.14
   4  -9  -5    0.98    0.16
  -4  -9   5    1.12    0.17
  -4   9   5    0.80    0.14
  -3  -9   5   -0.03    0.06
   3  -9  -5    0.02    0.05
  -3   9   5    0.04    0.06
  -2  -9   5   -0.03    0.05
   2  -9  -5    0.14    0.06
   2   9  -5    0.13    0.08
  -2   9   5    0.11    0.06
   1  -9  -5    0.80    0.12
  -1  -9   5    0.79    0.12
   1   9  -5    1.11    0.11
   1   9  -5    0.82    0.14
  -1   9   5    0.90    0.12
   0  -9  -5    0.45    0.09
   0  -9   5    0.58    0.10
   0   9   5    0.65    0.10
   0   9  -5    0.62    0.09
   0   9  -5    0.44    0.11
   1  -9   5    1.93    0.13
  -1  -9  -5    2.09    0.19
  -1   9  -5    1.79    0.16
  -1   9  -5    1.74    0.17
   2  -9   5    0.10    0.05
  -2  -9  -5    0.11    0.08
  -2   9  -5    0.09    0.07
  -2   9  -5    0.07    0.06
   3  -9   5    0.09    0.05
  -3  -9  -5    0.10    0.08
  -3   9  -5    0.07    0.06
  -3   9  -5    0.09    0.08
  -4  -9  -5    0.16    0.09
  -4   9  -5    0.05    0.07
  -4   9  -5    0.19    0.08
  -5  -9  -5   -0.06    0.07
  -5   9  -5    0.01    0.07
  -5   9  -5    0.02    0.08
   5 -10  -5    0.32    0.12
  -5 -10   5    0.11    0.10
  -5  10   5    0.17    0.10
  -4 -10   5    0.23    0.11
   4 -10  -5    0.10    0.08
  -4  10   5    0.02    0.06
   3 -10  -5    0.07    0.06
  -3 -10   5    0.08    0.07
  -3  10   5    0.05    0.07
  -2 -10   5   -0.02    0.05
   2 -10  -5   -0.04    0.05
  -2  10   5   -0.07    0.05
   2  10  -5    0.13    0.09
   1 -10  -5    0.02    0.05
  -1 -10   5   -0.02    0.05
   1  10  -5    0.04    0.07
   1  10  -5    0.04    0.04
  -1  10   5    0.11    0.06
   0 -10   5    3.70    0.20
   0 -10  -5    3.48    0.22
   0  10  -5    3.52    0.24
   0  10   5    3.87    0.21
   0  10  -5    3.18    0.17
   1 -10   5    1.36    0.14
  -1 -10  -5    1.27    0.16
  -1  10  -5    1.28    0.15
  -1  10  -5    1.09    0.15
   2 -10   5    0.08    0.05
  -2 -10  -5    0.06    0.06
  -2  10  -5    0.10    0.07
  -2  10  -5    0.04    0.06
  -3 -10  -5    0.10    0.08
  -3  10  -5    0.16    0.08
  -3  10  -5    0.35    0.09
  -4 -10  -5    0.35    0.11
  -4  10  -5    0.25    0.11
  -4  10  -5    0.30    0.09
  -5 -10  -5   -0.06    0.06
  -5  10  -5    0.03    0.08
   4 -11  -5    0.05    0.08
  -4 -11   5    0.31    0.11
  -4  11   5    0.11    0.09
   3 -11  -5    0.32    0.10
  -3 -11   5    0.33    0.11
  -3  11   5    0.18    0.08
  -2 -11   5    1.79    0.20
   2 -11  -5    1.82    0.20
   2  11  -5    2.11    0.25
  -2  11   5    2.01    0.20
  -1 -11   5   -0.01    0.05
   1 -11  -5   -0.02    0.05
   1  11  -5    0.00    0.07
  -1  11   5   -0.04    0.06
   1  11  -5   -0.01    0.04
   0 -11   5    6.08    0.27
   0 -11  -5    6.27    0.31
   0  11  -5    6.52    0.25
   0  11  -5    6.50    0.33
   0  11   5    6.31    0.28
  -1 -11  -5    0.10    0.07
   1 -11   5    0.07    0.06
  -1  11  -5    0.00    0.05
  -1  11  -5    0.16    0.09
  -2 -11  -5    0.15    0.07
   2 -11   5    0.09    0.06
  -2  11  -5    0.04    0.06
  -2  11  -5    0.01    0.06
  -3 -11  -5    0.10    0.08
  -3  11  -5    0.12    0.07
  -3  11  -5    0.07    0.07
  -4 -11  -5   -0.11    0.07
  -4  11  -5    0.07    0.08
   3 -12  -5    1.27    0.19
  -3 -12   5    1.00    0.18
  -3  12   5    0.90    0.15
  -2 -12   5    0.48    0.12
   2 -12  -5    0.29    0.10
  -2  12   5    0.11    0.08
   1 -12  -5   -0.05    0.07
  -1 -12   5    0.10    0.07
   1  12  -5    0.06    0.10
  -1  12   5    0.19    0.08
   0 -12   5   -0.05    0.05
   0 -12  -5   -0.04    0.06
   0  12  -5    0.01    0.05
   0  12  -5    0.17    0.10
   1 -12   5    0.00    0.05
  -1 -12  -5    0.04    0.06
  -1  12  -5    0.07    0.06
  -1  12  -5    0.07    0.08
   2 -12   5    0.03    0.05
  -2 -12  -5    0.01    0.06
  -2  12  -5   -0.02    0.06
  -2  12  -5    0.10    0.08
  -3 -12  -5    0.28    0.11
  -3  12  -5    0.44    0.12
  -3  12  -5    0.32    0.10
  -2 -13   5    0.05    0.08
   2 -13  -5    0.19    0.10
  -2  13   5   -0.07    0.06
   1 -13  -5    0.00    0.08
  -1 -13   5    0.02    0.07
   1  13  -5   -0.06    0.09
  -1  13   5    0.00    0.07
   0 -13  -5   -0.04    0.06
   0 -13   5    0.01    0.07
   0  13  -5    0.09    0.06
   0  13  -5    0.16    0.11
   1 -13   5    0.04    0.06
  -1 -13  -5    0.04    0.08
  -1  13  -5    0.02    0.06
  -1  13  -5    0.01    0.09
  -2 -13  -5    0.19    0.10
  -2  13  -5    0.21    0.10
  -2  13  -5    0.25    0.09
  -7   0   6   -0.02    0.07
   7   0  -6    0.05    0.09
   6   0  -6    0.06    0.09
  -6   0   6    0.17    0.08
  -5   0   6   -0.02    0.05
   5   0  -6   -0.01    0.06
  -4   0   6    0.70    0.10
   4   0  -6    0.69    0.12
   3   0  -6   -0.05    0.03
  -3   0   6    0.00    0.03
  -2   0   6    3.03    0.10
   2   0  -6    3.37    0.13
   2   0  -6    3.00    0.16
  -1   0   6    0.04    0.01
   1   0  -6    0.01    0.02
   1   0  -6    0.04    0.02
   1   0  -6    0.02    0.03
   0   0  -6    5.42    0.16
   0   0  -6    5.63    0.15
  -1   0  -6    0.02    0.03
  -1   0  -6    0.02    0.02
   1   0   6    0.00    0.01
  -2   0  -6    2.49    0.13
  -2   0  -6    2.32    0.08
   2   0   6    2.35    0.09
  -3   0  -6    0.00    0.02
  -3   0  -6   -0.05    0.03
  -4   0  -6   12.39    0.40
  -4   0  -6   11.62    0.30
  -5   0  -6    0.00    0.05
  -5   0  -6    0.01    0.04
  -6   0  -6    3.71    0.32
  -6   0  -6    3.45    0.19
  -7   0  -6    0.05    0.09
   7  -1  -6   -0.03    0.07
  -7  -1   6   -0.09    0.07
  -7   1   6   -0.08    0.06
   7   1  -6    0.07    0.09
  -7   1   6    0.14    0.08
   6  -1  -6    0.05    0.08
  -6  -1   6    0.01    0.07
   6   1  -6   -0.06    0.07
  -6   1   6    0.14    0.08
   5  -1  -6    0.01    0.06
  -5  -1   6    0.05    0.06
   5   1  -6    0.00    0.05
  -5   1   6    0.11    0.07
  -4  -1   6    0.31    0.07
   4  -1  -6    0.41    0.10
  -4   1   6    0.41    0.08
   4   1  -6    0.39    0.09
  -3  -1   6    7.79    0.22
   3  -1  -6    7.81    0.29
   3   1  -6    8.10    0.31
  -3   1   6    7.85    0.24
   2  -1  -6    0.05    0.04
  -2  -1   6    0.03    0.02
   2  -1  -6    0.03    0.02
  -2   1   6    0.03    0.02
   2   1  -6    0.04    0.03
   2   1  -6    0.09    0.04
   1  -1  -6    0.79    0.08
   1  -1  -6    0.68    0.04
  -1   1   6    0.75    0.04
   1   1  -6    0.73    0.03
   1   1  -6    0.68    0.08
  -1   1   6    0.68    0.05
   1   1  -6    0.83    0.07
   0  -1  -6   13.03    0.29
   0  -1   6   13.17    0.29
   0  -1  -6   13.23    0.27
   0   1  -6   13.09    0.28
   0   1  -6   13.00    0.29
   1  -1   6   42.69    0.68
  -1  -1  -6   40.56    0.77
  -1  -1  -6   40.85    0.72
  -1   1  -6   41.32    0.76
  -1   1  -6   41.17    0.70
  -2  -1  -6    8.58    0.21
  -2  -1  -6    8.56    0.27
  -2   1  -6    8.56    0.18
  -2   1  -6    8.48    0.25
  -2   1  -6    8.52    0.16
  -3  -1  -6    0.50    0.10
  -3  -1  -6    0.29    0.05
  -3   1  -6    0.51    0.04
  -3   1  -6    0.33    0.07
  -4  -1  -6    3.22    0.15
  -4  -1  -6    3.58    0.22
  -4   1  -6    3.30    0.20
  -4   1  -6    3.51    0.13
  -5  -1  -6    0.07    0.05
  -5  -1  -6    0.03    0.06
  -5   1  -6    0.09    0.07
  -5   1  -6    0.04    0.04
  -6  -1  -6    0.18    0.08
  -6  -1  -6    0.22    0.12
  -6   1  -6    0.16    0.10
  -7  -1  -6   -0.02    0.09
  -7   1  -6    0.05    0.11
  -7  -2   6    0.15    0.09
   7  -2  -6    0.00    0.07
  -7  -2   6    0.10    0.09
  -7   2   6   -0.05    0.07
   7   2  -6   -0.10    0.07
   6  -2  -6   -0.01    0.06
   6   2  -6   -0.01    0.06
  -6   2   6    0.05    0.06
  -6   2   6    0.09    0.06
   5  -2  -6    0.45    0.12
   5   2  -6    0.94    0.17
  -5   2   6    0.58    0.11
   4  -2  -6    4.54    0.24
  -4   2   6    3.86    0.19
   4   2  -6    4.72    0.26
   3  -2  -6    1.82    0.17
  -3   2   6    1.56    0.11
   3   2  -6    1.88    0.18
  -2  -2   6    0.26    0.03
   2  -2  -6    0.25    0.06
   2   2  -6    0.13    0.05
   2   2  -6    0.23    0.05
  -2   2   6    0.25    0.05
  -2   2   6    0.34    0.03
   1  -2  -6    2.52    0.07
   1  -2  -6    2.46    0.12
   1   2  -6    2.23    0.12
  -1   2   6    2.36    0.09
  -1   2   6    2.72    0.07
   1   2  -6    2.63    0.11
   0  -2  -6   12.92    0.27
   0  -2  -6   12.27    0.29
   0   2  -6   12.62    0.29
   0   2  -6   12.41    0.28
  -1  -2  -6   24.13    0.46
   1  -2   6   23.48    0.40
  -1  -2  -6   23.15    0.50
  -1   2  -6   23.01    0.41
  -1   2  -6   23.74    0.47
  -2  -2  -6    0.42    0.05
  -2  -2  -6    0.44    0.07
  -2   2  -6    0.51    0.07
  -3  -2  -6    1.43    0.11
  -3  -2  -6    1.15    0.14
  -3   2  -6    1.18    0.05
  -3   2  -6    1.50    0.14
  -3   2  -6    1.32    0.05
  -4  -2  -6   -0.07    0.05
  -4  -2  -6    0.03    0.03
  -4   2  -6   -0.01    0.02
  -4   2  -6    0.04    0.05
  -5  -2  -6    0.33    0.08
  -5  -2  -6    0.47    0.12
  -5   2  -6    0.46    0.10
  -5   2  -6    0.33    0.06
  -6  -2  -6    0.04    0.07
  -6  -2  -6    0.11    0.09
  -6   2  -6    0.04    0.09
  -7  -2  -6    0.66    0.18
  -7   2  -6    0.60    0.15
   7  -3  -6    0.35    0.13
  -7  -3   6    0.27    0.12
  -7   3   6    0.13    0.09
   6  -3  -6    0.56    0.14
  -6  -3   6    0.51    0.13
   6   3  -6    0.27    0.13
  -6   3   6    0.39    0.11
  -6   3   6    0.50    0.10
   5  -3  -6    0.95    0.16
  -5   3   6    0.64    0.12
   5   3  -6    0.77    0.15
  -5   3   6    0.64    0.09
   4  -3  -6    0.21    0.08
  -4   3   6    0.10    0.04
  -4   3   6    0.10    0.05
   4   3  -6    0.22    0.09
   3  -3  -6    1.61    0.16
  -3   3   6    1.34    0.07
  -3   3   6    1.38    0.07
   3   3  -6    1.18    0.14
  -3   3   6    1.45    0.13
   3   3  -6    1.28    0.14
  -2  -3   6    0.04    0.01
   2  -3  -6    0.01    0.03
   2   3  -6    0.04    0.04
  -2   3   6    0.05    0.03
   2   3  -6    0.02    0.04
   1  -3  -6    1.28    0.04
   1  -3  -6    1.44    0.10
   1   3  -6    1.16    0.03
   1   3  -6    1.12    0.11
   1   3  -6    1.34    0.11
  -1   3   6    1.43    0.08
   0  -3  -6    2.03    0.10
   0  -3  -6    2.15    0.10
   0   3  -6    2.04    0.10
   0   3  -6    2.02    0.10
   0   3  -6    2.17    0.09
   1  -3   6   41.15    0.70
   1  -3   6   40.94    0.71
  -1  -3  -6   41.89    0.77
  -1   3  -6   41.62    0.76
  -2  -3  -6    1.77    0.11
  -2   3  -6    1.63    0.10
  -3  -3  -6    2.84    0.15
  -3   3  -6    2.97    0.16
  -4  -3  -6    1.31    0.12
  -4   3  -6    1.44    0.15
  -4   3  -6    1.32    0.06
  -4   3  -6    1.36    0.06
  -5  -3  -6   -0.01    0.06
  -5  -3  -6    0.04    0.05
  -5   3  -6    0.11    0.07
  -6  -3  -6   -0.04    0.05
  -6  -3  -6    0.06    0.08
  -6   3  -6   -0.01    0.07
  -7  -3  -6    0.13    0.13
  -7  -3  -6    0.16    0.08
  -7   3  -6    0.19    0.10
   7  -4  -6    0.04    0.09
  -7  -4   6   -0.06    0.08
  -7   4   6    0.11    0.10
   6  -4  -6    1.62    0.22
  -6  -4   6    1.23    0.19
  -6   4   6    1.49    0.19
   5  -4  -6    4.65    0.28
  -5  -4   6    4.70    0.29
  -5   4   6    4.32    0.17
   5   4  -6    4.21    0.28
  -5   4   6    4.55    0.25
   4  -4  -6   15.84    0.50
  -4   4   6   16.78    0.47
   4   4  -6   16.73    0.54
  -4   4   6   16.06    0.34
   3  -4  -6    0.25    0.07
  -3   4   6    0.18    0.05
   3   4  -6    0.19    0.07
   3   4  -6    0.29    0.08
   2  -4  -6   -0.01    0.03
  -2  -4   6    0.00    0.01
   2   4  -6    0.02    0.04
   2   4  -6   -0.02    0.03
  -2   4   6    0.00    0.03
   1  -4  -6    4.00    0.10
   1  -4  -6    4.10    0.10
  -1  -4   6    4.13    0.12
   1  -4  -6    4.03    0.17
  -1  -4   6    4.13    0.18
   1   4  -6    4.19    0.18
  -1   4   6    4.04    0.15
   1   4  -6    4.18    0.10
   0  -4   6    6.20    0.19
   0  -4  -6    5.70    0.19
   0   4  -6    5.99    0.19
   0   4  -6    6.34    0.18
   1  -4   6    0.44    0.05
   1  -4   6    0.42    0.04
  -1  -4  -6    0.28    0.05
  -1   4  -6    0.33    0.07
  -1   4  -6    0.31    0.05
   2  -4   6    4.85    0.10
  -2  -4  -6    5.11    0.19
  -2   4  -6    5.09    0.18
  -3  -4  -6    0.40    0.07
  -3   4  -6    0.27    0.06
  -4  -4  -6    3.64    0.19
  -4   4  -6    3.60    0.19
  -5  -4  -6    2.56    0.18
  -5   4  -6    2.23    0.20
  -6  -4  -6    0.00    0.09
  -6  -4  -6    0.02    0.06
  -6   4  -6   -0.01    0.06
   6  -5  -6    0.57    0.13
  -6  -5   6    0.46    0.13
  -6   5   6    0.52    0.13
  -5  -5   6    0.30    0.11
   5  -5  -6    0.17    0.09
  -5   5   6    0.36    0.10
  -4  -5   6    0.38    0.11
   4  -5  -6    0.63    0.12
  -4   5   6    0.67    0.12
  -4   5   6    0.60    0.05
  -3  -5   6    1.25    0.15
   3  -5  -6    1.31    0.15
  -3   5   6    1.23    0.13
   3   5  -6    1.22    0.16
   2  -5  -6    1.35    0.14
  -2  -5   6    1.33    0.14
  -2   5   6    1.40    0.12
   2   5  -6    1.43    0.15
   1  -5  -6   28.21    0.61
  -1  -5   6   27.68    0.62
   1  -5  -6   28.14    0.50
   1   5  -6   28.95    0.63
  -1   5   6   28.64    0.58
   1   5  -6   28.50    0.51
   0  -5  -6   14.55    0.36
   0  -5   6   14.22    0.35
   0   5  -6   14.09    0.36
   0   5  -6   14.42    0.33
   0   5   6   14.37    0.35
  -1  -5  -6   10.34    0.30
   1  -5   6   10.27    0.24
  -1   5  -6   10.72    0.29
  -1   5  -6   10.10    0.30
   2  -5   6    0.49    0.04
  -2  -5  -6    0.32    0.07
  -2   5  -6    0.51    0.05
  -2   5  -6    0.38    0.09
  -2   5  -6    0.46    0.07
  -3  -5  -6    0.03    0.05
  -3   5  -6    0.05    0.05
  -3   5  -6    0.03    0.04
  -4  -5  -6    0.22    0.07
  -4   5  -6    0.42    0.08
  -4   5  -6    0.42    0.11
  -5  -5  -6    0.31    0.09
  -5   5  -6    0.33    0.12
  -5   5  -6    0.31    0.09
  -6  -5  -6   -0.04    0.06
  -6   5  -6    0.03    0.08
  -6   5  -6    0.10    0.07
   6  -6  -6    0.65    0.15
  -6  -6   6    0.76    0.17
  -6   6   6    0.64    0.14
   5  -6  -6   -0.04    0.06
  -5  -6   6    0.07    0.07
  -5   6   6    0.02    0.07
  -4  -6   6    1.71    0.20
   4  -6  -6    2.40    0.23
  -4   6   6    2.07    0.19
   3  -6  -6    2.83    0.19
  -3  -6   6    2.66    0.19
   3   6  -6    2.91    0.21
  -3   6   6    2.83    0.18
  -2  -6   6    2.77    0.18
   2  -6  -6    2.60    0.16
   2   6  -6    2.48    0.18
  -2   6   6    2.86    0.15
   1  -6  -6   25.60    0.58
  -1  -6   6   25.16    0.59
  -1   6   6   26.09    0.56
   1   6  -6   26.83    0.62
   1   6  -6   25.53    0.49
   0  -6  -6    1.69    0.14
   0  -6   6    1.55    0.11
   0   6  -6    1.60    0.09
   0   6  -6    1.33    0.12
   0   6   6    1.56    0.13
   1  -6   6    0.00    0.02
  -1  -6  -6    0.05    0.04
  -1   6  -6   -0.01    0.04
  -1   6  -6    0.03    0.04
  -2  -6  -6    0.13    0.06
   2  -6   6    0.24    0.04
  -2   6  -6    0.19    0.06
  -2   6  -6    0.18    0.07
   3  -6   6    0.00    0.02
  -3  -6  -6   -0.05    0.03
  -3   6  -6    0.00    0.04
  -3   6  -6    0.01    0.05
  -3   6  -6    0.00    0.02
  -4  -6  -6    0.00    0.05
  -4   6  -6    0.02    0.05
  -4   6  -6    0.11    0.07
  -5  -6  -6    0.16    0.08
  -5   6  -6    0.34    0.09
  -5   6  -6    0.40    0.13
  -6  -6  -6    0.05    0.06
  -6   6  -6    0.09    0.10
  -6   6  -6    0.02    0.06
  -6  -7   6    0.59    0.14
   6  -7  -6    0.43    0.14
  -6   7   6    0.49    0.13
   5  -7  -6    0.23    0.10
  -5  -7   6    0.43    0.13
  -5   7   6    0.40    0.11
  -4  -7   6    0.08    0.08
   4  -7  -6    0.17    0.08
  -4   7   6    0.17    0.07
   3  -7  -6    0.44    0.10
  -3  -7   6    0.12    0.08
   3   7  -6    0.18    0.09
  -3   7   6    0.24    0.07
  -2  -7   6    4.79    0.24
   2  -7  -6    4.84    0.23
  -2   7   6    4.89    0.21
   2   7  -6    4.71    0.26
  -1  -7   6    7.77    0.28
   1  -7  -6    7.65    0.28
   1   7  -6    7.68    0.20
  -1   7   6    7.41    0.25
   1   7  -6    8.09    0.31
   0  -7   6    8.39    0.26
   0  -7  -6    8.09    0.28
   0   7   6    8.31    0.27
   0   7  -6    7.90    0.24
   0   7  -6    8.30    0.29
   1  -7   6    0.01    0.03
  -1  -7  -6   -0.03    0.04
  -1   7  -6    0.07    0.05
  -1   7  -6    0.00    0.03
   2  -7   6    0.59    0.07
  -2  -7  -6    0.63    0.10
  -2   7  -6    0.56    0.09
  -2   7  -6    0.58    0.11
   3  -7   6   -0.04    0.02
  -3  -7  -6   -0.01    0.04
  -3   7  -6    0.03    0.06
  -3   7  -6    0.01    0.04
  -4  -7  -6    0.01    0.05
  -4   7  -6   -0.05    0.05
  -4   7  -6    0.01    0.07
  -5  -7  -6    0.09    0.08
  -5   7  -6    0.42    0.09
  -5   7  -6    0.39    0.13
  -6  -7  -6    0.06    0.08
  -6   7  -6    0.18    0.08
  -6   7  -6   -0.01    0.09
  -6  -8   6   -0.03    0.07
   6  -8  -6   -0.02    0.08
  -6   8   6   -0.01    0.09
  -5  -8   6    0.80    0.17
   5  -8  -6    0.53    0.13
  -5   8   6    0.67    0.13
  -4  -8   6   -0.06    0.07
   4  -8  -6    0.05    0.06
  -4   8   6    0.16    0.08
   3  -8  -6    0.10    0.06
  -3  -8   6   -0.05    0.06
   3   8  -6   -0.06    0.06
  -3   8   6   -0.01    0.05
  -2  -8   6   -0.01    0.05
   2  -8  -6   -0.01    0.04
  -2   8   6    0.01    0.04
   2   8  -6   -0.04    0.05
  -1  -8   6    0.02    0.04
   1  -8  -6    0.07    0.05
   1   8  -6   -0.01    0.05
  -1   8   6   -0.03    0.03
   1   8  -6    0.00    0.02
   0  -8   6    1.94    0.14
   0  -8  -6    2.02    0.15
   0   8  -6    2.29    0.19
   0   8   6    1.88    0.14
   0   8  -6    2.29    0.13
  -1  -8  -6    1.60    0.15
   1  -8   6    1.55    0.12
  -1   8  -6    1.44    0.14
  -1   8  -6    1.64    0.15
  -2  -8  -6    2.57    0.18
   2  -8   6    2.41    0.12
  -2   8  -6    2.63    0.22
  -2   8  -6    2.45    0.16
  -3  -8  -6    0.33    0.09
   3  -8   6    0.49    0.07
  -3   8  -6    0.47    0.09
  -3   8  -6    0.24    0.08
  -4  -8  -6    0.82    0.14
  -4   8  -6    0.89    0.16
  -4   8  -6    0.80    0.12
  -5  -8  -6    0.14    0.08
  -5   8  -6    0.23    0.08
  -5   8  -6    0.23    0.11
   5  -9  -6    1.50    0.21
  -5  -9   6    1.67    0.23
  -5   9   6    1.67    0.21
  -4  -9   6    0.02    0.07
   4  -9  -6    0.00    0.07
  -4   9   6    0.08    0.07
   3  -9  -6   -0.04    0.04
  -3  -9   6    0.06    0.08
  -3   9   6   -0.07    0.04
   2  -9  -6   -0.02    0.04
  -2  -9   6    0.04    0.06
   2   9  -6   -0.03    0.06
  -2   9   6    0.05    0.05
   1  -9  -6    0.22    0.07
  -1  -9   6    0.22    0.07
   1   9  -6    0.23    0.06
   1   9  -6    0.36    0.10
  -1   9   6    0.36    0.08
   0  -9   6    0.50    0.09
   0  -9  -6    0.81    0.12
   0   9  -6    0.66    0.12
   0   9  -6    0.79    0.10
   0   9   6    0.63    0.10
   1  -9   6    2.50    0.15
  -1  -9  -6    2.44    0.21
  -1   9  -6    2.43    0.21
  -1   9  -6    2.42    0.17
   2  -9   6    0.61    0.08
  -2  -9  -6    0.69    0.12
  -2   9  -6    0.89    0.13
  -2   9  -6    0.66    0.11
  -3  -9  -6    0.63    0.12
  -3   9  -6    0.62    0.13
  -3   9  -6    0.29    0.08
  -4  -9  -6   -0.04    0.07
  -4   9  -6    0.03    0.08
  -4   9  -6   -0.07    0.06
  -5  -9  -6   -0.07    0.06
  -5   9  -6   -0.02    0.08
  -5   9  -6   -0.01    0.07
  -5 -10   6    0.14    0.11
   5 -10  -6    0.07    0.08
  -5  10   6   -0.07    0.06
  -4 -10   6    0.16    0.09
   4 -10  -6    0.05    0.08
  -4  10   6    0.04    0.08
  -3 -10   6    0.06    0.08
   3 -10  -6    0.19    0.09
  -3  10   6    0.11    0.07
   2 -10  -6    1.08    0.15
  -2 -10   6    1.01    0.15
   2  10  -6    1.03    0.18
  -2  10   6    0.96    0.13
  -1 -10   6    0.07    0.06
   1 -10  -6   -0.05    0.06
   1  10  -6    0.11    0.08
   1  10  -6    0.08    0.05
  -1  10   6    0.00    0.06
   0 -10  -6    0.16    0.08
   0 -10   6    0.14    0.07
   0  10  -6    0.04    0.07
   0  10  -6    0.03    0.05
   1 -10   6    3.25    0.19
  -1 -10  -6    3.35    0.22
  -1  10  -6    3.80    0.23
  -1  10  -6    3.73    0.20
   2 -10   6    0.02    0.04
  -2 -10  -6   -0.05    0.06
  -2  10  -6    0.10    0.07
  -2  10  -6    0.10    0.06
  -3 -10  -6    0.00    0.06
  -3  10  -6    0.02    0.06
  -3  10  -6    0.11    0.08
  -4 -10  -6   -0.04    0.07
  -4  10  -6   -0.02    0.07
  -4  10  -6    0.06    0.07
   4 -11  -6    0.19    0.10
  -4 -11   6    0.08    0.08
  -4  11   6    0.03    0.08
   3 -11  -6    0.28    0.10
  -3 -11   6    0.17    0.10
  -3  11   6    0.04    0.08
   2 -11  -6    1.97    0.21
  -2 -11   6    2.19    0.22
  -2  11   6    2.06    0.20
   2  11  -6    2.25    0.27
  -1 -11   6    0.04    0.06
   1 -11  -6    0.05    0.06
   1  11  -6    0.09    0.08
  -1  11   6   -0.08    0.04
   1  11  -6    0.09    0.05
   0 -11  -6    0.92    0.15
   0 -11   6    1.03    0.14
   0  11  -6    0.98    0.12
   0  11  -6    1.25    0.18
  -1 -11  -6    0.66    0.13
   1 -11   6    0.88    0.12
  -1  11  -6    0.75    0.12
  -1  11  -6    1.12    0.17
  -2 -11  -6    0.06    0.07
   2 -11   6    0.08    0.05
  -2  11  -6    0.08    0.07
  -2  11  -6   -0.01    0.06
  -3 -11  -6    0.19    0.09
  -3  11  -6    0.18    0.09
  -3  11  -6    0.30    0.09
  -4 -11  -6    0.11    0.10
  -4  11  -6    0.00    0.06
  -4  11  -6    0.00    0.09
  -3 -12   6   -0.13    0.06
   3 -12  -6    0.08    0.09
  -3  12   6    0.04    0.08
   2 -12  -6   -0.02    0.06
  -2 -12   6   -0.04    0.06
   2  12  -6   -0.06    0.09
  -2  12   6   -0.09    0.05
  -1 -12   6   -0.02    0.06
   1 -12  -6   -0.02    0.06
  -1  12   6   -0.06    0.06
   1  12  -6    0.06    0.09
   0 -12   6    0.00    0.05
   0 -12  -6   -0.05    0.07
   0  12  -6    0.06    0.08
   0  12  -6    0.05    0.05
   1 -12   6    0.01    0.05
  -1 -12  -6    0.04    0.07
  -1  12  -6   -0.09    0.07
  -1  12  -6    0.10    0.07
  -2 -12  -6   -0.01    0.07
  -2  12  -6    0.00    0.06
  -2  12  -6    0.01    0.07
  -3 -12  -6    0.00    0.07
  -3  12  -6   -0.02    0.07
  -3  12  -6    0.05    0.08
  -2 -13   6    0.59    0.14
   2 -13  -6    0.72    0.15
  -2  13   6    0.56    0.13
  -1 -13   6    0.07    0.07
   1 -13  -6    0.00    0.07
  -1  13   6    0.03    0.07
   1  13  -6    0.19    0.13
   0 -13  -6    0.39    0.12
   0 -13   6    0.50    0.11
   0  13  -6    0.38    0.13
   0  13  -6    0.23    0.08
  -1 -13  -6    0.54    0.13
   1 -13   6    0.44    0.11
  -1  13  -6    0.58    0.11
  -1  13  -6    0.42    0.13
  -2 -13  -6    0.62    0.15
  -2  13  -6    0.41    0.11
  -2  13  -6    0.65    0.15
  -7   0   7   -0.02    0.08
   7   0  -7    0.07    0.10
   6   0  -7    0.11    0.08
  -6   0   7    0.07    0.06
   5   0  -7    0.00    0.05
  -5   0   7   -0.04    0.04
   4   0  -7    0.02    0.06
  -4   0   7    0.00    0.04
  -3   0   7    0.07    0.03
   3   0  -7    0.13    0.06
   2   0  -7    0.01    0.04
  -2   0   7    0.02    0.02
   2   0  -7    0.01    0.03
   1   0  -7   23.75    0.43
   1   0  -7   24.19    0.52
   1   0  -7   24.42    0.45
   0   0  -7   -0.02    0.02
   0   0  -7    0.02    0.02
   1   0   7    4.77    0.13
  -1   0  -7    4.84    0.13
  -1   0  -7    4.55    0.16
  -2   0  -7   -0.04    0.02
  -2   0  -7    0.00    0.01
  -3   0  -7    2.35    0.16
  -3   0  -7    2.47    0.10
  -4   0  -7   -0.02    0.03
  -4   0  -7    0.00    0.05
  -5   0  -7    0.04    0.04
  -5   0  -7    0.05    0.07
  -6   0  -7    0.06    0.09
  -7   0  -7    3.35    0.34
   7  -1  -7   -0.08    0.07
  -7  -1   7    0.00    0.07
   7   1  -7    0.00    0.07
  -7   1   7   -0.05    0.07
  -7   1   7    0.08    0.09
   6  -1  -7    0.38    0.13
  -6  -1   7    0.30    0.09
  -6   1   7    0.39    0.10
   6   1  -7    0.34    0.11
  -5  -1   7    0.30    0.08
   5  -1  -7    0.21    0.09
  -5   1   7    0.29    0.08
   5   1  -7    0.22    0.09
   4  -1  -7   -0.02    0.05
  -4  -1   7    0.07    0.04
   4   1  -7    0.02    0.05
  -4   1   7    0.00    0.04
   3  -1  -7    7.21    0.29
  -3  -1   7    7.00    0.19
   3   1  -7    6.56    0.28
  -3   1   7    6.67    0.21
   2  -1  -7   12.52    0.28
   2  -1  -7   12.11    0.35
  -2  -1   7   12.23    0.24
   2   1  -7   12.52    0.37
   2   1  -7   12.09    0.31
  -2   1   7   12.27    0.27
   1  -1  -7    0.02    0.02
   1  -1  -7   -0.01    0.03
   1   1  -7   -0.01    0.03
  -1   1   7    0.01    0.02
   1   1  -7   -0.02    0.02
   1   1  -7    0.01    0.01
   0  -1  -7   10.89    0.27
   0  -1  -7   11.28    0.25
   0   1  -7   11.36    0.27
   0   1  -7   10.97    0.25
  -1  -1  -7    2.13    0.09
   1  -1   7    2.22    0.07
  -1  -1  -7    2.51    0.12
  -1   1  -7    2.27    0.11
  -1   1  -7    2.23    0.08
   2  -1   7   16.94    0.31
  -2  -1  -7   17.31    0.35
  -2  -1  -7   16.61    0.43
  -2   1  -7   16.60    0.41
  -2   1  -7   17.44    0.30
  -3  -1  -7   43.51    0.92
  -3  -1  -7   43.61    0.79
  -3   1  -7   43.87    0.89
  -3   1  -7   43.33    0.77
  -3   1  -7   43.13    0.74
  -4  -1  -7    5.98    0.28
  -4  -1  -7    5.95    0.20
  -4   1  -7    5.88    0.26
  -4   1  -7    6.03    0.17
  -5  -1  -7    0.08    0.08
  -5  -1  -7    0.06    0.05
  -5   1  -7    0.08    0.07
  -5   1  -7    0.06    0.04
  -6  -1  -7    0.03    0.06
  -6  -1  -7    0.25    0.12
  -6   1  -7    0.10    0.08
  -7  -1  -7    1.66    0.25
  -7   1  -7    1.18    0.21
   7  -2  -7    0.00    0.08
  -7  -2   7    0.17    0.10
   7   2  -7    0.07    0.10
  -7   2   7    0.09    0.09
  -6  -2   7    0.16    0.09
   6  -2  -7    0.16    0.10
  -6   2   7    0.09    0.07
   6   2  -7    0.04    0.07
  -6   2   7    0.19    0.08
   5  -2  -7   -0.06    0.05
  -5  -2   7    0.05    0.06
   5   2  -7   -0.04    0.05
  -5   2   7    0.06    0.06
   4  -2  -7   -0.01    0.04
  -4  -2   7    0.03    0.04
   4   2  -7   -0.06    0.05
  -4   2   7    0.03    0.05
  -3  -2   7    0.32    0.05
   3  -2  -7    0.32    0.08
   3   2  -7    0.30    0.07
   3   2  -7    0.26    0.08
  -3   2   7    0.34    0.06
   2  -2  -7    6.06    0.23
  -2   2   7    5.86    0.13
   2   2  -7    5.76    0.21
  -2   2   7    5.89    0.18
   2   2  -7    5.80    0.25
   1  -2  -7   24.93    0.54
   1  -2  -7   25.09    0.44
   1   2  -7   25.02    0.51
   1   2  -7   25.70    0.56
  -1   2   7   25.57    0.45
  -1   2   7   24.98    0.48
   0  -2  -7   12.75    0.28
   0  -2  -7   12.69    0.30
   0   2  -7   12.41    0.30
   0   2  -7   12.58    0.29
  -1  -2  -7   12.53    0.32
   1  -2   7   12.32    0.24
  -1  -2  -7   12.25    0.29
  -1   2  -7   12.45    0.25
  -1   2  -7   12.21    0.30
  -2  -2  -7    1.98    0.10
  -2  -2  -7    2.02    0.14
  -2   2  -7    1.96    0.12
  -3  -2  -7    4.23    0.22
  -3  -2  -7    4.07    0.16
  -3   2  -7    4.14    0.19
  -4  -2  -7   -0.03    0.03
  -4  -2  -7    0.04    0.05
  -4   2  -7    0.00    0.03
  -4   2  -7    0.04    0.05
  -4   2  -7    0.01    0.02
  -5  -2  -7   -0.01    0.06
  -5  -2  -7   -0.01    0.04
  -5   2  -7    0.01    0.03
  -5   2  -7    0.02    0.05
  -6  -2  -7    0.11    0.09
  -6  -2  -7    0.03    0.06
  -6   2  -7    0.03    0.08
  -7  -2  -7    3.06    0.32
  -7   2  -7    4.18    0.30
  -7  -3   7    0.06    0.09
   7  -3  -7    0.14    0.10
  -7   3   7    0.03    0.08
   6  -3  -7    0.07    0.09
  -6   3   7    0.15    0.08
   6   3  -7    0.12    0.09
  -6   3   7    0.05    0.06
   5  -3  -7    1.96    0.22
  -5   3   7    1.91    0.15
   5   3  -7    2.06    0.23
  -5   3   7    1.76    0.17
   4  -3  -7    1.59    0.18
  -4   3   7    1.83    0.16
   4   3  -7    1.84    0.21
  -4   3   7    1.45    0.10
   3  -3  -7    0.04    0.05
   3   3  -7    0.01    0.04
  -3   3   7    0.08    0.04
   3   3  -7    0.09    0.06
  -3   3   7    0.04    0.02
   2  -3  -7    0.03    0.04
   2   3  -7    0.04    0.04
  -2   3   7    0.13    0.04
   2   3  -7    0.13    0.05
   1  -3  -7    0.02    0.03
   1  -3  -7    0.02    0.01
   1   3  -7    0.01    0.04
  -1   3   7   -0.03    0.02
   1   3  -7    0.02    0.03
   1   3  -7    0.03    0.01
   0  -3  -7   25.19    0.49
   0  -3  -7   24.83    0.51
   0   3  -7   24.13    0.50
   0   3  -7   24.79    0.50
   1  -3   7    3.67    0.11
  -1  -3  -7    4.20    0.17
  -1  -3  -7    3.56    0.14
   1  -3   7    3.78    0.11
  -1   3  -7    3.93    0.15
  -2  -3  -7    2.37    0.12
  -2  -3  -7    2.31    0.16
  -2   3  -7    2.42    0.13
  -3  -3  -7    5.02    0.25
  -3  -3  -7    4.55    0.18
  -3   3  -7    4.37    0.19
  -4  -3  -7    0.03    0.04
  -4  -3  -7    0.03    0.06
  -4   3  -7    0.05    0.05
  -5  -3  -7   -0.02    0.07
  -5  -3  -7   -0.02    0.04
  -5   3  -7    0.05    0.06
  -6  -3  -7    0.08    0.09
  -6  -3  -7    0.07    0.07
  -6   3  -7   -0.01    0.06
  -7  -4   7    0.36    0.13
   7  -4  -7    0.48    0.15
  -7   4   7    0.53    0.14
   6  -4  -7    0.29    0.12
  -6  -4   7    0.26    0.11
  -6   4   7    0.21    0.09
   5  -4  -7    2.05    0.23
  -5   4   7    1.95    0.12
   5   4  -7    1.55    0.21
  -5   4   7    1.91    0.20
   4  -4  -7    6.83    0.31
  -4   4   7    6.76    0.27
  -4   4   7    6.69    0.17
   4   4  -7    6.56    0.33
   3  -4  -7    0.05    0.05
   3   4  -7    0.10    0.06
  -3   4   7    0.17    0.06
   3   4  -7    0.07    0.06
  -2  -4   7    3.36    0.08
   2  -4  -7    3.36    0.18
  -2   4   7    3.28    0.15
   2   4  -7    3.19    0.17
   2   4  -7    3.04    0.18
   1  -4  -7   22.30    0.51
   1  -4  -7   22.59    0.39
   1   4  -7   22.12    0.51
  -1   4   7   21.45    0.46
   1   4  -7   22.26    0.52
   1   4  -7   22.19    0.39
   0  -4   7    4.14    0.16
   0  -4  -7    4.18    0.17
   0   4  -7    4.28    0.14
   0   4  -7    4.26    0.16
   1  -4   7   12.60    0.26
  -1  -4  -7   11.91    0.32
   1  -4   7   12.47    0.28
  -1   4  -7   12.26    0.31
  -2  -4  -7   12.16    0.33
  -2   4  -7   11.82    0.32
  -3  -4  -7    1.15    0.12
  -3   4  -7    0.95    0.11
  -4  -4  -7    0.16    0.06
  -4   4  -7    0.12    0.06
  -5  -4  -7   -0.06    0.05
  -5  -4  -7   -0.02    0.07
  -5   4  -7   -0.02    0.05
  -6  -4  -7    0.19    0.08
  -6  -4  -7    0.11    0.10
  -6   4  -7    0.17    0.09
  -6  -5   7   -0.05    0.08
   6  -5  -7   -0.06    0.07
  -6   5   7   -0.03    0.06
   5  -5  -7    0.59    0.13
  -5  -5   7    0.59    0.14
  -5   5   7    0.51    0.11
   4  -5  -7    9.60    0.39
  -4  -5   7   10.23    0.41
  -4   5   7    9.74    0.35
   3  -5  -7    1.90    0.18
  -3  -5   7    1.66    0.18
   3   5  -7    1.86    0.20
  -3   5   7    1.97    0.14
  -2  -5   7    0.46    0.10
   2  -5  -7    0.59    0.10
  -2  -5   7    0.63    0.05
  -2   5   7    0.69    0.09
   2   5  -7    0.58    0.10
   1  -5  -7    4.00    0.12
   1  -5  -7    3.81    0.18
   1  -5  -7    3.75    0.11
  -1  -5   7    3.81    0.19
  -1   5   7    4.07    0.17
   1   5  -7    4.39    0.20
   1   5  -7    3.79    0.11
   0  -5   7    2.77    0.13
   0  -5  -7    2.93    0.15
   0   5  -7    2.93    0.15
   0   5  -7    3.10    0.13
  -1  -5  -7    2.99    0.15
   1  -5   7    3.09    0.11
  -1   5  -7    2.90    0.16
  -1   5  -7    2.83    0.14
   2  -5   7    2.00    0.08
  -2  -5  -7    2.15    0.14
   2  -5   7    1.83    0.07
  -2   5  -7    2.09    0.13
  -2   5  -7    2.23    0.19
  -3  -5  -7    0.80    0.10
  -3   5  -7    0.81    0.10
  -4  -5  -7    0.42    0.08
  -4   5  -7    0.29    0.08
  -5  -5  -7    2.15    0.19
  -5   5  -7    2.65    0.18
  -6  -5  -7    0.37    0.11
  -6  -5  -7    0.31    0.13
  -6   5  -7    0.40    0.14
  -6   5  -7    0.37    0.10
  -6  -6   7    0.02    0.09
   6  -6  -7   -0.01    0.07
  -6   6   7   -0.03    0.06
  -5  -6   7    0.09    0.09
   5  -6  -7   -0.05    0.05
  -5   6   7   -0.01    0.07
  -4  -6   7   15.85    0.54
   4  -6  -7   15.48    0.51
  -4   6   7   16.09    0.48
  -3  -6   7    0.26    0.09
   3  -6  -7    0.41    0.09
   3   6  -7    0.41    0.10
  -3   6   7    0.30    0.08
  -2  -6   7    2.51    0.21
   2  -6  -7    2.15    0.16
   2   6  -7    2.50    0.18
  -2   6   7    2.43    0.14
   1  -6  -7    1.08    0.12
  -1  -6   7    0.86    0.11
   1  -6  -7    0.91    0.07
  -1   6   7    0.78    0.10
   1   6  -7    0.95    0.13
   1   6  -7    0.88    0.06
   0  -6   7    0.36    0.06
   0  -6  -7    0.42    0.07
   0   6  -7    0.40    0.06
   0   6  -7    0.51    0.08
  -1  -6  -7    1.80    0.13
   1  -6   7    1.82    0.09
  -1   6  -7    1.89    0.13
  -1   6  -7    1.66    0.14
   2  -6   7    0.58    0.05
  -2  -6  -7    0.40    0.08
  -2   6  -7    0.60    0.10
  -2   6  -7    0.43    0.08
  -3  -6  -7    0.11    0.06
  -3   6  -7    0.14    0.07
  -3   6  -7    0.11    0.05
  -4  -6  -7    0.11    0.07
  -4   6  -7    0.00    0.05
  -4   6  -7   -0.02    0.06
  -5  -6  -7    0.02    0.07
  -5   6  -7    0.02    0.06
  -5   6  -7    0.00    0.08
  -6  -6  -7    0.12    0.09
  -6   6  -7    0.06    0.09
  -6   6  -7    0.04    0.07
  -6  -7   7    0.03    0.08
   6  -7  -7   -0.01    0.08
  -6   7   7   -0.03    0.07
   5  -7  -7    2.59    0.27
  -5  -7   7    2.71    0.28
  -5   7   7    2.80    0.25
   4  -7  -7    2.92    0.26
  -4  -7   7    2.77    0.27
  -4   7   7    2.73    0.20
  -3  -7   7    5.41    0.29
   3  -7  -7    5.59    0.27
   3   7  -7    5.62    0.31
  -3   7   7    5.88    0.26
   2  -7  -7    0.59    0.10
  -2  -7   7    0.38    0.10
   2   7  -7    0.44    0.10
  -2   7   7    0.56    0.09
  -1  -7   7    1.82    0.16
   1  -7  -7    2.08    0.15
   1   7  -7    2.08    0.09
   1   7  -7    2.37    0.20
  -1   7   7    1.80    0.13
   0  -7  -7    1.59    0.15
   0  -7   7    1.64    0.14
   0   7  -7    1.44    0.10
   0   7  -7    1.35    0.14
  -1  -7  -7   -0.03    0.03
   1  -7   7    0.01    0.03
  -1   7  -7    0.01    0.04
  -1   7  -7    0.02    0.05
   2  -7   7    2.65    0.11
  -2  -7  -7    2.55    0.17
  -2   7  -7    2.60    0.16
  -2   7  -7    2.58    0.21
   3  -7   7    0.02    0.03
  -3  -7  -7    0.07    0.06
  -3   7  -7    0.06    0.05
  -3   7  -7    0.01    0.06
  -4  -7  -7   -0.07    0.04
  -4   7  -7    0.02    0.07
  -4   7  -7   -0.02    0.05
  -5  -7  -7    0.66    0.13
  -5   7  -7    0.59    0.15
  -5   7  -7    0.66    0.12
  -6  -7  -7    0.09    0.08
  -6   7  -7    0.01    0.07
  -6   7  -7    0.11    0.09
  -6  -8   7    0.09    0.10
   6  -8  -7    0.01    0.08
  -6   8   7    0.06    0.09
   5  -8  -7    0.20    0.11
  -5  -8   7    0.30    0.12
  -5   8   7    0.02    0.08
   4  -8  -7    0.34    0.11
  -4  -8   7    0.11    0.10
  -4   8   7    0.22    0.09
   3  -8  -7    0.15    0.07
  -3  -8   7    0.01    0.07
  -3   8   7    0.04    0.06
   3   8  -7    0.01    0.07
   2  -8  -7    0.53    0.10
  -2  -8   7    0.44    0.10
  -2   8   7    0.45    0.09
   2   8  -7    0.58    0.13
   1  -8  -7    0.02    0.05
  -1  -8   7    0.05    0.05
  -1   8   7    0.04    0.05
   1   8  -7    0.06    0.03
   1   8  -7    0.09    0.06
   0  -8   7    2.58    0.16
   0  -8  -7    2.50    0.17
   0   8  -7    3.03    0.14
   0   8  -7    2.94    0.19
  -1  -8  -7   12.72    0.40
   1  -8   7   12.45    0.32
  -1   8  -7   11.92    0.36
  -1   8  -7   12.18    0.38
   2  -8   7    7.17    0.22
  -2  -8  -7    7.95    0.31
  -2   8  -7    7.79    0.31
  -2   8  -7    7.26    0.28
  -3  -8  -7    1.44    0.17
  -3   8  -7    2.12    0.17
  -4  -8  -7    0.49    0.12
  -4   8  -7    0.76    0.15
  -4   8  -7    0.59    0.11
  -5  -8  -7    0.13    0.08
  -5   8  -7    0.20    0.11
  -5   8  -7    0.03    0.07
  -5  -9   7    0.36    0.12
   5  -9  -7    0.67    0.15
  -5   9   7    0.33    0.11
   4  -9  -7    0.34    0.11
  -4  -9   7    0.15    0.10
  -4   9   7    0.35    0.10
  -3  -9   7    0.04    0.07
   3  -9  -7    0.05    0.06
  -3   9   7    0.10    0.07
   3   9  -7    0.01    0.07
   2  -9  -7    0.14    0.08
  -2  -9   7    0.10    0.07
   2   9  -7    0.09    0.08
  -2   9   7    0.12    0.06
  -1  -9   7    0.10    0.06
   1  -9  -7    0.18    0.07
   1   9  -7    0.13    0.04
   1   9  -7    0.21    0.08
  -1   9   7    0.15    0.06
   0  -9  -7    2.11    0.19
   0  -9   7    2.22    0.15
   0   9  -7    1.97    0.20
   0   9  -7    1.99    0.12
  -1  -9  -7    0.92    0.14
   1  -9   7    1.14    0.12
  -1   9  -7    1.05    0.15
  -1   9  -7    1.10    0.14
  -2  -9  -7    0.81    0.13
   2  -9   7    1.00    0.10
  -2   9  -7    0.97    0.14
  -2   9  -7    0.77    0.12
  -3  -9  -7    0.07    0.06
  -3   9  -7   -0.06    0.05
  -3   9  -7    0.02    0.07
  -4  -9  -7    0.01    0.07
  -4   9  -7    0.15    0.07
  -4   9  -7    0.13    0.09
  -5  -9  -7   -0.01    0.07
  -5   9  -7   -0.07    0.07
  -5   9  -7    0.19    0.11
  -5 -10   7    0.07    0.10
   5 -10  -7   -0.05    0.08
  -5  10   7    0.07    0.08
  -4 -10   7    0.06    0.08
   4 -10  -7   -0.05    0.06
  -4  10   7   -0.09    0.05
   3 -10  -7    0.01    0.05
  -3 -10   7   -0.02    0.07
  -3  10   7    0.07    0.07
   3  10  -7   -0.16    0.07
  -2 -10   7    0.25    0.10
   2 -10  -7    0.16    0.08
   2  10  -7    0.31    0.11
  -2  10   7    0.27    0.08
   1 -10  -7    0.03    0.06
  -1 -10   7   -0.02    0.06
   1  10  -7   -0.02    0.03
  -1  10   7   -0.06    0.04
   1  10  -7    0.11    0.08
   0 -10  -7    0.23    0.09
   0 -10   7    0.52    0.10
   0  10  -7    0.28    0.10
   0  10  -7    0.36    0.07
   1 -10   7    5.20    0.22
  -1 -10  -7    5.13    0.27
  -1  10  -7    5.67    0.25
  -1  10  -7    5.13    0.27
  -2 -10  -7    0.25    0.09
   2 -10   7    0.29    0.06
  -2  10  -7    0.40    0.10
  -2  10  -7    0.37    0.10
  -3 -10  -7    0.46    0.12
  -3  10  -7    0.27    0.09
  -3  10  -7    0.43    0.11
  -4 -10  -7    0.06    0.07
  -4  10  -7    0.10    0.09
  -4  10  -7    0.10    0.08
  -4 -11   7    0.31    0.13
   4 -11  -7    0.12    0.09
  -4  11   7    0.13    0.09
   3 -11  -7    0.59    0.14
  -3 -11   7    0.49    0.13
  -3  11   7    0.41    0.11
   2 -11  -7    0.42    0.12
  -2 -11   7    0.29    0.10
   2  11  -7    0.35    0.13
  -2  11   7    0.46    0.11
   1 -11  -7    0.24    0.09
  -1 -11   7    0.28    0.10
   1  11  -7    0.29    0.11
  -1  11   7    0.31    0.08
   1  11  -7    0.31    0.07
   0 -11   7    0.36    0.09
   0 -11  -7    0.40    0.10
   0  11  -7    0.49    0.09
   0  11  -7    0.40    0.11
   1 -11   7    0.44    0.09
  -1 -11  -7    0.21    0.09
  -1  11  -7    0.28    0.08
  -1  11  -7    0.22    0.10
   2 -11   7    0.10    0.06
  -2 -11  -7    0.03    0.06
  -2  11  -7    0.08    0.08
  -2  11  -7    0.09    0.07
  -3 -11  -7    0.06    0.08
  -3  11  -7    0.04    0.07
  -3  11  -7    0.16    0.08
  -4 -11  -7    0.77    0.15
  -4  11  -7    1.04    0.15
  -4  11  -7    0.98    0.18
   3 -12  -7    0.07    0.09
  -3 -12   7    0.02    0.07
  -3  12   7    0.15    0.09
   2 -12  -7    0.29    0.10
  -2 -12   7    0.08    0.09
  -2  12   7    0.12    0.09
   2  12  -7    0.08    0.11
  -1 -12   7   -0.02    0.05
   1 -12  -7    0.02    0.06
  -1  12   7    0.04    0.07
   1  12  -7    0.10    0.10
   0 -12   7   -0.05    0.06
   0 -12  -7   -0.01    0.07
   0  12  -7    0.02    0.05
   0  12  -7    0.02    0.09
  -1 -12  -7    0.08    0.09
   1 -12   7    0.14    0.07
  -1  12  -7    0.04    0.06
  -1  12  -7    0.20    0.10
  -2 -12  -7    0.26    0.11
  -2  12  -7    0.62    0.14
  -2  12  -7    0.77    0.14
  -3 -12  -7    0.12    0.09
  -3  12  -7    0.01    0.08
  -3  12  -7    0.10    0.09
   2 -13  -7    0.15    0.10
  -2 -13   7    0.03    0.08
   2  13  -7    0.16    0.14
  -2  13   7    0.17    0.10
   1 -13  -7    0.09    0.09
  -1 -13   7    0.01    0.07
   1  13  -7    0.22    0.13
  -1  13   7    0.00    0.07
   0 -13  -7    0.23    0.10
   0 -13   7    0.04    0.07
   0  13  -7    0.14    0.07
   0  13  -7    0.11    0.11
  -1 -13  -7    0.00    0.08
   1 -13   7   -0.03    0.06
  -1  13  -7    0.02    0.09
  -1  13  -7    0.06    0.07
  -7   0   8   -0.02    0.06
   7   0  -8    0.10    0.10
  -6   0   8    0.00    0.06
   6   0  -8   -0.09    0.05
  -5   0   8    0.02    0.05
   5   0  -8   -0.04    0.05
   4   0  -8    0.05    0.06
  -4   0   8   -0.02    0.04
   3   0  -8    0.02    0.04
  -3   0   8    0.02    0.03
   2   0  -8    2.61    0.12
  -2   0   8    2.34    0.09
   2   0  -8    2.65    0.16
   1   0  -8   -0.02    0.03
   1   0  -8    0.01    0.02
   1   0  -8    0.02    0.02
   0   0  -8   14.58    0.31
   0   0  -8   14.36    0.33
  -1   0  -8   -0.02    0.02
  -1   0  -8    0.09    0.03
  -2   0  -8   10.23    0.31
  -2   0  -8    9.93    0.22
  -3   0  -8    0.02    0.02
  -3   0  -8    0.05    0.05
  -4   0  -8    3.11    0.21
  -4   0  -8    2.83    0.12
  -5   0  -8    0.06    0.07
  -5   0  -8   -0.02    0.03
  -6   0  -8    0.02    0.07
  -7   0  -8    0.11    0.11
  -7  -1   8   -0.05    0.07
   7  -1  -8   -0.03    0.09
   7   1  -8   -0.04    0.07
  -7   1   8    0.04    0.07
   6  -1  -8    0.41    0.13
  -6  -1   8    0.30    0.09
  -6   1   8    0.23    0.08
   6   1  -8    0.46    0.14
   5  -1  -8   -0.06    0.05
  -5  -1   8   -0.01    0.04
   5   1  -8    0.06    0.07
  -5   1   8   -0.04    0.04
  -4  -1   8    1.50    0.11
   4  -1  -8    1.39    0.17
   4   1  -8    1.67    0.19
  -4   1   8    1.49    0.13
   3  -1  -8    0.10    0.06
  -3  -1   8    0.04    0.03
   3   1  -8    0.01    0.05
   3   1  -8    0.00    0.03
  -3   1   8   -0.02    0.02
   2  -1  -8   86.73    1.45
   2  -1  -8   86.43    1.58
  -2  -1   8   86.10    1.40
   2   1  -8   87.05    1.59
  -2   1   8   86.30    1.45
   2   1  -8   84.48    1.50
   1  -1  -8    6.60    0.16
   1  -1  -8    6.60    0.22
   1   1  -8    6.46    0.13
   1   1  -8    6.49    0.23
   1   1  -8    6.68    0.19
   0  -1  -8    1.09    0.09
   0  -1  -8    0.94    0.06
   0   1  -8    0.96    0.09
   0   1  -8    1.03    0.07
   1  -1   8    1.00    0.05
  -1  -1  -8    0.80    0.08
  -1  -1  -8    0.93    0.07
  -1   1  -8    0.83    0.06
  -1   1  -8    0.80    0.08
   2  -1   8    1.27    0.05
  -2  -1  -8    1.20    0.07
  -2  -1  -8    1.02    0.11
  -2   1  -8    1.11    0.11
  -2   1  -8    1.33    0.06
  -3  -1  -8    1.21    0.09
  -3  -1  -8    1.27    0.14
  -3   1  -8    1.13    0.08
  -3   1  -8    1.32    0.14
  -3   1  -8    1.27    0.06
  -4  -1  -8    1.21    0.16
  -4  -1  -8    1.01    0.09
  -4   1  -8    1.11    0.15
  -4   1  -8    0.93    0.07
  -5  -1  -8    0.27    0.10
  -5  -1  -8    0.21    0.06
  -5   1  -8    0.23    0.05
  -5   1  -8    0.22    0.08
  -6  -1  -8    0.37    0.09
  -6  -1  -8    0.28    0.11
  -6   1  -8    0.12    0.10
  -7  -1  -8    1.26    0.21
  -7   1  -8    1.31    0.21
   7  -2  -8    0.31    0.14
   7   2  -8    0.47    0.16
  -7   2   8    0.27    0.10
  -6  -2   8    1.11    0.14
   6  -2  -8    0.87    0.18
   6   2  -8    0.79    0.17
  -6   2   8    0.91    0.14
   5  -2  -8    0.48    0.12
  -5  -2   8    0.44    0.08
   5   2  -8    0.51    0.13
  -5   2   8    0.46    0.09
  -4  -2   8    0.12    0.05
   4  -2  -8    0.16    0.07
   4   2  -8    0.32    0.09
  -4   2   8    0.17    0.06
   3  -2  -8    0.34    0.09
  -3  -2   8    0.37    0.04
  -3   2   8    0.34    0.06
   3   2  -8    0.35    0.08
   2  -2  -8   14.56    0.41
   2  -2  -8   14.42    0.29
  -2   2   8   14.38    0.32
   2   2  -8   14.21    0.37
  -2   2   8   14.41    0.27
   2   2  -8   14.15    0.42
   1  -2  -8   24.22    0.43
   1  -2  -8   23.99    0.53
  -1   2   8   24.57    0.45
   1   2  -8   24.08    0.50
   1   2  -8   24.05    0.55
   1   2  -8   23.88    0.40
  -1   2   8   24.29    0.47
   0  -2  -8   11.15    0.26
   0  -2  -8   11.47    0.29
   0   2  -8   11.23    0.28
   0   2  -8   11.30    0.27
  -1  -2  -8    3.44    0.15
   1  -2   8    3.62    0.10
  -1  -2  -8    3.86    0.14
  -1   2  -8    3.56    0.11
  -1   2  -8    3.74    0.15
  -2  -2  -8   21.54    0.44
  -2  -2  -8   20.75    0.51
  -2   2  -8   20.79    0.48
  -3  -2  -8    1.49    0.16
  -3  -2  -8    1.30    0.10
  -3   2  -8    0.97    0.12
  -4  -2  -8    0.87    0.14
  -4  -2  -8    0.66    0.09
  -4   2  -8    0.60    0.04
  -4   2  -8    0.55    0.10
  -4   2  -8    0.65    0.05
  -5  -2  -8    0.45    0.12
  -5  -2  -8    0.48    0.09
  -5   2  -8    0.47    0.11
  -6  -2  -8    0.01    0.06
  -6  -2  -8   -0.02    0.07
  -6   2  -8    0.02    0.08
  -7  -3   8    0.30    0.12
   7  -3  -8    0.07    0.10
   7   3  -8    0.10    0.11
  -7   3   8    0.01    0.08
  -6  -3   8    0.02    0.07
   6  -3  -8   -0.02    0.07
   6   3  -8    0.05    0.09
  -6   3   8    0.04    0.06
   5  -3  -8    0.46    0.13
  -5  -3   8    0.73    0.10
  -5   3   8    0.53    0.10
  -5   3   8    0.59    0.09
   5   3  -8    0.73    0.15
   4  -3  -8    0.45    0.11
  -4  -3   8    0.39    0.06
   4   3  -8    0.31    0.10
  -4   3   8    0.50    0.09
  -3  -3   8    0.00    0.02
   3  -3  -8   -0.03    0.04
  -3   3   8   -0.03    0.03
  -3   3   8    0.01    0.02
   3   3  -8   -0.04    0.04
   3   3  -8    0.00    0.05
   2  -3  -8    0.48    0.08
   2   3  -8    0.62    0.09
  -2   3   8    0.59    0.03
  -2   3   8    0.66    0.07
   2   3  -8    0.40    0.09
   1  -3  -8    0.73    0.04
   1  -3  -8    0.67    0.09
   1   3  -8    0.82    0.03
  -1   3   8    0.88    0.08
   1   3  -8    0.89    0.11
   1   3  -8    0.76    0.09
   0  -3  -8    8.52    0.25
   0  -3  -8    8.59    0.22
   0   3  -8    8.42    0.24
   0   3  -8    8.63    0.24
   1  -3   8    0.48    0.04
  -1  -3  -8    0.51    0.08
  -1  -3  -8    0.54    0.07
   1  -3   8    0.38    0.04
  -1   3  -8    0.47    0.07
  -2  -3  -8    0.05    0.04
  -2  -3  -8    0.10    0.06
  -2   3  -8    0.10    0.05
  -3  -3  -8    0.03    0.04
  -3  -3  -8    0.06    0.06
  -3   3  -8    0.06    0.04
  -4  -3  -8    0.86    0.10
  -4  -3  -8    0.75    0.14
  -4   3  -8    0.76    0.12
  -5  -3  -8    0.05    0.09
  -5  -3  -8    0.17    0.07
  -5   3  -8    0.25    0.09
  -6  -3  -8   -0.03    0.05
  -6  -3  -8    0.00    0.08
  -6   3  -8    0.00    0.07
  -7  -4   8    0.11    0.12
   7  -4  -8    0.22    0.13
  -7   4   8    0.19    0.10
  -6  -4   8    0.41    0.14
   6  -4  -8    0.32    0.12
  -6   4   8    0.51    0.11
   6   4  -8    0.55    0.16
   5  -4  -8    0.20    0.10
  -5   4   8    0.30    0.09
   5   4  -8    0.40    0.12
   4  -4  -8    1.84    0.20
  -4   4   8    1.83    0.08
  -4   4   8    1.45    0.15
   4   4  -8    1.45    0.19
  -3  -4   8    2.57    0.07
   3  -4  -8    2.95    0.19
   3   4  -8    2.90    0.20
   3   4  -8    2.55    0.22
  -3   4   8    2.46    0.14
   2  -4  -8    0.20    0.06
  -2   4   8    0.03    0.03
   2   4  -8    0.14    0.06
   2   4  -8    0.09    0.06
   1  -4  -8    7.95    0.27
   1  -4  -8    8.35    0.18
  -1   4   8    8.25    0.24
   1   4  -8    8.20    0.16
   1   4  -8    8.80    0.29
   1   4  -8    7.90    0.26
   0  -4  -8    5.70    0.18
   0  -4  -8    5.75    0.21
   0  -4   8    5.64    0.19
   0   4  -8    6.04    0.21
   0   4  -8    5.90    0.18
  -1  -4  -8    8.63    0.26
  -1  -4  -8    8.84    0.28
   1  -4   8    8.61    0.20
  -1   4  -8    8.52    0.25
  -2  -4  -8  133.73    2.29
  -2   4  -8  135.29    2.29
  -3  -4  -8    0.26    0.06
  -3   4  -8    0.36    0.07
  -4  -4  -8    0.19    0.08
  -4  -4  -8    0.06    0.05
  -4   4  -8    0.07    0.05
  -5  -4  -8   -0.04    0.04
  -5  -4  -8    0.03    0.08
  -5   4  -8    0.00    0.05
  -6  -4  -8   -0.12    0.06
  -6  -4  -8    0.05    0.07
  -6   4  -8   -0.10    0.06
  -6  -5   8    0.05    0.09
   6  -5  -8    0.17    0.11
  -6   5   8    0.07    0.08
  -5  -5   8    0.54    0.13
   5  -5  -8    0.37    0.12
  -5   5   8    0.55    0.12
   4  -5  -8   26.07    0.71
  -4  -5   8   26.01    0.73
  -4   5   8   26.29    0.64
   4   5  -8   26.76    0.75
  -3  -5   8    0.17    0.07
   3  -5  -8    0.15    0.07
  -3  -5   8    0.15    0.03
   3   5  -8    0.02    0.07
  -3   5   8    0.02    0.05
   3   5  -8    0.25    0.09
   2  -5  -8   -0.05    0.04
  -2  -5   8   -0.03    0.04
   2   5  -8    0.02    0.05
  -2   5   8   -0.01    0.03
   2   5  -8   -0.06    0.03
   1  -5  -8    0.78    0.05
   1  -5  -8    0.73    0.10
   1  -5  -8    0.85    0.06
  -1  -5   8    0.87    0.11
   1   5  -8    0.80    0.10
   1   5  -8    0.73    0.04
  -1   5   8    0.82    0.09
   0  -5   8    0.61    0.08
   0  -5  -8    0.58    0.08
   0  -5  -8    0.65    0.08
   0   5  -8    0.53    0.08
   0   5  -8    0.85    0.08
  -1  -5  -8    7.50    0.25
   1  -5   8    7.44    0.19
  -1   5  -8    7.41    0.26
  -1   5  -8    7.20    0.24
   2  -5   8   17.63    0.31
   2  -5   8   17.39    0.32
  -2  -5  -8   17.68    0.44
  -2   5  -8   17.74    0.43
  -3  -5  -8    0.89    0.11
  -3   5  -8    0.64    0.09
  -4  -5  -8    0.19    0.07
  -4   5  -8    0.21    0.07
  -5  -5  -8    0.94    0.19
  -5  -5  -8    1.18    0.15
  -5   5  -8    1.06    0.14
  -6  -5  -8    0.03    0.07
  -6  -5  -8    0.02    0.09
  -6   5  -8   -0.01    0.07
  -6   5  -8    0.03    0.09
   6  -6  -8    0.55    0.15
  -6  -6   8    0.35    0.13
  -6   6   8    0.60    0.13
   5  -6  -8   -0.03    0.06
  -5  -6   8    0.00    0.07
  -5   6   8   -0.01    0.05
   4  -6  -8    0.63    0.13
  -4  -6   8    0.57    0.14
  -4   6   8    0.68    0.12
   3  -6  -8    8.38    0.34
  -3  -6   8    9.09    0.36
   3   6  -8    8.10    0.36
  -3   6   8    8.38    0.30
  -2  -6   8   -0.02    0.05
   2  -6  -8    0.07    0.05
  -2   6   8    0.08    0.05
   2   6  -8    0.00    0.05
   1  -6  -8    1.62    0.15
  -1  -6   8    1.62    0.15
   1  -6  -8    1.76    0.09
   1  -6  -8    1.77    0.09
   1   6  -8    1.72    0.16
  -1   6   8    1.62    0.11
   1   6  -8    1.72    0.07
   0  -6  -8    6.77    0.25
   0  -6   8    6.53    0.23
   0   6  -8    7.19    0.21
   0   6  -8    6.32    0.24
   1  -6   8    0.14    0.04
  -1  -6  -8    0.03    0.04
  -1   6  -8   -0.02    0.04
  -1   6  -8    0.02    0.04
   2  -6   8    0.02    0.02
  -2  -6  -8    0.03    0.05
  -2   6  -8   -0.03    0.04
  -2   6  -8    0.04    0.05
  -3  -6  -8    0.03    0.05
  -3   6  -8    0.02    0.05
  -3   6  -8    0.04    0.07
  -4  -6  -8    0.05    0.06
  -4   6  -8    0.13    0.06
  -4   6  -8    0.02    0.07
  -5  -6  -8    3.83    0.24
  -5   6  -8    3.17    0.31
  -5   6  -8    3.96    0.23
  -6  -6  -8   -0.11    0.09
  -6  -6  -8    0.03    0.07
  -6   6  -8   -0.06    0.08
  -6   6  -8    0.00    0.07
  -6  -7   8   -0.04    0.07
   6  -7  -8   -0.07    0.08
  -6   7   8    0.13    0.08
   5  -7  -8    0.00    0.07
  -5  -7   8   -0.03    0.08
  -5   7   8   -0.05    0.06
  -4  -7   8    0.67    0.15
   4  -7  -8    1.00    0.17
  -4   7   8    1.10    0.15
   3  -7  -8    1.27    0.17
  -3  -7   8    0.99    0.16
  -3   7   8    1.16    0.14
   3   7  -8    1.06    0.17
  -2  -7   8    0.42    0.10
   2  -7  -8    0.20    0.07
  -2   7   8    0.40    0.08
   2   7  -8    0.29    0.09
  -1  -7   8    1.24    0.13
   1  -7  -8    1.44    0.15
   1   7  -8    1.22    0.15
  -1   7   8    1.34    0.13
   1   7  -8    1.14    0.07
   0  -7  -8    1.24    0.13
   0  -7   8    1.03    0.11
   0   7  -8    0.99    0.13
   0   7  -8    1.27    0.11
   1  -7   8    2.44    0.12
  -1  -7  -8    2.53    0.16
  -1   7  -8    2.24    0.15
  -1   7  -8    2.08    0.15
   2  -7   8    0.85    0.07
  -2  -7  -8    0.55    0.09
  -2   7  -8    0.73    0.12
  -2   7  -8    0.72    0.11
  -3  -7  -8    0.61    0.11
  -3   7  -8    0.74    0.13
  -3   7  -8    0.55    0.10
  -4  -7  -8    0.50    0.11
  -4   7  -8    0.61    0.14
  -4   7  -8    0.44    0.09
  -5  -7  -8    0.87    0.14
  -5   7  -8    0.81    0.17
  -5   7  -8    0.75    0.12
  -6  -7  -8    0.41    0.17
  -6   7  -8    0.48    0.15
  -6   7  -8    0.52    0.12
   5  -8  -8    0.04    0.07
  -5  -8   8    0.21    0.11
  -5   8   8    0.05    0.08
  -4  -8   8    0.22    0.10
   4  -8  -8    0.21    0.10
  -4   8   8    0.35    0.10
   3  -8  -8    0.12    0.07
  -3  -8   8    0.02    0.07
  -3   8   8    0.11    0.07
   3   8  -8    0.04    0.07
  -2  -8   8   -0.05    0.04
   2  -8  -8   -0.01    0.04
  -2   8   8    0.02    0.04
   2   8  -8    0.02    0.06
  -1  -8   8    1.31    0.15
   1  -8  -8    1.25    0.15
   1   8  -8    1.13    0.15
  -1   8   8    1.56    0.15
   1   8  -8    1.37    0.08
   0  -8  -8    8.72    0.32
   0  -8   8    8.33    0.28
   0   8  -8    8.81    0.26
   0   8  -8    8.58    0.33
  -1  -8  -8   13.34    0.41
   1  -8   8   13.06    0.33
  -1   8  -8   12.06    0.37
  -1   8  -8   12.22    0.39
  -2  -8  -8   10.23    0.37
   2  -8   8   10.40    0.27
  -2   8  -8   11.10    0.35
  -2   8  -8   11.07    0.39
  -3  -8  -8    0.95    0.14
  -3   8  -8    1.02    0.13
  -3   8  -8    0.97    0.16
  -4  -8  -8    0.04    0.08
  -4   8  -8    0.14    0.09
  -4   8  -8    0.16    0.08
  -5  -8  -8    0.17    0.08
  -5   8  -8    0.13    0.10
  -5   8  -8    0.04    0.07
   5  -9  -8    0.24    0.12
  -5  -9   8    0.19    0.10
  -5   9   8    0.30    0.11
   4  -9  -8    0.27    0.11
  -4  -9   8    0.56    0.14
  -4   9   8    0.32    0.10
  -3  -9   8    0.09    0.08
   3  -9  -8    0.19    0.08
  -3   9   8   -0.05    0.05
   3   9  -8    0.18    0.11
   2  -9  -8    0.38    0.10
  -2  -9   8    0.31    0.09
  -2   9   8    0.23    0.08
   2   9  -8    0.13    0.09
   1  -9  -8    0.07    0.06
  -1  -9   8    0.08    0.06
   1   9  -8    0.07    0.07
   1   9  -8    0.09    0.04
  -1   9   8    0.05    0.05
   0  -9   8    1.50    0.15
   0  -9  -8    1.48    0.17
   0   9  -8    1.68    0.19
   0   9  -8    1.51    0.13
  -1  -9  -8    7.56    0.32
   1  -9   8    7.92    0.26
  -1   9  -8    7.56    0.29
  -1   9  -8    8.60    0.33
  -2  -9  -8    3.18    0.21
   2  -9   8    3.14    0.15
  -2   9  -8    3.26    0.20
  -2   9  -8    3.63    0.22
  -3  -9  -8   -0.02    0.05
  -3   9  -8   -0.06    0.06
  -3   9  -8    0.09    0.07
  -4  -9  -8   -0.08    0.05
  -4   9  -8    0.12    0.08
  -4   9  -8    0.12    0.07
  -5  -9  -8   -0.06    0.08
  -5   9  -8   -0.04    0.06
  -5   9  -8    0.02    0.08
   4 -10  -8   -0.03    0.07
  -4 -10   8   -0.05    0.06
  -4  10   8    0.04    0.07
   3 -10  -8    0.10    0.08
  -3 -10   8    0.25    0.11
   3  10  -8    0.20    0.10
  -3  10   8    0.19    0.08
   2 -10  -8    0.10    0.07
  -2 -10   8    0.06    0.07
  -2  10   8    0.06    0.06
   2  10  -8    0.24    0.10
  -1 -10   8    0.03    0.06
   1 -10  -8   -0.02    0.05
  -1  10   8   -0.02    0.05
   1  10  -8    0.01    0.04
   1  10  -8   -0.04    0.06
   0 -10   8    0.22    0.07
   0 -10  -8    0.15    0.08
   0  10  -8    0.09    0.05
   0  10  -8    0.10    0.08
  -1 -10  -8    0.73    0.13
   1 -10   8    0.78    0.10
  -1  10  -8    0.74    0.14
  -1  10  -8    0.70    0.11
   2 -10   8    0.59    0.08
  -2 -10  -8    0.71    0.13
  -2  10  -8    0.88    0.14
  -2  10  -8    0.80    0.13
  -3 -10  -8    0.43    0.11
  -3  10  -8    0.23    0.08
  -3  10  -8    0.39    0.12
  -4 -10  -8   -0.02    0.07
  -4  10  -8    0.07    0.07
  -4  10  -8    0.03    0.08
   4 -11  -8    0.04    0.08
  -4 -11   8   -0.03    0.07
  -4  11   8    0.08    0.08
   3 -11  -8    0.91    0.16
  -3 -11   8    0.59    0.14
  -3  11   8    0.75    0.13
   3  11  -8    0.56    0.17
   2 -11  -8    0.79    0.15
  -2 -11   8    0.50    0.12
  -2  11   8    0.46    0.11
   2  11  -8    0.38    0.14
  -1 -11   8    1.07    0.15
   1 -11  -8    0.72    0.14
   1  11  -8    0.59    0.15
   1  11  -8    1.07    0.12
  -1  11   8    0.56    0.12
   0 -11  -8    0.01    0.06
   0 -11   8    0.09    0.06
   0  11  -8    0.07    0.08
   0  11  -8   -0.02    0.04
   1 -11   8    0.09    0.06
  -1 -11  -8    0.28    0.10
  -1  11  -8    0.04    0.08
  -1  11  -8    0.10    0.06
  -2 -11  -8   -0.02    0.06
  -2  11  -8   -0.07    0.05
  -2  11  -8    0.10    0.07
  -3 -11  -8    0.75    0.15
  -3  11  -8    0.54    0.12
  -3  11  -8    0.70    0.14
  -3 -12   8    0.05    0.08
   3 -12  -8    0.24    0.10
  -3  12   8    0.23    0.10
   2 -12  -8    0.57    0.14
  -2 -12   8    0.63    0.14
   2  12  -8    0.83    0.19
  -2  12   8    0.66    0.14
  -1 -12   8    0.20    0.09
   1 -12  -8    0.14    0.08
   1  12  -8    0.14    0.10
  -1  12   8    0.09    0.07
   1  12  -8    0.14    0.06
   0 -12   8   -0.01    0.06
   0 -12  -8   -0.03    0.06
   0  12  -8   -0.06    0.04
   0  12  -8   -0.05    0.08
  -1 -12  -8    0.01    0.07
   1 -12   8   -0.01    0.05
  -1  12  -8    0.07    0.08
  -1  12  -8   -0.02    0.05
  -2 -12  -8    0.49    0.13
  -2  12  -8    0.58    0.13
  -2  12  -8    0.45    0.11
  -3 -12  -8    0.04    0.08
  -3  12  -8   -0.15    0.06
  -3  12  -8    0.10    0.08
   1 -13  -8    0.28    0.11
  -1 -13   8    0.11    0.08
  -1  13   8    0.28    0.10
   1  13  -8    0.16    0.11
   0 -13  -8   -0.09    0.06
   0 -13   8    0.00    0.06
   0  13  -8    0.07    0.09
   0  13  -8   -0.03    0.05
  -1 -13  -8   -0.09    0.07
  -1  13  -8    0.02    0.07
  -1  13  -8    0.01    0.09
   7   0  -9   -0.02    0.08
  -7   0   9    0.05    0.08
   6   0  -9    0.09    0.09
  -6   0   9   -0.05    0.05
   5   0  -9    0.25    0.11
  -5   0   9    0.25    0.07
  -4   0   9    0.00    0.03
   4   0  -9    0.01    0.05
  -3   0   9    1.78    0.09
   3   0  -9    1.70    0.17
   3   0  -9    1.74    0.12
   2   0  -9    0.01    0.05
  -2   0   9    0.00    0.02
   2   0  -9    0.05    0.03
   1   0  -9    2.32    0.10
   1   0  -9    2.21    0.14
   0   0  -9    0.00    0.02
   0   0  -9   -0.02    0.03
  -1   0  -9    2.77    0.13
  -1   0  -9    3.00    0.12
  -2   0  -9    0.01    0.02
  -2   0  -9    0.00    0.03
  -3   0  -9    0.22    0.07
  -3   0  -9    0.21    0.04
  -4   0  -9    0.04    0.03
  -4   0  -9    0.02    0.05
  -5   0  -9    0.08    0.04
  -5   0  -9    0.11    0.08
  -6   0  -9   -0.07    0.07
   7  -1  -9    0.07    0.09
   7   1  -9    0.12    0.11
  -7   1   9    0.06    0.08
  -6  -1   9    0.19    0.07
   6  -1  -9    0.01    0.07
   6   1  -9    0.13    0.09
  -6   1   9    0.22    0.08
  -5  -1   9    0.04    0.05
   5  -1  -9    0.04    0.08
   5   1  -9    0.08    0.08
  -5   1   9    0.15    0.06
   4  -1  -9   -0.04    0.04
  -4  -1   9    0.01    0.03
  -4   1   9    0.00    0.03
   4   1  -9   -0.06    0.04
   3  -1  -9    0.68    0.11
  -3  -1   9    0.77    0.06
  -3   1   9    0.73    0.08
   3   1  -9    0.90    0.11
   3   1  -9    0.71    0.12
   2  -1  -9   53.18    0.93
  -2  -1   9   51.94    0.87
   2  -1  -9   52.09    1.06
   2   1  -9   52.35    1.07
   2   1  -9   54.02    0.98
  -2   1   9   53.78    0.92
   1  -1  -9    8.54    0.28
   1  -1  -9    8.54    0.20
   1   1  -9    8.89    0.18
   1   1  -9    9.01    0.28
   1   1  -9    9.09    0.23
   0  -1  -9    2.38    0.12
   0  -1  -9    2.38    0.10
   0   1  -9    2.16    0.12
   0   1  -9    2.38    0.11
  -1  -1  -9    5.41    0.17
  -1  -1  -9    5.68    0.20
  -1   1  -9    5.59    0.19
  -1   1  -9    5.43    0.16
  -2  -1  -9    0.12    0.05
  -2  -1  -9    0.11    0.03
   2  -1   9    0.10    0.02
  -2   1  -9    0.11    0.03
  -2   1  -9    0.05    0.04
  -3  -1  -9    1.20    0.08
  -3  -1  -9    1.17    0.14
  -3   1  -9    1.33    0.14
  -3   1  -9    1.07    0.07
  -3   1  -9    1.17    0.06
  -4  -1  -9    4.33    0.17
  -4  -1  -9    4.49    0.26
  -4   1  -9    4.32    0.13
  -4   1  -9    4.48    0.24
  -5  -1  -9    0.15    0.08
  -5  -1  -9   -0.02    0.04
  -5   1  -9    0.03    0.06
  -6  -1  -9    0.01    0.07
  -6   1  -9    0.12    0.09
   7  -2  -9   -0.02    0.08
  -7   2   9   -0.08    0.07
   7   2  -9    0.16    0.11
  -6  -2   9    1.42    0.15
   6  -2  -9    1.19    0.20
  -6   2   9    1.05    0.15
   6   2  -9    1.21    0.20
   5  -2  -9   -0.07    0.05
  -5  -2   9   -0.01    0.04
  -5   2   9    0.07    0.06
   5   2  -9    0.13    0.08
   4  -2  -9    3.18    0.22
   4   2  -9    3.00    0.22
  -4   2   9    3.03    0.16
   3  -2  -9    0.61    0.11
  -3  -2   9    0.58    0.04
   3   2  -9    0.72    0.12
  -3   2   9    0.62    0.08
   3   2  -9    0.62    0.10
   2  -2  -9    1.24    0.07
   2  -2  -9    1.42    0.14
  -2   2   9    1.38    0.09
   2   2  -9    1.58    0.16
   2   2  -9    1.44    0.13
   1  -2  -9    1.67    0.12
   1  -2  -9    1.88    0.07
  -1   2   9    2.06    0.10
   1   2  -9    2.02    0.11
   1   2  -9    1.80    0.13
   0  -2  -9    0.17    0.04
   0  -2  -9    0.13    0.04
   0   2  -9    0.21    0.05
   0   2  -9    0.23    0.05
   1  -2   9    0.10    0.03
  -1  -2  -9    0.09    0.04
  -1  -2  -9    0.09    0.04
  -1   2  -9    0.04    0.03
  -1   2  -9    0.07    0.04
  -2  -2  -9   10.69    0.33
  -2  -2  -9   10.78    0.27
  -2   2  -9   10.04    0.30
  -3  -2  -9    4.22    0.23
  -3  -2  -9    4.32    0.16
  -3   2  -9    4.26    0.21
  -4  -2  -9    0.01    0.04
  -4  -2  -9    0.03    0.06
  -4   2  -9   -0.04    0.04
  -5  -2  -9    0.06    0.07
  -5  -2  -9    0.02    0.05
  -5   2  -9    0.00    0.06
  -6  -2  -9    0.26    0.08
  -6  -2  -9    0.12    0.09
  -6   2  -9    0.18    0.10
   7  -3  -9    0.53    0.16
   7   3  -9    0.73    0.18
  -7   3   9    0.52    0.12
   6  -3  -9    0.34    0.11
  -6   3   9    0.30    0.10
   6   3  -9    0.21    0.11
  -5  -3   9    0.19    0.06
   5  -3  -9    0.02    0.08
  -5   3   9    0.14    0.06
  -5   3   9    0.12    0.06
   5   3  -9    0.00    0.06
   4  -3  -9    0.07    0.06
  -4  -3   9    0.35    0.05
   4   3  -9    0.24    0.10
  -4   3   9    0.25    0.07
   3  -3  -9    0.09    0.06
  -3   3   9    0.06    0.02
   3   3  -9    0.09    0.06
   3   3  -9    0.13    0.06
  -3   3   9    0.09    0.04
   2  -3  -9   15.26    0.29
   2  -3  -9   15.37    0.44
  -2   3   9   15.26    0.36
   2   3  -9   15.21    0.41
   2   3  -9   15.85    0.46
  -2   3   9   16.32    0.29
   1  -3  -9    0.01    0.02
   1  -3  -9   -0.02    0.04
   1   3  -9   -0.03    0.04
   1   3  -9    0.00    0.03
  -1   3   9    0.03    0.03
   1   3  -9    0.03    0.01
   0  -3  -9   30.78    0.60
   0  -3  -9   31.01    0.64
   0   3  -9   31.06    0.63
   0   3  -9   31.48    0.62
   1  -3   9   31.31    0.56
  -1  -3  -9   30.11    0.62
  -1  -3  -9   31.14    0.65
  -1   3  -9   30.60    0.62
  -1   3  -9   31.15    0.57
  -2  -3  -9   22.68    0.57
  -2  -3  -9   22.24    0.49
  -2   3  -9   23.55    0.52
  -3  -3  -9    0.00    0.05
  -3  -3  -9   -0.03    0.03
  -3   3  -9    0.03    0.05
  -4  -3  -9    0.08    0.05
  -4  -3  -9    0.08    0.07
  -4   3  -9    0.08    0.06
  -5  -3  -9    0.14    0.09
  -5  -3  -9    0.19    0.07
  -5   3  -9    0.07    0.07
  -6  -3  -9    0.04    0.08
  -6  -3  -9    0.03    0.06
  -6   3  -9   -0.02    0.07
   6  -4  -9    0.00    0.08
   6   4  -9    0.02    0.08
  -6   4   9    0.08    0.07
   5  -4  -9    0.07    0.08
  -5  -4   9    0.00    0.04
   5   4  -9    0.09    0.08
  -5   4   9   -0.03    0.05
   4  -4  -9    1.09    0.17
  -4  -4   9    0.91    0.07
  -4   4   9    0.84    0.05
   4   4  -9    0.63    0.14
  -4   4   9    0.97    0.13
   3  -4  -9   -0.03    0.04
   3   4  -9    0.02    0.05
   3   4  -9    0.08    0.06
  -3   4   9    0.01    0.04
   2  -4  -9    0.17    0.06
   2   4  -9    0.20    0.07
  -2   4   9    0.26    0.06
   2   4  -9    0.21    0.08
   1  -4  -9    8.54    0.29
   1  -4  -9    8.49    0.18
   1   4  -9    8.61    0.30
  -1   4   9    8.42    0.25
   1   4  -9    8.38    0.27
   1   4  -9    8.57    0.17
   0  -4  -9    5.54    0.18
   0  -4  -9    5.20    0.20
   0   4  -9    5.44    0.20
   0   4  -9    5.52    0.20
   0   4  -9    5.68    0.18
  -1  -4  -9   33.60    0.69
  -1  -4  -9   33.46    0.71
   1  -4   9   33.34    0.61
  -1   4  -9   33.64    0.68
  -2  -4  -9   88.52    1.66
  -2  -4  -9   89.16    1.58
  -2   4  -9   88.73    1.58
  -3  -4  -9    0.50    0.08
  -3  -4  -9    0.60    0.12
  -3   4  -9    0.54    0.09
  -4  -4  -9    0.20    0.06
  -4  -4  -9    0.14    0.08
  -4   4  -9    0.35    0.08
  -5  -4  -9    0.00    0.07
  -5  -4  -9   -0.02    0.05
  -5   4  -9   -0.03    0.06
  -6  -4  -9   -0.01    0.06
  -6  -4  -9   -0.05    0.08
  -6   4  -9    0.10    0.08
   6  -5  -9    0.08    0.10
  -6  -5   9    0.04    0.08
  -6   5   9   -0.01    0.06
  -5  -5   9   -0.05    0.06
   5  -5  -9   -0.04    0.08
  -5   5   9    0.01    0.05
   5   5  -9    0.00    0.07
   4  -5  -9    1.15    0.17
  -4   5   9    0.97    0.13
   4   5  -9    0.92    0.17
   3  -5  -9    0.32    0.09
   3   5  -9    0.02    0.06
   3   5  -9    0.03    0.07
  -3   5   9    0.09    0.06
   2  -5  -9    0.08    0.05
   2   5  -9    0.04    0.05
   2   5  -9    0.02    0.05
  -2   5   9    0.03    0.04
   1  -5  -9    0.12    0.06
   1  -5  -9    0.08    0.02
  -1  -5   9    0.10    0.05
  -1   5   9    0.11    0.04
   1   5  -9    0.14    0.02
   1   5  -9    0.02    0.04
   0  -5  -9    0.01    0.04
   0  -5   9    0.01    0.03
   0  -5  -9    0.06    0.04
   0   5  -9    0.05    0.03
   0   5  -9    0.07    0.05
   1  -5   9    3.61    0.13
  -1  -5  -9    3.27    0.18
  -1  -5  -9    3.59    0.17
  -1   5  -9    3.94    0.18
  -1   5  -9    3.58    0.17
  -2  -5  -9    2.15    0.14
  -2   5  -9    2.28    0.15
  -3  -5  -9    0.28    0.08
  -3   5  -9    0.24    0.07
  -4  -5  -9    0.28    0.08
  -4  -5  -9    0.24    0.10
  -4   5  -9    0.33    0.08
  -5  -5  -9    0.04    0.08
  -5  -5  -9    0.33    0.09
  -5   5  -9    0.19    0.08
  -6  -5  -9    0.26    0.14
  -6  -5  -9    0.23    0.09
  -6   5  -9    0.24    0.10
  -6  -6   9    0.05    0.09
   6  -6  -9    0.00    0.07
  -6   6   9    0.08    0.07
  -5  -6   9   -0.15    0.07
   5  -6  -9   -0.04    0.08
  -5   6   9   -0.03    0.06
   4  -6  -9   19.79    0.61
  -4  -6   9   20.29    0.64
  -4   6   9   19.26    0.53
  -3  -6   9    0.09    0.07
   3  -6  -9    0.01    0.05
   3   6  -9    0.11    0.07
  -3   6   9    0.02    0.07
   2  -6  -9    0.15    0.06
  -2  -6   9    0.14    0.07
  -2   6   9    0.15    0.06
   2   6  -9    0.26    0.08
   1  -6  -9    0.06    0.03
   1  -6  -9    0.11    0.05
  -1  -6   9    0.10    0.05
   1   6  -9    0.08    0.02
   1   6  -9    0.09    0.05
  -1   6   9    0.10    0.05
   0  -6   9    0.57    0.08
   0  -6  -9    0.67    0.09
   0  -6  -9    0.50    0.09
   0   6  -9    0.48    0.09
   0   6  -9    0.58    0.07
   1  -6   9    0.25    0.05
  -1  -6  -9    0.26    0.07
  -1   6  -9    0.26    0.07
  -1   6  -9    0.27    0.07
   2  -6   9    1.03    0.06
  -2  -6  -9    0.91    0.11
   2  -6   9    1.08    0.08
  -2   6  -9    1.03    0.12
  -2   6  -9    1.02    0.14
  -3  -6  -9    0.96    0.12
  -3   6  -9    1.06    0.13
  -3   6  -9    1.28    0.18
  -4  -6  -9    0.07    0.06
  -4   6  -9    0.23    0.07
  -4   6  -9    0.08    0.08
  -5  -6  -9    0.86    0.13
  -5  -6  -9    0.91    0.18
  -5   6  -9    1.03    0.19
  -5   6  -9    0.88    0.14
  -6  -6  -9    0.23    0.10
  -6  -6  -9    0.32    0.16
  -6   6  -9    0.34    0.12
  -6   6  -9    0.44    0.11
   6  -7  -9    0.17    0.11
  -6  -7   9    0.02    0.08
  -6   7   9    0.04    0.08
  -5  -7   9    0.75    0.17
   5  -7  -9    1.35    0.21
  -5   7   9    1.05    0.15
   4  -7  -9    1.14    0.18
  -4  -7   9    1.04    0.18
  -4   7   9    1.17    0.16
   3  -7  -9    6.00    0.30
  -3  -7   9    5.56    0.30
   3   7  -9    5.42    0.31
  -3   7   9    5.44    0.25
   2  -7  -9    0.03    0.05
  -2  -7   9    0.09    0.07
  -2   7   9    0.00    0.04
   2   7  -9    0.03    0.05
   1  -7  -9    2.12    0.19
   1  -7  -9    2.01    0.10
  -1  -7   9    2.02    0.18
  -1   7   9    1.92    0.16
   1   7  -9    1.92    0.09
   1   7  -9    1.61    0.17
   0  -7   9    1.75    0.14
   0  -7  -9    1.66    0.16
   0   7  -9    1.49    0.10
   0   7  -9    1.37    0.15
  -1  -7  -9    5.67    0.25
   1  -7   9    5.43    0.18
  -1   7  -9    4.82    0.23
  -1   7  -9    4.94    0.22
   2  -7   9   -0.03    0.02
  -2  -7  -9    0.03    0.05
  -2   7  -9    0.02    0.05
  -2   7  -9   -0.04    0.06
  -3  -7  -9    0.41    0.10
  -3   7  -9    0.35    0.11
  -3   7  -9    0.36    0.08
  -4  -7  -9    0.05    0.07
  -4   7  -9   -0.13    0.05
  -4   7  -9   -0.01    0.06
  -5  -7  -9    0.85    0.15
  -5   7  -9    0.71    0.12
  -5   7  -9    0.89    0.18
  -5  -8   9    0.80    0.16
   5  -8  -9    0.57    0.15
  -5   8   9    0.32    0.10
   4  -8  -9    0.21    0.11
  -4  -8   9    0.08    0.09
  -4   8   9    0.11    0.08
   3  -8  -9    0.65    0.13
  -3  -8   9    0.25    0.10
  -3   8   9    0.56    0.10
   3   8  -9    0.62    0.15
   2  -8  -9    0.04    0.06
  -2  -8   9   -0.06    0.05
   2   8  -9    0.04    0.06
  -2   8   9    0.04    0.05
  -1  -8   9    2.06    0.18
   1  -8  -9    1.53    0.17
   1  -8  -9    1.67    0.11
  -1   8   9    1.64    0.15
   1   8  -9    1.49    0.09
   1   8  -9    1.58    0.18
   0  -8   9    1.74    0.15
   0  -8  -9    1.46    0.16
   0   8  -9    1.49    0.11
   0   8  -9    1.68    0.18
  -1  -8  -9    8.82    0.33
   1  -8   9    8.18    0.25
  -1   8  -9    8.29    0.30
  -1   8  -9    7.68    0.31
  -2  -8  -9    1.83    0.18
   2  -8   9    1.72    0.10
  -2   8  -9    1.93    0.18
  -2   8  -9    1.91    0.20
  -3  -8  -9    0.03    0.06
  -3   8  -9    0.20    0.08
  -3   8  -9   -0.04    0.07
  -4  -8  -9    0.09    0.07
  -4   8  -9   -0.04    0.06
  -4   8  -9   -0.05    0.06
  -5  -8  -9    0.09    0.09
  -5   8  -9    0.28    0.09
  -5   8  -9    0.21    0.11
  -5  -9   9   -0.05    0.07
   5  -9  -9   -0.03    0.09
  -5   9   9    0.00    0.07
  -4  -9   9   -0.13    0.05
   4  -9  -9   -0.02    0.06
  -4   9   9   -0.07    0.06
  -3  -9   9   -0.07    0.05
   3  -9  -9   -0.04    0.05
   3   9  -9    0.09    0.10
  -3   9   9    0.00    0.06
  -2  -9   9    0.00    0.06
   2  -9  -9    0.08    0.07
  -2   9   9    0.12    0.06
   2   9  -9    0.18    0.09
  -1  -9   9    0.91    0.13
   1  -9  -9    1.24    0.16
   1   9  -9    0.87    0.14
  -1   9   9    0.86    0.12
   1   9  -9    0.93    0.09
   0  -9   9    0.01    0.05
   0  -9  -9   -0.01    0.07
   0   9  -9   -0.02    0.06
   0   9  -9    0.06    0.05
  -1  -9  -9   13.05    0.44
   1  -9   9   14.08    0.37
  -1   9  -9   14.24    0.45
  -1   9  -9   13.72    0.41
   2  -9   9    0.23    0.05
  -2  -9  -9    0.24    0.08
  -2   9  -9    0.25    0.09
  -2   9  -9    0.22    0.09
  -3  -9  -9    0.00    0.05
  -3   9  -9    0.02    0.08
  -3   9  -9    0.06    0.07
  -4  -9  -9    0.10    0.08
  -4   9  -9    0.04    0.08
  -4   9  -9   -0.07    0.06
  -5  -9  -9   -0.06    0.07
  -5   9  -9    0.10    0.09
  -5   9  -9   -0.05    0.07
   4 -10  -9    0.12    0.09
  -4 -10   9    0.23    0.11
  -4  10   9    0.24    0.09
  -3 -10   9    0.21    0.10
   3 -10  -9    0.14    0.08
  -3  10   9    0.18    0.08
   3  10  -9    0.11    0.10
   2 -10  -9    0.14    0.07
  -2 -10   9    0.06    0.06
   2  10  -9    0.09    0.09
  -2  10   9    0.20    0.08
   1 -10  -9   -0.07    0.05
  -1 -10   9   -0.07    0.04
   1  10  -9    0.08    0.09
  -1  10   9    0.00    0.05
   1  10  -9    0.02    0.03
   0 -10   9    0.00    0.05
   0 -10  -9    0.05    0.07
   0  10  -9    0.03    0.08
   0  10  -9    0.02    0.04
  -1 -10  -9    0.09    0.07
   1 -10   9    0.02    0.05
  -1  10  -9    0.04    0.07
  -1  10  -9    0.00    0.06
  -2 -10  -9    0.06    0.07
  -2  10  -9    0.07    0.06
  -2  10  -9   -0.01    0.05
  -3 -10  -9   -0.11    0.06
  -3  10  -9   -0.08    0.06
  -3  10  -9    0.12    0.07
  -4 -10  -9    0.13    0.08
  -4  10  -9    0.17    0.11
  -4  10  -9    0.03    0.07
  -4 -11   9   -0.08    0.07
   4 -11  -9   -0.02    0.08
  -4  11   9    0.01    0.08
   3 -11  -9   -0.09    0.06
  -3 -11   9   -0.05    0.07
  -3  11   9   -0.01    0.07
   3  11  -9    0.17    0.11
   2 -11  -9    0.22    0.10
  -2 -11   9    0.30    0.10
   2  11  -9    0.14    0.11
  -2  11   9    0.23    0.09
   1 -11  -9    0.12    0.08
  -1 -11   9    0.11    0.08
   1  11  -9    0.05    0.08
  -1  11   9    0.03    0.07
   1  11  -9    0.04    0.05
   0 -11   9   -0.05    0.05
   0 -11  -9    0.00    0.06
   0  11  -9    0.04    0.07
   0  11  -9   -0.04    0.04
  -1 -11  -9    0.07    0.08
   1 -11   9    0.07    0.05
  -1  11  -9    0.05    0.06
  -1  11  -9    0.12    0.08
  -2 -11  -9    0.02    0.07
  -2  11  -9    0.08    0.07
  -2  11  -9    0.13    0.08
  -3 -11  -9    0.40    0.13
  -3  11  -9    0.56    0.12
  -3  11  -9    0.37    0.11
   3 -12  -9    0.03    0.09
  -3 -12   9    0.10    0.08
   3  12  -9    0.16    0.14
  -3  12   9    0.01    0.08
  -2 -12   9   -0.09    0.06
   2 -12  -9   -0.01    0.08
  -2  12   9    0.01    0.07
   2  12  -9    0.15    0.12
  -1 -12   9   -0.03    0.06
   1 -12  -9   -0.03    0.06
   1  12  -9    0.03    0.09
  -1  12   9   -0.09    0.05
   0 -12   9    0.01    0.06
   0 -12  -9   -0.03    0.06
   0  12  -9    0.10    0.09
   0  12  -9   -0.07    0.04
   1 -12   9    0.06    0.05
  -1 -12  -9    0.09    0.08
  -1  12  -9    0.09    0.08
  -1  12  -9    0.04    0.06
  -2 -12  -9    0.03    0.08
  -2  12  -9    0.27    0.11
  -2  12  -9    0.27    0.10
  -1 -13   9    0.90    0.15
   1 -13  -9    0.90    0.17
   1  13  -9    1.43    0.24
   0 -13  -9    0.01    0.07
   0 -13   9   -0.06    0.05
   0  13  -9    0.09    0.09
   0  13  -9   -0.01    0.05
  -1 -13  -9    0.11    0.09
  -1  13  -9    0.11    0.10
  -1  13  -9    0.18    0.08
   7   0 -10    0.03    0.09
  -6   0  10    0.04    0.06
   6   0 -10    0.04    0.09
  -5   0  10    0.00    0.04
   5   0 -10   -0.05    0.06
  -4   0  10    1.07    0.10
   4   0 -10    1.07    0.16
   3   0 -10    0.01    0.05
   3   0 -10    0.02    0.03
  -3   0  10   -0.01    0.02
  -2   0  10   13.05    0.27
   2   0 -10   12.80    0.40
   2   0 -10   12.90    0.32
   1   0 -10   -0.02    0.03
   1   0 -10   -0.01    0.02
   0   0 -10    0.28    0.05
   0   0 -10    0.25    0.05
  -1   0 -10    0.00    0.03
  -1   0 -10    0.03    0.03
  -2   0 -10    1.57    0.08
  -2   0 -10    1.71    0.14
  -3   0 -10    0.01    0.05
  -3   0 -10    0.00    0.02
  -4   0 -10    8.86    0.35
  -4   0 -10    7.79    0.22
  -5   0 -10   -0.02    0.03
  -5   0 -10   -0.04    0.06
  -6   0 -10    0.31    0.11
   7  -1 -10   -0.05    0.08
   7   1 -10    0.10    0.10
  -7   1  10    0.07    0.08
   6  -1 -10    0.12    0.09
  -6  -1  10    0.02    0.06
  -6   1  10   -0.05    0.05
   6   1 -10   -0.06    0.07
  -5  -1  10   -0.04    0.04
   5  -1 -10    0.01    0.07
   5   1 -10    0.04    0.07
  -5   1  10   -0.01    0.04
   4  -1 -10    0.02    0.06
  -4  -1  10    0.11    0.04
  -4   1  10    0.17    0.05
   4   1 -10    0.10    0.08
  -3  -1  10    0.98    0.06
   3  -1 -10    0.91    0.13
   3  -1 -10    0.97    0.10
   3   1 -10    1.15    0.12
  -3   1  10    1.07    0.09
   3   1 -10    0.87    0.13
   2  -1 -10    8.86    0.32
   2  -1 -10    8.28    0.22
   2   1 -10    7.75    0.18
  -2   1  10    8.05    0.20
   2   1 -10    8.08    0.30
   2   1 -10    7.80    0.25
   1  -1 -10    0.24    0.04
   1  -1 -10    0.28    0.06
   1   1 -10    0.26    0.03
   1   1 -10    0.30    0.07
   1   1 -10    0.30    0.05
   0  -1 -10    3.15    0.12
   0  -1 -10    3.29    0.15
   0   1 -10    3.07    0.14
   0   1 -10    3.23    0.13
  -1  -1 -10   -0.02    0.03
  -1  -1 -10   -0.02    0.02
  -1   1 -10   -0.01    0.03
  -1   1 -10    0.03    0.03
   2  -1  10    1.36    0.06
  -2  -1 -10    1.61    0.15
  -2  -1 -10    1.42    0.09
  -2   1 -10    1.21    0.12
  -2   1 -10    1.52    0.07
  -3  -1 -10    2.54    0.12
  -3  -1 -10    2.42    0.17
  -3   1 -10    2.85    0.17
  -3   1 -10    2.40    0.10
  -3   1 -10    2.58    0.09
  -4  -1 -10    6.14    0.20
  -4  -1 -10    5.90    0.29
  -4   1 -10    6.45    0.29
  -4   1 -10    6.04    0.16
  -5  -1 -10    0.42    0.12
  -5  -1 -10    0.36    0.07
  -5   1 -10    0.42    0.11
  -6  -1 -10    0.04    0.08
  -6   1 -10   -0.10    0.05
   7  -2 -10   -0.05    0.08
  -7   2  10   -0.05    0.07
   7   2 -10    0.01    0.08
   6  -2 -10    0.20    0.11
   6   2 -10    0.18    0.10
  -6   2  10    0.22    0.08
   5  -2 -10    0.35    0.11
  -5  -2  10    0.31    0.06
  -5   2  10    0.29    0.08
   5   2 -10    0.37    0.12
   4  -2 -10    0.15    0.09
  -4  -2  10    0.15    0.04
   4   2 -10    0.06    0.07
  -4   2  10    0.04    0.05
   3  -2 -10   -0.01    0.04
  -3  -2  10    0.03    0.02
  -3   2  10    0.01    0.03
   3   2 -10    0.07    0.06
   3   2 -10    0.02    0.04
   2  -2 -10    3.86    0.21
   2  -2 -10    3.59    0.12
  -2   2  10    3.88    0.14
   2   2 -10    3.70    0.17
   2   2 -10    3.50    0.20
   1  -2 -10    0.29    0.04
   1  -2 -10    0.31    0.07
   1   2 -10    0.22    0.05
   1   2 -10    0.19    0.06
   0  -2 -10    2.23    0.11
   0  -2 -10    2.33    0.13
   0   2 -10    2.42    0.13
   0   2 -10    2.26    0.12
  -1  -2 -10    0.13    0.04
  -1  -2 -10    0.08    0.04
  -1   2 -10    0.07    0.03
  -1   2 -10    0.01    0.03
  -2  -2 -10   -0.02    0.04
  -2  -2 -10    0.08    0.04
  -2   2 -10    0.09    0.02
  -2   2 -10    0.09    0.05
  -3  -2 -10    0.02    0.03
  -3  -2 -10    0.02    0.05
  -3   2 -10   -0.01    0.04
  -4  -2 -10    1.63    0.19
  -4  -2 -10    1.96    0.12
  -4   2 -10    1.99    0.19
  -5  -2 -10    0.53    0.09
  -5  -2 -10    0.56    0.13
  -5   2 -10    0.63    0.13
  -6  -2 -10   -0.02    0.07
  -6   2 -10    0.04    0.08
   7  -3 -10    0.52    0.16
  -7   3  10    0.39    0.12
   7   3 -10    0.45    0.16
   6  -3 -10    0.54    0.15
   6   3 -10    0.37    0.13
  -6   3  10    0.45    0.11
  -5  -3  10    0.18    0.05
   5  -3 -10    0.28    0.10
   5   3 -10    0.34    0.12
  -5   3  10    0.12    0.07
   4  -3 -10    2.08    0.23
  -4   3  10    2.09    0.14
   4   3 -10    2.06    0.23
   3  -3 -10    0.03    0.06
  -3   3  10    0.02    0.02
  -3   3  10   -0.01    0.03
   3   3 -10    0.05    0.06
   3   3 -10   -0.04    0.04
   2  -3 -10    1.20    0.14
   2  -3 -10    1.21    0.06
   2   3 -10    1.21    0.14
  -2   3  10    1.27    0.06
  -2   3  10    1.24    0.09
   2   3 -10    1.24    0.13
   1  -3 -10    8.35    0.19
   1  -3 -10    8.61    0.29
   1   3 -10    8.62    0.26
   1   3 -10    8.86    0.30
   1   3 -10    8.34    0.18
   0  -3 -10   29.19    0.63
   0  -3 -10   27.97    0.57
   0   3 -10   29.47    0.61
   0   3 -10   29.32    0.61
  -1  -3 -10   17.43    0.44
  -1  -3 -10   17.78    0.42
  -1   3 -10   18.00    0.42
  -1   3 -10   18.35    0.37
  -2  -3 -10   30.64    0.64
  -2  -3 -10   31.27    0.72
  -2   3 -10   32.62    0.68
  -3  -3 -10    0.10    0.04
  -3  -3 -10    0.24    0.09
  -3   3 -10    0.18    0.06
  -4  -3 -10    0.70    0.14
  -4  -3 -10    0.63    0.09
  -4   3 -10    0.55    0.10
  -5  -3 -10   -0.01    0.06
  -5  -3 -10    0.03    0.08
  -5   3 -10    0.05    0.06
  -6  -3 -10   -0.06    0.07
  -6  -3 -10   -0.05    0.06
  -6   3 -10    0.05    0.08
   6  -4 -10   -0.01    0.08
   6   4 -10    0.12    0.11
  -6   4  10   -0.02    0.05
   5  -4 -10   -0.04    0.06
  -5   4  10    0.16    0.08
   5   4 -10    0.20    0.09
   4  -4 -10    0.56    0.13
   4   4 -10    0.19    0.10
   4   4 -10    0.44    0.12
  -4   4  10    0.33    0.08
   3  -4 -10    7.81    0.33
  -3   4  10    7.77    0.26
   3   4 -10    7.34    0.34
   3   4 -10    7.43    0.31
   2  -4 -10    5.89    0.26
   2   4 -10    6.06    0.25
  -2   4  10    6.02    0.21
   2   4 -10    5.70    0.27
   1  -4 -10   11.52    0.35
   1  -4 -10   10.85    0.23
   1   4 -10   10.51    0.32
  -1   4  10   10.91    0.30
   1   4 -10   11.55    0.36
   1   4 -10   11.73    0.22
   0  -4 -10   25.61    0.53
   0  -4 -10   26.90    0.59
   0   4 -10   25.75    0.56
   0   4 -10   25.93    0.57
  -1  -4 -10   11.28    0.33
  -1  -4 -10   11.60    0.34
   1  -4  10   11.47    0.27
  -1   4 -10   11.61    0.32
  -2  -4 -10    8.48    0.28
  -2  -4 -10    8.50    0.33
  -2   4 -10    8.65    0.29
  -3  -4 -10    0.30    0.07
  -3  -4 -10    0.26    0.08
  -3   4 -10    0.09    0.05
  -4  -4 -10    0.10    0.05
  -4  -4 -10    0.09    0.07
  -4   4 -10    0.14    0.07
  -5  -4 -10   -0.08    0.05
  -5  -4 -10    0.06    0.08
  -5   4 -10   -0.02    0.06
  -6  -4 -10    0.02    0.06
  -6  -4 -10    0.10    0.10
  -6   4 -10    0.02    0.08
  -6  -5  10    0.29    0.12
   6  -5 -10    0.38    0.13
  -6   5  10    0.25    0.10
   5  -5 -10   -0.10    0.07
  -5   5  10    0.00    0.06
   5   5 -10   -0.01    0.09
   4  -5 -10    0.49    0.14
  -4   5  10    0.49    0.11
   4   5 -10    0.53    0.15
   4   5 -10    0.42    0.13
   3  -5 -10    0.08    0.07
  -3   5  10    0.07    0.06
   3   5 -10    0.09    0.07
   3   5 -10    0.09    0.07
   2  -5 -10    1.72    0.18
   2   5 -10    1.78    0.17
   2   5 -10    1.52    0.17
  -2   5  10    1.57    0.11
   1  -5 -10    0.60    0.05
   1  -5 -10    0.38    0.08
   1   5 -10    0.31    0.08
   1   5 -10    0.53    0.04
   1   5 -10    0.41    0.08
  -1   5  10    0.57    0.08
   0  -5 -10    4.60    0.20
   0  -5 -10    4.59    0.18
   0  -5  10    4.81    0.19
   0   5 -10    5.03    0.17
   0   5 -10    4.82    0.21
   1  -5  10    0.04    0.03
  -1  -5 -10    0.00    0.04
  -1  -5 -10   -0.01    0.04
  -1   5 -10    0.04    0.04
  -1   5 -10    0.06    0.05
  -2  -5 -10   10.11    0.32
  -2  -5 -10    9.78    0.36
  -2   5 -10   10.25    0.32
  -3  -5 -10    0.02    0.04
  -3  -5 -10    0.07    0.07
  -3   5 -10    0.05    0.05
  -4  -5 -10    0.09    0.08
  -4  -5 -10    0.03    0.05
  -4   5 -10   -0.04    0.04
  -5  -5 -10   -0.07    0.07
  -5  -5 -10   -0.06    0.05
  -5   5 -10    0.09    0.07
  -6  -5 -10   -0.04    0.10
  -6  -5 -10   -0.01    0.07
  -6   5 -10    0.03    0.08
  -6  -6  10   -0.04    0.08
   6  -6 -10    0.04    0.09
  -6   6  10    0.01    0.08
  -5  -6  10    2.11    0.25
   5  -6 -10    2.70    0.28
  -5   6  10    2.18    0.21
   4  -6 -10    1.32    0.19
  -4  -6  10    0.99    0.18
  -4   6  10    1.21    0.15
   4   6 -10    1.01    0.19
  -3  -6  10   14.88    0.50
   3  -6 -10   14.26    0.49
   3   6 -10   15.26    0.52
  -3   6  10   14.93    0.42
  -2  -6  10    0.43    0.10
   2  -6 -10    0.55    0.11
  -2   6  10    0.40    0.08
   2   6 -10    0.32    0.09
   1  -6 -10    0.23    0.04
   1  -6 -10    0.28    0.08
  -1  -6  10    0.24    0.08
   1   6 -10    0.27    0.04
  -1   6  10    0.22    0.06
   1   6 -10    0.20    0.07
   0  -6 -10    2.80    0.17
   0  -6  10    2.98    0.15
   0  -6 -10    2.73    0.14
   0   6 -10    3.06    0.17
   0   6 -10    2.73    0.13
   1  -6  10    2.34    0.11
  -1  -6 -10    2.19    0.16
  -1  -6 -10    2.06    0.15
  -1   6 -10    2.17    0.15
  -1   6 -10    2.17    0.15
  -2  -6 -10    0.21    0.07
  -2   6 -10    0.18    0.07
  -2   6 -10    0.25    0.07
  -3  -6 -10    3.43    0.25
  -3  -6 -10    3.48    0.20
  -3   6 -10    3.34    0.19
  -3   6 -10    3.22    0.23
  -4  -6 -10   -0.06    0.07
  -4  -6 -10   -0.05    0.05
  -4   6 -10    0.05    0.05
  -4   6 -10    0.05    0.08
  -5  -6 -10    3.48    0.23
  -5  -6 -10    3.56    0.35
  -5   6 -10    3.50    0.33
  -5   6 -10    4.00    0.24
  -6  -6 -10    1.44    0.25
  -6  -6 -10    0.97    0.16
  -6   6 -10    1.04    0.21
  -6   6 -10    1.09    0.16
  -6  -7  10    0.01    0.09
   6  -7 -10    0.04    0.09
  -6   7  10    0.06    0.08
   5  -7 -10    0.60    0.15
  -5  -7  10    0.63    0.14
  -5   7  10    0.37    0.10
   4  -7 -10   11.41    0.47
  -4  -7  10   10.44    0.45
   4   7 -10   10.87    0.49
  -4   7  10   11.21    0.40
   3  -7 -10    0.09    0.08
  -3  -7  10    0.11    0.08
   3   7 -10    0.04    0.08
  -3   7  10    0.00    0.07
  -2  -7  10   -0.01    0.04
   2  -7 -10    0.03    0.05
  -2   7  10    0.01    0.05
   2   7 -10   -0.01    0.04
   1  -7 -10    0.22    0.07
   1  -7 -10    0.13    0.04
  -1  -7  10    0.12    0.06
   1   7 -10    0.05    0.05
  -1   7  10    0.17    0.06
   1   7 -10    0.13    0.03
   0  -7  10    0.01    0.04
   0  -7 -10   -0.05    0.03
   0  -7 -10   -0.02    0.04
   0   7 -10   -0.02    0.04
   0   7 -10    0.02    0.03
   1  -7  10    1.08    0.10
  -1  -7 -10    1.08    0.13
  -1   7 -10    0.97    0.12
  -1   7 -10    0.90    0.12
  -2  -7 -10    7.33    0.30
   2  -7  10    6.99    0.18
  -2   7 -10    6.91    0.28
  -2   7 -10    7.56    0.32
  -3  -7 -10    0.00    0.06
  -3   7 -10    0.07    0.07
  -3   7 -10    0.03    0.08
  -4  -7 -10    0.28    0.09
  -4   7 -10    0.44    0.13
  -4   7 -10    0.49    0.10
  -5  -7 -10   -0.10    0.06
  -5  -7 -10   -0.02    0.08
  -5   7 -10    0.07    0.07
  -5   7 -10    0.00    0.09
   5  -8 -10    0.31    0.12
  -5  -8  10    0.38    0.13
  -5   8  10   -0.04    0.07
  -4  -8  10    0.92    0.18
   4  -8 -10    0.89    0.17
  -4   8  10    1.06    0.15
   3  -8 -10    1.69    0.20
  -3  -8  10    1.58    0.20
  -3   8  10    1.21    0.15
   3   8 -10    1.54    0.21
   2  -8 -10    0.07    0.05
  -2  -8  10    0.14    0.07
   2   8 -10   -0.08    0.05
  -2   8  10    0.02    0.06
  -1  -8  10    0.47    0.11
   1  -8 -10    0.65    0.08
   1  -8 -10    0.46    0.11
   1   8 -10    0.54    0.06
   1   8 -10    0.48    0.11
  -1   8  10    0.50    0.09
   0  -8 -10   -0.01    0.05
   0  -8  10    0.15    0.07
   0   8 -10    0.25    0.06
   0   8 -10    0.09    0.06
  -1  -8 -10    0.08    0.07
   1  -8  10    0.22    0.06
  -1   8 -10    0.01    0.07
  -1   8 -10    0.06    0.05
  -2  -8 -10    2.39    0.21
   2  -8  10    2.22    0.11
  -2   8 -10    2.06    0.20
  -2   8 -10    2.45    0.18
  -3  -8 -10    0.09    0.06
  -3   8 -10    0.06    0.07
  -3   8 -10    0.09    0.06
  -4  -8 -10    0.00    0.06
  -4   8 -10   -0.01    0.05
  -4   8 -10   -0.05    0.07
  -5  -8 -10   -0.15    0.08
  -5  -8 -10    0.04    0.08
  -5   8 -10    0.13    0.10
  -5   8 -10    0.08    0.08
  -5  -9  10    0.00    0.08
   5  -9 -10   -0.10    0.09
  -5   9  10    0.15    0.08
  -4  -9  10    0.23    0.11
   4  -9 -10    0.21    0.09
  -4   9  10    0.13    0.07
   3  -9 -10    0.04    0.06
  -3  -9  10   -0.11    0.05
   3   9 -10    0.09    0.10
  -3   9  10    0.14    0.08
  -2  -9  10    0.12    0.09
   2  -9 -10    0.09    0.07
   2   9 -10    0.09    0.09
  -2   9  10    0.12    0.07
  -1  -9  10    1.95    0.19
   1  -9 -10    1.63    0.19
  -1   9  10    2.00    0.18
   1   9 -10    1.85    0.10
   1   9 -10    1.56    0.20
   0  -9  10    0.23    0.07
   0  -9 -10    0.32    0.09
   0   9 -10    0.39    0.07
   0   9 -10    0.24    0.09
   1  -9  10    0.76    0.09
  -1  -9 -10    0.84    0.14
  -1   9 -10    0.58    0.11
  -1   9 -10    0.69    0.13
  -2  -9 -10    1.19    0.16
  -2   9 -10    0.90    0.13
  -2   9 -10    1.02    0.15
  -3  -9 -10    0.01    0.06
  -3   9 -10    0.23    0.10
  -3   9 -10    0.16    0.08
  -4  -9 -10    0.07    0.07
  -4   9 -10   -0.02    0.07
  -4   9 -10    0.02    0.08
  -4 -10  10    0.08    0.08
   4 -10 -10    0.04    0.08
  -4  10  10    0.12    0.08
   3 -10 -10    0.17    0.10
  -3 -10  10   -0.08    0.06
   3  10 -10   -0.05    0.09
  -3  10  10    0.01    0.06
   2 -10 -10    0.07    0.08
  -2 -10  10    0.04    0.07
  -2  10  10   -0.01    0.06
   2  10 -10    0.08    0.08
  -1 -10  10   -0.07    0.06
   1 -10 -10   -0.08    0.04
   1  10 -10   -0.01    0.03
   1  10 -10   -0.03    0.07
  -1  10  10    0.06    0.05
   0 -10  10    0.05    0.06
   0 -10 -10   -0.01    0.06
   0  10 -10    0.03    0.08
   0  10 -10   -0.04    0.04
   1 -10  10    0.05    0.05
  -1 -10 -10    0.00    0.06
  -1  10 -10    0.01    0.05
  -1  10 -10   -0.01    0.05
  -2 -10 -10    0.08    0.07
  -2  10 -10   -0.01    0.06
  -2  10 -10   -0.03    0.06
  -3 -10 -10   -0.08    0.05
  -3  10 -10    0.07    0.08
  -3  10 -10   -0.04    0.06
  -4 -10 -10    0.12    0.09
  -4  10 -10    0.13    0.10
  -4  10 -10    0.10    0.08
  -3 -11  10    0.08    0.08
   3 -11 -10   -0.03    0.07
  -3  11  10    0.01    0.07
   3  11 -10    0.02    0.09
   2 -11 -10    0.23    0.11
  -2 -11  10    0.43    0.12
  -2  11  10    0.36    0.10
   2  11 -10    0.47    0.15
   1 -11 -10    0.00    0.06
  -1 -11  10   -0.04    0.06
  -1  11  10    0.01    0.07
   1  11 -10   -0.04    0.06
   0 -11  10    0.11    0.06
   0 -11 -10    0.10    0.08
   0  11 -10    0.04    0.05
   0  11 -10    0.11    0.10
   1 -11  10    0.03    0.05
  -1 -11 -10    0.03    0.06
  -1  11 -10    0.07    0.08
  -1  11 -10    0.06    0.05
  -2 -11 -10    0.00    0.07
  -2  11 -10    0.13    0.08
  -2  11 -10    0.05    0.06
  -3 -11 -10    0.10    0.08
  -3  11 -10   -0.03    0.07
  -3  11 -10   -0.05    0.06
  -2 -12  10    0.12    0.08
   2 -12 -10   -0.08    0.05
   2  12 -10   -0.01    0.10
  -2  12  10    0.10    0.08
   1 -12 -10    0.07    0.07
  -1 -12  10   -0.02    0.07
   1  12 -10   -0.04    0.07
   0 -12 -10    0.11    0.08
   0 -12  10    0.10    0.07
   0  12 -10   -0.03    0.08
   0  12 -10    0.04    0.05
  -1 -12 -10    0.18    0.09
  -1  12 -10    0.10    0.09
  -1  12 -10    0.00    0.06
  -2 -12 -10   -0.02    0.07
  -2  12 -10    0.01    0.06
  -2  12 -10    0.04    0.09
   0 -13  10   -0.05    0.06
   0 -13 -10    0.03    0.08
   0  13 -10    0.07    0.09
   7   0 -11    0.06    0.11
  -6   0  11   -0.02    0.06
   6   0 -11    0.08    0.09
  -5   0  11    0.28    0.06
   5   0 -11    0.30    0.12
  -4   0  11    0.01    0.04
   4   0 -11    0.00    0.05
   3   0 -11    1.71    0.19
  -3   0  11    1.76    0.09
   3   0 -11    1.84    0.13
   2   0 -11   -0.03    0.04
   2   0 -11   -0.03    0.02
   1   0 -11    2.96    0.16
   1   0 -11    3.07    0.12
   0   0 -11    0.01    0.03
   0   0 -11   -0.01    0.03
  -1   0 -11    0.25    0.05
  -1   0 -11    0.21    0.05
  -2   0 -11    0.03    0.03
  -2   0 -11    0.00    0.03
  -3   0 -11    2.19    0.19
  -3   0 -11    2.33    0.10
  -4   0 -11   -0.04    0.03
  -4   0 -11   -0.02    0.05
  -5   0 -11    0.02    0.07
  -6   0 -11   -0.05    0.07
   7  -1 -11   -0.01    0.10
   7   1 -11    0.03    0.11
  -7   1  11    0.06    0.08
   6  -1 -11    0.29    0.12
  -6  -1  11    0.15    0.07
   6   1 -11    0.43    0.13
  -6   1  11    0.40    0.09
  -5  -1  11    1.00    0.10
   5  -1 -11    0.69    0.15
   5   1 -11    0.96    0.18
  -5   1  11    0.75    0.10
   4  -1 -11    0.49    0.12
  -4  -1  11    0.60    0.07
  -4   1  11    0.65    0.08
   4   1 -11    0.61    0.14
   3  -1 -11    1.09    0.11
  -3  -1  11    1.05    0.06
   3  -1 -11    0.92    0.14
  -3   1  11    1.16    0.09
   3   1 -11    1.20    0.13
   3   1 -11    1.04    0.15
   2  -1 -11    2.38    0.17
   2  -1 -11    2.02    0.10
   2   1 -11    2.26    0.20
   2   1 -11    2.10    0.08
   2   1 -11    2.30    0.13
  -2   1  11    2.17    0.10
   1  -1 -11    0.73    0.10
   1  -1 -11    0.92    0.08
   1   1 -11    0.82    0.08
   1   1 -11    0.55    0.09
   0  -1 -11    0.43    0.07
   0  -1 -11    0.53    0.06
   0   1 -11    0.41    0.07
   0   1 -11    0.39    0.06
  -1  -1 -11    4.38    0.17
  -1  -1 -11    4.15    0.18
  -1   1 -11    4.38    0.16
  -1   1 -11    4.36    0.17
  -2  -1 -11    0.18    0.05
  -2  -1 -11    0.25    0.06
  -2   1 -11    0.19    0.06
  -2   1 -11    0.18    0.04
  -3  -1 -11    0.33    0.06
  -3  -1 -11    0.38    0.09
  -3   1 -11    0.25    0.07
  -3   1 -11    0.33    0.04
  -3   1 -11    0.29    0.04
  -4  -1 -11    0.92    0.14
  -4  -1 -11    1.31    0.11
  -4   1 -11    1.43    0.17
  -4   1 -11    1.39    0.07
  -5  -1 -11    1.06    0.17
  -5  -1 -11    1.16    0.11
  -5   1 -11    0.99    0.16
  -6  -1 -11   -0.05    0.07
  -6   1 -11   -0.04    0.07
   7  -2 -11    0.10    0.11
   7   2 -11    0.00    0.08
  -7   2  11   -0.05    0.06
   6  -2 -11    0.06    0.09
   6   2 -11    0.30    0.13
  -6   2  11    0.24    0.08
  -5  -2  11    0.07    0.05
   5  -2 -11    0.10    0.08
   5   2 -11    0.02    0.08
  -5   2  11    0.13    0.06
  -4  -2  11    0.02    0.03
   4  -2 -11    0.09    0.08
  -4   2  11    0.00    0.04
   4   2 -11    0.02    0.06
   3  -2 -11    0.05    0.05
  -3  -2  11    0.01    0.01
   3   2 -11    0.00    0.04
   3   2 -11   -0.01    0.05
  -3   2  11   -0.01    0.03
   2  -2 -11    1.10    0.14
   2  -2 -11    1.07    0.08
  -2   2  11    1.08    0.09
   2   2 -11    0.81    0.12
   2   2 -11    1.18    0.12
   1  -2 -11    0.03    0.04
   1  -2 -11    0.01    0.02
   1   2 -11   -0.04    0.04
   1   2 -11    0.06    0.04
   0  -2 -11   39.63    0.80
   0  -2 -11   39.40    0.74
   0   2 -11   40.00    0.77
   0   2 -11   40.08    0.79
  -1  -2 -11    2.46    0.14
  -1  -2 -11    2.48    0.13
  -1   2 -11    2.50    0.13
  -1   2 -11    2.70    0.12
  -2  -2 -11    0.16    0.05
   2  -2  11    0.13    0.02
  -2  -2 -11    0.10    0.06
  -2   2 -11    0.11    0.03
  -2   2 -11    0.11    0.05
  -3  -2 -11    0.07    0.05
  -3  -2 -11    0.04    0.04
  -3   2 -11    0.02    0.04
  -4  -2 -11    0.00    0.04
  -4  -2 -11    0.07    0.06
  -4   2 -11   -0.01    0.05
  -5  -2 -11    0.16    0.09
  -5  -2 -11    0.36    0.08
  -5   2 -11    0.35    0.10
  -6  -2 -11   -0.04    0.07
  -6   2 -11    0.02    0.08
   6  -3 -11    0.07    0.09
   6   3 -11    0.07    0.09
  -6   3  11   -0.06    0.05
   5  -3 -11    0.25    0.10
  -5   3  11    0.29    0.08
   5   3 -11    0.17    0.09
   4  -3 -11    0.82    0.15
  -4  -3  11    0.71    0.05
   4   3 -11    0.65    0.14
  -4   3  11    0.88    0.11
   4   3 -11    0.91    0.16
   3  -3 -11   -0.02    0.04
  -3   3  11   -0.03    0.02
  -3   3  11    0.02    0.04
   3   3 -11    0.10    0.06
   3   3 -11    0.03    0.06
   2  -3 -11    4.53    0.13
   2  -3 -11    4.66    0.24
  -2   3  11    4.71    0.17
   2   3 -11    4.71    0.21
   2   3 -11    4.25    0.23
   1  -3 -11    4.22    0.21
   1  -3 -11    4.11    0.13
   1   3 -11    4.01    0.18
   1   3 -11    4.48    0.22
   0  -3 -11   -0.02    0.03
   0  -3 -11   -0.07    0.03
   0   3 -11    0.12    0.05
   0   3 -11    0.05    0.05
  -1  -3 -11    2.54    0.14
  -1  -3 -11    2.60    0.15
  -1   3 -11    2.50    0.11
  -1   3 -11    3.00    0.15
  -2  -3 -11   -0.06    0.05
  -2  -3 -11    0.02    0.04
  -2   3 -11    0.05    0.05
  -3  -3 -11    2.65    0.14
  -3  -3 -11    2.61    0.23
  -3   3 -11    2.75    0.17
  -4  -3 -11    1.38    0.19
  -4  -3 -11    1.56    0.14
  -4   3 -11    1.72    0.17
  -5  -3 -11    0.06    0.05
  -5  -3 -11    0.15    0.10
  -5   3 -11    0.07    0.06
  -6  -3 -11    0.21    0.11
  -6   3 -11    0.45    0.13
   6  -4 -11    0.11    0.10
  -6   4  11    0.00    0.07
   6   4 -11    0.05    0.08
   5  -4 -11   -0.05    0.05
   5   4 -11   -0.06    0.06
  -5   4  11    0.00    0.05
   4  -4 -11    0.25    0.10
   4   4 -11    0.43    0.13
  -4   4  11    0.41    0.09
   4   4 -11    0.38    0.12
   3  -4 -11    0.60    0.12
  -3   4  11    0.48    0.08
   3   4 -11    0.36    0.09
   3   4 -11    0.51    0.12
   2  -4 -11    0.00    0.01
   2  -4 -11   -0.01    0.04
   2   4 -11    0.00    0.05
  -2   4  11    0.02    0.04
   2   4 -11   -0.02    0.05
   1  -4 -11    9.22    0.32
   1  -4 -11    9.17    0.21
   1   4 -11    9.40    0.30
   1   4 -11    9.23    0.33
   1   4 -11    9.93    0.20
   0  -4 -11    0.87    0.09
   0  -4 -11    0.82    0.11
   0   4 -11    0.93    0.11
   0   4 -11    0.89    0.10
  -1  -4 -11    2.22    0.15
   1  -4  11    1.96    0.10
  -1  -4 -11    2.28    0.15
  -1   4 -11    1.89    0.13
  -2  -4 -11    1.18    0.12
  -2  -4 -11    1.13    0.14
  -2   4 -11    1.25    0.12
  -3  -4 -11    0.22    0.06
  -3  -4 -11    0.04    0.06
  -3   4 -11    0.14    0.06
  -4  -4 -11   -0.12    0.05
  -4  -4 -11   -0.02    0.04
  -4   4 -11    0.02    0.05
  -5  -4 -11    0.17    0.11
  -5  -4 -11   -0.03    0.05
  -5   4 -11    0.01    0.06
  -6  -4 -11    0.01    0.07
  -6  -4 -11    0.32    0.14
  -6   4 -11    0.11    0.09
  -6  -5  11   -0.03    0.07
   6  -5 -11    0.09    0.09
  -6   5  11    0.18    0.08
   6   5 -11    0.16    0.11
   5  -5 -11    0.65    0.16
  -5   5  11    0.59    0.11
   5   5 -11    0.58    0.15
   4  -5 -11   11.96    0.47
   4   5 -11   12.45    0.48
   4   5 -11   11.29    0.48
  -4   5  11   10.67    0.36
   3  -5 -11    0.47    0.11
   3   5 -11    0.21    0.10
  -3   5  11    0.23    0.07
   3   5 -11    0.22    0.08
   2  -5 -11    1.12    0.14
   2   5 -11    1.30    0.16
  -2   5  11    1.27    0.12
   2   5 -11    1.12    0.15
   1  -5 -11    0.22    0.07
   1  -5 -11    0.18    0.03
   1   5 -11    0.17    0.07
  -1   5  11    0.19    0.05
   1   5 -11    0.18    0.07
   1   5 -11    0.22    0.03
   0  -5 -11   -0.04    0.03
   0  -5 -11    0.01    0.04
   0  -5  11   -0.07    0.03
   0   5 -11    0.03    0.04
   0   5 -11    0.06    0.03
  -1  -5 -11    1.65    0.15
   1  -5  11    1.53    0.09
  -1  -5 -11    1.12    0.12
  -1   5 -11    1.47    0.14
  -2  -5 -11    3.41    0.18
  -2  -5 -11    3.85    0.23
  -2   5 -11    3.78    0.20
  -3  -5 -11    1.41    0.14
  -3  -5 -11    1.90    0.22
  -3   5 -11    1.34    0.14
  -4  -5 -11    0.08    0.08
  -4  -5 -11    0.23    0.07
  -4   5 -11    0.07    0.06
  -5  -5 -11    0.00    0.06
  -5  -5 -11    0.14    0.11
  -5   5 -11    0.09    0.07
  -6  -5 -11   -0.07    0.11
  -6  -5 -11    0.05    0.08
  -6   5 -11    0.03    0.09
   6  -6 -11    0.48    0.15
  -6  -6  11    0.39    0.13
  -6   6  11    0.20    0.09
   5  -6 -11    0.32    0.12
  -5  -6  11    0.32    0.12
  -5   6  11    0.30    0.09
  -4  -6  11    3.91    0.28
   4  -6 -11    3.82    0.28
   4   6 -11    4.29    0.30
   4   6 -11    4.32    0.31
  -4   6  11    4.34    0.24
   3  -6 -11   12.42    0.45
  -3  -6  11   10.69    0.43
   3   6 -11   11.79    0.47
  -3   6  11   11.36    0.36
   3   6 -11   12.65    0.46
   2  -6 -11    0.09    0.06
  -2  -6  11    0.18    0.07
  -2   6  11    0.06    0.05
   2   6 -11    0.00    0.04
   1  -6 -11    0.40    0.05
   1  -6 -11    0.29    0.08
  -1  -6  11    0.29    0.08
   1   6 -11    0.35    0.08
   1   6 -11    0.37    0.04
  -1   6  11    0.43    0.08
   0  -6 -11    0.17    0.05
   0  -6 -11    0.10    0.05
   0  -6  11    0.14    0.05
   0   6 -11    0.23    0.06
   0   6 -11    0.27    0.07
  -1  -6 -11    0.52    0.09
  -1  -6 -11    0.41    0.09
   1  -6  11    0.45    0.06
  -1   6 -11    0.59    0.10
  -1   6 -11    0.54    0.09
   2  -6  11    2.62    0.08
  -2  -6 -11    3.00    0.19
  -2  -6 -11    2.82    0.21
  -2   6 -11    2.42    0.21
  -2   6 -11    2.99    0.19
  -3  -6 -11    0.38    0.12
  -3  -6 -11    0.37    0.09
  -3   6 -11    0.49    0.11
  -4  -6 -11    0.58    0.11
  -4  -6 -11    0.42    0.13
  -4   6 -11    0.45    0.09
  -5  -6 -11   -0.10    0.06
  -5  -6 -11   -0.04    0.10
  -5   6 -11    0.03    0.07
  -5   6 -11    0.03    0.09
  -6  -7  11    0.00    0.09
   6  -7 -11    0.11    0.10
   5  -7 -11    0.06    0.09
  -5  -7  11    0.09    0.11
  -5   7  11    0.23    0.09
   4  -7 -11    0.71    0.15
  -4  -7  11    0.44    0.13
   4   7 -11    0.77    0.17
  -4   7  11    0.62    0.12
   3  -7 -11    6.38    0.32
  -3  -7  11    6.27    0.33
   3   7 -11    5.97    0.33
  -3   7  11    6.16    0.27
  -2  -7  11    0.73    0.13
   2  -7 -11    0.32    0.09
  -2   7  11    0.46    0.10
   2   7 -11    0.45    0.11
   1  -7 -11    0.46    0.10
  -1  -7  11    0.52    0.10
   1  -7 -11    0.55    0.06
  -1   7  11    0.45    0.09
   1   7 -11    0.53    0.06
   1   7 -11    0.56    0.11
   0  -7 -11    0.48    0.08
   0  -7  11    0.61    0.09
   0  -7 -11    0.48    0.10
   0   7 -11    0.46    0.07
   0   7 -11    0.45    0.10
   1  -7  11   -0.01    0.03
  -1  -7 -11    0.01    0.06
  -1  -7 -11    0.07    0.06
  -1   7 -11    0.01    0.04
  -1   7 -11    0.00    0.06
  -2  -7 -11    1.50    0.16
  -2  -7 -11    1.41    0.19
   2  -7  11    1.73    0.09
  -2   7 -11    1.83    0.20
  -2   7 -11    2.01    0.19
  -3  -7 -11    1.95    0.19
  -3  -7 -11    1.69    0.22
  -3   7 -11    2.34    0.24
  -3   7 -11    2.13    0.19
  -4  -7 -11    0.24    0.12
  -4  -7 -11    0.21    0.08
  -4   7 -11    0.33    0.11
  -4   7 -11    0.16    0.08
  -5  -7 -11    0.03    0.08
  -5  -7 -11    0.10    0.07
  -5   7 -11   -0.02    0.07
  -5   7 -11   -0.08    0.07
  -5  -8  11   -0.03    0.07
   5  -8 -11    0.03    0.09
  -5   8  11   -0.07    0.06
  -4  -8  11    0.01    0.08
   4  -8 -11   -0.08    0.06
   4   8 -11   -0.08    0.09
  -4   8  11   -0.03    0.06
   3  -8 -11    7.56    0.36
  -3  -8  11    7.51    0.37
  -3   8  11    6.77    0.29
   3   8 -11    6.88    0.37
  -2  -8  11    1.05    0.15
   2  -8 -11    1.15    0.16
   2   8 -11    1.22    0.18
  -2   8  11    1.18    0.14
   1  -8 -11    2.73    0.20
   1  -8 -11    2.74    0.13
  -1  -8  11    2.77    0.18
  -1   8  11    2.50    0.17
   1   8 -11    2.75    0.24
   1   8 -11    2.87    0.11
   0  -8  11    1.41    0.14
   0  -8 -11    1.07    0.15
   0  -8 -11    1.36    0.14
   0   8 -11    1.67    0.13
   0   8 -11    1.59    0.18
   1  -8  11    0.15    0.05
  -1  -8 -11    0.13    0.07
  -1  -8 -11   -0.02    0.05
  -1   8 -11    0.18    0.07
  -1   8 -11   -0.07    0.06
  -2  -8 -11    2.78    0.20
  -2   8 -11    2.27    0.22
  -2   8 -11    2.82    0.20
  -3  -8 -11    0.00    0.06
  -3   8 -11    0.02    0.07
  -3   8 -11    0.08    0.09
  -4  -8 -11   -0.10    0.07
  -4  -8 -11    0.01    0.07
  -4   8 -11   -0.03    0.06
  -4   8 -11    0.05    0.08
  -5  -8 -11    0.01    0.08
  -5  -8 -11    0.02    0.09
  -5   8 -11    0.01    0.08
  -5   8 -11   -0.03    0.07
  -5  -9  11    0.12    0.09
   5  -9 -11    0.26    0.13
  -5   9  11    0.15    0.09
   4  -9 -11    0.26    0.11
  -4  -9  11    0.01    0.07
   4   9 -11    0.25    0.13
  -4   9  11    0.38    0.11
   3  -9 -11    0.92    0.16
  -3  -9  11    0.85    0.16
  -3   9  11    0.74    0.13
   3   9 -11    0.70    0.16
  -2  -9  11   -0.09    0.06
   2  -9 -11   -0.07    0.05
   2   9 -11   -0.02    0.07
  -2   9  11    0.02    0.07
  -1  -9  11    0.11    0.07
   1  -9 -11    0.10    0.07
  -1   9  11    0.05    0.06
   1   9 -11    0.11    0.04
   1   9 -11    0.08    0.08
   0  -9 -11    1.92    0.20
   0  -9 -11    2.08    0.18
   0  -9  11    2.12    0.18
   0   9 -11    1.76    0.20
   0   9 -11    1.98    0.13
   1  -9  11    2.67    0.15
  -1  -9 -11    2.35    0.22
  -1   9 -11    2.68    0.18
  -1   9 -11    3.00    0.25
  -2  -9 -11    0.58    0.12
  -2   9 -11    0.40    0.10
  -2   9 -11    0.69    0.13
  -3  -9 -11    0.21    0.08
  -3   9 -11    0.18    0.10
  -3   9 -11    0.19    0.08
  -4  -9 -11    0.15    0.08
  -4   9 -11   -0.04    0.07
  -4   9 -11    0.01    0.09
  -4 -10  11    0.08    0.10
   4 -10 -11    0.30    0.11
  -4  10  11    0.06    0.07
  -3 -10  11   -0.03    0.08
   3 -10 -11    0.02    0.07
   3  10 -11   -0.06    0.07
  -3  10  11   -0.07    0.06
  -2 -10  11    0.14    0.09
   2 -10 -11    0.06    0.07
  -2  10  11    0.04    0.07
   2  10 -11    0.05    0.09
  -1 -10  11   -0.02    0.06
   1 -10 -11    0.01    0.06
   1  10 -11    0.02    0.07
   0 -10 -11    0.18    0.08
   0 -10  11    0.04    0.05
   0  10 -11    0.04    0.04
   0  10 -11    0.01    0.06
   1 -10  11    0.65    0.10
  -1 -10 -11    0.50    0.11
  -1  10 -11    0.83    0.12
  -1  10 -11    0.87    0.14
  -2 -10 -11    0.06    0.07
  -2  10 -11    0.08    0.07
  -2  10 -11    0.19    0.08
  -3 -10 -11    0.34    0.12
  -3  10 -11    0.38    0.11
  -3  10 -11    0.32    0.11
  -4 -10 -11   -0.11    0.06
  -4  10 -11    0.01    0.08
  -4  10 -11    0.04    0.08
   3 -11 -11   -0.02    0.08
  -3 -11  11   -0.01    0.07
   3  11 -11   -0.04    0.09
  -3  11  11    0.14    0.08
  -2 -11  11    0.44    0.12
   2 -11 -11    0.33    0.11
   2  11 -11    0.11    0.11
  -2  11  11    0.23    0.09
  -1 -11  11    0.03    0.05
   1 -11 -11   -0.02    0.06
   1  11 -11   -0.02    0.08
   0 -11 -11    0.04    0.07
   0 -11  11   -0.09    0.05
   0  11 -11    0.05    0.05
   0  11 -11    0.02    0.07
  -1 -11 -11    0.47    0.12
  -1  11 -11    0.40    0.10
  -1  11 -11    0.27    0.11
  -2 -11 -11    0.29    0.11
  -2  11 -11    0.16    0.10
  -2  11 -11    0.29    0.09
  -3 -11 -11    0.16    0.09
  -3  11 -11    0.04    0.07
  -3  11 -11    0.08    0.08
   2 -12 -11   -0.03    0.08
  -2 -12  11   -0.01    0.08
  -2  12  11    0.10    0.08
   2  12 -11    0.00    0.09
  -1 -12  11    0.05    0.08
   1 -12 -11   -0.03    0.06
   1  12 -11    0.07    0.09
   0 -12  11    0.15    0.08
   0 -12 -11    0.08    0.08
   0  12 -11    0.15    0.10
  -1 -12 -11    0.14    0.09
  -1  12 -11   -0.07    0.07
  -1  12 -11   -0.02    0.06
  -2 -12 -11   -0.05    0.08
  -2  12 -11    0.07    0.08
  -2  12 -11   -0.05    0.07
   7   0 -12   -0.09    0.09
  -6   0  12    0.72    0.11
   6   0 -12    0.62    0.16
  -5   0  12   -0.01    0.05
   5   0 -12    0.12    0.10
   4   0 -12    0.29    0.10
  -4   0  12    0.37    0.06
  -3   0  12   -0.03    0.02
   3   0 -12    0.04    0.06
   3   0 -12   -0.01    0.03
   2   0 -12    0.02    0.06
   2   0 -12    0.00    0.02
   1   0 -12    0.03    0.05
   1   0 -12   -0.02    0.02
   0   0 -12    0.05    0.04
   0   0 -12    0.00    0.02
  -1   0 -12    0.02    0.03
  -1   0 -12    0.00    0.03
  -2   0 -12    0.86    0.08
  -2   0 -12    0.94    0.12
  -3   0 -12    0.02    0.03
  -3   0 -12    0.02    0.04
  -4   0 -12    8.88    0.23
  -4   0 -12    8.87    0.36
  -5   0 -12    0.04    0.07
  -6   0 -12    0.02    0.07
   6  -1 -12   -0.04    0.07
  -6   1  12   -0.04    0.05
   6   1 -12   -0.01    0.08
   5  -1 -12    0.36    0.12
  -5  -1  12    0.26    0.06
   5   1 -12    0.15    0.10
  -5   1  12    0.36    0.08
  -4  -1  12    0.06    0.03
   4  -1 -12   -0.03    0.06
   4   1 -12   -0.02    0.06
  -4   1  12    0.02    0.04
  -3  -1  12    0.84    0.05
   3  -1 -12    0.86    0.14
   3  -1 -12    1.06    0.11
  -3   1  12    1.14    0.09
   3   1 -12    1.30    0.14
   3   1 -12    0.98    0.15
   2  -1 -12    0.08    0.04
   2  -1 -12    0.12    0.06
   2   1 -12   -0.04    0.04
   2   1 -12    0.07    0.04
   1  -1 -12    4.61    0.22
   1  -1 -12    5.13    0.16
   1   1 -12    4.94    0.18
   1   1 -12    5.54    0.23
   0  -1 -12   -0.02    0.03
   0  -1 -12   -0.01    0.04
   0   1 -12   -0.01    0.03
   0   1 -12    0.00    0.03
  -1  -1 -12    2.18    0.13
  -1  -1 -12    2.19    0.13
  -1   1 -12    2.24    0.12
  -1   1 -12    2.19    0.13
  -2  -1 -12    0.76    0.08
  -2  -1 -12    0.65    0.10
  -2   1 -12    0.60    0.09
  -2   1 -12    0.75    0.07
  -3  -1 -12    0.07    0.04
  -3  -1 -12    0.09    0.06
  -3   1 -12    0.02    0.02
  -3   1 -12    0.03    0.05
  -4  -1 -12    2.44    0.13
  -4  -1 -12    2.13    0.21
  -4   1 -12    2.84    0.20
  -5  -1 -12    1.19    0.18
  -5   1 -12    1.54    0.20
  -6  -1 -12   -0.04    0.07
  -6   1 -12    0.06    0.09
   6  -2 -12    0.06    0.09
  -6   2  12   -0.07    0.05
   6   2 -12   -0.01    0.09
   5  -2 -12    0.55    0.14
   5   2 -12    0.63    0.16
  -5   2  12    0.69    0.10
   4  -2 -12    0.38    0.11
  -4  -2  12    0.47    0.05
  -4   2  12    0.51    0.08
   4   2 -12    0.51    0.13
   4   2 -12    0.38    0.10
   3  -2 -12    0.25    0.05
   3  -2 -12    0.30    0.09
   3   2 -12    0.07    0.07
  -3   2  12    0.25    0.05
   3   2 -12    0.35    0.08
   2  -2 -12    1.16    0.08
   2  -2 -12    1.16    0.15
   2   2 -12    1.37    0.13
  -2   2  12    1.25    0.08
   2   2 -12    1.61    0.17
   1  -2 -12    3.05    0.12
   1  -2 -12    3.09    0.18
   1   2 -12    3.06    0.15
   1   2 -12    2.99    0.18
   0  -2 -12    5.75    0.19
   0  -2 -12    5.87    0.23
   0   2 -12    5.81    0.21
   0   2 -12    5.81    0.22
  -1  -2 -12    0.08    0.05
  -1  -2 -12    0.05    0.04
  -1   2 -12    0.01    0.03
  -1   2 -12    0.11    0.04
  -2  -2 -12   -0.02    0.03
  -2  -2 -12   -0.04    0.03
   2  -2  12    0.00    0.02
  -2   2 -12    0.00    0.03
  -2   2 -12    0.01    0.02
  -3  -2 -12    1.19    0.15
  -3  -2 -12    1.47    0.12
  -3   2 -12    1.51    0.15
  -4  -2 -12    0.63    0.09
  -4  -2 -12    0.68    0.14
  -4   2 -12    0.51    0.11
  -5  -2 -12    0.28    0.10
  -5  -2 -12    0.25    0.07
  -5   2 -12    0.16    0.08
  -6  -2 -12    0.08    0.09
  -6   2 -12   -0.03    0.08
   6  -3 -12   -0.02    0.08
  -6   3  12    0.11    0.07
   6   3 -12    0.06    0.09
   5  -3 -12    0.03    0.07
  -5   3  12    0.15    0.06
   5   3 -12    0.05    0.08
   4  -3 -12    0.25    0.12
   4   3 -12    0.34    0.11
   4   3 -12    0.33    0.11
  -4   3  12    0.36    0.07
   3  -3 -12    0.00    0.05
   3   3 -12    0.05    0.05
   3   3 -12    0.05    0.07
  -3   3  12    0.02    0.04
   2  -3 -12   -0.01    0.02
   2  -3 -12   -0.04    0.04
   2   3 -12    0.03    0.04
   2   3 -12   -0.04    0.04
  -2   3  12    0.03    0.03
   1  -3 -12   17.93    0.37
   1  -3 -12   18.69    0.50
   1   3 -12   17.33    0.49
   1   3 -12   18.17    0.45
   0  -3 -12    8.34    0.24
   0  -3 -12    8.11    0.28
   0   3 -12    8.11    0.27
   0   3 -12    8.44    0.27
  -1  -3 -12    0.06    0.04
  -1  -3 -12   -0.05    0.04
  -1   3 -12    0.01    0.03
  -1   3 -12    0.17    0.06
  -2  -3 -12    0.23    0.08
  -2  -3 -12    0.32    0.07
  -2   3 -12    0.25    0.06
  -3  -3 -12    0.05    0.06
  -3  -3 -12    0.02    0.04
  -3   3 -12    0.03    0.05
  -4  -3 -12    0.08    0.05
  -4  -3 -12    0.17    0.09
  -4   3 -12    0.17    0.07
  -5  -3 -12    0.18    0.07
  -5  -3 -12   -0.04    0.07
  -5   3 -12    0.08    0.07
  -6  -3 -12    0.50    0.15
  -6   3 -12    0.57    0.14
   6  -4 -12    0.28    0.12
  -6   4  12    0.19    0.09
   6   4 -12    0.22    0.12
   5  -4 -12    0.16    0.10
  -5   4  12    0.06    0.06
   5   4 -12    0.10    0.10
   4  -4 -12    0.63    0.14
   4   4 -12    0.70    0.15
   4   4 -12    0.77    0.16
  -4   4  12    0.69    0.10
   3  -4 -12    2.66    0.25
   3   4 -12    2.56    0.23
   3   4 -12    2.34    0.24
  -3   4  12    2.74    0.15
   2  -4 -12    0.04    0.02
   2  -4 -12    0.00    0.06
  -2   4  12    0.04    0.04
   2   4 -12    0.02    0.04
   2   4 -12   -0.03    0.05
   1  -4 -12    6.01    0.16
   1  -4 -12    5.91    0.26
   1   4 -12    6.30    0.25
   1   4 -12    5.18    0.25
   0  -4 -12    3.05    0.14
   0  -4 -12    3.16    0.18
   0   4 -12    2.83    0.16
   0   4 -12    2.98    0.16
  -1  -4 -12    0.08    0.06
  -1  -4 -12    0.03    0.04
  -1   4 -12    0.20    0.05
  -1   4 -12    0.13    0.06
  -2  -4 -12    1.17    0.14
  -2  -4 -12    1.11    0.12
  -2   4 -12    1.13    0.12
  -3  -4 -12    2.80    0.24
  -3  -4 -12    2.76    0.17
  -3   4 -12    3.46    0.20
  -4  -4 -12    0.10    0.06
  -4  -4 -12    0.23    0.10
  -4   4 -12    0.06    0.06
  -5  -4 -12    0.15    0.07
  -5  -4 -12    0.15    0.10
  -5   4 -12    0.07    0.06
  -6  -4 -12    1.14    0.21
  -6   4 -12    1.07    0.17
   6  -5 -12    0.24    0.12
  -6  -5  12    0.31    0.13
  -6   5  12    0.32    0.10
   6   5 -12    0.26    0.14
   5  -5 -12    0.08    0.09
   5   5 -12    0.13    0.09
  -5   5  12   -0.03    0.05
   4  -5 -12    0.10    0.09
   4   5 -12    0.01    0.09
   4   5 -12   -0.10    0.06
  -4   5  12    0.07    0.06
   3  -5 -12    2.73    0.26
   3   5 -12    2.59    0.24
  -3   5  12    2.56    0.16
   3   5 -12    2.01    0.23
   2  -5 -12    1.42    0.17
  -2   5  12    1.42    0.13
   2   5 -12    1.39    0.16
   2   5 -12    1.47    0.18
   1  -5 -12    0.05    0.02
   1  -5 -12    0.07    0.05
   1   5 -12    0.04    0.06
   1   5 -12    0.00    0.04
   1   5 -12    0.06    0.02
   0  -5 -12    0.47    0.09
   0  -5  12    0.53    0.08
   0  -5 -12    0.59    0.08
   0   5 -12    0.63    0.08
   0   5 -12    0.38    0.08
   0   5 -12    0.59    0.09
  -1  -5 -12    0.26    0.08
   1  -5  12    0.45    0.06
  -1  -5 -12    0.28    0.07
  -1   5 -12    0.25    0.07
  -2  -5 -12    0.48    0.11
  -2  -5 -12    0.54    0.09
  -2   5 -12    0.35    0.08
  -3  -5 -12    0.51    0.09
  -3  -5 -12    0.60    0.14
  -3   5 -12    0.64    0.11
  -4  -5 -12   -0.02    0.07
  -4  -5 -12    0.07    0.06
  -4   5 -12    0.04    0.06
  -5  -5 -12    0.00    0.05
  -5  -5 -12   -0.07    0.07
  -5   5 -12    0.03    0.06
  -6  -6  12    0.21    0.11
   6  -6 -12    0.14    0.12
  -6   6  12   -0.01    0.07
  -5  -6  12   -0.09    0.07
   5  -6 -12    0.21    0.11
  -5   6  12    0.19    0.09
   4  -6 -12    0.03    0.09
  -4  -6  12    0.07    0.10
   4   6 -12    0.20    0.12
   4   6 -12    0.09    0.08
  -4   6  12    0.05    0.06
   3  -6 -12    0.70    0.15
   3   6 -12    0.17    0.12
  -3   6  12    0.42    0.10
   3   6 -12    0.48    0.12
   2  -6 -12    0.06    0.06
  -2  -6  12    0.15    0.08
  -2   6  12    0.00    0.05
   2   6 -12   -0.08    0.05
   2   6 -12    0.01    0.05
  -1  -6  12   -0.02    0.04
   1  -6 -12   -0.02    0.04
   1  -6 -12    0.04    0.02
   1   6 -12    0.00    0.05
   1   6 -12    0.01    0.02
   0  -6 -12    0.11    0.06
   0  -6  12    0.13    0.05
   0  -6 -12    0.09    0.04
   0   6 -12    0.07    0.04
   0   6 -12    0.09    0.06
  -1  -6 -12    0.46    0.09
  -1  -6 -12    0.30    0.08
   1  -6  12    0.53    0.07
  -1   6 -12    0.59    0.10
  -1   6 -12    0.35    0.08
  -2  -6 -12   11.52    0.41
  -2  -6 -12   11.59    0.38
  -2   6 -12   11.35    0.41
  -2   6 -12   11.83    0.37
  -3  -6 -12   35.51    0.89
  -3  -6 -12   33.59    0.78
  -3   6 -12   33.37    0.77
  -4  -6 -12    0.05    0.07
  -4  -6 -12    0.31    0.12
  -4   6 -12    0.07    0.06
  -5  -6 -12    0.00    0.06
  -5  -6 -12   -0.03    0.08
  -5   6 -12   -0.02    0.06
   5  -7 -12    0.24    0.12
  -5  -7  12   -0.03    0.08
  -5   7  12    0.00    0.07
   4  -7 -12    0.44    0.13
  -4  -7  12    0.26    0.11
   4   7 -12    0.43    0.14
  -4   7  12    0.39    0.10
  -3  -7  12    8.06    0.38
   3  -7 -12    7.24    0.36
  -3   7  12    7.37    0.30
   3   7 -12    6.68    0.35
   2  -7 -12    0.02    0.06
  -2  -7  12    0.01    0.06
  -2   7  12    0.01    0.06
   2   7 -12   -0.06    0.04
  -1  -7  12    0.08    0.06
   1  -7 -12    0.10    0.04
   1  -7 -12   -0.02    0.05
   1   7 -12   -0.08    0.04
   1   7 -12    0.03    0.03
   0  -7 -12    0.15    0.07
   0  -7 -12    0.25    0.06
   0  -7  12    0.26    0.07
   0   7 -12    0.30    0.06
   0   7 -12    0.30    0.08
  -1  -7 -12    0.15    0.07
  -1  -7 -12    0.04    0.06
   1  -7  12    0.19    0.05
  -1   7 -12    0.26    0.07
  -1   7 -12    0.11    0.07
  -2  -7 -12   16.95    0.49
  -2  -7 -12   15.82    0.52
  -2   7 -12   15.33    0.50
  -2   7 -12   15.46    0.47
  -3  -7 -12    0.02    0.06
  -3  -7 -12    0.00    0.09
  -3   7 -12    0.00    0.07
  -3   7 -12   -0.08    0.07
  -4  -7 -12    0.21    0.11
  -4  -7 -12    0.15    0.08
  -4   7 -12    0.20    0.09
  -4   7 -12    0.19    0.11
  -5  -7 -12   -0.02    0.06
  -5  -7 -12    0.04    0.10
  -5   7 -12    0.11    0.10
  -5   7 -12   -0.11    0.06
  -5  -8  12    0.03    0.09
   5  -8 -12    0.14    0.10
  -5   8  12    0.26    0.09
  -4  -8  12    0.15    0.09
   4  -8 -12    0.15    0.10
   4   8 -12    0.24    0.13
  -4   8  12    0.29    0.10
   3  -8 -12    2.77    0.27
  -3  -8  12    2.57    0.26
   3   8 -12    2.35    0.26
  -3   8  12    2.66    0.19
   2  -8 -12    2.67    0.25
  -2  -8  12    2.19    0.22
   2   8 -12    2.65    0.26
  -2   8  12    2.38    0.17
   1  -8 -12   -0.01    0.06
  -1  -8  12   -0.02    0.06
   1  -8 -12   -0.06    0.03
   1   8 -12    0.02    0.03
   1   8 -12   -0.06    0.04
   0  -8  12    1.03    0.13
   0  -8 -12    0.71    0.13
   0  -8 -12    0.64    0.10
   0   8 -12    0.82    0.10
   0   8 -12    0.79    0.13
  -1  -8 -12    0.67    0.12
   1  -8  12    0.73    0.09
  -1  -8 -12    0.73    0.13
  -1   8 -12    0.68    0.12
  -1   8 -12    0.66    0.11
  -2  -8 -12    3.87    0.24
  -2  -8 -12    4.08    0.27
  -2   8 -12    3.60    0.24
  -2   8 -12    3.24    0.21
  -3  -8 -12    0.19    0.09
  -3  -8 -12    0.17    0.11
  -3   8 -12    0.22    0.10
  -3   8 -12    0.26    0.09
  -4  -8 -12    0.18    0.09
  -4  -8 -12    0.03    0.09
  -4   8 -12    0.08    0.08
  -4   8 -12    0.20    0.10
  -5  -8 -12   -0.08    0.09
   4  -9 -12    0.04    0.09
  -4  -9  12   -0.06    0.07
  -4   9  12    0.04    0.06
   4   9 -12   -0.09    0.09
   3  -9 -12    0.35    0.12
  -3  -9  12    0.19    0.09
   3   9 -12    0.34    0.13
  -3   9  12    0.30    0.10
  -2  -9  12    2.64    0.24
   2  -9 -12    2.62    0.25
  -2   9  12    2.77    0.19
   2   9 -12    2.26    0.25
  -1  -9  12    2.03    0.20
   1  -9 -12    1.84    0.21
   1   9 -12    2.03    0.23
   0  -9 -12    0.75    0.13
   0  -9  12    0.72    0.11
   0  -9 -12    0.69    0.11
   0   9 -12    0.52    0.12
   0   9 -12    0.69    0.10
   1  -9  12    0.09    0.05
  -1  -9 -12    0.06    0.07
  -1  -9 -12    0.11    0.08
  -1   9 -12   -0.03    0.04
  -1   9 -12    0.00    0.06
  -2  -9 -12    0.00    0.07
  -2  -9 -12   -0.03    0.05
  -2   9 -12    0.08    0.08
  -2   9 -12    0.13    0.08
  -3  -9 -12   -0.05    0.08
  -3  -9 -12    0.02    0.07
  -3   9 -12   -0.05    0.07
  -3   9 -12   -0.12    0.06
  -4  -9 -12    0.08    0.10
  -4  -9 -12    0.12    0.09
  -4   9 -12    0.10    0.09
  -4   9 -12    0.12    0.09
   4 -10 -12    0.12    0.09
  -4 -10  12    0.10    0.09
   4  10 -12    0.13    0.12
  -4  10  12    0.25    0.11
  -3 -10  12   -0.09    0.07
   3 -10 -12    0.01    0.06
   3  10 -12   -0.04    0.10
  -3  10  12   -0.02    0.08
   2 -10 -12    0.50    0.13
  -2 -10  12    0.63    0.13
  -2  10  12    0.66    0.12
   2  10 -12    0.59    0.15
   1 -10 -12    0.71    0.14
  -1 -10  12    0.59    0.12
   1  10 -12    0.65    0.15
   0 -10 -12    0.20    0.09
   0 -10 -12    0.24    0.09
   0 -10  12    0.19    0.07
   0  10 -12    0.02    0.07
   0  10 -12    0.19    0.06
   1 -10  12    1.99    0.14
  -1 -10 -12    2.19    0.22
  -1 -10 -12    1.93    0.21
  -1  10 -12    2.04    0.19
  -1  10 -12    1.80    0.21
  -2 -10 -12    0.04    0.07
  -2  10 -12    0.12    0.08
  -2  10 -12    0.09    0.08
  -3 -10 -12    0.52    0.12
  -3  10 -12    0.54    0.14
  -3  10 -12    0.79    0.15
  -3 -11  12    0.01    0.08
   3 -11 -12   -0.05    0.05
  -3  11  12    0.05    0.08
   3  11 -12   -0.07    0.09
   2 -11 -12   -0.03    0.07
  -2 -11  12    0.13    0.09
  -2  11  12   -0.04    0.07
   2  11 -12   -0.03    0.08
   1 -11 -12    0.06    0.07
  -1 -11  12    0.04    0.07
   1  11 -12    0.08    0.09
   0 -11 -12   -0.02    0.07
   0 -11  12   -0.05    0.05
   0  11 -12    0.01    0.06
   0  11 -12   -0.05    0.07
  -1 -11 -12    0.34    0.11
  -1 -11 -12    0.34    0.11
  -1  11 -12    0.49    0.10
  -1  11 -12    0.41    0.12
  -2 -11 -12    0.02    0.08
  -2  11 -12   -0.02    0.06
  -2  11 -12    0.24    0.10
  -3 -11 -12    0.07    0.08
  -3  11 -12    0.11    0.09
  -3  11 -12   -0.01    0.08
   2 -12 -12    0.10    0.09
  -2 -12  12   -0.06    0.07
   2  12 -12   -0.07    0.09
  -2  12  12    0.04    0.07
   1 -12 -12   -0.04    0.06
  -1 -12  12   -0.01    0.07
   1  12 -12   -0.06    0.07
   0 -12  12    0.00    0.06
   0 -12 -12    0.01    0.06
   0  12 -12   -0.03    0.09
  -1 -12 -12    0.06    0.09
  -1  12 -12    0.04    0.08
  -1  12 -12    0.01    0.06
   6   0 -13    0.02    0.09
  -5   0  13    6.60    0.22
   5   0 -13    6.30    0.37
   4   0 -13   -0.08    0.06
  -4   0  13   -0.03    0.03
   3   0 -13    1.37    0.18
   3   0 -13    1.30    0.13
  -3   0  13    1.56    0.08
   2   0 -13    0.01    0.03
   2   0 -13    0.01    0.06
   1   0 -13    0.48    0.07
   1   0 -13    0.39    0.09
   0   0 -13   -0.01    0.03
   0   0 -13    0.00    0.03
  -1   0 -13    0.18    0.05
  -1   0 -13    0.11    0.04
  -2   0 -13    0.01    0.05
  -2   0 -13   -0.01    0.03
  -3   0 -13    0.06    0.05
  -3   0 -13    0.10    0.04
  -4   0 -13   -0.03    0.04
  -4   0 -13    0.04    0.07
  -5   0 -13    0.04    0.06
  -6   0 -13    0.05    0.09
   6  -1 -13    0.16    0.11
  -6   1  13    0.26    0.08
   6   1 -13    0.25    0.12
   5  -1 -13    0.02    0.07
  -5  -1  13   -0.02    0.04
  -5   1  13    0.12    0.06
   5   1 -13    0.10    0.11
  -4  -1  13    0.00    0.03
   4  -1 -13   -0.10    0.04
  -4   1  13    0.03    0.04
   4   1 -13    0.03    0.05
   4   1 -13   -0.03    0.06
   3  -1 -13    0.05    0.04
   3  -1 -13    0.00    0.06
   3   1 -13    0.05    0.06
  -3   1  13    0.00    0.03
   3   1 -13   -0.02    0.03
   2  -1 -13   -0.09    0.04
   2  -1 -13    0.05    0.03
   2   1 -13   -0.02    0.04
   2   1 -13    0.03    0.03
   1  -1 -13    1.38    0.09
   1  -1 -13    1.33    0.15
   1   1 -13    1.50    0.15
   1   1 -13    1.37    0.12
   0  -1 -13    2.00    0.16
   0  -1 -13    1.71    0.11
   0   1 -13    2.00    0.12
   0   1 -13    1.84    0.13
  -1  -1 -13    6.86    0.23
  -1  -1 -13    6.46    0.24
  -1   1 -13    6.46    0.23
  -1   1 -13    6.73    0.22
  -2  -1 -13    1.01    0.10
  -2  -1 -13    1.36    0.14
  -2   1 -13    0.95    0.09
  -2   1 -13    1.22    0.13
  -3  -1 -13    0.12    0.05
  -3  -1 -13    0.10    0.07
  -3   1 -13    0.11    0.06
  -3   1 -13    0.13    0.04
  -4  -1 -13    0.35    0.10
  -4  -1 -13    0.22    0.06
  -4   1 -13    0.30    0.10
  -5  -1 -13    0.37    0.12
  -5   1 -13    0.34    0.11
  -6  -1 -13   -0.11    0.07
  -6   1 -13   -0.11    0.06
   6  -2 -13    0.03    0.09
   6   2 -13   -0.06    0.08
  -6   2  13    0.01    0.06
   5  -2 -13    0.55    0.14
  -5   2  13    0.48    0.09
   5   2 -13    0.44    0.13
  -4  -2  13    0.07    0.03
   4  -2 -13   -0.08    0.06
   4   2 -13    0.17    0.09
  -4   2  13    0.16    0.05
   4   2 -13    0.04    0.06
   3  -2 -13    0.54    0.08
   3  -2 -13    0.41    0.11
  -3   2  13    0.41    0.06
   3   2 -13    0.19    0.09
   3   2 -13    0.45    0.10
   2  -2 -13    0.31    0.09
   2  -2 -13    0.54    0.06
   2   2 -13    0.44    0.08
   2   2 -13    0.47    0.03
   2   2 -13    0.38    0.09
   1  -2 -13    2.38    0.17
   1  -2 -13    2.47    0.11
   1   2 -13    2.56    0.14
   1   2 -13    2.62    0.18
   0  -2 -13    4.88    0.22
   0  -2 -13    5.01    0.18
   0   2 -13    4.98    0.21
   0   2 -13    4.94    0.19
  -1  -2 -13    1.57    0.14
  -1  -2 -13    1.65    0.12
  -1   2 -13    1.54    0.12
  -1   2 -13    1.64    0.12
  -2  -2 -13    0.06    0.05
  -2  -2 -13    0.23    0.06
   2  -2  13    0.18    0.03
  -2   2 -13    0.25    0.04
  -2   2 -13    0.26    0.07
  -3  -2 -13    0.06    0.04
  -3  -2 -13    0.03    0.06
  -3   2 -13    0.03    0.05
  -4  -2 -13    0.03    0.06
  -4  -2 -13    0.03    0.05
  -4   2 -13    0.05    0.06
  -5  -2 -13    0.38    0.08
  -5  -2 -13    0.30    0.11
  -5   2 -13    0.46    0.13
  -6  -2 -13    0.07    0.10
  -6   2 -13   -0.06    0.08
   6  -3 -13    0.15    0.10
   6   3 -13    0.07    0.09
  -6   3  13    0.02    0.06
   5  -3 -13    0.26    0.11
  -5   3  13    0.27    0.08
   5   3 -13    0.08    0.09
   4  -3 -13   -0.14    0.07
   4   3 -13    0.07    0.08
  -4   3  13    0.08    0.05
   4   3 -13   -0.07    0.06
   3  -3 -13    1.49    0.10
   3  -3 -13    1.63    0.20
   3   3 -13    1.83    0.19
  -3   3  13    1.77    0.12
   3   3 -13    1.51    0.19
   2  -3 -13    0.48    0.06
   2  -3 -13    0.53    0.11
  -2   3  13    0.41    0.07
   2   3 -13    0.50    0.08
   2   3 -13    0.35    0.09
   1  -3 -13   25.52    0.49
   1  -3 -13   24.70    0.63
   1   3 -13   25.48    0.64
   1   3 -13   25.86    0.58
   0  -3 -13    0.77    0.11
   0  -3 -13    0.72    0.08
   0   3 -13    0.79    0.11
   0   3 -13    0.79    0.10
  -1  -3 -13    0.58    0.09
  -1  -3 -13    0.66    0.09
  -1   3 -13    0.55    0.07
  -1   3 -13    0.66    0.09
  -2  -3 -13    0.14    0.05
  -2  -3 -13    0.02    0.05
   2  -3  13    0.06    0.02
  -2   3 -13    0.12    0.05
  -2   3 -13    0.09    0.02
  -3  -3 -13    0.02    0.06
  -3  -3 -13    0.30    0.07
  -3   3 -13    0.20    0.07
  -4  -3 -13    0.37    0.08
  -4  -3 -13    0.23    0.09
  -4   3 -13    0.22    0.08
  -5  -3 -13    0.44    0.09
  -5  -3 -13    0.42    0.13
  -5   3 -13    0.62    0.13
  -6  -3 -13    0.27    0.13
  -6   3 -13    0.22    0.11
   6  -4 -13   -0.03    0.09
  -6   4  13    0.02    0.06
   6   4 -13    0.08    0.09
   5  -4 -13    0.00    0.06
   5   4 -13    0.30    0.12
  -5   4  13    0.02    0.06
   4  -4 -13    0.07    0.09
  -4   4  13    0.13    0.06
   4   4 -13    0.35    0.11
   4   4 -13    0.33    0.11
   3  -4 -13   24.95    0.71
   3   4 -13   26.02    0.68
   3   4 -13   25.58    0.73
  -3   4  13   25.85    0.58
   2  -4 -13    4.48    0.13
   2  -4 -13    4.50    0.25
  -2   4  13    4.24    0.19
   2   4 -13    4.40    0.26
   2   4 -13    4.44    0.22
   1  -4 -13    0.16    0.07
   1  -4 -13    0.05    0.03
   1   4 -13    0.02    0.05
   1   4 -13    0.08    0.06
   1   4 -13    0.00    0.02
   0  -4 -13    2.86    0.14
   0  -4 -13    3.37    0.19
   0   4 -13    3.00    0.17
   0   4 -13    2.96    0.16
  -1  -4 -13    1.19    0.13
  -1  -4 -13    1.37    0.14
  -1   4 -13    1.22    0.10
  -1   4 -13    1.05    0.12
  -2  -4 -13   -0.02    0.04
  -2  -4 -13    0.01    0.05
  -2   4 -13   -0.02    0.05
  -3  -4 -13    3.75    0.25
  -3  -4 -13    3.50    0.19
  -3   4 -13    2.80    0.18
  -4  -4 -13    0.41    0.08
  -4  -4 -13    0.26    0.10
  -4   4 -13    0.29    0.09
  -5  -4 -13    0.13    0.11
  -5  -4 -13    0.14    0.07
  -5   4 -13    0.21    0.09
  -6  -4 -13    1.03    0.21
  -6   4 -13    0.88    0.16
   6  -5 -13    0.55    0.16
  -6   5  13    0.49    0.11
   6   5 -13    0.45    0.15
   5  -5 -13    0.01    0.09
   5   5 -13    0.16    0.10
  -5   5  13    0.07    0.07
   4  -5 -13    0.51    0.14
  -4   5  13    0.90    0.12
   4   5 -13    0.69    0.15
   4   5 -13    0.76    0.16
   3  -5 -13    1.46    0.20
   3   5 -13    1.71    0.22
  -3   5  13    1.31    0.14
   3   5 -13    1.94    0.22
   2  -5 -13    0.14    0.02
   2  -5 -13    0.03    0.06
   2   5 -13    0.17    0.08
  -2   5  13    0.11    0.05
   2   5 -13    0.14    0.07
   1  -5 -13    2.56    0.19
   1  -5 -13    2.41    0.10
   1   5 -13    2.27    0.16
   1   5 -13    2.53    0.21
   1   5 -13    2.50    0.09
   0  -5 -13    0.90    0.10
   0  -5 -13    0.66    0.11
   0   5 -13    0.74    0.10
   0   5 -13    0.67    0.09
   0   5 -13    0.77    0.11
  -1  -5 -13    0.40    0.09
   1  -5  13    0.61    0.07
  -1  -5 -13    0.69    0.10
  -1   5 -13    0.75    0.11
  -2  -5 -13    9.84    0.34
  -2  -5 -13    9.82    0.37
  -2   5 -13    9.68    0.33
  -3  -5 -13    3.68    0.27
  -3  -5 -13    4.21    0.22
  -3   5 -13    4.51    0.24
  -4  -5 -13    0.09    0.06
  -4  -5 -13    0.12    0.09
  -4   5 -13    0.21    0.08
  -5  -5 -13    0.04    0.06
  -5  -5 -13    0.14    0.11
  -5   5 -13    0.10    0.07
  -6  -6  13    0.72    0.17
   6  -6 -13    0.64    0.18
  -6   6  13    0.78    0.15
  -5  -6  13    0.06    0.09
   5  -6 -13    0.14    0.10
   5   6 -13    0.23    0.12
  -5   6  13    0.10    0.07
   4  -6 -13    0.89    0.18
  -4   6  13    0.85    0.12
   4   6 -13    1.07    0.19
   4   6 -13    0.54    0.15
   3  -6 -13    6.40    0.34
  -3   6  13    6.28    0.26
   3   6 -13    6.36    0.32
   3   6 -13    5.58    0.33
   2  -6 -13    0.01    0.05
   2   6 -13    0.06    0.06
   2   6 -13   -0.03    0.06
  -2   6  13   -0.12    0.04
   1  -6 -13    0.01    0.03
  -1  -6  13    0.07    0.05
   1  -6 -13    0.03    0.05
   1   6 -13    0.02    0.02
   1   6 -13   -0.03    0.05
   0  -6 -13    0.34    0.07
   0  -6  13    0.31    0.08
   0  -6 -13    0.37    0.09
   0   6 -13    0.20    0.08
   0   6 -13    0.31    0.06
   1  -6  13    0.45    0.07
  -1  -6 -13    0.33    0.09
  -1  -6 -13    0.39    0.10
  -1   6 -13    0.35    0.09
  -1   6 -13    0.25    0.08
  -2  -6 -13   25.20    0.68
  -2  -6 -13   26.19    0.64
  -2   6 -13   24.59    0.62
  -3  -6 -13    6.05    0.34
  -3  -6 -13    6.46    0.29
  -3   6 -13    6.43    0.29
  -4  -6 -13    0.42    0.10
  -4  -6 -13    0.41    0.15
  -4   6 -13    0.45    0.11
  -5  -6 -13   -0.07    0.08
  -5  -6 -13   -0.04    0.06
  -5   6 -13   -0.06    0.06
  -5  -7  13   -0.02    0.08
   5  -7 -13   -0.02    0.07
  -5   7  13    0.01    0.07
   4  -7 -13    0.21    0.11
  -4  -7  13    0.18    0.10
   4   7 -13    0.13    0.10
  -4   7  13    0.08    0.07
   3  -7 -13    5.39    0.33
  -3  -7  13    4.87    0.30
  -3   7  13    5.31    0.26
   3   7 -13    6.01    0.33
  -2  -7  13    0.17    0.08
   2  -7 -13    0.20    0.08
   2   7 -13    0.00    0.07
  -2   7  13   -0.01    0.06
   1  -7 -13   -0.01    0.05
  -1  -7  13   -0.07    0.05
   1  -7 -13   -0.01    0.03
   1   7 -13    0.01    0.02
   1   7 -13    0.03    0.06
   0  -7 -13    0.13    0.07
   0  -7 -13    0.10    0.05
   0  -7  13    0.11    0.06
   0   7 -13    0.31    0.07
   0   7 -13    0.09    0.06
  -1  -7 -13    0.01    0.06
   1  -7  13   -0.03    0.03
  -1  -7 -13   -0.03    0.05
  -1   7 -13    0.02    0.07
  -1   7 -13    0.00    0.05
  -2  -7 -13    5.69    0.31
  -2  -7 -13    5.90    0.28
  -2   7 -13    5.31    0.29
  -2   7 -13    5.73    0.28
  -3  -7 -13    1.06    0.18
  -3  -7 -13    1.08    0.15
  -3   7 -13    1.32    0.19
  -3   7 -13    0.96    0.14
  -4  -7 -13    0.08    0.07
  -4  -7 -13   -0.06    0.09
  -4   7 -13   -0.01    0.09
  -4   7 -13    0.07    0.08
  -5  -7 -13   -0.07    0.06
  -5  -7 -13   -0.02    0.08
  -5   7 -13    0.02    0.09
  -5   7 -13   -0.11    0.07
  -5  -8  13   -0.09    0.08
   5  -8 -13    0.29    0.13
  -5   8  13    0.10    0.08
  -4  -8  13    0.09    0.10
   4  -8 -13    0.20    0.11
  -4   8  13    0.06    0.08
   4   8 -13    0.24    0.11
   3  -8 -13    0.41    0.12
  -3  -8  13    0.21    0.10
   3   8 -13    0.04    0.08
  -3   8  13    0.20    0.09
   2  -8 -13    0.31    0.10
  -2  -8  13    0.25    0.10
   2   8 -13    0.21    0.09
  -2   8  13    0.16    0.08
  -1  -8  13    0.06    0.06
   1  -8 -13   -0.02    0.05
   1   8 -13    0.04    0.07
   0  -8 -13    0.08    0.05
   0  -8  13    0.08    0.06
   0  -8 -13    0.06    0.06
   0   8 -13    0.01    0.06
   0   8 -13    0.14    0.05
  -1  -8 -13    0.19    0.08
   1  -8  13    0.13    0.05
  -1  -8 -13    0.14    0.08
  -1   8 -13    0.14    0.07
  -1   8 -13    0.18    0.08
  -2  -8 -13    0.15    0.09
  -2  -8 -13    0.07    0.07
  -2   8 -13    0.02    0.07
  -2   8 -13    0.10    0.09
  -3  -8 -13    0.99    0.15
  -3  -8 -13    1.37    0.21
  -3   8 -13    0.90    0.17
  -3   8 -13    0.90    0.14
  -4  -8 -13    0.34    0.11
  -4  -8 -13    0.48    0.16
  -4   8 -13    0.29    0.12
  -4   8 -13    0.32    0.11
   4  -9 -13    0.17    0.11
  -4  -9  13    0.32    0.12
  -4   9  13    0.16    0.09
   4   9 -13    0.36    0.14
   3  -9 -13    0.11    0.09
  -3  -9  13    0.15    0.10
  -3   9  13    0.10    0.07
   3   9 -13    0.15    0.12
  -2  -9  13    0.05    0.09
   2  -9 -13    0.16    0.08
   2   9 -13    0.18    0.11
  -2   9  13    0.09    0.07
   1  -9 -13    0.93    0.15
  -1  -9  13    0.93    0.15
   1   9 -13    1.23    0.18
   0  -9 -13    0.17    0.07
   0  -9 -13    0.12    0.08
   0  -9  13    0.14    0.07
   0   9 -13    0.05    0.07
   0   9 -13    0.11    0.06
  -1  -9 -13    0.76    0.13
  -1  -9 -13    0.87    0.14
   1  -9  13    0.83    0.10
  -1   9 -13    1.10    0.17
  -1   9 -13    0.82    0.12
  -2  -9 -13    0.08    0.08
  -2  -9 -13    0.08    0.07
  -2   9 -13    0.11    0.08
  -2   9 -13    0.15    0.08
  -3  -9 -13    0.18    0.09
  -3  -9 -13    0.11    0.10
  -3   9 -13    0.08    0.08
  -3   9 -13    0.17    0.10
  -4  -9 -13    0.05    0.08
  -4  -9 -13    0.01    0.09
  -4   9 -13    0.04    0.09
  -4   9 -13    0.11    0.10
  -4 -10  13   -0.05    0.08
   4 -10 -13   -0.01    0.09
  -4  10  13    0.09    0.09
   4  10 -13   -0.05    0.12
  -3 -10  13    0.52    0.13
   3 -10 -13    0.66    0.16
  -3  10  13    0.26    0.10
   3  10 -13    0.20    0.13
   2 -10 -13   -0.05    0.06
  -2 -10  13   -0.11    0.07
   2  10 -13    0.07    0.09
  -2  10  13    0.11    0.07
   1 -10 -13    0.01    0.06
  -1 -10  13    0.20    0.09
   1  10 -13   -0.01    0.07
   0 -10 -13    0.77    0.14
   0 -10  13    1.01    0.13
   0  10 -13    0.83    0.11
   0  10 -13    1.07    0.17
  -1 -10 -13    0.74    0.14
  -1 -10 -13    0.66    0.13
  -1  10 -13    0.69    0.12
  -1  10 -13    1.01    0.17
  -2 -10 -13    0.20    0.11
  -2 -10 -13    0.07    0.08
  -2  10 -13    0.15    0.08
  -2  10 -13    0.18    0.09
  -3 -10 -13    0.12    0.12
  -3 -10 -13    0.09    0.08
  -3  10 -13    0.18    0.10
  -3  10 -13    0.15    0.10
  -3 -11  13    0.05    0.08
   3 -11 -13    0.03    0.07
   3  11 -13   -0.09    0.10
  -3  11  13    0.15    0.09
   2 -11 -13    0.07    0.07
  -2 -11  13    0.10    0.09
  -2  11  13    0.10    0.08
   2  11 -13    0.26    0.12
   1 -11 -13    0.03    0.07
  -1 -11  13    0.07    0.08
   1  11 -13    0.00    0.07
   0 -11  13    0.46    0.11
   0 -11 -13    0.43    0.12
   0  11 -13    0.27    0.11
  -1 -11 -13    0.07    0.09
  -1 -11 -13   -0.05    0.06
  -1  11 -13   -0.01    0.08
  -1  11 -13    0.04    0.06
  -2 -11 -13    0.14    0.10
  -2 -11 -13    0.41    0.12
  -2  11 -13    0.49    0.12
  -2  11 -13    0.55    0.14
  -1 -12  13   -0.12    0.06
   1 -12 -13   -0.03    0.08
   1  12 -13   -0.05    0.09
   0 -12  13   -0.04    0.06
   0 -12 -13   -0.12    0.07
   0  12 -13    0.07    0.11
  -1 -12 -13    0.00    0.07
  -1  12 -13    0.15    0.10
   6   0 -14    0.00    0.08
  -5   0  14    0.09    0.05
   5   0 -14   -0.10    0.06
  -4   0  14    0.62    0.07
   4   0 -14    0.67    0.11
   4   0 -14    0.40    0.12
   3   0 -14    0.01    0.04
   3   0 -14    0.06    0.06
   2   0 -14    0.10    0.07
   2   0 -14    0.06    0.04
   1   0 -14   -0.01    0.04
   1   0 -14    0.01    0.03
   0   0 -14    1.53    0.15
   0   0 -14    1.55    0.11
  -1   0 -14    0.01    0.04
  -1   0 -14    0.04    0.04
  -2   0 -14    0.23    0.06
  -2   0 -14    0.22    0.07
  -3   0 -14    0.00    0.04
  -3   0 -14    0.05    0.05
  -4   0 -14    0.03    0.07
  -5   0 -14    0.00    0.07
  -6   0 -14   -0.10    0.06
   6  -1 -14    0.05    0.10
   6   1 -14    0.02    0.09
   5  -1 -14    0.81    0.18
  -5   1  14    0.86    0.10
   5   1 -14    0.66    0.16
  -4  -1  14    0.06    0.03
   4  -1 -14    0.08    0.07
   4   1 -14    0.09    0.07
  -4   1  14    0.08    0.04
   4   1 -14    0.09    0.07
   3  -1 -14    0.32    0.07
   3  -1 -14    0.30    0.10
  -3   1  14    0.27    0.05
   3   1 -14    0.31    0.10
   3   1 -14    0.18    0.07
   2  -1 -14    0.01    0.03
   2  -1 -14    0.01    0.06
   2   1 -14    0.05    0.04
   2   1 -14    0.01    0.05
   1  -1 -14    1.64    0.10
   1  -1 -14    1.82    0.18
   1   1 -14    1.78    0.18
   1   1 -14    1.66    0.14
   0  -1 -14    3.33    0.15
   0  -1 -14    3.33    0.18
   0   1 -14    3.16    0.15
   0   1 -14    2.91    0.17
  -1  -1 -14   12.94    0.37
  -1  -1 -14   12.70    0.36
  -1   1 -14   13.04    0.35
  -1   1 -14   13.33    0.37
  -2  -1 -14    0.04    0.05
  -2  -1 -14    0.05    0.04
  -2   1 -14   -0.06    0.03
  -2   1 -14    0.04    0.04
  -3  -1 -14   -0.02    0.04
  -3  -1 -14   -0.02    0.05
  -3   1 -14   -0.02    0.03
  -3   1 -14    0.00    0.04
  -4  -1 -14    0.21    0.06
  -4  -1 -14    0.07    0.06
  -4   1 -14    0.04    0.07
  -5  -1 -14    0.16    0.10
  -5   1 -14    0.28    0.10
  -6  -1 -14    0.06    0.08
  -6   1 -14    0.07    0.08
   6  -2 -14    0.00    0.08
   6   2 -14    0.05    0.09
  -6   2  14    0.05    0.06
   5  -2 -14    0.19    0.10
  -5   2  14    0.22    0.07
   5   2 -14    0.16    0.10
   4  -2 -14    0.03    0.08
   4   2 -14    0.31    0.10
  -4   2  14    0.13    0.05
   4   2 -14    0.27    0.11
   3  -2 -14   -0.01    0.03
   3  -2 -14    0.10    0.07
   3   2 -14   -0.01    0.05
  -3   2  14    0.05    0.04
   3   2 -14    0.10    0.09
   2  -2 -14    3.06    0.13
   2  -2 -14    3.06    0.22
   2   2 -14    2.84    0.24
   2   2 -14    3.04    0.17
   1  -2 -14    4.02    0.15
   1  -2 -14    3.72    0.21
   1   2 -14    4.02    0.22
   1   2 -14    4.18    0.19
   0  -2 -14    5.18    0.24
   0  -2 -14    5.67    0.20
   0   2 -14    6.06    0.22
   0   2 -14    5.66    0.24
  -1  -2 -14    5.25    0.22
  -1  -2 -14    4.78    0.21
  -1   2 -14    5.27    0.21
  -1   2 -14    4.99    0.19
  -2  -2 -14    0.06    0.05
  -2  -2 -14    0.01    0.05
  -2   2 -14    0.04    0.05
  -2   2 -14    0.03    0.03
  -3  -2 -14    0.02    0.05
  -3  -2 -14   -0.02    0.04
  -3   2 -14   -0.03    0.04
  -4  -2 -14    0.16    0.06
  -4  -2 -14    0.06    0.08
  -4   2 -14    0.23    0.08
  -5  -2 -14    0.39    0.12
  -5   2 -14    0.64    0.13
  -6  -2 -14    0.01    0.08
  -6   2 -14   -0.06    0.08
   6  -3 -14    0.05    0.09
   6   3 -14    0.05    0.09
  -6   3  14   -0.01    0.06
   5  -3 -14    0.06    0.09
   5   3 -14    0.05    0.08
  -5   3  14    0.14    0.07
   4  -3 -14    0.47    0.13
   4   3 -14    0.33    0.11
   4   3 -14    0.52    0.14
  -4   3  14    0.49    0.09
   3  -3 -14    0.39    0.06
   3  -3 -14    0.37    0.12
   3   3 -14    0.36    0.11
  -3   3  14    0.44    0.08
   3   3 -14    0.26    0.09
   2  -3 -14    0.36    0.10
   2  -3 -14    0.44    0.06
   2   3 -14    0.60    0.10
   2   3 -14    0.59    0.12
   1  -3 -14    9.09    0.24
   1  -3 -14    9.18    0.34
   1   3 -14    9.60    0.31
   1   3 -14    9.20    0.35
   0  -3 -14    1.86    0.11
   0  -3 -14    2.04    0.18
   0   3 -14    1.59    0.14
   0   3 -14    1.98    0.14
  -1  -3 -14    4.95    0.22
  -1  -3 -14    4.91    0.22
  -1   3 -14    4.96    0.21
  -1   3 -14    5.01    0.19
  -2  -3 -14    0.14    0.06
  -2  -3 -14    0.24    0.07
  -2   3 -14    0.26    0.07
  -2   3 -14    0.15    0.04
  -3  -3 -14    0.96    0.15
  -3  -3 -14    1.06    0.12
  -3   3 -14    1.06    0.14
  -4  -3 -14    0.49    0.09
  -4  -3 -14    0.40    0.11
  -4   3 -14    0.35    0.10
  -5  -3 -14    0.15    0.09
  -5  -3 -14    0.19    0.07
  -5   3 -14    0.20    0.09
   6  -4 -14   -0.04    0.07
  -6   4  14    0.10    0.07
   6   4 -14   -0.03    0.07
   5  -4 -14   -0.07    0.07
   5   4 -14   -0.07    0.07
  -5   4  14    0.00    0.06
   4  -4 -14    0.59    0.14
   4   4 -14    0.98    0.17
   4   4 -14    0.99    0.18
  -4   4  14    1.10    0.12
   3  -4 -14   11.44    0.46
  -3   4  14   10.90    0.33
   3   4 -14   10.75    0.46
   3   4 -14   11.73    0.43
   2  -4 -14    1.34    0.17
   2  -4 -14    1.09    0.07
   2   4 -14    1.14    0.14
  -2   4  14    1.29    0.12
   2   4 -14    1.09    0.16
   1  -4 -14    1.04    0.07
   1  -4 -14    1.06    0.15
   1   4 -14    0.92    0.13
   1   4 -14    0.93    0.07
   1   4 -14    1.02    0.12
   0  -4 -14    0.03    0.04
   0  -4 -14   -0.04    0.03
   0   4 -14    0.05    0.05
   0   4 -14   -0.01    0.04
  -1  -4 -14    0.36    0.08
  -1  -4 -14    0.33    0.08
  -1   4 -14    0.37    0.07
  -1   4 -14    0.31    0.08
  -2  -4 -14    0.74    0.11
  -2  -4 -14    1.13    0.15
  -2   4 -14    0.65    0.10
  -3  -4 -14    0.02    0.07
  -3  -4 -14   -0.03    0.05
  -3   4 -14   -0.04    0.05
  -4  -4 -14    0.18    0.07
  -4  -4 -14   -0.02    0.06
  -4   4 -14    0.19    0.09
  -5  -4 -14    0.00    0.05
  -5  -4 -14    0.00    0.08
  -5   4 -14   -0.05    0.07
   6  -5 -14    0.21    0.12
  -6   5  14    0.14    0.09
   6   5 -14    0.42    0.15
   5  -5 -14    0.04    0.09
   5   5 -14    0.06    0.09
  -5   5  14    0.01    0.06
   4  -5 -14    2.04    0.26
   4   5 -14    2.29    0.25
   4   5 -14    1.86    0.25
  -4   5  14    2.24    0.16
   3  -5 -14    3.11    0.29
  -3   5  14    3.00    0.18
   3   5 -14    2.69    0.28
   3   5 -14    2.76    0.25
   2  -5 -14    0.69    0.05
   2  -5 -14    0.47    0.11
   2   5 -14    0.50    0.11
  -2   5  14    0.60    0.09
   2   5 -14    0.65    0.13
   1  -5 -14    0.10    0.03
   1  -5 -14   -0.03    0.05
   1   5 -14    0.03    0.02
   1   5 -14    0.05    0.06
   1   5 -14    0.03    0.05
   0  -5 -14    0.65    0.11
   0  -5 -14    0.77    0.09
   0   5 -14    0.74    0.10
   0   5 -14    0.62    0.10
   0   5 -14    0.71    0.11
  -1  -5 -14    0.36    0.08
   1  -5  14    0.49    0.07
  -1  -5 -14    0.40    0.08
  -1   5 -14    0.28    0.08
  -2  -5 -14    5.14    0.28
  -2  -5 -14    4.20    0.23
  -2   5 -14    5.26    0.24
  -3  -5 -14    5.39    0.26
  -3  -5 -14    5.05    0.30
  -3   5 -14    5.02    0.25
  -4  -5 -14    0.36    0.09
  -4  -5 -14    0.29    0.11
  -4   5 -14    0.47    0.10
  -5  -5 -14    0.00    0.07
  -5  -5 -14    0.08    0.07
  -5   5 -14    0.13    0.08
   5  -6 -14   -0.01    0.08
   5   6 -14   -0.02    0.09
  -5   6  14   -0.04    0.05
   4  -6 -14   -0.03    0.08
   4   6 -14    0.05    0.08
  -4   6  14    0.01    0.06
   4   6 -14    0.08    0.10
   3  -6 -14    0.11    0.08
  -3   6  14    0.19    0.08
   3   6 -14    0.24    0.11
   3   6 -14    0.40    0.11
   2  -6 -14    0.96    0.15
   2   6 -14    0.87    0.14
  -2   6  14    0.84    0.12
   2   6 -14    0.84    0.15
   1  -6 -14    0.88    0.14
  -1  -6  14    0.89    0.14
   1  -6 -14    0.95    0.08
   1   6 -14    0.69    0.13
   1   6 -14    0.87    0.06
   1   6 -14    0.71    0.12
   0  -6  14    0.77    0.11
   0  -6 -14    1.01    0.11
   0  -6 -14    0.69    0.12
   0   6 -14    0.94    0.13
   0   6 -14    0.93    0.10
   1  -6  14    0.00    0.04
  -1  -6 -14   -0.08    0.04
  -1  -6 -14   -0.05    0.05
  -1   6 -14    0.05    0.06
  -1   6 -14    0.04    0.05
  -2  -6 -14    2.43    0.21
  -2  -6 -14    2.47    0.24
  -2   6 -14    2.95    0.21
  -3  -6 -14    7.17    0.36
  -3  -6 -14    7.80    0.33
  -3   6 -14    7.42    0.32
  -4  -6 -14    0.19    0.12
  -4  -6 -14    0.08    0.06
  -4   6 -14    0.08    0.08
  -5  -6 -14   -0.01    0.07
  -5  -6 -14    0.01    0.09
  -5   6 -14    0.03    0.07
   5  -7 -14    0.22    0.12
  -5  -7  14    0.18    0.11
  -5   7  14    0.12    0.09
  -4  -7  14    0.12    0.09
   4  -7 -14    0.03    0.07
  -4   7  14    0.16    0.08
   4   7 -14    0.28    0.12
   3  -7 -14    0.41    0.13
  -3  -7  14    0.25    0.10
  -3   7  14    0.34    0.09
   3   7 -14    0.36    0.12
  -2  -7  14    0.05    0.07
   2  -7 -14    0.20    0.09
   2   7 -14    0.12    0.08
  -2   7  14   -0.03    0.06
   1  -7 -14   -0.04    0.05
  -1  -7  14    0.04    0.06
   1  -7 -14   -0.01    0.03
   1   7 -14   -0.01    0.04
   0  -7  14    0.01    0.05
   0  -7 -14    0.10    0.05
   0  -7 -14    0.06    0.07
   0   7 -14   -0.01    0.05
   0   7 -14    0.05    0.05
  -1  -7 -14    0.24    0.09
  -1  -7 -14    0.40    0.10
   1  -7  14    0.25    0.06
  -1   7 -14    0.11    0.07
  -1   7 -14    0.32    0.09
  -2  -7 -14    5.48    0.29
  -2  -7 -14    5.89    0.31
  -2   7 -14    6.22    0.30
  -2   7 -14    5.14    0.27
  -3  -7 -14    0.81    0.14
  -3  -7 -14    0.66    0.16
  -3   7 -14    0.91    0.14
  -3   7 -14    0.95    0.17
  -4  -7 -14    0.05    0.10
  -4  -7 -14    0.12    0.08
  -4   7 -14    0.06    0.08
  -4   7 -14    0.07    0.08
  -5  -8  14    0.07    0.10
   5  -8 -14    0.04    0.09
  -5   8  14    0.11    0.08
  -4  -8  14    0.80    0.17
   4  -8 -14    1.00    0.20
   4   8 -14    0.71    0.18
  -4   8  14    1.02    0.15
   3  -8 -14    0.25    0.11
  -3  -8  14    0.33    0.12
  -3   8  14    0.20    0.09
   3   8 -14    0.30    0.12
   2  -8 -14    4.54    0.28
  -2  -8  14    4.81    0.28
   2   8 -14    4.47    0.29
  -2   8  14    3.98    0.23
   1  -8 -14    0.13    0.08
  -1  -8  14    0.06    0.07
   1   8 -14    0.09    0.08
   0  -8 -14    0.22    0.09
   0  -8 -14    0.07    0.05
   0  -8  14    0.16    0.07
   0   8 -14    0.11    0.05
   0   8 -14    0.18    0.08
   1  -8  14    0.24    0.06
  -1  -8 -14    0.25    0.09
  -1  -8 -14    0.26    0.09
  -1   8 -14    0.31    0.09
  -1   8 -14    0.40    0.09
  -2  -8 -14    0.11    0.08
  -2  -8 -14    0.10    0.08
  -2   8 -14    0.06    0.07
  -2   8 -14    0.24    0.09
  -3  -8 -14    0.25    0.11
  -3  -8 -14    0.32    0.10
  -3   8 -14    0.57    0.13
  -3   8 -14    0.47    0.13
  -4  -8 -14    0.31    0.14
  -4  -8 -14    0.36    0.11
  -4   8 -14    0.26    0.10
  -4   8 -14    0.34    0.14
   4  -9 -14    0.00    0.07
  -4  -9  14    0.11    0.09
   4   9 -14    0.14    0.11
  -4   9  14    0.07    0.08
   3  -9 -14    0.66    0.16
  -3  -9  14    0.64    0.15
   3   9 -14    1.15    0.20
  -3   9  14    0.76    0.13
  -2  -9  14    0.17    0.10
   2  -9 -14    0.05    0.08
  -2   9  14    0.26    0.10
   2   9 -14    0.12    0.09
  -1  -9  14    0.37    0.11
   1  -9 -14    0.37    0.11
   1   9 -14    0.54    0.13
   0  -9 -14    0.46    0.12
   0  -9  14    0.30    0.09
   0  -9 -14    0.24    0.08
   0   9 -14    0.18    0.06
   0   9 -14    0.37    0.11
  -1  -9 -14    0.04    0.07
  -1  -9 -14   -0.03    0.06
  -1   9 -14    0.04    0.07
  -1   9 -14   -0.03    0.05
  -2  -9 -14    0.50    0.13
  -2  -9 -14    0.58    0.13
  -2   9 -14    0.42    0.11
  -2   9 -14    0.45    0.11
  -3  -9 -14    0.05    0.09
  -3  -9 -14    0.01    0.08
  -3   9 -14    0.34    0.13
  -3   9 -14    0.04    0.08
  -4  -9 -14    0.11    0.11
  -4   9 -14   -0.02    0.09
   3 -10 -14    0.35    0.12
  -3 -10  14    0.48    0.14
  -3  10  14    0.60    0.12
   3  10 -14    0.50    0.16
   2 -10 -14    1.39    0.20
  -2 -10  14    1.52    0.22
   2  10 -14    1.10    0.20
  -2  10  14    1.17    0.16
   1 -10 -14   -0.05    0.07
  -1 -10  14    0.20    0.09
   1  10 -14    0.20    0.10
   0 -10 -14    0.24    0.10
   0 -10  14    0.05    0.06
   0  10 -14    0.02    0.08
  -1 -10 -14    0.01    0.08
  -1 -10 -14   -0.01    0.06
  -1  10 -14    0.04    0.06
  -1  10 -14    0.07    0.08
  -2 -10 -14    0.05    0.09
  -2 -10 -14    0.01    0.07
  -2  10 -14    0.07    0.08
  -2  10 -14   -0.11    0.06
  -3 -10 -14    0.06    0.10
  -3 -10 -14    0.13    0.10
  -3  10 -14    0.05    0.09
  -3  10 -14    0.01    0.07
  -2 -11  14   -0.11    0.07
   2 -11 -14    0.00    0.08
   2  11 -14    0.10    0.11
   1 -11 -14   -0.04    0.07
  -1 -11  14   -0.07    0.07
   1  11 -14    0.15    0.09
   0 -11 -14    0.04    0.08
   0 -11  14   -0.06    0.06
   0  11 -14    0.10    0.09
  -1 -11 -14    0.02    0.08
  -1  11 -14    0.06    0.07
  -1  11 -14    0.03    0.08
  -2 -11 -14    0.11    0.10
  -2 -11 -14   -0.08    0.07
  -2  11 -14    0.02    0.07
  -2  11 -14   -0.04    0.08
   0  12 -14   -0.02    0.09
   6   0 -15   -0.15    0.06
   5   0 -15   -0.02    0.07
  -4   0  15    0.03    0.03
   4   0 -15   -0.02    0.05
   4   0 -15    0.13    0.08
   3   0 -15    0.18    0.09
   3   0 -15    0.10    0.05
   2   0 -15   -0.01    0.05
   2   0 -15    0.00    0.03
   1   0 -15    0.70    0.12
   1   0 -15    0.60    0.08
   0   0 -15   -0.02    0.03
   0   0 -15   -0.04    0.04
  -1   0 -15   29.93    0.66
  -1   0 -15   29.98    0.66
  -2   0 -15    0.02    0.04
  -2   0 -15    0.03    0.05
  -3   0 -15    0.73    0.08
  -3   0 -15    0.50    0.11
  -4   0 -15    0.02    0.06
  -5   0 -15   -0.03    0.06
   6  -1 -15    0.11    0.10
   6   1 -15    0.35    0.13
   5  -1 -15    0.08    0.08
   5   1 -15    0.02    0.07
  -5   1  15    0.04    0.05
   4  -1 -15    0.05    0.08
   4   1 -15    0.13    0.09
  -4   1  15    0.00    0.04
   4   1 -15    0.01    0.06
   3  -1 -15    0.61    0.09
   3  -1 -15    0.84    0.15
   3   1 -15    0.89    0.12
   3   1 -15    0.71    0.14
   2  -1 -15    0.13    0.08
   2  -1 -15    0.09    0.04
   2   1 -15    0.10    0.05
   2   1 -15    0.17    0.08
   1  -1 -15    0.17    0.05
   1  -1 -15    0.14    0.06
   1   1 -15    0.18    0.05
   1   1 -15    0.15    0.07
   0  -1 -15   -0.03    0.04
   0  -1 -15    0.00    0.03
   0   1 -15    0.07    0.05
   0   1 -15    0.08    0.05
  -1  -1 -15    0.13    0.06
  -1  -1 -15    0.14    0.06
  -1   1 -15    0.12    0.05
  -1   1 -15    0.00    0.04
  -2  -1 -15    1.70    0.14
  -2  -1 -15    1.82    0.17
  -2   1 -15    1.72    0.16
  -2   1 -15    1.46    0.12
  -3  -1 -15    0.26    0.09
  -3  -1 -15    0.23    0.06
  -3   1 -15    0.29    0.08
  -3   1 -15    0.24    0.05
  -4  -1 -15    0.26    0.10
  -4  -1 -15    0.33    0.07
  -4   1 -15    0.44    0.11
  -5  -1 -15    0.32    0.11
  -5   1 -15    0.46    0.13
   6  -2 -15   -0.08    0.07
   6   2 -15    0.04    0.09
   5  -2 -15    0.00    0.08
  -5   2  15    0.08    0.06
   5   2 -15    0.02    0.07
   4  -2 -15   -0.02    0.08
   4   2 -15    0.16    0.09
   4   2 -15    0.08    0.07
  -4   2  15    0.02    0.05
   3  -2 -15    0.27    0.12
   3  -2 -15    0.35    0.07
   3   2 -15    0.18    0.10
  -3   2  15    0.23    0.06
   3   2 -15    0.19    0.08
   2  -2 -15    5.06    0.27
   2  -2 -15    4.85    0.17
   2   2 -15    4.65    0.12
   2   2 -15    4.88    0.22
   2   2 -15    5.06    0.27
   1  -2 -15    0.74    0.13
   1  -2 -15    0.91    0.09
   1   2 -15    0.78    0.10
   1   2 -15    0.72    0.12
   0  -2 -15    2.09    0.18
   0  -2 -15    2.19    0.13
   0   2 -15    1.81    0.16
   0   2 -15    1.94    0.14
  -1  -2 -15    5.84    0.24
  -1  -2 -15    5.59    0.23
  -1   2 -15    5.55    0.23
  -1   2 -15    5.91    0.22
  -2  -2 -15    0.05    0.06
  -2  -2 -15    0.11    0.06
  -2   2 -15    0.13    0.05
  -2   2 -15    0.10    0.04
  -3  -2 -15    0.10    0.05
  -3  -2 -15    0.03    0.06
  -3   2 -15    0.08    0.07
  -4  -2 -15    0.26    0.09
  -4  -2 -15    0.30    0.08
  -4   2 -15    0.23    0.09
  -5  -2 -15    0.10    0.08
  -5   2 -15   -0.01    0.07
   6  -3 -15    0.18    0.11
   6   3 -15    0.10    0.10
  -6   3  15    0.07    0.07
   5  -3 -15    0.24    0.12
   5   3 -15    0.23    0.11
  -5   3  15    0.36    0.09
   4  -3 -15    0.03    0.08
   4   3 -15    0.12    0.08
  -4   3  15    0.02    0.05
   4   3 -15   -0.01    0.07
   3  -3 -15   10.39    0.28
   3  -3 -15   10.49    0.45
   3   3 -15   10.57    0.39
   3   3 -15   11.25    0.46
  -3   3  15   11.38    0.32
   2  -3 -15    5.16    0.17
   2  -3 -15    5.02    0.28
   2   3 -15    4.60    0.27
   2   3 -15    5.14    0.24
   1  -3 -15    2.38    0.21
   1  -3 -15    2.38    0.12
   1   3 -15    2.50    0.22
   1   3 -15    2.68    0.17
   0  -3 -15    1.01    0.10
   0  -3 -15    1.09    0.14
   0   3 -15    0.79    0.11
   0   3 -15    0.85    0.11
  -1  -3 -15    0.02    0.04
  -1  -3 -15   -0.05    0.04
  -1   3 -15   -0.03    0.04
  -1   3 -15   -0.05    0.04
  -2  -3 -15    0.24    0.08
  -2  -3 -15    0.08    0.05
  -2   3 -15    0.14    0.06
  -2   3 -15    0.22    0.04
  -3  -3 -15    0.06    0.05
  -3  -3 -15    0.03    0.07
  -3   3 -15    0.03    0.05
  -4  -3 -15    0.64    0.10
  -4  -3 -15    0.77    0.15
  -4   3 -15    0.44    0.11
  -5  -3 -15    0.69    0.16
  -5   3 -15    1.05    0.16
   6  -4 -15    0.09    0.11
  -6   4  15    0.01    0.06
   6   4 -15    0.09    0.10
   5  -4 -15    0.01    0.08
  -5   4  15    0.10    0.07
   5   4 -15   -0.09    0.06
   4  -4 -15   -0.10    0.05
  -4   4  15   -0.01    0.05
   4   4 -15    0.07    0.09
   4   4 -15   -0.05    0.06
   3  -4 -15    0.44    0.13
  -3   4  15    0.76    0.11
   3   4 -15    0.89    0.15
   3   4 -15    0.69    0.15
   2  -4 -15    0.33    0.05
   2  -4 -15    0.23    0.09
   2   4 -15    0.26    0.09
   2   4 -15    0.21    0.09
   1  -4 -15    1.45    0.17
   1  -4 -15    1.58    0.09
   1   4 -15    1.70    0.16
   1   4 -15    1.61    0.17
   0  -4 -15    0.04    0.05
   0  -4 -15    0.10    0.04
   0   4 -15    0.08    0.06
   0   4 -15    0.09    0.06
  -1  -4 -15    0.11    0.06
  -1  -4 -15   -0.03    0.05
  -1   4 -15    0.34    0.09
  -1   4 -15    0.00    0.04
  -2  -4 -15    1.80    0.19
  -2  -4 -15    2.11    0.18
  -2   4 -15    2.10    0.18
  -3  -4 -15    3.29    0.19
  -3  -4 -15    2.69    0.25
  -3   4 -15    3.23    0.21
  -4  -4 -15    1.28    0.15
  -4  -4 -15    1.50    0.20
  -4   4 -15    1.49    0.18
  -5  -4 -15    0.00    0.07
  -5  -4 -15   -0.05    0.07
  -5   4 -15   -0.02    0.06
   5  -5 -15    0.06    0.08
  -5   5  15   -0.01    0.06
   5   5 -15    0.02    0.09
   4  -5 -15    0.23    0.11
  -4   5  15    0.36    0.09
   4   5 -15    0.08    0.07
   4   5 -15    0.30    0.12
   3  -5 -15    4.78    0.30
  -3   5  15    4.47    0.22
   3   5 -15    5.01    0.32
   3   5 -15    3.88    0.26
   2  -5 -15    0.00    0.02
   2  -5 -15   -0.05    0.05
   2   5 -15   -0.05    0.05
   2   5 -15    0.00    0.07
   1  -5 -15    1.46    0.18
   1  -5 -15    1.56    0.09
   1   5 -15    1.43    0.08
   1   5 -15    1.79    0.19
   1   5 -15    1.64    0.17
   0  -5 -15    2.08    0.13
   0  -5 -15    1.97    0.19
   0   5 -15    1.89    0.18
   0   5 -15    2.07    0.18
  -1  -5 -15    0.04    0.05
  -1  -5 -15   -0.05    0.05
   1  -5  15    0.03    0.04
  -1   5 -15    0.01    0.05
  -2  -5 -15    0.09    0.08
  -2  -5 -15    0.06    0.08
  -2   5 -15    0.04    0.06
  -3  -5 -15    0.89    0.17
  -3  -5 -15    0.86    0.13
  -3   5 -15    0.73    0.13
  -4  -5 -15    0.06    0.08
  -4  -5 -15   -0.02    0.06
  -4   5 -15    0.03    0.06
  -5  -5 -15    0.43    0.10
  -5  -5 -15    0.51    0.15
  -5   5 -15    0.34    0.11
   5  -6 -15    0.00    0.09
   5   6 -15    0.06    0.09
  -5   6  15    0.04    0.06
   4  -6 -15   -0.08    0.07
   4   6 -15   -0.02    0.06
   4   6 -15    0.00    0.07
  -4   6  15   -0.06    0.06
   3  -6 -15    0.37    0.13
  -3   6  15    0.62    0.11
   3   6 -15    0.43    0.12
   3   6 -15    0.55    0.14
   2  -6 -15    0.22    0.09
   2   6 -15    0.13    0.08
   2   6 -15    0.23    0.09
   1  -6 -15    1.15    0.08
   1  -6 -15    1.18    0.16
   1   6 -15    1.08    0.07
   1   6 -15    1.05    0.14
   1   6 -15    1.14    0.16
   0  -6  15    2.48    0.16
   0  -6 -15    2.43    0.22
   0   6 -15    2.27    0.20
   0   6 -15    2.69    0.15
   1  -6  15    1.01    0.10
  -1  -6 -15    0.70    0.13
  -1  -6 -15    1.01    0.13
  -1   6 -15    0.90    0.13
  -1   6 -15    0.89    0.13
  -2  -6 -15    0.79    0.15
  -2  -6 -15    0.54    0.12
  -2   6 -15    0.60    0.12
  -3  -6 -15    3.76    0.24
  -3  -6 -15    4.10    0.29
  -3   6 -15    3.60    0.23
  -4  -6 -15    0.03    0.09
  -4  -6 -15    0.00    0.07
  -4   6 -15    0.07    0.08
  -5  -6 -15    0.02    0.07
  -5  -6 -15    0.00    0.09
  -5   6 -15   -0.14    0.06
   5  -7 -15    0.01    0.09
  -5  -7  15   -0.04    0.09
  -5   7  15    0.08    0.08
   4  -7 -15    0.39    0.13
  -4  -7  15    0.09    0.09
  -4   7  15    0.33    0.09
   4   7 -15    0.33    0.14
   3  -7 -15    0.28    0.11
  -3  -7  15    0.38    0.12
   3   7 -15    0.60    0.15
  -3   7  15    0.46    0.10
   2  -7 -15   -0.07    0.06
  -2  -7  15    0.02    0.07
   2   7 -15   -0.04    0.05
   1  -7 -15    0.80    0.08
  -1  -7  15    0.64    0.12
   1  -7 -15    0.65    0.13
   1   7 -15    0.67    0.12
   0  -7 -15    0.76    0.10
   0  -7  15    0.66    0.11
   0  -7 -15    0.66    0.13
   0   7 -15    0.91    0.10
   0   7 -15    0.72    0.12
  -1  -7 -15    0.00    0.05
  -1  -7 -15   -0.04    0.05
   1  -7  15   -0.02    0.04
  -1   7 -15   -0.02    0.07
  -1   7 -15    0.06    0.05
  -2  -7 -15    0.77    0.15
  -2  -7 -15    0.87    0.14
  -2   7 -15    0.67    0.13
  -2   7 -15    0.93    0.15
  -3  -7 -15    4.73    0.27
  -3  -7 -15    4.74    0.31
  -3   7 -15    4.54    0.30
  -3   7 -15    4.92    0.27
  -4  -7 -15    0.13    0.08
  -4  -7 -15    0.27    0.12
  -4   7 -15    0.23    0.10
  -4   7 -15    0.16    0.11
   4  -8 -15    0.54    0.16
  -4  -8  15    0.78    0.17
  -4   8  15    0.70    0.13
   4   8 -15    0.80    0.19
  -3  -8  15    2.37    0.27
   3  -8 -15    2.70    0.29
  -3   8  15    2.21    0.21
   3   8 -15    2.66    0.29
   2  -8 -15    3.98    0.28
  -2  -8  15    3.92    0.26
   2   8 -15    3.88    0.27
  -1  -8  15   -0.01    0.06
   1  -8 -15    0.12    0.08
   1   8 -15    0.03    0.06
   0  -8  15   -0.03    0.05
   0  -8 -15    0.01    0.06
   0  -8 -15    0.01    0.05
   0   8 -15   -0.01    0.05
   0   8 -15   -0.08    0.05
  -1  -8 -15    0.15    0.08
  -1  -8 -15    0.05    0.07
  -1   8 -15    0.02    0.06
  -1   8 -15    0.02    0.07
  -2  -8 -15   -0.03    0.07
  -2  -8 -15    0.04    0.07
  -2   8 -15   -0.05    0.06
  -2   8 -15    0.03    0.07
  -3  -8 -15    0.33    0.13
  -3  -8 -15    0.18    0.08
  -3   8 -15    0.42    0.12
  -3   8 -15    0.31    0.11
  -4  -8 -15    0.03    0.07
  -4  -8 -15    0.18    0.13
  -4   8 -15    0.05    0.10
  -4   8 -15   -0.03    0.09
   4  -9 -15    0.26    0.12
  -4  -9  15   -0.03    0.07
  -4   9  15    0.11    0.09
   4   9 -15   -0.06    0.09
  -3  -9  15    0.40    0.13
   3  -9 -15    0.49    0.15
  -3   9  15    0.59    0.12
   3   9 -15    0.44    0.14
   2  -9 -15    0.53    0.14
  -2  -9  15    1.15    0.18
   2   9 -15    1.27    0.21
  -1  -9  15    0.46    0.11
   1  -9 -15    0.36    0.11
   1   9 -15    0.52    0.13
   0  -9  15    0.05    0.06
   0  -9 -15    0.01    0.06
   0   9 -15    0.06    0.07
  -1  -9 -15    0.01    0.07
  -1  -9 -15    0.06    0.07
  -1   9 -15    0.01    0.08
  -1   9 -15    0.03    0.06
  -2  -9 -15   -0.10    0.05
  -2  -9 -15    0.05    0.08
  -2   9 -15   -0.02    0.06
  -2   9 -15   -0.04    0.07
  -3  -9 -15    0.81    0.15
  -3  -9 -15    0.50    0.15
  -3   9 -15    0.62    0.15
  -3   9 -15    0.58    0.14
   3 -10 -15    0.05    0.09
  -3 -10  15    0.08    0.10
   3  10 -15   -0.04    0.10
  -3  10  15    0.14    0.09
   2 -10 -15    1.53    0.23
  -2 -10  15    1.69    0.23
   2  10 -15    1.79    0.24
  -1 -10  15    0.05    0.07
   1 -10 -15   -0.02    0.07
   1  10 -15    0.05    0.09
   0 -10  15    0.16    0.08
   0 -10 -15    0.01    0.06
   0  10 -15   -0.03    0.07
  -1 -10 -15    0.36    0.11
  -1 -10 -15    0.43    0.12
  -1  10 -15    0.32    0.09
  -1  10 -15    0.35    0.12
  -2 -10 -15    0.02    0.07
  -2 -10 -15    0.03    0.09
  -2  10 -15    0.05    0.08
  -2  10 -15    0.08    0.08
   2 -11 -15    0.03    0.09
  -2 -11  15    0.00    0.07
   2  11 -15    0.04    0.11
  -1 -11  15   -0.01    0.07
   1 -11 -15    0.01    0.07
   1  11 -15    0.07    0.10
   0 -11 -15    0.39    0.12
   0  11 -15    0.52    0.14
  -1 -11 -15    0.27    0.11
  -1  11 -15    0.34    0.11
   6   0 -16   -0.03    0.11
   5   0 -16   -0.05    0.07
   4   0 -16    1.60    0.18
   4   0 -16    1.24    0.20
   3   0 -16   -0.07    0.05
   3   0 -16   -0.02    0.04
   2   0 -16    0.16    0.06
   2   0 -16    0.16    0.08
   1   0 -16   -0.02    0.04
   1   0 -16    0.06    0.04
   0   0 -16    0.46    0.08
   0   0 -16    0.25    0.08
  -1   0 -16    0.08    0.05
  -1   0 -16    0.10    0.06
  -2   0 -16    0.74    0.11
  -2   0 -16    0.94    0.11
  -3   0 -16   -0.06    0.04
  -3   0 -16   -0.01    0.04
  -4   0 -16    0.10    0.08
  -5   0 -16    0.07    0.08
   6  -1 -16   -0.14    0.06
   6   1 -16    0.10    0.09
   5  -1 -16    0.07    0.09
   5   1 -16   -0.03    0.06
  -5   1  16   -0.04    0.05
   4  -1 -16    0.55    0.10
   4  -1 -16    0.65    0.15
   4   1 -16    0.50    0.11
  -4   1  16    0.52    0.08
   4   1 -16    0.31    0.12
   3  -1 -16    0.90    0.16
   3  -1 -16    1.06    0.12
   3   1 -16    0.77    0.15
   3   1 -16    0.95    0.14
   2  -1 -16    0.02    0.06
   2  -1 -16    0.03    0.04
   2   1 -16   -0.08    0.02
   2   1 -16   -0.06    0.05
   1  -1 -16    0.01    0.03
   1  -1 -16   -0.06    0.04
   1   1 -16   -0.07    0.05
   1   1 -16    0.02    0.04
   0  -1 -16    0.02    0.04
   0  -1 -16    0.04    0.05
   0   1 -16    0.03    0.05
   0   1 -16    0.06    0.05
  -1  -1 -16    2.17    0.15
  -1  -1 -16    2.19    0.15
  -1   1 -16    2.22    0.15
  -1   1 -16    1.70    0.15
  -2  -1 -16    0.04    0.05
  -2  -1 -16    0.03    0.06
  -2   1 -16    0.13    0.05
  -2   1 -16    0.08    0.05
  -3  -1 -16    0.04    0.05
  -3  -1 -16   -0.05    0.04
  -3   1 -16   -0.05    0.04
  -4  -1 -16    0.02    0.07
  -4   1 -16    0.01    0.05
  -5  -1 -16    0.01    0.07
  -5   1 -16    0.06    0.08
   6  -2 -16    0.09    0.11
   6   2 -16    0.08    0.10
   5  -2 -16    0.13    0.10
  -5   2  16    0.17    0.07
   5   2 -16    0.15    0.10
   4  -2 -16    0.84    0.17
  -4   2  16    1.12    0.11
   4   2 -16    1.06    0.16
   4   2 -16    1.10    0.19
   3  -2 -16    1.13    0.12
   3  -2 -16    0.70    0.15
   3   2 -16    0.92    0.17
   3   2 -16    0.89    0.13
   2  -2 -16    1.83    0.11
   2  -2 -16    1.74    0.21
   2   2 -16    2.01    0.18
   2   2 -16    1.90    0.21
   1  -2 -16    0.30    0.09
   1  -2 -16    0.21    0.06
   1   2 -16    0.24    0.08
   1   2 -16    0.30    0.08
   0  -2 -16    0.68    0.09
   0  -2 -16    0.64    0.12
   0   2 -16    0.68    0.11
   0   2 -16    0.74    0.11
  -1  -2 -16    0.15    0.06
  -1  -2 -16    0.16    0.06
  -1   2 -16    0.09    0.06
  -1   2 -16    0.12    0.06
  -2  -2 -16    0.01    0.04
  -2  -2 -16    0.03    0.05
  -2   2 -16    0.15    0.05
  -2   2 -16    0.03    0.05
  -3  -2 -16    0.12    0.08
  -3  -2 -16    0.04    0.05
  -3   2 -16    0.01    0.05
  -4  -2 -16    0.03    0.07
  -4  -2 -16    0.09    0.06
  -4   2 -16   -0.04    0.05
  -5  -2 -16    0.48    0.13
  -5   2 -16    0.47    0.12
   6  -3 -16    0.03    0.10
  -6   3  16    0.01    0.06
   6   3 -16   -0.06    0.09
   5  -3 -16   -0.05    0.07
  -5   3  16   -0.05    0.05
   5   3 -16    0.02    0.08
   4  -3 -16    0.65    0.17
  -4   3  16    0.68    0.10
   4   3 -16    0.92    0.18
   4   3 -16    0.64    0.14
   3  -3 -16    2.95    0.29
   3  -3 -16    3.17    0.15
   3   3 -16    3.05    0.29
   3   3 -16    3.25    0.26
  -3   3  16    3.31    0.17
   2  -3 -16    0.29    0.05
   2  -3 -16    0.17    0.09
   2   3 -16    0.35    0.11
   2   3 -16    0.28    0.08
   1  -3 -16    0.26    0.09
   1  -3 -16    0.30    0.06
   1   3 -16    0.27    0.07
   1   3 -16    0.23    0.09
   0  -3 -16    0.71    0.09
   0  -3 -16    0.53    0.11
   0   3 -16    0.71    0.11
   0   3 -16    0.53    0.10
  -1  -3 -16    0.42    0.09
  -1  -3 -16    0.40    0.09
  -1   3 -16    0.45    0.08
  -1   3 -16    0.25    0.08
  -2  -3 -16    0.03    0.05
  -2  -3 -16   -0.02    0.05
  -2   3 -16    0.02    0.03
  -2   3 -16   -0.02    0.04
  -3  -3 -16    0.00    0.07
  -3  -3 -16    0.03    0.06
  -3   3 -16    0.10    0.07
  -4  -3 -16    0.66    0.11
  -4  -3 -16    0.61    0.14
  -4   3 -16    0.71    0.13
  -5  -3 -16    1.05    0.19
  -5   3 -16    1.25    0.18
   6  -4 -16    0.05    0.10
   6   4 -16   -0.02    0.10
   5  -4 -16    0.07    0.10
   5   4 -16    0.10    0.10
  -5   4  16   -0.08    0.05
   4  -4 -16    0.09    0.09
   4   4 -16    0.05    0.08
   4   4 -16    0.04    0.09
  -4   4  16    0.04    0.05
   3  -4 -16    0.44    0.13
   3   4 -16    0.29    0.12
   3   4 -16    0.23    0.09
  -3   4  16    0.44    0.09
   2  -4 -16    1.21    0.18
   2  -4 -16    1.19    0.08
   2   4 -16    1.00    0.14
   2   4 -16    1.45    0.19
   1  -4 -16    0.09    0.07
   1  -4 -16   -0.02    0.03
   1   4 -16    0.09    0.05
   1   4 -16    0.07    0.07
   0  -4 -16    0.33    0.09
   0  -4 -16    0.44    0.08
   0   4 -16    0.57    0.10
   0   4 -16    0.27    0.08
  -1  -4 -16    0.04    0.07
  -1  -4 -16    0.23    0.07
  -1   4 -16    0.13    0.06
  -1   4 -16    0.02    0.05
  -2  -4 -16   -0.07    0.04
  -2  -4 -16   -0.10    0.06
  -2   4 -16    0.01    0.05
  -3  -4 -16    7.33    0.29
  -3  -4 -16    5.93    0.32
  -3   4 -16    6.06    0.29
  -4  -4 -16    3.66    0.22
  -4  -4 -16    2.63    0.28
  -4   4 -16    2.98    0.21
  -5  -4 -16    0.02    0.08
  -5   4 -16    0.04    0.09
   5  -5 -16    0.23    0.12
   5   5 -16    0.08    0.10
  -5   5  16    0.06    0.07
   4  -5 -16    0.11    0.10
   4   5 -16   -0.01    0.07
  -4   5  16    0.00    0.06
   4   5 -16    0.08    0.09
   3  -5 -16    0.06    0.08
   3   5 -16    0.06    0.09
  -3   5  16    0.07    0.06
   3   5 -16    0.11    0.07
   2  -5 -16    1.06    0.17
   2   5 -16    1.17    0.18
   2   5 -16    1.12    0.15
   1  -5 -16   -0.01    0.03
   1  -5 -16    0.04    0.06
   1   5 -16    0.03    0.07
   1   5 -16    0.03    0.05
   1   5 -16    0.06    0.03
   0  -5 -16    2.03    0.20
   0  -5 -16    1.82    0.13
   0   5 -16    2.00    0.18
   0   5 -16    1.62    0.16
  -1  -5 -16    0.08    0.06
   1  -5  16    0.10    0.05
  -1  -5 -16    0.00    0.07
  -1   5 -16    0.10    0.06
  -2  -5 -16   -0.08    0.06
  -2  -5 -16   -0.14    0.06
  -2   5 -16    0.07    0.07
  -3  -5 -16    3.25    0.21
  -3  -5 -16    3.06    0.28
  -3   5 -16    2.86    0.21
  -4  -5 -16    0.78    0.13
  -4  -5 -16    0.95    0.18
  -4   5 -16    0.79    0.14
  -5  -5 -16    0.06    0.07
  -5  -5 -16   -0.04    0.08
  -5   5 -16    0.06    0.09
   5  -6 -16    0.25    0.14
   5   6 -16    0.32    0.14
  -5   6  16    0.18    0.08
   4  -6 -16   -0.08    0.09
   4   6 -16    0.02    0.07
  -4   6  16   -0.01    0.06
   4   6 -16   -0.03    0.07
   3  -6 -16   -0.06    0.06
  -3   6  16    0.02    0.06
   3   6 -16    0.13    0.08
   3   6 -16    0.14    0.11
   2  -6 -16    0.01    0.07
   2   6 -16    0.03    0.07
   2   6 -16    0.03    0.06
   1  -6 -16    0.08    0.07
   1  -6 -16    0.05    0.04
   1   6 -16    0.04    0.06
   1   6 -16    0.02    0.07
   0  -6  16    0.27    0.08
   0  -6 -16    0.42    0.08
   0  -6 -16    0.37    0.10
   0   6 -16    0.50    0.09
   0   6 -16    0.29    0.09
  -1  -6 -16    0.02    0.06
   1  -6  16    0.09    0.05
  -1  -6 -16    0.11    0.06
  -1   6 -16    0.08    0.07
  -1   6 -16    0.00    0.06
  -2  -6 -16   -0.10    0.06
  -2  -6 -16   -0.10    0.07
  -2   6 -16   -0.05    0.07
  -3  -6 -16    0.30    0.10
  -3  -6 -16    0.37    0.11
  -3   6 -16    0.17    0.09
  -4  -6 -16    0.46    0.14
  -4  -6 -16    0.69    0.13
  -4   6 -16    0.55    0.13
  -5  -7  16    0.01    0.09
   5  -7 -16   -0.02    0.09
  -5   7  16    0.05    0.07
   4  -7 -16    0.10    0.10
  -4  -7  16   -0.03    0.07
  -4   7  16    0.16    0.08
   4   7 -16    0.10    0.10
   4   7 -16    0.04    0.09
   3  -7 -16    0.55    0.14
  -3  -7  16    0.84    0.17
   3   7 -16    0.74    0.16
   3   7 -16    0.85    0.17
  -3   7  16    0.55    0.11
   2  -7 -16    1.36    0.20
  -2  -7  16    1.94    0.22
   2   7 -16    1.68    0.21
   1  -7 -16    0.51    0.13
  -1  -7  16    0.39    0.11
   1   7 -16    0.39    0.10
   0  -7 -16    2.01    0.22
   0  -7 -16    1.87    0.14
   0  -7  16    2.16    0.18
   0   7 -16    1.91    0.20
   0   7 -16    2.00    0.14
  -1  -7 -16    0.41    0.11
  -1  -7 -16    0.47    0.10
  -1   7 -16    0.49    0.11
  -1   7 -16    0.56    0.12
  -2  -7 -16    0.13    0.07
  -2  -7 -16    0.24    0.09
  -2   7 -16    0.13    0.08
  -2   7 -16    0.10    0.09
  -3  -7 -16    0.13    0.09
  -3  -7 -16   -0.13    0.07
  -3   7 -16    0.10    0.10
  -3   7 -16    0.14    0.08
  -4  -7 -16    0.00    0.06
  -4  -7 -16    0.16    0.11
  -4   7 -16   -0.02    0.08
  -4   7 -16   -0.04    0.09
   4  -8 -16    0.00    0.08
  -4  -8  16   -0.04    0.09
   4   8 -16    0.09    0.10
  -4   8  16   -0.02    0.06
  -3  -8  16    0.03    0.07
   3  -8 -16    0.15    0.10
   3   8 -16    0.04    0.08
  -3   8  16    0.05    0.07
  -2  -8  16    0.06    0.08
   2  -8 -16    0.02    0.07
   2   8 -16    0.03    0.08
   1  -8 -16    0.44    0.12
  -1  -8  16    0.36    0.10
   1   8 -16    0.47    0.12
   0  -8 -16    0.37    0.08
   0  -8 -16    0.20    0.10
   0  -8  16    0.31    0.08
   0   8 -16    0.13    0.08
  -1  -8 -16    0.03    0.07
  -1  -8 -16    0.05    0.06
  -1   8 -16   -0.06    0.06
  -1   8 -16    0.15    0.07
  -2  -8 -16    0.11    0.08
  -2  -8 -16   -0.04    0.07
  -2   8 -16   -0.01    0.07
  -2   8 -16   -0.08    0.06
  -3  -8 -16    0.06    0.10
  -3  -8 -16    0.05    0.08
  -3   8 -16    0.13    0.09
  -3   8 -16   -0.06    0.07
   4  -9 -16   -0.04    0.10
  -4  -9  16    0.13    0.10
   4   9 -16    0.01    0.10
  -3  -9  16    0.62    0.15
   3  -9 -16    0.47    0.15
   3   9 -16    0.45    0.15
  -3   9  16    0.49    0.12
  -2  -9  16    5.80    0.33
   2  -9 -16    4.63    0.32
   2   9 -16    5.55    0.35
  -1  -9  16    0.50    0.12
   1  -9 -16    0.18    0.11
   1   9 -16    0.15    0.10
   0  -9  16   -0.03    0.06
   0  -9 -16    0.02    0.07
   0   9 -16    0.00    0.06
  -1  -9 -16    0.05    0.07
  -1  -9 -16    0.18    0.08
  -1   9 -16    0.12    0.07
  -1   9 -16    0.09    0.08
  -2  -9 -16    0.01    0.08
  -2  -9 -16   -0.09    0.07
  -2   9 -16    0.12    0.09
  -2   9 -16    0.08    0.08
  -3  -9 -16    0.65    0.14
  -3  -9 -16    0.69    0.17
  -3   9 -16    0.39    0.13
  -3   9 -16    0.41    0.12
   3 -10 -16    0.20    0.11
  -3 -10  16    0.13    0.11
   3  10 -16    0.21    0.12
  -3  10  16    0.03    0.07
   2 -10 -16    1.27    0.21
  -2 -10  16    0.75    0.16
   2  10 -16    1.56    0.24
   1 -10 -16    0.65    0.15
  -1 -10  16    0.76    0.14
   1  10 -16    0.67    0.15
   0 -10 -16    0.09    0.08
   0  10 -16    0.25    0.10
  -1 -10 -16    0.12    0.09
  -1  10 -16    0.06    0.09
  -2 -10 -16    0.13    0.11
  -2 -10 -16    0.17    0.11
  -2  10 -16    0.09    0.10
  -2  10 -16    0.11    0.09
   1 -11 -16    0.18    0.10
  -1 -11  16    0.00    0.09
   1  11 -16    0.22    0.12
   0 -11 -16    0.17    0.10
   0  11 -16    0.05    0.09
  -1 -11 -16    0.04    0.09
  -1  11 -16    0.10    0.09
   6   0 -17   -0.02    0.09
   5   0 -17    0.28    0.13
   4   0 -17    0.06    0.06
   4   0 -17    0.08    0.08
   3   0 -17    1.18    0.19
   3   0 -17    1.28    0.15
   2   0 -17   -0.05    0.03
   2   0 -17   -0.04    0.07
   1   0 -17    0.17    0.06
   1   0 -17    0.11    0.07
   0   0 -17   -0.02    0.04
   0   0 -17    0.00    0.05
  -1   0 -17    4.14    0.21
  -1   0 -17    4.30    0.21
  -2   0 -17    0.05    0.06
  -2   0 -17    0.04    0.05
  -3   0 -17    0.07    0.06
  -3   0 -17    0.00    0.05
  -4   0 -17    0.05    0.07
  -5   0 -17   -0.04    0.07
   6  -1 -17   -0.02    0.10
   6   1 -17    0.07    0.09
   5  -1 -17    0.22    0.12
   5   1 -17    0.05    0.11
   4  -1 -17    0.03    0.08
   4  -1 -17    0.19    0.08
   4   1 -17    0.03    0.07
   4   1 -17    0.12    0.09
   3  -1 -17    0.11    0.07
   3  -1 -17    0.02    0.07
   3   1 -17    0.34    0.12
   3   1 -17    0.12    0.06
   2  -1 -17    1.61    0.14
   2  -1 -17    1.41    0.19
   2   1 -17    1.33    0.14
   2   1 -17    1.27    0.18
   1  -1 -17   -0.03    0.06
   1  -1 -17    0.04    0.04
   1   1 -17    0.00    0.04
   1   1 -17    0.02    0.05
   0  -1 -17    0.55    0.09
   0  -1 -17    0.66    0.11
   0   1 -17    0.58    0.09
   0   1 -17    0.50    0.10
  -1  -1 -17    0.63    0.11
  -1  -1 -17    0.57    0.10
  -1   1 -17    0.72    0.11
  -1   1 -17    0.66    0.10
  -2  -1 -17    0.34    0.09
  -2  -1 -17    0.37    0.08
  -2   1 -17    0.35    0.07
  -2   1 -17    0.30    0.08
  -3  -1 -17    0.06    0.06
  -3  -1 -17    0.06    0.05
  -3   1 -17    0.10    0.06
  -4  -1 -17    0.10    0.08
  -4   1 -17    0.13    0.07
  -5  -1 -17   -0.02    0.08
  -5   1 -17    0.03    0.07
   6  -2 -17    0.06    0.12
   6   2 -17   -0.01    0.08
   5  -2 -17    0.27    0.13
   5   2 -17    0.33    0.13
  -5   2  17    0.23    0.07
   4  -2 -17    0.50    0.14
   4   2 -17    0.36    0.13
   4   2 -17    0.80    0.14
  -4   2  17    0.63    0.09
   3  -2 -17   -0.03    0.07
   3  -2 -17   -0.03    0.05
   3   2 -17    0.15    0.10
   3   2 -17    0.00    0.07
   2  -2 -17    9.87    0.42
   2  -2 -17   10.89    0.30
   2   2 -17   10.57    0.43
   2   2 -17   10.55    0.35
   1  -2 -17    0.55    0.12
   1  -2 -17    0.49    0.08
   1   2 -17    0.51    0.11
   1   2 -17    0.45    0.09
   0  -2 -17    0.19    0.06
   0  -2 -17    0.17    0.07
   0   2 -17    0.13    0.07
   0   2 -17    0.23    0.08
  -1  -2 -17    0.76    0.11
  -1  -2 -17    0.83    0.12
  -1   2 -17    0.65    0.10
  -1   2 -17    0.67    0.10
  -2  -2 -17    0.08    0.07
  -2  -2 -17    0.02    0.05
  -2   2 -17    0.12    0.07
  -2   2 -17    0.09    0.05
  -3  -2 -17   -0.07    0.05
  -3  -2 -17    0.04    0.06
  -3   2 -17    0.07    0.07
  -4  -2 -17    0.03    0.08
  -4   2 -17    0.05    0.06
  -5  -2 -17    0.25    0.12
  -5   2 -17    0.65    0.13
   5  -3 -17    0.05    0.09
   5   3 -17    0.09    0.09
  -5   3  17    0.02    0.06
   4  -3 -17    0.32    0.12
   4   3 -17    0.11    0.08
   4   3 -17    0.02    0.09
  -4   3  17    0.19    0.07
   3  -3 -17    0.48    0.13
   3  -3 -17    0.65    0.09
   3   3 -17    0.59    0.14
   3   3 -17    0.40    0.11
   2  -3 -17    0.62    0.14
   2  -3 -17    1.06    0.10
   2   3 -17    0.60    0.15
   2   3 -17    0.97    0.14
   1  -3 -17    0.14    0.05
   1  -3 -17    0.04    0.06
   1   3 -17    0.19    0.07
   1   3 -17   -0.02    0.06
   0  -3 -17    0.12    0.05
   0  -3 -17    0.15    0.07
   0   3 -17    0.21    0.07
   0   3 -17    0.13    0.07
  -1  -3 -17    0.03    0.05
  -1  -3 -17   -0.02    0.04
  -1   3 -17    0.06    0.05
  -1   3 -17    0.06    0.06
  -2  -3 -17    0.07    0.07
  -2  -3 -17    0.18    0.07
  -2   3 -17    0.13    0.05
  -2   3 -17    0.08    0.06
  -3  -3 -17    1.29    0.19
  -3  -3 -17    1.58    0.16
  -3   3 -17    1.37    0.16
  -4  -3 -17    0.06    0.07
  -4  -3 -17    0.07    0.08
  -4   3 -17   -0.02    0.06
  -5  -3 -17    0.05    0.09
  -5   3 -17    0.08    0.09
   5  -4 -17    0.14    0.11
   5   4 -17    0.26    0.12
   5   4 -17    0.12    0.11
  -5   4  17    0.02    0.06
   4  -4 -17    0.00    0.07
   4   4 -17    0.17    0.09
  -4   4  17    0.10    0.06
   4   4 -17    0.01    0.08
   3  -4 -17    0.30    0.11
   3   4 -17    0.44    0.14
   3   4 -17    0.42    0.11
   2  -4 -17    0.09    0.09
   2  -4 -17    0.11    0.04
   2   4 -17    0.25    0.09
   2   4 -17    0.13    0.09
   1  -4 -17    0.06    0.04
   1  -4 -17   -0.02    0.06
   1   4 -17   -0.07    0.05
   1   4 -17   -0.03    0.06
   0  -4 -17    1.00    0.15
   0  -4 -17    1.05    0.11
   0   4 -17    1.05    0.14
   0   4 -17    1.04    0.14
  -1  -4 -17    0.13    0.06
  -1  -4 -17    0.21    0.08
  -1   4 -17    0.17    0.08
  -1   4 -17    0.18    0.06
  -2  -4 -17    0.00    0.06
  -2  -4 -17   -0.05    0.05
  -2   4 -17    0.00    0.06
  -3  -4 -17    3.50    0.30
  -3  -4 -17    4.23    0.23
  -3   4 -17    3.85    0.24
  -4  -4 -17    1.70    0.18
  -4  -4 -17    1.07    0.18
  -4   4 -17    1.06    0.16
  -5  -4 -17    0.25    0.12
  -5   4 -17    0.24    0.11
   5  -5 -17    0.58    0.17
  -5   5  17    0.38    0.10
   5   5 -17    0.39    0.15
   5   5 -17    0.71    0.18
   4  -5 -17    0.09    0.10
   4   5 -17   -0.03    0.07
   4   5 -17    0.24    0.11
  -4   5  17    0.14    0.06
   3  -5 -17   -0.02    0.07
   3   5 -17    0.07    0.09
  -3   5  17    0.05    0.05
   3   5 -17    0.08    0.07
   2  -5 -17    0.13    0.09
   2   5 -17    0.15    0.10
   2   5 -17    0.08    0.08
   1  -5 -17    0.71    0.08
   1  -5 -17    0.47    0.12
   1   5 -17    0.58    0.13
   1   5 -17    0.80    0.13
   0  -5 -17    7.29    0.33
   0  -5 -17    7.11    0.25
   0   5 -17    8.10    0.31
   0   5 -17    6.88    0.30
  -1  -5 -17    0.33    0.11
  -1  -5 -17    0.65    0.11
   1  -5  17    0.42    0.08
  -1   5 -17    0.49    0.09
  -1   5 -17    0.53    0.11
  -2  -5 -17    0.16    0.08
  -2  -5 -17    0.18    0.09
  -2   5 -17    0.32    0.09
  -3  -5 -17    9.70    0.37
  -3  -5 -17    9.20    0.40
  -3   5 -17    9.53    0.38
  -4  -5 -17    0.51    0.11
  -4  -5 -17    0.40    0.13
  -4   5 -17    0.71    0.14
   5  -6 -17   -0.08    0.08
  -5   6  17   -0.02    0.07
   5   6 -17   -0.16    0.09
   5   6 -17    0.24    0.11
   4  -6 -17    0.09    0.09
   4   6 -17   -0.03    0.08
  -4   6  17    0.07    0.06
   4   6 -17    0.05    0.08
   3  -6 -17    0.07    0.09
  -3   6  17    0.03    0.06
   3   6 -17   -0.05    0.06
   3   6 -17    0.02    0.06
   2  -6 -17    0.57    0.14
   2   6 -17    0.44    0.13
   2   6 -17    0.54    0.12
   1  -6 -17    1.76    0.11
   1  -6 -17    1.65    0.21
   1   6 -17    1.41    0.18
   1   6 -17    1.90    0.21
   0  -6  17    0.69    0.12
   0  -6 -17    0.57    0.12
   0  -6 -17    0.69    0.09
   0   6 -17    0.85    0.11
   0   6 -17    0.59    0.12
  -1  -6 -17    0.25    0.10
  -1  -6 -17    0.09    0.06
  -1   6 -17    0.32    0.10
  -2  -6 -17    0.05    0.07
  -2  -6 -17   -0.01    0.06
  -2   6 -17   -0.06    0.07
  -3  -6 -17   -0.04    0.06
  -3  -6 -17    0.09    0.08
  -3   6 -17   -0.02    0.07
  -4  -6 -17    0.36    0.10
  -4  -6 -17    0.14    0.10
  -4   6 -17    0.44    0.12
  -4  -7  17    0.01    0.08
   4  -7 -17    0.00    0.08
   4   7 -17   -0.08    0.08
   4   7 -17   -0.08    0.08
  -4   7  17    0.03    0.07
   3  -7 -17    0.16    0.09
  -3  -7  17    0.30    0.11
  -3   7  17    0.30    0.09
   3   7 -17    0.23    0.11
   3   7 -17    0.22    0.11
  -2  -7  17   -0.01    0.08
   2  -7 -17   -0.07    0.06
   2   7 -17   -0.04    0.06
   2   7 -17    0.00    0.06
   1  -7 -17    0.67    0.14
  -1  -7  17    0.91    0.15
   1   7 -17    0.63    0.13
   0  -7  17    2.34    0.20
   0  -7 -17    1.86    0.21
   0   7 -17    2.00    0.20
  -1  -7 -17    0.06    0.06
  -1  -7 -17    0.03    0.07
  -1   7 -17    0.01    0.06
  -1   7 -17   -0.06    0.05
  -2  -7 -17    0.00    0.06
  -2  -7 -17   -0.05    0.06
  -2   7 -17   -0.09    0.06
  -2   7 -17    0.01    0.07
  -3  -7 -17    0.02    0.08
  -3  -7 -17    0.05    0.08
  -3   7 -17    0.29    0.10
  -3   7 -17    0.10    0.10
  -4  -7 -17    0.40    0.14
  -4  -7 -17    0.17    0.10
  -4   7 -17    0.26    0.12
  -4   7 -17    0.34    0.14
   4  -8 -17    0.02    0.10
  -4  -8  17    0.03    0.08
   4   8 -17    0.07    0.11
  -4   8  17    0.10    0.07
  -3  -8  17    0.22    0.12
   3  -8 -17    0.29    0.13
   3   8 -17    0.05    0.09
  -3   8  17    0.16    0.08
   2  -8 -17    0.90    0.17
  -2  -8  17    1.04    0.17
   2   8 -17    0.98    0.18
  -1  -8  17    0.92    0.15
   1  -8 -17    0.96    0.18
   1   8 -17    0.77    0.15
   0  -8 -17    0.25    0.07
   0  -8 -17    0.27    0.09
   0  -8  17    0.20    0.08
   0   8 -17    0.19    0.09
  -1  -8 -17    0.15    0.08
  -1  -8 -17    0.01    0.06
  -1   8 -17    0.07    0.07
  -1   8 -17    0.04    0.07
  -2  -8 -17   -0.04    0.07
  -2  -8 -17    0.20    0.09
  -2   8 -17    0.20    0.09
  -2   8 -17    0.04    0.07
  -3  -8 -17    1.21    0.20
  -3  -8 -17    1.78    0.21
  -3   8 -17    1.27    0.19
  -3   8 -17    0.97    0.18
   3  -9 -17    0.45    0.15
  -3  -9  17    0.53    0.14
   3   9 -17    0.35    0.13
  -3   9  17    0.64    0.13
  -2  -9  17    3.08    0.29
   2  -9 -17    3.18    0.31
   2   9 -17    3.11    0.32
  -1  -9  17    0.01    0.07
   1  -9 -17   -0.02    0.06
   1   9 -17    0.04    0.07
   0  -9 -17    0.03    0.08
   0  -9  17    0.05    0.07
   0   9 -17    0.01    0.06
  -1  -9 -17    0.09    0.07
  -1  -9 -17    0.07    0.08
  -1   9 -17    0.08    0.08
  -1   9 -17    0.27    0.10
  -2  -9 -17   -0.04    0.06
  -2  -9 -17   -0.03    0.08
  -2   9 -17    0.09    0.10
  -2   9 -17    0.03    0.08
   2 -10 -17    0.27    0.12
  -2 -10  17    0.33    0.13
   2  10 -17    0.12    0.11
  -1 -10  17    0.20    0.09
   1 -10 -17    0.32    0.12
   1  10 -17    0.29    0.12
   0 -10 -17   -0.10    0.07
   0  10 -17   -0.01    0.07
  -1 -10 -17    0.15    0.09
  -1  10 -17    0.05    0.09
  -2 -10 -17   -0.06    0.08
  -2  10 -17    0.21    0.12
   5   0 -18    0.01    0.09
   4   0 -18    0.03    0.06
   4   0 -18   -0.02    0.07
   3   0 -18   -0.06    0.05
   3   0 -18   -0.13    0.06
   2   0 -18    0.54    0.09
   2   0 -18    0.29    0.11
   1   0 -18    0.06    0.07
   1   0 -18    0.05    0.05
   0   0 -18    0.45    0.10
   0   0 -18    0.61    0.10
  -1   0 -18   -0.05    0.04
  -1   0 -18    0.05    0.06
  -2   0 -18    3.35    0.21
  -2   0 -18    3.64    0.19
  -3   0 -18   -0.07    0.04
  -4   0 -18    0.00    0.06
  -5   0 -18   -0.02    0.08
   5  -1 -18    0.26    0.13
   5   1 -18    0.46    0.16
   4  -1 -18    2.22    0.27
   4  -1 -18    2.44    0.21
   4   1 -18    2.07    0.26
   4   1 -18    2.64    0.24
   3  -1 -18    0.35    0.13
   3  -1 -18    0.30    0.08
   3   1 -18    0.45    0.12
   3   1 -18    0.38    0.10
   2  -1 -18    0.24    0.11
   2  -1 -18    0.19    0.06
   2   1 -18    0.12    0.06
   2   1 -18    0.27    0.11
   1  -1 -18    0.05    0.05
   1  -1 -18    0.15    0.08
   1   1 -18    0.06    0.07
   1   1 -18    0.11    0.06
   0  -1 -18    1.10    0.15
   0  -1 -18    1.19    0.13
   0   1 -18    1.11    0.13
   0   1 -18    1.55    0.17
  -1  -1 -18    2.19    0.19
  -1  -1 -18    2.03    0.18
  -1   1 -18    2.12    0.18
  -1   1 -18    1.55    0.15
  -2  -1 -18    5.51    0.27
  -2  -1 -18    5.28    0.24
  -2   1 -18    5.20    0.22
  -2   1 -18    4.96    0.25
  -3  -1 -18    0.27    0.09
  -3  -1 -18    0.24    0.08
  -3   1 -18    0.40    0.10
  -4  -1 -18    0.05    0.08
  -4   1 -18    0.08    0.08
  -5  -1 -18    0.03    0.08
  -5   1 -18    0.14    0.08
   5  -2 -18    0.09    0.10
   5   2 -18    0.29    0.12
   4  -2 -18    0.97    0.20
   4   2 -18    0.98    0.16
   4   2 -18    1.23    0.22
   3  -2 -18    2.06    0.14
   3  -2 -18    2.15    0.26
   3   2 -18    2.04    0.21
   3   2 -18    2.02    0.25
   2  -2 -18   11.21    0.32
   2  -2 -18   12.11    0.47
   2   2 -18   11.64    0.39
   2   2 -18   10.44    0.44
   1  -2 -18    0.87    0.10
   1  -2 -18    0.65    0.13
   1   2 -18    1.05    0.13
   1   2 -18    0.82    0.14
   0  -2 -18    0.08    0.05
   0  -2 -18    0.03    0.06
   0   2 -18    0.01    0.06
   0   2 -18    0.04    0.07
  -1  -2 -18    0.36    0.09
  -1  -2 -18    0.14    0.07
  -1   2 -18    0.29    0.08
  -1   2 -18    0.16    0.07
  -2  -2 -18    0.10    0.06
  -2  -2 -18    0.29    0.09
  -2   2 -18    0.20    0.07
  -2   2 -18    0.21    0.07
  -3  -2 -18    0.71    0.11
  -3  -2 -18    0.67    0.13
  -3   2 -18    0.58    0.11
  -4  -2 -18    0.04    0.07
  -4   2 -18   -0.02    0.05
  -5  -2 -18    0.08    0.10
  -5   2 -18    0.00    0.06
   5  -3 -18    0.01    0.10
   5   3 -18    0.01    0.09
   5   3 -18    0.08    0.10
  -5   3  18    0.09    0.06
   4  -3 -18    0.14    0.10
  -4   3  18    0.04    0.05
   4   3 -18    0.03    0.07
   4   3 -18    0.08    0.09
   3  -3 -18    1.45    0.21
   3   3 -18    1.70    0.23
   3   3 -18    2.19    0.23
   2  -3 -18    4.50    0.29
   2  -3 -18    4.52    0.18
   2   3 -18    3.73    0.32
   2   3 -18    4.40    0.24
   1  -3 -18    0.03    0.06
   1  -3 -18   -0.01    0.04
   1   3 -18    0.06    0.06
   1   3 -18   -0.06    0.06
   0  -3 -18    0.11    0.05
   0  -3 -18    0.19    0.08
   0   3 -18    0.06    0.07
   0   3 -18    0.14    0.07
  -1  -3 -18    0.04    0.05
  -1  -3 -18    0.07    0.06
  -1   3 -18    0.00    0.05
  -1   3 -18    0.07    0.06
  -2  -3 -18   -0.03    0.06
  -2  -3 -18    0.02    0.06
  -2   3 -18   -0.05    0.04
  -3  -3 -18    0.15    0.08
  -3  -3 -18    0.10    0.09
  -3   3 -18    0.22    0.08
  -4  -3 -18   -0.02    0.06
  -4  -3 -18    0.04    0.09
  -4   3 -18   -0.09    0.06
  -5  -3 -18    0.07    0.08
  -5   3 -18    0.18    0.10
   5  -4 -18    0.15    0.10
  -5   4  18   -0.07    0.06
   5   4 -18   -0.03    0.08
   5   4 -18    0.07    0.10
   4  -4 -18    0.09    0.09
  -4   4  18    0.37    0.09
   4   4 -18    0.15    0.09
   4   4 -18    0.00    0.08
   3  -4 -18    0.09    0.09
   3   4 -18    0.06    0.07
   3   4 -18    0.02    0.08
   2  -4 -18    2.28    0.12
   2  -4 -18    2.16    0.24
   2   4 -18    2.46    0.26
   2   4 -18    2.56    0.23
   1  -4 -18    0.50    0.13
   1  -4 -18    0.63    0.08
   1   4 -18    0.58    0.11
   1   4 -18    0.47    0.12
   0  -4 -18    1.38    0.17
   0  -4 -18    1.34    0.13
   0   4 -18    1.70    0.18
   0   4 -18    1.62    0.17
  -1  -4 -18    0.36    0.09
  -1  -4 -18    0.22    0.09
  -1   4 -18    0.39    0.09
  -1   4 -18    0.17    0.07
  -2  -4 -18    0.23    0.09
  -2  -4 -18    0.06    0.08
  -2   4 -18    0.10    0.07
  -3  -4 -18    0.06    0.09
  -3  -4 -18    0.22    0.09
  -3   4 -18    0.15    0.09
  -4  -4 -18    0.19    0.09
  -4  -4 -18    0.30    0.13
  -4   4 -18    0.24    0.10
   5  -5 -18    0.04    0.10
   5   5 -18    0.07    0.12
   5   5 -18    0.15    0.11
  -5   5  18    0.10    0.08
   4  -5 -18   -0.11    0.08
   4   5 -18    0.05    0.09
   4   5 -18   -0.02    0.09
  -4   5  18    0.01    0.06
   3  -5 -18    0.02    0.08
   3   5 -18    0.12    0.07
   3   5 -18    0.00    0.07
   2  -5 -18    0.05    0.08
   2   5 -18   -0.14    0.07
   2   5 -18    0.21    0.09
   1  -5 -18    0.54    0.07
   1  -5 -18    0.78    0.15
   1   5 -18    0.57    0.11
   1   5 -18    0.69    0.13
   0  -5 -18    3.54    0.18
   0  -5 -18    3.97    0.26
   0   5 -18    3.21    0.21
   0   5 -18    3.46    0.22
  -1  -5 -18    0.22    0.10
  -1  -5 -18    0.43    0.10
  -1   5 -18    0.49    0.11
  -1   5 -18    0.72    0.10
  -2  -5 -18    0.26    0.09
  -2  -5 -18    0.31    0.11
  -2   5 -18    0.36    0.10
  -3  -5 -18    4.96    0.28
  -3  -5 -18    4.43    0.29
  -3   5 -18    5.48    0.30
  -4  -5 -18    0.20    0.10
  -4  -5 -18    0.14    0.10
  -4   5 -18    0.03    0.07
   4  -6 -18    0.02    0.08
   4   6 -18   -0.01    0.08
   4   6 -18   -0.09    0.07
  -4   6  18    0.11    0.07
   3  -6 -18    0.00    0.08
   3   6 -18    0.00    0.08
   3   6 -18    0.09    0.09
   2  -6 -18    0.00    0.08
   2   6 -18    0.02    0.07
   2   6 -18    0.04    0.08
   1  -6 -18    0.10    0.08
   1   6 -18    0.11    0.08
   1   6 -18    0.12    0.08
   0  -6 -18    0.28    0.10
   0  -6  18    0.48    0.11
   0  -6 -18    0.51    0.09
   0   6 -18    0.50    0.09
   0   6 -18    0.71    0.13
   0   6 -18    0.63    0.12
  -1  -6 -18   -0.03    0.06
  -1  -6 -18    0.04    0.06
  -1   6 -18   -0.07    0.05
  -2  -6 -18    0.01    0.06
  -2  -6 -18    0.01    0.06
  -2   6 -18   -0.01    0.08
  -3  -6 -18    0.25    0.09
  -3  -6 -18    0.12    0.11
  -3   6 -18   -0.02    0.08
  -4  -6 -18    0.04    0.08
  -4  -6 -18    0.03    0.10
  -4   6 -18    0.04    0.09
   4  -7 -18   -0.05    0.07
  -4  -7  18    0.01    0.10
   4   7 -18    0.13    0.10
   4   7 -18   -0.08    0.10
  -4   7  18   -0.09    0.05
   3  -7 -18    0.80    0.18
   3   7 -18    0.50    0.15
   3   7 -18    0.64    0.16
  -2  -7  18    0.18    0.10
   2  -7 -18    0.04    0.09
   2   7 -18    0.12    0.11
   2   7 -18    0.01    0.07
   1  -7 -18    0.03    0.07
  -1  -7  18   -0.09    0.06
   1   7 -18   -0.03    0.05
   0  -7 -18   -0.02    0.05
   0  -7  18   -0.05    0.06
   0  -7 -18    0.00    0.06
   0   7 -18    0.01    0.07
  -1  -7 -18    0.14    0.08
  -1  -7 -18    0.19    0.10
  -1   7 -18    0.06    0.08
  -1   7 -18    0.31    0.09
  -2  -7 -18    0.41    0.11
  -2  -7 -18    0.63    0.13
  -2   7 -18    0.33    0.11
  -2   7 -18    0.22    0.10
  -3  -7 -18    2.19    0.23
  -3  -7 -18    2.02    0.24
  -3   7 -18    1.89    0.22
  -3   7 -18    2.16    0.25
  -4  -8  18    0.03    0.10
   4   8 -18   -0.01    0.08
   3  -8 -18    0.26    0.12
  -3  -8  18    0.22    0.11
   3   8 -18    0.23    0.11
  -2  -8  18    0.16    0.09
   2  -8 -18    0.26    0.12
   2   8 -18    0.14    0.10
   1  -8 -18    0.03    0.07
  -1  -8  18    0.06    0.07
   1   8 -18    0.11    0.09
   0  -8 -18    0.15    0.09
   0  -8  18    0.25    0.09
   0   8 -18    0.25    0.10
  -1  -8 -18    0.00    0.06
  -1  -8 -18   -0.01    0.06
  -1   8 -18    0.04    0.06
  -1   8 -18    0.00    0.07
  -2  -8 -18    0.10    0.08
  -2  -8 -18    0.26    0.10
  -2   8 -18   -0.02    0.08
  -2   8 -18    0.07    0.09
  -3  -8 -18    0.93    0.18
  -3  -8 -18    0.76    0.16
  -3   8 -18    0.96    0.18
  -3   8 -18    0.74    0.16
  -3  -9  18    0.22    0.12
   3  -9 -18    0.14    0.12
   3   9 -18    0.26    0.13
   2  -9 -18   -0.06    0.09
  -2  -9  18    0.13    0.11
   2   9 -18    0.19    0.11
   1  -9 -18   -0.06    0.07
  -1  -9  18    0.07    0.07
   1   9 -18    0.01    0.08
   0  -9 -18   -0.01    0.08
   0   9 -18   -0.03    0.08
  -1  -9 -18    0.04    0.08
  -1  -9 -18    0.07    0.07
  -1   9 -18   -0.01    0.06
  -2  -9 -18   -0.07    0.07
  -2  -9 -18    0.06    0.10
  -2   9 -18    0.11    0.09
  -2   9 -18    0.18    0.11
   2 -10 -18    0.09    0.10
   2  10 -18   -0.07    0.09
  -1 -10  18    0.57    0.14
   1 -10 -18    0.89    0.18
   1  10 -18    0.60    0.16
   0 -10 -18    0.06    0.08
   0  10 -18   -0.06    0.06
  -1 -10 -18    0.07    0.08
  -1  10 -18    0.18    0.11
   5   0 -19    0.03    0.09
   4   0 -19    0.05    0.07
   4   0 -19   -0.03    0.08
   3   0 -19    0.01    0.07
   3   0 -19    0.02    0.06
   2   0 -19    0.09    0.10
   2   0 -19    0.07    0.06
   1   0 -19    9.38    0.39
   1   0 -19    9.66    0.31
   0   0 -19    0.02    0.06
   0   0 -19   -0.05    0.04
  -1   0 -19    6.39    0.28
  -1   0 -19    6.59    0.27
  -2   0 -19   -0.04    0.05
  -2   0 -19    0.02    0.06
  -3   0 -19    0.07    0.07
  -4   0 -19   -0.08    0.05
   5  -1 -19   -0.11    0.07
   5   1 -19   -0.03    0.09
   4  -1 -19    0.03    0.07
   4  -1 -19   -0.05    0.07
   4   1 -19    0.01    0.07
   4   1 -19    0.03    0.09
   3  -1 -19    0.22    0.08
   3  -1 -19    0.46    0.15
   3   1 -19    0.34    0.10
   3   1 -19    0.32    0.13
   2  -1 -19    2.73    0.17
   2  -1 -19    3.03    0.29
   2   1 -19    2.47    0.26
   2   1 -19    3.05    0.20
   1  -1 -19    2.07    0.15
   1  -1 -19    1.85    0.21
   1   1 -19    2.25    0.19
   1   1 -19    1.86    0.21
   0  -1 -19    0.15    0.06
   0  -1 -19    0.24    0.09
   0   1 -19    0.16    0.08
   0   1 -19    0.13    0.06
  -1  -1 -19    0.07    0.06
  -1  -1 -19    0.02    0.05
  -1   1 -19    0.02    0.05
  -1   1 -19    0.01    0.06
  -2  -1 -19    0.13    0.07
  -2  -1 -19    0.18    0.08
  -2   1 -19    0.08    0.06
  -2   1 -19    0.06    0.06
  -3  -1 -19    0.09    0.07
  -3  -1 -19    0.10    0.08
  -3   1 -19    0.12    0.07
  -4  -1 -19   -0.05    0.07
  -4   1 -19    0.01    0.07
   5  -2 -19    0.05    0.08
   5   2 -19   -0.09    0.07
   5   2 -19    0.16    0.12
   4  -2 -19    0.09    0.10
   4   2 -19    0.04    0.08
   4   2 -19    0.21    0.12
   3  -2 -19    0.27    0.07
   3  -2 -19    0.18    0.11
   3   2 -19    0.25    0.10
   3   2 -19    0.16    0.10
   2  -2 -19    2.12    0.25
   2  -2 -19    2.28    0.15
   2   2 -19    2.55    0.27
   2   2 -19    2.83    0.20
   1  -2 -19    0.01    0.05
   1  -2 -19    0.05    0.06
   1   2 -19    0.00    0.05
   1   2 -19   -0.07    0.06
   0  -2 -19    0.36    0.10
   0  -2 -19    0.31    0.08
   0   2 -19    0.40    0.10
   0   2 -19    0.26    0.08
  -1  -2 -19    0.05    0.06
  -1  -2 -19    0.01    0.05
  -1   2 -19    0.06    0.06
  -1   2 -19    0.05    0.06
  -2  -2 -19    0.57    0.12
  -2  -2 -19    0.67    0.12
  -2   2 -19    0.56    0.11
  -3  -2 -19    0.31    0.09
  -3  -2 -19    0.29    0.10
  -3   2 -19    0.25    0.09
  -4  -2 -19    0.13    0.10
  -4   2 -19    0.02    0.08
   5  -3 -19    0.42    0.15
   5   3 -19    0.61    0.18
   5   3 -19    0.51    0.15
   4  -3 -19   -0.02    0.07
   4   3 -19    0.01    0.07
   4   3 -19   -0.04    0.08
   3  -3 -19    0.91    0.18
   3   3 -19    0.75    0.16
   3   3 -19    0.75    0.14
   2  -3 -19    5.47    0.20
   2  -3 -19    6.11    0.34
   2   3 -19    5.29    0.27
   2   3 -19    5.12    0.32
   1  -3 -19    0.08    0.05
   1  -3 -19    0.00    0.08
   1   3 -19    0.08    0.06
   1   3 -19   -0.04    0.07
   0  -3 -19   -0.03    0.04
   0  -3 -19   -0.07    0.06
   0   3 -19   -0.02    0.05
   0   3 -19   -0.04    0.07
  -1  -3 -19    0.21    0.08
  -1  -3 -19    0.15    0.06
  -1   3 -19    0.13    0.07
  -1   3 -19    0.11    0.07
  -2  -3 -19   -0.04    0.05
  -2  -3 -19    0.04    0.07
  -2   3 -19    0.03    0.06
  -3  -3 -19    0.28    0.10
  -3  -3 -19    0.45    0.11
  -3   3 -19    0.46    0.11
  -4  -3 -19    0.07    0.08
  -4   3 -19    0.03    0.07
   5  -4 -19    0.19    0.13
  -5   4  19    0.03    0.07
   5   4 -19   -0.01    0.10
   5   4 -19    0.01    0.08
   4  -4 -19   -0.08    0.08
   4   4 -19    0.01    0.08
   4   4 -19    0.10    0.11
   3  -4 -19   -0.04    0.07
   3   4 -19   -0.08    0.05
   3   4 -19    0.09    0.09
   2  -4 -19    0.07    0.04
   2  -4 -19    0.11    0.09
   2   4 -19   -0.06    0.08
   2   4 -19    0.10    0.07
   1  -4 -19   -0.02    0.07
   1  -4 -19    0.05    0.04
   1   4 -19    0.07    0.07
   1   4 -19   -0.01    0.05
   0  -4 -19    0.07    0.08
   0  -4 -19    0.10    0.06
   0   4 -19    0.02    0.07
   0   4 -19    0.18    0.08
  -1  -4 -19    0.43    0.11
  -1  -4 -19    0.45    0.09
  -1   4 -19    0.48    0.10
  -1   4 -19    0.42    0.10
  -2  -4 -19    0.04    0.07
  -2  -4 -19    0.05    0.08
  -2   4 -19    0.21    0.08
  -3  -4 -19   -0.06    0.07
  -3  -4 -19    0.09    0.09
  -3   4 -19   -0.04    0.07
  -4  -4 -19    0.23    0.11
  -4  -4 -19    0.30    0.10
  -4   4 -19    0.34    0.11
   5  -5 -19   -0.07    0.08
   5   5 -19    0.02    0.09
   5   5 -19    0.06    0.11
   4  -5 -19    0.23    0.11
   4   5 -19    0.13    0.09
  -4   5  19    0.15    0.07
   4   5 -19    0.09    0.11
   3  -5 -19    0.13    0.09
   3   5 -19   -0.04    0.07
   3   5 -19    0.09    0.09
   2  -5 -19   -0.02    0.08
   2   5 -19    0.03    0.08
   2   5 -19    0.07    0.07
   1  -5 -19    0.73    0.15
   1  -5 -19    0.83    0.10
   1   5 -19    0.70    0.13
   1   5 -19    0.66    0.14
   0  -5 -19    0.16    0.06
   0  -5 -19    0.13    0.09
   0   5 -19    0.09    0.08
   0   5 -19    0.03    0.07
  -1  -5 -19    0.41    0.10
  -1  -5 -19    0.23    0.09
  -1   5 -19    0.16    0.08
  -2  -5 -19   -0.06    0.06
  -2  -5 -19   -0.04    0.06
  -2   5 -19   -0.01    0.06
  -3  -5 -19    0.58    0.13
  -3  -5 -19    0.60    0.14
  -3   5 -19    0.38    0.12
  -4  -5 -19    0.17    0.11
  -4  -5 -19    0.01    0.08
  -4   5 -19   -0.06    0.07
   4  -6 -19    0.13    0.12
   4   6 -19   -0.10    0.07
  -4   6  19    0.09    0.08
   4   6 -19   -0.01    0.08
   3  -6 -19   -0.05    0.06
   3   6 -19    0.03    0.06
   3   6 -19    0.05    0.09
   2  -6 -19    0.16    0.10
   2   6 -19    0.08    0.09
   2   6 -19    0.06    0.08
   1  -6 -19    0.14    0.09
   1   6 -19    0.05    0.06
   1   6 -19    0.08    0.08
   0  -6 -19    0.18    0.09
   0  -6 -19    0.32    0.08
   0   6 -19    0.37    0.10
   0   6 -19    0.45    0.11
  -1  -6 -19   -0.02    0.05
  -1  -6 -19    0.05    0.07
  -1   6 -19    0.03    0.08
  -2  -6 -19    0.01    0.08
  -2  -6 -19    0.03    0.07
  -2   6 -19    0.01    0.07
  -3  -6 -19    0.16    0.10
  -3  -6 -19    0.12    0.10
  -3   6 -19    0.05    0.08
   4  -7 -19   -0.11    0.08
   4   7 -19   -0.18    0.09
   4   7 -19   -0.04    0.09
  -4   7  19   -0.05    0.07
   3  -7 -19   -0.05    0.08
   3   7 -19    0.10    0.08
   3   7 -19   -0.03    0.08
  -2  -7  19   -0.11    0.08
   2  -7 -19    0.05    0.09
   2   7 -19   -0.15    0.08
   2   7 -19   -0.01    0.07
  -1  -7  19    0.04    0.07
   1  -7 -19   -0.09    0.07
   1   7 -19    0.13    0.08
   0  -7 -19    0.21    0.10
   0  -7  19    0.00    0.06
   0  -7 -19    0.17    0.07
   0   7 -19    0.22    0.10
  -1  -7 -19    0.27    0.11
  -1  -7 -19    0.33    0.09
  -1   7 -19    0.24    0.09
  -1   7 -19    0.33    0.11
  -2  -7 -19    0.10    0.08
  -2  -7 -19    0.03    0.07
  -2   7 -19    0.14    0.09
  -2   7 -19    0.05    0.08
  -3  -7 -19    0.53    0.14
  -3  -7 -19    0.64    0.14
  -3   7 -19    0.41    0.12
  -3   7 -19    0.49    0.14
  -3  -8  19   -0.05    0.07
   3  -8 -19   -0.01    0.11
   3   8 -19    0.00    0.08
  -2  -8  19   -0.05    0.08
   2  -8 -19   -0.07    0.06
   2   8 -19   -0.07    0.06
   1  -8 -19    0.32    0.12
  -1  -8  19    0.30    0.10
   1   8 -19    0.36    0.11
   0  -8 -19    0.15    0.10
   0   8 -19    0.25    0.10
  -1  -8 -19    0.10    0.09
  -1  -8 -19    0.06    0.08
  -1   8 -19    0.06    0.08
  -2  -8 -19    0.44    0.12
  -2  -8 -19    0.15    0.10
  -2   8 -19    0.19    0.10
  -2   8 -19    0.20    0.10
  -2  -9  19    0.17    0.11
   2  -9 -19   -0.04    0.08
   2   9 -19   -0.02    0.07
  -1  -9  19   -0.11    0.07
   1  -9 -19    0.05    0.08
   1   9 -19   -0.07    0.07
   0  -9 -19    0.00    0.07
   0   9 -19   -0.01    0.06
  -1  -9 -19    0.09    0.09
  -1   9 -19   -0.06    0.06
   5   0 -20   -0.07    0.09
   4   0 -20   -0.01    0.06
   4   0 -20    0.34    0.13
   3   0 -20    0.03    0.08
   3   0 -20    0.01    0.06
   2   0 -20    0.82    0.12
   2   0 -20    0.63    0.16
   1   0 -20    0.10    0.06
   1   0 -20    0.21    0.09
   0   0 -20    0.29    0.10
   0   0 -20    0.17    0.07
  -1   0 -20    0.01    0.05
  -1   0 -20   -0.02    0.06
  -2   0 -20    1.76    0.18
  -2   0 -20    1.70    0.18
  -3   0 -20   -0.07    0.05
  -4   0 -20    0.11    0.08
   5  -1 -20   -0.04    0.08
   5   1 -20   -0.02    0.09
   4  -1 -20    0.10    0.10
   4   1 -20    0.15    0.08
   4   1 -20    0.08    0.10
   3  -1 -20    0.13    0.10
   3  -1 -20    0.04    0.05
   3   1 -20   -0.12    0.06
   3   1 -20   -0.04    0.06
   2  -1 -20    9.03    0.31
   2  -1 -20    8.74    0.42
   2   1 -20    8.62    0.41
   2   1 -20    9.19    0.34
   1  -1 -20    1.21    0.18
   1  -1 -20    1.48    0.14
   1   1 -20    1.50    0.20
   1   1 -20    1.41    0.16
   0  -1 -20    0.16    0.07
   0  -1 -20    0.16    0.09
   0   1 -20    0.14    0.07
   0   1 -20    0.17    0.09
  -1  -1 -20    0.06    0.07
  -1  -1 -20    0.08    0.06
  -1   1 -20    0.08    0.06
  -1   1 -20    0.15    0.08
  -2  -1 -20    1.35    0.16
  -2  -1 -20    1.67    0.18
  -2   1 -20    1.27    0.16
  -2   1 -20    1.69    0.16
  -3  -1 -20    0.07    0.08
  -3   1 -20    0.06    0.06
  -4  -1 -20    0.06    0.07
  -4   1 -20    0.01    0.07
   5  -2 -20    0.12    0.11
   5   2 -20    0.19    0.11
   5   2 -20    0.05    0.10
   4  -2 -20    0.14    0.10
   4   2 -20    0.05    0.07
   4   2 -20    0.01    0.09
   3  -2 -20   -0.13    0.06
   3  -2 -20    0.15    0.07
   3   2 -20    0.05    0.07
   3   2 -20   -0.03    0.08
   2  -2 -20    1.22    0.13
   2  -2 -20    1.10    0.20
   2   2 -20    1.08    0.19
   2   2 -20    1.14    0.16
   1  -2 -20    0.84    0.16
   1  -2 -20    0.73    0.10
   1   2 -20    0.69    0.12
   1   2 -20    0.86    0.16
   0  -2 -20    0.00    0.07
   0  -2 -20    0.01    0.05
   0   2 -20    0.00    0.06
   0   2 -20    0.05    0.06
  -1  -2 -20   -0.08    0.04
  -1  -2 -20   -0.05    0.06
  -1   2 -20   -0.06    0.06
  -1   2 -20   -0.02    0.05
  -2  -2 -20    2.21    0.20
  -2  -2 -20    1.47    0.18
  -2   2 -20    1.79    0.19
  -3  -2 -20    0.23    0.09
  -3  -2 -20    0.20    0.09
  -3   2 -20    0.19    0.08
  -4  -2 -20    2.71    0.28
  -4   2 -20    2.63    0.26
   5  -3 -20    0.05    0.12
   5   3 -20   -0.03    0.08
   5   3 -20    0.10    0.10
   4  -3 -20    0.00    0.09
   4   3 -20    0.13    0.11
   4   3 -20    0.16    0.09
   3  -3 -20    0.15    0.09
   3   3 -20    0.04    0.10
   3   3 -20    0.10    0.09
   2  -3 -20    0.40    0.12
   2  -3 -20    0.25    0.07
   2   3 -20    0.17    0.11
   2   3 -20    0.22    0.09
   1  -3 -20    0.15    0.06
   1  -3 -20    0.34    0.12
   1   3 -20    0.31    0.09
   1   3 -20    0.17    0.10
   0  -3 -20    0.01    0.04
   0  -3 -20    0.10    0.07
   0   3 -20   -0.03    0.07
   0   3 -20    0.12    0.07
  -1  -3 -20   -0.08    0.06
  -1  -3 -20   -0.01    0.05
  -1   3 -20   -0.03    0.05
  -1   3 -20   -0.01    0.05
  -2  -3 -20    0.06    0.07
  -2  -3 -20    0.05    0.07
  -2   3 -20    0.03    0.07
  -3  -3 -20    0.05    0.08
  -3  -3 -20    0.01    0.08
  -3   3 -20    0.06    0.07
  -4  -3 -20    0.83    0.16
  -4   3 -20    0.80    0.15
   5  -4 -20    0.12    0.12
   4  -4 -20    0.37    0.15
   4   4 -20    0.35    0.14
   4   4 -20    0.14    0.09
   3  -4 -20    0.30    0.12
   3   4 -20    0.12    0.08
   3   4 -20    0.15    0.11
   2  -4 -20   -0.05    0.07
   2   4 -20    0.03    0.05
   2   4 -20    0.10    0.10
   1  -4 -20    0.08    0.09
   1  -4 -20   -0.03    0.04
   1   4 -20    0.12    0.08
   1   4 -20    0.01    0.05
   0  -4 -20   -0.10    0.04
   0  -4 -20   -0.03    0.06
   0   4 -20    0.09    0.07
   0   4 -20    0.00    0.07
  -1  -4 -20    0.66    0.11
  -1  -4 -20    0.51    0.12
  -1   4 -20    0.71    0.13
  -1   4 -20    0.75    0.12
  -2  -4 -20    0.06    0.07
  -2  -4 -20    0.01    0.08
  -2   4 -20    0.07    0.07
  -3  -4 -20    0.07    0.07
  -3  -4 -20    0.01    0.07
  -3   4 -20    0.04    0.08
  -4  -4 -20    0.26    0.12
  -4   4 -20    0.42    0.12
   4  -5 -20    0.04    0.09
   4   5 -20   -0.08    0.10
   4   5 -20   -0.04    0.07
   3  -5 -20   -0.01    0.09
   3   5 -20    0.06    0.08
   3   5 -20    0.04    0.10
   2  -5 -20    0.09    0.09
   2   5 -20    0.06    0.06
   2   5 -20    0.00    0.07
   1  -5 -20   -0.04    0.04
   1  -5 -20   -0.01    0.07
   1   5 -20    0.08    0.07
   1   5 -20   -0.03    0.07
   0  -5 -20    1.74    0.21
   0  -5 -20    1.61    0.15
   0   5 -20    1.25    0.17
   0   5 -20    1.71    0.19
  -1  -5 -20    1.28    0.15
  -1  -5 -20    1.30    0.18
  -1   5 -20    0.87    0.15
  -2  -5 -20   -0.02    0.07
  -2  -5 -20   -0.01    0.07
  -2   5 -20    0.09    0.09
  -3  -5 -20    0.06    0.10
  -3  -5 -20   -0.05    0.07
  -3   5 -20   -0.07    0.07
   4  -6 -20    0.06    0.10
   4   6 -20   -0.01    0.07
   4   6 -20   -0.02    0.10
   3  -6 -20   -0.03    0.08
   3   6 -20   -0.06    0.09
   3   6 -20    0.09    0.08
   2  -6 -20    0.26    0.11
   2   6 -20    0.17    0.09
   2   6 -20    0.34    0.13
   1  -6 -20    0.10    0.09
   1   6 -20    0.11    0.08
   1   6 -20    0.16    0.09
   0  -6 -20    0.13    0.07
   0  -6 -20    0.00    0.07
   0   6 -20    0.16    0.09
   0   6 -20    0.20    0.09
  -1  -6 -20    0.12    0.10
  -1  -6 -20    0.16    0.08
  -1   6 -20    0.17    0.09
  -2  -6 -20    0.11    0.09
  -2  -6 -20    0.02    0.07
  -2   6 -20    0.06    0.08
  -3  -6 -20    0.06    0.08
  -3  -6 -20   -0.05    0.09
  -3   6 -20   -0.11    0.07
   3  -7 -20   -0.02    0.10
   3   7 -20    0.06    0.09
   3   7 -20    0.03    0.08
   2  -7 -20   -0.04    0.08
   2   7 -20    0.01    0.07
   2   7 -20   -0.01    0.10
   1  -7 -20   -0.03    0.07
  -1  -7  20    0.00    0.08
   1   7 -20    0.05    0.07
   0  -7 -20    0.49    0.14
   0   7 -20    0.67    0.14
  -1  -7 -20    0.34    0.10
  -1  -7 -20    0.55    0.14
  -1   7 -20    0.49    0.13
  -2  -7 -20   -0.03    0.08
  -2  -7 -20    0.07    0.07
  -2   7 -20   -0.10    0.07
  -2   7 -20   -0.07    0.09
  -3   7 -20   -0.04    0.09
  -3  -8  20    0.24    0.12
   3  -8 -20    0.12    0.12
   3   8 -20    0.24    0.12
  -2  -8  20    0.21    0.11
   2  -8 -20    0.05    0.10
   2   8 -20    0.34    0.14
   1  -8 -20    0.04    0.07
  -1  -8  20    0.08    0.08
   1   8 -20    0.02    0.08
   0  -8 -20    0.15    0.09
   0   8 -20    0.06    0.08
  -1  -8 -20    0.30    0.09
  -1  -8 -20    0.28    0.12
  -1   8 -20    0.23    0.11
  -2  -8 -20    0.00    0.07
  -2  -8 -20   -0.04    0.08
  -2   8 -20    0.00    0.08
  -2   8 -20   -0.09    0.06
  -1  -9  20    0.40    0.11
   1  -9 -20    0.44    0.15
   1   9 -20    0.28    0.13
   0  -9 -20    0.02    0.08
   0   9 -20    0.11    0.10
  -1  -9 -20   -0.04    0.09
  -1   9 -20    0.05    0.07
   5   0 -21   -0.08    0.09
   4   0 -21    0.11    0.08
   4   0 -21   -0.12    0.06
   3   0 -21    0.51    0.12
   3   0 -21    0.55    0.16
   2   0 -21   -0.02    0.06
   2   0 -21    0.09    0.10
   1   0 -21    9.83    0.43
   1   0 -21   10.15    0.35
   0   0 -21    0.03    0.05
   0   0 -21    0.10    0.08
  -1   0 -21    0.12    0.07
  -1   0 -21    0.17    0.09
  -2   0 -21    0.06    0.06
  -2   0 -21   -0.09    0.05
  -3   0 -21   -0.08    0.04
  -4   0 -21   -0.08    0.07
   5  -1 -21    0.07    0.11
   5   1 -21   -0.02    0.10
   4  -1 -21    0.00    0.10
   4   1 -21    0.09    0.07
   4   1 -21    0.07    0.10
   3  -1 -21    0.02    0.06
   3  -1 -21   -0.06    0.08
   3   1 -21   -0.05    0.09
   3   1 -21   -0.06    0.05
   2  -1 -21    1.23    0.14
   2  -1 -21    1.07    0.19
   2   1 -21    0.76    0.18
   2   1 -21    1.24    0.16
   1  -1 -21    0.29    0.12
   1  -1 -21    0.34    0.09
   1   1 -21    0.15    0.07
   1   1 -21    0.02    0.08
   0  -1 -21    0.02    0.08
   0  -1 -21    0.06    0.06
   0   1 -21    0.24    0.09
   0   1 -21    0.09    0.07
  -1  -1 -21    0.01    0.07
  -1  -1 -21    0.06    0.06
  -1   1 -21    0.03    0.06
  -1   1 -21    0.02    0.07
  -2  -1 -21    0.30    0.10
  -2  -1 -21    0.38    0.10
  -2   1 -21    0.48    0.11
  -3  -1 -21   -0.03    0.06
  -3   1 -21   -0.03    0.06
  -4  -1 -21    0.00    0.07
  -4   1 -21    0.02    0.07
   5  -2 -21    0.13    0.12
   5   2 -21    0.00    0.09
   5   2 -21   -0.01    0.09
   4  -2 -21    0.28    0.14
   4   2 -21    0.41    0.12
   4   2 -21    0.38    0.14
   3  -2 -21    0.72    0.18
   3   2 -21    0.84    0.19
   3   2 -21    0.39    0.11
   2  -2 -21    0.31    0.12
   2  -2 -21    0.11    0.05
   2   2 -21    0.01    0.11
   2   2 -21    0.09    0.08
   1  -2 -21   -0.02    0.07
   1  -2 -21   -0.02    0.05
   1   2 -21    0.05    0.08
   1   2 -21    0.08    0.07
   0  -2 -21    0.00    0.08
   0  -2 -21    0.04    0.05
   0   2 -21    0.07    0.07
   0   2 -21    0.03    0.05
  -1  -2 -21    0.06    0.07
  -1  -2 -21    0.06    0.06
  -1   2 -21    0.10    0.08
  -1   2 -21    0.21    0.07
  -2  -2 -21    0.49    0.12
  -2  -2 -21    0.78    0.14
  -2   2 -21    0.64    0.12
  -3  -2 -21    0.24    0.09
  -3   2 -21    0.19    0.09
  -4  -2 -21    1.79    0.24
  -4   2 -21    1.72    0.22
   4  -3 -21    0.04    0.09
   4   3 -21    0.12    0.09
   4   3 -21    0.50    0.17
   3  -3 -21    0.00    0.09
   3   3 -21   -0.04    0.07
   3   3 -21   -0.01    0.08
   2  -3 -21    0.04    0.08
   2  -3 -21    0.05    0.05
   2   3 -21   -0.11    0.09
   2   3 -21    0.08    0.07
   1  -3 -21    0.01    0.08
   1  -3 -21    0.13    0.06
   1   3 -21    0.12    0.07
   1   3 -21    0.11    0.09
   0  -3 -21    0.11    0.08
   0  -3 -21   -0.03    0.04
   0   3 -21   -0.09    0.07
   0   3 -21    0.07    0.07
  -1  -3 -21    0.04    0.07
  -1  -3 -21    0.14    0.06
  -1   3 -21    0.20    0.08
  -1   3 -21    0.10    0.08
  -2  -3 -21   -0.05    0.06
  -2  -3 -21   -0.03    0.07
  -2   3 -21   -0.07    0.06
  -3  -3 -21    0.06    0.09
  -3  -3 -21    0.13    0.09
  -3   3 -21    0.02    0.08
  -4  -3 -21    2.63    0.28
  -4   3 -21    2.51    0.25
   4  -4 -21    0.02    0.10
   4   4 -21    0.14    0.12
   4   4 -21   -0.07    0.07
   3  -4 -21    1.43    0.23
   3   4 -21    0.81    0.18
   3   4 -21    1.01    0.17
   2  -4 -21    0.05    0.08
   2   4 -21    0.08    0.09
   2   4 -21    0.09    0.07
   1  -4 -21    0.03    0.05
   1  -4 -21    0.01    0.09
   1   4 -21    0.13    0.09
   1   4 -21    0.03    0.07
   0  -4 -21    0.16    0.06
   0  -4 -21    0.07    0.08
   0   4 -21    0.14    0.08
   0   4 -21    0.07    0.08
  -1  -4 -21    0.01    0.06
  -1  -4 -21    0.01    0.08
  -1   4 -21   -0.13    0.06
  -2  -4 -21    0.03    0.07
  -2  -4 -21   -0.03    0.07
  -2   4 -21    0.02    0.07
  -3  -4 -21   -0.07    0.07
  -3  -4 -21    0.03    0.08
  -3   4 -21   -0.06    0.07
   4  -5 -21    0.15    0.13
   4   5 -21    0.05    0.09
   4   5 -21    0.08    0.10
   3  -5 -21    0.09    0.11
   3   5 -21    0.10    0.09
   3   5 -21    0.06    0.10
   2  -5 -21   -0.12    0.07
   2   5 -21    0.15    0.08
   2   5 -21   -0.01    0.08
   1  -5 -21    0.05    0.08
   1   5 -21    0.10    0.08
   1   5 -21    0.02    0.08
   0  -5 -21    0.80    0.11
   0  -5 -21    0.93    0.17
   0   5 -21    0.50    0.12
   0   5 -21    0.84    0.15
  -1  -5 -21    0.38    0.11
  -1  -5 -21    0.29    0.09
  -1   5 -21    0.55    0.13
  -2  -5 -21    0.13    0.09
  -2  -5 -21    0.16    0.09
  -2   5 -21    0.09    0.08
  -3  -5 -21    0.03    0.09
  -3  -5 -21    0.09    0.08
  -3   5 -21   -0.16    0.06
   3  -6 -21    0.09    0.10
   3   6 -21    0.12    0.09
   3   6 -21    0.02    0.10
   2  -6 -21    0.02    0.09
   2   6 -21    0.12    0.10
   2   6 -21    0.08    0.09
   1  -6 -21   -0.14    0.08
   1   6 -21   -0.01    0.07
   1   6 -21    0.03    0.06
   0  -6 -21    0.69    0.11
   0  -6 -21    0.47    0.14
   0   6 -21    0.63    0.14
   0   6 -21    0.60    0.13
  -1  -6 -21   -0.04    0.05
  -1  -6 -21   -0.01    0.08
  -1   6 -21    0.02    0.07
  -2  -6 -21    0.05    0.07
  -2  -6 -21   -0.03    0.08
  -2   6 -21   -0.02    0.07
  -3  -6 -21    0.01    0.08
  -3  -6 -21   -0.19    0.08
  -3   6 -21   -0.09    0.07
   3  -7 -21    0.00    0.09
   3   7 -21    0.02    0.08
   3   7 -21    0.05    0.12
   2  -7 -21    0.26    0.12
   2   7 -21   -0.04    0.09
   2   7 -21   -0.09    0.07
  -1  -7  21    0.07    0.09
   1  -7 -21    0.04    0.08
   1   7 -21   -0.04    0.06
   0  -7 -21    0.13    0.11
   0   7 -21    0.27    0.10
  -1  -7 -21    1.27    0.16
  -1  -7 -21    1.18    0.19
  -1   7 -21    1.19    0.18
  -2  -7 -21    0.18    0.12
  -2  -7 -21    0.11    0.08
  -2   7 -21    0.35    0.12
  -2   7 -21    0.13    0.09
  -2  -8  21   -0.11    0.08
   2  -8 -21    0.07    0.10
   2   8 -21   -0.03    0.08
   1  -8 -21    0.28    0.13
  -1  -8  21    0.12    0.09
   1   8 -21    0.30    0.12
   0  -8 -21    0.05    0.09
   0   8 -21    0.16    0.09
  -1  -8 -21    0.15    0.11
  -1   8 -21    0.17    0.10
   4   0 -22    0.16    0.13
   3   0 -22    0.07    0.11
   3   0 -22    0.11    0.07
   2   0 -22    3.41    0.33
   2   0 -22    3.37    0.22
   1   0 -22    0.13    0.11
   0   0 -22    0.86    0.15
   0   0 -22    0.63    0.11
  -1   0 -22    0.01    0.06
  -1   0 -22   -0.07    0.06
  -2   0 -22    0.04    0.07
  -3   0 -22    0.00    0.07
   4  -1 -22   -0.02    0.10
   4   1 -22    0.03    0.07
   4   1 -22    0.11    0.11
   3  -1 -22    0.05    0.06
   3  -1 -22   -0.06    0.08
   3   1 -22   -0.01    0.08
   3   1 -22   -0.08    0.06
   2  -1 -22    0.03    0.05
   2  -1 -22    0.08    0.10
   2   1 -22   -0.03    0.06
   2   1 -22   -0.04    0.08
   1  -1 -22    1.73    0.23
   1  -1 -22    2.01    0.18
   1   1 -22    1.87    0.19
   1   1 -22    1.46    0.21
   0  -1 -22   -0.05    0.05
   0  -1 -22    0.04    0.07
   0   1 -22    0.03    0.07
   0   1 -22    0.06    0.07
  -1  -1 -22   -0.03    0.07
  -1  -1 -22    0.01    0.05
  -1   1 -22    0.01    0.07
  -1   1 -22   -0.04    0.05
  -2  -1 -22    0.10    0.07
  -2  -1 -22    0.05    0.08
  -2   1 -22    0.10    0.08
  -3  -1 -22   -0.07    0.05
  -3   1 -22    0.09    0.08
   4  -2 -22    0.08    0.10
   4   2 -22   -0.03    0.07
   4   2 -22   -0.08    0.11
   3  -2 -22   -0.04    0.10
   3   2 -22    0.03    0.08
   3   2 -22   -0.10    0.08
   2  -2 -22    0.18    0.07
   2  -2 -22    0.17    0.11
   2   2 -22    0.22    0.11
   2   2 -22    0.10    0.08
   1  -2 -22    0.64    0.15
   1  -2 -22    0.80    0.12
   1   2 -22    0.77    0.16
   1   2 -22    0.77    0.13
   0  -2 -22   -0.04    0.07
   0  -2 -22    0.04    0.05
   0   2 -22    0.06    0.08
   0   2 -22   -0.02    0.06
  -1  -2 -22    0.02    0.06
  -1  -2 -22   -0.10    0.07
  -1   2 -22   -0.05    0.05
  -1   2 -22   -0.02    0.06
  -2  -2 -22   -0.02    0.07
  -2  -2 -22   -0.03    0.07
  -2   2 -22   -0.04    0.05
  -3  -2 -22   -0.03    0.06
  -3   2 -22    0.09    0.07
   4  -3 -22    0.15    0.11
   4   3 -22    0.00    0.08
   4   3 -22    0.09    0.12
   3  -3 -22    0.36    0.14
   3   3 -22    0.38    0.14
   3   3 -22    0.45    0.13
   2  -3 -22    0.00    0.09
   2  -3 -22    0.08    0.05
   2   3 -22   -0.13    0.09
   2   3 -22    0.05    0.07
   1  -3 -22    0.02    0.08
   1  -3 -22   -0.02    0.05
   1   3 -22    0.02    0.06
   1   3 -22   -0.12    0.07
   0  -3 -22   -0.07    0.08
   0  -3 -22    0.04    0.05
   0   3 -22   -0.07    0.07
   0   3 -22   -0.01    0.07
  -1  -3 -22    0.17    0.07
  -1  -3 -22    0.18    0.10
  -1   3 -22    0.16    0.09
  -2  -3 -22    0.37    0.11
  -2  -3 -22    0.18    0.08
  -2   3 -22    0.16    0.09
  -3  -3 -22    0.64    0.14
  -3   3 -22    0.91    0.15
   4  -4 -22    0.29    0.14
   4   4 -22    0.25    0.15
   4   4 -22    0.50    0.14
   3  -4 -22    0.88    0.20
   3   4 -22    0.67    0.15
   3   4 -22    0.77    0.18
   2  -4 -22   -0.01    0.09
   2   4 -22    0.00    0.06
   2   4 -22    0.03    0.10
   1  -4 -22   -0.03    0.08
   1  -4 -22   -0.01    0.05
   1   4 -22    0.03    0.06
   1   4 -22   -0.03    0.08
   0  -4 -22    0.15    0.10
   0  -4 -22    0.12    0.07
   0   4 -22    0.10    0.07
   0   4 -22    0.28    0.11
  -1  -4 -22    0.01    0.07
  -1  -4 -22   -0.04    0.05
  -1   4 -22   -0.01    0.06
  -2  -4 -22    0.14    0.08
  -2  -4 -22    0.13    0.09
  -2   4 -22    0.27    0.10
  -3  -4 -22    0.17    0.11
  -3  -4 -22    0.03    0.07
  -3   4 -22    0.01    0.08
   3  -5 -22   -0.08    0.09
   3   5 -22   -0.05    0.07
   3   5 -22   -0.04    0.09
   2  -5 -22    0.39    0.14
   2   5 -22    0.10    0.08
   2   5 -22    0.30    0.13
   1  -5 -22    0.04    0.08
   1   5 -22    0.03    0.09
   1   5 -22    0.08    0.07
   0  -5 -22    0.02    0.05
   0  -5 -22   -0.06    0.07
   0   5 -22   -0.03    0.06
   0   5 -22    0.14    0.10
  -1  -5 -22    0.56    0.14
  -1  -5 -22    0.35    0.09
  -1   5 -22    0.56    0.13
  -2  -5 -22    0.05    0.06
  -2  -5 -22    0.00    0.09
  -2   5 -22   -0.03    0.07
  -3  -5 -22   -0.04    0.08
  -3   5 -22    0.09    0.09
   3  -6 -22    0.04    0.09
   3   6 -22    0.00    0.11
   3   6 -22    0.08    0.09
   2  -6 -22    0.04    0.09
   2   6 -22    0.05    0.07
   2   6 -22    0.02    0.09
   1  -6 -22    0.20    0.12
   1   6 -22    0.28    0.10
   1   6 -22    0.16    0.10
   0  -6 -22    0.04    0.09
   0  -6 -22    0.02    0.06
   0   6 -22    0.14    0.08
  -1  -6 -22    0.56    0.11
  -1  -6 -22    0.76    0.16
  -1   6 -22    0.46    0.12
  -2  -6 -22    0.04    0.07
  -2  -6 -22   -0.04    0.07
  -2   6 -22   -0.06    0.09
   2  -7 -22    0.03    0.08
   2   7 -22   -0.15    0.09
   2   7 -22    0.04    0.08
   1  -7 -22   -0.05    0.06
  -1  -7  22    0.01    0.08
   1   7 -22   -0.04    0.06
   0  -7 -22    0.32    0.12
   0   7 -22    0.34    0.11
  -1  -7 -22    0.67    0.13
  -1  -7 -22    0.68    0.16
  -1   7 -22    0.95    0.17
  -1  -8  22    0.04    0.09
   1  -8 -22    0.19    0.11
   1   8 -22    0.04    0.08
   0  -8 -22    0.00    0.09
   0   8 -22    0.04    0.07
   4   0 -23   -0.03    0.09
   3   0 -23    0.01    0.06
   3   0 -23    0.12    0.10
   2   0 -23    0.08    0.10
   2   0 -23   -0.05    0.06
   1   0 -23    8.08    0.41
   1   0 -23    6.97    0.31
   0   0 -23    0.00    0.07
   0   0 -23   -0.05    0.07
  -1   0 -23    0.03    0.07
  -1   0 -23   -0.01    0.07
  -2   0 -23   -0.10    0.06
  -3   0 -23   -0.02    0.07
   4  -1 -23    0.09    0.12
   4   1 -23    0.07    0.13
   4   1 -23    0.21    0.10
   3  -1 -23    0.49    0.11
   3  -1 -23    0.55    0.16
   3   1 -23    0.42    0.11
   3   1 -23    0.17    0.11
   2  -1 -23    1.79    0.25
   2  -1 -23    1.98    0.19
   2   1 -23    1.87    0.21
   2   1 -23    1.67    0.24
   1  -1 -23    9.42    0.34
   1  -1 -23    8.63    0.42
   1   1 -23    9.40    0.44
   1   1 -23    9.18    0.37
   0  -1 -23    0.13    0.10
   0  -1 -23    0.39    0.09
   0   1 -23    0.29    0.11
   0   1 -23    0.36    0.11
  -1  -1 -23    0.00    0.07
  -1  -1 -23   -0.04    0.05
  -1   1 -23    0.04    0.08
  -1   1 -23   -0.07    0.06
  -2  -1 -23   -0.02    0.08
  -2  -1 -23    0.13    0.09
  -2   1 -23   -0.05    0.06
  -3  -1 -23    0.00    0.06
  -3   1 -23   -0.10    0.06
   4  -2 -23    0.00    0.10
   4   2 -23    0.05    0.08
   4   2 -23    0.01    0.10
   3  -2 -23    0.06    0.09
   3   2 -23    0.01    0.07
   3   2 -23   -0.10    0.10
   2  -2 -23    0.15    0.07
   2  -2 -23    0.08    0.11
   2   2 -23   -0.01    0.07
   2   2 -23    0.16    0.11
   1  -2 -23    0.43    0.15
   1  -2 -23    0.51    0.11
   1   2 -23    0.38    0.11
   1   2 -23    0.33    0.13
   0  -2 -23    1.17    0.18
   0  -2 -23    0.80    0.12
   0   2 -23    1.19    0.18
   0   2 -23    1.16    0.16
  -1  -2 -23    0.01    0.09
  -1  -2 -23    0.09    0.07
  -1   2 -23    0.03    0.08
  -1   2 -23    0.02    0.08
  -2  -2 -23    0.70    0.14
  -2  -2 -23    0.83    0.14
  -2   2 -23    0.95    0.16
  -3  -2 -23    0.66    0.14
  -3   2 -23    0.66    0.14
   4  -3 -23    0.18    0.13
   4   3 -23    0.36    0.15
   4   3 -23    0.49    0.14
   3  -3 -23    0.08    0.09
   3   3 -23   -0.05    0.11
   3   3 -23    0.13    0.09
   2  -3 -23    0.03    0.08
   2   3 -23   -0.03    0.06
   2   3 -23   -0.04    0.10
   1  -3 -23    0.26    0.12
   1  -3 -23    0.24    0.08
   1   3 -23    0.06    0.10
   1   3 -23    0.18    0.09
   0  -3 -23    0.20    0.08
   0  -3 -23    0.16    0.10
   0   3 -23    0.49    0.12
   0   3 -23    0.28    0.12
  -1  -3 -23    0.23    0.10
  -1  -3 -23   -0.05    0.05
  -1   3 -23    0.01    0.07
  -2  -3 -23   -0.05    0.05
  -2  -3 -23    0.03    0.09
  -2   3 -23   -0.03    0.07
  -3  -3 -23    0.05    0.08
  -3   3 -23    0.00    0.08
   3  -4 -23    0.03    0.11
   3   4 -23   -0.02    0.10
   3   4 -23    0.00    0.08
   2  -4 -23    0.05    0.10
   2   4 -23   -0.01    0.09
   2   4 -23    0.04    0.08
   1  -4 -23   -0.01    0.08
   1  -4 -23   -0.05    0.05
   1   4 -23    0.02    0.07
   1   4 -23    0.05    0.09
   0  -4 -23   -0.07    0.05
   0  -4 -23   -0.07    0.06
   0   4 -23    0.12    0.09
   0   4 -23    0.07    0.08
  -1  -4 -23    0.01    0.06
  -1  -4 -23   -0.06    0.08
  -1   4 -23   -0.04    0.07
  -2  -4 -23    0.11    0.07
  -2  -4 -23    0.00    0.08
  -2   4 -23    0.07    0.09
   3  -5 -23    0.00    0.11
   3   5 -23   -0.04    0.08
   3   5 -23   -0.03    0.10
   2  -5 -23   -0.08    0.08
   2   5 -23   -0.06    0.09
   2   5 -23    0.04    0.07
   1  -5 -23   -0.06    0.08
   1   5 -23    0.02    0.06
   1   5 -23   -0.04    0.08
   0  -5 -23    0.03    0.09
   0  -5 -23    0.01    0.05
   0   5 -23   -0.08    0.05
  -1  -5 -23    0.11    0.08
  -1  -5 -23    0.22    0.12
  -1   5 -23    0.08    0.08
  -2  -5 -23    0.04    0.09
  -2  -5 -23   -0.06    0.07
  -2   5 -23   -0.04    0.07
   2  -6 -23    0.12    0.12
   2   6 -23    0.07    0.11
   2   6 -23   -0.05    0.07
   1  -6 -23   -0.06    0.07
   1   6 -23   -0.06    0.08
   1   6 -23    0.02    0.07
   0  -6 -23    0.25    0.11
   0   6 -23    0.25    0.10
  -1  -6 -23    0.33    0.13
  -1  -6 -23    0.43    0.10
  -1   6 -23    0.28    0.11
  -1  -7  23    0.07    0.09
   1  -7 -23    0.00    0.10
   1   7 -23    0.21    0.10
   1   7 -23    0.07    0.10
   0  -7 -23    0.09    0.11
   0   7 -23    0.16    0.10
   3   0 -24   -0.03    0.07
   3   0 -24    0.07    0.07
   2   0 -24    0.04    0.11
   2   0 -24    0.01    0.07
   1   0 -24    0.36    0.14
   1   0 -24    0.27    0.10
   0   0 -24    0.36    0.10
   0   0 -24    0.41    0.13
  -1   0 -24    0.10    0.09
  -1   0 -24   -0.04    0.06
  -2   0 -24    0.00    0.06
   3  -1 -24    0.07    0.12
   3   1 -24    0.00    0.07
   3   1 -24    0.00    0.09
   2  -1 -24    0.37    0.10
   2  -1 -24    0.51    0.15
   2   1 -24    0.06    0.12
   2   1 -24    0.28    0.10
   1  -1 -24    1.03    0.20
   1  -1 -24    0.95    0.14
   1   1 -24    0.71    0.14
   1   1 -24    0.91    0.18
   0  -1 -24    0.78    0.13
   0  -1 -24    0.76    0.17
   0   1 -24    0.82    0.16
   0   1 -24    0.96    0.15
  -1  -1 -24   -0.06    0.07
  -1  -1 -24    0.01    0.06
  -1   1 -24   -0.19    0.05
  -1   1 -24   -0.01    0.08
  -2  -1 -24    0.05    0.07
  -2   1 -24   -0.12    0.05
   3  -2 -24    0.25    0.13
   3   2 -24    0.08    0.12
   3   2 -24    0.12    0.10
   2  -2 -24    0.07    0.06
   2  -2 -24    0.00    0.08
   2   2 -24   -0.10    0.07
   2   2 -24   -0.01    0.07
   1  -2 -24    0.15    0.11
   1  -2 -24    0.13    0.08
   1   2 -24   -0.03    0.09
   1   2 -24   -0.01    0.06
   0  -2 -24    0.49    0.14
   0  -2 -24    0.40    0.10
   0   2 -24    0.64    0.13
   0   2 -24    0.62    0.15
  -1  -2 -24    0.01    0.07
  -1  -2 -24    0.06    0.10
  -1   2 -24    0.05    0.08
  -2  -2 -24   -0.02    0.08
  -2  -2 -24    0.11    0.08
  -2   2 -24   -0.04    0.06
   3  -3 -24   -0.01    0.09
   3   3 -24   -0.06    0.09
   3   3 -24    0.00    0.08
   2  -3 -24    0.10    0.11
   2   3 -24    0.02    0.07
   2   3 -24   -0.08    0.08
   1  -3 -24    0.20    0.08
   1  -3 -24    0.31    0.13
   1   3 -24    0.30    0.14
   1   3 -24    0.24    0.10
   0  -3 -24   -0.05    0.09
   0  -3 -24   -0.05    0.05
   0   3 -24   -0.07    0.08
   0   3 -24    0.03    0.07
  -1  -3 -24    0.41    0.11
  -1  -3 -24    0.39    0.13
  -1   3 -24    0.34    0.12
  -2  -3 -24    0.43    0.13
  -2  -3 -24    0.39    0.11
  -2   3 -24    0.15    0.11
   3  -4 -24    0.07    0.11
   3   4 -24    0.12    0.11
   3   4 -24    0.09    0.11
   2  -4 -24    0.10    0.10
   2   4 -24    0.03    0.12
   2   4 -24    0.00    0.08
   1  -4 -24    0.08    0.10
   1   4 -24    0.09    0.10
   1   4 -24   -0.05    0.06
   0  -4 -24    0.01    0.07
   0  -4 -24    0.05    0.10
   0   4 -24    0.03    0.08
   0   4 -24    0.00    0.09
  -1  -4 -24    0.01    0.07
  -1  -4 -24    0.17    0.11
  -1   4 -24   -0.16    0.07
  -2  -4 -24    0.15    0.09
  -2  -4 -24    0.10    0.11
  -2   4 -24    0.14    0.10
   2  -5 -24   -0.02    0.09
   2   5 -24    0.01    0.07
   2   5 -24   -0.01    0.10
   1  -5 -24    0.04    0.10
   1   5 -24   -0.06    0.10
   1   5 -24    0.15    0.09
   0  -5 -24    0.01    0.09
   0  -5 -24    0.04    0.06
   0   5 -24    0.07    0.08
  -1  -5 -24    0.11    0.09
  -1  -5 -24    0.09    0.08
  -1   5 -24    0.06    0.09
   1  -6 -24    0.12    0.11
   1   6 -24    0.08    0.10
   1   6 -24    0.11    0.09
   0  -6 -24   -0.04    0.09
   0   6 -24   -0.02    0.08
   3   0 -25    0.00    0.07
   3   0 -25    0.10    0.13
   2   0 -25    0.04    0.07
   2   0 -25   -0.01    0.08
   1   0 -25    3.54    0.34
   1   0 -25    3.61    0.24
   0   0 -25   -0.08    0.08
   0   0 -25    0.05    0.08
  -1   0 -25    0.01    0.09
  -1   0 -25   -0.05    0.06
  -2   0 -25   -0.05    0.07
   3  -1 -25    0.21    0.12
   3   1 -25    0.13    0.12
   3   1 -25    0.08    0.08
   2  -1 -25   -0.05    0.08
   2  -1 -25    0.13    0.07
   2   1 -25   -0.11    0.08
   2   1 -25   -0.08    0.06
   1  -1 -25    0.52    0.12
   1  -1 -25    0.82    0.18
   1   1 -25    0.52    0.13
   1   1 -25    0.49    0.17
   0  -1 -25    0.66    0.16
   0  -1 -25    0.85    0.14
   0   1 -25    1.07    0.19
   0   1 -25    0.98    0.16
  -1  -1 -25    0.03    0.09
  -1  -1 -25    0.04    0.07
  -1   1 -25    0.17    0.09
  -2  -1 -25    0.04    0.08
  -2   1 -25   -0.03    0.07
   3  -2 -25    0.05    0.12
   3   2 -25    0.05    0.11
   3   2 -25    0.06    0.09
   2  -2 -25    0.00    0.10
   2   2 -25   -0.06    0.07
   2   2 -25   -0.16    0.07
   1  -2 -25    0.15    0.09
   1  -2 -25    0.32    0.13
   1   2 -25    0.03    0.11
   1   2 -25    0.05    0.09
   0  -2 -25    0.42    0.10
   0  -2 -25    0.51    0.16
   0   2 -25    0.64    0.15
   0   2 -25    0.47    0.12
  -1  -2 -25   -0.02    0.09
  -1  -2 -25   -0.06    0.05
  -1   2 -25    0.02    0.08
  -2  -2 -25    0.00    0.08
  -2   2 -25   -0.01    0.08
   2  -3 -25    0.11    0.13
   2   3 -25   -0.01    0.10
   2   3 -25   -0.06    0.07
   1  -3 -25    0.11    0.12
   1  -3 -25    0.00    0.06
   1   3 -25   -0.11    0.09
   1   3 -25    0.00    0.09
   0  -3 -25    0.04    0.10
   0  -3 -25   -0.09    0.05
   0   3 -25   -0.06    0.09
   0   3 -25   -0.02    0.07
  -1  -3 -25    0.37    0.11
  -1  -3 -25    0.29    0.13
  -1   3 -25    0.56    0.14
   2  -4 -25    0.34    0.14
   2   4 -25    0.08    0.11
   2   4 -25    0.17    0.10
   1  -4 -25    0.36    0.14
   1   4 -25    0.15    0.09
   1   4 -25    0.02    0.10
   0  -4 -25   -0.10    0.10
   0  -4 -25   -0.07    0.06
   0   4 -25   -0.05    0.06
  -1  -4 -25    0.56    0.15
  -1  -4 -25    0.51    0.12
  -1   4 -25    0.16    0.10
   1  -5 -25   -0.13    0.09
   1   5 -25    0.11    0.09
   1   5 -25   -0.02    0.10
   0  -5 -25    0.05    0.09
   0   5 -25   -0.06    0.06
   2   0 -26    0.03    0.07
   2   0 -26    0.11    0.11
   1   0 -26    0.11    0.12
   1   0 -26   -0.01    0.07
   0   0 -26    1.18    0.21
   0   0 -26    0.70    0.14
  -1   0 -26   -0.09    0.07
   2  -1 -26   -0.05    0.08
   2  -1 -26    0.06    0.07
   2   1 -26    0.01    0.06
   2   1 -26    0.00    0.11
   1  -1 -26    0.31    0.10
   1  -1 -26    0.41    0.17
   1   1 -26    0.26    0.10
   1   1 -26    0.24    0.14
   0  -1 -26    0.75    0.18
   0  -1 -26    0.31    0.11
   0   1 -26    0.16    0.12
   0   1 -26    0.25    0.10
  -1  -1 -26    0.02    0.10
  -1  -1 -26   -0.05    0.06
  -1   1 -26    0.07    0.08
   2  -2 -26   -0.07    0.09
   2   2 -26    0.12    0.09
   2   2 -26    0.02    0.11
   1  -2 -26    0.21    0.13
   1  -2 -26    0.04    0.07
   1   2 -26    0.05    0.12
   1   2 -26    0.10    0.10
   0  -2 -26    1.10    0.20
   0  -2 -26    0.90    0.14
   0   2 -26    1.06    0.19
   0   2 -26    1.28    0.19
  -1  -2 -26    0.30    0.14
  -1  -2 -26    0.22    0.10
  -1   2 -26    0.18    0.09
   1  -3 -26    0.08    0.11
   1   3 -26   -0.05    0.11
   1   3 -26    0.08    0.09
   0  -3 -26    0.04    0.12
   0  -3 -26   -0.02    0.07
   0   3 -26    0.01    0.09
   0   0   0    0.00    0.00
