# Supplementary material for: Synthesis, Crystal Structure and Bioactivity of Phenazine-1-carboxylic Acylhydrazone Derivatives
Source: Molecules. 2021 Sep 1;26(17):5320. doi: 10.3390/molecules26175320 (PMC8434039; doi:10.3390/molecules26175320)
Supplement: Supplementary file 1 [file molecules-26-05320-s001.zip › cif and checkcif/cif and checkcif/3b_shelxl.ins]

    1.res created by SHELXL-2014/7
 
TITL 1 in P2(1)/n
CELL 0.71073 6.3479 11.742 22.5037 90 94.049 90
ZERR 4 0.0019 0.0034 0.0064 0 0.009 0
LATT 1
SYMM 0.5-X,0.5+Y,0.5-Z
SFAC C H N O
UNIT 80 56 16 8
 
L.S. 4
PLAN  20
SIZE 0.23 0.24 0.25
TEMP 23
BOND $H
fmap 2
acta
MERG 2
OMIT -3 50
REM <olex2.extras>
REM <HklSrc "%.\\1.hkl">
REM </olex2.extras>
 
WGHT    0.071200    0.363400
FVAR       0.12677
C1    1    1.348786   -0.047853    0.069751    11.00000    0.05100    0.06368 =
         0.06700   -0.00287   -0.00079    0.01255
AFIX  43
H1    2    1.466329   -0.050154    0.047343    11.00000   -1.20000
AFIX   0
C2    1    1.323077   -0.127353    0.112179    11.00000    0.06834    0.06003 =
         0.07828    0.00307   -0.01217    0.02217
AFIX  43
H2    2    1.424563   -0.183947    0.118721    11.00000   -1.20000
AFIX   0
C3    1    1.145644   -0.126460    0.146806    11.00000    0.07424    0.05578 =
         0.06900    0.01340   -0.00395    0.00577
AFIX  43
H3    2    1.132878   -0.181904    0.175845    11.00000   -1.20000
AFIX   0
C4    1    0.994209   -0.045844    0.138170    11.00000    0.06058    0.05108 =
         0.06302    0.00506    0.00240    0.00322
AFIX  43
H4    2    0.876438   -0.047246    0.160506    11.00000   -1.20000
AFIX   0
C5    1    1.015138    0.040954    0.094970    11.00000    0.04503    0.04177 =
         0.05016   -0.00511   -0.00525    0.00172
C6    1    1.193452    0.039930    0.059617    11.00000    0.04883    0.04679 =
         0.04926   -0.00468   -0.00467    0.00265
C7    1    1.071686    0.202711    0.011519    11.00000    0.05302    0.04453 =
         0.05236   -0.00249   -0.00245   -0.00206
C8    1    1.094633    0.288509   -0.032469    11.00000    0.07138    0.05834 =
         0.06093    0.00533    0.00429   -0.00377
AFIX  43
H8    2    1.209963    0.287193   -0.055751    11.00000   -1.20000
AFIX   0
C9    1    0.946431    0.372623   -0.040241    11.00000    0.09309    0.05118 =
         0.06658    0.01297    0.00335   -0.00326
AFIX  43
H9    2    0.958483    0.426877   -0.069918    11.00000   -1.20000
AFIX   0
C10   1    0.774179    0.377816   -0.003353    11.00000    0.07444    0.04615 =
         0.06903    0.00495   -0.00513    0.00943
AFIX  43
H10   2    0.677285    0.436870   -0.009169    11.00000   -1.20000
AFIX   0
C11   1    0.744684    0.299677    0.040366    11.00000    0.05714    0.04314 =
         0.05954   -0.00275   -0.00526    0.00455
C12   1    0.893400    0.206279    0.048247    11.00000    0.05022    0.03757 =
         0.04866   -0.00392   -0.00556   -0.00103
C13   1    0.559573    0.319211    0.077476    11.00000    0.05876    0.04810 =
         0.06760   -0.00494   -0.00474    0.00974
C14   1    0.332848    0.175167    0.193859    11.00000    0.05207    0.05527 =
         0.07039   -0.01274   -0.00473    0.00582
AFIX  43
H14   2    0.430060    0.116130    0.199077    11.00000   -1.20000
AFIX   0
C15   1    0.152668    0.179132    0.230526    11.00000    0.05709    0.05791 =
         0.05836   -0.01544   -0.00388   -0.00239
C16   1    0.128004    0.095105    0.273293    11.00000    0.08487    0.07277 =
         0.07178   -0.00999    0.00134   -0.00045
AFIX  43
H16   2    0.230491    0.038828    0.279082    11.00000   -1.20000
AFIX   0
C17   1   -0.045989    0.093422    0.307470    11.00000    0.10536    0.09782 =
         0.07094   -0.00367    0.01516   -0.01748
AFIX  43
H17   2   -0.060082    0.036990    0.335915    11.00000   -1.20000
AFIX   0
C18   1   -0.197628    0.177245    0.298354    11.00000    0.07678    0.12903 =
         0.06977   -0.02362    0.01614   -0.00887
AFIX  43
H18   2   -0.316089    0.176079    0.320417    11.00000   -1.20000
AFIX   0
C19   1   -0.176392    0.262464    0.257174    11.00000    0.05961    0.10789 =
         0.06733   -0.02552    0.00542    0.00890
AFIX  43
H19   2   -0.279244    0.318717    0.252157    11.00000   -1.20000
AFIX   0
C20   1   -0.002608    0.264984    0.223115    11.00000    0.05681    0.06927 =
         0.05962   -0.01717   -0.00576    0.00155
N1    3    1.218732    0.119944    0.017857    11.00000    0.05208    0.05473 =
         0.05467   -0.00143    0.00096    0.00243
N2    3    0.867646    0.124416    0.088695    11.00000    0.04733    0.04215 =
         0.05322   -0.00313   -0.00196    0.00196
N3    3    0.529297    0.241063    0.120493    11.00000    0.04834    0.05314 =
         0.07160   -0.00257    0.00240    0.00835
AFIX  43
H3A   2    0.615897    0.185213    0.126394    11.00000   -1.20000
AFIX   0
N4    3    0.359357    0.251969    0.154462    11.00000    0.04640    0.05856 =
         0.06659   -0.01185   -0.00033    0.00538
O1    4    0.442814    0.401875    0.069587    11.00000    0.09030    0.07117 =
         0.10072    0.01279    0.01302    0.03872
O2    4    0.013231    0.351838    0.183843    11.00000    0.07051    0.07196 =
         0.08103   -0.01001   -0.00006    0.01541
AFIX  83
H2A   2    0.015212    0.326045    0.150025    11.00000   -1.50000
AFIX   0
HKLF 4
 
REM  1 in P2(1)/n
REM R1 =  0.0452 for    1893 Fo > 4sig(Fo)  and  0.0764 for all    2948 data
REM    235 parameters refined using      0 restraints
 
END
 
WGHT      0.0676      0.3960
 
REM Highest difference peak  0.328,  deepest hole -0.309,  1-sigma level  0.033
Q1    1   0.1695  0.3449  0.1603  11.00000  0.05    0.33
Q2    1   1.0135  0.2193  0.0383  11.00000  0.05    0.15
Q3    1   0.7535  0.1121  0.1119  11.00000  0.05    0.14
Q4    1   1.2143  0.0846  0.0500  11.00000  0.05    0.13
Q5    1   0.8006  0.0038  0.1738  11.00000  0.05    0.13
Q6    1   1.2742  0.0119  0.0734  11.00000  0.05    0.12
Q7    1  -0.0208  0.4536  0.1612  11.00000  0.05    0.11
Q8    1   1.2403 -0.0137  0.0577  11.00000  0.05    0.11
Q9    1   0.9410  0.0747  0.0915  11.00000  0.05    0.10
Q10   1   1.1260  0.0423  0.0811  11.00000  0.05    0.10
Q11   1   0.3477  0.3584  0.1142  11.00000  0.05    0.10
Q12   1   0.9805 -0.0131  0.1047  11.00000  0.05    0.10
Q13   1   0.5658  0.4612  0.0611  11.00000  0.05    0.10
Q14   1   0.2828  0.4754  0.0672  11.00000  0.05    0.10
Q15   1   1.2157 -0.1233  0.1160  11.00000  0.05    0.10
Q16   1   1.2844 -0.1239  0.0659  11.00000  0.05    0.10
Q17   1   1.1040  0.2546  0.0007  11.00000  0.05    0.10
Q18   1   0.6847  0.3286  0.0615  11.00000  0.05    0.10
Q19   1   0.8739  0.2628  0.0535  11.00000  0.05    0.10
Q20   1   0.8032  0.3412  0.0336  11.00000  0.05    0.10
