# Supplementary material for: Synthesis, Crystal Structure and Bioactivity of Phenazine-1-carboxylic Acylhydrazone Derivatives
Source: Molecules. 2021 Sep 1;26(17):5320. doi: 10.3390/molecules26175320 (PMC8434039; doi:10.3390/molecules26175320)
Supplement: Supplementary file 1 [file molecules-26-05320-s001.zip › cif and checkcif/cif and checkcif/3c.lis]

                                                                                            "m         "  PLATON-GENERAL   Page    1
====================================================================================================================================
PLATON(V-240213)-Run for: m         P 1 21/n 1   R = 0.06                                                 TIME: Aug 12 14:46:49 2021
=5TIME: =5TIME: =5TIME: =5TIME: =5TIME: =5TIME: =5TIME: =5TIME: =5TIME: =5TIME: =5TIME: =5TIME: =5TIME: =5TIME: =5TIME: =5TIME: =5TIME: =5TIME: =5TIME: =5TIME: =5TIME: =5TIME: =5TIME: =5TIME: =5TIME: =5TIME: =5TIME: =5TIME: =5TIME: =5TIME: =5TIME: =5TIME: =5TIME: =5TIME: =5TIME: =5TIME: =5TIME: =5TIME: =5TIME: =5TIME: =5TIME: =5TIME: =5TIME: =5TIME: =5TIME: =5TIME: =5TIME: =5TIME: =5TIME: =5TIME: =5TIME: =5TIME: =5TIME: =5TIME: =5TIME: =5TIME: =5TIME: =5TIME: =5TIME: =5TIME: =5TIME: =5TIME: =5TIME: =5TIME: =5TIME: =5TIME: =5TIME: =5TIME: =5TIME: =5TIME: =5TIME: =5TIME: =5TIME: =5TIME: =5TIME: =5TIME: =5TIME: =5TIME: =5TIME: =5TIME: =5TIME: =5TIME: =5TIME: =5TIME: =5TIME: =5TIME: =5TIME: =5TIME: =5TIME: =5TIME: =5TIME: =5TIME: =5TIME: =5TIME: =5TIME: =5TIME: =5TIME: =5TIME: =5TIME: =5TIME: =5TIME: =5TIME: =5TIME: =5TIME: =5TIME: =5TIME: =5TIME: =5TIME: =5TIME: =5TIME: =5TIME: =5TIME: =5TIME: =5TIME: =5TIME: =5TIME: =5TIME: =5TIME: =5TIME: =5TIME: =5TIME: =5TIME: =5TIME: =5TIME: =5TIME: =5TIME: =5TIME: =5TIME: =5TIME: =5TIME: =5TIME: =5TIME:
                                                                                                              (C) 1980-2013 A.L.Spek0=5TIME:
                                                       =5TIME: =5TIME: =5TIME: =5TIME: =5TIME: =5TIME: =5TIME: =5TIME: =5TIME: =5TIME: =5TIME: =5TIME:
=5TIME: =5TIME: =5TIME: =5TIME: =5TIME: =5TIME: =5TIME: =5TIME: =5TIME: =5TIME: =5TIME: =5TIME: =5TIME: =5TIME: =5TIME: =5TIME: =5TIME: =5TIME: =5TIME: =5TIME: =5TIME: =5TIME: =5TIME: =5TIME: =5TIME: =5TIME: =5TIME: =5TIME: =5TIME: =5TIME: =5TIME: =5TIME: =5TIME: =5TIME: =5TIME: =5TIME: =5TIME: =5TIME: =5TIME: =5TIME: =5TIME: =5TIME: =5TIME: =5TIME: =5TIME: =5TIME: =5TIME: =5TIME: =5TIME: =5TIME: =5TIME: =5TIME: =5TIME: =5TIME:  Crystal Data =5TIME: =5TIME: =5TIME: =5TIME: =5TIME: =5TIME: =5TIME: =5TIME: =5TIME: =5TIME: =5TIME: =5TIME: =5TIME: =5TIME: =5TIME: =5TIME: =5TIME: =5TIME: =5TIME: =5TIME: =5TIME: =5TIME: =5TIME: =5TIME: =5TIME: =5TIME: =5TIME: =5TIME: =5TIME: =5TIME: =5TIME: =5TIME: =5TIME: =5TIME: =5TIME: =5TIME: =5TIME: =5TIME: =5TIME: =5TIME: =5TIME: =5TIME: =5TIME: =5TIME: =5TIME: =5TIME: =5TIME: =5TIME: =5TIME: =5TIME: =5TIME: =5TIME: =5TIME: =5TIME: =5TIME: =5TIME: =5TIME: =5TIME: =5TIME: =5TIME: =5TIME: =5TIME: =5TIME: =5TIME:
                                                       =5TIME: =5TIME: =5TIME: =5TIME: =5TIME: =5TIME: =5TIME: =5TIME: =5TIME: =5TIME: =5TIME: =5TIME:
                        Input Cell  (Lattice Type: P)   -   Temp = 293K             Reduced Cell     (Acta Cryst.(1976),A32,297-298)
---------------------------------------------------------------------------------   ------------------------------------------------
a =     4.2714(4)  Angstrom                alpha =            90 Degree             a  =    4.271     alpha  =   90.00  V  =  2434.0
b =   20.6455(19)                           beta =     91.200(3)                    b  =   20.646     beta   =   91.20
c =     27.607(3)                          gamma =            90                    c  =   27.607     gamma  =   90.00
 
V =     2434.0(4) Cubic-Angstrom          d(100) =      4.2705   Angstrom                        Niggli Values
                                          d(010) =     20.6455                              18.245   426.237   762.146
Lambda(MoKa) =   0.71073 Angstrom         d(001) =     27.6009                               0.000    -2.470     0.000
 
                                                =5TIME: =5TIME: =5TIME: =5TIME: =5TIME: =5TIME: =5TIME: =5TIME: =5TIME: =5TIME: =5TIME: =5TIME: =5TIME: =5TIME: =5TIME: =5TIME: =5TIME: =5TIME: =5TIME: =5TIME: =5TIME: =5TIME: =5TIME: =5TIME: =5TIME: =5TIME:
=5TIME: =5TIME: =5TIME: =5TIME: =5TIME: =5TIME: =5TIME: =5TIME: =5TIME: =5TIME: =5TIME: =5TIME: =5TIME: =5TIME: =5TIME: =5TIME: =5TIME: =5TIME: =5TIME: =5TIME: =5TIME: =5TIME: =5TIME: =5TIME: =5TIME: =5TIME: =5TIME: =5TIME: =5TIME: =5TIME: =5TIME: =5TIME: =5TIME: =5TIME: =5TIME: =5TIME: =5TIME: =5TIME: =5TIME: =5TIME: =5TIME: =5TIME: =5TIME: =5TIME: =5TIME: =5TIME: =5TIME:  Orthogonalization Matrices =5TIME: =5TIME: =5TIME: =5TIME: =5TIME: =5TIME: =5TIME: =5TIME: =5TIME: =5TIME: =5TIME: =5TIME: =5TIME: =5TIME: =5TIME: =5TIME: =5TIME: =5TIME: =5TIME: =5TIME: =5TIME: =5TIME: =5TIME: =5TIME: =5TIME: =5TIME: =5TIME: =5TIME: =5TIME: =5TIME: =5TIME: =5TIME: =5TIME: =5TIME: =5TIME: =5TIME: =5TIME: =5TIME: =5TIME: =5TIME: =5TIME: =5TIME: =5TIME: =5TIME: =5TIME: =5TIME: =5TIME: =5TIME: =5TIME: =5TIME: =5TIME: =5TIME: =5TIME: =5TIME: =5TIME: =5TIME: =5TIME:
                                                =5TIME: =5TIME: =5TIME: =5TIME: =5TIME: =5TIME: =5TIME: =5TIME: =5TIME: =5TIME: =5TIME: =5TIME: =5TIME: =5TIME: =5TIME: =5TIME: =5TIME: =5TIME: =5TIME: =5TIME: =5TIME: =5TIME: =5TIME: =5TIME: =5TIME: =5TIME:
 
(See e.g. J.D.Dunitz, Xray Analysis and Structure Determination of Organic Molecules, Cornell Univ. Press, 1979, P236)
 
(XO)   (   4.27140         0  -0.57816 ) (X)   ,   (X)   (   0.23412         0   0.00490 ) (XO)      Orthogonal Axes AO, BO and CO
(YO) = (         0  20.64550         0 )*(Y)   ,   (Y) = (         0   0.04844         0 )*(YO)             are defined as:
(ZO)   (         0         0  27.60095 ) (Z)   ,   (Z)   (         0         0   0.03623 ) (ZO)     AO // A, CO // C*, BO // CO X AO
 
                                                  =5TIME: =5TIME: =5TIME: =5TIME: =5TIME: =5TIME: =5TIME: =5TIME: =5TIME: =5TIME: =5TIME: =5TIME: =5TIME: =5TIME: =5TIME: =5TIME: =5TIME: =5TIME: =5TIME: =5TIME:
=5TIME: =5TIME: =5TIME: =5TIME: =5TIME: =5TIME: =5TIME: =5TIME: =5TIME: =5TIME: =5TIME: =5TIME: =5TIME: =5TIME: =5TIME: =5TIME: =5TIME: =5TIME: =5TIME: =5TIME: =5TIME: =5TIME: =5TIME: =5TIME: =5TIME: =5TIME: =5TIME: =5TIME: =5TIME: =5TIME: =5TIME: =5TIME: =5TIME: =5TIME: =5TIME: =5TIME: =5TIME: =5TIME: =5TIME: =5TIME: =5TIME: =5TIME: =5TIME: =5TIME: =5TIME: =5TIME: =5TIME: =5TIME: =5TIME:  Space Group Symmetry =5TIME: =5TIME: =5TIME: =5TIME: =5TIME: =5TIME: =5TIME: =5TIME: =5TIME: =5TIME: =5TIME: =5TIME: =5TIME: =5TIME: =5TIME: =5TIME: =5TIME: =5TIME: =5TIME: =5TIME: =5TIME: =5TIME: =5TIME: =5TIME: =5TIME: =5TIME: =5TIME: =5TIME: =5TIME: =5TIME: =5TIME: =5TIME: =5TIME: =5TIME: =5TIME: =5TIME: =5TIME: =5TIME: =5TIME: =5TIME: =5TIME: =5TIME: =5TIME: =5TIME: =5TIME: =5TIME: =5TIME: =5TIME: =5TIME: =5TIME: =5TIME: =5TIME: =5TIME: =5TIME: =5TIME: =5TIME: =5TIME: =5TIME: =5TIME: =5TIME: =5TIME:
                                                  =5TIME: =5TIME: =5TIME: =5TIME: =5TIME: =5TIME: =5TIME: =5TIME: =5TIME: =5TIME: =5TIME: =5TIME: =5TIME: =5TIME: =5TIME: =5TIME: =5TIME: =5TIME: =5TIME: =5TIME:
 
(See e.g. G. Burns & A.M. Glazer, Space Groups for Solid State Scientists, Academic Press, 1990 or Int. Tables A)
 
Space Group  H-M:  P21/n
Space Group Hall: -P 2yn                                [Schoenflies: C2h^5 ]
Lattice Type: mP,  Centric,   Monoclinic, Order:   4( 2), No:  14, Laue:  2/m
 
  Nr            ***** Symmetry Operation(s) *****
 
   1               X ,              Y ,              Z
   2         1/2 - X ,        1/2 + Y ,        1/2 - Z
   3             - X ,            - Y ,            - Z
   4         1/2 + X ,        1/2 - Y ,        1/2 + Z
                                                                                            "m         "  PLATON-GEOMETRY  Page    2
====================================================================================================================================
(1:19-Rule Rounded) Coordinates of Unique Residue(s) Identified.  Standard Deviations in the Last Digit are in Parentheses.
------------------------------------------------------------------------------------------------------------------------------------
          Site    = Site Symmetry; SSN = Site Symmetry Number; SSOF = SHELX Site Occupation Factor (= S.O.F / SSN).
*******   Move    = Transformation on Input Data: N.IJK (N = SymOp, IJK = Translation) i.e. 1.555 = nomove
SYMBOLS:  Type    = D/A = Potential Donor or Acceptor atom, D-H = H on Donor atom, MET = Metal.
*******   El Type = AK = Alkali Metal, AE = Alkaline Earth, HL = Halogen, AN = Actinide, LN = Lanthanide, TR = Transition Element.
          ARU     = Asymmetric Residue Unit encoded as sklm.nn, with s = symmetry op, klm = translation, nn = residue #.
          RESIDUE = collection of ARU's constituting an isolated unit (= molecule, ion).
          FLAGS   : d = determined, c = calculated, R = riding G = group
------------------------------------------------------------------------------------------------------------------------------------
Atom Types  :      C      H     Br      N      O
Cov.Rad(Ang):   0.68   0.35   1.21   0.68   0.68
Atom Volume :  13.87   5.08  32.70  11.80  11.39
Atom Number :      6      1     35      7      8
Atom Weight : 12.010  1.008  79.90  14.01  16.00
Scat.Fact.f0:  5.999  1.000 34.993  6.995  7.999
Scat.Fact.f':  0.003  0.000 -0.290  0.006  0.011
Scat.Fact.f":  0.002  0.000  2.460  0.003  0.006
Mu/Rho(MoKa):   0.58   0.37  75.37   0.84   1.22
Elem. Type  :     --     --     HL     --     --
------------------------------------------------------------------------------------------------------------------------------------
Sources - Cov. Radii : Manual Cambridge Crystallographic Data Base
        - Atom Volume: D.W.M. Hofmann (2002). Acta Cryst. B58, 489-493
        - Atomic Wt. : SHELXL97                                                                                               NOMOVE
        - Scat. Fact.: SHELXL97 (International Tables)
        - mu/rho     : International Tables C, table 4.2.4.2, p193-199
 
                                                         =============
******************************************************** Residue =   1 *************************************************************
                                                         =============
 
------------------------------------------------------------------------------------------------------------------------------------
Flags Label         Fractional Coordinates (x,y,z)          Orthogonal Coordinates (XO,YO,ZO)   Site SSN*SSOF =    S.O.F   Move Type
------------------------------------------------------------------------------------------------------------------------------------
d     Br(1)        1.3514(2)    -0.03823(4)     0.15267(3)   5.6841(9)  -0.7893(8)   4.2138(8)        1     1          1    -    D/A
d     Br(2)        0.7491(2)     0.18716(4)     0.08024(3)   3.1533(9)   3.8640(8)   2.2147(8)        1     1          1    -    D/A
d     O(1)        0.9047(15)      0.0210(3)      0.3859(2)    3.641(6)    0.434(6)   10.651(6)        1     1          1    -    D/A
d     O(2)        1.0923(13)      0.0087(2)    0.24591(19)    4.523(6)    0.180(4)    6.787(5)        1     1          1    -    D/A
d     N(1)        0.1048(14)      0.2191(3)      0.4892(2)    0.165(6)    4.523(6)   13.502(6)        1     1          1    -    D/A
d     N(2)        0.2851(13)      0.1793(2)    0.39602(19)    0.989(6)    3.702(4)   10.931(5)        1     1          1    -    D/A
d     N(3)        0.6549(14)      0.1017(3)    0.34593(19)    2.597(6)    2.100(6)    9.548(5)        1     1          1    -    D/A
d     N(4)        0.7776(14)      0.0848(3)      0.3019(2)    3.147(6)    1.751(6)    8.333(6)        1     1          1    -    D/A
d     C(1)        0.0875(16)      0.2287(3)      0.4018(2)    0.141(7)    4.722(6)   11.090(6)        1     1          1    -     -
d     C(2)       -0.0359(18)      0.2635(4)      0.3604(3)   -0.362(8)    5.440(8)    9.947(8)        1     1          1    -     -
d     C(3)       -0.2340(18)      0.3142(3)      0.3665(3)   -1.211(8)    6.487(6)   10.116(8)        1     1          1    -     -
d     C(4)         -0.319(2)      0.3343(4)      0.4128(3)   -1.601(9)    6.902(8)   11.394(8)        1     1          1    -     -
d     C(5)       -0.2088(19)      0.3049(4)      0.4531(3)   -1.154(8)    6.295(8)   12.506(8)        1     1          1    -     -
d     C(6)       -0.0013(16)      0.2505(3)      0.4488(3)   -0.265(7)    5.172(6)   12.387(8)        1     1          1    -     -
                                                                                            "m         "  PLATON-GEOMETRY  Page    3
====================================================================================================================================
d     C(7)        0.3009(16)      0.1698(3)      0.4833(2)    1.006(7)    3.506(6)   13.340(6)        1     1          1    -     -
d     C(8)        0.4165(19)      0.1352(4)      0.5251(2)    1.475(8)    2.791(8)   14.493(6)        1     1          1    -     -
d     C(9)          0.609(2)      0.0844(4)      0.5204(3)    2.300(9)    1.742(8)   14.364(8)        1     1          1    -     -
d     C(10)       0.7024(18)      0.0652(4)      0.4738(3)    2.726(8)    1.346(8)   13.077(8)        1     1          1    -     -
d     C(11)       0.6033(16)      0.0941(3)      0.4328(2)    2.327(7)    1.943(6)   11.946(6)        1     1          1    -     -
d     C(12)       0.3926(15)      0.1485(3)      0.4358(2)    1.425(6)    3.066(6)   12.028(6)        1     1          1    -     -
d     C(13)       0.7334(17)      0.0674(4)      0.3859(3)    2.910(7)    1.392(8)   10.651(8)        1     1          1    -     -
d     C(14)       0.7093(18)      0.1209(4)      0.2659(2)    2.876(8)    2.496(8)    7.339(6)        1     1          1    -     -
d     C(15)       0.8322(17)      0.1061(3)      0.2177(2)    3.429(7)    2.190(6)    6.009(6)        1     1          1    -     -
d     C(16)       1.0125(17)      0.0501(3)      0.2107(2)    4.203(7)    1.034(6)    5.816(6)        1     1          1    -     -
d     C(17)       1.1162(17)      0.0387(3)      0.1635(3)    4.673(7)    0.799(6)    4.513(8)        1     1          1    -     -
d     C(18)       1.0462(17)      0.0789(3)      0.1250(3)    4.396(7)    1.629(6)    3.450(8)        1     1          1    -     -
d     C(19)       0.8638(18)      0.1322(3)      0.1332(3)    3.613(8)    2.729(6)    3.676(8)        1     1          1    -     -
d     C(20)       0.7566(18)      0.1463(4)      0.1794(3)    3.128(8)    3.020(8)    4.952(8)        1     1          1    -     -
 
cR    H(2)           0.02040        0.25130        0.32940     -0.1033      5.1882      9.0918        1     1          1    -     -
cR    H(2A)          1.01990        0.02110        0.27160      4.1994      0.4356      7.4964        1     1          1    -    D-H
cR    H(3)          -0.31450        0.33590        0.33950     -1.5396      6.9348      9.3705        1     1          1    -     -
cR    H(3A)          0.52860        0.13390        0.34790      2.0567      2.7644      9.6024        1     1          1    -    D-H
cR    H(4)          -0.45560        0.36900        0.41570     -2.1864      7.6182     11.4737        1     1          1    -     -
cR    H(5)          -0.26630        0.31970        0.48350     -1.4170      6.6004     13.3451        1     1          1    -     -
cR    H(8)           0.35700        0.14820        0.55590      1.2035      3.0597     15.3434        1     1          1    -     -
cR    H(9)           0.68130        0.06200        0.54770      2.5934      1.2800     15.1170        1     1          1    -     -
cR    H(10)          0.84030        0.03060        0.47140      3.3167      0.6318     13.0111        1     1          1    -     -
cR    H(14)          0.58110        0.15680        0.27000      2.3260      3.2372      7.4523        1     1          1    -     -
cR    H(18)          1.12060        0.07010        0.09420      4.7321      1.4472      2.6000        1     1          1    -     -
cR    H(20)          0.63430        0.18290        0.18440      2.6027      3.7761      5.0896        1     1          1    -     -
 
                                                         =============
******************************************************** Residue =   2 *************************************************************
                                                         =============
 
------------------------------------------------------------------------------------------------------------------------------------
Flags Label         Fractional Coordinates (x,y,z)          Orthogonal Coordinates (XO,YO,ZO)   Site SSN*SSOF =    S.O.F   Move Type
------------------------------------------------------------------------------------------------------------------------------------
d     O(3)          0.329(3)      0.2698(5)      0.2437(3)   1.264(13)   5.570(10)    6.726(8)        1     1          1    -    D/A
d     N(5)          0.164(2)      0.3490(4)      0.1934(3)    0.589(9)    7.205(8)    5.338(8)        1     1          1    -    D/A
d     C(21)         0.205(4)      0.3236(8)      0.2361(4)   0.739(17)   6.681(17)   6.517(11)        1     1          1    -     -
d     C(22)         0.276(4)      0.3144(7)      0.1490(5)   1.093(17)   6.491(14)   4.113(14)        1     1          1    -     -
d     C(23)         0.022(4)      0.4102(6)      0.1845(7)  -0.013(17)   8.469(12)   5.092(19)        1     1          1    -     -
 
cR    H(21)          0.13690        0.34700        0.26270      0.4329      7.1640      7.2508        1     1          1    -     -
cR    H(22A)         0.22770        0.34000        0.12080      0.9028      7.0195      3.3342        1     1          1    -     -
cR    H(22B)         0.49880        0.30820        0.15170      2.0429      6.3629      4.1871        1     1          1    -     -
cR    H(22C)         0.17430        0.27310        0.14630      0.6599      5.6383      4.0380        1     1          1    -     -
cR    H(23A)         0.01760        0.41880        0.15030     -0.0117      8.6463      4.1484        1     1          1    -     -
cR    H(23B)        -0.18860        0.40970        0.19610     -0.9190      8.4585      5.4125        1     1          1    -     -
cR    H(23C)         0.13960        0.44340        0.20100      0.4801      9.1542      5.5478        1     1          1    -     -
                                                                                            "m         "  PLATON-GEOMETRY  Page    4
====================================================================================================================================
 
   Ordered Structure                                  Unit Cell Contents (Based on Contents of Atom List, that may be Incomplete)
====================================================================================================================================
Resd Site  X(cen) Y(cen) Z(cen)  Mol.Wt S.O.F   Z      C     H   Br    N    O
====================================================================================================================================
  1     1  0.685  0.121  0.277   500.14     1   4     20    12    2    4    2
  2     1  0.200    1/3  0.201    73.10     1   4      3     7    -    1    1
                              ------------------------------------------------------------------------------------------------------
        Unit Cell Weight =      2292.93               92    76    8   20   12
 
 Calculated Analysis (%) =                          48.2   3.3 27.9 12.2  8.4
 
          Moiety_Formula = C20 H12 Br2 N4 O2, C3 H7 N O
 
             Sum_Formula = C23 H19 Br2 N5 O3
 
          Formula_Weight =      573.23 [Note: Based on SHELXL97 Atomic Weights]
 
               Formula_Z =           4
 
            SpaceGroup_Z =           4  ===>  Z' =  4 /  4 =   1.000
 
      Calculated Density =   1.5643(3) g cm-3 [= Mg m-3]                              ** WARNING **
                                                                           Please Check the Derived Crystal Data.
                  F(000) =      1144.0 [    1142.16]                       They may be Incorrect for Disordered,
                                                                           Incomplete or Polymeric Structures.
                mu(MoKa) =       33.64 cm-1 =   3.364 mm-1
 
 
        Predicted Volume =      2296.4[    2295.3] Ang**3, 298[293]K - (D.W.M. Hofmann (2002). Acta Cryst. B58, 489-493)
 
Note on F000: The first number is a pure electron count, the second number between [] is calculated from f,f' & f"
                                                                                            "m         "  PLATON-H-BONDS   Page    5
====================================================================================================================================
Analysis of Potential Hydrogen Bonds and Schemes with d(D...A) < R(D)+R(A)+0.50, d(H...A) < R(H)+R(A)-0.12 Ang., D-H...A > 100.0 Deg
====================================================================================================================================
Note: - ARU codes in [] are with reference to the Coordinates printed above (Possibly transformed, when MOVE .NE. 1.555)
====================================================================================================================================
 
Nr Typ Res Donor --- H....Acceptor [    ARU  ]      D - H      H...A      D...A  D - H...A    A..H..A* A'..H..A" Sum(XY,YZ)  Sum(XZ)
------------------------------------------------------------------------------------------------------------------------------------
 1 Intra 1 O(2)  --H(2A)  ..N(4)   [         ]       0.82       1.88   2.598(8)        145
 2 Intra 1 N(3)  --H(3A)  ..N(2)   [         ]       0.86       1.94   2.658(8)        140
 
 3 Intra 1 C(10) --H(10)  ..O(1)   [         ]       0.93       2.39  2.749(10)        103
 4       2 C(23) --H(23C) ..O(2)   [  2655.01]       0.96       2.28  3.226(17)        168
 
Translation of ARU-Code to CIF and Equivalent Position Code
===========================================================
   [  2655.] = [  2_655] =3/2-x,1/2+y,1/2-z
 
For C--H...Acceptor Interactions See: Th. Steiner, Cryst. Rev, (1996), 6, 1-57
 
H-Bond classification [G.A.Jeffrey, H.Maluszynska & J.Mitra., Int.J.Biol.Macromol.(1985),7,336-348]
------------------------------------------------------------------------------------------------------------------------------------
2-Centre   (linear)     D-H...X most prob. angle 160 deg  - also: G.A.Jeffrey & W.Saenger, Hydrogen Bonding in Biological Structures
3-Centre (bifurcated)   SUM of 3 angl. about H = 360 deg                    Springer-Verlag, Berlin, 1991, pp 20.
4-Centre (trifurcated)
 
Analysis of Potential Donor/Acceptor Atoms -- (Major Disorder Form Only)
====================================================================================================================================
 
At.Nr  D/A    #Cov.Bonds    # H     #D-H..A   #A..H   #A..H-C  Sum(A-H)   Sum(A-X)
------------------------------------------------------------------------------------------------------------------------------------
   1   Br(1)         1        -        0        0        0        0        1
   2   Br(2)         1        -        0        0        0        0        1
   3   O(1)          1        -        0        0        1        1        2
   4   O(2)          2      1 H        1        0        1        2        3
   5   O(3)          1        -        0        0        0        0        1
   6   N(1)          2        -        0        0        0        0        2
   7   N(2)          2        -        0        1        0        1        3
   8   N(3)          3      1 H        1        0        0        1        3
   9   N(4)          2        -        0        1        0        1        3
  10   N(5)          3        -        0        0        0        0        3
                                                                                            "m         "  PLATON-H-BONDS   Page    6
====================================================================================================================================
Analysis of Hydrogen Bonded Molecular Aggregates (See also Acta Cryst. B36, 1980, 2113 - 2115) -- (Major Disorder Component Only)
====================================================================================================================================
 
 
                    Coordinates of Donor and Acceptor Atoms                                Coordinates of D/A-Bonded Atom(s)
                    =======================================                                =================================
 
  D/A I  [    ARU  ]      X      Y      Z   --  D/A J  [    ARU  ]      X      Y      Z   Atom K     X      Y      Z   I..J--K Angle
------------------------------------------------------------------------------------------------------------------------------------
  O(2)   [  1555.01],  1.0923 0.0087 0.2459 >>  N(4)   [  1555.01],  0.7776 0.0848 0.3019 N(3)    0.6549 0.1017 0.3459          153
                                                                                          C(14)   0.7093 0.1209 0.2659           90
  N(4)   [  1555.01],  0.7776 0.0848 0.3019 <<  O(2)   [  1555.01],  1.0923 0.0087 0.2459 C(16)   1.0125 0.0501 0.2107           85
                                                                                          H(2A)   1.0199 0.0211 0.2716           24
  N(3)   [  1555.01],  0.6549 0.1017 0.3459 >>  N(2)   [  1555.01],  0.2851 0.1793 0.3960 C(1)    0.0875 0.2287 0.4018          155
                                                                                          C(12)   0.3926 0.1485 0.4358           87
  N(2)   [  1555.01],  0.2851 0.1793 0.3960 <<  N(3)   [  1555.01],  0.6549 0.1017 0.3459 N(4)    0.7776 0.0848 0.3019          148
                                                                                          C(13)   0.7334 0.0674 0.3859           92
                                                                                          H(3A)   0.5286 0.1339 0.3479           28
                                                                                            "m         "  PLATON-H-BONDS   Page    7
====================================================================================================================================
Analysis of the (Cooperative) Hydrogen Bond Network  (i.e. (In)Finite O-H...O-H...O-H..  Chains and/or Rings (Max = 18 Membered))
====================================================================================================================================
 
 
                                                         ============
******************************************************** NetworK =  1 **************************************************************
                                                         ============
 
  Code Acc    Donor Atom          X       Y       Z       Acceptor Atom       X       Y       Z up to BondCode(s) of Forward Link(s)
------------------------------------------------------------------------------------------------------------------------------------
 1.555      O(2)  [  1555.01]  1.0923  0.0087  0.2459   N(4)  [  1555.01]  0.7776  0.0848  0.3019
            H(2A)              1.0199  0.0211  0.2716
 
                                                         ============
******************************************************** NetworK =  2 **************************************************************
                                                         ============
 
  Code Acc    Donor Atom          X       Y       Z       Acceptor Atom       X       Y       Z up to BondCode(s) of Forward Link(s)
------------------------------------------------------------------------------------------------------------------------------------
 2.555      N(3)  [  1555.01]  0.6549  0.1017  0.3459   N(2)  [  1555.01]  0.2851  0.1793  0.3960
            H(3A)              0.5286  0.1339  0.3479
 
                                            ------------------------------
 
Hydrogen Bonds are Coded as N.IJK Where N       = Sequence Number of Hydrogen Bond (NOTE: New Hbond Numbering system)
                                        I - 5   = Nr of Translation Units Along A-Axis
                                        J - 5   = Nr of Translation Units Along B-Axis
                                        K - 5   = Nr of Translation Units Along C-Axis
 
Ring Closure Links are Indicated with 'R' and Infinite Chain Links With 'T'
:: Instruction CALC    NOT allowed at this point
                                                                                            "          "  PLATON-SUMMARY   Page    8
====================================================================================================================================
 
 
                                                          ===========
********************************************************* N O T I C E **************************************************
                                                          ===========
 
- PLATON Reference : Spek, A.L. (2003). J. Appl. Cryst. 36, 7-13.
                     Spek, A.L. (2009). Acta Cryst. D65, 148-155.
 
- Output Values (Esd) may have  been set to 99, 999 or 9999 to Avoid Format Overflow
 
- Derived Parameter SU's (= Esd's) may be Incorrect in Cases where Covariances in the Atom Parameters should have been taken
  into Account (e.g. Those Involving Atoms That were Refined with Constraints)
 
- ROUNDING, in particular of the Input Coordinate Data, may give deviating values for derived geometry parameters.
  However, differences should be within the associated esd-range.
 
- PLATON is NOT a Finished Program. The Implementation of Additional Options is Planned. Some of the More Advanced
  Features are Experimental and may Contain Loose Ends.
 
- The Communication of Glitches Encountered will be Appreciated: E-mail: a.l.spek@uu.nl
 
- Recent versions of PLATON may be obtained from http://www.platonsoft.nl/xraysoft
 
- More INFO can be found on http://www.platonsoft.nl/
 
 
 
:: Input Xtal Data from File 3c.cif - Data Type CIF
 
:: NORMAL END of PLATON :     8 Pages on FILE 3c.lis
 
