# Supplementary material for: Synthesis, Crystal Structure and Bioactivity of Phenazine-1-carboxylic Acylhydrazone Derivatives
Source: Molecules. 2021 Sep 1;26(17):5320. doi: 10.3390/molecules26175320 (PMC8434039; doi:10.3390/molecules26175320)
Supplement: Supplementary file 1 [file molecules-26-05320-s001.zip › cif and checkcif/cif and checkcif/3c_shelxl.hkl]

  -1   1   0   21.27    1.58
  -1   1   0   21.31    1.59
  -2   2   0   30.62    2.25
  -2   2   0   28.85    2.20
  -3   3   0    4.77    0.55
  -3   3   0    3.89    0.63
  -4   4   0    0.81    0.62
  -4   4   0    0.21    0.44
  -5   5   0   -0.24    0.85
  -5   4   0    1.85    0.83
  -4   3   0    0.65    0.46
  -4   3   0    1.88    0.72
  -3   2   0   11.13    1.12
  -3   2   0   10.89    1.05
  -2   1   0    9.63    0.84
  -2   1   0    8.20    0.81
  -1   0   0   -0.25    0.13
   1   0   0   -0.35    0.12
   0  -1   0    0.03    0.02
   0   1   0    0.01    0.02
  -1   2   0  442.20   31.01
  -1   2   0  449.29   32.68
  -1   2   0  468.03   32.69
  -2   3   0   54.98    3.94
  -2   3   0   52.25    3.81
  -3   4   0    9.49    1.05
  -3   4   0   11.16    0.97
  -4   5   0    0.83    0.71
  -5   3   0    1.11    0.89
  -4   2   0   12.40    1.33
  -4   2   0   13.01    1.23
  -3   1   0   31.48    2.44
  -3   1   0   30.53    2.37
   2   0   0  211.68   15.35
   1   1   0   19.70    1.50
   0  -2   0    1.59    0.15
   0  -2   0    1.69    0.14
   0   2   0    1.31    0.13
   0   2   0    1.55    0.15
   1  -3   0   20.64    1.50
  -1   3   0   20.00    1.51
  -1   3   0   20.55    1.48
  -2   4   0   27.64    2.00
  -2   4   0   25.12    1.98
  -2   4   0   26.60    1.98
  -3   5   0    1.04    0.31
  -3   5   0    0.91    0.48
  -4   6   0    0.85    0.69
  -5   2   0   -0.15    0.76
  -4   1   0   -0.01    0.48
  -4   1   0    0.09    0.62
  -3   0   0   -0.30    0.37
  -3   0   0   -0.11    0.45
   2   1   0    8.91    0.85
   1   2   0  443.60   32.03
   0  -3   0   -0.19    0.07
   0  -3   0    0.01    0.08
   0   3   0    0.02    0.07
   0   3   0   -0.04    0.08
  -1   4   0   94.39    6.64
  -1   4   0   97.34    6.95
  -2   5   0  120.30    8.19
  -2   5   0  105.48    8.19
  -3   6   0    1.58    0.35
  -3   6   0    0.73    0.48
  -4   7   0    0.09    0.62
  -5   1   0    0.07    0.80
  -4   0   0   -0.25    0.48
  -4   0   0   -0.39    0.62
  -3  -1   0   32.11    2.57
   2   2   0   30.80    2.37
   1   3   0   20.93    1.62
   0  -4   0    4.80    0.40
   0  -4   0    4.73    0.43
   0   4   0    4.63    0.39
   0   4   0    4.51    0.43
  -1   5   0   33.59    2.46
  -1   5   0   35.40    2.53
  -2   6   0   83.76    5.92
  -2   6   0   80.69    5.72
  -2   6   0   80.03    5.91
  -3   7   0    0.83    0.56
  -3   7   0    0.83    0.28
  -4   8   0    4.31    0.90
  -5   0   0    0.20    0.78
  -4  -1   0   -0.41    0.52
  -4  -1   0    0.09    0.61
   3   2   0   10.48    1.07
   2   3   0   53.79    4.03
   1   4   0   95.37    6.14
   1   4   0   71.72    5.81
   0  -5   0   -0.10    0.13
   0   5   0   -0.13    0.14
   0   5   0    0.20    0.15
   1  -6   0   62.69    4.45
  -1   6   0   60.06    4.28
  -1   6   0   61.08    4.46
  -2   7   0   26.76    1.91
  -2   7   0   25.11    1.89
  -2   7   0   25.55    1.98
  -3   8   0    1.88    0.61
  -4   9   0    3.45    0.88
  -5  -1   0    0.22    0.78
  -4  -2   0   13.30    1.37
  -4  -2   0   12.08    1.36
   3   3   0    4.63    0.70
   2   4   0   28.20    2.24
   1   5   0   33.11    2.29
   1   5   0   26.56    2.17
   0   6   0   94.02    6.26
   0   6   0   87.78    6.62
   1  -7   0    0.53    0.14
  -1   7   0    0.32    0.15
  -1   7   0    0.18    0.22
  -2   8   0  123.45    8.75
  -2   8   0  117.93    8.41
  -3   9   0   14.03    1.35
  -4  10   0    1.54    0.72
  -5  -2   0    0.16    0.70
  -5  -2   0    0.22    0.81
  -4  -3   0    1.08    0.64
   3   4   0   11.03    1.17
   2   5   0  116.70    8.58
  -1  -6   0   54.27    4.47
   1   6   0   57.92    4.01
   1   6   0   58.88    4.21
   0   7   0   -0.11    0.19
   0   7   0   -0.13    0.18
   1  -8   0    3.73    0.36
  -1   8   0    4.32    0.47
  -1   8   0    3.63    0.38
  -2   9   0    4.80    0.61
  -3  10   0    1.00    0.54
  -4  11   0    0.08    0.67
  -5  -3   0   -0.58    0.78
  -5  -3   0    0.60    0.76
  -4  -4   0    0.74    0.66
   3   5   0    0.58    0.49
   2   6   0   80.38    5.98
  -1  -7   0    0.41    0.13
   1   7   0    0.37    0.28
   1   7   0   -0.05    0.29
   0   8   0  169.85   11.24
   0   8   0  157.04   11.87
  -1   9   0   18.47    1.42
  -1   9   0   18.99    1.45
  -2  10   0   12.31    1.13
  -3  11   0    2.80    0.69
  -4  12   0    2.97    0.89
  -5  -4   0    2.04    0.88
  -5  -4   0    1.93    0.87
  -4  -5   0    0.96    0.72
   3   6   0    0.81    0.56
   2   7   0   25.86    2.10
  -1  -8   0    2.15    0.28
   1   8   0    4.66    0.50
   1   8   0    3.53    0.50
   0   9   0   -0.35    0.24
   0   9   0    0.21    0.24
  -1  10   0    0.26    0.29
  -1  10   0   -0.12    0.23
  -2  11   0    3.46    0.37
  -2  11   0    4.22    0.60
  -3  12   0    3.37    0.69
  -4  13   0    0.70    0.71
  -5  -5   0   -0.34    0.79
  -5  -5   0    0.52    0.83
   4   6   0    0.09    0.65
   3   7   0    1.39    0.62
  -2  -8   0  117.62    9.31
   2   8   0  117.61    8.68
   1   9   0   21.82    1.59
   1   9   0   18.75    1.65
   0  10   0    0.77    0.29
   0  10   0    1.17    0.34
  -1  11   0    1.39    0.40
  -1  11   0    0.92    0.30
   2 -12   0    0.27    0.17
  -2  12   0    0.63    0.23
  -2  12   0    0.44    0.45
  -3  13   0    3.88    0.75
  -4  14   0   -0.84    0.77
  -5  -6   0    1.49    0.89
   4   7   0    0.73    0.70
   3   8   0    1.95    0.62
  -2  -9   0    6.78    0.66
   2   9   0    4.47    0.78
   1  10   0    0.27    0.40
   1  10   0   -0.39    0.34
   0  11   0   -0.09    0.26
   0  11   0    0.09    0.30
  -1  12   0   30.19    2.14
  -1  12   0   26.91    2.19
  -2  13   0    0.55    0.26
  -2  13   0    0.81    0.48
  -3  14   0    0.73    0.62
  -4  15   0   -0.12    0.76
   4   8   0    2.45    0.82
   3   9   0   13.99    1.48
  -2 -10   0    8.86    0.86
   2  10   0    9.46    1.16
   2  10   0    9.68    1.04
   1  11   0    0.56    0.40
   1  11   0    0.41    0.42
   0  12   0    1.17    0.41
   0  12   0    1.62    0.36
  -1  13   0    8.66    0.85
  -1  13   0    8.35    0.83
  -2  14   0   12.22    1.02
  -2  14   0   10.75    1.13
  -3  15   0    1.76    0.75
  -4  -9   0    3.50    0.81
   4   9   0    2.95    0.94
  -3 -10   0    0.85    0.50
   3  10   0    1.35    0.63
  -2 -11   0    3.28    0.40
   2  11   0    3.66    0.70
   2  11   0    0.90    0.70
   1  12   0   25.82    2.28
   1  12   0   31.00    2.17
   0  13   0    0.17    0.39
   0  13   0    0.40    0.34
  -1  14   0   14.32    1.26
  -1  14   0   12.62    1.24
  -2  15   0    0.18    0.51
  -2  15   0    0.57    0.32
  -3  16   0    0.36    0.64
  -4 -10   0    2.58    0.77
   4  10   0    2.16    0.88
  -3 -11   0    3.00    0.58
   3  11   0    1.36    0.79
  -2 -12   0    0.21    0.28
   2  12   0   -0.42    0.65
   2  12   0    0.02    0.55
   1  13   0    8.84    0.93
   1  13   0    7.68    0.97
   0  14   0   78.60    5.93
   0  14   0   80.23    5.57
  -1  15   0    7.54    0.87
  -1  15   0    7.66    0.85
  -2  16   0    8.61    1.05
  -3  17   0    0.69    0.78
  -4 -11   0    0.28    0.68
   4  11   0    0.95    0.86
  -3 -12   0    2.24    0.53
   3  12   0    1.41    0.70
   2  13   0   -0.62    0.69
   2  13   0    1.08    0.56
   1  14   0   11.56    1.28
   1  14   0   14.50    1.25
   0  15   0   -0.03    0.46
   0  15   0   -0.09    0.46
  -1  16   0    0.70    0.59
  -1  16   0    0.63    0.45
  -2  17   0    8.16    1.01
  -3  18   0    2.20    0.81
   4  12   0    2.21    1.00
   3  13   0    4.65    0.91
   2  14   0    7.31    1.21
   2  14   0    9.01    1.10
   1  15   0    6.65    0.95
   1  15   0    6.79    0.92
   0  16   0   -0.60    0.46
   0  16   0   -0.40    0.48
  -1  17   0    5.67    0.77
  -1  17   0    4.61    0.73
  -2  18   0   -0.11    0.62
  -3  19   0   -0.09    0.72
   4  13   0    1.47    0.94
   3  14   0    0.78    0.82
   2  15   0   -1.55    0.71
   2  15   0    1.16    0.69
   1  16   0    0.27    0.62
   1  16   0    0.99    0.68
   0  17   0    0.23    0.54
   0  17   0    0.65    0.54
  -1  18   0    1.71    0.64
  -1  18   0    0.78    0.56
  -2  19   0    3.74    0.89
  -3  20   0   -0.89    0.87
   4  14   0   -0.90    0.93
   3  15   0    1.69    0.89
   2  16   0    5.22    1.15
   2  16   0    6.82    1.04
   1  17   0    5.09    0.90
   1  17   0    4.94    0.88
   0  18   0   17.81    1.68
   0  18   0   16.74    1.51
  -1  19   0    0.62    0.58
  -1  19   0    0.84    0.58
  -2  20   0   -0.99    0.65
   4  15   0    1.38    1.07
   3  16   0    0.37    0.77
   2  17   0    7.60    1.11
   2  17   0    7.10    1.26
   1  18   0    0.80    0.64
   1  18   0    0.54    0.63
   0  19   0   -0.08    0.53
   0  19   0    0.70    0.63
  -1  20   0   11.67    1.27
  -1  20   0   12.37    1.31
  -2  21   0    1.83    0.80
   3  17   0   -0.30    0.88
   2  18   0    1.18    0.93
   2  18   0    1.01    0.87
   1  19   0    0.82    0.76
   1  19   0    0.75    0.75
   0  20   0    0.48    0.68
   0  20   0   -0.11    0.67
  -1  21   0    2.04    0.73
  -1  21   0    1.51    0.71
  -2  22   0   -0.27    0.84
   3  18   0    2.57    1.08
   2  19   0    2.57    0.95
   2  19   0    0.41    0.92
   1  20   0   12.13    1.39
   1  20   0   11.94    1.50
   0  21   0   -0.55    0.70
   0  21   0    0.05    0.74
  -1  22   0   -0.34    0.70
  -1  22   0    0.30    0.67
   3  19   0   -0.29    1.01
   2  20   0   -0.35    0.93
   2  20   0   -0.06    0.94
   1  21   0    1.98    0.93
   1  21   0    0.74    0.83
   0  22   0    6.65    1.03
   0  22   0    7.04    1.16
  -1  23   0    0.39    0.70
   3  20   0    0.20    1.01
   2  21   0    3.87    1.08
   2  21   0    2.45    1.01
   1  22   0   -0.40    0.82
   1  22   0    0.56    0.91
   0  23   0    0.48    0.81
   0  23   0   -0.06    0.87
  -1  24   0    1.80    0.86
   2  22   0    1.67    1.08
   2  22   0    0.26    0.95
   1  23   0    0.77    0.90
   1  23   0    1.80    0.92
   0  24   0    0.39    0.89
   0  24   0    1.75    0.96
   1  24   0    0.98    1.06
   1  24   0    0.29    0.88
   1  24   1    3.58    1.04
   1  24   1    1.72    1.09
   0  24   1    0.88    0.88
   0  24   1    1.08    0.96
   1  23   1    3.24    1.06
   1  23   1    1.20    0.92
   2  22   1    0.95    1.08
   2  22   1    1.39    1.11
  -1  24   1    1.12    0.85
   0  23   1    0.19    0.84
   0  23   1    0.79    0.84
   1  22   1    0.43    0.92
   1  22   1   -0.68    0.81
   2  21   1    2.77    1.13
   2  21   1    2.36    1.03
  -1  23   1    0.41    0.78
   0  22   1    3.60    0.94
   0  22   1    4.41    0.98
   1  21   1    0.23    0.81
   1  21   1    1.11    0.81
   2  20   1    0.33    0.93
   2  20   1   -0.49    0.95
   3  19   1    0.28    0.89
  -1  22   1    0.29    0.73
   0  21   1    4.44    0.96
   0  21   1    4.27    0.91
   1  20   1    0.50    0.77
   1  20   1    0.73    0.77
   2  19   1   -0.15    0.92
   2  19   1    0.83    0.85
   3  18   1    0.37    0.94
  -2  22   1    0.44    0.84
  -1  21   1    9.57    1.14
  -1  21   1    8.18    1.09
   0  20   1    3.45    0.83
   0  20   1    1.91    0.67
   1  19   1   -0.68    0.67
   1  19   1    0.28    0.68
   2  18   1    6.03    1.14
   2  18   1    5.67    1.14
   3  17   1    2.94    1.03
  -2  21   1    3.20    0.86
  -1  20   1    1.01    0.68
  -1  20   1    0.49    0.61
   0  19   1    4.42    0.78
   0  19   1    6.55    0.95
   1  18   1   -0.42    0.67
   1  18   1   -0.04    0.66
   2  17   1    2.66    0.89
   2  17   1    1.04    0.92
   3  16   1   -0.26    0.73
   4  15   1    0.87    0.90
  -2  20   1    0.34    0.81
  -1  19   1    9.88    1.16
  -1  19   1   11.35    1.19
   0  18   1   11.57    1.17
   0  18   1   12.71    1.33
   1  17   1    0.51    0.65
   1  17   1    0.31    0.59
   2  16   1    1.45    0.95
   2  16   1    2.76    0.85
   3  15   1    1.03    0.86
   4  14   1    1.57    1.03
  -3  20   1   -0.40    0.88
  -2  19   1    1.74    0.81
  -1  18   1    0.46    0.54
  -1  18   1    0.38    0.52
   0  17   1    0.35    0.50
   0  17   1   -0.21    0.54
   1  16   1   14.61    1.37
   1  16   1   13.20    1.41
   2  15   1    4.11    1.05
   2  15   1    4.46    0.92
   3  14   1    0.48    0.79
   4  13   1    1.35    0.97
  -3  19   1    3.01    0.88
  -2  18   1    0.60    0.72
  -1  17   1    0.64    0.59
  -1  17   1    0.45    0.47
   0  16   1    9.08    1.03
   0  16   1    8.59    0.91
   1  15   1   12.81    1.33
   1  15   1   11.80    1.21
   2  14   1   -0.65    0.74
   2  14   1   -0.12    0.60
   3  13   1    9.59    1.29
   4  12   1    1.00    0.91
  -3  18   1    0.99    0.74
  -2  17   1    6.34    0.95
  -1  16   1    8.58    0.97
  -1  16   1   10.65    1.02
   0  15   1   -0.19    0.40
   0  15   1   -0.06    0.44
   1  14   1   17.75    1.65
   1  14   1   19.11    1.62
   2  13   1    0.56    0.63
   2  13   1    0.26    0.75
   3  12   1    6.09    1.04
  -3 -12  -1    5.97    0.76
   4  11   1    2.39    0.95
  -4 -11  -1    4.39    0.85
  -3  17   1    0.19    0.69
  -2  16   1    1.37    0.60
  -1  15   1   21.59    1.67
  -1  15   1   18.23    1.67
   0  14   1   -0.20    0.36
   0  14   1   -0.11    0.39
   1  13   1    0.57    0.45
   1  13   1    0.10    0.51
   2  12   1   -1.05    0.62
   2  12   1    0.94    0.52
  -2 -12  -1   -0.54    0.24
   3  11   1    1.26    0.66
  -3 -11  -1    2.55    0.55
   4  10   1   -0.29    0.68
  -4 -10  -1    1.11    0.66
  -3  16   1    0.26    0.74
  -2  15   1    3.78    0.48
  -2  15   1    4.74    0.75
  -1  14   1    1.27    0.51
  -1  14   1    1.29    0.41
   0  13   1  120.50    8.25
   0  13   1  117.49    8.74
   1  12   1   38.13    2.62
   1  12   1   31.48    2.71
   2  11   1   17.43    1.91
   2  11   1   21.26    1.84
  -2 -11  -1   21.27    1.70
   3  10   1    0.14    0.62
  -3 -10  -1    0.22    0.46
   4   9   1    0.77    0.82
  -3  15   1    2.04    0.70
  -2  14   1   -0.23    0.23
  -2  14   1    0.77    0.50
  -1  13   1    2.31    0.42
  -1  13   1    2.35    0.53
   0  12   1   10.73    1.02
   0  12   1    9.80    0.90
   1  11   1    2.50    0.55
   1  11   1    2.89    0.52
   2  10   1    8.97    1.04
   2  10   1    8.10    1.14
  -2 -10  -1    9.97    0.89
   3   9   1   32.84    2.77
   4   8   1    0.38    0.75
  -4  15   1   -0.54    0.74
  -3  14   1    1.70    0.74
  -2  13   1   46.53    3.40
  -1  12   1    0.81    0.37
  -1  12   1    0.12    0.28
   0  11   1    0.94    0.36
   0  11   1    1.92    0.39
   1  10   1  114.77    7.42
   1  10   1   97.87    7.82
   2   9   1   15.79    1.44
  -2  -9  -1   13.86    1.26
   3   8   1    0.54    0.60
   4   7   1    1.54    0.75
  -4  -7  -1    0.85    0.83
  -5  -6  -1    0.16    0.88
  -4  14   1   -0.24    0.72
  -3  13   1    2.99    0.75
  -2  12   1    8.84    0.92
  -1  11   1   26.08    1.97
  -1  11   1   26.30    2.01
   0  10   1   17.93    1.34
   0  10   1   17.10    1.45
   1   9   1   21.96    1.62
   1   9   1   19.62    1.72
   2   8   1  164.32   12.04
   3   7   1    1.05    0.54
  -4  -6  -1    1.62    0.81
  -5  -5  -1   -0.01    0.85
  -5  -5  -1    0.86    0.87
  -4  13   1    1.52    0.87
  -3  12   1   11.02    1.17
  -2  11   1    1.72    0.50
  -1  10   1   41.67    3.06
  -1  10   1   40.61    2.95
   0   9   1   44.05    3.02
   0   9   1   41.78    3.22
   1   8   1    4.69    0.60
   1   8   1    6.52    0.67
   2   7   1    3.98    0.61
   3   6   1   -0.24    0.52
  -4  -5  -1   -0.30    0.68
  -5  -4  -1    1.72    0.89
  -5  -4  -1    0.30    0.80
  -4  12   1   -0.21    0.68
  -3  11   1    6.87    0.93
  -2  10   1    0.71    0.40
  -1   9   1   59.40    4.36
  -1   9   1   59.63    4.17
   0   8   1   43.28    3.38
   0   8   1   47.54    3.19
   1   7   1   25.17    1.96
   1   7   1   27.59    1.88
  -1  -7  -1   23.46    1.96
   2   6   1   30.98    2.45
   3   5   1   11.79    1.23
  -4  -4  -1    1.61    0.73
  -5  -3  -1   -0.57    0.72
  -5  -3  -1    0.12    0.78
  -4  11   1    0.67    0.79
  -3  10   1   -0.01    0.49
  -2   9   1   20.76    1.67
  -1   8   1    2.37    0.35
  -1   8   1    2.74    0.29
   1  -8  -1    2.46    0.27
   0   7   1    0.30    0.18
   0   7   1    0.31    0.20
   1   6   1    1.85    0.41
   1   6   1    1.33    0.31
   2   5   1   33.16    2.60
   3   4   1    3.42    0.66
  -4  -3  -1   14.52    1.54
  -5  -2  -1    0.59    0.74
  -5  -2  -1    0.64    0.83
  -4  10   1    0.25    0.74
  -3   9   1    0.87    0.57
  -2   8   1   31.81    2.35
  -1   7   1  232.12   16.93
  -1   7   1  238.29   16.09
   1  -7  -1  232.99   16.92
   0   6   1   63.58    4.81
   0   6   1   67.72    4.54
   1   5   1  281.55   19.49
   1   5   1  256.29   18.49
   2   4   1   25.23    2.03
   3   3   1    8.57    0.96
  -4  -2  -1    1.02    0.64
  -4  -2  -1    0.60    0.66
  -5  -1  -1    0.27    0.84
  -5  -1  -1   -0.44    0.70
  -4   9   1    0.25    0.69
  -3   8   1    9.76    1.04
  -2   7   1    2.91    0.46
  -1   6   1    3.29    0.30
  -1   6   1    3.70    0.38
   1  -6  -1    2.97    0.27
   0   5   1  321.25   23.97
   0   5   1  341.10   22.71
   0  -5  -1  333.21   23.97
   2   3   1   63.48    4.72
  -3  -2  -1    2.58    0.58
  -4  -1  -1    2.57    0.66
  -4  -1  -1    2.30    0.78
  -5   0  -1   -0.57    0.75
  -4   8   1    2.24    0.76
  -3   7   1   27.58    2.03
  -3   7   1   30.40    2.22
  -3   7   1   26.09    2.03
  -2   6   1    0.05    0.29
  -1   5   1   35.97    2.65
  -1   5   1   37.30    2.58
   0   4   1    5.08    0.42
   0   4   1    4.91    0.46
   0  -4  -1    5.26    0.46
   1   3   1  222.72   16.13
   2   2   1    5.37    0.62
  -3  -1  -1    2.22    0.53
  -4   0  -1    0.52    0.53
  -4   0  -1   -0.10    0.57
  -5   1  -1   -0.01    0.83
  -4   7   1    0.27    0.69
  -3   6   1    3.08    0.63
  -3   6   1    2.62    0.39
  -2   5   1   55.12    4.25
  -2   5   1   61.39    4.25
  -2   5   1   58.68    4.13
  -1   4   1    8.16    0.68
   0   3   1    5.58    0.42
   0   3   1    5.50    0.45
   0  -3  -1    5.32    0.45
   0  -3  -1    5.72    0.43
   1   2   1   11.01    0.89
   2   1   1    7.46    0.73
  -3   0  -1   39.37    2.92
  -3   0  -1   37.91    2.99
  -4   1  -1    2.46    0.77
  -4   1  -1    2.65    0.62
  -5   2  -1    0.42    0.84
  -4   6   1    8.54    1.13
  -3   5   1    0.24    0.26
  -3   5   1    0.51    0.50
  -2   4   1    0.72    0.19
  -2   4   1    1.20    0.35
  -2   4   1    1.23    0.22
  -1   3   1    0.29    0.15
  -1   3   1    0.09    0.07
   0   2   1   85.63    6.38
   0  -2  -1   86.35    6.38
   0  -2  -1   92.62    6.04
   1   1   1    5.88    0.54
  -2   0  -1    0.00    0.24
  -3   1  -1    2.84    0.49
  -3   1  -1    1.97    0.54
  -4   2  -1    1.34    0.70
  -4   2  -1    1.24    0.52
  -5   3  -1    0.91    0.90
  -4   5   1    1.42    0.69
  -3   4   1    9.34    0.99
  -3   4   1    9.16    0.87
  -2   3   1   17.20    1.31
  -2   3   1   16.33    1.29
  -1   2   1  112.64    7.97
  -1   2   1  110.65    7.59
  -1   2   1  107.72    7.97
   0   1   1   18.99    1.32
   0   1   1   17.35    1.52
   0  -1  -1   18.11    1.52
   0  -1  -1   19.46    1.40
   0  -1  -1   20.02    1.40
   0  -1  -1   20.26    1.33
  -1   0  -1    8.69    0.70
  -1   0  -1    8.33    0.70
  -2   1  -1    7.28    0.67
  -2   1  -1    6.37    0.68
  -3   2  -1    4.06    0.67
  -3   2  -1    2.75    0.49
  -4   3  -1   11.40    1.09
  -4   3  -1   10.00    1.21
  -5   4  -1    0.41    0.88
  -5   5   1    0.01    0.83
  -4   4   1    0.14    0.64
  -4   4   1   -0.79    0.37
  -3   3   1    4.33    0.66
  -3   3   1    3.60    0.50
  -2   2   1   21.67    1.63
  -2   2   1   20.29    1.61
  -1   1   1  250.88   18.20
  -1   1   1  247.69   17.27
   1  -1  -1  257.66   18.20
  -1   1  -1    6.12    0.52
  -1   1  -1    6.51    0.53
  -2   2  -1    3.91    0.43
  -2   2  -1    3.96    0.50
  -3   3  -1    8.13    0.94
  -3   3  -1    9.33    0.86
  -4   4  -1    2.10    0.76
  -4   4  -1    0.81    0.48
  -5   5  -1    0.29    0.86
  -5   4   1   -0.17    0.80
  -4   3   1    6.07    0.73
  -4   3   1    5.10    0.91
  -3   2   1   15.37    1.30
  -3   2   1   13.93    1.31
  -2   1   1   54.90    3.91
   2  -1  -1   55.95    4.09
  -1   0   1    0.02    0.12
   1   0  -1    0.07    0.12
   0  -1   1   19.40    1.29
   0   1  -1   18.63    1.37
   0   1  -1   17.76    1.29
   1  -2   1   10.91    0.84
  -1   2  -1   11.11    0.84
  -1   2  -1   11.01    0.86
  -2   3  -1   64.86    4.61
  -2   3  -1   65.61    4.78
  -3   4  -1    2.35    0.54
  -3   4  -1    2.73    0.43
  -4   5  -1    0.47    0.62
  -5   3   1   -1.02    0.73
  -4   2   1    3.32    0.74
  -4   2   1    1.70    0.54
  -3   1   1    2.42    0.49
  -3   1   1    2.73    0.59
   2   0  -1   -0.02    0.24
  -1  -1   1  243.82   17.89
   1   1  -1  251.13   17.89
   0  -2   1   88.61    6.31
   0  -2   1   86.95    5.97
   0   2  -1   86.61    6.31
   0   2  -1   86.69    5.97
   1  -3   1  214.00   15.48
  -1   3  -1  218.88   14.71
  -1   3  -1  210.43   15.49
  -2   4  -1   25.75    1.94
  -2   4  -1   26.13    1.96
  -3   5  -1   10.37    1.10
  -3   5  -1   12.20    1.03
  -4   6  -1    1.31    0.72
  -5   2   1    0.22    0.83
  -4   1   1    1.49    0.54
  -4   1   1    1.78    0.65
  -3   0   1   29.52    2.41
  -3   0   1   31.49    2.36
   2   1  -1   56.04    4.16
   1   2  -1  115.27    8.38
   0  -3   1    5.93    0.45
   0  -3   1    5.21    0.41
   0   3  -1    5.08    0.41
   0   3  -1    6.13    0.46
   1  -4   1  909.40   64.60
  -1   4  -1  916.96   64.59
  -1   4  -1  860.88   61.25
  -2   5  -1   31.90    2.29
  -2   5  -1   29.92    2.30
  -3   6  -1    0.22    0.33
  -3   6  -1    0.03    0.51
  -4   7  -1    0.01    0.69
  -5   1   1    0.41    0.75
  -4   0   1    0.67    0.51
  -4   0   1    0.60    0.63
   3   1  -1    2.44    0.53
   2   2  -1   20.77    1.67
   1   3  -1   -0.32    0.20
   0  -4   1    5.49    0.45
   0   4  -1    4.59    0.45
   0   4  -1    5.15    0.41
  -1   5  -1  289.98   20.89
  -1   5  -1  288.99   19.85
  -2   6  -1   34.87    2.43
  -2   6  -1   32.13    2.41
  -2   6  -1   31.70    2.41
  -3   7  -1    1.19    0.59
  -3   7  -1    2.10    0.38
  -4   8  -1    0.56    0.73
  -5   0   1    1.37    0.84
  -4  -1   1    0.57    0.65
  -4  -1   1    1.71    0.62
   3   2  -1   14.44    1.40
   2   3  -1   15.69    1.35
   1   4  -1    8.21    0.70
   1   4  -1    6.57    0.67
   0   5  -1  334.42   22.39
   0   5  -1  320.13   23.64
   1  -6   1    2.39    0.27
  -1   6  -1    2.40    0.26
  -1   6  -1    2.27    0.32
   2  -7   1    5.50    0.50
  -2   7  -1    4.21    0.62
  -2   7  -1    4.87    0.47
  -3   8  -1    1.13    0.58
  -3   8  -1    1.05    0.25
  -4   9  -1    1.13    0.74
  -5  -1   1    0.42    0.73
  -4  -2   1    3.06    0.74
  -4  -2   1    2.37    0.71
   3   3  -1    3.59    0.64
   2   4  -1    1.00    0.34
  -1  -5   1   36.11    2.73
   1   5  -1   29.01    2.45
   1   5  -1   36.79    2.60
   0   6  -1   68.57    4.61
   0   6  -1   64.83    4.88
   1  -7   1   25.82    1.95
  -1   7  -1   26.63    1.92
  -1   7  -1   26.92    1.97
   2  -8   1  156.93   11.46
  -2   8  -1  160.65   11.46
  -2   8  -1  157.60   10.97
  -3   9  -1   32.38    2.42
  -3   9  -1   29.38    2.22
  -4  10  -1    0.83    0.74
  -5  -2   1   -0.14    0.69
  -5  -2   1    0.04    0.78
  -4  -3   1    6.57    0.94
  -4  -3   1    5.22    0.93
   3   4  -1    8.33    0.96
   2   5  -1   58.98    4.43
  -1  -6   1    3.36    0.36
   1   6  -1    3.80    0.49
   1   6  -1    3.69    0.47
   0   7  -1    0.13    0.20
   0   7  -1    0.46    0.20
  -1   8  -1    5.05    0.55
  -1   8  -1    5.25    0.49
   2  -9   1   13.88    1.11
  -2   9  -1   14.62    1.24
  -2   9  -1   14.68    1.12
  -3  10  -1    0.69    0.59
  -4  11  -1    4.24    0.95
  -5  -3   1    1.21    0.83
  -5  -3   1    0.68    0.76
   4   4  -1    0.68    0.60
   3   5  -1    0.41    0.51
   2   6  -1    0.07    0.34
  -1  -7   1  254.78   19.41
   1   7  -1  234.83   17.93
   1   7  -1  250.86   16.99
   0   8  -1   44.41    3.31
   0   8  -1   44.38    3.11
  -1   9  -1   19.30    1.48
  -1   9  -1   18.83    1.47
   2 -10   1    9.48    0.81
  -2  10  -1    9.62    0.95
  -2  10  -1   10.82    0.84
  -3  11  -1    1.32    0.58
  -4  12  -1    1.25    0.84
  -5  -4   1    0.07    0.79
  -5  -4   1    0.81    0.82
   4   5  -1    1.51    0.72
   3   6  -1    2.77    0.66
  -2  -7   1    3.58    0.47
   2   7  -1    2.54    0.52
  -1  -8   1    1.03    0.23
   1   8  -1    2.74    0.43
   1   8  -1    1.99    0.42
   0   9  -1   41.32    3.24
   0   9  -1   44.79    3.04
  -1  10  -1  104.57    7.71
  -1  10  -1  106.99    7.34
   2 -11   1   22.21    1.74
  -2  11  -1   22.98    1.83
  -2  11  -1   24.11    1.76
  -3  12  -1    6.16    0.92
  -4  13  -1   -0.14    0.69
  -5  -5   1    0.18    0.78
  -5  -5   1    0.16    0.86
   4   6  -1    7.62    1.08
   3   7  -1   25.61    2.25
  -2  -8   1   31.94    2.71
   2   8  -1   35.10    2.67
  -1  -9   1   67.84    5.16
   1   9  -1   66.31    4.62
   1   9  -1   61.08    4.89
   0  10  -1   16.44    1.43
   0  10  -1   18.00    1.32
  -1  11  -1    2.66    0.39
  -1  11  -1    2.05    0.42
  -2  12  -1    0.11    0.44
  -2  12  -1    0.38    0.26
  -3  13  -1    6.41    0.95
  -4  14  -1    1.70    0.90
  -5  -6   1    0.02    0.85
   4   7  -1    2.37    0.79
   3   8  -1    9.34    1.13
  -2  -9   1   19.37    1.71
   2   9  -1   22.16    1.78
   1  10  -1   44.73    3.15
   1  10  -1   42.18    3.33
   0  11  -1    1.30    0.39
   0  11  -1    1.83    0.37
  -1  12  -1   34.49    2.61
  -1  12  -1   33.86    2.50
  -2  13  -1    1.09    0.32
  -2  13  -1    0.87    0.48
  -3  14  -1    0.25    0.68
  -4  15  -1    0.61    0.76
   4   8  -1    2.82    0.85
  -3  -9   1    1.09    0.51
   3   9  -1    0.52    0.61
  -2 -10   1    0.81    0.29
   2  10  -1    1.11    0.54
   2  10  -1    0.71    0.55
   1  11  -1   25.97    1.93
   1  11  -1   23.48    2.07
   0  12  -1   10.97    0.96
   0  12  -1   10.23    1.03
  -1  13  -1    0.13    0.38
  -1  13  -1    0.24    0.34
  -2  14  -1    0.26    0.31
  -2  14  -1    0.50    0.55
  -3  15  -1    1.67    0.78
  -4  -9   1    1.20    0.70
   4   9  -1   -0.03    0.76
  -3 -10   1    0.13    0.47
   3  10  -1    0.73    0.61
  -2 -11   1    1.41    0.32
   2  11  -1    0.73    0.60
   2  11  -1    0.86    0.57
   1  12  -1    1.30    0.52
   1  12  -1    0.91    0.49
   0  13  -1  128.15    8.69
   0  13  -1  122.55    9.22
  -1  14  -1   19.79    1.74
  -1  14  -1   22.06    1.71
  -2  15  -1    5.76    0.85
  -2  15  -1    5.21    0.62
  -3  16  -1    0.85    0.67
  -4 -10   1    0.69    0.71
   4  10  -1   -0.44    0.75
  -3 -11   1    7.67    0.90
   3  11  -1    6.70    1.07
  -2 -12   1    7.77    0.74
   2  12  -1    4.86    0.99
   2  12  -1    8.27    1.00
   1  13  -1    2.63    0.58
   1  13  -1    2.53    0.61
   0  14  -1    0.69    0.43
   0  14  -1   -0.06    0.43
  -1  15  -1   13.33    1.18
  -1  15  -1   11.75    1.17
  -2  16  -1    3.62    0.71
  -2  16  -1    3.54    0.56
  -3  17  -1    4.45    0.95
  -4 -11   1    1.05    0.72
   4  11  -1    0.46    0.85
  -3 -12   1   11.79    1.16
   3  12  -1   11.19    1.39
  -2 -13   1   43.18    3.61
   2  13  -1   50.70    3.62
   1  14  -1    1.41    0.59
   1  14  -1    1.05    0.57
   0  15  -1    0.07    0.46
   0  15  -1   -0.08    0.38
  -1  16  -1   15.65    1.41
  -1  16  -1   16.51    1.52
  -2  17  -1    1.95    0.74
  -3  18  -1    0.78    0.74
   4  12  -1    1.01    0.90
  -3 -13   1    2.59    0.58
   3  13  -1    3.59    0.90
   2  14  -1   -1.01    0.68
   2  14  -1    0.08    0.59
   1  15  -1   20.41    1.67
   1  15  -1   19.30    1.86
   0  16  -1    9.85    1.00
   0  16  -1    9.24    1.07
  -1  17  -1    0.09    0.57
  -1  17  -1    0.01    0.50
  -2  18  -1    5.02    0.84
  -3  19  -1    0.48    0.75
   4  13  -1    1.02    0.94
   3  14  -1    0.90    0.75
   2  15  -1    0.47    0.79
   2  15  -1    2.48    0.72
   1  16  -1    9.78    1.17
   1  16  -1    9.75    1.08
   0  17  -1   -0.39    0.52
   0  17  -1    0.80    0.54
  -1  18  -1    1.46    0.64
  -1  18  -1    0.14    0.52
  -2  19  -1    0.79    0.66
  -3  20  -1   -0.22    0.88
   4  14  -1    0.05    0.91
   3  15  -1    1.27    0.89
   2  16  -1   -1.36    0.66
   2  16  -1    0.70    0.73
   1  17  -1   -0.40    0.60
   1  17  -1    0.81    0.67
   0  18  -1   12.30    1.33
   0  18  -1   11.85    1.16
  -1  19  -1    0.20    0.56
  -1  19  -1   -0.06    0.55
  -2  20  -1    0.95    0.72
   4  15  -1    0.17    0.95
   3  16  -1   -0.10    0.87
   2  17  -1    4.56    0.99
   2  17  -1    3.10    1.01
   1  18  -1   -0.68    0.56
   1  18  -1   -0.53    0.65
   0  19  -1    4.26    0.80
   0  19  -1    4.84    0.89
  -1  20  -1    0.88    0.69
  -1  20  -1    0.77    0.62
  -2  21  -1    1.96    0.79
   3  17  -1    0.66    0.82
   2  18  -1   -1.88    0.78
   2  18  -1   -0.34    0.69
   1  19  -1   10.09    1.33
   1  19  -1    9.77    1.23
   0  20  -1    2.06    0.72
   0  20  -1    2.65    0.84
  -1  21  -1    1.26    0.70
  -1  21  -1    1.15    0.65
  -2  22  -1    1.01    0.79
   3  18  -1    1.97    0.95
   2  19  -1    1.31    0.92
   2  19  -1   -0.33    0.88
   1  20  -1    0.36    0.79
   1  20  -1   -0.50    0.74
   0  21  -1    4.11    0.93
   0  21  -1    3.48    0.78
  -1  22  -1   -0.32    0.69
  -1  22  -1    0.32    0.75
   3  19  -1    3.83    1.09
   2  20  -1   -0.90    0.80
   2  20  -1    1.08    0.99
   1  21  -1    9.87    1.22
   1  21  -1    7.35    1.21
   0  22  -1    3.93    0.91
   0  22  -1    3.23    0.97
  -1  23  -1    1.46    0.85
   3  20  -1    0.20    1.10
   2  21  -1    4.87    1.20
   2  21  -1    1.12    1.00
   1  22  -1   -0.40    0.90
   1  22  -1    1.06    0.86
   0  23  -1    0.15    0.77
   0  23  -1    0.09    0.86
  -1  24  -1    1.34    0.86
   2  22  -1   -0.53    0.85
   2  22  -1    0.46    0.95
   1  23  -1    0.37    0.84
   1  23  -1    0.12    0.91
   0  24  -1    1.20    0.95
   0  24  -1    2.23    0.93
   1  24  -1    0.66    0.84
   1  24  -1    1.48    1.13
   1  24   2    0.96    0.98
   1  24   2    0.19    0.87
   0  24   2    3.00    0.97
   0  24   2    2.96    1.02
   1  23   2    3.24    1.06
   1  23   2    0.95    0.94
   2  22   2    0.97    1.02
   2  22   2    0.57    1.04
  -1  24   2    0.61    0.86
   0  23   2    2.13    0.92
   0  23   2    1.16    0.78
   1  22   2    2.77    0.99
   1  22   2    1.38    0.90
   2  21   2    0.85    0.95
   2  21   2   -0.42    0.95
  -1  23   2    1.34    0.83
   0  22   2    0.19    0.80
   0  22   2   -0.03    0.67
   1  21   2    0.10    0.81
   1  21   2   -0.07    0.84
   2  20   2    0.08    0.96
   2  20   2    1.12    0.95
   3  19   2    0.95    1.00
  -1  22   2    0.16    0.76
   0  21   2    1.36    0.68
   0  21   2    0.23    0.73
   1  20   2    1.73    0.84
   1  20   2    2.51    0.85
   2  19   2    1.97    1.02
   2  19   2    2.93    0.88
   3  18   2    2.88    0.95
  -2  22   2    0.58    0.85
  -1  21   2    4.18    0.81
  -1  21   2    3.47    0.84
   0  20   2    1.41    0.72
   0  20   2    0.89    0.63
   1  19   2    5.35    0.92
   1  19   2    3.64    0.82
   2  18   2    0.63    0.74
   2  18   2   -0.64    0.91
   3  17   2    1.36    0.93
  -2  21   2    0.44    0.72
  -1  20   2    4.62    0.86
  -1  20   2    5.19    0.84
   0  19   2    1.20    0.59
   0  19   2    0.25    0.66
   1  18   2   18.40    1.81
   1  18   2   16.87    1.66
   2  17   2    2.19    1.05
   2  17   2    3.51    0.85
   3  16   2    0.91    0.79
   4  15   2   -0.64    0.95
  -2  20   2   -0.27    0.78
  -1  19   2    2.00    0.64
  -1  19   2    2.74    0.72
   0  18   2    2.22    0.69
   0  18   2    1.35    0.56
   1  17   2    7.51    1.03
   1  17   2    7.07    1.01
   2  16   2   13.96    1.64
   2  16   2   13.59    1.49
   3  15   2    0.46    0.81
   4  14   2    0.96    0.96
  -3  20   2    2.68    1.01
  -2  19   2    1.01    0.74
  -1  18   2   -0.29    0.48
  -1  18   2    0.70    0.62
   0  17   2   22.33    2.00
   0  17   2   22.17    1.80
   1  16   2    9.63    1.26
   1  16   2   13.88    1.29
   2  15   2    0.29    0.85
   2  15   2    4.12    0.86
   3  14   2   -0.60    0.74
   4  13   2    0.08    0.88
  -3  19   2    1.43    0.91
  -2  18   2    0.02    0.62
  -1  17   2   10.24    1.09
  -1  17   2   12.56    1.16
   0  16   2    6.49    0.79
   0  16   2    7.08    0.88
   1  15   2    6.36    0.89
   1  15   2    5.77    0.89
   2  14   2    6.02    0.89
   2  14   2    4.13    0.96
   3  13   2   26.84    2.48
   4  12   2    0.85    0.86
  -3  18   2    2.12    0.88
  -2  17   2    5.08    0.83
  -1  16   2    0.32    0.43
  -1  16   2    0.32    0.49
   0  15   2    0.89    0.47
   0  15   2    0.64    0.49
   1  14   2   -0.22    0.54
   1  14   2    0.24    0.51
   2  13   2    0.26    0.77
   2  13   2    1.30    0.67
   3  12   2    3.44    0.81
  -3 -12  -2    4.41    0.64
   4  11   2    2.61    0.94
  -3  17   2    0.63    0.68
  -2  16   2    0.12    0.55
  -1  15   2   30.68    2.38
  -1  15   2   29.42    2.32
   0  14   2    1.33    0.46
   0  14   2    0.87    0.45
   1  13   2    1.21    0.52
   1  13   2    1.82    0.59
   2  12   2   16.23    1.79
   2  12   2   20.34    1.80
   3  11   2   -0.01    0.66
  -3 -11  -2    1.34    0.47
   4  10   2    0.90    0.75
  -3  16   2    1.30    0.71
  -2  15   2    0.49    0.61
  -1  14   2   10.49    1.04
  -1  14   2   11.46    1.03
   0  13   2    9.87    1.06
   0  13   2   11.78    0.99
   1  12   2    4.10    0.66
   1  12   2    5.90    0.74
   2  11   2    2.69    0.84
   2  11   2    4.03    0.73
  -2 -11  -2    4.36    0.45
   3  10   2    2.35    0.75
   4   9   2    1.21    0.83
  -4  -9  -2   -0.15    0.84
  -3  15   2   -0.01    0.69
  -2  14   2   12.46    1.20
  -1  13   2    2.44    0.49
  -1  13   2    2.48    0.42
   0  12   2   10.43    0.93
   0  12   2    9.18    0.94
   1  11   2   46.73    3.78
   1  11   2   52.47    3.59
   2  10   2   15.13    1.73
   2  10   2   19.28    1.71
  -2 -10  -2   18.85    1.54
   3   9   2    7.30    1.00
  -4  -8  -2   -0.84    0.78
  -4  15   2    0.27    0.86
  -3  14   2    3.31    0.74
  -2  13   2    1.69    0.60
  -1  12   2   11.96    1.04
  -1  12   2   11.37    1.03
   0  11   2    1.48    0.38
   0  11   2    1.79    0.35
   1  10   2   41.52    2.85
   1  10   2   35.99    2.98
   2   9   2   22.55    1.91
   3   8   2    5.79    0.92
  -4  -7  -2    6.67    1.15
  -4  14   2    2.45    0.93
  -3  13   2    6.36    0.96
  -2  12   2   13.85    1.26
  -1  11   2  120.97    8.31
  -1  11   2  118.80    8.72
   0  10   2   11.84    1.02
   0  10   2   11.02    0.96
   1   9   2    2.69    0.47
   1   9   2    4.15    0.54
   2   8   2   41.82    3.28
   3   7   2    0.53    0.59
  -4  -6  -2    1.86    0.84
  -5  -5  -2    0.61    0.87
  -5  -5  -2    0.95    0.85
  -4  13   2    0.14    0.69
  -3  12   2    0.62    0.62
  -2  11   2   -0.23    0.37
  -1  10   2    6.53    0.67
  -1  10   2    7.01    0.63
   0   9   2  142.49   10.74
   0   9   2  152.61   10.16
   1   8   2   23.14    1.92
   1   8   2   25.64    1.86
   2   7   2   30.85    2.49
   3   6   2    1.25    0.57
  -4  -5  -2    0.25    0.71
  -5  -4  -2   -0.14    0.84
  -5  -4  -2   -0.33    0.77
  -4  12   2    0.73    0.80
  -3  11   2   20.38    1.82
  -2  10   2   -0.04    0.40
  -1   9   2    2.33    0.30
  -1   9   2    1.80    0.36
   1  -9  -2    2.54    0.29
   0   8   2   53.24    4.07
   0   8   2   56.93    3.85
   1   7   2    0.30    0.35
   1   7   2   -0.57    0.26
   2   6   2   39.74    3.09
   3   5   2   30.02    2.48
  -4  -4  -2    0.02    0.66
  -5  -3  -2    0.65    0.79
  -5  -3  -2   -0.14    0.78
  -4  11   2    0.87    0.73
  -3  10   2    5.71    0.84
  -2   9   2   19.24    1.57
  -1   8   2    2.81    0.30
  -1   8   2    3.04    0.39
   1  -8  -2    2.85    0.29
   0   7   2    3.97    0.41
   0   7   2    4.62    0.46
   1   6   2    0.92    0.30
   1   6   2    0.88    0.34
   2   5   2   27.01    2.17
   3   4   2   27.85    2.35
  -3  -4  -2   29.02    2.40
  -4  -3  -2   -0.40    0.60
  -5  -2  -2   -0.62    0.68
  -5  -2  -2    1.21    0.91
  -4  10   2    1.73    0.80
  -3   9   2    3.20    0.64
  -2   8   2   39.15    2.86
  -1   7   2   10.99    0.84
  -1   7   2   10.96    0.88
   1  -7  -2   10.61    0.82
   0   6   2   22.92    1.53
   0   6   2   19.63    1.62
   1   5   2  208.57   14.98
   1   5   2  226.16   15.78
   2   4   2    0.85    0.39
  -3  -3  -2   -0.21    0.47
  -4  -2  -2    3.38    0.77
  -5  -1  -2    0.96    0.88
  -5  -1  -2   -0.02    0.69
  -4   9   2   -0.60    0.67
  -3   8   2    8.33    0.93
  -2   7   2   33.32    2.46
  -1   6   2   67.47    4.87
  -1   6   2   66.91    4.68
   0   5   2  361.62   27.19
   0   5   2  389.23   25.77
   0  -5  -2  379.11   27.20
   1   4   2   15.80    1.21
   1   4   2   13.00    1.17
   2   3   2   30.38    2.37
  -3  -2  -2    5.76    0.79
  -4  -1  -2    2.18    0.77
  -4  -1  -2    2.96    0.68
  -5   0  -2   -0.55    0.77
  -4   8   2    1.35    0.75
  -3   7   2   -0.77    0.41
  -2   6   2    9.35    0.86
  -1   5   2  142.88    9.83
   0   4   2    2.60    0.27
   0   4   2    3.00    0.30
   0  -4  -2    2.85    0.30
   1   3   2  961.92   69.39
   2   2   2   24.49    1.93
  -3  -1  -2   18.86    1.68
  -4   0  -2    0.42    0.53
  -4   0  -2    0.78    0.71
  -5   1  -2    1.02    0.88
  -4   7   2    2.65    0.78
  -3   6   2   24.73    1.84
  -3   6   2   22.71    1.66
  -3   6   2   19.94    1.66
  -2   5   2    5.05    0.54
  -2   5   2    4.35    0.40
  -1   4   2   98.94    6.82
   0   3   2   32.96    2.54
   0   3   2   32.84    2.74
   0   3   2   36.61    2.41
   0  -3  -2   37.20    2.41
   0  -3  -2   34.18    2.54
   1   2   2  270.49   19.56
  -2  -1  -2   22.11    1.77
  -3   0  -2   -0.30    0.38
  -4   1  -2    2.75    0.63
  -4   1  -2    1.95    0.78
  -5   2  -2    0.17    0.83
  -4   6   2   -0.75    0.65
  -3   5   2   14.40    1.18
  -3   5   2   15.04    1.37
  -2   4   2    6.32    0.56
  -2   4   2    5.57    0.55
  -2   4   2    7.56    0.65
  -1   3   2  872.15   59.62
   0   2   2  152.22   10.41
   0   2   2  158.83   11.94
   0  -2  -2  152.86   11.94
   0  -2  -2  150.17   10.41
   0  -2  -2  145.22   10.98
   0  -2  -2  152.79   10.98
  -1  -1  -2  105.65    7.68
  -2   0  -2   22.19    1.74
  -3   1  -2   20.08    1.66
  -3   1  -2   18.87    1.65
  -4   2  -2    3.86    0.78
  -4   2  -2    2.51    0.60
  -5   3  -2    1.14    0.90
  -4   5   2    0.13    0.56
  -3   4   2    1.08    0.30
  -3   4   2    0.52    0.48
  -2   3   2  108.89    7.53
  -2   3   2  105.76    7.88
  -2   3   2  110.98    7.88
  -1   2   2    5.55    0.43
  -1   2   2    5.07    0.46
   1  -2  -2    5.44    0.44
   0   1   2    1.68    0.19
   0   1   2    2.16    0.18
   0   1   2    2.25    0.20
   0  -1  -2    2.44    0.20
   0  -1  -2    2.26    0.18
  -1   0  -2    0.14    0.13
  -2   1  -2   19.93    1.57
  -3   2  -2    6.08    0.86
  -3   2  -2    6.69    0.72
  -4   3  -2   -0.51    0.44
  -4   3  -2   -0.23    0.67
  -5   4  -2   -0.18    0.87
  -5   5   2    3.03    0.96
  -4   4   2    0.71    0.67
  -3   3   2   10.65    1.01
  -3   3   2   11.93    1.10
  -2   2   2   10.05    0.88
   2  -2  -2    9.59    0.84
  -1   1   2    3.53    0.34
  -1   1   2    4.01    0.36
   1  -1  -2    4.09    0.37
   0   0   2    2.70    0.21
   0   0   2    3.00    0.24
   0   0  -2    1.88    0.25
   0   0  -2    2.80    0.21
   0   0  -2    2.84    0.24
   1  -1   2  107.37    7.87
  -1   1  -2  109.58    7.86
  -2   2  -2   25.55    1.91
  -2   2  -2   25.37    1.94
  -3   3  -2   -0.04    0.30
  -3   3  -2    0.15    0.43
  -4   4  -2    0.03    0.59
  -4   4  -2    0.32    0.47
  -5   5  -2    0.25    0.86
  -5   4   2    0.00    0.80
  -4   3   2    3.10    0.73
  -4   3   2    1.85    0.51
  -3   2   2   15.52    1.36
  -3   2   2   14.26    1.30
  -2   1   2   13.97    1.12
   2  -1  -2   13.39    1.12
  -1   0   2   -0.12    0.12
  -1   0   2   -0.12    0.11
   1   0  -2    0.03    0.14
   0  -1   2    2.77    0.22
   0  -1   2    2.04    0.17
   0  -1   2    2.29    0.20
   0   1  -2    1.93    0.17
   0   1  -2    2.38    0.21
   1  -2   2  277.44   20.09
  -1   2  -2  277.63   20.09
  -1   2  -2  279.87   19.08
  -2   3  -2   32.03    2.45
  -2   3  -2   33.92    2.43
  -3   4  -2   28.58    2.26
  -3   4  -2   30.12    2.28
  -4   5  -2    0.35    0.47
  -4   5  -2    1.54    0.75
  -5   3   2    0.74    0.82
  -4   2   2    2.51    0.72
  -4   2   2    1.90    0.54
  -3   1   2   11.89    1.14
  -3   1   2   11.99    1.16
  -2   0   2   74.87    5.14
   2   0  -2   72.19    5.40
   1   1  -2    4.28    0.42
   0  -2   2  155.20   11.46
   0  -2   2  158.45   10.86
   0   2  -2  154.45   11.46
   0   2  -2  166.38   12.47
   0   2  -2  159.07   10.86
   1  -3   2 1000.00   68.68
  -1   3  -2  949.63   65.13
  -1   3  -2  908.10   68.69
  -2   4  -2    0.87    0.25
  -2   4  -2    0.89    0.33
  -3   5  -2   30.56    2.31
  -3   5  -2   28.72    2.27
  -4   6  -2    2.89    0.77
  -5   2   2    0.13    0.75
  -4   1   2   -0.02    0.56
  -4   1   2    0.46    0.49
  -3   0   2   -0.71    0.40
   3   0  -2   -0.27    0.36
   2   1  -2   13.73    1.18
   1   2  -2    4.90    0.47
   0  -3   2   34.80    2.53
   0  -3   2   34.32    2.39
   0   3  -2   34.14    2.39
   0   3  -2   35.20    2.54
   1  -4   2   17.17    1.28
  -1   4  -2   17.35    1.28
  -1   4  -2   16.04    1.26
  -2   5  -2   27.59    1.99
  -2   5  -2   24.90    1.99
  -3   6  -2    1.47    0.55
  -3   6  -2    2.20    0.45
  -4   7  -2    4.47    0.91
  -5   1   2    2.19    0.87
  -4   0   2    6.96    0.96
  -4   0   2    7.00    0.92
  -3  -1   2   13.55    1.24
   3   1  -2   12.75    1.26
   2   2  -2   10.18    0.95
  -1  -3   2  828.96   67.07
   1   3  -2  880.57   61.66
   0  -4   2    2.58    0.25
   0   4  -2    2.15    0.28
   0   4  -2    2.83    0.25
  -1   5  -2  226.34   15.74
  -1   5  -2  232.25   16.57
  -2   6  -2   42.05    2.98
  -2   6  -2   39.93    3.03
  -3   7  -2   -0.01    0.33
  -3   7  -2   -0.31    0.52
  -4   8  -2   -0.21    0.74
  -5   0   2    0.50    0.77
  -4  -1   2    0.59    0.62
  -4  -1   2    0.64    0.55
   3   2  -2   12.50    1.22
   2   3  -2  105.87    7.77
  -1  -4   2   96.36    7.52
   1   4  -2   91.68    6.59
   1   4  -2   97.44    6.96
   0   5  -2  373.71   27.28
   0   5  -2  381.69   25.83
   1  -6   2    1.25    0.22
  -1   6  -2    1.15    0.28
  -1   6  -2    0.99    0.18
  -2   7  -2   30.93    2.25
  -2   7  -2   28.85    2.25
  -3   8  -2    6.44    0.63
  -3   8  -2    7.28    0.89
  -4   9  -2   -0.39    0.72
  -5  -1   2    0.30    0.76
  -4  -2   2    2.87    0.72
  -4  -2   2    2.50    0.71
   3   3  -2   14.04    1.35
   2   4  -2    7.10    0.79
  -1  -5   2  133.39   10.69
   1   5  -2  138.58    9.89
   0   6  -2   21.00    1.69
   0   6  -2   23.17    1.58
  -1   7  -2    0.01    0.16
  -1   7  -2    0.33    0.22
  -2   8  -2   41.62    3.08
  -2   8  -2   42.25    3.07
  -3   9  -2    7.14    0.67
  -3   9  -2    6.63    0.89
  -4  10  -2    2.10    0.83
  -5  -2   2   -0.06    0.68
  -5  -2   2    0.27    0.73
  -4  -3   2    1.73    0.66
   4   3  -2    1.71    0.64
   3   4  -2    0.86    0.49
   2   5  -2    6.06    0.72
  -1  -6   2   63.74    4.97
   1   6  -2   66.50    4.67
   1   6  -2   58.40    4.41
   0   7  -2    4.09    0.49
   0   7  -2    5.19    0.45
  -1   8  -2   23.88    1.81
  -1   8  -2   24.91    1.85
  -2   9  -2   22.42    1.69
  -2   9  -2   21.87    1.75
  -3  10  -2    2.04    0.65
  -4  11  -2    2.56    0.89
  -5  -3   2   -0.24    0.72
  -5  -3   2    0.55    0.75
   4   4  -2    2.28    0.72
   3   5  -2   14.04    1.40
  -2  -6   2    9.74    0.98
   2   6  -2   10.40    1.04
  -1  -7   2   14.30    1.09
   1   7  -2   10.88    1.16
   1   7  -2   12.13    1.06
   0   8  -2   56.93    4.25
   0   8  -2   58.02    4.00
  -1   9  -2    3.67    0.48
  -1   9  -2    3.53    0.42
  -2  10  -2   20.53    1.66
  -2  10  -2   19.91    1.56
  -3  11  -2    0.90    0.64
  -4  12  -2   -0.78    0.78
  -5  -4   2    0.69    0.78
  -5  -4   2    1.32    0.82
   4   5  -2    0.71    0.67
   3   6  -2   23.41    2.08
  -2  -7   2   30.78    2.63
   2   7  -2   33.82    2.54
  -1  -8   2    1.40    0.29
   1   8  -2    3.12    0.44
   1   8  -2    2.14    0.41
   0   9  -2  146.90   10.90
   0   9  -2  152.26   10.30
  -1  10  -2   40.29    2.98
  -1  10  -2   39.33    2.85
  -2  11  -2    4.76    0.50
  -2  11  -2    4.48    0.64
  -3  12  -2    4.58    0.77
  -4  13  -2    0.05    0.73
  -5  -5   2    1.99    0.94
  -5  -5   2    1.35    0.82
   4   6  -2    0.47    0.68
   3   7  -2   -0.32    0.54
  -2  -8   2   38.26    3.16
   2   8  -2   39.75    3.04
  -1  -9   2    3.15    0.35
   1   9  -2    2.29    0.46
   1   9  -2    1.96    0.49
   0  10  -2   10.50    1.03
   0  10  -2   11.84    0.91
  -1  11  -2   49.66    3.70
  -1  11  -2   49.46    3.53
  -2  12  -2   19.60    1.66
  -2  12  -2   20.49    1.59
  -3  13  -2   25.87    2.15
  -4  14  -2    0.72    0.85
  -5  -6   2    0.85    0.89
   4   7  -2    3.64    0.88
  -3  -8   2    8.79    1.03
   3   8  -2    8.32    1.10
  -2  -9   2   18.58    1.60
   2   9  -2   19.50    1.68
   1  10  -2    6.95    0.86
   1  10  -2    8.18    0.80
   0  11  -2    1.43    0.42
   0  11  -2    1.48    0.33
  -1  12  -2    5.86    0.69
  -1  12  -2    6.52    0.68
  -2  13  -2    2.03    0.39
  -2  13  -2    1.86    0.61
  -3  14  -2   -0.43    0.56
  -4  15  -2    0.52    0.75
  -4  -8   2    0.84    0.73
   4   8  -2    1.36    0.77
  -3  -9   2    4.04    0.70
   3   9  -2    3.21    0.78
  -2 -10   2    0.05    0.27
   2  10  -2   -0.06    0.51
   1  11  -2  130.44    8.68
   1  11  -2  118.91    9.19
   0  12  -2   10.89    0.96
   0  12  -2   10.42    1.05
  -1  13  -2    1.10    0.40
  -1  13  -2    1.39    0.44
  -2  14  -2    6.72    0.70
  -2  14  -2    6.23    0.83
  -3  15  -2    0.71    0.65
  -4  -9   2    0.08    0.67
   4   9  -2    0.18    0.77
  -3 -10   2    4.83    0.76
   3  10  -2    6.02    0.98
  -2 -11   2    0.24    0.29
   2  11  -2   -0.24    0.44
   2  11  -2    0.12    0.55
   1  12  -2   12.40    1.14
   1  12  -2   12.39    1.27
   0  13  -2   10.58    1.10
   0  13  -2   11.40    1.02
  -1  14  -2    0.27    0.40
  -1  14  -2    0.72    0.48
  -2  15  -2    3.31    0.68
  -2  15  -2    3.90    0.56
  -3  16  -2    1.82    0.76
  -4 -10   2    0.79    0.73
   4  10  -2    1.67    0.87
  -3 -11   2   18.07    1.65
   3  11  -2   17.45    1.80
  -2 -12   2   11.16    1.02
   2  12  -2   10.84    1.20
   2  12  -2    9.85    1.22
   1  13  -2    2.31    0.57
   1  13  -2    1.80    0.60
   0  14  -2    0.29    0.47
   0  14  -2    1.41    0.40
  -1  15  -2    6.12    0.77
  -1  15  -2    6.28    0.77
  -2  16  -2   13.96    1.36
  -2  16  -2   14.26    1.32
  -3  17  -2    0.34    0.80
  -4 -11   2    0.78    0.71
   4  11  -2    0.11    0.85
  -3 -12   2    0.97    0.51
   3  12  -2    2.14    0.79
  -2 -13   2    0.67    0.38
   2  13  -2    1.16    0.59
   2  13  -2    0.89    0.69
   1  14  -2   10.39    1.15
   1  14  -2   10.07    1.05
   0  15  -2    0.11    0.44
   0  15  -2    0.54    0.51
  -1  16  -2   11.98    1.18
  -1  16  -2   11.82    1.20
  -2  17  -2    4.17    0.85
  -3  18  -2    1.00    0.79
   4  12  -2    0.65    0.83
  -3 -13   2    4.76    0.70
   3  13  -2    5.57    1.04
   2  14  -2    7.27    1.18
   2  14  -2   10.77    1.19
   1  15  -2   30.24    2.39
   1  15  -2   30.90    2.60
   0  16  -2    8.51    1.02
   0  16  -2    7.52    0.86
  -1  17  -2   10.75    1.12
  -1  17  -2   10.14    1.13
  -2  18  -2   -0.59    0.59
  -3  19  -2    0.59    0.77
   4  13  -2    0.27    0.89
   3  14  -2    3.56    0.87
   2  15  -2   -0.24    0.68
   2  15  -2   -1.09    0.66
   1  16  -2    0.08    0.61
   1  16  -2    0.67    0.68
   0  17  -2   24.98    2.18
   0  17  -2   24.50    1.99
  -1  18  -2   17.53    1.68
  -1  18  -2   17.61    1.58
  -2  19  -2    2.93    0.76
  -3  20  -2    0.33    0.90
   4  14  -2    0.81    0.98
   3  15  -2    0.50    0.83
   2  16  -2    0.95    0.73
   2  16  -2   -1.24    0.66
   1  17  -2   12.34    1.28
   1  17  -2   11.86    1.39
   0  18  -2    2.58    0.74
   0  18  -2    1.62    0.62
  -1  19  -2    6.18    0.85
  -1  19  -2    5.55    0.90
  -2  20  -2    1.40    0.84
   4  15  -2   -0.29    0.94
   3  16  -2    0.60    0.92
   2  17  -2    0.45    0.84
   2  17  -2    5.81    1.04
   1  18  -2   -1.07    0.66
   1  18  -2   -0.92    0.65
   0  19  -2    1.54    0.73
   0  19  -2    0.31    0.61
  -1  20  -2    3.00    0.77
  -1  20  -2    2.98    0.74
  -2  21  -2    1.09    0.90
   3  17  -2    0.12    0.94
   2  18  -2   -1.28    0.72
   2  18  -2    0.12    0.72
   1  19  -2    1.64    0.82
   1  19  -2    2.05    0.79
   0  20  -2    2.06    0.77
   0  20  -2    2.14    0.65
  -1  21  -2    1.35    0.73
  -1  21  -2    0.50    0.67
  -2  22  -2    0.97    0.90
   3  18  -2   -0.30    0.97
   2  19  -2    0.52    0.84
   2  19  -2   -1.09    0.78
   1  20  -2    4.67    0.94
   1  20  -2    3.96    0.95
   0  21  -2    0.32    0.74
   0  21  -2    0.96    0.73
  -1  22  -2    2.56    0.82
  -1  22  -2    3.00    0.85
   3  19  -2    3.84    1.18
   2  20  -2   -0.27    0.79
   2  20  -2    0.32    0.91
   1  21  -2    3.76    0.93
   1  21  -2    3.07    1.02
   0  22  -2    0.09    0.65
   0  22  -2    1.20    0.85
  -1  23  -2    0.66    0.71
   2  21  -2    0.84    1.04
   2  21  -2    0.40    0.92
   1  22  -2    0.60    0.81
   1  22  -2   -0.50    0.92
   0  23  -2    1.91    0.95
   0  23  -2    3.56    0.94
  -1  24  -2    0.70    0.85
   2  22  -2    1.50    1.14
   2  22  -2    1.75    1.01
   1  23  -2    0.92    0.84
   1  23  -2    1.96    0.99
   0  24  -2    0.06    0.91
   0  24  -2    3.13    0.85
   1  24  -2    0.52    0.90
   1  24  -2    0.00    1.05
   1  24   3    0.69    0.95
   1  24   3    1.94    0.95
   0  24   3   -0.74    0.84
   0  24   3   -0.01    0.86
   1  23   3    2.24    0.93
   1  23   3    0.50    0.91
   2  22   3    0.49    1.04
   2  22   3    0.06    1.06
  -1  24   3    2.12    0.81
   0  23   3    3.15    0.96
   0  23   3    4.35    0.99
   1  22   3    1.48    0.95
   1  22   3    0.28    0.83
   2  21   3    3.23    1.18
   2  21   3    0.43    0.92
  -1  23   3   -0.07    0.80
   0  22   3    2.71    0.86
   0  22   3    1.43    0.84
   1  21   3    3.76    0.95
   1  21   3    3.62    1.01
   2  20   3    5.35    1.28
   2  20   3    7.54    1.27
   3  19   3    0.62    1.04
  -1  22   3    0.29    0.75
   0  21   3    2.04    0.79
   0  21   3    1.32    0.77
   1  20   3   -0.69    0.64
   1  20   3   -0.47    0.77
   2  19   3    0.20    0.84
   2  19   3   -1.26    0.92
   3  18   3    1.33    0.95
  -2  22   3    6.40    1.12
  -1  21   3   -0.06    0.70
  -1  21   3   -0.02    0.61
   0  20   3    3.74    0.86
   0  20   3    3.38    0.80
   1  19   3    6.70    1.01
   1  19   3    4.19    0.96
   2  18   3   -0.28    0.92
   2  18   3   -1.10    0.75
   3  17   3   -1.20    0.86
  -2  21   3    0.51    0.70
  -1  20   3    0.94    0.67
  -1  20   3    0.63    0.59
   0  19   3    0.44    0.57
   0  19   3    0.55    0.65
   1  18   3    6.29    0.97
   1  18   3    9.22    1.15
   2  17   3   -0.47    0.71
   2  17   3    0.28    0.96
   3  16   3   -0.10    0.81
   4  15   3    0.35    0.90
  -2  20   3    1.30    0.82
  -1  19   3    3.63    0.73
  -1  19   3    4.69    0.75
   0  18   3    8.55    1.00
   0  18   3    9.39    1.10
   1  17   3    2.13    0.73
   1  17   3   -0.06    0.59
   2  16   3    2.01    1.03
   2  16   3    3.42    0.85
   3  15   3   -0.11    0.77
   4  14   3    2.78    1.07
  -2  19   3    0.32    0.66
  -1  18   3   -0.06    0.48
  -1  18   3    0.62    0.54
   0  17   3    2.27    0.36
   0  17   3    2.66    0.67
   0  17   3    2.06    0.64
   1  16   3   10.55    1.19
   1  16   3    9.16    1.07
   2  15   3    1.37    0.96
   2  15   3    1.78    0.74
   3  14   3    5.43    1.04
   4  13   3    0.46    0.89
  -4 -13  -3    1.55    1.11
  -3  19   3   -0.13    0.85
  -2  18   3   14.34    1.45
  -1  17   3    6.83    0.82
  -1  17   3    6.49    0.85
   0  16   3    1.25    0.54
   0  16   3    0.74    0.28
   0  16   3   -0.14    0.51
   1  15   3    4.86    0.81
   1  15   3    3.66    0.76
   2  14   3    6.12    0.92
   2  14   3    5.88    1.14
   3  13   3    7.34    1.08
   4  12   3    0.47    0.89
  -4 -12  -3    1.19    0.94
  -3  18   3    0.66    0.82
  -2  17   3    0.05    0.66
  -1  16   3   35.97    2.64
  -1  16   3   33.40    2.72
   0  15   3   12.02    1.11
   0  15   3   14.04    1.27
   0  15   3   12.90    1.15
   1  14   3   12.83    1.27
   1  14   3   11.06    1.16
   2  13   3    3.42    0.72
   2  13   3    2.82    0.94
   3  12   3    2.27    0.82
  -3 -12  -3    1.98    0.51
  -4 -11  -3    0.28    0.88
  -3  17   3   -0.04    0.76
  -2  16   3    0.90    0.65
  -1  15   3    3.05    0.53
  -1  15   3    3.26    0.64
   0  14   3    1.10    0.27
   0  14   3    0.67    0.45
   0  14   3    1.64    0.49
   1  13   3    5.38    0.76
   1  13   3    5.27    0.75
   2  12   3   16.81    1.73
   2  12   3   14.56    1.48
   3  11   3    1.63    0.75
  -4 -10  -3    0.46    0.92
  -3  16   3    2.88    0.85
  -2  15   3    0.35    0.60
  -1  14   3    1.78    0.49
  -1  14   3    1.51    0.41
   0  13   3   16.85    1.53
   0  13   3   17.90    1.40
   1  12   3    0.28    0.39
   1  12   3   -0.13    0.48
   2  11   3    3.73    0.91
   2  11   3    7.61    0.91
  -2 -11  -3    5.61    0.59
   3  10   3    5.27    0.94
  -4  -9  -3   -1.60    0.78
  -3  15   3    1.25    0.65
  -2  14   3    3.56    0.65
  -1  13   3    2.54    0.55
  -1  13   3    3.12    0.46
   0  12   3    6.53    0.70
   0  12   3    4.91    0.60
   1  11   3    8.55    0.98
   1  11   3   12.48    1.06
   2  10   3    3.61    0.65
   2  10   3    0.82    0.76
   3   9   3    3.24    0.77
  -4  -8  -3    1.02    0.87
  -4  15   3    1.55    0.87
  -3  14   3    0.10    0.60
  -2  13   3    0.11    0.51
  -1  12   3   17.55    1.42
  -1  12   3   17.49    1.44
   0  11   3  146.14   10.85
   0  11   3  151.37   10.27
   1  10   3    5.23    0.68
   1  10   3    3.65    0.61
   2   9   3    9.62    1.06
   3   8   3   42.30    3.41
  -4  -7  -3   -0.17    0.76
  -4  14   3    0.37    0.82
  -3  13   3   -0.08    0.65
  -2  12   3    1.07    0.47
  -1  11   3    3.18    0.49
  -1  11   3    2.70    0.39
   0  10   3   67.80    4.54
   0  10   3   61.83    4.79
   1   9   3   72.80    4.83
   1   9   3   63.97    5.08
   2   8   3   25.16    2.08
   3   7   3    0.23    0.54
  -4  -6  -3    5.77    1.06
  -5  -5  -3    0.75    0.83
  -5  -5  -3    1.28    0.89
  -4  13   3    0.27    0.81
  -3  12   3    1.77    0.67
  -2  11   3    0.79    0.44
  -1  10   3   72.83    5.27
  -1  10   3   71.32    5.05
   0   9   3   50.94    3.93
   0   9   3   54.77    3.71
   1   8   3   64.97    5.22
   1   8   3   76.88    5.00
   2   7   3   37.47    2.95
   3   6   3    2.41    0.65
  -4  -5  -3    0.11    0.72
  -5  -4  -3   -0.41    0.79
  -5  -4  -3    0.66    0.87
  -4  12   3    2.78    0.78
  -3  11   3    6.46    0.90
  -2  10   3   46.22    3.35
  -1   9   3    6.44    0.64
  -1   9   3    6.53    0.62
   1  -9  -3    7.06    0.60
   0   8   3   14.81    1.13
   0   8   3   14.31    1.19
   1   7   3   10.26    1.00
   1   7   3   11.50    1.01
   2   6   3  248.95   18.10
  -3  -5  -3   -0.29    0.52
  -4  -4  -3   -0.07    0.63
  -5  -3  -3    0.34    0.79
  -5  -3  -3    1.33    0.93
  -4  11   3    2.88    0.87
  -3  10   3   10.27    1.11
  -2   9   3    0.04    0.34
  -1   8   3   55.93    4.06
  -1   8   3   53.81    3.91
   1  -8  -3   57.01    4.06
   0   7   3    2.67    0.35
   0   7   3    3.14    0.32
   0   7   3    2.83    0.36
   1   6   3  141.74    9.39
   1   6   3  129.20    9.86
   2   5   3   24.10    1.98
  -3  -4  -3    8.20    1.01
  -4  -3  -3    3.18    0.78
  -5  -2  -3   -0.98    0.67
  -5  -2  -3   -0.63    0.88
  -4  10   3    2.20    0.73
  -3   9   3    0.31    0.47
  -2   8   3   10.41    0.96
  -1   7   3   40.62    2.84
   1  -7  -3   39.95    2.92
   1  -7  -3   39.93    2.93
   0   6   3   63.45    4.66
   0   6   3   61.32    5.03
   0   6   3   66.49    4.41
   1   5   3  176.04   12.59
   1   5   3  188.38   13.25
   2   4   3    1.12    0.39
  -3  -3  -3   -0.48    0.46
  -4  -2  -3    0.65    0.61
  -5  -1  -3    0.53    0.73
  -5  -1  -3   -0.65    0.86
  -4   9   3    1.43    0.76
  -3   8   3    2.99    0.63
  -2   7   3    6.10    0.68
  -1   6   3   32.66    2.30
   1  -6  -3   32.11    2.35
   0   5   3    5.44    0.49
   0   5   3    5.33    0.49
   0   5   3    4.85    0.49
   1   4   3   60.06    4.10
   1   4   3   50.22    3.91
   2   3   3   20.51    1.79
  -2  -3  -3   23.86    1.82
  -3  -2  -3   -0.07    0.44
  -4  -1  -3    4.88    0.79
  -4  -1  -3    3.81    0.90
  -5   0  -3    0.24    0.77
  -4   8   3    0.86    0.71
  -3   7   3    4.26    0.68
  -2   6   3   37.48    2.71
  -1   5   3    1.69    0.26
   0   4   3  245.14   17.71
   0   4   3  231.44   19.25
   0   4   3  262.74   16.79
   0  -4  -3  241.74   17.72
   1   3   3    0.23    0.23
  -2  -2  -3   24.25    1.94
  -3  -1  -3    1.85    0.51
  -4   0  -3    0.03    0.52
  -4   0  -3   -0.14    0.70
  -5   1  -3    1.55    0.93
  -4   7   3    0.43    0.68
  -3   6   3    2.25    0.29
  -3   6   3    2.27    0.28
  -3   6   3    2.62    0.57
  -2   5   3    8.68    0.81
  -1   4   3    3.32    0.34
   0   3   3   29.02    2.37
   0   3   3   32.67    2.08
   0  -3  -3   28.06    2.20
   0  -3  -3   32.86    2.08
   0  -3  -3   28.64    2.37
   0  -3  -3   27.74    2.19
  -2  -1  -3   14.15    1.22
  -3   0  -3   50.12    3.82
  -4   1  -3    5.99    0.82
  -4   1  -3    5.54    0.98
  -5   2  -3    0.32    0.83
  -4   6   3    0.60    0.67
  -3   5   3    4.53    0.65
  -3   5   3    4.44    0.46
  -2   4   3  223.67   15.28
  -2   4   3  221.77   16.04
  -2   4   3  220.95   16.04
  -1   3   3  121.54    8.43
   1  -3  -3  123.56    8.85
   0   2   3  141.87   10.00
   0   2   3  157.63   11.48
   0   2   3  142.73   10.56
   0  -2  -3  144.85   10.00
   0  -2  -3  141.33   10.56
   0  -2  -3  147.95   11.48
  -1  -1  -3    2.36    0.31
  -2   0  -3    0.12    0.24
  -3   1  -3    1.22    0.56
  -3   1  -3    1.27    0.43
  -4   2  -3    1.09    0.73
  -4   2  -3    1.04    0.53
  -5   3  -3    1.78    0.94
  -4   5   3    0.79    0.66
  -3   4   3    5.29    0.71
  -3   4   3    4.71    0.52
  -2   3   3    1.75    0.32
  -2   3   3    1.29    0.23
   2  -3  -3    1.22    0.23
  -1   2   3  186.80   12.83
  -1   2   3  186.59   13.50
   1  -2  -3  187.90   13.51
   0   1   3  187.60   13.13
   0   1   3  198.41   15.09
   0  -1  -3  200.76   13.14
   0  -1  -3  167.42   13.86
   0  -1  -3  202.35   15.09
  -1   0  -3  285.89   20.66
  -2   1  -3   14.29    1.19
  -3   2  -3   -0.29    0.43
  -3   2  -3   -0.25    0.34
  -4   3  -3    3.17    0.81
  -4   3  -3    2.59    0.61
  -5   4  -3    0.39    0.86
  -5   5   3    0.96    0.83
  -4   4   3    2.72    0.72
  -3   3   3    2.11    0.55
  -3   3   3    2.38    0.41
  -2   2   3    2.48    0.39
   2  -2  -3    3.04    0.36
  -1   1   3   56.82    4.02
  -1   1   3   53.69    3.82
   1  -1  -3   54.98    4.02
   0   0   3    0.13    0.10
   0   0   3    0.15    0.08
   0   0   3    0.04    0.06
   0   0  -3    0.08    0.06
   0   0  -3   -0.09    0.06
   0   0  -3    0.06    0.09
  -1   1  -3    3.08    0.32
  -2   2  -3   24.37    1.89
  -2   2  -3   25.15    1.88
  -3   3  -3    0.09    0.33
  -3   3  -3   -0.28    0.43
  -4   4  -3   -0.32    0.48
  -4   4  -3   -0.63    0.62
  -5   5  -3    0.73    0.98
  -5   4   3    0.04    0.81
  -4   3   3    1.18    0.66
  -4   3   3    0.09    0.42
  -3   2   3   68.56    4.78
  -3   2   3   65.65    4.96
  -2   1   3    8.95    0.77
   2  -1  -3    7.39    0.75
  -1   0   3  148.25   10.64
  -1   0   3  145.57   10.09
   1   0  -3  147.16   10.65
   0  -1   3  187.84   13.49
   0  -1   3  189.69   14.68
   0   1  -3  191.04   14.68
   0   1  -3  175.51   13.48
   1  -2   3   27.85    2.02
  -1   2  -3   26.61    2.02
  -2   3  -3   22.44    1.75
  -2   3  -3   22.57    1.73
  -3   4  -3    8.79    0.86
  -3   4  -3    8.98    1.01
  -4   5  -3    0.65    0.74
  -4   5  -3    0.09    0.48
  -5   3   3    0.32    0.77
  -4   2   3    0.38    0.45
  -4   2   3    1.44    0.65
  -3   1   3    2.99    0.55
   3  -1  -3    2.42    0.47
  -2   0   3   -0.20    0.24
   2   0  -3   -0.12    0.24
   1   1  -3   55.40    4.06
   0  -2   3  141.53   10.81
   0  -2   3  141.39   10.24
   0  -2   3  167.77   11.77
   0   2  -3  143.68   10.82
   0   2  -3  143.75   10.24
   0   2  -3  160.14   11.77
   1  -3   3    0.82    0.17
  -1   3  -3    0.72    0.21
  -1   3  -3    0.44    0.18
  -2   4  -3    0.97    0.36
  -2   4  -3    0.78    0.25
  -3   5  -3   -0.21    0.51
  -3   5  -3    0.47    0.37
  -4   6  -3    8.22    1.14
  -5   2   3   -0.81    0.75
  -4   1   3    6.30    0.82
  -4   1   3    6.33    0.90
  -3   0   3    0.35    0.42
   3   0  -3   -0.43    0.35
   2   1  -3    6.88    0.69
  -1  -2   3  180.12   14.71
   1   2  -3  193.75   13.54
   0  -3   3   31.29    2.15
   0  -3   3   29.16    2.28
   0   3  -3   30.45    2.14
   0   3  -3   29.53    2.28
   0   3  -3   33.90    2.47
   1  -4   3   60.91    4.62
  -1   4  -3   65.36    4.62
  -1   4  -3   63.57    4.41
  -2   5  -3   21.02    1.75
  -2   5  -3   24.16    1.74
  -3   6  -3    1.50    0.55
  -3   6  -3    1.82    0.46
  -4   7  -3    0.75    0.67
  -5   1   3    0.45    0.78
  -4   0   3   -0.49    0.55
  -4   0   3   -0.60    0.47
  -3  -1   3    3.10    0.60
   3   1  -3    3.99    0.59
   2   2  -3    1.95    0.39
  -1  -3   3  118.24    9.15
  -1  -3   3  107.51    7.97
   1   3  -3  122.39    8.45
   0  -4   3  243.11   16.86
   0   4  -3  248.83   17.81
   0   4  -3  247.22   16.86
  -1   5  -3  201.15   14.18
  -1   5  -3  190.66   13.47
  -2   6  -3  254.59   18.84
  -2   6  -3  266.50   17.93
  -3   7  -3    0.08    0.52
  -3   7  -3   -0.67    0.34
  -4   8  -3    2.75    0.88
  -5   0   3    1.32    0.76
  -4  -1   3    5.88    0.89
  -4  -1   3    5.10    0.83
   3   2  -3   70.43    5.29
   2   3  -3    1.36    0.39
  -1  -4   3    3.98    0.41
   1   4  -3    3.43    0.45
   0   5  -3    6.09    0.56
   0   5  -3    5.62    0.48
  -1   6  -3  134.53    9.15
  -1   6  -3  130.97    9.61
  -2   7  -3   40.05    2.89
  -2   7  -3   38.65    2.91
  -3   8  -3   44.25    3.23
  -3   8  -3   41.49    3.23
  -4   9  -3   -0.46    0.74
  -5  -1   3    0.08    0.74
  -4  -2   3    1.16    0.59
   4   2  -3    0.68    0.57
   3   3  -3    2.67    0.59
   2   4  -3  228.61   16.62
  -1  -5   3    2.55    0.30
   1   5  -3    2.41    0.37
   1   5  -3    2.21    0.34
   0   6  -3   64.00    4.71
   0   6  -3   64.28    4.44
  -1   7  -3   10.17    0.84
  -1   7  -3   10.53    0.86
  -2   8  -3   25.92    2.00
  -2   8  -3   26.13    1.97
  -3   9  -3    3.84    0.76
  -3   9  -3    3.33    0.43
  -4  10  -3   -1.11    0.73
  -5  -2   3   -0.76    0.73
  -4  -3   3   -0.04    0.58
   4   3  -3    0.72    0.59
   3   4  -3    4.69    0.74
  -2  -5   3    8.41    0.86
   2   5  -3    7.64    0.87
  -1  -6   3   33.79    2.50
   1   6  -3   25.72    2.24
   1   6  -3   33.75    2.40
   0   7  -3    2.75    0.39
   0   7  -3    3.91    0.36
  -1   8  -3   67.01    4.98
  -1   8  -3   69.11    4.76
  -2   9  -3    9.79    0.94
  -2   9  -3    8.49    0.78
  -3  10  -3    6.41    0.84
  -3  10  -3    4.53    0.50
  -4  11  -3    0.80    0.83
  -5  -3   3    0.82    0.78
  -5  -3   3    0.41    0.77
  -4  -4   3    2.64    0.73
   4   4  -3    4.22    0.82
   3   5  -3    2.97    0.65
  -2  -6   3   38.88    3.17
   2   6  -3   38.47    3.03
   1   7  -3   37.44    3.03
   1   7  -3   38.79    2.91
   1   7  -3   37.92    2.72
   0   8  -3   14.44    1.10
   0   8  -3   14.40    1.20
  -1   9  -3   69.31    4.83
  -1   9  -3   68.61    5.06
  -2  10  -3    2.99    0.39
  -2  10  -3    3.23    0.58
  -3  11  -3    2.56    0.64
  -4  12  -3    1.73    0.88
  -5  -4   3    0.44    0.79
  -5  -4   3   -0.50    0.75
   4   5  -3   -0.59    0.61
   3   6  -3    2.82    0.68
  -2  -7   3    6.30    0.72
   2   7  -3    6.99    0.82
   1   8  -3   55.41    3.99
   1   8  -3   55.09    3.74
   1   8  -3   49.50    4.19
   0   9  -3   53.62    4.06
   0   9  -3   55.34    3.81
  -1  10  -3    4.75    0.55
  -1  10  -3    5.24    0.57
  -2  11  -3    7.11    0.67
  -2  11  -3    6.38    0.79
  -3  12  -3    2.02    0.71
  -4  13  -3    1.87    0.78
  -5  -5   3    0.90    0.80
  -5  -5   3    1.01    0.87
  -5  -5   3    2.32    1.01
   4   6  -3   -0.34    0.61
  -3  -7   3    3.59    0.70
   3   7  -3    4.07    0.79
  -2  -8   3    7.71    0.82
   2   8  -3    7.62    0.93
  -1  -9   3    8.20    0.70
   1   9  -3    8.11    0.75
   1   9  -3    6.50    0.66
   1   9  -3    6.76    0.78
   0  10  -3   62.86    4.65
   0  10  -3   62.07    4.35
  -1  11  -3   10.76    0.93
  -1  11  -3    9.19    0.92
  -2  12  -3   16.10    1.36
  -2  12  -3   16.70    1.43
  -3  13  -3    7.26    0.97
  -4  14  -3    1.70    0.89
  -5  -6   3    0.45    0.84
  -4  -7   3    0.28    0.67
   4   7  -3    0.84    0.76
  -3  -8   3    3.03    0.66
   3   8  -3    2.70    0.73
  -2  -9   3    0.06    0.30
   2   9  -3   -0.23    0.44
   1  10  -3   60.52    5.27
   1  10  -3   74.59    4.72
   1  10  -3   67.70    5.01
   0  11  -3  151.31   10.22
   0  11  -3  144.89   10.83
  -1  12  -3   -0.02    0.30
  -1  12  -3    0.27    0.39
  -2  13  -3    3.67    0.65
  -2  13  -3    3.80    0.52
  -3  14  -3    4.96    0.83
  -4  15  -3   -0.74    0.71
  -4  -8   3    1.00    0.73
   4   8  -3    0.35    0.74
  -3  -9   3    0.18    0.50
   3   9  -3    0.33    0.56
  -2 -10   3   45.34    3.64
   2  10  -3   45.25    3.58
   1  11  -3    2.48    0.31
   1  11  -3    1.92    0.49
   1  11  -3    2.71    0.58
   0  12  -3    5.56    0.74
   0  12  -3    6.93    0.66
  -1  13  -3    5.08    0.67
  -1  13  -3    6.12    0.69
  -2  14  -3    9.81    0.89
  -2  14  -3    7.64    1.01
  -3  15  -3   -0.12    0.60
  -4  -9   3    0.15    0.72
   4   9  -3   -0.44    0.75
  -3 -10   3    9.11    1.04
   3  10  -3    9.07    1.18
  -2 -11   3    0.48    0.33
   2  11  -3    0.97    0.61
   2  11  -3   -0.43    0.56
   1  12  -3   15.48    1.36
   1  12  -3   18.31    1.42
   1  12  -3   18.69    1.60
   0  13  -3   20.53    1.59
   0  13  -3   20.38    1.78
  -1  14  -3   12.77    1.22
  -1  14  -3   13.82    1.21
  -2  15  -3    1.95    0.47
  -2  15  -3    2.15    0.68
  -3  16  -3    0.78    0.72
  -4 -10   3    3.03    0.81
   4  10  -3    1.25    0.89
  -3 -11   3    6.62    0.81
   3  11  -3    5.00    0.97
  -2 -12   3    0.77    0.40
   2  12  -3    0.76    0.64
   2  12  -3    0.94    0.63
   1  13  -3    2.24    0.65
   1  13  -3    3.60    0.66
   1  13  -3    3.49    0.37
   0  14  -3    1.11    0.42
   0  14  -3    0.35    0.49
  -1  15  -3    4.46    0.70
  -1  15  -3    4.41    0.67
  -2  16  -3    2.76    0.76
  -2  16  -3    3.12    0.57
  -3  17  -3    0.31    0.80
  -4 -11   3    2.88    0.83
   4  11  -3    2.14    0.93
  -3 -12   3    1.02    0.53
   3  12  -3    2.02    0.72
  -2 -13   3   -0.93    0.39
   2  13  -3   -0.44    0.51
   2  13  -3    0.35    0.62
   1  14  -3    1.33    0.62
   1  14  -3    1.76    0.58
   0  15  -3   13.17    1.20
   0  15  -3   12.59    1.30
  -1  16  -3   11.13    1.09
  -1  16  -3   11.03    1.15
  -2  17  -3    0.50    0.60
  -3  18  -3    1.71    0.78
   4  12  -3    2.68    1.02
  -3 -13   3   -0.58    0.47
   3  13  -3    0.70    0.79
  -2 -14   3    3.98    0.48
   2  14  -3    4.02    0.89
   2  14  -3    2.30    0.82
   1  15  -3    3.48    0.78
   1  15  -3    2.93    0.70
   0  16  -3    0.94    0.58
   0  16  -3    0.82    0.45
  -1  17  -3    1.03    0.58
  -1  17  -3    1.41    0.64
  -2  18  -3    0.16    0.69
  -3  19  -3   -0.19    0.85
   4  13  -3    0.77    0.96
   3  14  -3    0.29    0.68
   2  15  -3    0.44    0.69
   2  15  -3   -1.05    0.69
   1  16  -3   33.80    2.64
   1  16  -3   34.51    2.88
   0  17  -3    2.98    0.74
   0  17  -3    2.58    0.60
  -1  18  -3    9.47    1.08
  -1  18  -3    9.20    1.10
  -2  19  -3    0.87    0.76
  -3  20  -3    0.12    0.89
   4  14  -3    0.84    1.00
   3  15  -3    0.90    0.84
   2  16  -3   -0.15    0.74
   2  16  -3    0.17    0.70
   1  17  -3    5.52    0.88
   1  17  -3    6.57    1.02
   0  18  -3    8.66    1.15
   0  18  -3    9.57    1.02
  -1  19  -3    7.02    0.93
  -1  19  -3    8.13    1.04
  -2  20  -3    7.10    1.12
   4  15  -3    1.77    1.09
   3  16  -3    3.87    1.04
   2  17  -3   -0.98    0.68
   2  17  -3    0.39    0.70
   1  18  -3    0.35    0.78
   1  18  -3    0.51    0.69
   0  19  -3    0.03    0.64
   0  19  -3    0.23    0.53
  -1  20  -3   -0.29    0.59
  -1  20  -3    0.84    0.66
  -2  21  -3   -0.60    0.82
   3  17  -3    0.16    0.89
   2  18  -3    6.88    1.27
   2  18  -3   11.91    1.35
   1  19  -3    3.49    0.90
   1  19  -3    4.45    0.90
   0  20  -3    4.81    0.96
   0  20  -3    3.22    0.77
  -1  21  -3    4.10    0.90
  -1  21  -3    5.13    0.93
  -2  22  -3    0.22    0.87
   3  18  -3   -0.26    0.83
   2  19  -3   -0.79    0.75
   2  19  -3   -0.29    0.83
   1  20  -3    0.68    0.76
   1  20  -3    1.31    0.86
   0  21  -3    0.91    0.79
   0  21  -3    1.05    0.73
  -1  22  -3    1.20    0.77
  -1  22  -3    1.19    0.70
   3  19  -3    0.66    1.05
   2  20  -3    1.11    0.93
   2  20  -3   -0.66    0.79
   1  21  -3    0.01    0.76
   1  21  -3    0.07    0.89
   0  22  -3    2.72    0.93
   0  22  -3    1.32    0.78
  -1  23  -3    1.26    0.84
   2  21  -3   -0.52    0.84
   2  21  -3    0.76    0.96
   1  22  -3    0.22    0.85
   1  22  -3    0.05    0.77
   0  23  -3    2.41    0.97
   0  23  -3    3.03    0.92
  -1  24  -3    1.79    0.85
   2  22  -3    2.06    1.02
   2  22  -3    5.77    1.21
   1  23  -3    0.43    0.83
   1  23  -3    0.58    0.93
   0  24  -3   -0.22    0.79
   0  24  -3    0.21    0.95
   1  24  -3    2.58    1.00
   1  24  -3    3.44    1.18
   1  24   4    0.06    0.79
   1  24   4   -0.33    0.99
   0  24   4    0.96    0.91
   0  24   4    0.14    0.87
   1  23   4    1.53    0.98
   1  23   4    2.22    0.93
   2  22   4    0.31    1.08
   2  22   4    0.74    0.87
  -1  24   4    0.12    0.73
   0  23   4   -0.37    0.82
   0  23   4   -1.03    0.80
   1  22   4    1.50    0.88
   1  22   4    0.49    0.77
   2  21   4    3.04    1.22
   2  21   4    2.52    1.01
  -1  23   4    0.84    0.82
   0  22   4    1.85    0.87
   0  22   4    2.05    0.87
   1  21   4    4.40    0.92
   1  21   4    5.00    1.00
   2  20   4    1.19    0.90
   2  20   4    0.62    1.06
   3  19   4   -0.65    0.83
  -1  22   4    0.53    0.78
   0  21   4    9.02    1.18
   0  21   4    6.74    1.08
   1  20   4   -0.69    0.76
   1  20   4   -0.53    0.75
   2  19   4   11.08    1.41
   2  19   4    8.73    1.43
   3  18   4    2.31    1.07
  -2  22   4    1.35    0.86
  -1  21   4    0.63    0.70
  -1  21   4    0.22    0.64
   0  20   4    0.67    0.67
   0  20   4    0.64    0.69
   1  19   4    1.90    0.71
   1  19   4    0.31    0.73
   2  18   4   -1.03    0.72
   2  18   4   -1.18    0.84
   3  17   4    0.21    0.77
  -2  21   4   -0.61    0.78
  -1  20   4    5.73    0.84
  -1  20   4    5.00    0.82
   0  19   4    2.39    0.69
   0  19   4    4.37    0.80
   1  18   4    1.11    0.67
   1  18   4    1.23    0.74
   2  17   4    2.24    0.94
   2  17   4    1.79    0.72
   3  16   4    0.86    0.82
  -4 -15  -4   -0.15    1.17
  -2  20   4    1.68    0.73
  -1  19   4    8.75    0.99
  -1  19   4    7.53    0.95
   0  18   4   11.32    1.25
   0  18   4   11.56    1.20
   1  17   4   -0.32    0.66
   1  17   4    1.00    0.63
   2  16   4    4.95    0.97
   2  16   4    5.82    1.23
   3  15   4    0.46    0.78
  -4 -14  -4    1.02    1.19
  -2  19   4    0.94    0.77
  -1  18   4    4.84    0.72
  -1  18   4    4.13    0.77
   0  17   4    0.07    0.58
   0  17   4    1.55    0.31
   0  17   4    2.20    0.62
   1  16   4    7.34    1.01
   1  16   4    7.88    0.99
   2  15   4   13.72    1.65
   2  15   4   15.38    1.54
   3  14   4    0.40    0.69
  -4 -13  -4    0.47    1.06
  -3  19   4   -0.12    0.75
  -2  18   4    1.71    0.69
  -1  17   4    0.30    0.46
  -1  17   4    0.47    0.57
   0  16   4    0.74    0.28
   0  16   4    1.61    0.55
   0  16   4    0.80    0.50
   1  15   4   16.05    1.52
   1  15   4   18.58    1.68
   2  14   4   -0.10    0.84
   2  14   4    0.70    0.56
   3  13   4   15.11    1.67
  -4 -12  -4    3.39    1.17
  -3  18   4    0.91    0.73
  -2  17   4   11.84    1.22
  -1  16   4    4.58    0.74
  -1  16   4    4.50    0.65
   0  15   4   22.42    1.96
   0  15   4   26.98    2.05
   0  15   4   24.75    1.90
   1  14   4    0.70    0.54
   1  14   4    0.28    0.45
   2  13   4    3.20    0.69
   2  13   4    2.46    0.85
   3  12   4    3.85    0.82
  -4 -11  -4   -0.03    0.97
  -3  17   4    3.22    0.82
  -2  16   4    0.74    0.66
  -1  15   4    0.67    0.53
  -1  15   4   -0.14    0.38
   0  14   4   51.56    3.49
   0  14   4   46.41    3.70
   0  14   4   47.42    3.85
   1  13   4   90.20    6.15
   1  13   4   83.76    6.49
   2  12   4    1.45    0.62
   2  12   4    1.52    0.75
   3  11   4    8.81    1.13
  -4 -10  -4    1.30    0.99
  -3  16   4    2.27    0.76
  -2  15   4    2.15    0.68
  -1  14   4    7.26    0.76
  -1  14   4    6.87    0.78
   0  13   4    0.56    0.39
   0  13   4    0.32    0.41
   0  13   4    1.12    0.25
   1  12   4    7.15    0.87
   1  12   4    9.81    0.96
   2  11   4    5.77    0.85
   2  11   4    6.26    1.08
   3  10   4   16.66    1.69
  -4  -9  -4    0.89    0.89
  -3  15   4    4.79    0.85
  -2  14   4   16.01    1.45
  -1  13   4   24.35    1.99
  -1  13   4   28.34    2.07
   0  12   4   17.23    1.49
   0  12   4   19.73    1.41
   0  12   4   17.46    1.54
   1  11   4    2.58    0.55
   1  11   4    1.72    0.51
   2  10   4    5.01    0.76
   2  10   4    3.51    0.86
   3   9   4    1.34    0.66
  -4  -8  -4    1.95    0.88
  -4  15   4   -0.79    0.86
  -3  14   4    0.17    0.67
  -2  13   4    1.27    0.53
  -1  12   4   13.14    1.10
  -1  12   4   10.90    1.04
   0  11   4   36.29    2.54
   0  11   4   34.66    2.70
   0  11   4   34.94    2.83
   1  10   4    2.54    0.55
   1  10   4    1.76    0.49
   2   9   4   -0.27    0.43
   3   8   4   10.71    1.25
  -4  -7  -4    0.16    0.83
  -4  14   4    0.39    0.86
  -3  13   4   -0.64    0.65
  -2  12   4   12.89    1.20
  -1  11   4   29.72    2.23
  -1  11   4   30.97    2.30
   0  10   4   10.40    0.89
   0  10   4    9.51    0.86
   0  10   4    9.82    0.95
   1   9   4   11.37    1.02
   1   9   4   10.72    1.04
   2   8   4   12.21    1.21
   3   7   4    5.93    0.88
  -3  -7  -4    7.09    1.02
  -4  -6  -4    0.62    0.76
  -5  -5  -4   -1.23    0.80
  -4  13   4   -0.03    0.68
  -3  12   4   -0.81    0.58
  -2  11   4    0.84    0.44
  -1  10   4   64.45    4.72
  -1  10   4   70.25    4.94
   0   9   4   26.77    1.95
   0   9   4   27.95    2.09
   0   9   4   26.43    2.17
   1   8   4    7.64    0.72
   1   8   4    5.29    0.58
  -1  -8  -4    4.30    0.44
   2   7   4   27.39    2.22
  -3  -6  -4    1.88    0.70
  -4  -5  -4    1.60    0.75
  -5  -4  -4    1.03    0.98
  -5  -4  -4   -0.59    0.81
  -4  12   4    1.03    0.77
  -3  11   4   23.20    1.92
  -2  10   4    0.47    0.43
  -1   9   4   37.04    2.64
   1  -9  -4   38.84    2.73
   1  -9  -4   35.04    2.73
   0   8   4   95.44    7.71
   0   8   4   99.16    6.76
   0   8   4   98.96    7.14
   1   7   4   58.99    4.58
   1   7   4   63.74    4.38
  -1  -7  -4   62.31    4.86
   2   6   4    9.40    0.99
  -3  -5  -4    6.24    0.91
  -4  -4  -4    1.22    0.69
  -5  -3  -4    1.40    0.98
  -5  -3  -4    1.46    0.83
  -4  11   4   -0.97    0.71
  -3  10   4    0.60    0.51
  -2   9   4   32.91    2.45
  -1   8   4   98.69    6.95
   1  -8  -4  101.63    7.28
   1  -8  -4  100.70    7.28
   0   7   4   64.97    4.50
   0   7   4   63.56    5.13
   0   7   4   66.30    4.76
   1   6   4    3.40    0.49
   1   6   4    4.20    0.55
   2   5   4   43.55    3.33
  -3  -4  -4   16.61    1.59
  -4  -3  -4   -0.39    0.60
  -5  -2  -4    0.97    0.95
  -5  -2  -4   -0.30    0.71
  -4  10   4    1.89    0.77
  -3   9   4    0.06    0.52
  -2   8   4   26.16    1.99
  -1   7   4   15.81    1.23
   1  -7  -4   16.32    1.23
   1  -7  -4   16.79    1.23
   0   6   4   15.18    1.18
   0   6   4   14.14    1.22
   0   6   4   15.89    1.11
   1   5   4  244.01   17.10
   1   5   4  252.58   18.00
  -2  -4  -4    0.25    0.36
  -3  -3  -4    2.20    0.61
  -4  -2  -4    6.55    0.96
  -5  -1  -4   -0.42    0.75
  -5  -1  -4   -0.78    0.64
  -4   9   4    6.25    1.01
  -3   8   4    0.85    0.54
  -2   7   4   -0.11    0.29
  -1   6   4  196.92   14.13
   1  -6  -4  214.27   14.86
   0   5   4   13.52    0.99
   0   5   4   12.92    1.08
   1   4   4    7.66    0.70
   1   4   4    8.41    0.77
  -1  -4  -4    6.01    0.67
  -2  -3  -4   16.96    1.47
  -3  -2  -4    1.25    0.51
  -4  -1  -4    2.62    0.68
  -4  -1  -4    1.58    0.83
  -5   0  -4    0.50    0.91
  -4   8   4    0.92    0.72
  -3   7   4    0.46    0.50
  -2   6   4   34.61    2.53
  -1   5   4   36.27    2.37
   1  -5  -4   31.44    2.43
   0   4   4    6.47    0.53
   0   4   4    5.80    0.49
   0  -4  -4    5.25    0.52
   0  -4  -4    5.68    0.52
   0  -4  -4    5.94    0.52
  -1  -3  -4    1.00    0.27
  -2  -2  -4   19.35    1.61
  -3  -1  -4    9.01    0.97
  -4   0  -4    2.93    0.87
  -4   0  -4    4.01    0.75
  -5   1  -4   -0.65    0.82
  -4   7   4    0.34    0.66
  -3   6   4    3.73    0.65
  -2   5   4    2.61    0.42
  -1   4   4   41.50    2.82
  -1   4   4   37.99    2.72
   1  -4  -4   37.04    2.81
   0   3   4    0.28    0.12
   0   3   4    0.19    0.14
   0   3   4    0.11    0.11
   0  -3  -4    0.24    0.11
   0  -3  -4    0.17    0.11
  -1  -2  -4    5.30    0.54
  -2  -1  -4   36.94    2.82
  -3   0  -4    0.04    0.40
  -4   1  -4    2.11    0.78
  -4   1  -4    1.19    0.56
  -5   2  -4    0.96    0.81
  -4   6   4    0.05    0.65
  -3   5   4    1.95    0.54
  -3   5   4    1.83    0.29
  -2   4   4    3.87    0.49
  -2   4   4    3.51    0.33
  -1   3   4  103.90    8.09
  -1   3   4  116.87    7.70
   1  -3  -4  115.34    8.09
   0   2   4    2.21    0.27
   0   2   4    2.67    0.30
   0   2   4    2.70    0.26
   0  -2  -4    2.21    0.26
   0  -2  -4    3.12    0.31
   0  -2  -4    2.92    0.27
  -1  -1  -4  152.01   11.03
  -2   0  -4    1.23    0.32
  -3   1  -4    9.65    1.03
  -3   1  -4    6.95    0.84
  -4   2  -4    4.90    0.75
  -4   2  -4    5.92    1.00
  -5   3  -4    0.67    0.92
  -4   5   4    8.22    1.07
  -3   4   4    0.73    0.48
  -3   4   4    1.33    0.30
  -2   3   4   17.23    1.38
  -2   3   4   17.94    1.36
   2  -3  -4   18.39    1.38
  -1   2   4   41.13    2.91
  -1   2   4   42.09    3.04
   1  -2  -4   42.12    3.05
   0   1   4   19.33    1.70
   0   1   4   21.00    1.47
   0  -1  -4   23.06    1.48
   0  -1  -4   21.08    1.70
   0  -1  -4   20.20    1.56
  -1   0  -4    0.11    0.15
  -2   1  -4   39.98    3.00
  -3   2  -4    0.61    0.58
  -3   2  -4    1.75    0.43
  -4   3  -4    0.63    0.51
  -4   3  -4   -0.34    0.68
  -5   4  -4    0.61    0.84
  -5   5   4    1.50    0.86
  -4   4   4    0.18    0.61
  -3   3   4   46.35    3.44
  -3   3   4   47.75    3.53
  -2   2   4   13.21    1.08
   2  -2  -4   13.34    1.08
  -1   1   4   69.97    5.04
  -1   1   4   68.60    4.79
   1  -1  -4   71.28    5.05
   1  -1  -4   67.70    4.80
   0   0   4  110.38    9.17
   0   0   4  119.76    8.43
   0   0  -4  112.99    9.17
   0   0  -4  116.86    8.43
   0   0  -4  121.08    7.97
  -1   1  -4  150.36   10.89
  -2   2  -4   17.74    1.46
  -2   2  -4   18.56    1.45
  -3   3  -4    3.04    0.66
  -3   3  -4    2.24    0.47
  -4   4  -4   -0.06    0.50
  -4   4  -4    0.55    0.70
  -5   4   4   -0.30    0.81
  -4   3   4    2.39    0.69
  -4   3   4    1.99    0.49
  -3   2   4    1.83    0.48
   3  -2  -4    1.00    0.37
  -2   1   4   14.68    1.07
   2  -1  -4   11.93    1.09
  -1   0   4   -0.19    0.20
  -1   0   4    0.08    0.10
  -1   0   4    0.03    0.12
   1   0  -4    0.04    0.15
   0  -1   4   20.85    1.68
   0  -1   4   23.83    1.55
   0   1  -4   16.87    1.67
   0   1  -4   21.36    1.54
  -1   2  -4    5.22    0.49
  -2   3  -4   17.70    1.40
  -2   3  -4   17.29    1.42
  -3   4  -4   14.35    1.16
  -3   4  -4   10.74    1.20
  -4   5  -4    1.10    0.78
  -4   5  -4    1.89    0.58
  -5   3   4    0.62    0.82
  -4   2   4    3.76    0.77
  -4   2   4    4.06    0.64
  -3   1   4    5.68    0.73
   3  -1  -4    6.98    0.72
  -2   0   4   68.25    4.80
   2   0  -4   69.22    5.06
  -1  -1   4   69.93    4.88
  -1  -1   4   70.53    5.64
   1   1  -4   72.12    5.18
   0  -2   4    1.87    0.25
   0  -2   4    3.55    0.32
   0  -2   4    2.21    0.23
   0   2  -4    3.13    0.31
   0   2  -4    2.51    0.23
   0   2  -4    2.44    0.27
  -1   3  -4    0.74    0.23
  -1   3  -4    0.91    0.23
  -2   4  -4   -0.07    0.31
  -2   4  -4    0.38    0.26
  -3   5  -4    3.92    0.71
  -3   5  -4    5.62    0.65
  -4   6  -4    0.52    0.75
  -5   2   4    0.86    0.79
  -4   1   4    0.57    0.49
  -4   1   4    0.23    0.59
  -3   0   4   -0.44    0.36
   3   0  -4    0.30    0.37
  -2  -1   4   12.79    1.06
   2   1  -4   13.37    1.16
  -1  -2   4   41.63    3.39
   1   2  -4   43.17    3.14
   0  -3   4    0.25    0.09
   0   3  -4    0.04    0.14
   0   3  -4    0.02    0.12
   0   3  -4    0.21    0.08
  -1   4  -4    7.65    0.68
  -1   4  -4    7.70    0.67
  -2   5  -4   45.25    3.08
  -2   5  -4   39.55    3.16
  -3   6  -4    0.60    0.44
  -3   6  -4    1.47    0.61
  -4   7  -4    1.02    0.71
  -5   1   4   -0.01    0.74
  -4   0   4    0.85    0.56
  -4   0   4    1.10    0.55
  -3  -1   4    5.77    0.72
   3   1  -4    5.21    0.70
   2   2  -4   15.79    1.36
  -1  -3   4  106.22    7.79
  -1  -3   4  113.27    8.95
   1   3  -4  121.48    8.27
   0  -4   4    5.77    0.49
   0   4  -4    6.39    0.56
   0   4  -4    6.49    0.48
   0   4  -4    6.07    0.54
  -1   5  -4  262.44   18.59
  -1   5  -4  279.13   19.58
  -2   6  -4   11.12    1.00
  -2   6  -4    9.39    0.91
  -3   7  -4    4.86    0.66
  -3   7  -4    5.06    0.78
  -4   8  -4   -0.05    0.77
  -5   0   4   -0.66    0.71
  -4  -1   4    0.89    0.59
   4   1  -4    1.52    0.56
  -3  -2   4    0.71    0.41
   3   2  -4    0.77    0.48
   2   3  -4   19.07    1.59
  -1  -4   4   39.16    2.71
  -1  -4   4   38.00    3.12
   1   4  -4   40.41    2.93
   0   5  -4   12.51    1.01
   0   5  -4   12.60    0.91
  -1   6  -4    3.91    0.41
  -1   6  -4    4.18    0.46
  -2   7  -4   33.39    2.49
  -2   7  -4   32.67    2.46
  -3   8  -4   10.83    1.18
  -3   8  -4   11.34    1.06
  -4   9  -4    1.00    0.84
  -5  -1   4   -0.92    0.70
  -4  -2   4    3.61    0.74
   4   2  -4    4.06    0.74
   3   3  -4   47.82    3.71
  -2  -4   4    4.05    0.57
   2   4  -4    3.59    0.59
  -1  -5   4   36.79    2.93
   1   5  -4   35.22    2.60
   1   5  -4   37.96    2.78
   0   6  -4   14.36    1.21
   0   6  -4   15.82    1.11
  -1   7  -4   62.14    4.29
  -1   7  -4   60.40    4.48
  -2   8  -4   14.11    1.14
  -2   8  -4   13.51    1.22
  -3   9  -4    1.04    0.57
  -3   9  -4    0.97    0.35
  -4  10  -4    2.60    0.89
  -5  -2   4   -0.97    0.71
  -4  -3   4    1.52    0.62
   4   3  -4    1.18    0.62
   3   4  -4    0.74    0.52
  -2  -5   4    3.07    0.50
   2   5  -4    2.34    0.51
  -1  -6   4  211.20   16.02
   1   6  -4  195.17   14.79
   0   7  -4   67.16    4.62
   0   7  -4   66.32    4.91
  -1   8  -4    6.28    0.61
  -1   8  -4    5.92    0.58
  -2   9  -4    1.29    0.46
  -2   9  -4    0.51    0.26
  -3  10  -4   18.68    1.65
  -3  10  -4   17.54    1.44
  -4  11  -4   -0.52    0.79
  -5  -3   4   -0.75    0.69
  -5  -3   4    1.10    0.78
  -4  -4   4   -0.22    0.55
   4   4  -4   -0.06    0.61
   3   5  -4    2.30    0.62
  -2  -6   4   32.23    2.74
   2   6  -4   34.44    2.64
  -1  -7   4   17.61    1.34
   1   7  -4   15.23    1.32
   1   7  -4   13.48    1.21
   0   8  -4  102.21    7.07
   0   8  -4  103.08    7.51
  -1   9  -4   11.34    1.00
  -1   9  -4   11.61    0.97
  -2  10  -4    5.83    0.72
  -2  10  -4    5.03    0.55
  -3  11  -4    9.94    0.95
  -3  11  -4   10.17    1.14
  -4  12  -4    4.09    1.01
  -5  -4   4    0.85    0.82
  -5  -4   4    0.78    0.98
  -5  -4   4    0.10    0.75
  -4  -5   4   10.07    1.25
   4   5  -4    6.63    1.06
  -3  -6   4    4.09    0.75
   3   6  -4    3.84    0.74
  -2  -7   4   -0.20    0.30
   2   7  -4    0.22    0.44
   1   8  -4   99.98    6.89
   1   8  -4   98.50    7.32
   0   9  -4   27.75    1.97
   0   9  -4   26.90    2.13
  -1  10  -4    2.39    0.45
  -1  10  -4    2.73    0.42
  -2  11  -4    6.26    0.64
  -2  11  -4    5.67    0.75
  -3  12  -4    3.99    0.82
  -4  13  -4    0.58    0.76
  -5  -5   4    0.62    0.74
  -5  -5   4    0.59    0.94
  -5  -5   4    1.22    0.86
  -4  -6   4   -0.26    0.67
   4   6  -4    0.93    0.70
  -3  -7   4    0.10    0.54
   3   7  -4    0.23    0.57
  -2  -8   4   25.69    2.13
   2   8  -4   25.30    2.13
  -1  -9   4   39.49    3.15
   1   9  -4   38.38    3.03
   1   9  -4   39.20    2.82
   0  10  -4   10.09    0.89
   0  10  -4   10.92    1.00
  -1  11  -4    2.60    0.44
  -1  11  -4    2.86    0.45
  -2  12  -4    1.68    0.57
  -2  12  -4    1.62    0.39
  -3  13  -4   12.78    1.34
  -4  14  -4    2.63    0.92
  -4  -7   4    1.91    0.77
   4   7  -4   -0.31    0.69
  -3  -8   4    0.85    0.54
   3   8  -4    0.14    0.59
  -2  -9   4   28.96    2.42
   2   9  -4   30.26    2.43
  -1 -10   4   78.46    5.79
   1  10  -4   66.64    5.46
   1  10  -4   71.78    5.13
   0  11  -4   36.45    2.87
   0  11  -4   37.52    2.65
  -1  12  -4    8.60    0.86
  -1  12  -4    8.33    0.85
  -2  13  -4    4.48    0.58
  -2  13  -4    4.28    0.74
  -3  14  -4    0.28    0.60
  -4  15  -4    0.27    0.91
  -4  -8   4    1.35    0.74
   4   8  -4    0.82    0.79
  -3  -9   4   -0.08    0.50
   3   9  -4    0.23    0.62
  -2 -10   4    0.27    0.34
   2  10  -4    0.38    0.50
   1  11  -4   32.50    2.67
   1  11  -4   33.99    2.47
   0  12  -4   17.20    1.55
   0  12  -4   18.22    1.40
  -1  13  -4   85.06    5.96
  -1  13  -4   84.82    6.28
  -2  14  -4    0.96    0.41
  -2  14  -4    0.42    0.51
  -3  15  -4    0.49    0.64
  -4  -9   4    6.65    1.07
   4   9  -4    7.07    1.17
  -3 -10   4   -0.08    0.50
   3  10  -4    0.45    0.66
  -2 -11   4    1.28    0.40
   2  11  -4    0.75    0.62
   2  11  -4    2.23    0.63
   1  12  -4   13.15    1.13
   1  12  -4   10.83    1.18
   0  13  -4    1.09    0.34
   0  13  -4    0.52    0.43
  -1  14  -4    0.33    0.45
  -1  14  -4    1.28    0.46
  -2  15  -4   19.00    1.62
  -2  15  -4   18.48    1.65
  -3  16  -4    1.75    0.74
  -4 -10   4    2.00    0.82
   4  10  -4    2.66    0.97
  -3 -11   4   22.90    2.13
   3  11  -4   27.60    2.33
  -2 -12   4   11.63    1.16
   2  12  -4   13.84    1.41
   2  12  -4   12.75    1.35
   1  13  -4   23.79    1.91
   1  13  -4   23.40    2.03
   0  14  -4   50.22    3.95
   0  14  -4   52.63    3.68
  -1  15  -4   17.20    1.60
  -1  15  -4   18.69    1.52
  -2  16  -4    4.27    0.85
  -2  16  -4    5.40    0.70
  -3  17  -4    1.08    0.82
  -4 -11   4   -1.40    0.66
   4  11  -4    1.68    0.90
  -3 -12   4    0.50    0.50
   3  12  -4    0.25    0.71
  -2 -13   4    1.17    0.47
   2  13  -4    0.58    0.68
   2  13  -4    1.16    0.62
   1  14  -4    9.16    0.97
   1  14  -4    7.81    1.06
   0  15  -4   24.64    2.15
   0  15  -4   25.71    1.96
  -1  16  -4    7.31    0.91
  -1  16  -4    7.41    0.88
  -2  17  -4    4.54    0.67
  -2  17  -4    2.93    0.73
  -3  18  -4   -0.20    0.71
   4  12  -4    0.51    0.92
  -3 -13   4   -0.24    0.50
   3  13  -4   -0.47    0.76
  -2 -14   4   15.75    1.36
   2  14  -4   15.75    1.64
   2  14  -4   14.28    1.58
   1  15  -4    0.15    0.63
   1  15  -4    0.50    0.56
   0  16  -4   -0.30    0.54
   0  16  -4    1.59    0.52
  -1  17  -4    0.76    0.54
  -1  17  -4    0.47    0.56
  -2  18  -4    0.52    0.69
  -3  19  -4    0.36    0.84
   4  13  -4    0.34    0.92
   3  14  -4    1.84    0.80
   2  15  -4    3.32    0.85
   2  15  -4    1.88    0.83
   1  16  -4    4.66    0.89
   1  16  -4    3.32    0.76
   0  17  -4    2.06    0.55
   0  17  -4    2.31    0.69
  -1  18  -4    1.60    0.69
  -1  18  -4    1.60    0.64
  -2  19  -4   13.63    1.46
   4  14  -4   -0.19    0.91
   3  15  -4    6.24    1.08
   2  16  -4    0.45    0.73
   2  16  -4   -0.02    0.76
   1  17  -4   -0.86    0.63
   1  17  -4    0.68    0.63
   0  18  -4   11.06    1.16
   0  18  -4   13.75    1.41
  -1  19  -4    3.02    0.77
  -1  19  -4    1.97    0.71
  -2  20  -4    0.62    0.79
   4  15  -4    1.26    1.07
   3  16  -4    2.62    0.90
   2  17  -4   11.88    1.42
   2  17  -4   10.94    1.38
   1  18  -4    4.33    0.96
   1  18  -4    3.57    0.82
   0  19  -4    4.70    0.92
   0  19  -4    3.44    0.76
  -1  20  -4    0.68    0.67
  -1  20  -4    0.42    0.69
  -2  21  -4    2.61    0.85
   3  17  -4    3.25    1.09
   2  18  -4    0.60    0.76
   2  18  -4    0.58    0.78
   1  19  -4    9.28    1.32
   1  19  -4    9.13    1.16
   0  20  -4    0.64    0.78
   0  20  -4   -0.04    0.64
  -1  21  -4    5.99    1.02
  -1  21  -4    4.57    0.85
  -2  22  -4   -0.05    0.76
   3  18  -4   -0.28    0.97
   2  19  -4    1.67    0.84
   2  19  -4    0.97    0.81
   1  20  -4    5.63    1.17
   1  20  -4    6.54    1.02
   0  21  -4    8.18    1.18
   0  21  -4    6.21    0.95
  -1  22  -4    0.78    0.78
  -1  22  -4   -0.53    0.74
   3  19  -4    1.14    0.94
   2  20  -4    0.69    0.83
   2  20  -4    2.43    0.94
   1  21  -4    1.26    0.77
   1  21  -4    0.81    0.92
   0  22  -4    2.42    0.92
   0  22  -4    2.64    0.83
  -1  23  -4    2.49    0.79
  -1  23  -4    2.58    0.92
   2  21  -4    0.54    1.05
   2  21  -4    0.90    0.87
   1  22  -4    1.06    0.83
   1  22  -4    1.05    1.00
   0  23  -4    0.87    0.81
   0  23  -4    1.10    0.92
  -1  24  -4   -0.30    0.84
   2  22  -4    1.33    1.11
   2  22  -4    2.13    0.96
   1  23  -4   -0.27    0.89
   1  23  -4    0.02    0.83
   0  24  -4    1.00    0.93
   0  24  -4   -0.37    0.80
   1  24  -4    0.23    0.87
   1  24  -4    0.29    0.98
   0  24   5    1.40    0.88
   0  24   5    0.80    0.87
   1  23   5    0.98    0.81
   1  23   5    2.30    0.97
   2  22   5    0.05    1.05
   2  22   5   -0.12    0.88
  -1  24   5    2.15    0.89
   0  23   5    0.74    0.82
   0  23   5    1.08    0.78
   1  22   5    0.76    0.88
   1  22   5    2.33    0.95
   2  21   5   -0.64    0.93
   2  21   5    0.49    0.91
  -1  23   5    0.11    0.71
   0  22   5   -0.07    0.72
   0  22   5    0.33    0.69
   1  21   5    0.33    0.78
   1  21   5   -0.34    0.80
   2  20   5    0.42    1.07
   2  20   5   -0.28    0.82
   3  19   5    0.19    0.97
  -1  22   5    0.69    0.79
   0  21   5   -0.36    0.75
   0  21   5   -0.88    0.70
   1  20   5   -0.55    0.76
   1  20   5    0.08    0.68
   2  19   5    0.29    0.78
   2  19   5    0.64    0.97
   3  18   5    0.17    0.96
  -2  22   5    0.77    0.81
  -1  21   5    6.45    0.93
   0  20   5    8.52    1.08
   0  20   5    7.60    1.10
   1  19   5    0.40    0.74
   1  19   5    0.77    0.76
   2  18   5    0.06    0.81
   2  18   5    0.10    0.99
   3  17   5    4.07    1.00
  -2  21   5    1.53    0.84
  -1  20   5    0.50    0.66
   1 -20  -5    0.29    0.54
   0  19   5    5.52    0.86
   0  19   5    6.45    0.94
   1  18   5    2.81    0.76
   1  18   5    2.56    0.79
   2  17   5    3.01    1.06
   2  17   5    3.06    0.89
   3  16   5    3.15    0.93
  -4 -15  -5    0.74    1.16
  -2  20   5    3.06    0.88
  -1  19   5    7.04    0.91
  -1  19   5    7.50    0.94
   0  18   5    1.14    0.66
   0  18   5    1.30    0.64
   1  17   5   19.97    1.76
   1  17   5   20.45    1.91
   2  16   5    0.36    0.72
   2  16   5   -0.94    0.87
   3  15   5   -0.01    0.69
  -4 -14  -5   -0.09    1.13
  -2  19   5    2.26    0.74
  -1  18   5    3.24    0.66
  -1  18   5    3.25    0.63
   0  17   5   -0.04    0.53
   0  17   5   -0.51    0.25
   0  17   5    0.29    0.56
   1  16   5   -0.01    0.54
   1  16   5   -0.26    0.64
   2  15   5    0.72    0.83
   2  15   5    1.94    0.69
   3  14   5   -0.83    0.75
  -4 -13  -5    0.88    1.11
  -3  19   5    2.32    0.95
  -2  18   5   -0.18    0.70
  -1  17   5    0.06    0.45
  -1  17   5    0.86    0.53
   0  16   5   15.53    1.37
   0  16   5   17.47    1.51
   0  16   5   14.22    1.28
   1  15   5    7.57    0.98
   1  15   5    6.51    0.89
   2  14   5    1.70    0.83
   2  14   5    3.31    0.78
   3  13   5    2.32    0.81
  -4 -12  -5    0.87    1.06
  -3  18   5   -0.11    0.80
  -2  17   5    0.15    0.59
  -1  16   5   -0.22    0.53
  -1  16   5   -0.07    0.40
   0  15   5    3.80    0.68
   0  15   5    4.11    0.66
   0  15   5    3.89    0.45
   1  14   5   44.27    3.54
   1  14   5   46.24    3.37
   2  13   5    0.13    0.60
   2  13   5   -0.93    0.74
   3  12   5    0.79    0.73
  -4 -11  -5    6.83    1.38
  -3  17   5    0.54    0.70
  -2  16   5    2.89    0.75
  -1  15   5    8.82    0.87
  -1  15   5    7.49    0.90
   0  14   5    5.53    0.55
   0  14   5    5.19    0.68
   0  14   5    4.72    0.70
   1  13   5    3.24    0.64
   1  13   5    3.58    0.66
   2  12   5   11.65    1.20
   2  12   5    9.43    1.36
   3  11   5    1.94    0.76
  -4 -10  -5   -0.18    0.92
  -3  16   5    3.10    0.79
  -2  15   5    1.66    0.66
  -1  14   5   30.15    2.29
   0  13   5    0.55    0.23
   0  13   5    0.23    0.40
   0  13   5   -0.24    0.37
   1  12   5   33.97    2.65
   1  12   5   36.11    2.76
   2  11   5   43.75    3.42
   2  11   5   43.60    3.43
   3  10   5    6.77    0.96
  -3 -10  -5    6.29    1.11
  -4  -9  -5    1.04    0.89
  -3  15   5    4.19    0.82
  -2  14   5   11.29    1.14
  -1  13   5    2.14    0.52
   1 -13  -5    2.20    0.39
   0  12   5   27.69    2.20
   0  12   5   26.39    2.25
   0  12   5   30.45    2.09
   1  11   5   -0.18    0.41
   1  11   5    0.33    0.36
   2  10   5    6.93    0.91
  -3  -9  -5   38.34    3.25
  -4  -8  -5    1.89    0.91
  -4  15   5    0.16    0.75
  -3  14   5    0.66    0.68
  -2  13   5   34.04    2.60
  -1  12   5   37.29    2.80
   1 -12  -5   39.51    2.90
   0  11   5   42.62    3.16
   0  11   5   43.15    2.96
   0  11   5   39.50    3.31
   1  10   5    4.02    0.61
   1  10   5    4.53    0.67
   2   9   5    2.36    0.56
  -3  -8  -5   -0.03    0.68
  -4  -7  -5   -0.36    0.78
  -4  14   5    0.24    0.76
  -3  13   5    1.11    0.68
  -2  12   5    4.75    0.67
  -1  11   5    5.25    0.63
   1 -11  -5    6.47    0.60
   0  10   5    1.84    0.40
   0  10   5    1.48    0.26
   0  10   5    1.62    0.37
   1   9   5  111.56    7.40
   1   9   5  100.24    7.77
   2   8   5    3.57    0.61
  -3  -7  -5    4.87    0.91
  -4  -6  -5    1.09    0.81
  -4  13   5    1.77    0.85
  -3  12   5    0.58    0.57
  -2  11   5    2.43    0.55
  -1  10   5   -0.12    0.34
   1 -10  -5   -0.04    0.21
   0   9   5    5.28    0.60
   0   9   5    5.80    0.59
   0   9   5    5.65    0.54
   1   8   5   56.59    3.55
   1   8   5   50.73    3.68
  -1  -8  -5   43.26    3.85
   2   7   5    3.24    0.58
  -3  -6  -5    3.45    0.76
  -4  -5  -5    0.18    0.69
  -5  -4  -5    1.03    0.81
  -5  -4  -5    0.48    0.96
  -4  12   5    0.00    0.78
  -3  11   5    4.17    0.78
  -2  10   5    0.75    0.41
  -1   9   5    4.73    0.52
   1  -9  -5    4.36    0.44
   1  -9  -5    5.15    0.47
   0   8   5   63.59    5.20
   0   8   5   66.42    4.84
   0   8   5   67.52    4.58
   1   7   5    0.11    0.35
   1   7   5    0.28    0.28
  -1  -7  -5    0.54    0.19
  -2  -6  -5    8.69    0.94
  -3  -5  -5   12.36    1.34
  -4  -4  -5    5.80    0.99
  -5  -3  -5   -0.51    0.90
  -5  -3  -5   -0.49    0.72
  -4  11   5    0.89    0.76
  -3  10   5    1.52    0.61
  -2   9   5    9.29    0.90
  -1   8   5  106.72    7.56
   1  -8  -5  108.27    7.92
   1  -8  -5  112.90    7.93
   0   7   5   32.60    2.63
   0   7   5   34.14    2.34
   0  -7  -5   32.18    2.48
   1   6   5   12.14    1.10
   1   6   5   12.79    1.09
  -2  -5  -5    1.54    0.43
  -3  -4  -5    0.47    0.56
  -4  -3  -5    2.49    0.75
  -5  -2  -5    2.13    1.02
  -5  -2  -5    0.41    0.76
  -4  10   5    1.12    0.71
  -3   9   5    2.95    0.66
  -2   8   5    4.23    0.59
  -1   7   5  113.94    7.95
   1  -7  -5  114.28    8.33
   1  -7  -5  117.12    8.34
   0   6   5  206.66   16.60
   0   6   5  216.29   14.49
   0  -6  -5  210.57   15.29
   1   5   5   61.61    4.45
  -1  -5  -5   63.48    4.65
  -2  -4  -5    5.51    0.71
  -3  -3  -5   10.53    1.14
  -4  -2  -5    0.40    0.62
  -5  -1  -5    0.34    0.73
  -5  -1  -5    0.20    0.95
  -4   9   5    0.78    0.73
  -3   8   5    0.87    0.48
  -2   7   5    0.89    0.39
  -1   6   5   11.37    0.94
   1  -6  -5   12.14    0.91
   1  -6  -5   11.98    0.91
   0   5   5    2.25    0.33
   0   5   5    2.79    0.31
   0  -5  -5    2.66    0.32
   0  -5  -5    2.88    0.31
   1   4   5   12.74    1.12
  -1  -4  -5   13.33    1.10
  -2  -3  -5  102.22    7.53
  -3  -2  -5    8.34    0.96
  -4  -1  -5    0.03    0.57
  -5   0  -5    1.51    0.97
  -5   0  -5   -0.21    0.68
  -4   8   5    1.83    0.72
  -3   7   5   40.71    3.04
  -2   6   5   15.65    1.27
  -1   5   5    7.91    0.55
  -1   5   5    7.25    0.58
   1  -5  -5    5.44    0.55
   0   4   5    1.62    0.27
   0   4   5    2.13    0.25
   0  -4  -5    1.29    0.22
   0  -4  -5    2.11    0.25
  -1  -3  -5   77.07    5.66
  -2  -2  -5   39.37    3.01
  -3  -1  -5    2.43    0.55
  -4   0  -5   -0.04    0.53
  -4   0  -5   -0.37    0.64
  -5   1  -5   -0.87    0.74
  -4   7   5    1.46    0.63
  -3   6   5    1.17    0.50
  -2   5   5   93.18    6.48
  -1   4   5    5.05    0.45
  -1   4   5    4.54    0.40
   1  -4  -5    4.78    0.39
   0   3   5  549.55   40.68
   0   3   5  521.46   35.44
   0  -3  -5  484.59   37.38
   0  -3  -5  517.22   40.68
  -1  -2  -5   62.68    4.61
  -2  -1  -5   19.59    1.60
  -3   0  -5    1.42    0.47
  -4   1  -5    0.19    0.76
  -4   1  -5    0.54    0.55
  -5   2  -5    0.97    0.98
  -4   6   5    0.73    0.64
  -3   5   5    7.78    0.87
  -3   5   5    7.74    0.71
  -2   4   5    0.23    0.27
  -2   4   5    0.14    0.13
   2  -4  -5    0.32    0.16
  -1   3   5    7.02    0.58
  -1   3   5    7.28    0.59
   1  -3  -5    7.30    0.57
   0   2   5   84.89    6.25
   0   2   5   92.93    6.81
   0   2   5   77.41    5.92
   0  -2  -5   77.39    6.25
   0  -2  -5   91.46    6.80
   0  -2  -5   92.84    5.93
  -1  -1  -5   38.86    2.88
  -2   0  -5    0.14    0.27
  -3   1  -5    2.05    0.49
  -4   2  -5   -0.18    0.49
  -4   2  -5   -0.65    0.62
  -5   3  -5    1.00    0.85
  -4   5   5    1.18    0.59
  -3   4   5    0.43    0.26
  -3   4   5   -0.23    0.42
  -2   3   5    3.26    0.34
  -2   3   5    2.78    0.42
   2  -3  -5    3.46    0.37
  -1   2   5    3.29    0.46
  -1   2   5    3.96    0.34
  -1   2   5    3.64    0.34
   1  -2  -5    3.50    0.34
   0   1   5    5.88    0.61
   0   1   5    6.97    0.51
   0  -1  -5    7.16    0.52
   0  -1  -5    5.74    0.62
   0  -1  -5    6.42    0.55
  -1   0  -5  284.53   20.57
  -2   1  -5   19.80    1.58
  -3   2  -5    7.94    0.83
  -3   2  -5    7.11    0.96
  -4   3  -5    1.24    0.82
  -4   3  -5    1.75    0.57
  -4   4   5    2.09    0.69
  -3   3   5    3.93    0.62
   3  -3  -5    3.94    0.50
  -2   2   5    6.57    0.63
   2  -2  -5    6.56    0.61
  -1   1   5  137.34    9.87
  -1   1   5  138.61    9.35
  -1   1   5  132.19   10.77
   1  -1  -5  137.41    9.36
   1  -1  -5  136.04    9.87
   0   0   5   -0.05    0.12
   0   0   5    0.16    0.18
   0   0  -5    0.21    0.13
   0   0  -5    0.15    0.11
   0   0  -5    0.23    0.18
  -1   1  -5   39.50    2.92
  -2   2  -5   37.63    2.83
  -3   3  -5   11.95    1.25
  -3   3  -5   11.58    1.10
  -4   4  -5    4.85    0.93
  -4   4  -5    6.77    0.84
  -5   4   5    0.04    0.80
  -4   3   5    0.15    0.40
  -4   3   5    0.58    0.61
  -3   2   5    8.48    0.93
   3  -2  -5   10.58    0.92
  -2   1   5  116.00    8.26
   2  -1  -5  122.96    8.71
  -1   0   5   59.31    4.08
  -1   0   5   57.22    4.72
   1   0  -5   60.20    4.08
   1   0  -5   59.67    4.32
   0  -1   5    5.45    0.58
   0  -1   5    7.12    0.54
   0   1  -5    7.21    0.55
   0   1  -5    5.01    0.57
  -1   2  -5   66.63    4.88
  -2   3  -5  102.11    7.24
  -2   3  -5  104.75    7.56
  -3   4  -5    0.71    0.41
  -3   4  -5    0.74    0.57
  -4   5  -5    1.41    0.80
  -4   5  -5    0.76    0.59
  -5   3   5   -0.54    0.78
  -4   2   5    0.39    0.45
  -4   2   5    0.87    0.57
  -3   1   5   20.01    1.61
   3  -1  -5   19.33    1.64
  -2   0   5   -0.19    0.22
   2   0  -5    0.17    0.28
  -1  -1   5  136.91    9.46
  -1  -1   5  136.62   10.90
   1   1  -5  140.58   10.01
   0  -2   5   89.49    6.92
   0   2  -5   84.53    6.00
   0   2  -5   88.64    6.36
  -1   3  -5   68.59    5.32
  -1   3  -5   76.54    5.05
  -2   4  -5    5.55    0.59
  -2   4  -5    4.68    0.61
  -3   5  -5   11.15    1.22
  -3   5  -5   12.28    1.13
  -4   6  -5    0.95    0.78
  -4   6  -5    0.37    0.60
  -5   2   5    1.00    0.80
  -4   1   5    2.54    0.67
  -4   1   5    2.49    0.59
  -3   0   5    3.87    0.59
   3   0  -5    4.27    0.60
  -2  -1   5  116.50    8.22
   2   1  -5  121.60    8.70
  -1  -2   5    4.48    0.50
   1   2  -5    4.36    0.46
   0  -3   5  603.22   41.36
   0  -3   5  494.13   36.00
   0   3  -5  499.64   36.00
   0   3  -5  510.66   38.01
  -1   4  -5   11.30    0.97
  -1   4  -5   12.14    0.94
  -2   5  -5    1.10    0.42
  -2   5  -5    1.25    0.36
  -3   6  -5    3.36    0.72
  -3   6  -5    3.14    0.59
  -4   7  -5   -0.37    0.67
  -5   1   5    0.47    0.78
  -4   0   5    1.16    0.60
   4   0  -5    0.69    0.53
  -3  -1   5   19.26    1.59
   3   1  -5   19.91    1.70
   2   2  -5    6.31    0.71
  -1  -3   5    6.83    0.67
  -1  -3   5    6.87    0.54
   1   3  -5    7.47    0.68
   0  -4   5    2.35    0.23
   0   4  -5    1.88    0.28
   0   4  -5    2.24    0.22
  -1   5  -5   63.69    4.60
  -1   5  -5   67.79    4.83
  -2   6  -5   10.53    0.99
  -2   6  -5    9.36    0.92
  -3   7  -5    3.43    0.59
  -3   7  -5    2.37    0.64
  -4   8  -5   -0.13    0.78
  -5   0   5    1.06    0.81
  -4  -1   5    2.37    0.63
   4   1  -5    2.17    0.62
  -3  -2   5   11.86    1.08
   3   2  -5   10.87    1.13
  -2  -3   5    3.22    0.53
   2   3  -5    3.39    0.51
  -1  -4   5    4.41    0.38
  -1  -4   5    5.10    0.49
   1   4  -5    3.99    0.48
   0   5  -5    2.90    0.28
   0   5  -5    2.78    0.35
  -1   6  -5   12.73    1.06
  -1   6  -5   14.17    1.09
  -2   7  -5    5.29    0.54
  -2   7  -5    3.31    0.58
  -3   8  -5    0.38    0.39
  -3   8  -5   -0.14    0.58
  -4   9  -5    1.93    0.88
  -5  -1   5    0.45    0.75
  -4  -2   5   -0.14    0.55
   4   2  -5    0.05    0.54
   3   3  -5    3.99    0.68
  -2  -4   5    0.21    0.36
   2   4  -5    1.00    0.40
  -1  -5   5    8.65    0.74
  -1  -5   5    7.59    0.60
   1   5  -5    7.73    0.76
   1   5  -5    7.99    0.68
   0   6  -5  212.12   15.64
   0   6  -5  219.42   14.79
  -1   7  -5    0.75    0.22
  -1   7  -5    0.52    0.25
  -2   8  -5    4.73    0.52
  -2   8  -5    3.74    0.59
  -3   9  -5   41.51    3.12
  -3   9  -5   39.60    3.05
  -4  10  -5    2.07    0.87
  -5  -2   5    3.11    1.09
  -5  -2   5    1.23    0.80
  -4  -3   5    0.08    0.57
   4   3  -5    0.38    0.57
  -3  -4   5    0.07    0.55
   3   4  -5    0.38    0.49
  -2  -5   5   91.35    7.38
   2   5  -5   93.82    6.85
  -1  -6   5   13.27    1.01
   1   6  -5   11.05    1.01
   1   6  -5    9.37    0.91
   0   7  -5   34.33    2.41
   0   7  -5   34.11    2.59
  -1   8  -5   52.78    4.01
  -1   8  -5   56.11    3.84
  -2   9  -5    1.96    0.53
  -2   9  -5    2.95    0.40
  -3  10  -5    5.49    0.86
  -3  10  -5    5.36    0.61
  -4  11  -5    4.16    0.99
  -5  -3   5    0.73    1.00
  -5  -3   5    0.57    0.72
  -5  -3   5    0.42    0.75
  -4  -4   5    2.29    0.86
  -4  -4   5    2.79    0.67
   4   4  -5    1.89    0.71
  -3  -5   5    8.36    1.04
   3   5  -5    7.37    0.96
  -2  -6   5   16.24    1.48
   2   6  -5   16.69    1.51
  -1  -7   5  124.01    9.34
   1   7  -5  111.31    8.64
   0   8  -5   67.67    4.63
   0   8  -5   65.71    4.93
  -1   9  -5  106.87    7.84
  -1   9  -5  107.93    7.45
  -2  10  -5    6.81    0.66
  -2  10  -5    6.17    0.78
  -3  11  -5    2.42    0.72
  -3  11  -5    1.41    0.38
  -4  12  -5    0.41    0.83
  -5  -4   5    1.58    1.02
  -5  -4   5    1.16    0.81
  -5  -4   5   -0.04    0.73
  -4  -5   5    0.98    0.78
  -4  -5   5    1.73    0.60
   4   5  -5    1.63    0.73
  -3  -6   5    2.35    0.65
   3   6  -5    2.25    0.67
  -2  -7   5    0.74    0.34
   2   7  -5    1.07    0.44
  -1  -8   5   95.78    8.04
   1   8  -5  100.94    7.04
   1   8  -5  109.06    7.49
   0   9  -5    6.16    0.56
   0   9  -5    6.02    0.67
  -1  10  -5    2.85    0.46
  -1  10  -5    4.06    0.48
  -2  11  -5   46.92    3.38
  -2  11  -5   44.86    3.42
  -3  12  -5    0.91    0.59
  -4  13  -5    0.05    0.85
  -5  -5   5    0.50    0.98
  -4  -6   5    0.15    0.74
   4   6  -5    0.59    0.72
  -3  -7   5   36.14    3.21
   3   7  -5   40.79    3.11
  -2  -8   5    4.07    0.54
   2   8  -5    4.07    0.67
  -1  -9   5    4.81    0.58
   1   9  -5    4.88    0.56
   1   9  -5    3.58    0.62
   0  10  -5    1.34    0.40
   0  10  -5    1.80    0.34
  -1  11  -5   -0.22    0.30
  -1  11  -5    0.25    0.32
  -2  12  -5   13.02    1.20
  -2  12  -5   12.11    1.14
  -3  13  -5    2.28    0.75
  -4  14  -5    0.77    0.78
  -4  -7   5    1.61    0.82
   4   7  -5    1.48    0.80
  -3  -8   5    1.49    0.59
   3   8  -5    1.47    0.67
  -2  -9   5    9.27    0.93
   2   9  -5    9.16    1.07
  -1 -10   5    0.86    0.32
   1  10  -5    0.44    0.37
   1  10  -5    0.04    0.36
   0  11  -5   42.67    3.07
   0  11  -5   44.11    3.31
  -1  12  -5   36.07    2.84
  -1  12  -5   37.82    2.72
  -2  13  -5   -0.42    0.35
  -2  13  -5    0.65    0.48
  -3  14  -5    0.93    0.64
  -4  15  -5   -0.32    0.82
  -4  -8   5    2.04    0.84
   4   8  -5    3.45    0.92
  -3  -9   5    3.03    0.67
   3   9  -5    3.03    0.80
  -2 -10   5    1.12    0.38
   2  10  -5   -0.14    0.54
   1  11  -5    5.51    0.79
   1  11  -5    6.85    0.73
   0  12  -5   30.12    2.10
   0  12  -5   26.56    2.29
  -1  13  -5    4.00    0.58
  -1  13  -5    3.80    0.60
  -2  14  -5    2.28    0.66
  -2  14  -5    2.61    0.51
  -3  15  -5    0.00    0.61
  -4  -9   5    1.41    0.79
   4   9  -5    1.46    0.86
  -3 -10   5    1.49    0.58
   3  10  -5    1.01    0.70
  -2 -11   5    3.06    0.52
   2  11  -5    4.66    0.74
   2  11  -5    1.69    0.65
   1  12  -5   39.66    3.20
   1  12  -5   40.84    2.96
   0  13  -5    0.72    0.38
   0  13  -5    0.36    0.43
  -1  14  -5   48.01    3.42
  -1  14  -5   45.73    3.58
  -2  15  -5    2.64    0.54
  -2  15  -5    2.26    0.63
  -3  16  -5    3.34    0.82
  -4 -10   5    2.29    0.83
   4  10  -5    2.78    0.92
  -3 -11   5    4.04    0.69
   3  11  -5    2.25    0.78
  -2 -12   5    4.52    0.66
   2  12  -5    6.13    0.87
   2  12  -5    4.04    0.84
   1  13  -5    2.22    0.64
   1  13  -5    1.41    0.55
   0  14  -5    6.02    0.67
   0  14  -5    5.88    0.81
  -1  15  -5    6.64    0.80
  -1  15  -5    5.91    0.80
  -2  16  -5    0.21    0.46
  -2  16  -5    0.39    0.57
  -3  17  -5    4.87    0.95
  -4 -11   5   -0.47    0.70
   4  11  -5    0.54    0.86
  -3 -12   5   -0.16    0.50
   3  12  -5    0.42    0.73
  -2 -13   5   25.12    2.42
   2  13  -5   34.53    2.61
   2  13  -5   34.37    2.46
   1  14  -5   31.51    2.64
   1  14  -5   31.29    2.40
   0  15  -5    4.52    0.61
   0  15  -5    3.75    0.73
  -1  16  -5   -0.34    0.47
  -1  16  -5    1.08    0.57
  -2  17  -5    2.91    0.75
  -2  17  -5    4.66    0.69
  -3  18  -5   -0.50    0.81
   4  12  -5    0.14    0.90
  -3 -13   5   -1.02    0.50
   3  13  -5    0.88    0.81
  -2 -14   5   11.46    1.16
   2  14  -5   16.19    1.49
   2  14  -5   12.21    1.44
   1  15  -5    9.49    1.20
   1  15  -5    9.64    1.05
   0  16  -5   17.65    1.63
   0  16  -5   15.86    1.45
  -1  17  -5   21.14    1.82
  -1  17  -5   22.99    1.97
  -2  18  -5   -0.35    0.61
  -3  19  -5    0.23    0.77
   4  13  -5    1.87    1.03
   3  14  -5   -0.04    0.78
   2  15  -5    0.83    0.70
   2  15  -5    2.05    0.74
   1  16  -5   -0.76    0.63
   1  16  -5   -0.12    0.57
   0  17  -5   -0.09    0.51
   0  17  -5    0.75    0.61
  -1  18  -5    3.73    0.78
  -1  18  -5    3.66    0.76
  -2  19  -5    1.50    0.80
   4  14  -5    0.83    1.01
   3  15  -5    6.14    1.18
   2  16  -5    4.16    0.87
   2  16  -5    2.22    0.80
   1  17  -5    0.64    0.65
   1  17  -5    0.28    0.74
   0  18  -5    2.21    0.75
   0  18  -5    1.81    0.61
  -1  19  -5    0.77    0.65
  -1  19  -5    0.63    0.67
  -2  20  -5    0.08    0.71
   4  15  -5    0.10    0.88
   3  16  -5    2.98    1.06
   2  17  -5   -0.15    0.72
   2  17  -5    1.57    0.76
   1  18  -5    3.48    0.94
   1  18  -5    3.01    0.75
   0  19  -5    3.82    0.92
   0  19  -5    5.73    0.76
  -1  20  -5   -0.05    0.68
  -1  20  -5   -0.11    0.68
  -2  21  -5   -1.10    0.84
   3  17  -5    0.43    0.92
   2  18  -5   -0.23    0.85
   2  18  -5    1.73    0.80
   1  19  -5    6.41    0.97
   1  19  -5    7.22    1.21
   0  20  -5    8.83    1.06
   0  20  -5    9.72    1.30
  -1  21  -5    0.60    0.75
  -1  21  -5    0.96    0.79
  -2  22  -5   -0.24    0.87
   3  18  -5    0.59    0.96
   2  19  -5    3.63    1.06
   2  19  -5    2.91    0.91
   1  20  -5    0.47    0.90
   1  20  -5    0.08    0.67
   0  21  -5    0.84    0.86
   0  21  -5    0.74    0.70
  -1  22  -5    1.53    0.81
  -1  22  -5    1.93    0.88
   3  19  -5    2.67    1.09
   2  20  -5    5.52    1.23
   2  20  -5    4.73    1.06
   1  21  -5    9.32    1.43
   1  21  -5    9.39    1.22
   0  22  -5    0.52    0.90
   0  22  -5    0.50    0.75
  -1  23  -5    3.61    0.96
  -1  23  -5    1.58    0.84
   2  21  -5    1.40    1.03
   2  21  -5    1.52    0.90
   1  22  -5    0.00    0.79
   1  22  -5    2.40    1.05
   0  23  -5    1.41    0.91
   0  23  -5   -0.31    0.76
   2  22  -5    0.02    0.91
   2  22  -5    1.74    0.89
   1  23  -5    0.45    0.84
   1  23  -5   -0.52    0.96
   0  24  -5   -0.98    0.93
   0  24  -5    0.44    0.80
   1  24  -5    1.59    0.90
   0  24   6    3.73    1.01
   0 -24  -6    2.33    0.94
   1  23   6    0.10    0.93
   1  23   6    0.94    0.91
   2  22   6   -0.14    0.90
   2  22   6   -0.68    1.03
   0  23   6    0.00    0.81
   0  23   6   -0.05    0.83
   1  22   6    3.57    0.97
   1  22   6    3.73    1.00
   2  21   6    1.31    0.91
   2  21   6    1.07    1.09
  -1  23   6    0.01    0.71
   0  22   6   -0.81    0.71
   0  22   6   -0.76    0.67
   1  21   6    1.23    0.84
   1  21   6   -0.36    0.70
   2  20   6    0.91    1.10
   2  20   6    1.34    0.80
   3  19   6   -0.20    0.98
  -3 -19  -6   -1.15    1.01
  -1  22   6   -0.41    0.75
   0  21   6    2.59    0.85
   0  21   6    0.64    0.74
   1  20   6    0.94    0.81
   1  20   6    1.07    0.82
   2  19   6    2.65    1.12
   2  19   6    4.84    1.07
   3  18   6    2.27    0.91
  -3 -18  -6    1.37    1.14
  -2  22   6   -0.09    0.69
  -1  21   6    0.95    0.67
   0  20   6    0.82    0.73
   0  20   6   -0.21    0.64
   1  19   6    0.46    0.67
   1  19   6    1.62    0.78
   2  18   6   -0.17    0.97
   2  18   6   -0.28    0.75
   3  17   6    1.73    0.86
  -3 -17  -6    0.39    1.08
  -2  21   6    1.17    0.79
  -1  20   6    1.62    0.73
   1 -20  -6    2.43    0.64
   0  19   6    0.60    0.61
   0  19   6    1.71    0.67
   1  18   6   12.97    1.39
   1  18   6   14.77    1.52
   2  17   6    5.29    1.04
   2  17   6    5.35    1.24
   3  16   6    1.50    0.79
  -3 -16  -6    0.39    1.01
  -4 -15  -6   -0.89    1.09
  -2  20   6    0.18    0.76
  -1  19   6   -0.49    0.53
  -1  19   6    0.21    0.51
   1 -19  -6   -0.28    0.50
   0  18   6   -0.31    0.61
   0  18   6   -0.42    0.55
   1  17   6    1.23    0.65
   1  17   6    1.57    0.68
   2  16   6   14.80    1.73
   2  16   6   15.28    1.57
   3  15   6    4.12    0.93
  -3 -15  -6    3.86    1.12
  -4 -14  -6    2.12    1.27
  -2  19   6    6.37    1.01
  -1  18   6   11.23    1.24
  -1  18   6   13.48    1.35
   1 -18  -6   13.84    1.27
   0  17   6    4.00    0.77
   0  17   6    4.11    0.49
   0  17   6    4.15    0.77
   1  16   6   -0.36    0.54
   1  16   6    0.50    0.59
   2  15   6   -0.17    0.57
   2  15   6   -0.54    0.76
   3  14   6    0.61    0.80
  -3 -14  -6   -0.54    0.76
  -4 -13  -6    0.01    1.05
  -3  19   6    0.62    0.84
  -2  18   6    2.82    0.72
  -1  17   6    2.12    0.59
  -1  17   6    2.96    0.60
   1 -17  -6    3.06    0.58
   0  16   6   57.16    4.04
   0  16   6   49.73    3.79
   0  16   6   51.55    4.18
   1  15   6   -0.33    0.55
   1  15   6    0.36    0.60
   2  14   6    1.05    0.67
   2  14   6    0.93    0.78
   3  13   6    2.90    0.80
  -3 -13  -6    1.91    0.98
  -4 -12  -6    0.82    1.06
  -3  18   6   -0.38    0.82
  -2  17   6    4.62    0.81
  -1  16   6    1.32    0.59
   1 -16  -6    1.81    0.47
   0  15   6    3.63    0.43
   0  15   6    3.50    0.63
   0  15   6    3.27    0.61
   1  14   6    7.91    1.01
   1  14   6    8.72    1.00
   2  13   6    1.80    0.90
   2  13   6    2.25    0.68
  -3 -12  -6    4.43    1.09
  -4 -11  -6   -0.27    1.00
  -3  17   6    0.13    0.79
  -2  16   6    2.06    0.71
  -1  15   6   17.25    1.42
   1 -15  -6   14.48    1.36
   0  14   6    0.04    0.40
   0  14   6   -0.34    0.41
   0  14   6    0.01    0.24
   1  13   6    1.12    0.53
   1  13   6   -0.03    0.49
   2  12   6    4.54    0.87
   2  12   6    5.49    1.13
  -2 -12  -6    6.52    0.60
  -3 -11  -6    2.00    0.87
  -4 -10  -6   -1.32    0.86
  -3  16   6   -0.47    0.75
  -2  15   6    4.40    0.77
  -1  14   6    5.86    0.73
   1 -14  -6    6.98    0.72
   0  13   6    4.35    0.62
   0  13   6    4.09    0.47
   0  13   6    4.92    0.66
   1  12   6   30.03    2.08
   1  12   6   22.53    2.08
   2  11   6    8.53    1.05
   2  11   6    9.94    1.26
  -3 -10  -6    2.98    0.89
  -4  -9  -6    2.52    0.94
  -3  15   6    1.37    0.72
  -2  14   6    9.03    0.98
  -1  13   6    6.28    0.75
   1 -13  -6    7.64    0.73
   0  12   6   43.02    3.47
   0  12   6   44.33    3.12
   0  12   6   43.16    3.32
   1  11   6    0.19    0.41
   1  11   6    0.26    0.43
   2  10   6   36.57    2.91
  -3  -9  -6    2.44    0.78
  -4  -8  -6    2.69    0.97
  -4  15   6   -0.01    0.88
  -3  14   6    2.45    0.73
  -2  13   6    0.09    0.48
  -1  12   6   19.44    1.50
   1 -12  -6   17.71    1.48
   0  11   6    5.31    0.65
   0  11   6    5.59    0.59
   0  11   6    6.75    0.68
   1  10   6   26.78    2.07
   1  10   6   27.12    2.16
   2   9   6    8.46    0.96
  -3  -8  -6    1.48    0.75
  -4  -7  -6   -0.01    0.77
  -4  14   6    2.85    0.95
  -3  13   6    1.36    0.69
  -2  12   6    1.31    0.49
  -1  11   6   11.70    0.95
   1 -11  -6    8.75    0.87
   0  10   6  108.73    8.80
   0  10   6  113.95    8.17
   0  10   6  114.54    7.73
   0 -10  -6  109.58    8.17
   1   9   6    6.14    0.74
   1   9   6    5.26    0.65
  -1  -9  -6    4.29    0.46
  -2  -8  -6   10.65    1.15
  -3  -7  -6    0.10    0.56
  -4  -6  -6    0.23    0.75
  -4  13   6    1.17    0.84
  -3  12   6    6.03    0.92
  -2  11   6    3.86    0.60
  -1  10   6   22.78    1.68
   1 -10  -6   21.37    1.68
   0   9   6   21.72    1.78
   0   9   6   22.08    1.62
   0  -9  -6   21.91    1.75
   1   8   6   36.33    2.66
   1   8   6   38.44    2.58
  -1  -8  -6   31.40    2.76
  -2  -7  -6   10.01    1.06
  -3  -6  -6    0.88    0.58
  -4  -5  -6    6.58    1.06
  -4  12   6    1.73    0.85
  -3  11   6    4.06    0.72
  -2  10   6    4.15    0.63
  -1   9   6    2.71    0.41
   1  -9  -6    2.59    0.31
   0   8   6    8.67    0.73
   0   8   6    7.93    0.73
   0  -8  -6    8.64    0.79
   1   7   6   -0.05    0.34
  -1  -7  -6   -0.30    0.30
  -1  -7  -6    0.09    0.22
  -2  -6  -6    2.34    0.58
  -3  -5  -6    0.10    0.57
  -4  -4  -6    0.61    0.70
  -5  -3  -6   -1.78    0.73
  -5  -3  -6    0.29    0.96
  -4  11   6    0.45    0.75
  -3  10   6    0.08    0.56
  -2   9   6   11.74    1.07
  -1   8   6   44.27    3.13
   1  -8  -6   45.25    3.26
   1  -8  -6   43.18    3.24
   0   7   6   67.03    5.41
   0   7   6   73.65    4.76
   0  -7  -6   64.60    5.03
   1   6   6    1.28    0.41
  -1  -6  -6    1.91    0.37
  -2  -5  -6   55.15    4.19
  -3  -4  -6   14.18    1.42
  -4  -3  -6    0.27    0.64
  -5  -2  -6    1.33    0.91
  -5  -2  -6    0.61    0.76
  -4  10   6   -0.26    0.69
  -3   9   6    1.66    0.60
  -2   8   6   32.73    2.42
  -1   7   6    0.23    0.23
   1  -7  -6    0.30    0.15
   1  -7  -6    0.00    0.15
   0   6   6   83.59    6.36
   0   6   6   79.37    5.57
   0  -6  -6   78.00    5.88
   1   5   6    0.57    0.34
  -1  -5  -6    1.14    0.31
  -2  -4  -6    2.19    0.48
  -3  -3  -6   11.73    1.22
  -4  -2  -6    0.12    0.61
  -5  -1  -6   -0.23    0.72
  -5  -1  -6   -0.31    0.83
  -4   9   6    1.31    0.73
  -3   8   6   10.83    1.11
  -2   7   6   39.50    2.86
  -1   6   6    2.62    0.37
   1  -6  -6    4.42    0.37
   1  -6  -6    3.62    0.34
   0   5   6   16.51    1.33
   0   5   6   16.69    1.20
   0  -5  -6   14.97    1.25
   1   4   6  256.07   18.00
  -1  -4  -6  266.49   18.95
  -2  -3  -6   27.11    2.18
  -3  -2  -6    3.62    0.65
  -4  -1  -6   -0.14    0.59
  -5   0  -6    0.33    0.72
  -5   0  -6    0.05    0.97
  -4   8   6    4.02    0.83
  -3   7   6    0.44    0.46
  -2   6   6   22.81    1.74
  -1   5   6   30.70    2.02
  -1   5   6   29.32    1.95
  -1   5   6   26.93    2.27
   1  -5  -6   22.68    2.02
   0   4   6    6.45    0.57
   0   4   6    6.92    0.61
   0  -4  -6    6.08    0.59
  -1  -3  -6    7.25    0.69
  -2  -2  -6   84.92    6.28
  -3  -1  -6   22.00    1.88
  -4   0  -6    3.89    0.75
  -4   0  -6    3.76    0.98
  -5   1  -6   -0.05    0.95
  -4   7   6   -0.07    0.64
  -3   6   6   23.99    1.93
  -2   5   6   35.96    2.56
  -2   5   6   33.46    2.59
   2  -5  -6   37.14    2.59
  -1   4   6  170.17   12.20
  -1   4   6  184.72   12.85
   1  -4  -6  178.49   12.85
   0   3   6   23.67    1.63
   0   3   6   22.36    1.86
   0  -3  -6   22.07    1.71
  -1  -2  -6   11.16    0.95
  -2  -1  -6    0.26    0.31
  -3   0  -6   -0.40    0.39
  -4   1  -6   -0.48    0.52
  -4   1  -6   -0.73    0.65
  -5   2  -6    1.28    0.87
  -4   6   6    0.64    0.65
  -3   5   6    1.02    0.47
  -3   5   6    0.44    0.22
  -2   4   6    0.12    0.15
  -2   4   6    0.50    0.29
   2  -4  -6    0.22    0.18
  -1   3   6   71.56    4.71
  -1   3   6   62.90    4.97
  -1   3   6   68.80    5.45
   1  -3  -6   69.52    4.95
   0   2   6  476.37   32.83
   0   2   6  464.27   37.71
   0  -2  -6  509.75   32.85
   0  -2  -6  470.25   34.65
  -2   0  -6    0.53    0.28
  -3   1  -6   20.99    1.78
  -4   2  -6    0.25    0.52
  -4   2  -6   -1.03    0.74
  -4   5   6   -0.09    0.60
  -3   4   6    0.12    0.43
  -2   3   6   15.49    1.20
   2  -3  -6   15.03    1.21
  -1   2   6   25.80    1.78
  -1   2   6   27.02    1.88
  -1   2   6   23.62    2.09
   1  -2  -6   24.25    1.87
   0   1   6   25.92    1.81
   0  -1  -6   28.36    1.94
   0  -1  -6   23.51    1.81
  -1   0  -6   -0.26    0.17
  -2   1  -6    0.87    0.30
  -3   2  -6    2.69    0.52
  -3   2  -6    3.26    0.74
  -4   3  -6    0.46    0.75
  -4   3  -6    0.37    0.57
  -4   4   6    2.12    0.69
  -3   3   6    1.53    0.48
   3  -3  -6    1.43    0.36
  -2   2   6   36.34    2.42
   2  -2  -6   31.14    2.51
  -1   1   6  226.95   15.36
  -1   1   6  223.35   17.67
   1  -1  -6  224.61   15.36
   1  -1  -6  221.73   16.21
   0   0   6    4.25    0.54
   0   0  -6    4.69    0.48
   0   0  -6    4.09    0.41
  -1   1  -6    9.87    0.81
  -2   2  -6   84.50    6.20
  -3   3  -6   14.16    1.36
  -3   3  -6   12.07    1.19
  -4   4  -6   -0.25    0.65
  -4   4  -6    0.99    0.57
  -5   4   6   -0.25    0.78
  -4   3   6   -0.65    0.57
  -3   2   6   15.52    1.34
   3  -2  -6   14.95    1.33
  -2   1   6   14.12    1.12
   2  -1  -6   14.33    1.19
  -1   0   6   -0.01    0.10
  -1   0   6   -0.04    0.23
   1   0  -6    0.18    0.11
   1   0  -6    0.31    0.16
   0  -1   6   20.54    1.93
   0   1  -6   26.38    1.78
  -1   2  -6   13.82    1.12
  -2   3  -6   24.91    1.97
  -2   3  -6   25.96    1.99
  -3   4  -6   15.60    1.36
  -3   4  -6   13.72    1.45
  -4   5  -6    6.53    0.90
  -4   5  -6    4.97    1.01
  -5   3   6    0.59    0.78
  -4   2   6    1.86    0.61
  -4   2   6    1.10    0.48
  -3   1   6    4.59    0.63
   3  -1  -6    5.18    0.64
  -2   0   6   64.00    4.44
   2   0  -6   63.09    4.70
  -1  -1   6  215.76   17.47
  -1  -1   6  224.27   15.18
   1   1  -6  225.23   16.06
   0  -2   6  470.67   37.96
   0   2  -6  506.09   34.89
   0   2  -6  473.11   33.03
  -1   3  -6    5.89    0.63
  -1   3  -6    6.52    0.60
  -2   4  -6    1.38    0.38
  -2   4  -6    1.56    0.46
  -3   5  -6    0.61    0.45
  -3   5  -6    1.03    0.59
  -4   6  -6    0.85    0.72
  -4   6  -6    1.37    0.65
  -5   2   6   -0.17    0.81
  -4   1   6    0.10    0.57
   4  -1  -6    0.23    0.48
  -3   0   6   -0.17    0.37
   3   0  -6   -0.86    0.34
  -2  -1   6   14.39    1.10
  -2  -1   6   12.44    1.32
   2   1  -6   14.67    1.22
  -1  -2   6   24.93    2.10
  -1  -2   6   25.75    1.79
   1   2  -6   26.59    1.96
   0  -3   6   27.05    2.01
   0   3  -6   22.59    1.71
   0   3  -6   23.91    1.84
  -1   4  -6  242.88   18.60
  -1   4  -6  270.86   17.64
  -2   5  -6   54.07    3.75
  -2   5  -6   49.77    3.90
  -3   6  -6    0.65    0.53
  -3   6  -6    1.00    0.48
  -4   7  -6   -1.35    0.75
  -5   1   6    0.14    0.74
  -4   0   6   21.26    1.81
   4   0  -6   19.96    1.84
  -3  -1   6    4.72    0.63
   3   1  -6    4.78    0.69
  -2  -2   6   32.88    2.78
  -2  -2   6   32.76    2.37
   2   2  -6   34.08    2.56
  -1  -3   6   65.35    4.66
  -1  -3   6   67.87    5.39
   1   3  -6   71.03    5.00
   0  -4   6    6.61    0.51
   0   4  -6    6.30    0.50
   0   4  -6    6.29    0.60
  -1   5  -6    1.00    0.26
  -1   5  -6    0.99    0.26
  -2   6  -6    1.83    0.43
  -2   6  -6    2.65    0.52
  -3   7  -6    0.30    0.54
  -3   7  -6    0.25    0.48
  -4   8  -6    1.19    0.85
  -5   0   6   -0.33    0.73
  -5   0   6    0.46    0.93
  -4  -1   6   -0.11    0.54
   4   1  -6   -0.59    0.52
  -3  -2   6   14.66    1.30
   3   2  -6   15.86    1.43
  -2  -3   6   16.39    1.49
   2   3  -6   16.00    1.41
  -1  -4   6  181.13   14.19
  -1  -4   6  176.84   12.33
   1   4  -6  182.85   13.09
   0   5  -6   16.01    1.15
   0   5  -6   16.00    1.27
  -1   6  -6    2.06    0.33
  -1   6  -6    2.06    0.35
  -2   7  -6   11.52    1.05
  -2   7  -6   11.66    1.09
  -3   8  -6    2.10    0.51
  -3   8  -6    1.52    0.61
  -4   9  -6   -0.29    0.71
  -5  -1   6    2.19    1.07
  -5  -1   6   -0.82    0.72
  -4  -2   6    0.73    0.57
   4   2  -6    0.69    0.58
  -3  -3   6    1.41    0.44
  -3  -3   6    1.43    0.59
   3   3  -6    0.93    0.52
  -2  -4   6    0.44    0.37
   2   4  -6    0.30    0.36
  -1  -5   6   30.09    2.38
  -1  -5   6   28.28    2.03
   1   5  -6   30.86    2.27
   1   5  -6   28.66    2.08
   0   6  -6   80.65    5.99
   0   6  -6   82.80    5.64
  -1   7  -6   -0.05    0.23
  -1   7  -6    0.21    0.26
  -2   8  -6   13.33    1.10
  -2   8  -6   11.33    1.14
  -3   9  -6    2.85    0.52
  -3   9  -6    3.64    0.78
  -4  10  -6   -0.48    0.70
  -5  -2   6    1.95    1.11
  -5  -2   6    0.58    0.74
  -4  -3   6    0.17    0.76
  -4  -3   6    0.36    0.55
   4   3  -6   -0.26    0.59
  -3  -4   6    0.21    0.56
   3   4  -6    0.67    0.52
  -2  -5   6   36.04    2.94
   2   5  -6   34.88    2.79
  -1  -6   6    3.83    0.47
   1   6  -6    3.50    0.49
   1   6  -6    3.36    0.40
   0   7  -6   68.08    4.72
   0   7  -6   68.37    5.03
  -1   8  -6   38.96    2.81
  -1   8  -6   39.23    2.93
  -2   9  -6   10.44    0.91
  -2   9  -6    8.42    0.95
  -3  10  -6    3.20    0.77
  -3  10  -6    3.25    0.52
  -4  11  -6    0.85    0.77
  -5  -3   6   -0.65    0.70
  -5  -3   6   -0.04    0.95
  -5  -3   6    0.03    0.72
  -4  -4   6    2.02    0.81
  -4  -4   6    1.98    0.65
   4   4  -6    1.55    0.71
  -3  -5   6    0.42    0.59
   3   5  -6    0.84    0.56
  -2  -6   6   23.68    2.01
   2   6  -6   22.96    1.97
  -1  -7   6   -0.18    0.31
   1   7  -6   -0.20    0.24
   1   7  -6   -0.11    0.32
   0   8  -6    8.81    0.74
   0   8  -6    9.72    0.87
  -1   9  -6    4.85    0.59
  -1   9  -6    5.46    0.57
  -2  10  -6   40.85    3.02
  -2  10  -6   39.06    2.97
  -3  11  -6    1.31    0.41
  -3  11  -6    1.23    0.69
  -4  12  -6    2.31    0.86
  -5  -4   6   -0.72    0.68
  -5  -4   6    1.17    1.06
  -4  -5   6   -0.58    0.53
  -4  -5   6   -0.65    0.71
   4   5  -6    0.15    0.64
  -3  -6   6   21.90    2.05
   3   6  -6   22.47    2.02
  -2  -7   6   40.49    3.26
   2   7  -6   39.04    3.11
  -1  -8   6   40.57    3.26
   1   8  -6   36.05    2.84
   1   8  -6   44.99    3.10
   0   9  -6   24.52    1.76
   0   9  -6   23.99    1.93
  -1  10  -6   27.76    2.04
  -1  10  -6   26.71    2.12
  -2  11  -6    9.16    0.86
  -2  11  -6    8.42    0.94
  -3  12  -6    5.15    0.84
  -4  13  -6   -0.16    0.82
  -4  -6   6   -0.80    0.73
  -4  -6   6    0.46    0.55
   4   6  -6    0.66    0.71
  -3  -7   6    1.35    0.59
   3   7  -6    0.26    0.58
  -2  -8   6   30.72    2.60
   2   8  -6   32.51    2.58
  -1  -9   6    3.02    0.53
   1   9  -6    3.29    0.48
   1   9  -6    3.53    0.58
   0  10  -6  114.99    8.50
   0  10  -6  116.53    8.00
  -1  11  -6    0.37    0.35
  -1  11  -6   -0.13    0.33
  -2  12  -6    4.74    0.75
  -2  12  -6    4.54    0.59
  -3  13  -6    2.95    0.77
  -4  14  -6    2.37    0.98
  -4  -7   6    0.39    0.74
   4   7  -6   -0.02    0.70
  -3  -8   6   12.04    1.30
   3   8  -6   11.51    1.31
  -2  -9   6   11.00    1.04
   2   9  -6    9.43    1.13
  -1 -10   6   27.58    2.04
   1  10  -6   22.36    1.83
   1  10  -6   21.64    1.99
   0  11  -6    5.43    0.69
   0  11  -6    6.03    0.60
  -1  12  -6   25.78    2.00
  -1  12  -6   26.22    2.08
  -2  13  -6    2.07    0.48
  -2  13  -6    2.00    0.61
  -3  14  -6    0.95    0.65
  -4  -8   6    4.98    1.00
   4   8  -6    6.47    1.09
  -3  -9   6    2.21    0.61
   3   9  -6    1.05    0.67
  -2 -10   6    2.54    0.50
   2  10  -6    3.61    0.75
   1  11  -6   10.05    0.97
   1  11  -6   10.61    1.12
   0  12  -6   45.06    3.49
   0  12  -6   45.61    3.24
  -1  13  -6    0.20    0.44
  -1  13  -6    0.83    0.44
  -2  14  -6    0.58    0.46
  -2  14  -6    1.68    0.64
  -3  15  -6    3.34    0.86
  -4  -9   6    0.42    0.75
   4   9  -6    0.14    0.79
  -3 -10   6   -0.08    0.51
   3  10  -6   -0.76    0.64
  -2 -11   6    3.69    0.59
   2  11  -6    2.76    0.73
   1  12  -6   18.41    1.54
   1  12  -6   18.74    1.72
   0  13  -6    4.19    0.69
   0  13  -6    5.05    0.57
  -1  14  -6   10.84    1.11
  -1  14  -6   11.46    1.10
  -2  15  -6    0.37    0.47
  -2  15  -6    1.26    0.57
  -3  16  -6   -0.07    0.78
  -4 -10   6   -0.27    0.71
   4  10  -6    0.29    0.82
  -3 -11   6    4.00    0.71
   3  11  -6    3.42    0.85
  -2 -12   6    1.08    0.47
   2  12  -6    1.09    0.61
   2  12  -6    1.19    0.57
   1  13  -6    6.26    0.92
   1  13  -6    7.82    0.83
   0  14  -6   -0.10    0.48
   0  14  -6   -0.12    0.39
  -1  15  -6    0.04    0.46
  -1  15  -6    0.06    0.52
  -2  16  -6   18.78    1.66
  -2  16  -6   17.08    1.59
  -3  17  -6    1.46    0.76
  -4 -11   6   -1.25    0.68
   4  11  -6    0.85    0.84
  -3 -12   6    7.30    0.92
   3  12  -6    7.22    1.14
  -2 -13   6   -0.60    0.50
   2  13  -6    0.63    0.62
   2  13  -6    1.25    0.64
   1  14  -6    5.93    0.77
   1  14  -6    5.21    0.90
   0  15  -6    4.01    0.73
   0  15  -6    3.35    0.58
  -1  16  -6    1.31    0.59
  -1  16  -6    0.15    0.51
  -2  17  -6    6.76    0.87
  -2  17  -6    6.69    1.01
  -3  18  -6    2.54    0.85
   4  12  -6    2.25    0.98
  -3 -13   6    1.53    0.61
   3  13  -6    2.13    0.87
  -2 -14   6   10.05    1.06
   2  14  -6    8.85    1.22
   2  14  -6   13.14    1.29
   1  15  -6   15.97    1.48
   1  15  -6   17.97    1.71
   0  16  -6   55.17    4.38
   0  16  -6   57.86    4.06
  -1  17  -6    1.00    0.59
  -1  17  -6    1.02    0.63
  -2  18  -6   -0.36    0.73
  -3  19  -6   -0.41    0.85
   4  13  -6    1.05    0.88
   3  14  -6    2.90    0.96
   2  15  -6    4.65    0.89
   2  15  -6    2.57    0.80
   1  16  -6    2.32    0.75
   1  16  -6    0.67    0.58
   0  17  -6    3.93    0.85
   0  17  -6    5.74    0.75
  -1  18  -6   17.19    1.64
  -1  18  -6   16.49    1.54
  -2  19  -6    2.64    0.79
   4  14  -6    3.48    1.17
   3  15  -6    1.80    0.88
   2  16  -6    3.14    0.87
   2  16  -6    4.30    0.90
   1  17  -6    3.85    0.85
   1  17  -6    2.86    0.73
   0  18  -6    0.20    0.54
   0  18  -6    0.18    0.67
  -1  19  -6    1.23    0.62
  -1  19  -6    1.33    0.69
  -2  20  -6    1.32    0.86
   3  16  -6    0.04    0.78
   2  17  -6    6.61    1.05
   2  17  -6    5.48    1.15
   1  18  -6   14.80    1.59
   1  18  -6   14.02    1.43
   0  19  -6   -0.16    0.71
   0  19  -6    0.85    0.60
  -1  20  -6    1.90    0.68
  -1  20  -6    1.26    0.74
  -2  21  -6    1.23    0.79
   3  17  -6   -0.60    0.91
   2  18  -6    3.78    1.09
   2  18  -6    4.65    0.97
   1  19  -6    0.25    0.67
   1  19  -6   -0.27    0.80
   0  20  -6   -1.51    0.70
   0  20  -6    0.10    0.64
  -1  21  -6    0.35    0.74
  -1  21  -6   -0.25    0.63
  -2  22  -6    0.98    0.91
   3  18  -6    1.08    0.90
   2  19  -6    6.86    1.14
   2  19  -6    6.73    1.26
   1  20  -6    4.36    1.08
   1  20  -6    2.26    0.82
   0  21  -6    1.64    0.89
   0  21  -6    1.59    0.74
  -1  22  -6    5.49    0.95
  -1  22  -6    5.46    1.06
   3  19  -6    0.86    1.07
   2  20  -6    2.53    0.90
   2  20  -6    0.83    0.89
   1  21  -6   -0.02    0.71
   1  21  -6   -0.28    0.94
   0  22  -6   -0.43    0.72
   0  22  -6    0.36    0.85
  -1  23  -6    0.57    0.81
  -1  23  -6    1.58    0.89
   2  21  -6    2.93    0.99
   2  21  -6    1.49    1.10
   1  22  -6    0.47    0.79
   1  22  -6   -1.33    0.94
   0  23  -6   -1.04    0.88
   0  23  -6   -1.38    0.73
   2  22  -6    0.89    1.04
   2  22  -6    1.44    0.95
   1  23  -6   -0.15    0.78
   1  23  -6   -0.21    0.99
   0  24  -6    4.58    1.20
   0  24  -6    3.42    0.89
   0  24   7    0.65    0.79
   0 -24  -7   -0.66    0.81
   1  23   7    1.66    0.93
   1  23   7    2.11    0.92
  -1 -23  -7    2.18    0.98
   2  22   7    0.63    0.92
   2  22   7   -0.13    1.11
  -2 -22  -7    0.12    1.05
   0  23   7    2.19    0.92
   0 -23  -7    0.31    0.79
   1  22   7    0.12    0.73
   1  22   7    0.20    0.87
   2  21   7   -0.15    1.07
   2  21   7    0.89    0.84
  -2 -21  -7   -0.43    0.99
  -1  23   7    6.33    1.02
   0  22   7    0.89    0.78
   0 -22  -7   -0.58    0.71
   1  21   7    0.78    0.83
   1  21   7    0.44    0.81
   2  20   7    4.09    1.08
   2  20   7    3.34    1.13
  -3 -19  -7   -0.01    1.11
  -1  22   7    0.15    0.73
   0  21   7    0.73    0.77
   0 -21  -7   -0.81    0.66
   1  20   7    0.69    0.70
   1  20   7    0.87    0.79
   2  19   7    0.40    1.03
   2  19   7    1.06    0.87
  -3 -18  -7    0.28    1.06
  -2  22   7    2.18    0.82
  -1  21   7    4.68    0.93
   0  20   7    1.41    0.76
   0 -20  -7    1.36    0.74
   1  19   7   -0.60    0.69
   1  19   7   -0.15    0.73
   2  18   7    1.95    0.86
   2  18   7    2.52    1.12
  -3 -17  -7   -1.59    0.95
  -2  21   7   -0.06    0.67
  -2  21   7    0.69    0.70
  -1  20   7    0.19    0.61
   0  19   7    0.57    0.61
   0  19   7    0.19    0.69
   0 -19  -7   -0.71    0.61
   1  18   7   -0.67    0.68
   1  18   7   -0.25    0.60
   2  17   7    1.13    0.74
   2  17   7    0.22    0.97
  -3 -16  -7   -0.80    0.96
  -2  20   7    1.39    0.73
  -2  20   7    2.76    0.77
  -1  19   7    8.03    0.96
  -1  19   7    7.35    0.99
   1 -19  -7    7.29    0.92
   0  18   7    1.56    0.65
   0  18   7    0.93    0.61
   0 -18  -7    1.41    0.65
   1  17   7    8.97    1.10
   1  17   7    6.26    1.01
   2  16   7    4.11    1.04
   2  16   7    5.41    0.95
  -3 -15  -7    2.87    1.07
  -4 -14  -7    0.60    1.04
  -2  19   7    1.52    0.70
  -1  18   7    0.79    0.54
  -1  18   7    0.83    0.50
   1 -18  -7    0.23    0.49
   0  17   7   16.41    1.51
   0  17   7   16.76    1.63
   0 -17  -7   18.51    1.65
   1  16   7    4.77    0.83
   1  16   7    6.11    0.90
   2  15   7    0.18    0.59
   2  15   7   -0.58    0.74
  -3 -14  -7    0.46    0.89
  -4 -13  -7    2.24    1.16
  -3  19   7    1.11    0.89
  -2  18   7    3.85    0.78
  -1  17   7   28.45    2.22
  -1  17   7   28.99    2.48
   1 -17  -7   28.12    2.30
   0  16   7    0.73    0.55
   0  16   7    2.12    0.57
   0  16   7    1.43    0.35
   0 -16  -7    0.48    0.53
   1  15   7   18.93    1.73
   1  15   7   17.13    1.64
   2  14   7   11.78    1.31
   2  14   7    9.66    1.37
  -3 -13  -7   -1.09    0.69
  -4 -12  -7    0.32    0.89
  -3  18   7    0.38    0.76
  -2  17   7    1.40    0.71
  -1  16   7    5.70    0.81
  -1  16   7    5.91    0.80
   1 -16  -7    6.38    0.73
   0  15   7   21.45    1.74
   0  15   7   21.32    1.79
   0  15   7   21.89    1.90
   0 -15  -7   22.80    1.92
   1  14   7   21.08    1.87
   1  14   7   20.62    1.81
   2  13   7    0.45    0.53
   2  13   7   -0.90    0.77
  -3 -12  -7   -0.23    0.74
  -4 -11  -7    1.06    1.01
  -3  17   7    2.02    0.87
  -2  16   7    1.57    0.70
  -1  15   7    1.32    0.49
  -1  15   7    0.52    0.45
   1 -15  -7    0.40    0.38
   0  14   7    4.50    0.48
   0  14   7    3.71    0.62
   0  14   7    3.53    0.61
   0 -14  -7    3.40    0.63
   1  13   7    1.03    0.55
   1  13   7    1.49    0.55
   2  12   7   17.96    1.76
   2  12   7   13.21    1.43
  -2 -12  -7   15.14    1.57
  -3 -11  -7    4.93    1.05
  -4 -10  -7   -0.68    0.86
  -3  16   7    7.46    1.08
  -2  15   7    2.52    0.64
  -1  14   7    0.50    0.49
  -1  14   7   -0.51    0.39
   1 -14  -7   -0.06    0.32
   0  13   7    1.47    0.51
   0  13   7    0.97    0.28
   0 -13  -7    1.18    0.46
   1  12   7   37.46    2.78
   1  12   7   36.71    2.93
   2  11   7   16.38    1.66
  -2 -11  -7   12.92    1.42
  -3 -10  -7   -0.85    0.61
  -4  -9  -7    4.47    1.05
  -3  15   7    1.11    0.72
  -2  14   7    6.77    0.90
  -1  13   7    9.64    0.90
  -1  13   7    8.77    0.99
   1 -13  -7    9.53    0.92
   0  12   7   21.52    1.74
   0  12   7   21.19    1.64
   0 -12  -7   20.44    1.76
   1  11   7   -0.11    0.40
   1  11   7    0.01    0.44
  -1 -11  -7   -0.35    0.37
  -2 -10  -7    5.79    0.90
  -3  -9  -7    0.21    0.67
  -4  -8  -7   -0.06    0.82
  -3  14   7    4.62    0.82
  -2  13   7    2.11    0.58
  -1  12   7   -0.44    0.41
  -1  12   7   -0.16    0.36
   1 -12  -7   -0.13    0.26
   0  11   7  123.94    9.91
   0  11   7  127.28    8.71
   0 -11  -7  125.94    9.21
   1  10   7   15.82    1.27
  -1 -10  -7   13.65    1.16
  -2  -9  -7    2.01    0.62
  -3  -8  -7   -0.35    0.68
  -4  -7  -7    0.02    0.76
  -4  14   7    0.37    0.86
  -3  13   7    1.70    0.64
  -2  12   7    0.96    0.49
  -1  11   7    1.96    0.46
  -1  11   7    2.25    0.46
   1 -11  -7    2.01    0.33
   0  10   7    2.89    0.38
   0  10   7    3.02    0.50
   0 -10  -7    2.83    0.47
   1   9   7  101.39    6.83
  -1  -9  -7   94.44    7.17
  -1  -9  -7   95.66    7.65
  -2  -8  -7   28.79    2.40
  -3  -7  -7   33.39    2.79
  -4  -6  -7    0.36    0.75
  -4  13   7    1.74    0.88
  -3  12   7    3.98    0.77
  -2  11   7   38.89    2.85
  -1  10   7    1.26    0.41
  -1  10   7    1.77    0.38
   1 -10  -7    1.43    0.27
   0   9   7    0.29    0.22
   0   9   7    0.36    0.30
   0  -9  -7    0.30    0.28
   1   8   7   20.96    1.53
  -1  -8  -7   17.84    1.56
  -1  -8  -7   17.78    1.54
  -2  -7  -7    7.13    0.91
  -3  -6  -7    1.83    0.67
  -4  -5  -7    2.89    0.87
  -4  12   7    0.76    0.80
  -3  11   7    3.02    0.71
  -2  10   7   14.32    1.28
  -1   9   7  137.52   11.41
  -1   9   7  147.95    9.94
   1  -9  -7  146.64   10.44
   0   8   7    9.87    0.87
   0   8   7   10.07    0.87
   0  -8  -7    9.68    0.90
   1   7   7    4.61    0.66
  -1  -7  -7    3.83    0.56
  -2  -6  -7   58.44    4.44
  -3  -5  -7   -0.52    0.52
  -4  -4  -7    1.03    0.71
  -4  11   7    0.61    0.78
  -3  10   7    7.20    0.87
  -2   9   7    0.49    0.44
  -1   8   7    6.82    0.72
  -1   8   7    6.74    0.62
   1  -8  -7    5.21    0.54
   0   7   7   27.36    1.86
   0   7   7   24.96    2.06
   0  -7  -7   24.13    1.95
   1   6   7   22.46    1.82
  -1  -6  -7   24.49    1.89
  -2  -5  -7   20.47    1.78
  -3  -4  -7    1.90    0.61
  -4  -3  -7   -0.43    0.63
  -4  10   7    4.47    0.91
  -3   9   7    4.91    0.77
  -2   8   7   24.72    1.89
  -1   7   7    0.80    0.32
  -1   7   7    0.30    0.28
   1  -7  -7    0.33    0.17
   1  -7  -7    0.26    0.18
   0   6   7   59.44    4.48
   0   6   7   56.66    3.94
   0  -6  -7   52.63    4.15
   1   5   7   28.90    2.27
  -1  -5  -7   31.14    2.34
  -2  -4  -7    5.42    0.70
  -3  -3  -7    0.19    0.49
  -4  -2  -7   -0.32    0.60
  -5  -1  -7    1.04    0.78
  -5  -1  -7    0.94    1.02
  -4   9   7    2.40    0.75
  -3   8   7   -0.30    0.50
  -2   7   7    1.76    0.42
  -1   6   7    0.10    0.29
  -1   6   7    0.04    0.24
  -1   6   7    0.20    0.16
   1  -6  -7    0.51    0.20
   0   5   7   33.57    2.71
   0   5   7   35.70    2.39
   0  -5  -7   31.88    2.51
  -1  -4  -7   20.04    1.61
  -2  -3  -7   26.88    2.17
  -3  -2  -7    0.58    0.50
  -4  -1  -7    5.89    0.91
  -5   0  -7    0.67    0.89
  -5   0  -7    0.73    0.76
  -4   8   7    2.18    0.75
  -3   7   7    4.32    0.69
  -2   6   7    6.22    0.65
  -1   5   7   83.23    5.73
  -1   5   7   79.71    6.29
  -1   5   7   82.02    5.45
   1  -5  -7   70.26    5.73
   0   4   7    5.07    0.48
   0   4   7    5.16    0.55
   0  -4  -7    5.54    0.50
  -2  -2  -7    8.37    0.88
  -3  -1  -7   16.54    1.56
  -4   0  -7    0.07    0.57
  -4   0  -7   -0.45    0.81
  -4   7   7    0.69    0.65
  -3   6   7    0.40    0.44
  -2   5   7   15.48    1.21
  -2   5   7   16.17    1.27
   2  -5  -7   16.14    1.21
  -1   4   7   13.95    1.06
  -1   4   7   14.50    1.10
  -1   4   7   13.87    1.27
   1  -4  -7   14.23    1.09
   0   3   7  329.17   25.67
   0   3   7  333.20   22.35
   0  -3  -7  316.90   23.58
  -1  -2  -7   43.71    3.26
  -2  -1  -7    8.71    0.87
  -3   0  -7    9.45    0.99
  -4   1  -7    5.47    0.86
  -4   1  -7    6.09    1.12
  -4   6   7    1.28    0.68
  -3   5   7    1.49    0.50
  -3   5   7    1.73    0.28
  -2   4   7   80.75    5.55
  -2   4   7   78.72    5.79
   2  -4  -7   79.58    5.80
  -1   3   7   64.73    5.06
  -1   3   7   60.88    4.62
  -1   3   7   65.37    4.37
   1  -3  -7   61.97    4.60
   0   2   7   83.84    7.48
   0   2   7  103.20    6.51
   0  -2  -7   96.15    6.87
  -1  -1  -7   81.41    5.95
  -2   0  -7   -0.17    0.27
  -3   1  -7   16.72    1.51
  -4   2  -7    0.90    0.75
  -4   2  -7   -0.16    0.57
  -4   5   7    3.83    0.78
  -3   4   7    3.43    0.57
   3  -4  -7    3.36    0.44
  -2   3   7  102.69    7.01
   2  -3  -7   99.68    7.36
  -1   2   7    0.49    0.29
  -1   2   7    0.69    0.17
   1  -2  -7    1.04    0.18
   0   1   7   65.97    4.43
   0  -1  -7   70.38    4.72
   0  -1  -7   56.78    4.42
  -1   0  -7  167.59   12.16
  -2   1  -7    9.53    0.90
  -3   2  -7    0.13    0.41
  -3   2  -7    0.36    0.54
  -4   3  -7   -0.17    0.75
  -4   3  -7   -0.57    0.55
  -4   4   7    2.69    0.71
  -3   3   7    5.62    0.71
   3  -3  -7    5.98    0.64
  -2   2   7    1.55    0.31
   2  -2  -7    1.59    0.31
  -1   1   7    7.37    0.71
  -1   1   7    6.99    0.54
   1  -1  -7    6.90    0.60
   1  -1  -7    6.59    0.55
   0   0   7    0.10    0.27
   0   0  -7   -0.08    0.17
   0   0  -7    0.02    0.16
  -1   1  -7   86.35    6.31
  -2   2  -7    8.30    0.80
  -3   3  -7    0.48    0.55
  -3   3  -7    0.29    0.41
  -4   4  -7    0.40    0.73
  -4   4  -7    0.33    0.58
  -4   3   7    0.33    0.59
  -3   2   7   17.26    1.42
   3  -2  -7   16.23    1.43
  -2   1   7    4.44    0.48
  -2   1   7    4.28    0.63
   2  -1  -7    4.78    0.52
  -1   0   7   17.72    1.58
  -1   0   7   18.23    1.32
   1   0  -7   18.61    1.33
   1   0  -7   20.15    1.44
   0  -1   7   52.77    4.52
   0   1  -7   60.51    4.17
  -1   2  -7   46.74    3.49
  -2   3  -7   23.96    1.88
  -2   3  -7   23.82    1.90
  -3   4  -7    1.72    0.67
  -3   4  -7    2.00    0.51
  -4   5  -7    1.14    0.72
  -4   5  -7    2.85    0.72
  -5   3   7    0.58    0.78
  -4   2   7   -0.85    0.56
  -3   1   7    4.44    0.62
   3  -1  -7    4.75    0.62
  -2   0   7   -0.52    0.37
  -2   0   7   -0.13    0.22
   2   0  -7   -0.12    0.26
  -1  -1   7    6.68    0.68
  -1  -1   7    6.67    0.49
   1   1  -7    6.31    0.61
   0  -2   7   87.23    7.65
   0   2  -7  106.37    7.05
  -1   3  -7   32.64    2.55
  -1   3  -7   34.22    2.42
  -2   4  -7    4.97    0.67
  -2   4  -7    5.67    0.66
  -3   5  -7    0.37    0.49
  -3   5  -7    0.31    0.58
  -4   6  -7    1.65    0.68
  -4   6  -7    0.69    0.84
  -5   2   7   -0.54    0.74
  -5   2   7    0.89    1.11
  -4   1   7    4.69    0.78
   4  -1  -7    3.63    0.67
  -3   0   7   11.20    1.07
   3   0  -7   12.90    1.19
  -2  -1   7    5.09    0.50
  -2  -1   7    4.39    0.65
   2   1  -7    5.11    0.59
  -1  -2   7    0.94    0.28
  -1  -2   7    0.95    0.11
   1   2  -7    0.66    0.23
   0  -3   7  367.46   27.09
   0   3  -7  337.25   24.89
   0   3  -7  329.03   23.56
  -1   4  -7   19.06    1.59
  -1   4  -7   20.50    1.50
  -2   5  -7   18.01    1.56
  -2   5  -7   18.70    1.51
  -3   6  -7    1.30    0.53
  -3   6  -7    1.38    0.57
  -4   7  -7   -0.78    0.76
  -5   1   7    0.90    1.05
  -5   1   7   -0.20    0.77
  -4   0   7    0.56    0.57
   4   0  -7   -0.15    0.50
  -3  -1   7    4.30    0.83
  -3  -1   7    3.72    0.57
   3   1  -7    4.01    0.63
  -2  -2   7    1.86    0.31
  -2  -2   7    1.01    0.42
   2   2  -7    2.18    0.42
  -1  -3   7   60.36    4.30
  -1  -3   7   64.50    4.99
   1   3  -7   63.79    4.62
   0  -4   7    5.70    0.47
   0   4  -7    5.50    0.55
   0   4  -7    5.55    0.46
  -1   5  -7   30.12    2.36
  -1   5  -7   31.65    2.24
  -2   6  -7   59.66    4.53
  -2   6  -7   61.41    4.33
  -3   7  -7   30.93    2.55
  -3   7  -7   32.29    2.52
  -4   8  -7    0.89    0.78
  -5   0   7    0.46    0.77
  -5   0   7    2.24    1.14
  -4  -1   7    4.66    0.77
  -4  -1   7    5.27    1.08
   4   1  -7    3.99    0.76
  -3  -2   7   15.98    1.35
  -3  -2   7   16.05    1.65
   3   2  -7   15.26    1.50
  -2  -3   7   99.93    7.87
   2   3  -7   97.10    7.25
  -1  -4   7   13.23    0.94
  -1  -4   7   13.90    1.16
   1   4  -7   12.66    1.13
   0   5  -7   34.34    2.62
   0   5  -7   35.40    2.44
  -1   6  -7   23.62    1.85
  -1   6  -7   26.30    1.94
  -2   7  -7    7.75    0.85
  -2   7  -7    6.66    0.76
  -3   8  -7    0.57    0.64
  -3   8  -7   -0.14    0.47
  -4   9  -7    2.61    0.85
  -5  -1   7   -0.82    0.70
  -5  -1   7   -0.66    1.00
  -4  -2   7   -0.09    0.77
  -4  -2   7    0.58    0.54
   4   2  -7    0.61    0.60
  -3  -3   7    5.02    0.90
  -3  -3   7    6.26    0.69
   3   3  -7    4.83    0.78
  -2  -4   7   80.02    6.41
   2   4  -7   79.90    5.94
  -1  -5   7   77.75    5.62
  -1  -5   7   87.91    6.51
   1   5  -7   80.82    6.03
   1   5  -7   81.86    5.65
   0   6  -7   53.20    3.96
   0   6  -7   53.79    3.71
  -1   7  -7    4.42    0.49
  -1   7  -7    3.62    0.48
  -2   8  -7   27.66    2.12
  -2   8  -7   25.87    2.11
  -3   9  -7    1.67    0.68
  -3   9  -7    1.04    0.48
  -4  10  -7   -0.09    0.85
  -5  -2   7    0.73    1.01
  -5  -2   7    0.54    0.74
  -4  -3   7   -0.26    0.49
  -4  -3   7   -0.36    0.75
   4   3  -7    0.06    0.62
  -3  -4   7    4.28    0.79
  -3  -4   7    5.16    0.63
   3   4  -7    4.01    0.75
  -2  -5   7   15.75    1.45
   2   5  -7   15.39    1.38
  -1  -6   7    0.40    0.15
  -1  -6   7    0.02    0.31
   1   6  -7    1.08    0.23
   1   6  -7    0.53    0.29
   0   7  -7   23.49    1.91
   0   7  -7   25.17    1.75
  -1   8  -7   21.11    1.67
  -1   8  -7   21.00    1.59
  -2   9  -7    1.48    0.40
  -2   9  -7    1.55    0.54
  -3  10  -7    0.13    0.40
  -3  10  -7    0.28    0.64
  -4  11  -7    1.32    0.90
  -5  -3   7    1.13    0.74
  -5  -3   7    0.55    1.03
  -4  -4   7    2.19    0.63
  -4  -4   7    3.10    0.94
   4   4  -7    2.27    0.76
  -3  -5   7    2.05    0.67
   3   5  -7    3.05    0.70
  -2  -6   7    7.64    0.84
   2   6  -7    7.70    0.89
  -1  -7   7    0.50    0.35
   1   7  -7    0.48    0.24
   1   7  -7    0.52    0.36
   0   8  -7    9.38    0.92
   0   8  -7    9.68    0.77
  -1   9  -7   94.16    6.59
  -1   9  -7   95.16    6.94
  -2  10  -7    4.24    0.70
  -2  10  -7    5.38    0.61
  -3  11  -7    4.47    0.60
  -3  11  -7    3.98    0.84
  -4  12  -7    0.37    0.88
  -4  -5   7    4.78    0.79
  -4  -5   7    5.81    1.08
   4   5  -7    3.94    0.90
  -3  -6   7    0.63    0.59
   3   6  -7    1.36    0.60
  -2  -7   7    1.69    0.42
   2   7  -7    1.20    0.47
  -1  -8   7    7.47    0.74
   1   8  -7    4.50    0.65
   1   8  -7    5.07    0.56
   0   9  -7    0.37    0.32
   0   9  -7    0.62    0.24
  -1  10  -7   15.33    1.27
  -1  10  -7   15.25    1.31
  -2  11  -7   13.53    1.17
  -2  11  -7   12.67    1.23
  -3  12  -7    1.80    0.77
  -3  12  -7    2.22    0.48
  -4  13  -7    4.13    1.06
  -4  -6   7    0.80    0.80
  -4  -6   7    0.50    0.56
   4   6  -7    0.84    0.74
  -3  -7   7    2.78    0.69
   3   7  -7    3.11    0.72
  -2  -8   7   23.49    2.01
   2   8  -7   23.92    2.05
  -1  -9   7  146.16   10.84
   1   9  -7  144.46   10.05
   1   9  -7  120.83    9.44
   0  10  -7    3.17    0.53
   0  10  -7    2.85    0.40
  -1  11  -7    0.46    0.34
  -1  11  -7    0.01    0.32
  -2  12  -7   13.77    1.30
  -2  12  -7   16.11    1.37
  -3  13  -7   -0.20    0.60
  -4  14  -7    0.49    0.78
  -4  -7   7    0.43    0.77
   4   7  -7   -0.05    0.72
  -3  -8   7   -0.98    0.51
   3   8  -7    0.25    0.62
  -2  -9   7    0.27    0.39
   2   9  -7   -0.42    0.52
  -1 -10   7    1.90    0.46
   1  10  -7    1.76    0.48
   1  10  -7    1.64    0.41
   0  11  -7  135.31    9.06
   0  11  -7  126.64    9.61
  -1  12  -7   36.86    2.69
  -1  12  -7   36.03    2.82
  -2  13  -7   -0.09    0.39
  -2  13  -7    0.12    0.54
  -3  14  -7    1.84    0.79
  -4  -8   7    2.44    0.87
   4   8  -7    2.88    0.91
  -3  -9   7    5.24    0.80
   3   9  -7    5.12    0.96
  -2 -10   7   13.16    1.26
   2  10  -7   12.92    1.39
   1  11  -7    1.70    0.50
   1  11  -7    1.29    0.42
   0  12  -7   20.74    1.87
   0  12  -7   23.24    1.69
  -1  13  -7    1.19    0.49
  -1  13  -7    1.73    0.47
  -2  14  -7   12.16    1.11
  -2  14  -7    9.86    1.17
  -3  15  -7    2.17    0.82
  -4  -9   7    2.08    0.82
   4   9  -7    3.50    0.93
  -3 -10   7    7.89    0.95
   3  10  -7    5.82    1.01
  -2 -11   7   38.38    3.27
   2  11  -7   42.23    3.25
   1  12  -7   -0.33    0.49
   1  12  -7   -0.28    0.41
   0  13  -7    1.08    0.52
   0  13  -7    1.10    0.40
  -1  14  -7   23.65    1.82
  -1  14  -7   22.28    1.96
  -2  15  -7   -0.20    0.46
  -2  15  -7    1.04    0.57
  -3  16  -7    0.19    0.75
  -4 -10   7    2.66    0.87
   4  10  -7    2.79    0.97
  -3 -11   7    1.92    0.61
   3  11  -7    2.50    0.83
  -2 -12   7    0.66    0.49
   2  12  -7    1.40    0.57
   2  12  -7    0.75    0.69
   1  13  -7   10.42    1.14
   1  13  -7    9.39    0.97
   0  14  -7    4.73    0.61
   0  14  -7    3.83    0.70
  -1  15  -7   16.67    1.50
  -1  15  -7   16.28    1.56
  -2  16  -7    5.71    0.93
  -2  16  -7    6.10    0.80
  -3  17  -7   -0.21    0.80
  -4 -11   7    0.59    0.76
   4  11  -7    0.12    0.86
  -3 -12   7    5.92    0.86
   3  12  -7    5.49    1.05
  -2 -13   7    2.92    0.65
   2  13  -7    2.63    0.69
   2  13  -7    1.48    0.75
   1  14  -7   -0.25    0.46
   1  14  -7   -1.17    0.54
   0  15  -7   23.42    1.80
   0  15  -7   21.55    2.00
  -1  16  -7    6.20    0.82
  -1  16  -7    4.57    0.79
  -2  17  -7    1.60    0.58
  -2  17  -7    1.27    0.71
  -3  18  -7   -1.35    0.79
  -4 -12   7   -0.61    0.75
   4  12  -7    0.63    0.91
  -3 -13   7    0.59    0.62
   3  13  -7    0.58    0.80
  -2 -14   7    5.32    0.81
   2  14  -7    7.35    0.97
   2  14  -7    6.87    1.06
   1  15  -7    0.84    0.61
   1  15  -7    0.91    0.54
   0  16  -7    1.56    0.51
   0  16  -7    1.53    0.66
  -1  17  -7   10.05    1.10
  -1  17  -7    9.61    1.12
  -2  18  -7    2.79    0.82
  -2  18  -7    2.33    0.66
  -3  19  -7    0.55    0.79
   4  13  -7    2.38    1.04
  -3 -14   7    5.14    0.93
   3  14  -7    4.69    1.00
   2  15  -7    2.39    0.80
   2  15  -7    4.30    0.82
   1  16  -7    4.27    0.77
   1  16  -7    6.40    1.00
   0  17  -7   19.19    1.83
   0  17  -7   18.79    1.66
  -1  18  -7    0.39    0.56
  -1  18  -7    0.83    0.64
  -2  19  -7   -0.53    0.76
   4  14  -7    0.56    0.99
   3  15  -7    3.13    1.00
   2  16  -7    2.76    0.80
   2  16  -7    1.67    0.87
   1  17  -7   29.54    2.43
   1  17  -7   23.88    2.10
   0  18  -7    1.97    0.75
   0  18  -7    1.60    0.61
  -1  19  -7   -0.08    0.64
  -1  19  -7    0.55    0.69
  -2  20  -7    3.23    0.86
   3  16  -7    5.80    1.20
   2  17  -7    3.24    0.84
   2  17  -7    1.12    0.92
   1  18  -7    0.28    0.60
   1  18  -7   -0.07    0.68
   0  19  -7    0.08    0.74
   0  19  -7   -0.23    0.58
  -1  20  -7   -0.02    0.70
  -1  20  -7   -0.26    0.70
  -2  21  -7    0.17    0.86
   3  17  -7    4.20    1.16
   2  18  -7    4.76    1.07
   2  18  -7    5.48    1.00
   1  19  -7    8.43    1.28
   1  19  -7    6.18    0.95
   0  20  -7    3.09    0.93
   0  20  -7    2.17    0.73
  -1  21  -7   -0.43    0.71
  -1  21  -7    1.17    0.77
  -2  22  -7    0.45    0.85
   3  18  -7    0.56    0.95
   2  19  -7    2.55    1.08
   2  19  -7    2.78    0.88
   1  20  -7    0.36    0.89
   1  20  -7    0.42    0.65
   0  21  -7   -0.08    0.67
   0  21  -7   -0.66    0.80
  -1  22  -7    1.60    0.80
  -1  22  -7    0.78    0.81
   3  19  -7    0.20    1.06
   2  20  -7    0.64    1.01
   2  20  -7    3.23    0.95
   1  21  -7    4.05    1.10
   1  21  -7    1.55    0.82
   0  22  -7   -0.42    0.71
   0  22  -7   -0.18    0.87
  -1  23  -7    1.85    0.91
  -1  23  -7    1.20    0.85
   2  21  -7    1.06    0.83
   2  21  -7   -0.14    1.06
   1  22  -7    0.18    0.94
   1  22  -7   -1.16    0.68
   0  23  -7    1.16    1.00
   0  23  -7    2.30    0.86
   2  22  -7    1.30    1.11
   2  22  -7    1.56    0.92
   1  23  -7    4.75    1.04
   1  23  -7    8.40    1.45
   0  24  -7    0.51    1.02
   0  24  -7    0.69    0.82
   0  24   8   -1.51    0.74
   0 -24  -8    0.46    0.85
   1  23   8    0.58    0.90
  -1 -23  -8    0.37    0.91
  -2 -22  -8    0.21    1.06
   0  23   8    0.05    0.85
   0 -23  -8    0.31    0.81
   1  22   8    0.19    0.84
  -1 -22  -8   -0.29    0.85
   2  21   8   -0.03    1.06
  -2 -21  -8   -1.76    0.93
  -1  23   8    1.00    0.88
   0  22   8    0.07    0.79
   0 -22  -8    0.59    0.75
   1  21   8    1.83    0.79
  -1 -21  -8    0.38    0.82
   2  20   8   -0.68    0.89
  -2 -20  -8    0.01    0.84
  -3 -19  -8   -0.23    1.06
  -1  22   8    1.07    0.75
   0  21   8    1.23    0.79
   0 -21  -8   -0.30    0.69
   1  20   8    4.67    1.01
  -1 -20  -8    5.12    1.06
   2  19   8    1.36    1.06
  -2 -19  -8   -1.20    0.93
  -3 -18  -8    0.65    1.03
  -2  22   8   -0.26    0.82
  -1  21   8    1.63    0.78
   0  20   8   10.06    1.13
   0 -20  -8    7.99    1.15
   1  19   8    0.48    0.78
  -1 -19  -8    0.74    0.78
   2  18   8    2.00    1.10
  -2 -18  -8    2.80    0.99
  -3 -17  -8    0.00    0.99
  -2  21   8    1.36    0.82
  -2  21   8    1.10    0.74
  -1  20   8   -1.41    0.66
   0  19   8    8.91    1.15
   0 -19  -8   10.61    1.22
   1  18   8   -0.39    0.70
  -1 -18  -8   -0.53    0.71
   2  17   8   -0.24    0.90
  -2 -17  -8    0.19    0.71
  -3 -16  -8   -0.08    0.97
  -2  20   8    0.98    0.77
  -2  20   8    1.17    0.70
  -1  19   8   -0.36    0.58
  -1  19   8    0.22    0.53
   1 -19  -8   -0.58    0.48
   0  18   8    1.58    0.73
   0 -18  -8    2.35    0.71
   1  17   8    0.88    0.70
  -1 -17  -8    0.28    0.68
   2  16   8   -0.54    0.74
  -2 -16  -8    0.59    0.78
  -3 -15  -8    0.45    0.91
  -4 -14  -8    0.67    1.14
  -2  19   8    1.98    0.76
  -2  19   8    0.79    0.71
  -1  18   8    4.10    0.67
  -1  18   8    2.10    0.64
   1 -18  -8    3.11    0.61
   0  17   8    2.19    0.69
   0 -17  -8    1.77    0.63
   1  16   8    2.14    0.68
  -1 -16  -8    2.32    0.72
   2  15   8    0.02    0.79
  -2 -15  -8    2.10    0.87
  -3 -14  -8    0.30    0.91
  -4 -13  -8    0.08    1.10
  -3  19   8   -0.25    0.73
  -2  18   8    0.29    0.63
  -2  18   8    0.93    0.70
  -1  17   8   -0.20    0.49
  -1  17   8    0.53    0.59
   1 -17  -8   -0.12    0.43
   0  16   8    0.93    0.61
   0  16   8    0.03    0.34
   0 -16  -8    0.74    0.53
   1  15   8   13.68    1.37
  -1 -15  -8   13.17    1.41
   2  14   8    2.42    0.87
  -2 -14  -8    1.73    0.72
  -3 -13  -8   -0.39    0.83
  -4 -12  -8    0.69    1.02
  -3  18   8    2.94    0.94
  -2  17   8    0.14    0.62
  -2  17   8   -0.20    0.65
  -1  16   8    1.74    0.64
  -1  16   8    2.84    0.61
   1 -16  -8    3.06    0.53
   0  15   8   37.45    2.96
   0  15   8   36.48    2.76
   0 -15  -8   35.39    2.94
   1  14   8   -0.27    0.61
  -1 -14  -8   -0.73    0.52
   2  13   8   -0.50    0.80
  -2 -13  -8    0.34    0.60
  -3 -12  -8    4.12    1.06
  -4 -11  -8    1.24    0.97
  -3  17   8    2.60    0.89
  -2  16   8    3.82    0.79
  -1  15   8    6.27    0.80
  -1  15   8    5.50    0.74
   1 -15  -8    5.91    0.69
   0  14   8    2.82    0.60
   0  14   8    3.61    0.48
   0 -14  -8    4.98    0.68
   1  13   8   86.21    6.11
  -1 -13  -8   85.75    6.46
   2  12   8   10.07    1.33
  -2 -12  -8    7.81    1.07
  -3 -11  -8   10.52    1.35
  -4 -10  -8   -0.08    0.80
  -3  16   8    1.68    0.83
  -2  15   8    9.49    1.08
  -1  14   8    0.97    0.47
  -1  14   8    0.92    0.46
   1 -14  -8    0.75    0.36
   0  13   8    2.24    0.58
   0  13   8    4.10    0.46
   0 -13  -8    3.16    0.60
   1  12   8   14.98    1.41
  -1 -12  -8   16.96    1.55
   2  11   8   11.47    1.40
  -2 -11  -8    9.73    1.23
  -3 -10  -8   -1.42    0.71
  -4  -9  -8    0.89    0.82
  -3  15   8    1.93    0.71
  -2  14   8    7.38    0.89
  -1  13   8   25.94    2.28
  -1  13   8   28.06    2.04
   1 -13  -8   25.77    2.06
   0  12   8    1.64    0.51
   0  12   8    2.25    0.36
   0 -12  -8    1.85    0.48
   1  11   8    3.75    0.72
  -1 -11  -8    3.52    0.63
  -1 -11  -8    4.21    0.43
  -2 -10  -8    0.07    0.57
  -3  -9  -8   -0.13    0.71
  -4  -8  -8   -0.26    0.84
  -3  14   8   -0.02    0.71
  -2  13   8    0.73    0.58
  -1  12   8    3.72    0.60
  -1  12   8    3.21    0.56
   1 -12  -8    3.83    0.45
   0  11   8   23.99    1.85
   0  11   8   24.99    2.01
   0 -11  -8   24.15    1.98
   1  10   8    4.51    0.70
  -1 -10  -8    4.41    0.68
  -1 -10  -8    5.04    0.49
  -2  -9  -8    9.78    1.15
  -3  -8  -8   27.79    2.44
  -4  -7  -8   -0.25    0.81
  -4  14   8   -0.33    0.85
  -3  13   8    0.85    0.69
  -2  12   8   18.40    1.53
  -1  11   8   -0.11    0.34
  -1  11   8   -0.49    0.35
   1 -11  -8   -0.21    0.23
   0  10   8    0.30    0.26
   0  10   8    0.74    0.40
   0 -10  -8   -0.11    0.31
   1   9   8   63.99    4.53
  -1  -9  -8   62.53    4.75
  -2  -8  -8    7.79    0.96
  -3  -7  -8    3.07    0.74
  -4  -6  -8   -1.00    0.71
  -4  13   8   -1.03    0.76
  -3  12   8    1.90    0.71
  -2  11   8    6.15    0.77
  -1  10   8   77.52    5.44
  -1  10   8   77.64    6.26
   1 -10  -8   78.82    5.70
   0   9   8    0.04    0.24
   0   9   8    0.16    0.35
   0  -9  -8    0.32    0.29
   1   8   8   14.35    1.32
  -1  -8  -8   14.40    1.34
  -2  -7  -8   24.44    2.09
  -4  -5  -8    0.55    0.76
  -4  12   8   -0.53    0.72
  -3  11   8    4.50    0.80
  -2  10   8   31.04    2.34
  -1   9   8    8.35    0.77
  -1   9   8    8.64    0.88
   1  -9  -8    7.76    0.71
   0   8   8   44.21    3.37
   0   8   8   40.11    2.98
   0  -8  -8   41.14    3.15
   1   7   8   11.13    1.11
  -1  -7  -8   11.47    1.09
  -2  -6  -8   25.07    2.12
  -3  -5  -8    1.29    0.58
  -4  -4  -8    2.38    0.83
  -4  11   8    1.39    0.74
  -3  10   8    4.28    0.71
  -2   9   8    6.82    0.76
  -1   8   8   38.10    3.12
  -1   8   8   36.91    2.69
   1  -8  -8   38.55    2.80
   0   7   8  174.66   13.58
   0   7   8  175.08   11.87
   0  -7  -8  167.14   12.52
   1   6   8   66.79    4.88
  -1  -6  -8   70.50    5.11
  -2  -5  -8    1.35    0.50
  -3  -4  -8    0.02    0.54
  -4  -3  -8    1.19    0.68
  -4  10   8    1.58    0.75
  -3   9   8   -0.45    0.53
  -2   8   8    0.12    0.38
  -1   7   8    3.10    0.49
  -1   7   8    2.82    0.40
   1  -7  -8    3.22    0.36
   0   6   8    0.80    0.28
   0   6   8    0.38    0.29
   0  -6  -8    0.47    0.24
   1   5   8   44.46    3.25
  -1  -5  -8   44.67    3.37
  -2  -4  -8    5.00    0.65
  -3  -3  -8    2.05    0.62
  -4  -2  -8   -0.10    0.58
  -4   9   8    2.76    0.79
  -3   8   8    2.20    0.57
  -2   7   8   22.66    1.71
  -1   6   8   15.70    1.21
  -1   6   8   16.46    1.41
   1  -6  -8   15.98    1.27
   0   5   8  114.47    8.88
   0   5   8  114.82    7.75
   0  -5  -8  107.63    8.17
  -1  -4  -8   34.33    2.61
  -2  -3  -8    0.04    0.32
  -3  -2  -8   22.39    1.95
  -4  -1  -8    0.76    0.62
  -4   8   8    0.52    0.67
  -3   7   8    0.41    0.46
  -2   6   8    0.16    0.14
  -2   6   8    1.17    0.35
   2  -6  -8    0.47    0.16
  -1   5   8   72.49    5.58
  -1   5   8   70.18    4.82
   1  -5  -8   66.34    5.09
   0   4   8  109.98    7.66
   0   4   8  113.58    8.79
   0  -4  -8  109.75    8.08
  -1  -3  -8    0.89    0.26
  -2  -2  -8   17.66    1.52
  -3  -1  -8   -0.05    0.44
  -4   0  -8    4.91    1.02
  -4   0  -8    6.18    0.92
  -4   7   8    0.20    0.60
  -3   6   8    9.05    0.94
  -2   5   8    6.75    0.58
  -2   5   8    6.60    0.65
   2  -5  -8    6.05    0.59
  -1   4   8  113.00    7.82
  -1   4   8  119.21    9.02
   1  -4  -8  109.20    8.25
   0   3   8   -0.09    0.27
   0   3   8    0.33    0.20
   0  -3  -8    0.09    0.16
  -1  -2  -8   47.44    3.53
  -2  -1  -8   15.75    1.37
  -3   0  -8   -0.08    0.40
  -4   1  -8   -0.23    0.58
  -4   1  -8    0.55    0.82
  -4   6   8    1.56    0.69
  -3   5   8    5.92    0.73
   3  -5  -8    5.56    0.54
  -2   4   8    6.98    0.95
  -2   4   8   10.64    0.83
   2  -4  -8    8.31    0.75
  -1   3   8    3.16    0.47
  -1   3   8    3.27    0.34
   1  -3  -8    3.64    0.37
   0   2   8   71.80    5.04
   0  -2  -8   74.05    5.34
  -1  -1  -8   33.94    2.55
  -2   0  -8   78.85    5.82
  -3   1  -8    0.44    0.43
  -4   2  -8    0.19    0.57
  -4   2  -8    0.01    0.80
  -4   5   8    3.64    0.76
  -3   4   8   37.69    2.63
   3  -4  -8   33.40    2.65
  -2   3   8    0.08    0.26
  -2   3   8   -0.14    0.38
   2  -3  -8    0.02    0.22
  -1   2   8    7.76    0.84
  -1   2   8    8.53    0.67
   1  -2  -8    9.50    0.72
   0   1   8  115.47    9.24
   0   1   8  114.74    8.03
   0  -1  -8  119.77    8.51
  -1   0  -8    0.15    0.21
  -2   1  -8   15.32    1.30
  -3   2  -8   24.54    1.98
  -3   2  -8   22.00    2.07
  -4   3  -8    1.22    0.74
  -4   3  -8    1.34    0.63
  -4   4   8    0.22    0.57
  -3   3   8   13.63    1.17
   3  -3  -8   11.80    1.10
  -2   2   8   69.75    4.72
  -2   2   8   65.25    5.47
   2  -2  -8   67.82    4.98
  -1   1   8  227.92   15.60
  -1   1   8  231.87   17.96
   1  -1  -8  229.30   15.61
   1  -1  -8  222.53   16.48
   0   0   8   37.96    3.08
   0   0  -8   37.16    2.65
   0   0  -8   38.50    2.85
  -1   1  -8   33.99    2.56
  -2   2  -8   17.14    1.43
  -3   3  -8    2.59    0.68
  -3   3  -8    2.72    0.56
  -4   4  -8    2.32    0.86
  -4   4  -8    2.08    0.72
  -4   3   8    4.78    0.81
  -3   2   8    0.40    0.40
   3  -2  -8    0.72    0.37
  -2   1   8   20.76    1.54
  -2   1   8   20.38    1.84
   2  -1  -8   21.04    1.64
  -1   0   8    0.15    0.23
  -1   0   8    0.28    0.12
   1   0  -8    0.08    0.17
   1   0  -8    0.06    0.11
   0  -1   8  116.35    9.00
   0   1  -8  120.41    7.80
   0   1  -8  103.13    8.27
  -1   2  -8   48.76    3.65
  -2   3  -8    0.06    0.30
  -2   3  -8    0.02    0.42
  -3   4  -8    0.13    0.53
  -3   4  -8   -0.04    0.44
  -4   5  -8   -0.12    0.77
  -4   5  -8    0.68    0.66
  -4   2   8    2.25    0.66
  -3   1   8    2.98    0.73
  -3   1   8    3.13    0.53
   3  -1  -8    3.33    0.54
  -2   0   8    8.60    0.98
  -2   0   8    8.79    0.78
   2   0  -8    9.80    0.86
  -1  -1   8  226.94   17.92
  -1  -1   8  227.95   15.55
   1   1  -8  227.50   16.47
   0  -2   8   57.91    5.36
   0   2  -8   77.11    4.95
  -1   3  -8    0.97    0.33
  -2   4  -8    6.32    0.74
  -2   4  -8    6.07    0.77
  -3   5  -8    1.41    0.55
  -3   5  -8    0.83    0.59
  -4   6  -8    1.37    0.77
  -4   6  -8    0.64    0.67
  -5   2   8   -0.06    1.08
  -4   1   8    2.05    0.91
  -4   1   8    3.11    0.70
   4  -1  -8    1.63    0.57
  -3   0   8   -0.32    0.36
  -3   0   8   -0.09    0.58
   3   0  -8    0.09    0.39
  -2  -1   8   21.07    1.55
  -2  -1   8   21.46    1.86
   2   1  -8   20.83    1.69
  -1  -2   8    8.66    0.62
  -1  -2   8    9.06    0.84
   1   2  -8    8.98    0.79
   0  -3   8    0.24    0.27
   0   3  -8    0.38    0.23
   0   3  -8    0.24    0.12
  -1   4  -8   31.16    2.51
  -1   4  -8   34.29    2.38
  -2   5  -8    1.35    0.44
  -2   5  -8    1.55    0.45
  -3   6  -8   20.63    1.96
  -3   6  -8   22.78    1.95
  -4   7  -8    1.57    0.86
  -5   1   8    3.45    0.94
  -5   1   8    4.94    1.31
  -4   0   8    0.39    0.54
  -4   0   8   -0.30    0.83
   4   0  -8    0.35    0.53
  -3  -1   8    3.30    0.52
  -3  -1   8    2.36    0.69
   3   1  -8    3.30    0.61
  -2  -2   8   69.80    4.87
  -2  -2   8   69.25    5.66
   2   2  -8   71.58    5.21
  -1  -3   8    3.38    0.44
   1   3  -8    4.01    0.47
   0   4  -8  121.18    8.80
   0   4  -8  120.40    8.29
  -1   5  -8   47.62    3.30
  -1   5  -8   45.23    3.47
  -2   6  -8   26.10    1.96
  -2   6  -8   22.73    1.98
  -3   7  -8    3.95    0.71
  -3   7  -8    2.68    0.70
  -4   8  -8    1.28    0.90
  -5   0   8    0.07    0.79
  -5   0   8    0.44    1.11
  -4  -1   8    0.96    0.84
  -4  -1   8    1.65    0.62
   4   1  -8    1.74    0.64
  -3  -2   8    0.62    0.63
  -3  -2   8    0.79    0.38
   3   2  -8    0.13    0.49
  -2  -3   8    0.02    0.22
  -2  -3   8    0.20    0.39
   2   3  -8    0.22    0.36
  -1  -4   8  120.15    9.71
  -1  -4   8  123.07    8.39
   1   4  -8  125.13    8.96
   0   5  -8  110.18    8.11
   0   5  -8  112.06    7.64
  -1   6  -8   68.39    4.93
  -1   6  -8   72.38    5.20
  -2   7  -8   24.94    2.06
  -2   7  -8   27.05    2.03
  -3   8  -8   23.83    2.17
  -3   8  -8   30.87    2.30
  -4   9  -8    2.49    0.93
  -5  -1   8    2.95    0.86
  -5  -1   8    4.43    1.30
  -4  -2   8    1.41    0.61
  -4  -2   8    2.08    0.94
   4   2  -8    1.73    0.66
  -3  -3   8   13.80    1.45
  -3  -3   8   12.77    1.18
   3   3  -8   13.35    1.33
  -2  -4   8    7.12    0.84
   2   4  -8    8.21    0.84
  -1  -5   8   76.95    5.94
  -1  -5   8   73.34    5.11
   1   5  -8   73.37    5.51
   0   6  -8    0.71    0.29
   0   6  -8    0.74    0.19
  -1   7  -8   11.44    1.02
  -1   7  -8   12.00    1.03
  -2   8  -8    9.27    0.93
  -2   8  -8   10.11    1.01
  -3   9  -8   -0.26    0.55
  -3   9  -8    0.87    0.49
  -4  10  -8   -0.24    0.75
  -5  -2   8    2.02    1.10
  -4  -3   8    3.85    1.06
  -4  -3   8    6.22    0.83
   4   3  -8    5.97    0.93
  -3  -4   8   37.06    3.11
  -3  -4   8   36.35    2.63
   3   4  -8   33.42    2.88
  -2  -5   8    5.59    0.71
   2   5  -8    5.91    0.74
  -1  -6   8   15.95    1.51
  -1  -6   8   17.53    1.23
   1   6  -8   16.71    1.47
   1   6  -8   18.82    1.28
   0   7  -8  169.47   11.50
   0   7  -8  165.49   12.19
  -1   8  -8   12.70    1.10
  -1   8  -8   12.43    1.08
  -2   9  -8   10.63    1.07
  -2   9  -8   10.19    0.98
  -3  10  -8   -0.52    0.42
  -3  10  -8    0.29    0.60
  -4  11  -8    0.92    0.78
  -4  -4   8    1.39    0.85
  -4  -4   8    0.00    0.54
   4   4  -8    0.12    0.62
  -3  -5   8    6.33    0.92
   3   5  -8    5.87    0.90
  -2  -6   8    0.72    0.39
   2   6  -8    0.31    0.46
  -1  -7   8    1.78    0.47
   1   7  -8    3.57    0.37
   1   7  -8    2.94    0.52
   0   8  -8   42.04    2.93
   0   8  -8   41.26    3.16
  -1   9  -8   64.34    4.72
  -1   9  -8   62.91    4.48
  -2  10  -8    0.95    0.53
  -2  10  -8    0.98    0.41
  -3  11  -8   11.94    1.16
  -3  11  -8   11.89    1.29
  -4  12  -8    0.69    0.79
  -4  -5   8    3.54    0.95
  -4  -5   8    4.35    0.71
   4   5  -8    3.55    0.85
  -3  -6   8   12.85    1.39
   3   6  -8   12.22    1.33
  -2  -7   8   22.12    1.89
   2   7  -8   21.36    1.90
  -1  -8   8   45.24    3.45
   1   8  -8   38.23    3.23
   0   9  -8    0.07    0.29
   0   9  -8    0.22    0.23
  -1  10  -8    6.21    0.67
  -1  10  -8    5.76    0.67
  -2  11  -8   10.12    1.10
  -2  11  -8   10.81    1.01
  -3  12  -8    3.48    0.83
  -3  12  -8    4.06    0.60
  -4  13  -8    0.73    0.83
  -4  -6   8    0.94    0.83
  -4  -6   8    1.56    0.59
   4   6  -8    0.76    0.72
  -3  -7   8    0.20    0.59
   3   7  -8    0.09    0.62
  -2  -8   8    0.37    0.40
   2   8  -8    0.63    0.52
  -1  -9   8    9.62    0.91
   1   9  -8    7.78    0.89
   1   9  -8    6.30    0.70
   0  10  -8    0.38    0.34
   0  10  -8    0.02    0.26
  -1  11  -8    3.03    0.54
  -1  11  -8    4.11    0.56
  -2  12  -8    8.35    0.87
  -2  12  -8    7.87    0.93
  -3  13  -8    0.93    0.73
  -4  14  -8   -0.05    0.89
  -4  -7   8   -0.48    0.73
  -4  -7   8   -1.24    0.52
   4   7  -8    0.33    0.73
  -3  -8   8    3.87    0.73
   3   8  -8    2.90    0.81
  -2  -9   8    7.04    0.79
   2   9  -8    6.09    0.91
  -1 -10   8   82.09    6.57
   1  10  -8   82.55    6.14
   0  11  -8   27.31    2.15
   0  11  -8   25.46    1.92
  -1  12  -8   16.64    1.50
  -1  12  -8   17.05    1.44
  -2  13  -8    0.18    0.56
  -2  13  -8    0.03    0.40
  -3  14  -8    1.38    0.74
  -4  -8   8    0.38    0.77
   4   8  -8    0.26    0.76
  -3  -9   8   -0.06    0.55
   3   9  -8    0.09    0.67
  -2 -10   8   30.12    2.58
   2  10  -8   31.66    2.59
   1  11  -8   -0.34    0.36
   1  11  -8    0.02    0.43
   0  12  -8    2.85    0.45
   0  12  -8    2.72    0.59
  -1  13  -8   92.89    6.38
  -1  13  -8   88.61    6.73
  -2  14  -8    3.89    0.75
  -2  14  -8    3.61    0.63
  -3  15  -8   -0.08    0.65
  -4  -9   8    2.76    0.89
   4   9  -8    3.44    0.94
  -3 -10   8    5.92    0.82
   3  10  -8    3.70    0.87
  -2 -11   8    5.29    0.75
   2  11  -8    3.96    0.78
   1  12  -8    2.97    0.66
   1  12  -8    3.08    0.53
   0  13  -8    4.68    0.74
   0  13  -8    3.60    0.54
  -1  14  -8    0.34    0.48
  -1  14  -8    0.56    0.49
  -2  15  -8    2.80    0.72
  -2  15  -8    1.79    0.57
  -3  16  -8    1.22    0.74
  -4 -10   8    1.23    0.81
   4  10  -8    0.76    0.79
  -3 -11   8    3.60    0.72
   3  11  -8    3.12    0.88
  -2 -12   8   11.90    1.45
   2  12  -8   20.47    1.76
   2  12  -8   20.20    1.48
   1  13  -8   21.70    1.87
   1  13  -8   27.63    2.15
   0  14  -8    4.65    0.60
   0  14  -8    3.12    0.69
  -1  15  -8   15.30    1.51
  -1  15  -8   16.99    1.46
  -2  16  -8    1.19    0.68
  -2  16  -8    0.41    0.54
  -3  17  -8    0.51    0.72
  -4 -11   8    0.56    0.79
   4  11  -8    1.71    0.87
  -3 -12   8    2.33    0.67
   3  12  -8    0.59    0.71
  -2 -13   8    1.03    0.62
   2  13  -8    1.84    0.61
   2  13  -8    2.13    0.77
   1  14  -8    0.51    0.61
   1  14  -8    0.27    0.49
   0  15  -8   34.67    2.98
   0  15  -8   38.95    2.74
  -1  16  -8    3.44    0.70
  -1  16  -8    2.71    0.69
  -2  17  -8    0.42    0.55
  -2  17  -8    0.85    0.63
  -3  18  -8    1.67    0.81
  -4 -12   8   -0.41    0.80
   4  12  -8   -0.26    0.89
  -3 -13   8   -0.68    0.61
   3  13  -8    0.24    0.81
  -2 -14   8    6.13    0.89
   2  14  -8    5.95    1.02
   2  14  -8    8.92    1.00
   1  15  -8    6.57    0.97
   1  15  -8    4.89    0.77
   0  16  -8    1.13    0.59
   0  16  -8    0.38    0.49
  -1  17  -8    0.74    0.60
  -1  17  -8    1.19    0.63
  -2  18  -8    2.99    0.79
  -2  18  -8    3.48    0.73
  -3  19  -8    0.49    0.87
   4  13  -8    1.15    0.96
  -3 -14   8   -0.18    0.65
   3  14  -8   -1.18    0.80
  -2 -15   8    9.01    1.01
   2  15  -8   10.01    1.16
   2  15  -8    9.83    1.32
   1  16  -8    2.63    0.82
   1  16  -8    1.72    0.60
   0  17  -8    2.68    0.75
   0  17  -8    2.12    0.58
  -1  18  -8   -0.28    0.63
  -1  18  -8   -0.59    0.59
  -2  19  -8    0.43    0.75
   4  14  -8    1.83    1.06
   3  15  -8    2.55    0.93
   2  16  -8    3.41    0.80
   2  16  -8    1.57    0.90
   1  17  -8   -0.20    0.74
   1  17  -8    0.06    0.56
   0  18  -8    1.92    0.77
   0  18  -8    2.23    0.65
  -1  19  -8    0.87    0.66
  -1  19  -8    0.73    0.62
  -2  20  -8   -0.62    0.80
   3  16  -8    1.93    1.02
   2  17  -8    1.62    0.75
   2  17  -8   -0.44    0.72
   1  18  -8    3.45    0.87
   1  18  -8    2.03    0.70
   0  19  -8   11.63    1.36
   0  19  -8   10.05    1.13
  -1  20  -8    7.57    1.08
  -1  20  -8    5.68    1.00
  -2  21  -8    1.53    0.89
   3  17  -8    0.40    0.83
   2  18  -8    1.53    0.76
   2  18  -8   -0.99    0.88
   1  19  -8    0.70    0.88
   1  19  -8    0.20    0.64
   0  20  -8   10.25    1.12
   0  20  -8    8.78    1.32
  -1  21  -8    2.09    0.85
  -1  21  -8    2.95    0.87
   3  18  -8    3.00    1.09
   2  19  -8    2.27    0.84
   2  19  -8    1.81    0.94
   1  20  -8   -0.49    0.63
   1  20  -8    0.70    0.87
   0  21  -8   -0.01    0.68
   0  21  -8    0.07    0.82
  -1  22  -8    0.37    0.78
  -1  22  -8    1.28    0.86
   3  19  -8   -1.10    0.99
   2  20  -8    1.54    0.86
   2  20  -8    0.46    1.03
   1  21  -8    2.62    0.83
   1  21  -8    3.44    1.11
   0  22  -8    1.63    0.95
   0  22  -8   -0.02    0.73
  -1  23  -8   -0.53    0.85
  -1  23  -8   -0.52    0.80
   2  21  -8   -0.63    0.89
   2  21  -8    2.01    0.89
   1  22  -8    2.40    0.83
   1  22  -8    2.78    1.14
   0  23  -8    1.07    0.80
   0  23  -8    0.80    0.96
   2  22  -8    0.17    1.11
   2  22  -8    3.03    0.96
   1  23  -8   -0.59    1.00
   1  23  -8   -0.11    0.77
   0  24  -8    1.62    0.86
   1  23   9   -0.17    0.86
  -1 -23  -9    1.14    0.96
   0  23   9   -0.48    0.76
   0 -23  -9    1.85    0.85
   1  22   9    0.18    0.76
  -1 -22  -9    1.09    0.93
   2  21   9   -0.21    1.05
  -2 -21  -9    0.05    1.03
  -1  23   9    0.16    0.84
   0  22   9    0.77    0.81
   0 -22  -9    0.88    0.76
   1  21   9    1.59    0.90
  -1 -21  -9    2.26    0.93
   2  20   9    1.05    1.12
  -2 -20  -9    1.13    0.97
  -3 -19  -9    0.10    0.96
  -1  22   9    1.69    0.85
   0  21   9    0.58    0.79
   0 -21  -9   -0.06    0.68
   1  20   9   -0.50    0.77
  -1 -20  -9   -0.28    0.76
   2  19   9    0.21    0.95
  -2 -19  -9    0.09    0.94
  -3 -18  -9   -0.49    0.89
  -1  21   9    0.73    0.68
   0  20   9   26.74    2.37
   0 -20  -9   33.56    2.64
   1  19   9    2.44    0.78
  -1 -19  -9    2.67    0.90
   2  18   9    2.38    1.06
  -2 -18  -9    3.80    1.07
  -3 -17  -9   -0.42    0.87
  -2  21   9    0.14    0.74
  -2  21   9   -0.02    0.69
  -1  20   9   -0.24    0.62
   0  19   9    2.15    0.72
   0 -19  -9    4.23    0.82
   1  18   9    2.15    0.74
  -1 -18  -9    2.44    0.83
   2  17   9    1.25    0.86
  -2 -17  -9    1.62    0.90
  -3 -16  -9    0.46    1.00
  -2  20   9    9.80    1.18
  -2  20   9    8.36    1.21
  -1  19   9   -0.14    0.51
  -1  19   9    0.06    0.60
   1 -19  -9   -0.17    0.46
   0  18   9   -0.66    0.57
   0 -18  -9   -0.45    0.56
   1  17   9    0.97    0.73
  -1 -17  -9    0.38    0.69
   2  16   9    2.55    1.07
  -2 -16  -9    3.44    0.93
  -3 -15  -9   -0.42    0.80
  -4 -14  -9   -0.10    1.05
  -2  19   9    0.42    0.73
  -2  19   9    0.17    0.65
  -1  18   9    5.05    0.85
  -1  18   9    5.34    0.80
   1 -18  -9    6.10    0.76
   0  17   9   -0.38    0.54
   0 -17  -9   -0.37    0.52
   1  16   9    1.53    0.67
  -1 -16  -9    3.40    0.79
   2  15   9    2.33    0.91
  -2 -15  -9    1.85    0.83
  -3 -14  -9    0.48    0.90
  -4 -13  -9    0.24    1.05
  -3  19   9    0.56    0.89
  -3  19   9    1.60    0.90
  -2  18   9    1.05    0.69
  -2  18   9    0.51    0.71
  -1  17   9    0.21    0.60
  -1  17   9    0.67    0.50
   1 -17  -9   -0.13    0.41
   0  16   9    2.63    0.47
   0  16   9    2.64    0.64
   0 -16  -9    2.71    0.67
   1  15   9   -0.08    0.63
  -1 -15  -9    0.11    0.58
   2  14   9   -0.24    0.74
  -2 -14  -9   -0.18    0.61
  -3 -13  -9   -0.79    0.85
  -4 -12  -9   -0.58    0.99
  -3  18   9    1.57    0.90
  -3  18   9   -0.07    0.85
  -2  17   9    3.40    0.78
  -2  17   9    3.73    0.82
  -1  16   9    0.33    0.57
  -1  16   9    0.66    0.49
   1 -16  -9    0.74    0.43
   0  15   9    5.85    0.85
   0  15   9    5.96    0.67
   0 -15  -9    5.82    0.83
   1  14   9    9.60    1.08
  -1 -14  -9    9.22    1.14
   2  13   9   14.61    1.68
  -2 -13  -9   13.30    1.46
  -3 -12  -9    2.60    0.96
  -4 -11  -9    0.72    0.87
  -3  17   9    0.11    0.82
  -3  17   9    0.20    0.71
  -2  16   9    1.00    0.66
  -2  16   9    0.86    0.64
  -1  15   9    0.01    0.53
  -1  15   9    0.88    0.48
   1 -15  -9    1.40    0.41
   0  14   9    9.97    0.96
   0  14   9    9.69    1.02
   0 -14  -9   10.77    1.10
   1  13   9    0.00    0.51
  -1 -13  -9   -0.03    0.47
   2  12   9   38.16    3.00
  -2 -12  -9   32.65    2.93
  -3 -11  -9    0.17    0.81
  -4 -10  -9    2.43    1.02
  -3  16   9    0.07    0.75
  -2  15   9    6.74    1.04
  -2  15   9    8.80    0.98
  -1  14   9   51.52    3.68
  -1  14   9   48.18    4.16
   1 -14  -9   52.67    3.80
   0  13   9   14.75    1.36
   0  13   9   16.67    1.40
   0 -13  -9   17.16    1.48
   1  12   9    0.06    0.51
  -1 -12  -9    1.43    0.56
   2  11   9    0.75    0.84
  -2 -11  -9    1.42    0.62
  -3 -10  -9    1.08    0.72
  -4  -9  -9   -0.68    0.85
  -3  15   9    0.04    0.76
  -2  14   9    8.42    1.15
  -2  14   9    9.82    1.03
  -1  13   9    3.30    0.62
  -1  13   9    4.27    0.64
   1 -13  -9    3.64    0.49
   0  12   9   45.15    3.32
   0  12   9   46.81    3.70
   0 -12  -9   46.07    3.53
   1  11   9    0.14    0.53
  -1 -11  -9    0.14    0.48
  -2 -10  -9   38.35    3.10
  -3  -9  -9    1.22    0.73
  -4  -8  -9    0.20    0.85
  -3  14   9    3.63    0.82
  -2  13   9    5.12    0.87
  -2  13   9    5.25    0.78
  -1  12   9    0.47    0.45
  -1  12   9    0.74    0.44
   1 -12  -9    0.87    0.30
   0  11   9   23.39    1.79
   0  11   9   23.93    1.91
   0 -11  -9   21.13    1.89
   1  10   9   30.04    2.38
  -1 -10  -9   31.15    2.46
  -2  -9  -9   25.57    2.23
  -3  -8  -9    0.51    0.71
  -4  -7  -9    0.72    0.79
  -4  14   9   -0.34    0.84
  -3  13   9    1.57    0.62
  -2  12   9   11.73    1.34
  -2  12   9   13.10    1.18
  -1  11   9   10.74    1.03
  -1  11   9    9.10    0.87
   1 -11  -9    8.56    0.83
   0  10   9    2.38    0.39
   0  10   9    2.14    0.45
   0 -10  -9    1.87    0.43
   1   9   9   62.21    4.53
  -1  -9  -9   64.08    4.75
  -2  -8  -9    7.21    0.89
  -3  -7  -9    2.61    0.80
  -4  -6  -9   -0.51    0.72
  -4  13   9   -0.01    0.72
  -3  12   9    1.50    0.69
  -2  11   9    7.12    0.81
  -2  11   9    6.07    0.90
  -1  10   9    0.01    0.37
  -1  10   9    0.17    0.36
   1 -10  -9    0.01    0.22
   0   9   9   32.34    2.35
   0   9   9   33.77    2.62
   0  -9  -9   29.81    2.47
   1   8   9   34.59    2.76
  -1  -8  -9   38.92    2.89
  -2  -7  -9    1.64    0.56
  -3  -6  -9    0.87    0.59
  -4  -5  -9    0.33    0.74
  -4  12   9    0.30    0.82
  -3  11   9    4.48    0.80
  -2  10   9   -0.10    0.50
  -2  10   9    0.05    0.41
  -1   9   9    0.74    0.39
  -1   9   9    0.93    0.36
   1  -9  -9    0.38    0.23
   0   8   9    2.78    0.46
   0   8   9    3.64    0.45
   0  -8  -9    2.29    0.42
   1   7   9   58.24    4.23
  -1  -7  -9   59.06    4.40
  -2  -6  -9    3.73    0.65
  -3  -5  -9    1.58    0.64
  -4  -4  -9   16.36    1.69
  -4  11   9    5.32    1.01
  -3  10   9   -0.62    0.56
  -2   9   9    0.93    0.46
  -2   9   9    1.13    0.53
  -1   8   9  105.72    7.81
  -1   8   9  115.45    9.00
   1  -8  -9  118.24    8.23
   0   7   9    6.05    0.63
   0   7   9    7.50    0.70
   0  -7  -9    6.15    0.65
   1   6   9   36.00    2.72
  -1  -6  -9   37.38    2.83
  -2  -5  -9    1.04    0.45
  -3  -4  -9    2.98    0.69
  -4  -3  -9    1.77    0.71
  -4  10   9    0.80    0.78
  -3   9   9    6.80    0.84
  -2   8   9   10.84    0.99
  -2   8   9   10.85    1.20
  -1   7   9    9.97    1.03
  -1   7   9    9.54    0.85
   1  -7  -9   10.65    0.89
   0   6   9  246.09   17.53
   0   6   9  275.27   20.11
   0  -6  -9  244.58   18.49
   1   5   9   35.22    2.73
  -1  -5  -9   38.21    2.83
  -3  -3  -9    1.59    0.58
  -4  -2  -9    0.76    0.64
  -4   9   9   -0.57    0.68
  -3   8   9    9.65    1.02
  -2   7   9    0.30    0.35
  -2   7   9    0.16    0.49
  -1   6   9   24.58    1.78
  -1   6   9   24.92    2.09
   1  -6  -9   24.38    1.89
   0   5   9  135.57   10.45
   0   5   9  133.72    9.11
   0  -5  -9  127.01    9.60
  -1  -4  -9   13.26    1.13
  -2  -3  -9    6.13    0.71
  -3  -2  -9   34.42    2.78
  -4  -1  -9    0.58    0.63
  -4   8   9   -0.52    0.64
  -3   7   9   33.25    2.52
  -2   6   9   97.65    6.88
  -2   6   9   94.05    6.59
   2  -6  -9   92.46    6.87
  -1   5   9    1.41    0.35
  -1   5   9    1.15    0.26
   1  -5  -9    1.36    0.29
   0   4   9   63.42    5.31
   0   4   9   69.70    4.63
   0  -4  -9   66.54    4.88
  -1  -3  -9   46.49    3.47
  -2  -2  -9    7.10    0.78
  -3  -1  -9    1.31    0.53
  -4   0  -9   -0.03    0.75
  -4   0  -9    0.58    0.63
  -4   7   9   -0.34    0.63
  -3   6   9    8.51    0.90
  -2   5   9    0.53    0.32
  -2   5   9    0.18    0.48
   2  -5  -9    0.38    0.21
  -1   4   9   35.47    2.69
  -1   4   9   34.47    2.29
   1  -4  -9   28.02    2.43
   0   3   9    1.07    0.35
   0   3   9    1.08    0.24
   0  -3  -9    0.74    0.23
  -1  -2  -9   12.73    1.06
  -2  -1  -9   32.94    2.55
  -3   0  -9   -0.04    0.45
  -4   1  -9    0.20    0.61
  -4   1  -9    0.04    0.73
  -4   6   9   -0.44    0.60
  -3   5   9    4.71    0.64
   3  -5  -9    4.00    0.46
  -2   4   9    7.06    0.70
  -2   4   9    9.04    0.99
   2  -4  -9    7.75    0.71
  -1   3   9    6.89    0.57
  -1   3   9    7.46    0.74
   1  -3  -9    6.20    0.61
   0   2   9  158.11   10.97
   0  -2  -9  161.19   11.60
  -1  -1  -9   13.67    1.13
  -2   0  -9    0.43    0.34
  -3   1  -9    1.34    0.51
  -4   2  -9    0.00    0.60
  -4   2  -9    1.33    0.87
  -4   5   9    1.71    0.68
  -3   4   9    1.76    0.51
  -3   4   9    1.91    0.74
   3  -4  -9    1.86    0.38
  -2   3   9   44.03    3.07
  -2   3   9   41.54    3.59
   2  -3  -9   44.20    3.23
  -1   2   9    0.91    0.29
  -1   2   9    1.05    0.20
   1  -2  -9    0.82    0.23
   0   1   9   50.50    4.16
   0   1   9   52.57    3.60
   0  -1  -9   51.53    3.85
  -1   0  -9  150.50   10.94
  -2   1  -9   31.96    2.47
  -3   2  -9   32.45    2.67
  -3   2  -9   34.47    2.68
  -4   3  -9    1.92    0.90
  -4   3  -9    1.92    0.68
  -4   4   9    1.21    0.93
  -4   4   9    0.65    0.62
  -3   3   9    3.29    0.77
  -3   3   9    3.80    0.59
   3  -3  -9    3.82    0.53
  -2   2   9   57.78    4.70
  -2   2   9   60.48    4.02
   2  -2  -9   54.22    4.25
  -1   1   9   10.36    0.83
  -1   1   9   11.97    1.04
   1  -1  -9   12.40    0.94
   1  -1  -9   11.39    0.84
   0   0   9    0.04    0.31
   0   0  -9    0.24    0.17
   0   0  -9    0.12    0.22
  -1   1  -9   14.48    1.21
  -2   2  -9    7.08    0.77
  -3   3  -9    0.65    0.47
  -3   3  -9    1.18    0.63
  -4   4  -9   16.81    1.61
  -4   4  -9   15.21    1.67
  -4   3   9   11.02    1.11
  -4   3   9    7.92    1.30
  -3   2   9    4.66    0.84
  -3   2   9    5.25    0.64
   3  -2  -9    4.51    0.61
  -2   1   9    6.26    0.83
  -2   1   9    6.87    0.61
   2  -1  -9    7.17    0.70
  -1   0   9  331.34   23.36
  -1   0   9  346.96   26.89
   1   0  -9  348.28   23.37
   1   0  -9  340.14   24.70
   0  -1   9   51.28    4.26
   0   1  -9   56.09    3.68
   0   1  -9   50.66    3.93
  -1   2  -9   13.69    1.20
  -2   3  -9    6.67    0.75
  -3   4  -9    1.70    0.56
  -3   4  -9    0.45    0.67
  -4   5  -9    1.27    0.72
  -4   5  -9   -0.61    0.77
  -4   2   9    1.74    0.63
  -4   2   9    1.82    0.93
  -3   1   9    0.63    0.41
  -3   1   9    0.57    0.66
   3  -1  -9    0.42    0.41
  -2   0   9   -0.01    0.44
  -2   0   9   -0.09    0.22
   2   0  -9    0.01    0.28
  -1  -1   9   11.72    1.01
  -1  -1   9   10.95    0.79
   1   1  -9   11.02    0.94
   0  -2   9  133.72   11.20
   0   2  -9  149.52   10.31
  -1   3  -9   52.45    3.94
  -2   4  -9   55.81    4.02
  -2   4  -9   55.47    4.22
  -3   5  -9    1.47    0.59
  -3   5  -9    0.95    0.62
  -4   6  -9    0.73    0.81
  -4   6  -9    0.78    0.68
  -4   1   9    2.18    0.66
  -4   1   9    1.92    0.95
   4  -1  -9    0.73    0.55
  -3   0   9   22.68    1.74
  -3   0   9   20.33    2.12
   3   0  -9   22.62    1.87
  -2  -1   9    7.82    0.87
  -2  -1   9    6.43    0.60
   2   1  -9    6.95    0.73
  -1  -2   9    1.16    0.32
   1   2  -9    0.79    0.27
   0  -3   9    0.92    0.35
   0   3  -9    1.07    0.18
   0   3  -9    1.27    0.28
  -1   4  -9   13.55    1.15
  -1   4  -9   14.79    1.24
  -2   5  -9    1.60    0.48
  -2   5  -9    1.59    0.45
  -3   6  -9    0.36    0.56
  -3   6  -9    0.57    0.57
  -4   7  -9    0.39    0.76
  -4   7  -9    1.41    0.82
  -4   0   9   -0.70    0.81
  -4   0   9    0.49    0.57
   4   0  -9    0.61    0.55
  -3  -1   9    0.15    0.63
  -3  -1   9    0.63    0.38
   3   1  -9    0.71    0.49
  -2  -2   9   59.67    4.70
  -2  -2   9   57.78    4.02
   2   2  -9   55.69    4.31
  -1  -3   9    7.86    0.76
   1   3  -9    6.91    0.72
   0  -4   9   82.13    6.00
   0   4  -9   71.64    5.50
   0   4  -9   71.70    5.17
  -1   5  -9   38.34    2.63
  -1   5  -9   34.39    2.77
  -2   6  -9    3.45    0.63
  -2   6  -9    4.25    0.64
  -3   7  -9    2.33    0.66
  -3   7  -9    2.23    0.75
  -4   8  -9   -0.37    0.75
  -4  -1   9    1.50    0.62
  -4  -1   9    1.35    0.90
   4   1  -9    1.75    0.63
  -3  -2   9    7.52    0.98
  -3  -2   9    3.77    0.60
   3   2  -9    6.42    0.81
  -2  -3   9   44.92    3.58
  -2  -3   9   43.09    3.04
   2   3  -9   42.01    3.30
  -1  -4   9   32.61    2.73
   1   4  -9   34.58    2.57
   0   5  -9  137.96   10.01
   0   5  -9  136.96    9.44
  -1   6  -9   39.74    2.82
  -1   6  -9   38.34    2.96
  -2   7  -9    2.09    0.48
  -2   7  -9    2.63    0.54
  -3   8  -9   -0.12    0.53
  -3   8  -9    0.00    0.58
  -4   9  -9    0.37    0.87
  -4  -2   9    1.18    0.59
  -4  -2   9    0.80    0.77
   4   2  -9    1.54    0.66
  -3  -3   9    3.78    0.84
  -3  -3   9    4.70    0.58
   3   3  -9    3.78    0.72
  -2  -4   9    7.78    0.84
  -2  -4   9    6.78    0.65
   2   4  -9    7.01    0.81
  -1  -5   9    1.32    0.39
  -1  -5   9    1.15    0.14
   1   5  -9    1.57    0.38
   0   6  -9  265.08   19.05
   0   6  -9  260.78   18.01
  -1   7  -9   58.43    4.22
  -1   7  -9   61.30    4.45
  -2   8  -9    8.31    0.88
  -2   8  -9    7.80    0.91
  -3   9  -9   -0.05    0.57
  -3   9  -9    0.38    0.51
  -4  10  -9    2.71    0.99
  -4  -3   9   10.39    1.10
  -4  -3   9    9.91    1.38
   4   3  -9   10.16    1.21
  -3  -4   9    1.77    0.44
  -3  -4   9    2.22    0.72
   3   4  -9    2.57    0.66
  -2  -5   9    0.29    0.40
   2   5  -9   -0.08    0.39
  -1  -6   9   24.66    1.76
  -1  -6   9   23.80    2.15
   1   6  -9   23.46    2.00
   1   6  -9   28.55    1.80
   0   7  -9    6.44    0.70
   0   7  -9    6.39    0.56
  -1   8  -9   41.33    3.00
  -1   8  -9   37.45    2.85
  -2   9  -9   26.41    2.05
  -2   9  -9   24.34    2.01
  -3  10  -9    0.65    0.71
  -3  10  -9    0.89    0.50
  -4  11  -9   -0.54    0.84
  -4  -4   9    1.84    0.60
  -4  -4   9    0.98    0.87
   4   4  -9    1.16    0.70
  -3  -5   9    4.08    0.56
  -3  -5   9    4.46    0.82
   3   5  -9    3.69    0.77
  -2  -6   9   91.82    7.21
   2   6  -9   88.25    6.70
  -1  -7   9   10.18    0.76
  -1  -7   9    7.41    1.00
   1   7  -9   11.77    0.82
   1   7  -9   11.07    1.03
   0   8  -9    3.09    0.36
   0   8  -9    3.16    0.50
  -1   9  -9   65.29    4.73
  -1   9  -9   61.85    4.48
  -2  10  -9   42.35    3.13
  -2  10  -9   40.91    3.18
  -3  11  -9    0.92    0.49
  -3  11  -9    1.43    0.75
  -4  12  -9    1.26    0.92
  -4  -5   9    2.54    0.90
  -4  -5   9    3.10    0.66
   4   5  -9    1.94    0.77
  -3  -6   9   10.30    1.20
   3   6  -9    9.29    1.19
  -2  -7   9    0.04    0.42
   2   7  -9    0.54    0.49
  -1  -8   9  130.47    9.04
   1   8  -9  116.58    8.35
   1   8  -9   95.48    7.81
   0   9  -9   33.34    2.33
   0   9  -9   31.68    2.54
  -1  10  -9   29.89    2.37
  -1  10  -9   30.79    2.26
  -2  11  -9    2.16    0.63
  -2  11  -9    2.45    0.52
  -3  12  -9    3.37    0.79
  -3  12  -9    3.95    0.64
  -4  13  -9    0.51    0.93
  -4  -6   9    0.18    0.54
  -4  -6   9    0.72    0.79
   4   6  -9    0.44    0.73
  -3  -7   9   30.86    2.78
   3   7  -9   32.87    2.72
  -2  -8   9   10.08    1.05
   2   8  -9   10.44    1.15
  -1  -9   9    1.20    0.51
   1   9  -9    0.48    0.46
   1   9  -9    0.58    0.31
   0  10  -9    2.66    0.39
   0  10  -9    2.55    0.51
  -1  11  -9    0.31    0.38
  -1  11  -9    0.18    0.38
  -2  12  -9   33.41    2.64
  -2  12  -9   33.39    2.61
  -3  13  -9   -0.09    0.68
  -3  13  -9    0.21    0.48
  -4  -7   9    0.13    0.54
  -4  -7   9    0.58    0.79
   4   7  -9   -0.32    0.71
  -3  -8   9    9.01    1.11
   3   8  -9    8.98    1.18
  -2  -9   9    1.22    0.49
   2   9  -9    0.67    0.51
  -1 -10   9   -0.62    0.43
   1  10  -9   -0.22    0.40
   1  10  -9   -0.44    0.30
   0  11  -9   24.58    2.02
   0  11  -9   24.04    1.81
  -1  12  -9    1.36    0.47
  -1  12  -9    0.82    0.43
  -2  13  -9   14.14    1.36
  -2  13  -9   14.17    1.36
  -3  14  -9    0.94    0.78
  -4  -8   9   -0.55    0.73
  -4  -8   9    0.04    0.54
   4   8  -9    0.20    0.73
  -3  -9   9    6.51    0.92
   3   9  -9    6.23    0.98
  -2 -10   9   -0.01    0.49
   2  10  -9   -0.48    0.55
  -1 -11   9    9.93    0.90
   1  11  -9    5.65    0.73
   1  11  -9    7.74    0.95
   0  12  -9   50.24    3.43
   0  12  -9   45.62    3.71
  -1  13  -9   -0.09    0.46
  -1  13  -9    0.33    0.47
  -2  14  -9    0.01    0.56
  -2  14  -9    0.35    0.48
  -3  15  -9    0.45    0.76
  -4  -9   9   -0.61    0.77
   4   9  -9    0.57    0.82
  -3 -10   9    0.87    0.60
   3  10  -9   -0.23    0.59
  -2 -11   9    6.57    0.86
   2  11  -9    5.71    0.95
   1  12  -9    0.34    0.56
   1  12  -9   -0.18    0.39
   0  13  -9   16.93    1.42
   0  13  -9   17.93    1.62
  -1  14  -9   11.79    1.17
  -1  14  -9   10.16    1.06
  -2  15  -9    2.75    0.74
  -2  15  -9    3.11    0.63
  -3  16  -9    2.79    0.87
  -4 -10   9    0.96    0.83
   4  10  -9    1.61    0.90
  -3 -11   9    3.13    0.73
   3  11  -9    2.93    0.86
  -2 -12   9   11.72    1.30
   2  12  -9   14.69    1.43
   1  13  -9    3.48    0.73
   1  13  -9    2.24    0.53
   0  14  -9   10.50    0.96
   0  14  -9    9.51    1.14
  -1  15  -9    0.00    0.54
  -1  15  -9    0.19    0.54
  -2  16  -9    3.56    0.72
  -2  16  -9    4.07    0.76
  -3  17  -9    1.24    0.81
  -4 -11   9    5.07    1.04
   4  11  -9    4.29    1.10
  -3 -12   9    3.03    0.72
   3  12  -9    1.84    0.90
  -2 -13   9    6.12    0.93
   2  13  -9    6.33    1.05
   2  13  -9    8.24    0.92
   1  14  -9   33.03    2.48
   0  15  -9    6.40    0.93
   0  15  -9    5.76    0.72
  -1  16  -9    3.15    0.64
  -1  16  -9    1.80    0.65
  -2  17  -9   -0.08    0.71
  -2  17  -9    0.43    0.57
  -3  18  -9    0.40    0.87
  -4 -12   9    0.20    0.82
   4  12  -9    2.20    0.96
  -3 -13   9    1.02    0.70
   3  13  -9    0.57    0.85
  -2 -14   9    8.72    1.08
   2  14  -9    7.66    1.15
   2  14  -9   11.67    1.12
   1  15  -9    0.97    0.68
   1  15  -9   -0.06    0.51
   0  16  -9    3.12    0.78
   0  16  -9    3.43    0.61
  -1  17  -9   -0.22    0.61
  -1  17  -9    0.55    0.61
  -2  18  -9    4.47    0.81
  -2  18  -9    3.35    0.89
   4  13  -9    0.00    0.94
  -3 -14   9    4.01    0.84
   3  14  -9    2.63    0.92
  -2 -15   9    8.79    1.03
   2  15  -9    9.58    1.11
   2  15  -9    9.19    1.29
   1  16  -9    1.79    0.79
   1  16  -9    0.20    0.54
   0  17  -9   -0.46    0.62
   0  17  -9    0.39    0.51
  -1  18  -9    2.22    0.65
  -1  18  -9    1.53    0.72
  -2  19  -9    2.10    0.86
   4  14  -9    0.32    1.01
   3  15  -9    0.14    0.91
   2  16  -9    1.76    0.71
   2  16  -9    0.46    0.74
   1  17  -9   -0.11    0.56
   1  17  -9    0.94    0.70
   0  18  -9   -0.08    0.70
   0  18  -9   -0.25    0.51
  -1  19  -9    4.95    0.89
  -1  19  -9    3.05    0.81
  -2  20  -9    2.13    0.92
   3  16  -9    1.05    0.98
   2  17  -9    3.27    0.84
   2  17  -9    2.21    1.00
   1  18  -9    4.65    0.82
   1  18  -9    5.34    1.09
   0  19  -9    3.82    0.73
   0  19  -9    2.90    0.88
  -1  20  -9   -0.22    0.59
  -1  20  -9    1.03    0.71
  -2  21  -9    0.64    0.76
   3  17  -9    0.64    0.90
   2  18  -9    3.67    0.90
   2  18  -9    2.06    0.92
   1  19  -9   -0.57    0.61
   1  19  -9    1.40    0.83
   0  20  -9   29.49    2.71
   0  20  -9   30.09    2.39
  -1  21  -9    3.71    0.89
  -1  21  -9    2.90    0.90
   3  18  -9    0.76    1.00
   2  19  -9   -0.21    0.94
   2  19  -9    1.12    0.74
   1  20  -9    0.20    0.91
   1  20  -9    0.94    0.67
   0  21  -9    0.43    0.67
   0  21  -9   -0.05    0.83
  -1  22  -9    1.62    0.85
  -1  22  -9    1.14    0.85
   2  20  -9   12.63    1.75
   2  20  -9   11.73    1.45
   1  21  -9    0.10    0.71
   1  21  -9    0.14    0.94
   0  22  -9    0.52    0.71
   0  22  -9    1.66    0.95
  -1  23  -9    1.47    0.93
  -1  23  -9   -0.05    0.83
   2  21  -9   -0.26    0.92
   2  21  -9    2.41    0.87
   1  22  -9    2.54    1.10
   1  22  -9    0.45    0.74
   0  23  -9    2.54    0.99
   0  23  -9    1.59    0.78
   1  23  -9    1.78    0.81
   1  23  -9    0.55    1.11
   1  23  10    0.61    0.93
  -1 -23 -10    1.04    0.92
   0  23  10    1.33    0.81
   0 -23 -10   -0.18    0.78
   1  22  10    2.72    0.97
  -1 -22 -10    1.61    0.95
   2  21  10    0.84    1.03
  -2 -21 -10   -0.94    0.93
  -1  23  10    1.19    0.88
   0  22  10    0.39    0.81
   0 -22 -10   -0.07    0.73
   1  21  10   -0.45    0.82
  -1 -21 -10   -0.25    0.82
   2  20  10   -0.51    1.03
  -2 -20 -10    0.22    0.96
  -1  22  10    4.32    0.99
   0  21  10    0.72    0.81
   0 -21 -10    0.06    0.69
   1  20  10    0.28    0.72
  -1 -20 -10    0.87    0.81
   2  19  10    0.47    0.89
  -2 -19 -10    1.62    0.88
  -3 -18 -10    0.32    1.08
  -1  21  10    0.25    0.80
   0  20  10    3.53    0.88
   0 -20 -10    2.19    0.78
   1  19  10    1.29    0.73
  -1 -19 -10    1.39    0.82
   2  18  10    0.63    0.85
  -2 -18 -10   -0.25    0.75
  -3 -17 -10    1.82    0.96
  -2  21  10    1.68    0.81
  -2  21  10    0.55    0.80
  -1  20  10    2.37    0.81
   0  19  10    0.91    0.67
   0 -19 -10    0.53    0.63
   1  18  10   -0.36    0.64
  -1 -18 -10   -0.98    0.68
   2  17  10   11.49    1.53
  -2 -17 -10   11.38    1.43
  -3 -16 -10   -0.24    0.95
  -2  20  10   -0.17    0.71
  -2  20  10    0.24    0.69
  -1  19  10    3.37    0.70
  -1  19  10    4.26    0.85
   0  18  10    2.69    0.75
   0 -18 -10    1.54    0.65
   1  17  10    2.31    0.82
  -1 -17 -10    2.75    0.85
   2  16  10   -0.59    0.88
  -2 -16 -10    0.16    0.78
  -3 -15 -10    2.24    0.93
  -2  19  10    3.10    0.87
  -2  19  10    3.47    0.86
  -1  18  10    9.02    1.00
  -1  18  10    7.63    1.02
   1 -18 -10    7.48    0.90
   0  17  10   12.05    1.31
   0 -17 -10   13.65    1.35
   1  16  10   19.91    1.74
  -1 -16 -10   18.67    1.85
   2  15  10   -0.48    0.84
  -2 -15 -10   -0.47    0.64
  -3 -14 -10   -0.09    0.86
  -4 -13 -10   -1.18    1.00
  -3  19  10    0.68    0.92
  -2  18  10    0.69    0.72
  -2  18  10    0.45    0.69
  -1  17  10    0.24    0.48
  -1  17  10    0.84    0.62
   1 -17 -10    0.27    0.43
   0  16  10    3.68    0.70
   0  16  10    3.25    0.54
   0 -16 -10    3.21    0.68
   1  15  10   30.69    2.63
  -1 -15 -10   35.86    2.82
   2  14  10    0.24    0.89
  -2 -14 -10   -0.50    0.71
  -3 -13 -10   -0.27    0.81
  -4 -12 -10    0.83    1.02
  -3  18  10   -0.59    0.83
  -3  18  10    0.85    0.86
  -2  17  10    1.42    0.74
  -2  17  10    0.74    0.63
  -1  16  10   13.13    1.36
  -1  16  10   13.31    1.26
   1 -16 -10   13.60    1.26
   0  15  10    7.31    0.78
   0  15  10    6.72    0.90
   0 -15 -10    6.56    0.89
   1  14  10    0.40    0.57
  -1 -14 -10   -1.41    0.53
   2  13  10    2.92    0.99
  -2 -13 -10    4.20    0.85
  -3 -12 -10   -0.43    0.71
  -4 -11 -10   -0.36    0.96
  -3  17  10    1.77    0.90
  -3  17  10    1.74    0.86
  -2  16  10    2.85    0.68
  -2  16  10    2.55    0.75
  -1  15  10    0.59    0.50
  -1  15  10   -0.12    0.47
   1 -15 -10    0.13    0.34
   0  14  10   20.33    1.75
   0  14  10   22.30    1.85
   0 -14 -10   22.69    1.88
   1  13  10    0.19    0.63
  -1 -13 -10    0.47    0.52
   2  12  10   18.77    1.89
  -2 -12 -10   15.58    1.68
  -3 -11 -10    2.84    0.94
  -4 -10 -10    1.97    1.03
  -3  16  10   -0.42    0.77
  -3  16  10    0.02    0.68
  -2  15  10   14.51    1.56
  -2  15  10   13.69    1.35
  -1  14  10   -0.07    0.45
  -1  14  10   -0.43    0.44
   1 -14 -10   -0.50    0.31
   0  13  10    5.97    0.66
   0  13  10    5.63    0.73
   0 -13 -10    4.90    0.73
   1  12  10    1.52    0.65
  -1 -12 -10    0.83    0.56
  -2 -11 -10    7.52    0.99
  -3 -10 -10   -0.93    0.71
  -4  -9 -10    2.70    1.02
  -3  15  10    2.31    0.81
  -3  15  10    0.88    0.84
  -2  14  10    3.35    0.72
  -2  14  10    2.69    0.74
  -1  13  10   12.27    1.16
  -1  13  10   13.03    1.29
   1 -13 -10   13.10    1.13
   0  12  10   32.04    2.39
   0  12  10   32.06    2.60
   0 -12 -10   30.81    2.50
   1  11  10   48.87    3.54
  -1 -11 -10   47.05    3.72
  -2 -10 -10    5.50    0.88
  -3  -9 -10    0.68    0.65
  -4  -8 -10    2.28    0.95
  -3  14  10   -0.76    0.69
  -3  14  10   -0.19    0.75
  -2  13  10    6.65    1.00
  -2  13  10    6.56    0.87
  -1  12  10   -0.40    0.43
  -1  12  10    0.16    0.44
   1 -12 -10    0.28    0.28
   0  11  10    8.35    0.82
   0  11  10    7.81    0.82
   0 -11 -10    7.61    0.85
   1  10  10    5.20    0.77
  -1 -10 -10    5.58    0.76
  -2  -9 -10   52.14    4.07
  -3  -8 -10    1.44    0.77
  -4  -7 -10    0.18    0.81
  -4  14  10    1.51    1.09
  -3  13  10   12.02    1.52
  -3  13  10   12.56    1.28
  -2  12  10    3.21    0.77
  -2  12  10    5.43    0.74
  -1  11  10    1.75    0.43
  -1  11  10    1.97    0.49
   1 -11 -10    1.90    0.35
   0  10  10   26.26    2.00
   0  10  10   27.72    2.22
   0 -10 -10   25.91    2.14
   1   9  10    7.00    0.93
  -1  -9 -10    7.69    0.87
  -2  -8 -10    3.46    0.71
  -3  -7 -10    1.17    0.75
  -4  -6 -10    2.98    0.90
  -4  13  10   -0.68    0.95
  -4  13  10   -0.77    0.83
  -3  12  10    1.22    0.59
  -3  12  10   -0.02    0.73
  -2  11  10   14.10    1.25
  -2  11  10   14.19    1.50
  -1  10  10   40.76    2.96
  -1  10  10   43.35    3.40
   1 -10 -10   39.73    3.06
   0   9  10   26.78    2.24
   0   9  10   28.94    2.03
   0  -9 -10   25.67    2.11
   1   8  10    5.60    0.76
  -1  -8 -10    6.19    0.76
  -2  -7 -10    1.20    0.48
  -3  -6 -10    7.62    1.04
  -4  -5 -10    4.48    0.97
  -4  12  10    0.61    0.82
  -4  12  10    0.10    0.98
  -3  11  10   -0.66    0.72
  -3  11  10    0.16    0.62
  -2  10  10    0.85    0.47
  -2  10  10   -0.02    0.49
  -1   9  10   14.84    1.39
  -1   9  10   14.15    1.15
   1  -9 -10   14.22    1.16
   0   8  10   22.86    1.66
   0   8  10   21.32    1.83
   0  -8 -10   21.32    1.73
   1   7  10   10.80    1.10
  -1  -7 -10   11.66    1.09
  -2  -6 -10   -0.31    0.40
  -3  -5 -10    1.01    0.65
  -4  -4 -10    0.25    0.72
  -4  11  10   -0.69    0.75
  -4  11  10    0.96    1.01
  -3  10  10   -0.48    0.71
  -3  10  10    0.00    0.57
  -2   9  10    1.87    0.49
  -2   9  10    1.39    0.60
  -1   8  10   30.95    2.19
  -1   8  10   29.53    2.54
   1  -8 -10   30.01    2.29
   0   7  10  152.46   12.15
   0   7  10  155.34   10.61
   0  -7 -10  153.83   11.19
   1   6  10    5.31    0.74
  -1  -6 -10    7.42    0.76
  -2  -5 -10   68.73    5.18
  -3  -4 -10    2.83    0.64
  -4  -3 -10    0.30    0.66
  -4  10  10    0.93    0.78
  -4  10  10   -0.21    0.95
  -3   9  10    1.32    0.75
  -3   9  10    1.37    0.60
  -2   8  10    3.05    0.52
  -2   8  10    3.15    0.64
  -1   7  10    4.35    0.60
  -1   7  10    4.34    0.49
   1  -7 -10    4.19    0.52
   0   6  10    1.91    0.35
   0   6  10    1.55    0.41
   0  -6 -10    1.53    0.32
   1   5  10   24.00    1.86
  -1  -5 -10   22.76    1.85
  -2  -4 -10    1.83    0.50
  -3  -3 -10   19.48    1.80
  -4  -2 -10    2.94    0.79
  -4   9  10    0.57    0.73
  -4   9  10   -0.84    0.87
  -3   8  10    0.51    0.69
  -3   8  10    1.18    0.57
  -2   7  10  103.25    7.27
  -2   7  10   98.51    8.38
  -2   7  10  111.14    7.60
   2  -7 -10  104.23    7.59
  -1   6  10   22.17    1.82
  -1   6  10   20.10    1.55
   1  -6 -10   21.32    1.67
   0   5  10    5.93    0.56
   0   5  10    5.54    0.67
   0  -5 -10    5.70    0.58
  -2  -3 -10   43.18    3.33
  -3  -2 -10    1.16    0.55
  -4  -1 -10    2.51    0.72
  -4   8  10    0.77    0.94
  -4   8  10    0.85    0.71
  -3   7  10    8.51    0.88
  -3   7  10    6.65    1.05
  -2   6  10    1.49    0.38
  -2   6  10    1.47    0.59
   2  -6 -10    1.86    0.28
  -1   5  10   44.25    3.15
  -1   5  10   44.43    3.66
   1  -5 -10   46.02    3.35
   0   4  10   36.77    2.40
   0   4  10   28.38    2.75
   0  -4 -10   36.20    2.54
  -1  -3 -10   65.76    4.87
  -2  -2 -10    2.39    0.50
  -3  -1 -10    2.38    0.60
  -4   0 -10    3.54    0.78
  -4   7  10    1.54    0.68
  -4   7  10   -0.47    0.88
  -3   6  10    0.87    0.49
  -3   6  10    0.19    0.62
  -2   5  10    6.58    0.65
  -2   5  10    5.58    0.82
   2  -5 -10    6.73    0.63
  -1   4  10   28.98    2.14
  -1   4  10   26.47    1.79
   1  -4 -10   20.62    1.91
   0   3  10   73.20    5.03
   0  -3 -10   71.56    5.32
  -1  -2 -10    5.02    0.56
  -2  -1 -10   67.97    5.07
  -3   0 -10   -0.30    0.45
  -4   1 -10    3.42    0.78
  -4   1 -10    2.01    0.87
  -4   6  10    0.42    0.64
  -4   6  10   -0.18    0.88
  -3   5  10    2.56    0.75
  -3   5  10    3.46    0.59
   3  -5 -10    3.09    0.42
  -2   4  10    7.45    0.98
  -2   4  10    9.87    0.80
   2  -4 -10    8.78    0.80
  -1   3  10   22.15    1.87
  -1   3  10   22.62    1.58
   1  -3 -10   21.33    1.70
   0   2  10   44.15    3.71
   0   2  10   48.46    3.22
   0  -2 -10   44.27    3.42
  -1  -1 -10    6.22    0.64
  -2   0 -10    3.95    0.59
  -3   1 -10    2.32    0.58
  -4   2 -10    2.60    0.98
  -4   2 -10    1.84    0.68
  -4   5  10   -0.47    0.86
  -4   5  10    0.33    0.61
  -3   4  10    2.75    0.54
  -3   4  10    1.53    0.75
   3  -4 -10    2.32    0.42
  -2   3  10   62.27    4.19
  -2   3  10   60.04    4.91
   2  -3 -10   57.61    4.42
  -1   2  10    3.97    0.38
  -1   2  10    3.89    0.53
   1  -2 -10    4.67    0.47
   0   1  10   76.31    5.33
   0   1  10   73.40    6.14
   0  -1 -10   81.12    5.68
  -1   0 -10    0.23    0.26
  -2   1 -10   64.79    4.82
  -3   2 -10    0.56    0.48
  -4   3 -10   -0.61    0.83
  -4   3 -10    0.07    0.63
  -4   4  10   -0.18    0.86
  -4   4  10    0.06    0.60
  -3   3  10   -0.04    0.38
  -3   3  10   -0.79    0.63
   3  -3 -10   -0.05    0.35
  -2   2  10   26.51    2.34
  -2   2  10   26.96    1.95
   2  -2 -10   27.22    2.08
  -1   1  10  101.35    7.73
  -1   1  10   92.70    6.67
   1  -1 -10   99.35    7.10
   1  -1 -10   96.24    6.68
   0   0  10   55.35    4.34
   0   0 -10   51.76    4.00
  -1   1 -10    7.47    0.78
  -2   2 -10    2.25    0.47
  -3   3 -10   17.39    1.64
  -3   3 -10   18.71    1.76
  -4   4 -10    1.07    0.70
  -4   4 -10    1.00    0.78
  -4   3  10    0.85    0.91
  -4   3  10    1.13    0.61
  -3   2  10    5.09    0.91
  -3   2  10    3.26    0.55
   3  -2 -10    4.37    0.60
  -2   1  10   46.27    3.29
  -2   1  10   47.86    3.89
   2  -1 -10   46.93    3.51
  -1   0  10   -0.08    0.12
  -1   0  10   -0.01    0.29
   1   0 -10    0.07    0.23
   1   0 -10   -0.01    0.12
   0  -1  10   86.07    6.70
   0   1 -10   78.37    6.17
   0   1 -10   86.72    5.80
  -1   2 -10    4.13    0.58
  -2   3 -10   43.22    3.32
  -3   4 -10    2.52    0.64
  -3   4 -10    1.83    0.70
  -4   5 -10    3.62    0.95
  -4   5 -10    5.40    1.01
  -4   2  10   10.73    1.14
  -4   2  10   10.41    1.43
  -3   1  10   29.96    2.81
  -3   1  10   31.78    2.34
   3  -1 -10   31.84    2.50
  -2   0  10    0.95    0.45
  -2   0  10    1.42    0.27
   2   0 -10    1.04    0.35
  -1  -1  10   92.69    6.53
  -1  -1  10   95.92    7.58
   1   1 -10   98.13    6.98
   0  -2  10   49.76    3.76
   0   2 -10   42.55    3.44
  -1   3 -10   68.71    5.12
  -2   4 -10    1.29    0.47
  -2   4 -10    0.82    0.47
  -3   5 -10    1.40    0.64
  -3   5 -10    0.63    0.56
  -4   6 -10    2.18    0.96
  -4   6 -10    3.30    0.88
  -4   1  10   12.05    1.20
  -4   1  10   11.44    1.51
   4  -1 -10   11.50    1.20
  -3   0  10   -0.44    0.63
  -3   0  10   -0.12    0.37
   3   0 -10   -0.01    0.44
  -2  -1  10   46.16    3.22
  -2  -1  10   46.97    3.79
   2   1 -10   44.97    3.47
  -1  -2  10    3.42    0.47
   1   2 -10    3.24    0.43
   0  -3  10   60.39    5.50
   0   3 -10   73.56    4.75
   0   3 -10   71.42    5.07
  -1   4 -10    9.41    0.96
  -1   4 -10    9.82    0.88
  -2   5 -10   69.26    4.93
  -2   5 -10   68.45    5.18
  -3   6 -10    9.59    1.20
  -3   6 -10    9.94    1.17
  -4   7 -10    1.22    0.90
  -4   7 -10   -0.22    0.78
  -4   0  10    7.90    0.95
  -4   0  10    7.28    1.21
   4   0 -10    8.15    0.99
  -3  -1  10   31.17    2.91
  -3  -1  10   33.80    2.43
   3   1 -10   32.85    2.64
  -2  -2  10   26.55    1.94
  -2  -2  10   29.65    2.38
   2   2 -10   26.15    2.17
  -1  -3  10   23.83    1.96
   1   3 -10   22.49    1.81
   0  -4  10   37.49    3.13
   0   4 -10   37.72    2.67
   0   4 -10   39.40    2.89
  -1   5 -10   23.96    1.72
  -1   5 -10   21.06    1.81
  -2   6 -10    0.51    0.47
  -2   6 -10    0.45    0.45
  -3   7 -10    1.35    0.65
  -3   7 -10    1.62    0.66
  -4   8 -10    1.49    0.84
  -4  -1  10   11.17    1.55
  -4  -1  10   11.76    1.18
   4   1 -10   11.30    1.24
  -3  -2  10    4.22    0.58
  -3  -2  10    4.39    0.82
   3   2 -10    5.05    0.74
  -2  -3  10   63.02    5.05
  -2  -3  10   63.39    4.32
   2   3 -10   60.01    4.66
  -1  -4  10   30.71    2.40
   1   4 -10   26.68    2.23
   0   5 -10    5.81    0.49
   0   5 -10    4.29    0.56
  -1   6 -10    5.38    0.65
  -1   6 -10    6.16    0.63
  -2   7 -10   -0.14    0.40
  -2   7 -10   -0.21    0.40
  -3   8 -10    1.06    0.74
  -3   8 -10    0.64    0.58
  -4   9 -10    2.09    0.85
  -4  -2  10    9.78    1.44
  -4  -2  10   11.77    1.14
   4   2 -10   10.75    1.24
  -3  -3  10   -0.12    0.33
  -3  -3  10    0.32    0.63
   3   3 -10    0.27    0.52
  -2  -4  10    9.30    0.74
  -2  -4  10    9.45    0.98
   2   4 -10    7.53    0.91
  -1  -5  10   47.39    3.77
   1   5 -10   45.18    3.50
   0   6 -10    1.66    0.24
   0   6 -10    1.40    0.35
  -1   7 -10   13.70    1.17
  -1   7 -10   12.34    1.11
  -2   8 -10    4.83    0.74
  -2   8 -10    4.39    0.65
  -3   9 -10   -0.21    0.52
  -3   9 -10    0.81    0.71
  -4  10 -10    0.14    0.90
  -4  -3  10    1.69    0.59
  -4  -3  10    0.92    0.90
   4   3 -10    0.69    0.63
  -3  -4  10    1.41    0.40
  -3  -4  10    1.69    0.68
   3   4 -10    2.31    0.65
  -2  -5  10    7.08    0.84
   2   5 -10    7.74    0.87
  -1  -6  10   22.07    1.48
  -1  -6  10   16.20    1.81
   1   6 -10   22.70    1.50
   1   6 -10   21.73    1.73
   0   7 -10  155.53   10.68
   0   7 -10  155.22   11.33
  -1   8 -10    6.12    0.69
  -1   8 -10    6.99    0.73
  -2   9 -10   52.72    3.80
  -2   9 -10   51.51    3.94
  -3  10 -10   -0.10    0.48
  -3  10 -10   -0.22    0.60
  -4  11 -10   -0.85    0.89
  -4  -4  10    0.05    0.82
  -4  -4  10   -0.47    0.49
   4   4 -10   -1.03    0.62
  -3  -5  10    4.42    0.59
  -3  -5  10    5.52    0.90
   3   5 -10    4.24    0.82
  -2  -6  10    1.41    0.48
   2   6 -10    1.63    0.49
  -1  -7  10    4.22    0.41
  -1  -7  10    2.99    0.65
   1   7 -10    6.07    0.48
   1   7 -10    4.83    0.66
   0   8 -10   22.48    1.60
   0   8 -10   21.08    1.79
  -1   9 -10    8.41    0.90
  -1   9 -10    9.62    0.89
  -2  10 -10    6.97    0.88
  -2  10 -10    6.24    0.78
  -3  11 -10    3.74    0.83
  -3  11 -10    3.56    0.66
  -4  12 -10    1.90    1.00
  -4  -5  10   -0.04    0.82
  -4  -5  10    0.23    0.52
   4   5 -10    0.56    0.70
  -3  -6  10    0.37    0.37
  -3  -6  10    0.88    0.62
   3   6 -10    0.94    0.64
  -2  -7  10  101.77    8.20
   2   7 -10  104.19    7.64
  -1  -8  10   34.44    2.68
   1   8 -10   30.51    2.52
   1   8 -10   30.08    2.23
   0   9 -10   25.60    2.11
   0   9 -10   27.16    1.92
  -1  10 -10    4.13    0.63
  -1  10 -10    5.76    0.65
  -2  11 -10    7.97    0.99
  -2  11 -10    9.55    0.95
  -3  12 -10   -0.60    0.68
  -3  12 -10    0.26    0.50
  -4  13 -10   -0.49    0.91
  -4  -6  10   -0.40    0.79
  -4  -6  10    0.49    0.53
   4   6 -10    0.62    0.70
  -3  -7  10   11.00    1.24
   3   7 -10    9.24    1.23
  -2  -8  10    3.73    0.60
   2   8 -10    2.28    0.60
  -1  -9  10   15.90    1.31
   1   9 -10   10.72    1.01
   1   9 -10   13.02    1.24
   0  10 -10   27.73    2.34
   0  10 -10   30.48    2.13
  -1  11 -10   52.48    3.69
  -1  11 -10   50.24    3.89
  -2  12 -10   18.74    1.68
  -2  12 -10   17.67    1.59
  -3  13 -10    0.14    0.73
  -3  13 -10    1.32    0.53
  -4  -7  10    1.86    0.59
  -4  -7  10    1.67    0.84
   4   7 -10    2.05    0.83
  -3  -8  10    0.64    0.61
   3   8 -10    0.67    0.67
  -2  -9  10    1.29    0.53
   2   9 -10    1.11    0.61
  -1 -10  10   35.65    2.76
   1  10 -10   25.38    2.35
   1  10 -10   42.07    2.70
   0  11 -10    8.40    0.96
   0  11 -10    8.63    0.78
  -1  12 -10    1.44    0.47
  -1  12 -10    0.48    0.47
  -2  13 -10    4.49    0.72
  -2  13 -10    5.73    0.78
  -3  14 -10   -0.53    0.64
  -4  -8  10    0.82    0.80
   4   8 -10    0.78    0.81
  -3  -9  10    1.01    0.61
   3   9 -10    0.84    0.71
  -2 -10  10    0.66    0.55
   2  10 -10   -0.48    0.50
  -1 -11  10    2.58    0.56
   1  11 -10    1.22    0.53
   1  11 -10    0.51    0.38
   0  12 -10   35.38    2.44
   0  12 -10   30.47    2.66
  -1  13 -10    1.59    0.57
  -1  13 -10    2.42    0.56
  -2  14 -10    0.05    0.51
  -2  14 -10   -0.17    0.50
  -3  15 -10    3.45    0.95
  -4  -9  10    0.14    0.80
   4   9 -10    0.55    0.82
  -3 -10  10   -0.17    0.60
   3  10 -10    0.35    0.72
  -2 -11  10   11.35    1.28
   2  11 -10   13.45    1.37
   1  12 -10    0.31    0.49
   1  12 -10   -0.38    0.37
   0  13 -10    6.08    0.67
   0  13 -10    5.22    0.83
  -1  14 -10   -0.18    0.46
  -1  14 -10   -0.13    0.49
  -2  15 -10    0.41    0.56
  -2  15 -10    1.28    0.57
  -3  16 -10    0.28    0.83
  -4 -10  10    0.35    0.83
   4  10 -10    0.66    0.84
  -3 -11  10    0.36    0.64
   3  11 -10   -0.41    0.76
  -2 -12  10    3.38    0.74
   2  12 -10    3.30    0.82
   1  13 -10    6.53    0.75
   0  14 -10   25.18    1.89
   0  14 -10   22.72    2.05
  -1  15 -10   38.42    2.74
  -1  15 -10   33.39    2.87
  -2  16 -10    0.66    0.69
  -2  16 -10    0.15    0.55
  -3  17 -10    2.55    0.94
  -4 -11  10    0.70    0.86
   4  11 -10   -0.17    0.86
  -3 -12  10    1.29    0.70
   3  12 -10   -0.13    0.74
  -2 -13  10    6.56    0.92
   2  13 -10    6.89    0.80
   2  13 -10    3.37    0.87
   1  14 -10   -0.65    0.41
   1  14 -10   -0.18    0.53
   0  15 -10    8.48    0.84
   0  15 -10    6.13    0.99
  -1  16 -10   18.27    1.73
  -1  16 -10   20.69    1.85
  -2  17 -10   14.48    1.40
  -2  17 -10   12.10    1.35
  -3  18 -10    0.58    0.90
  -4 -12  10    0.11    0.86
   4  12 -10    1.37    0.91
  -3 -13  10   13.46    1.52
   3  13 -10   15.24    1.73
  -2 -14  10    2.29    0.72
   2  14 -10    2.66    0.88
   2  14 -10    3.47    0.67
   1  15 -10    0.18    0.60
   1  15 -10   -0.44    0.45
   0  16 -10    3.25    0.62
   0  16 -10    3.54    0.81
  -1  17 -10    4.28    0.77
  -1  17 -10    3.46    0.78
  -2  18 -10    1.55    0.81
  -2  18 -10   -0.17    0.62
   4  13 -10   -0.44    0.92
  -3 -14  10    1.07    0.71
   3  14 -10    0.00    0.83
  -2 -15  10   14.52    1.54
   2  15 -10   17.87    1.53
   1  16 -10    9.32    1.08
   1  16 -10   14.18    1.45
   0  17 -10   14.52    1.52
   0  17 -10   13.18    1.25
  -1  18 -10   -0.12    0.62
  -1  18 -10    0.20    0.64
  -2  19 -10    2.05    0.76
  -2  19 -10    2.65    0.90
   3  15 -10    3.32    1.09
   2  16 -10    3.84    0.77
   2  16 -10    2.19    0.92
   1  17 -10   -0.90    0.52
   1  17 -10    0.74    0.78
   0  18 -10    1.67    0.59
   0  18 -10    1.42    0.78
  -1  19 -10    2.77    0.78
  -1  19 -10    2.42    0.77
  -2  20 -10   -1.06    0.67
   3  16 -10    0.89    0.98
   2  17 -10    1.74    0.96
   2  17 -10    2.01    0.73
   1  18 -10    8.69    1.20
   1  18 -10    6.29    0.91
   0  19 -10    0.50    0.60
   0  19 -10    0.67    0.75
  -1  20 -10    0.08    0.73
  -1  20 -10    0.11    0.67
  -2  21 -10   -0.67    0.74
   3  17 -10    1.30    0.95
   2  18 -10    1.35    0.73
   2  18 -10   -0.43    0.81
   1  19 -10    3.98    0.80
   1  19 -10    4.62    1.10
   0  20 -10    3.83    0.99
   0  20 -10    2.94    0.74
  -1  21 -10    1.25    0.78
  -1  21 -10    0.65    0.81
   3  18 -10    0.17    0.93
   2  19 -10    6.82    1.02
   2  19 -10    3.64    1.19
   1  20 -10    1.63    0.70
   1  20 -10    1.44    0.86
   0  21 -10    0.66    0.85
   0  21 -10    0.26    0.70
  -1  22 -10    3.41    0.94
  -1  22 -10    5.35    1.08
   2  20 -10    1.35    1.08
   1  21 -10    1.05    0.73
   1  21 -10    1.36    1.05
   0  22 -10    0.82    0.97
   0  22 -10   -0.65    0.72
  -1  23 -10    0.73    0.84
   2  21 -10    1.32    1.03
   1  22 -10    2.10    1.03
   1  22 -10    2.90    0.82
   0  23 -10    0.84    0.77
   0  23 -10    0.59    0.96
   1  23 -10    2.31    0.86
   1  23 -10    2.34    1.20
   0  23  11    0.85    0.78
   0 -23 -11    0.59    0.80
   1  22  11    0.03    0.91
  -1 -22 -11    0.99    0.90
   2  21  11    1.54    1.06
  -2 -21 -11    0.29    0.99
   0  22  11    4.46    0.93
   0 -22 -11    5.15    0.98
   1  21  11    0.45    0.76
  -1 -21 -11   -1.27    0.83
   2  20  11   -0.54    0.95
  -2 -20 -11    0.12    0.97
  -1  22  11   -0.01    0.75
   0  21  11    0.08    0.79
   0 -21 -11    0.05    0.69
   1  20  11    0.59    0.83
  -1 -20 -11   -0.33    0.78
   2  19  11    1.75    1.08
  -2 -19 -11   -0.66    0.90
  -3 -18 -11    0.43    1.06
  -1  21  11    0.16    0.69
   0  20  11   -0.24    0.75
   0 -20 -11    0.31    0.67
   1  19  11   -1.77    0.70
  -1 -19 -11    0.24    0.78
   2  18  11    1.24    1.05
  -2 -18 -11    1.20    0.95
  -3 -17 -11    0.17    0.98
  -2  21  11    0.02    0.82
  -1  20  11   -0.14    0.66
   0  19  11   -0.67    0.70
   0 -19 -11   -0.90    0.60
   1  18  11    1.02    0.71
  -1 -18 -11    1.06    0.78
   2  17  11   -0.48    0.92
  -2 -17 -11   -0.53    0.83
  -3 -16 -11    1.59    1.03
  -2  20  11    1.15    0.78
  -2  20  11    0.19    0.77
  -1  19  11    0.75    0.58
  -1  19  11    0.71    0.63
   0  18  11    2.28    0.71
   0 -18 -11    2.52    0.73
   1  17  11    5.62    1.04
  -1 -17 -11    6.25    1.02
   2  16  11   -0.26    0.81
  -2 -16 -11   -0.41    0.66
  -3 -15 -11    5.62    1.10
  -2  19  11    1.51    0.77
  -2  19  11    0.62    0.75
  -1  18  11    0.43    0.69
  -1  18  11    0.92    0.55
   1 -18 -11    0.29    0.46
   0  17  11    0.95    0.61
   0 -17 -11    1.59    0.65
   1  16  11    7.93    1.08
  -1 -16 -11    9.08    1.17
   2  15  11   -0.03    0.88
  -2 -15 -11    0.59    0.76
  -3 -14 -11    0.47    0.80
  -4 -13 -11    1.44    1.13
  -2  18  11   -0.41    0.69
  -2  18  11    0.69    0.72
  -1  17  11   11.86    1.20
  -1  17  11   10.37    1.16
   1 -17 -11   10.74    1.07
   0  16  11    9.80    1.01
   0  16  11    8.55    1.10
   0 -16 -11   11.81    1.14
   1  15  11   25.13    2.18
  -1 -15 -11   28.34    2.37
   2  14  11    2.41    1.01
  -2 -14 -11    2.43    0.85
  -3 -13 -11   -0.15    0.73
  -4 -12 -11    0.59    1.02
  -3  18  11    1.42    0.89
  -3  18  11    1.15    0.94
  -2  17  11    3.46    0.72
  -2  17  11    2.22    0.76
  -1  16  11    3.16    0.67
  -1  16  11    4.20    0.70
   1 -16 -11    3.62    0.57
   0  15  11    8.87    1.05
   0  15  11    9.44    0.94
   0 -15 -11    7.78    1.00
   1  14  11    2.13    0.67
  -1 -14 -11    1.08    0.64
   2  13  11    4.45    0.99
  -2 -13 -11    3.23    0.79
  -3 -12 -11   -0.06    0.81
  -4 -11 -11    0.44    1.01
  -3  17  11    4.38    0.98
  -3  17  11    4.23    1.06
  -2  16  11    1.09    0.68
  -2  16  11    1.23    0.70
  -1  15  11    0.54    0.50
  -1  15  11    0.94    0.59
   1 -15 -11    0.52    0.37
   0  14  11    0.44    0.43
   0  14  11   -0.28    0.48
   0 -14 -11   -0.35    0.45
   1  13  11    0.65    0.63
  -1 -13 -11    0.03    0.56
   2  12  11    5.55    1.12
  -2 -12 -11    6.86    1.01
  -3 -11 -11    1.81    0.78
  -4 -10 -11    0.42    0.97
  -3  16  11   -0.23    0.81
  -3  16  11    0.53    0.78
  -2  15  11    1.86    0.66
  -2  15  11    0.64    0.67
  -1  14  11    7.21    0.91
  -1  14  11    9.95    1.01
   1 -14 -11    8.44    0.84
   0  13  11    2.75    0.68
   0  13  11    4.47    0.60
   0 -13 -11    3.30    0.61
   1  12  11   11.13    1.26
  -1 -12 -11   13.54    1.30
  -2 -11 -11   11.63    1.31
  -3 -10 -11    0.30    0.67
  -4  -9 -11   -0.41    0.89
  -3  15  11   -0.32    0.78
  -3  15  11    0.59    0.66
  -2  14  11    0.26    0.51
  -2  14  11   -0.63    0.61
  -1  13  11   -0.13    0.44
  -1  13  11   -0.09    0.43
   1 -13 -11    0.06    0.32
   0  12  11   14.71    1.29
   0  12  11   15.15    1.35
   0 -12 -11   15.02    1.38
   1  11  11    4.74    0.74
  -1 -11 -11    2.82    0.61
  -2 -10 -11    4.38    0.82
  -3  -9 -11   -0.08    0.70
  -4  -8 -11    0.32    0.77
  -3  14  11    6.97    1.16
  -3  14  11    5.17    0.92
  -2  13  11    4.31    0.75
  -2  13  11    4.44    0.87
  -1  12  11   20.36    1.55
  -1  12  11   18.69    1.74
   1 -12 -11   17.80    1.50
   0  11  11   20.32    1.84
   0  11  11   22.35    1.72
   0 -11 -11   22.79    1.80
   1  10  11   57.72    4.27
  -1 -10 -11   60.05    4.49
  -3  -8 -11    1.03    0.66
  -4  -7 -11    0.81    0.84
  -3  13  11    0.44    0.78
  -3  13  11    1.57    0.74
  -2  12  11   -0.07    0.61
  -2  12  11    2.31    0.61
  -1  11  11    0.34    0.44
  -1  11  11    0.55    0.44
   1 -11 -11    0.45    0.28
   0  10  11   13.04    1.15
   0  10  11   14.56    1.27
   0 -10 -11   13.23    1.23
   1   9  11   17.04    1.48
  -2  -8 -11    2.91    0.63
  -4  -6 -11    1.07    0.78
  -4  13  11    1.15    0.84
  -4  13  11   -1.09    0.94
  -3  12  11    3.55    0.96
  -3  12  11    3.65    0.79
  -2  11  11   41.37    3.65
  -2  11  11   44.58    3.16
  -1  10  11   19.79    1.53
  -1  10  11   18.93    1.74
   1 -10 -11   19.35    1.53
   0   9  11    8.36    0.85
   0   9  11    7.72    0.81
   0  -9 -11    7.47    0.79
   1   8  11    5.18    0.73
  -1  -8 -11    5.01    0.66
  -2  -7 -11    5.93    0.85
  -3  -6 -11    8.32    1.14
  -4  -5 -11    2.44    0.87
  -4  12  11    1.11    0.85
  -4  12  11    1.30    1.04
  -3  11  11    0.77    0.64
  -3  11  11    0.59    0.79
  -2  10  11    2.13    0.64
  -2  10  11    2.77    0.57
  -1   9  11  108.81    8.66
  -1   9  11  109.54    7.53
   1  -9 -11  107.57    7.92
   0   8  11    9.53    0.89
   0   8  11   10.22    1.01
   0  -8 -11   11.17    0.98
   1   7  11   82.46    6.13
  -1  -7 -11   90.60    6.43
  -2  -6 -11    4.53    0.74
  -3  -5 -11    1.01    0.64
  -4  -4 -11    1.05    0.75
  -4  11  11    0.00    0.99
  -4  11  11    1.35    0.79
  -3  10  11    0.65    0.57
  -3  10  11   -0.23    0.74
  -2   9  11   12.48    1.11
  -2   9  11   12.44    1.34
   2  -9 -11   11.43    0.92
  -1   8  11    7.54    0.76
  -1   8  11    9.24    0.94
   1  -8 -11    8.44    0.80
   0   7  11    8.70    0.89
   0   7  11    8.89    0.80
   0  -7 -11    7.35    0.77
   1   6  11   11.14    1.15
  -1  -6 -11   12.98    1.16
  -2  -5 -11   15.25    1.41
  -3  -4 -11    0.62    0.59
  -4  -3 -11    1.92    0.76
  -4  10  11    2.82    0.85
  -4  10  11    1.53    1.05
  -3   9  11    9.98    1.31
  -3   9  11    8.82    1.02
  -2   8  11    1.47    0.25
  -2   8  11    1.29    0.45
  -2   8  11    0.47    0.51
   2  -8 -11    0.85    0.23
  -1   7  11    2.42    0.47
  -1   7  11    2.59    0.38
   1  -7 -11    2.07    0.41
   0   6  11  109.34    9.84
   0   6  11  131.37    8.60
   0  -6 -11  132.93    9.07
   1   5  11    0.02    0.41
  -1  -5 -11    0.12    0.33
  -2  -4 -11   37.40    2.95
  -3  -3 -11    4.83    0.80
  -4  -2 -11    0.60    0.69
  -4   9  11    0.24    0.85
  -4   9  11    0.16    0.73
  -3   8  11    6.21    0.81
  -3   8  11    5.27    0.97
  -2   7  11    1.01    0.52
  -2   7  11    0.33    0.40
   2  -7 -11    0.37    0.22
  -1   6  11   23.19    1.99
  -1   6  11   22.45    1.70
   1  -6 -11   24.62    1.85
   0   5  11   12.06    0.90
   0   5  11    8.77    1.02
   0  -5 -11   11.50    0.94
  -1  -4 -11   77.47    5.72
  -2  -3 -11    2.92    0.52
  -3  -2 -11    3.36    0.68
  -4  -1 -11    1.58    0.73
  -4   8  11    2.14    1.03
  -4   8  11    2.92    0.79
  -3   7  11    1.16    0.70
  -3   7  11    1.59    0.57
  -2   6  11   16.11    1.23
  -2   6  11   14.48    1.55
   2  -6 -11   14.89    1.20
  -1   5  11   59.35    4.43
  -1   5  11   66.31    5.14
   1  -5 -11   66.61    4.73
   0   4  11  121.52    8.42
   0  -4 -11  122.63    8.90
  -1  -3 -11   81.41    6.00
  -2  -2 -11    0.37    0.40
  -3  -1 -11    7.80    0.96
  -4   0 -11    1.12    0.69
  -4   7  11    0.78    0.68
  -4   7  11   -0.63    0.79
  -3   6  11   47.68    4.17
  -3   6  11   50.80    3.57
  -2   5  11    0.38    0.34
  -2   5  11    0.07    0.46
   2  -5 -11    0.26    0.25
  -1   4  11   11.87    1.03
  -1   4  11   10.50    0.79
   1  -4 -11    7.64    0.87
   0   3  11   45.65    3.12
   0   3  11   38.11    3.59
   0  -3 -11   49.46    3.33
  -1  -2 -11  169.88   12.36
  -2  -1 -11    6.83    0.79
  -3   0 -11    5.26    0.77
  -4   1 -11    1.10    0.93
  -4   1 -11    2.06    0.73
  -4   6  11    3.14    1.05
  -4   6  11    2.93    0.73
  -3   5  11   36.97    2.53
  -3   5  11   29.00    2.93
   3  -5 -11   33.60    2.53
  -2   4  11    8.76    1.01
  -2   4  11    8.59    0.76
   2  -4 -11    7.74    0.78
  -1   3  11   39.42    2.96
  -1   3  11   37.57    2.51
   1  -3 -11   30.67    2.69
   0   2  11    1.74    0.44
   0   2  11    1.07    0.27
   0  -2 -11    0.80    0.32
  -1  -1 -11   33.66    2.57
  -2   0 -11    0.34    0.34
  -3   1 -11    6.36    0.82
  -4   2 -11    1.17    0.66
  -4   2 -11    0.89    0.91
  -4   5  11   -0.15    0.61
  -4   5  11   -0.92    0.86
  -3   4  11    2.43    0.84
  -3   4  11    3.35    0.57
   3  -4 -11    2.96    0.50
  -2   3  11   37.34    2.69
  -2   3  11   38.44    3.22
   2  -3 -11   37.97    2.85
  -1   2  11  176.48   12.26
  -1   2  11  185.73   14.14
   1  -2 -11  174.85   12.99
   0   1  11    2.10    0.34
   0   1  11    2.60    0.49
   0  -1 -11    2.46    0.45
  -1   0 -11   12.99    1.12
  -2   1 -11    6.47    0.75
  -3   2 -11    3.86    0.70
  -4   3 -11    0.79    0.71
  -4   3 -11    0.13    0.89
  -4   4  11   -0.34    0.77
  -4   4  11   -0.01    0.60
  -3   3  11    3.97    0.92
  -3   3  11    4.74    0.63
   3  -3 -11    5.09    0.63
  -2   2  11    2.00    0.33
  -2   2  11    2.13    0.60
   2  -2 -11    1.82    0.39
  -1   1  11  190.26   15.61
  -1   1  11  192.82   13.54
   1  -1 -11  203.79   14.36
   1  -1 -11  204.61   13.56
   0   0  11   -0.22    0.34
   0   0 -11    0.67    0.29
  -1   1 -11   37.09    2.86
  -2   2 -11   -0.38    0.33
  -3   3 -11    4.41    0.94
  -3   3 -11    5.65    0.81
  -4   4 -11    1.56    0.86
  -4   4 -11    2.88    0.81
  -4   3  11    5.39    0.81
  -4   3  11    4.19    1.15
  -3   2  11    1.71    0.46
  -3   2  11    1.78    0.76
   3  -2 -11    2.10    0.50
  -2   1  11    0.25    0.24
  -2   1  11    0.24    0.49
   2  -1 -11    0.18    0.31
  -1   0  11    6.93    0.68
  -1   0  11    4.99    0.43
   1   0 -11    5.22    0.58
   1   0 -11    5.10    0.44
   0  -1  11    2.59    0.49
   0   1 -11    1.77    0.38
  -1   2 -11  150.94   11.05
  -2   3 -11    3.18    0.61
  -3   4 -11   -0.83    0.56
  -3   4 -11   -0.44    0.56
  -4   5 -11    1.67    0.82
  -4   5 -11    1.26    0.85
  -4   2  11    0.40    0.87
  -4   2  11    1.23    0.64
  -3   1  11    8.38    0.83
  -3   1  11    8.46    1.12
   3  -1 -11    8.21    0.91
  -2   0  11    0.36    0.43
  -2   0  11   -0.30    0.21
   2   0 -11    0.27    0.32
  -1  -1  11  191.12   13.76
  -1  -1  11  210.46   15.88
   1   1 -11  203.01   14.60
   0  -2  11    1.39    0.42
   0   2 -11    1.10    0.34
  -1   3 -11   90.98    6.74
  -2   4 -11   37.24    2.97
  -2   4 -11   37.36    2.81
  -3   5 -11    0.95    0.63
  -3   5 -11    0.03    0.69
  -4   6 -11    1.15    0.84
  -4   6 -11    1.55    0.92
  -4   1  11   -0.06    0.84
  -4   1  11   -0.03    0.58
   4  -1 -11    1.03    0.57
  -3   0  11   19.60    1.94
  -3   0  11   18.14    1.50
   3   0 -11   18.98    1.66
  -2  -1  11    0.11    0.21
  -2  -1  11    0.38    0.43
   2   1 -11    1.03    0.38
  -1  -2  11  167.29   14.01
   1   2 -11  188.02   12.91
   0  -3  11   38.47    3.67
   0   3 -11   48.26    3.15
   0   3 -11   48.07    3.40
  -1   4 -11   93.33    6.70
  -1   4 -11   87.79    6.32
  -2   5 -11   16.87    1.53
  -2   5 -11   16.50    1.57
  -3   6 -11    8.01    1.14
  -3   6 -11   11.74    1.23
  -4   7 -11    0.09    0.84
  -4   7 -11    1.36    0.93
  -4   0  11    0.56    0.89
  -4   0  11   -0.17    0.53
   4   0 -11    0.38    0.57
  -3  -1  11   10.61    1.23
  -3  -1  11    8.44    0.82
   3   1 -11    7.72    0.96
  -2  -2  11    1.31    0.25
  -2  -2  11    2.05    0.54
   2   2 -11    1.70    0.45
  -1  -3  11   35.77    3.03
   1   3 -11   38.62    2.83
   0  -4  11  118.70   10.26
   0   4 -11  132.75    8.89
   0   4 -11  136.20    9.45
  -1   5 -11   -0.09    0.27
  -1   5 -11   -0.31    0.32
  -2   6 -11    5.60    0.78
  -2   6 -11    4.88    0.71
  -3   7 -11   53.73    4.18
  -3   7 -11   53.07    4.06
  -4   8 -11    1.51    0.85
  -4  -1  11   -0.36    0.54
  -4  -1  11    1.67    0.91
   4   1 -11    0.86    0.59
  -3  -2  11    2.58    0.45
  -3  -2  11    2.24    0.69
   3   2 -11    1.69    0.57
  -2  -3  11   38.08    2.59
  -2  -3  11   36.27    3.07
   2   3 -11   35.81    2.88
  -1  -4  11   12.36    1.16
   1   4 -11   11.41    1.06
   0   5 -11   14.84    1.09
   0   5 -11   14.31    1.27
  -1   6 -11   10.97    0.98
  -1   6 -11   10.31    1.03
  -2   7 -11    5.67    0.77
  -2   7 -11    6.34    0.83
  -3   8 -11    1.96    0.70
  -3   8 -11    1.38    0.65
  -4   9 -11    0.20    0.77
  -4  -2  11    1.87    0.91
  -4  -2  11    0.68    0.56
   4   2 -11    1.20    0.64
  -3  -3  11    4.40    0.58
  -3  -3  11    5.65    0.93
   3   3 -11    4.37    0.78
  -2  -4  11    8.19    0.66
  -2  -4  11    7.64    0.92
   2   4 -11    8.27    0.90
  -1  -5  11   61.64    5.04
   1   5 -11   63.21    4.66
   0   6 -11  142.76    9.71
   0   6 -11  139.46   10.31
  -1   7 -11   92.21    6.74
  -1   7 -11   90.21    6.37
  -2   8 -11    4.26    0.68
  -2   8 -11    3.84    0.71
  -3   9 -11   -0.51    0.70
  -3   9 -11   -0.39    0.56
  -4  10 -11    0.08    0.78
  -4  -3  11    5.47    0.82
  -4  -3  11    6.83    1.21
   4   3 -11    5.92    0.97
  -3  -4  11    4.24    0.85
  -3  -4  11    3.95    0.54
   3   4 -11    4.26    0.77
  -2  -5  11    0.69    0.45
  -2  -5  11   -0.02    0.18
   2   5 -11   -0.40    0.42
  -1  -6  11   14.82    1.38
   0   7 -11    7.72    0.84
   0   7 -11    8.43    0.70
  -1   8 -11    5.25    0.63
  -1   8 -11    4.95    0.64
  -2   9 -11   12.79    1.25
  -2   9 -11   12.05    1.20
  -3  10 -11    0.84    0.57
  -3  10 -11    1.34    0.74
  -4  11 -11   -0.38    0.94
  -4  -4  11   -0.30    0.51
  -4  -4  11   -0.67    0.79
   4   4 -11   -0.19    0.64
  -3  -5  11   34.84    2.52
  -3  -5  11   33.91    2.99
   3   5 -11   33.72    2.83
  -2  -6  11   15.90    1.47
   2   6 -11   15.32    1.49
  -1  -7  11    2.27    0.26
  -1  -7  11    2.89    0.60
   1   7 -11    2.30    0.49
   1   7 -11    3.48    0.31
   0   8 -11   12.41    0.94
   0   8 -11   10.96    1.09
  -1   9 -11   19.75    1.62
  -1   9 -11   17.87    1.50
  -2  10 -11    5.55    0.73
  -2  10 -11    4.58    0.74
  -3  11 -11    1.82    0.82
  -3  11 -11    2.25    0.61
  -4  12 -11    0.66    0.96
  -4  -5  11   -0.42    0.81
  -4  -5  11    0.07    0.51
   4   5 -11   -0.34    0.67
  -3  -6  11   53.25    3.77
  -3  -6  11   52.21    4.41
   3   6 -11   53.40    4.16
  -2  -7  11    0.81    0.50
   2   7 -11   -0.58    0.42
  -1  -8  11    9.58    1.03
   1   8 -11   10.10    0.74
   1   8 -11    6.27    0.88
   0   9 -11    8.06    0.88
   0   9 -11    7.50    0.71
  -1  10 -11   62.59    4.67
  -1  10 -11   61.80    4.42
  -2  11 -11   14.12    1.37
  -2  11 -11   14.89    1.39
  -3  12 -11    0.50    0.76
  -3  12 -11    0.88    0.55
  -4  -6  11    3.75    1.02
   4   6 -11    4.60    0.93
  -3  -7  11    0.92    0.42
  -3  -7  11    0.93    0.68
   3   7 -11    1.72    0.72
  -2  -8  11    0.76    0.53
   2   8 -11    0.48    0.54
  -1  -9  11  127.12    9.17
   1   9 -11  108.19    7.92
   1   9 -11  109.63    8.47
   0  10 -11   14.77    1.13
   0  10 -11   13.10    1.28
  -1  11 -11    4.71    0.68
  -1  11 -11    4.20    0.62
  -2  12 -11    6.28    0.85
  -2  12 -11    5.87    0.80
  -3  13 -11    0.17    0.54
  -3  13 -11    0.91    0.69
  -4  -7  11   -0.18    0.79
   4   7 -11    0.43    0.78
  -3  -8  11    6.75    0.95
   3   8 -11    6.46    1.03
  -2  -9  11   13.55    1.33
   2   9 -11   11.24    1.33
  -1 -10  11   19.02    1.67
   1  10 -11   16.56    1.40
   1  10 -11   20.87    1.72
   0  11 -11   22.28    1.69
   0  11 -11   22.81    1.93
  -1  12 -11   14.30    1.25
  -1  12 -11   12.74    1.30
  -2  13 -11    4.10    0.81
  -2  13 -11    4.26    0.70
  -3  14 -11    1.03    0.79
  -4  -8  11    2.97    0.94
   4   8 -11    2.01    0.86
  -3  -9  11   10.27    1.21
   3   9 -11    9.97    1.31
  -2 -10  11    2.81    0.69
   2  10 -11    1.76    0.70
  -1 -11  11   -0.08    0.53
   1  11 -11   -0.06    0.34
   1  11 -11    0.69    0.50
   0  12 -11   15.28    1.46
   0  12 -11   15.31    1.27
  -1  13 -11    0.57    0.48
  -1  13 -11    1.41    0.54
  -2  14 -11    2.54    0.64
  -2  14 -11    2.61    0.72
  -3  15 -11    6.85    1.07
  -4  -9  11    0.39    0.82
   4   9 -11   -0.78    0.75
  -3 -10  11    1.29    0.69
   3  10 -11    2.29    0.84
  -2 -11  11   27.37    2.39
   1  12 -11   19.48    1.63
   1  12 -11   13.44    1.26
   0  13 -11    4.14    0.77
   0  13 -11    4.05    0.57
  -1  14 -11    1.49    0.56
  -1  14 -11    2.34    0.62
  -2  15 -11   -0.52    0.62
  -2  15 -11   -0.22    0.54
  -3  16 -11    2.27    0.93
  -4 -10  11    2.48    0.94
   4  10 -11    2.82    0.97
  -3 -11  11    0.07    0.67
   3  11 -11   -0.02    0.68
  -2 -12  11    2.11    0.71
   2  12 -11    1.27    0.74
   1  13 -11   -0.50    0.39
   1  13 -11    0.20    0.61
   0  14 -11    0.69    0.60
   0  14 -11   -0.08    0.42
  -1  15 -11   27.84    2.19
  -1  15 -11   26.47    2.30
  -2  16 -11   -0.28    0.56
  -2  16 -11   -0.24    0.68
  -3  17 -11   -0.05    0.87
  -4 -11  11    0.08    0.84
   4  11 -11    1.66    0.96
  -3 -12  11    3.35    0.83
   3  12 -11    3.60    0.99
  -2 -13  11    5.19    0.88
   2  13 -11    4.31    0.94
   1  14 -11    5.17    0.73
   1  14 -11    9.06    1.09
   0  15 -11    8.94    1.17
   0  15 -11    9.99    0.96
  -1  16 -11    9.89    1.18
  -1  16 -11    9.91    1.07
  -2  17 -11    0.38    0.69
  -2  17 -11   -0.36    0.62
  -3  18 -11    0.31    0.92
  -4 -12  11   -0.77    0.85
   4  12 -11    1.03    0.90
  -3 -13  11    2.10    0.81
   3  13 -11    1.18    0.80
  -2 -14  11   -1.09    0.61
   2  14 -11   -0.22    0.63
   2  14 -11    0.60    0.50
   1  15 -11    0.40    0.49
   1  15 -11    0.42    0.71
   0  16 -11   10.39    1.03
   0  16 -11   10.55    1.25
  -1  17 -11    6.26    0.89
  -1  17 -11    5.47    0.94
  -2  18 -11    3.35    0.80
  -2  18 -11    2.11    0.77
   4  13 -11    0.11    0.94
  -3 -14  11    5.43    0.94
   3  14 -11    6.14    1.17
  -2 -15  11    0.94    0.64
   2  15 -11    2.25    0.59
   2  15 -11    1.42    0.82
   1  16 -11    2.26    0.61
   1  16 -11    3.40    0.88
   0  17 -11    1.27    0.70
   0  17 -11    1.10    0.56
  -1  18 -11    1.47    0.75
  -1  18 -11    1.82    0.72
  -2  19 -11    0.75    0.81
  -2  19 -11    0.88    0.72
   3  15 -11    0.51    0.95
   2  16 -11    0.31    0.83
   2  16 -11    1.34    0.62
   1  17 -11   10.71    1.30
   1  17 -11    9.69    1.06
   0  18 -11    2.08    0.63
   0  18 -11    2.49    0.85
  -1  19 -11    0.64    0.68
  -1  19 -11   -0.72    0.66
  -2  20 -11    0.37    0.73
   3  16 -11   -1.17    0.91
   2  17 -11    2.03    0.99
   2  17 -11    4.41    0.81
   1  18 -11    0.06    0.85
   1  18 -11    1.29    0.61
   0  19 -11    0.24    0.80
   0  19 -11    0.07    0.59
  -1  20 -11   -0.03    0.68
  -1  20 -11    1.11    0.79
  -2  21 -11    1.61    0.86
   3  17 -11    5.55    1.32
   2  18 -11   -0.32    0.84
   2  18 -11    0.69    0.71
   1  19 -11    1.68    0.68
   1  19 -11    2.11    0.99
   0  20 -11    0.09    0.76
   0  20 -11   -0.07    0.64
  -1  21 -11   -0.30    0.75
  -1  21 -11    0.55    0.81
   3  18 -11   -0.81    1.00
   2  19 -11   -1.27    0.92
   1  20 -11    0.45    0.65
   1  20 -11    0.16    0.88
   0  21 -11   -0.41    0.85
   0  21 -11   -0.91    0.65
  -1  22 -11    1.54    0.88
  -1  22 -11    0.73    0.80
   2  20 -11    2.23    1.17
   1  21 -11    1.82    0.76
   1  21 -11   -0.06    1.00
   0  22 -11    4.94    1.13
   0  22 -11    4.78    0.91
   2  21 -11    0.33    1.14
   1  22 -11    0.21    0.93
   1  22 -11    0.80    0.71
   0  23 -11    1.22    0.81
   0  23 -11    0.67    1.03
   0  23  12    0.70    0.80
   0 -23 -12    1.60    0.86
   1  22  12   -0.59    0.79
  -1 -22 -12    0.38    0.91
  -2 -21 -12    0.74    0.97
   0  22  12    3.36    0.90
   0 -22 -12    2.81    0.89
   1  21  12    0.64    0.87
  -1 -21 -12   -0.23    0.86
   2  20  12    0.06    0.89
  -2 -20 -12   -0.18    0.94
  -1  22  12    0.28    0.86
   0  21  12   -0.49    0.71
   0 -21 -12    1.43    0.75
   1  20  12   17.96    1.88
  -1 -20 -12   19.66    1.97
   2  19  12    0.47    1.03
  -2 -19 -12    0.41    0.90
  -3 -18 -12    0.06    1.02
  -1  21  12   -0.25    0.81
   0  20  12    0.88    0.71
   0 -20 -12   -0.51    0.66
   1  19  12    1.27    0.83
  -1 -19 -12   -0.14    0.76
   2  18  12    1.23    1.06
  -2 -18 -12    2.18    1.00
  -3 -17 -12   -0.12    0.98
  -2  21  12   -0.61    0.69
  -1  20  12    1.36    0.79
   0  19  12   16.15    1.70
   0 -19 -12   22.70    1.95
   1  18  12   -0.46    0.67
  -1 -18 -12    1.16    0.79
   2  17  12   -1.30    0.86
  -2 -17 -12    0.53    0.73
  -3 -16 -12   -1.73    0.83
  -2  20  12    0.09    0.74
  -2  20  12    0.60    0.80
  -1  19  12    1.88    0.71
   0  18  12   -0.41    0.69
   0 -18 -12   -0.22    0.57
   1  17  12    1.67    0.79
  -1 -17 -12    0.02    0.68
   2  16  12    0.12    0.79
  -2 -16 -12    0.19    0.80
  -3 -15 -12    0.66    0.84
  -2  19  12    2.06    0.75
  -2  19  12    1.89    0.77
  -1  18  12    2.46    0.77
  -1  18  12    1.59    0.61
   1 -18 -12    2.10    0.52
   0  17  12    4.82    0.86
   0 -17 -12    6.95    0.92
   1  16  12    2.72    0.75
  -1 -16 -12    1.77    0.76
   2  15  12    0.15    0.79
  -2 -15 -12    0.90    0.77
  -3 -14 -12    1.07    0.82
  -2  18  12   -0.95    0.69
  -2  18  12    1.04    0.74
  -1  17  12    5.47    0.81
  -1  17  12    5.64    0.86
   1 -17 -12    5.04    0.69
   0  16  12    0.28    0.40
   0  16  12    0.23    0.65
   0 -16 -12    0.11    0.52
   1  15  12    7.15    1.00
  -1 -15 -12    7.65    1.05
   2  14  12   31.70    2.91
  -2 -14 -12   36.64    3.00
  -3 -13 -12    1.49    0.86
  -4 -12 -12   -0.67    1.01
  -3  18  12    6.33    1.18
  -3  18  12    4.02    1.02
  -2  17  12    6.46    0.94
  -2  17  12    5.43    0.98
  -1  16  12    0.59    0.55
  -1  16  12   -0.08    0.49
   1 -16 -12   -0.01    0.38
   0  15  12    0.40    0.43
   0  15  12    0.60    0.55
   0 -15 -12   -0.42    0.49
   1  14  12    5.38    0.88
  -1 -14 -12    5.32    0.87
   2  13  12    6.60    1.25
  -2 -13 -12    6.42    1.04
  -3 -12 -12    8.38    1.29
  -4 -11 -12    0.00    0.99
  -3  17  12    0.80    0.84
  -3  17  12    0.53    0.89
  -2  16  12   14.72    1.54
  -2  16  12   12.37    1.29
  -1  15  12   18.36    1.69
  -1  15  12   21.13    1.84
   1 -15 -12   19.07    1.63
   0  14  12   19.33    1.61
   0  14  12   17.23    1.62
   0 -14 -12   19.33    1.70
   1  13  12    0.05    0.56
  -1 -13 -12    0.11    0.56
   2  12  12    0.49    0.77
  -2 -12 -12    1.63    0.73
  -3 -11 -12    1.39    0.84
  -4 -10 -12    0.40    0.91
  -3  16  12   -0.42    0.77
  -3  16  12   -0.40    0.80
  -2  15  12   -0.61    0.63
  -2  15  12    0.36    0.64
  -1  14  12   36.33    2.96
  -1  14  12   35.85    2.65
   1 -14 -12   33.21    2.68
   0  13  12    1.49    0.48
   0  13  12    0.17    0.56
   0 -13 -12    1.05    0.47
   1  12  12   20.49    1.81
  -1 -12 -12   22.11    1.94
  -2 -11 -12    0.58    0.64
  -3 -10 -12    3.17    0.93
  -4  -9 -12    0.77    0.96
  -3  15  12    0.72    0.77
  -3  15  12   -0.02    0.80
  -2  14  12    1.18    0.57
  -2  14  12    1.33    0.69
  -1  13  12   19.91    1.68
  -1  13  12   16.20    1.46
   1 -13 -12   17.14    1.46
   0  12  12    4.86    0.71
   0  12  12    5.67    0.70
   0 -12 -12    4.82    0.67
   1  11  12    9.71    1.09
  -1 -11 -12    7.90    0.95
  -2 -10 -12   -0.08    0.59
  -3  -9 -12   -0.47    0.69
  -4  -8 -12    0.80    0.86
  -3  14  12    1.73    0.77
  -3  14  12   -0.20    0.76
  -2  13  12    2.05    0.64
  -2  13  12    1.16    0.68
  -1  12  12   17.55    1.45
  -1  12  12   18.19    1.65
   1 -12 -12   17.71    1.45
   0  11  12    4.53    0.63
   0  11  12    3.65    0.60
   0 -11 -12    4.19    0.61
   1  10  12    1.22    0.65
  -1 -10 -12    3.58    0.63
  -2  -9 -12    0.68    0.60
  -3  -8 -12    4.98    0.97
  -4  -7 -12    2.95    0.96
  -3  13  12    0.34    0.84
  -3  13  12    0.02    0.69
  -2  12  12    1.47    0.57
  -2  12  12    2.43    0.71
  -1  11  12   16.48    1.52
  -1  11  12   14.34    1.31
   1 -11 -12   17.58    1.34
   0  10  12    7.00    0.83
   0  10  12    6.59    0.80
   0 -10 -12    8.62    0.82
   1   9  12    3.67    0.67
  -1  -9 -12    3.42    0.63
  -2  -8 -12   18.36    1.78
  -3  -7 -12    5.40    0.97
  -4  -6 -12    3.07    0.93
  -4  13  12    1.26    1.00
  -3  12  12   -0.04    0.79
  -3  12  12    1.36    0.69
  -2  11  12   20.37    1.98
  -2  11  12   20.27    1.68
  -1  10  12   56.10    4.19
  -1  10  12   45.72    3.61
   1 -10 -12   51.67    3.79
   0   9  12   47.87    4.23
   0   9  12   56.30    3.75
   0  -9 -12   53.80    3.93
   1   8  12    3.61    0.69
  -1  -8 -12    2.49    0.55
  -2  -7 -12    3.21    0.65
  -3  -6 -12    9.09    1.13
  -4  -5 -12    0.80    0.77
  -4  12  12    0.46    0.85
  -4  12  12    0.70    1.02
  -3  11  12    1.47    0.63
  -3  11  12    0.73    0.77
  -2  10  12    1.58    0.52
  -2  10  12    0.46    0.61
   2 -10 -12    0.68    0.22
  -1   9  12    7.53    0.77
  -1   9  12    8.05    0.90
   1  -9 -12    8.10    0.79
   0   8  12   26.30    2.38
   0   8  12   30.85    2.12
   0  -8 -12   28.59    2.20
   1   7  12    3.75    0.69
  -1  -7 -12    4.68    0.63
  -2  -6 -12    8.61    0.97
  -3  -5 -12    0.61    0.64
  -4  -4 -12    1.28    0.80
  -4  11  12   -0.52    0.76
  -4  11  12    1.21    1.04
  -3  10  12    7.35    0.91
  -3  10  12    5.93    1.10
  -2   9  12   27.75    2.50
  -2   9  12   28.80    2.10
   2  -9 -12   27.13    2.07
  -1   8  12    0.89    0.41
  -1   8  12    0.77    0.36
   1  -8 -12    0.45    0.34
   0   7  12    2.21    0.42
   0   7  12    2.27    0.51
   0  -7 -12    2.82    0.43
   1   6  12   79.65    5.87
  -1  -6 -12   85.33    6.13
  -2  -5 -12    3.45    0.65
  -3  -4 -12    3.78    0.71
  -4  -3 -12    5.78    1.03
  -4  10  12    4.52    0.93
  -4  10  12    3.58    1.19
  -3   9  12    0.01    0.75
  -3   9  12   -0.64    0.56
  -2   8  12    7.50    1.00
  -2   8  12    9.39    0.85
   2  -8 -12    7.80    0.72
  -1   7  12    0.36    0.32
  -1   7  12    0.80    0.41
   1  -7 -12    0.58    0.34
   0   6  12   89.47    6.31
   0  -6 -12   92.17    6.66
  -1  -5 -12   18.61    1.55
  -2  -4 -12    0.13    0.45
  -3  -3 -12    3.09    0.70
  -4  -2 -12    2.41    0.77
  -4   9  12    0.21    0.85
  -4   9  12   -0.70    0.68
  -3   8  12    0.74    0.69
  -3   8  12    2.53    0.61
  -2   7  12    6.07    0.70
  -2   7  12    6.02    0.88
   2  -7 -12    6.63    0.60
  -1   6  12   16.23    1.29
  -1   6  12   18.09    1.56
   1  -6 -12   17.42    1.43
   0   5  12    3.89    0.67
   0   5  12    6.26    0.59
   0  -5 -12    6.98    0.64
  -1  -4 -12   21.06    1.70
  -2  -3 -12    6.44    0.77
  -3  -2 -12   14.01    1.39
  -4  -1 -12    1.63    0.76
  -4   8  12    1.05    0.76
  -4   8  12    0.27    0.98
  -3   7  12    9.41    0.97
  -3   7  12    8.97    1.26
  -2   6  12    8.05    1.04
  -2   6  12    8.34    0.76
   2  -6 -12    7.54    0.73
  -1   5  12    8.57    0.73
  -1   5  12    8.31    0.92
   1  -5 -12    9.08    0.85
   0   4  12   22.32    1.66
   0  -4 -12   22.58    1.77
  -1  -3 -12    0.55    0.30
  -2  -2 -12    4.66    0.67
  -3  -1 -12    6.02    0.87
  -4   0 -12    0.78    0.68
  -4   7  12    1.61    0.75
  -4   7  12    2.25    0.94
  -3   6  12   -0.17    0.47
  -3   6  12    0.73    0.66
  -2   5  12   14.81    1.44
  -2   5  12   13.57    1.13
   2  -5 -12   14.18    1.17
  -1   4  12  122.37    8.32
  -1   4  12  129.93    9.60
   1  -4 -12  110.18    8.82
   0   3  12   50.86    4.48
   0   3  12   55.68    3.90
   0  -3 -12   60.24    4.15
  -1  -2 -12  172.55   12.56
  -2  -1 -12   39.86    3.07
  -3   0 -12   -0.06    0.50
  -4   1 -12    0.98    0.70
  -4   1 -12   -1.49    0.87
  -4   6  12    1.53    0.89
  -4   6  12    1.43    0.71
  -3   5  12    2.59    0.77
  -3   5  12    2.67    0.58
   3  -5 -12    2.92    0.46
  -2   4  12    0.54    0.48
  -2   4  12    0.63    0.33
   2  -4 -12    0.35    0.28
  -1   3  12   25.24    1.90
  -1   3  12   23.07    1.58
   1  -3 -12   17.57    1.70
   0   2  12   14.27    1.40
   0   2  12   16.75    1.22
   0  -2 -12   16.15    1.36
  -1  -1 -12    0.24    0.28
  -2   0 -12  144.23   10.56
  -3   1 -12    8.05    0.97
  -4   2 -12    3.06    0.76
  -4   2 -12    1.14    0.98
  -4   5  12    0.36    0.82
  -4   5  12    0.74    0.64
  -3   4  12   51.99    4.50
  -3   4  12   54.66    3.81
   3  -4 -12   52.68    3.99
  -2   3  12   14.75    1.16
  -2   3  12   13.97    1.51
   2  -3 -12   15.11    1.23
  -1   2  12    5.93    0.68
  -1   2  12    5.17    0.47
   1  -2 -12    4.78    0.57
   0   1  12    0.70    0.40
   0  -1 -12    0.41    0.33
  -1   0 -12   -0.08    0.29
  -2   1 -12   38.24    2.95
  -3   2 -12   15.60    1.50
  -4   3 -12    5.66    0.97
  -4   3 -12    5.83    1.11
  -4   4  12    1.35    0.64
  -4   4  12    1.55    0.93
  -3   3  12    0.34    0.70
  -3   3  12    0.21    0.41
   3  -3 -12    0.28    0.39
  -2   2  12  106.97    7.06
  -2   2  12   99.75    8.20
   2  -2 -12   99.44    7.48
  -1   1  12   65.73    5.17
  -1   1  12   60.78    4.43
   1  -1 -12   67.40    4.76
   0   0  12  266.21   20.10
   0   0 -12  242.69   18.49
  -1   1 -12    0.60    0.36
  -2   2 -12    4.57    0.69
  -3   3 -12    3.02    0.71
  -3   3 -12    2.99    0.86
  -4   4 -12   -0.07    0.76
  -4   4 -12   -0.12    0.76
  -4   3  12    0.97    0.94
  -4   3  12    0.54    0.61
  -3   2  12   -0.40    0.70
  -3   2  12    0.92    0.41
   3  -2 -12   -0.24    0.40
  -2   1  12    0.62    0.48
  -2   1  12    0.18    0.25
   2  -1 -12    0.50    0.34
  -1   0  12   -0.15    0.14
  -1   0  12   -0.01    0.36
   1   0 -12    0.03    0.13
   1   0 -12    0.35    0.28
   0  -1  12    0.63    0.41
   0   1 -12    0.29    0.33
  -1   2 -12  178.07   13.02
  -2   3 -12    5.56    0.78
  -3   4 -12    4.19    0.88
  -3   4 -12    5.07    0.85
  -4   5 -12    0.45    0.86
  -4   5 -12    0.53    0.76
  -4   2  12    4.00    0.74
  -4   2  12    3.05    1.08
  -3   1  12   -0.11    0.60
  -3   1  12    0.42    0.39
   3  -1 -12    0.05    0.43
  -2   0  12    0.35    0.23
  -2   0  12    0.53    0.50
   2   0 -12    0.43    0.37
  -1  -1  12   59.77    4.36
  -1  -1  12   66.75    5.11
   1   1 -12   65.39    4.71
   0  -2  12   17.35    1.51
   0   2 -12   15.99    1.41
  -1   3 -12    0.65    0.43
  -2   4 -12    0.28    0.50
  -2   4 -12   -0.12    0.46
  -3   5 -12   -0.70    0.69
  -3   5 -12    0.51    0.63
  -4   6 -12    3.30    1.04
  -4   6 -12    3.34    0.96
  -4   1  12    0.00    0.89
  -4   1  12   -0.26    0.55
  -3   0  12    0.34    0.70
  -3   0  12   -0.47    0.35
   3   0 -12    0.75    0.48
  -2  -1  12    0.53    0.50
  -2  -1  12    0.13    0.21
   2   1 -12    0.57    0.38
  -1  -2  12    5.90    0.72
   1   2 -12    5.25    0.62
   0  -3  12   49.00    4.27
   0   3 -12   56.53    3.96
  -1   4 -12   23.18    1.83
  -1   4 -12   21.26    1.71
  -2   5 -12    2.13    0.62
  -2   5 -12    3.25    0.65
  -3   6 -12   10.06    1.23
  -3   6 -12   10.50    1.24
  -4   7 -12    4.73    1.09
  -4   7 -12    3.73    1.03
  -4   0  12    9.31    1.04
  -4   0  12    8.92    1.45
   4   0 -12   10.99    1.14
  -3  -1  12    0.91    0.72
  -3  -1  12    0.07    0.35
   3   1 -12    1.02    0.50
  -2  -2  12  102.84    7.06
  -2  -2  12  103.26    8.22
   2   2 -12  101.97    7.57
  -1  -3  12   21.80    2.00
   1   3 -12   25.69    1.89
   0   4 -12   24.86    1.94
   0   4 -12   23.66    1.73
  -1   5 -12   20.42    1.55
  -1   5 -12   18.59    1.65
  -2   6 -12   12.01    1.21
  -2   6 -12   10.50    1.14
  -3   7 -12    5.62    0.94
  -3   7 -12    4.94    0.95
  -4   8 -12   -1.18    0.77
  -4   8 -12    0.70    0.85
  -4  -1  12   -0.82    0.74
  -4  -1  12   -0.29    0.52
   4   1 -12   -0.01    0.57
  -3  -2  12   -0.15    0.33
  -3  -2  12   -0.15    0.66
   3   2 -12    0.37    0.51
  -2  -3  12   14.41    1.42
  -2  -3  12   14.13    1.05
   2   3 -12   15.38    1.37
  -1  -4  12  112.41    9.62
   1   4 -12  130.39    8.88
   0   5 -12    6.33    0.61
   0   5 -12    8.85    0.83
  -1   6 -12   76.89    6.06
  -1   6 -12   86.44    5.74
  -2   7 -12    2.82    0.61
  -2   7 -12    4.09    0.69
  -3   8 -12    2.84    0.79
  -3   8 -12    4.15    0.84
  -4   9 -12    0.59    0.85
  -4  -2  12    4.01    1.05
  -4  -2  12    4.28    0.70
   4   2 -12    3.07    0.81
  -3  -3  12   -0.39    0.33
  -3  -3  12    0.74    0.68
   3   3 -12    0.72    0.53
  -2  -4  12    0.80    0.17
  -2  -4  12    0.05    0.41
  -2  -4  12    0.25    0.16
   2   4 -12    0.67    0.45
  -1  -5  12    6.90    0.91
   1   5 -12   10.11    0.90
   0   6 -12  100.06    7.20
   0   6 -12   95.50    6.73
  -1   7 -12    5.60    0.70
  -1   7 -12    5.15    0.64
  -2   8 -12   17.24    1.72
  -2   8 -12   23.19    1.72
  -3   9 -12   -0.30    0.57
  -3   9 -12    0.54    0.67
  -4  10 -12   -1.15    0.76
  -4  -3  12    1.50    0.57
  -4  -3  12    1.67    0.93
   4   3 -12    1.46    0.72
  -3  -4  12   55.12    3.82
  -3  -4  12   56.14    4.52
   3   4 -12   49.74    4.16
  -2  -5  12   14.58    1.07
  -2  -5  12   16.98    1.44
  -2  -5  12   14.12    1.06
   2   5 -12   15.79    1.38
  -1  -6  12   11.30    1.15
   0   7 -12    2.65    0.34
   0   7 -12    2.96    0.53
  -1   8 -12    2.59    0.48
  -1   8 -12    3.55    0.58
  -2   9 -12    0.45    0.51
  -2   9 -12    0.61    0.53
  -3  10 -12    2.93    0.70
  -3  10 -12    2.39    0.84
  -4  11 -12    0.74    0.98
  -4  -4  12    2.83    0.98
  -4  -4  12    1.96    0.60
   4   4 -12    1.49    0.76
  -3  -5  12    2.52    0.76
  -3  -5  12    2.76    0.46
   3   5 -12    3.54    0.75
  -2  -6  12    7.71    0.59
  -2  -6  12    7.99    0.89
  -2  -6  12    6.34    0.54
   2   6 -12    6.37    0.84
  -1  -7  12    1.15    0.55
  -1  -7  12    0.37    0.14
   1   7 -12    1.13    0.18
   1   7 -12    1.02    0.42
   0   8 -12   29.81    2.42
   0   8 -12   31.41    2.20
  -1   9 -12    4.42    0.61
  -1   9 -12    3.67    0.56
  -2  10 -12   -0.02    0.48
  -2  10 -12    0.27    0.56
  -3  11 -12   -0.06    0.55
  -3  11 -12   -0.27    0.75
  -4  12 -12   -0.30    0.97
  -4  -5  12    0.01    0.84
   4   5 -12    1.18    0.72
  -3  -6  12    0.87    0.68
  -3  -6  12    0.31    0.34
   3   6 -12    0.69    0.63
  -2  -7  12    5.57    0.78
  -2  -7  12    5.11    0.47
   2   7 -12    6.75    0.83
  -1  -8  12    0.89    0.20
  -1  -8  12    1.34    0.58
   1   8 -12    0.47    0.47
   1   8 -12    1.43    0.25
   0   9 -12   56.75    4.31
   0   9 -12   57.48    4.00
  -1  10 -12    2.82    0.59
  -1  10 -12    2.90    0.51
  -2  11 -12   -0.34    0.55
  -2  11 -12    0.64    0.52
  -3  12 -12    8.67    1.04
  -3  12 -12    8.85    1.16
  -4  -6  12    1.96    0.91
   4   6 -12    2.52    0.87
  -3  -7  12   10.43    0.92
  -3  -7  12    9.57    1.24
   3   7 -12   11.06    1.29
  -2  -8  12    8.37    1.00
   2   8 -12    8.08    1.01
  -1  -9  12   10.65    1.12
   1   9 -12    7.09    0.96
   1   9 -12    9.81    0.79
   0  10 -12    8.20    0.96
   0  10 -12    9.32    0.80
  -1  11 -12   10.59    1.07
  -1  11 -12    9.57    0.96
  -2  12 -12    3.28    0.65
  -2  12 -12    2.93    0.73
  -3  13 -12    1.37    0.74
  -3  13 -12    1.98    0.65
  -4  -7  12    2.06    0.93
   4   7 -12    1.43    0.84
  -3  -8  12    1.86    0.43
  -3  -8  12    1.63    0.68
   3   8 -12    2.16    0.78
  -2  -9  12   26.44    2.28
   2   9 -12   24.95    2.26
  -1 -10  12   53.59    4.39
   1  10 -12   55.52    4.14
   1  10 -12   52.22    3.76
   0  11 -12    5.84    0.60
   0  11 -12    4.80    0.77
  -1  12 -12   22.69    2.04
  -1  12 -12   26.09    1.94
  -2  13 -12    6.86    0.88
  -2  13 -12    5.93    0.87
  -3  14 -12    0.89    0.83
  -4  -8  12    0.36    0.89
   4   8 -12    1.18    0.83
  -3  -9  12    0.01    0.62
   3   9 -12    0.55    0.70
  -2 -10  12    0.58    0.59
   2  10 -12    1.59    0.68
  -1 -11  12   13.95    1.48
   1  11 -12   16.21    1.26
   1  11 -12   17.44    1.60
   0  12 -12    5.41    0.63
   0  12 -12    5.49    0.83
  -1  13 -12    0.28    0.44
  -1  13 -12    0.48    0.54
  -2  14 -12   36.47    2.98
  -2  14 -12   38.23    2.93
  -3  15 -12    0.95    0.76
  -4  -9  12   -1.16    0.83
   4   9 -12   -0.32    0.81
  -3 -10  12    6.95    1.01
   3  10 -12    6.48    1.10
  -2 -11  12   11.99    1.48
   2  11 -12   20.77    1.69
   1  12 -12   18.57    1.71
   1  12 -12   16.71    1.38
   0  13 -12    1.44    0.46
   0  13 -12    1.40    0.56
  -1  14 -12    5.64    0.93
  -1  14 -12    8.95    0.91
  -2  15 -12    2.82    0.69
  -2  15 -12    2.11    0.75
  -3  16 -12   -0.02    0.84
  -4 -10  12    4.64    1.06
   4  10 -12    4.30    1.07
  -3 -11  12    2.33    0.77
   3  11 -12    2.13    0.89
  -2 -12  12    1.85    0.71
   2  12 -12    1.86    0.74
   1  13 -12   16.34    1.60
   1  13 -12   16.04    1.35
   0  14 -12   21.29    1.95
   0  14 -12   20.73    1.69
  -1  15 -12    7.66    1.05
  -1  15 -12    8.74    0.97
  -2  16 -12   -0.14    0.59
  -2  16 -12    0.06    0.59
  -3  17 -12    0.05    0.86
  -4 -11  12   -0.99    0.85
   4  11 -12    0.11    0.88
  -3 -12  12    1.71    0.79
   3  12 -12    1.74    0.89
  -2 -13  12    2.72    0.78
   2  13 -12    0.84    0.66
   1  14 -12   28.11    2.23
   1  14 -12   31.56    2.53
   0  15 -12   -0.18    0.62
   0  15 -12    0.28    0.44
  -1  16 -12    1.99    0.66
  -1  16 -12    1.71    0.71
  -2  17 -12    0.27    0.73
  -2  17 -12    0.07    0.65
  -4 -12  12    0.46    0.92
   4  12 -12    0.98    0.95
  -3 -13  12    0.77    0.77
   3  13 -12    0.07    0.76
  -2 -14  12    2.36    0.76
   2  14 -12    1.64    0.82
   1  15 -12   21.50    1.90
   1  15 -12   18.20    1.61
   0  16 -12   -0.22    0.67
   0  16 -12    0.16    0.50
  -1  17 -12    0.35    0.68
  -1  17 -12    1.55    0.63
  -2  18 -12    2.61    0.83
  -2  18 -12    2.63    0.79
  -3 -14  12    1.38    0.71
   3  14 -12    1.79    0.94
  -2 -15  12   -0.82    0.62
   2  15 -12   -0.95    0.74
   2  15 -12    1.23    0.50
   1  16 -12    0.94    0.51
   1  16 -12    0.95    0.74
   0  17 -12    4.46    0.71
   0  17 -12    4.68    0.96
  -1  18 -12    0.64    0.71
  -1  18 -12    0.73    0.66
  -2  19 -12    0.56    0.74
  -2  19 -12    0.20    0.70
   3  15 -12    0.40    0.93
   2  16 -12   13.73    1.70
   1  17 -12    5.14    1.03
   1  17 -12    4.80    0.74
   0  18 -12    0.11    0.56
   0  18 -12    0.32    0.78
  -1  19 -12    0.13    0.69
  -1  19 -12    1.12    0.79
  -2  20 -12   -0.22    0.70
   3  16 -12    0.51    1.01
   2  17 -12    8.38    1.35
   1  18 -12    3.56    0.72
   1  18 -12    3.54    1.02
   0  19 -12   22.82    2.13
   0  19 -12   20.23    1.80
  -1  20 -12   19.24    1.82
  -1  20 -12   22.30    2.07
   3  17 -12    0.28    1.02
   2  18 -12   -0.23    0.81
   1  19 -12    0.38    0.62
   1  19 -12   -0.63    0.86
   0  20 -12    0.66    0.81
   0  20 -12    0.65    0.65
  -1  21 -12   -0.90    0.74
  -1  21 -12   -0.04    0.78
   3  18 -12    4.48    1.34
   2  19 -12    3.60    1.07
   1  20 -12    1.34    0.98
   1  20 -12    1.70    0.72
   0  21 -12   -1.49    0.66
   0  21 -12    0.35    0.89
  -1  22 -12    1.86    0.95
  -1  22 -12    0.20    0.77
   2  20 -12    0.76    1.08
   1  21 -12    1.49    1.07
   1  21 -12    2.72    0.78
   0  22 -12    2.39    0.81
   0  22 -12    2.66    1.06
   1  22 -12    1.72    0.80
   1  22 -12    1.07    1.12
   0  23 -12    1.67    1.11
   0  23 -12    0.94    0.77
   1  22  13    2.67    0.95
  -1 -22 -13    2.10    0.98
   0  22  13    0.56    0.78
   0 -22 -13    0.45    0.78
   1  21  13    0.24    0.90
  -1 -21 -13    0.72    0.84
   2  20  13    1.25    1.08
  -2 -20 -13   -0.48    0.92
  -1  22  13    0.64    0.84
   0  21  13    1.76    0.79
   0 -21 -13    2.48    0.82
   1  20  13    1.16    0.91
  -1 -20 -13    0.04    0.82
   2  19  13   -0.48    0.85
  -2 -19 -13    1.06    0.95
  -1  21  13    2.44    0.83
   0  20  13    0.11    0.80
   0 -20 -13    0.24    0.69
   1  19  13    1.90    0.90
  -1 -19 -13    2.75    0.84
   2  18  13    2.24    0.98
  -2 -18 -13    1.60    0.85
  -3 -17 -13    0.65    1.01
  -1  20  13    0.31    0.80
   0  19  13    7.04    1.08
   0 -19 -13    6.36    1.00
   1  18  13   -0.04    0.69
  -1 -18 -13   -0.49    0.71
   2  17  13    0.22    0.84
  -2 -17 -13   -1.57    0.76
  -3 -16 -13   -0.29    0.84
  -2  20  13    3.53    0.93
  -2  20  13    2.17    0.86
  -1  19  13    3.30    0.80
   0  18  13    2.79    0.76
   0 -18 -13    2.46    0.74
   1  17  13    0.89    0.82
  -1 -17 -13    1.09    0.73
   2  16  13    1.96    1.04
  -2 -16 -13    1.95    0.80
  -3 -15 -13    0.96    0.89
  -2  19  13   -0.57    0.71
  -2  19  13    1.34    0.71
  -1  18  13    1.79    0.62
  -1  18  13    1.23    0.76
   1 -18 -13    1.95    0.55
   0  17  13    0.25    0.70
   0 -17 -13   -0.30    0.56
   1  16  13    1.66    0.73
  -1 -16 -13    0.95    0.71
   2  15  13    0.45    0.89
  -2 -15 -13    0.18    0.67
  -3 -14 -13   -0.13    0.79
  -2  18  13    2.81    0.83
  -2  18  13    2.90    0.79
  -1  17  13   -0.06    0.54
  -1  17  13   -0.03    0.59
   1 -17 -13    0.02    0.44
   0  16  13   -0.22    0.56
   0  16  13    1.03    0.43
   0 -16 -13    0.51    0.54
   1  15  13   12.69    1.39
  -1 -15 -13   13.57    1.41
   2  14  13    0.62    0.92
  -2 -14 -13    0.59    0.65
  -3 -13 -13    0.09    0.84
  -4 -12 -13    0.72    1.03
  -2  17  13    1.41    0.74
  -2  17  13    0.67    0.72
  -1  16  13    1.20    0.67
  -1  16  13    0.38    0.53
   1 -16 -13    0.51    0.42
   0  15  13    3.77    0.72
   0  15  13    3.27    0.58
   0 -15 -13    4.10    0.69
   1  14  13    3.01    0.85
  -1 -14 -13    3.48    0.77
   2  13  13    1.55    0.92
  -2 -13 -13    3.13    0.86
  -3 -12 -13    0.95    0.85
  -4 -11 -13    2.07    1.06
  -3  17  13    0.45    0.82
  -3  17  13    1.63    0.94
  -2  16  13    0.52    0.68
  -2  16  13    0.62    0.71
  -1  15  13    1.10    0.56
  -1  15  13    0.63    0.54
   1 -15 -13    0.65    0.41
   0  14  13    0.11    0.43
   0  14  13   -0.53    0.59
   0 -14 -13    0.06    0.48
   1  13  13    0.49    0.60
  -1 -13 -13   -0.24    0.49
  -2 -12 -13    3.41    0.78
  -3 -11 -13   -0.75    0.78
  -4 -10 -13    1.42    0.96
  -3  16  13    0.97    0.86
  -3  16  13    0.71    0.74
  -2  15  13    0.23    0.68
  -2  15  13   -0.52    0.53
  -1  14  13    0.35    0.51
  -1  14  13    1.01    0.53
   1 -14 -13    0.31    0.37
   0  13  13   28.01    2.74
   0  13  13   34.72    2.51
   0 -13 -13   39.92    2.68
   1  12  13    0.96    0.68
  -1 -12 -13    1.08    0.58
  -2 -11 -13   -0.15    0.56
  -3 -10 -13   10.23    1.34
  -4  -9 -13    0.24    0.82
  -3  15  13    0.83    0.79
  -3  15  13    1.84    0.92
  -2  14  13    8.45    1.10
  -2  14  13    6.47    0.89
  -1  13  13   -0.56    0.47
  -1  13  13    0.10    0.51
   1 -13 -13   -0.33    0.33
   0  12  13    4.54    0.68
   0  12  13    4.77    0.75
   0 -12 -13    5.35    0.70
   1  11  13    0.25    0.57
  -1 -11 -13    1.12    0.55
  -2 -10 -13   10.21    1.22
  -4  -8 -13   -0.12    0.88
  -3  14  13    1.65    0.90
  -3  14  13    0.63    0.74
  -2  13  13    4.10    0.75
  -2  13  13    4.47    0.88
  -1  12  13   13.56    1.34
  -1  12  13   13.23    1.18
   1 -12 -13   12.85    1.17
   0  11  13   -0.19    0.41
   0  11  13    0.24    0.45
   0 -11 -13    0.39    0.39
   1  10  13    1.28    0.58
  -1 -10 -13    0.61    0.50
  -2  -9 -13    3.09    0.74
  -3  -8 -13    1.69    0.77
  -4  -7 -13    3.05    0.99
  -3  13  13    0.00    0.78
  -3  13  13   -0.69    0.68
  -2  12  13    0.61    0.57
  -2  12  13    1.38    0.66
  -1  11  13   10.72    1.00
  -1  11  13   10.59    1.10
   1 -11 -13    9.71    0.95
   0  10  13    0.36    0.48
   0  10  13    0.53    0.42
   0 -10 -13    0.45    0.34
   1   9  13    3.86    0.76
  -1  -9 -13    5.08    0.68
  -2  -8 -13   17.12    1.65
  -3  -7 -13    2.18    0.75
  -4  -6 -13    4.60    1.03
  -3  12  13    4.82    1.06
  -3  12  13    6.85    0.93
  -2  11  13   23.34    1.87
  -2  11  13   23.40    2.21
  -1  10  13   19.44    1.61
  -1  10  13   20.34    1.86
   1 -10 -13   21.43    1.66
   0   9  13   58.00    3.74
   0   9  13   44.26    4.21
   0  -9 -13   55.57    3.92
   1   8  13    1.73    0.54
  -1  -8 -13    2.71    0.51
  -2  -7 -13    1.82    0.56
  -3  -6 -13    5.87    0.98
  -4  -5 -13    0.71    0.75
  -4  12  13    0.73    1.06
  -4  12  13   -0.15    0.84
  -3  11  13    0.56    0.81
  -3  11  13    1.17    0.66
  -2  10  13    0.51    0.50
  -2  10  13    0.69    0.63
   2 -10 -13    0.40    0.24
  -1   9  13    5.54    0.74
  -1   9  13    4.76    0.64
   1  -9 -13    7.02    0.70
   0   8  13    2.83    0.51
   0   8  13    2.09    0.53
   0  -8 -13    3.21    0.48
   1   7  13  107.64    8.01
  -1  -7 -13  120.18    8.41
  -2  -6 -13    7.25    0.90
  -3  -5 -13    5.49    0.88
  -4  -4 -13    2.46    0.84
  -4  11  13    4.72    1.24
  -4  11  13    3.89    0.94
  -3  10  13    5.01    0.98
  -3  10  13    5.98    0.84
  -2   9  13   32.46    2.43
  -2   9  13   32.82    2.88
   2  -9 -13   32.83    2.45
  -1   8  13    8.50    0.77
  -1   8  13    8.00    0.91
   1  -8 -13    7.23    0.82
   0   7  13    1.92    0.49
   0   7  13    1.76    0.44
   0  -7 -13    3.44    0.47
   1   6  13    5.09    0.75
  -1  -6 -13    5.37    0.68
  -2  -5 -13   19.60    1.74
  -3  -4 -13    1.84    0.68
  -4  -3 -13    2.54    0.80
  -4  10  13   -0.17    0.77
  -4  10  13    0.56    1.03
  -3   9  13   10.97    1.13
  -3   9  13   11.03    1.41
  -2   8  13   52.68    3.68
  -2   8  13   52.55    4.31
   2  -8 -13   49.83    3.79
  -1   7  13   99.02    7.46
  -1   7  13  114.32    8.61
   1  -7 -13  111.34    7.94
   0   6  13   63.73    4.26
   0  -6 -13   57.31    4.48
  -1  -5 -13   27.86    2.20
  -2  -4 -13   14.23    1.36
  -3  -3 -13    0.76    0.55
  -4  -2 -13   -0.27    0.70
  -4   9  13   -1.19    0.73
  -4   9  13   -0.55    0.84
  -3   8  13    1.14    0.56
  -3   8  13   -0.51    0.71
  -2   7  13   25.55    2.19
  -2   7  13   22.79    1.77
   2  -7 -13   22.55    1.79
  -1   6  13    3.40    0.47
  -1   6  13    4.26    0.63
   1  -6 -13    4.45    0.59
   0   5  13  113.58    7.44
   0   5  13   89.30    8.53
   0  -5 -13  119.53    7.86
  -1  -4 -13    8.52    0.89
  -2  -3 -13    6.18    0.77
  -3  -2 -13    2.33    0.63
  -4  -1 -13    0.62    0.73
  -4   8  13    0.60    1.00
  -4   8  13   -0.62    0.69
  -3   7  13    0.65    0.55
  -3   7  13    1.27    0.78
  -2   6  13   40.92    3.00
  -2   6  13   42.56    3.54
   2  -6 -13   42.55    3.13
  -1   5  13   15.56    1.28
  -1   5  13   17.27    1.54
   1  -5 -13   18.54    1.43
   0   4  13   55.87    3.85
   0   4  13   49.39    4.42
   0  -4 -13   58.74    4.09
  -1  -3 -13    2.67    0.44
  -2  -2 -13    6.18    0.76
  -3  -1 -13    6.34    0.91
  -4   0 -13    0.66    0.69
  -4   7  13   -0.23    0.71
  -4   7  13    0.76    0.85
  -3   6  13    0.49    0.73
  -3   6  13   -0.56    0.47
  -2   5  13    5.98    0.65
  -2   5  13    6.06    0.91
   2  -5 -13    6.73    0.66
  -1   4  13    1.59    0.32
  -1   4  13    1.84    0.48
   1  -4 -13    1.17    0.37
   0   3  13   15.64    1.18
   0   3  13   15.01    1.40
   0  -3 -13   14.28    1.31
  -1  -2 -13    0.96    0.37
  -2  -1 -13   35.28    2.77
  -3   0 -13   -0.32    0.52
  -4   1 -13   -0.86    0.78
  -4   1 -13   -0.14    0.66
  -4   6  13    0.84    0.69
  -4   6  13    0.29    0.82
  -3   5  13    0.30    0.49
  -3   5  13   -0.04    0.65
   3  -5 -13    1.09    0.38
  -2   4  13    1.76    0.38
  -2   4  13    1.19    0.60
   2  -4 -13    1.46    0.36
  -1   3  13    9.91    0.91
  -1   3  13    7.69    0.64
   1  -3 -13    5.84    0.75
   0   2  13    1.54    0.51
   0   2  13    0.07    0.26
   0  -2 -13    0.55    0.38
  -1  -1 -13   52.38    3.93
  -2   0 -13    0.57    0.44
  -3   1 -13    7.42    0.94
  -4   2 -13   -0.08    0.67
  -4   2 -13    0.44    0.83
  -4   5  13    0.98    0.64
  -4   5  13    1.37    0.85
  -3   4  13   16.29    1.74
  -3   4  13   14.94    1.34
   3  -4 -13   15.69    1.38
  -2   3  13   14.13    1.14
  -2   3  13   13.95    1.46
   2  -3 -13   15.50    1.24
  -1   2  13    8.45    0.66
  -1   2  13    8.19    0.89
   1  -2 -13    7.63    0.80
   0   1  13  232.82   18.97
   0  -1 -13  247.98   17.48
  -1   0 -13   21.69    1.81
  -2   1 -13   34.09    2.69
  -3   2 -13    3.32    0.68
  -4   3 -13    2.50    0.93
  -4   3 -13    1.76    0.79
  -4   4  13    1.60    0.96
  -4   4  13   -0.61    0.54
  -3   3  13    2.67    0.51
  -3   3  13    1.59    0.80
   3  -3 -13    3.14    0.54
  -2   2  13   26.62    1.96
  -2   2  13   28.58    2.43
   2  -2 -13   27.22    2.14
  -1   1  13   42.85    3.35
  -1   1  13   39.71    2.84
   1  -1 -13   40.23    3.08
   0   0  13    0.43    0.43
   0   0 -13    0.71    0.40
  -1   1 -13   55.95    4.24
  -2   2 -13    6.11    0.82
  -3   3 -13   -0.47    0.63
  -3   3 -13   -0.06    0.60
  -4   4 -13    2.29    0.87
  -4   4 -13    1.46    0.98
  -4   3  13   11.22    1.63
  -4   3  13   13.10    1.23
  -3   2  13    3.76    0.91
  -3   2  13    4.01    0.56
   3  -2 -13    3.91    0.63
  -2   1  13    7.15    0.91
  -2   1  13    6.47    0.58
   2  -1 -13    6.08    0.72
  -1   0  13    1.95    0.23
  -1   0  13    2.33    0.51
   1   0 -13    1.81    0.23
   1   0 -13    2.20    0.42
   0  -1  13  224.39   18.58
   0   1 -13  246.41   17.11
  -1   2 -13    0.46    0.39
  -2   3 -13    4.67    0.74
  -3   4 -13    0.44    0.77
  -3   4 -13    2.30    0.74
  -4   5 -13    1.78    0.95
  -4   5 -13    0.14    0.82
  -4   2  13    2.08    0.65
  -4   2  13    4.08    1.12
  -3   1  13    5.52    0.95
  -3   1  13    3.76    0.55
   3  -1 -13    3.91    0.66
  -2   0  13    0.06    0.44
  -2   0  13   -0.19    0.22
   2   0 -13    0.30    0.37
  -1  -1  13   38.79    3.24
  -1  -1  13   37.86    2.73
   1   1 -13   43.03    3.01
   0  -2  13    0.93    0.51
   0   2 -13    0.42    0.38
  -1   3 -13    3.88    0.61
  -2   4 -13   14.01    1.38
  -2   4 -13   13.74    1.41
  -3   5 -13    7.09    1.02
  -3   5 -13    5.17    0.97
  -4   6 -13    3.28    1.06
  -4   6 -13    3.00    0.97
  -4   1  13    0.65    0.95
  -4   1  13    0.71    0.57
  -3   0  13   13.26    1.47
  -3   0  13   10.71    1.06
   3   0 -13   12.94    1.22
  -2  -1  13    7.37    0.89
  -2  -1  13    6.21    0.54
   2   1 -13    6.25    0.76
  -1  -2  13    8.21    0.96
   1   2 -13    9.92    0.92
   0  -3  13   13.07    1.28
   0   3 -13   13.65    1.19
  -1   4 -13    8.08    0.88
  -1   4 -13    7.43    0.78
  -2   5 -13   19.33    1.71
  -2   5 -13   17.41    1.60
  -3   6 -13    3.34    0.83
  -3   6 -13    4.15    0.87
  -4   7 -13    4.13    1.04
  -4   7 -13    2.47    0.94
  -4   0  13   -0.18    0.54
  -4   0  13    0.14    0.90
   4   0 -13    0.08    0.57
  -3  -1  13    4.34    0.52
  -3  -1  13    3.73    0.88
   3   1 -13    3.12    0.68
  -2  -2  13   27.99    2.38
  -2  -2  13   27.22    1.91
   2   2 -13   26.30    2.19
  -1  -3  13    9.55    1.00
   1   3 -13    8.62    0.90
   0  -4  13   43.83    4.32
   0   4 -13   58.91    3.72
   0   4 -13   56.26    4.02
  -1   5 -13   30.09    2.27
  -1   5 -13   30.54    2.43
  -2   6 -13    9.29    1.07
  -2   6 -13    9.47    1.09
  -3   7 -13    1.26    0.76
  -3   7 -13    1.65    0.77
  -4   8 -13    0.17    0.82
  -4   8 -13    1.18    0.87
  -4  -1  13    1.05    0.56
  -4  -1  13    0.25    0.89
   4   1 -13    1.01    0.65
  -3  -2  13    4.74    0.92
  -3  -2  13    3.38    0.49
   3   2 -13    3.28    0.69
  -2  -3  13   13.84    1.29
  -2  -3  13   12.42    0.94
  -2  -3  13   13.65    0.96
   2   3 -13   13.13    1.27
  -1  -4  13    1.72    0.56
   1   4 -13    1.06    0.38
   0   5 -13  128.95    9.41
   0   5 -13  127.69    8.83
  -1   6 -13    6.29    0.81
  -1   6 -13    5.91    0.68
  -2   7 -13    2.87    0.65
  -2   7 -13    2.55    0.63
  -3   8 -13    2.25    0.73
  -3   8 -13    1.98    0.74
  -4   9 -13    0.83    0.89
  -4  -2  13    2.86    0.64
  -4  -2  13    2.93    1.01
   4   2 -13    3.03    0.77
  -3  -3  13    2.11    0.70
  -3  -3  13    2.71    0.43
   3   3 -13    2.51    0.68
  -2  -4  13    1.61    0.55
   2   4 -13    0.69    0.49
  -1  -5  13   10.23    1.06
   0   6 -13   71.56    5.02
   0   6 -13   73.42    5.40
  -1   7 -13  120.38    8.37
  -1   7 -13  120.28    8.86
  -2   8 -13   17.90    1.56
  -2   8 -13   14.87    1.51
  -3   9 -13   11.95    1.31
  -3   9 -13   12.14    1.37
  -4  10 -13    1.08    1.00
  -4  -3  13   11.83    1.55
   4   3 -13   11.35    1.34
  -3  -4  13   14.29    1.19
  -3  -4  13   13.96    1.53
   3   4 -13   14.72    1.47
  -2  -5  13    6.38    0.83
   2   5 -13    5.75    0.80
  -1  -6  13    1.94    0.60
   1   6 -13    4.92    0.65
   0   7 -13    2.87    0.35
   0   7 -13    2.24    0.50
  -1   8 -13    2.00    0.52
  -1   8 -13    2.28    0.46
  -2   9 -13    2.26    0.66
  -2   9 -13    2.01    0.60
  -3  10 -13   10.77    1.31
  -3  10 -13    9.92    1.20
  -4  11 -13    3.78    1.17
  -4  -4  13    0.80    0.88
   4   4 -13    0.69    0.68
  -3  -5  13    1.01    0.34
  -3  -5  13    0.77    0.67
   3   5 -13    0.66    0.62
  -2  -6  13   45.10    3.62
   2   6 -13   41.88    3.40
  -1  -7  13  115.79    9.19
   1   7 -13  114.22    8.49
   0   8 -13    4.09    0.44
   0   8 -13    3.56    0.64
  -1   9 -13    4.67    0.62
  -1   9 -13    4.99    0.74
  -2  10 -13   10.48    1.14
  -2  10 -13   11.93    1.19
  -3  11 -13    1.21    0.81
  -3  11 -13    0.39    0.60
  -4  -5  13    2.29    0.98
   4   5 -13    1.88    0.80
  -3  -6  13    0.38    0.68
  -3  -6  13    0.21    0.31
   3   6 -13    0.29    0.64
  -2  -7  13   23.90    2.10
   2   7 -13   22.20    1.98
  -1  -8  13   10.66    1.13
  -1  -8  13    8.81    0.74
   1   8 -13    7.56    0.99
   1   8 -13   11.26    0.76
   0   9 -13   62.90    4.41
   0   9 -13   63.35    4.77
  -1  10 -13    1.98    0.57
  -1  10 -13    1.85    0.47
  -2  11 -13    0.21    0.52
  -2  11 -13   -0.57    0.54
  -3  12 -13    2.08    0.71
  -3  12 -13    2.00    0.76
  -4  -6  13    0.40    0.89
   4   6 -13    0.28    0.76
  -3  -7  13    0.31    0.67
  -3  -7  13    0.00    0.32
   3   7 -13   -0.55    0.63
  -2  -8  13   48.16    3.32
   2   8 -13   47.76    3.75
  -1  -9  13    7.99    0.99
   1   9 -13    5.01    0.86
   1   9 -13    7.68    0.64
   0  10 -13    0.46    0.48
   0  10 -13    0.92    0.33
  -1  11 -13    1.59    0.55
  -1  11 -13    1.01    0.46
  -2  12 -13    3.29    0.69
  -2  12 -13    5.00    0.78
  -3  13 -13    0.91    0.64
  -3  13 -13    0.51    0.73
  -4  -7  13   -0.04    0.86
   4   7 -13    0.38    0.82
  -3  -8  13    0.45    0.66
   3   8 -13   -0.03    0.65
  -2  -9  13   31.30    2.69
   2   9 -13   30.61    2.58
  -1 -10  13   21.81    1.99
   1  10 -13   21.76    1.97
   1  10 -13   22.17    1.63
   0  11 -13   -0.22    0.50
   0  11 -13    0.25    0.33
  -1  12 -13    0.80    0.48
  -1  12 -13    0.65    0.51
  -2  13 -13    4.20    0.80
  -2  13 -13    3.75    0.76
  -3  14 -13    2.84    0.94
  -3  14 -13    2.96    0.74
  -4  -8  13    2.90    0.96
   4   8 -13    1.26    0.88
  -3  -9  13   10.70    1.25
   3   9 -13    9.46    1.30
  -2 -10  13   -0.04    0.59
   2  10 -13   -0.19    0.55
  -1 -11  13    9.44    1.19
   1  11 -13    9.16    1.13
   1  11 -13   12.07    0.95
   0  12 -13    4.96    0.61
   0  12 -13    6.07    0.85
  -1  13 -13    0.36    0.58
  -1  13 -13    0.51    0.50
  -2  14 -13    1.25    0.62
  -2  14 -13    1.32    0.63
  -3  15 -13    2.30    0.82
  -4  -9  13   -0.92    0.80
   4   9 -13    0.66    0.87
  -3 -10  13    5.78    0.97
   3  10 -13    4.41    0.96
  -2 -11  13   14.73    1.63
   2  11 -13   22.28    1.76
   1  12 -13   14.80    1.21
   1  12 -13   13.93    1.52
   0  13 -13   39.73    2.84
   0  13 -13   38.11    3.11
  -1  14 -13    3.34    0.66
  -1  14 -13    2.75    0.72
  -2  15 -13    0.49    0.62
  -2  15 -13    0.66    0.68
  -3  16 -13   -0.64    0.85
  -4 -10  13   -0.59    0.89
   4  10 -13    0.10    0.82
  -3 -11  13    1.34    0.74
   3  11 -13    0.34    0.81
  -2 -12  13    1.92    0.74
   2  12 -13    0.22    0.60
   1  13 -13   -0.52    0.63
   1  13 -13    0.65    0.42
   0  14 -13    0.57    0.43
   0  14 -13   -0.12    0.65
  -1  15 -13   17.21    1.58
  -1  15 -13   17.42    1.69
  -2  16 -13    3.18    0.79
  -2  16 -13    3.20    0.78
  -3  17 -13    1.21    0.93
  -4 -11  13    3.66    1.05
   4  11 -13    3.69    1.10
  -3 -12  13    5.61    1.01
   3  12 -13    4.13    1.05
  -2 -13  13    6.84    0.97
   2  13 -13    3.52    0.88
   1  14 -13    1.17    0.46
   1  14 -13   -0.25    0.66
   0  15 -13    4.21    0.64
   0  15 -13    4.23    0.83
  -1  16 -13    1.28    0.63
  -1  16 -13    1.58    0.72
  -2  17 -13    0.09    0.73
  -2  17 -13    0.24    0.70
  -4 -12  13   -0.97    0.92
   4  12 -13    0.48    0.94
  -3 -13  13    0.61    0.81
   3  13 -13    1.14    0.80
  -2 -14  13    9.05    1.13
   2  14 -13    7.23    1.19
   1  15 -13    0.14    0.70
   1  15 -13    1.24    0.50
   0  16 -13    0.12    0.50
   0  16 -13    0.36    0.71
  -1  17 -13    2.01    0.67
  -1  17 -13    2.07    0.75
  -2  18 -13    3.31    0.86
  -2  18 -13    1.27    0.74
  -3 -14  13    1.83    0.75
   3  14 -13    1.44    0.86
  -2 -15  13   -0.30    0.66
   2  15 -13    1.37    0.86
   1  16 -13    0.91    0.77
   1  16 -13    2.24    0.57
   0  17 -13   -0.79    0.73
   0  17 -13   -0.59    0.50
  -1  18 -13    0.58    0.77
  -1  18 -13    0.73    0.67
  -2  19 -13    3.23    0.85
  -2  19 -13    0.65    0.85
   3  15 -13    0.23    0.91
   2  16 -13    1.64    0.92
   1  17 -13    0.98    0.57
   1  17 -13   -0.90    0.76
   0  18 -13    2.10    0.64
   0  18 -13    3.13    0.93
  -1  19 -13    3.64    0.82
  -1  19 -13    3.51    0.96
  -2  20 -13    0.63    0.86
   3  16 -13    0.83    0.97
   2  17 -13    1.86    1.00
   1  18 -13    3.54    0.71
   1  18 -13    1.59    0.95
   0  19 -13    5.94    0.87
   0  19 -13    7.95    1.15
  -1  20 -13   -0.19    0.75
  -1  20 -13    0.69    0.80
   3  17 -13    1.16    0.96
   2  18 -13    2.07    1.09
   1  19 -13    4.35    1.13
   1  19 -13    4.45    0.80
   0  20 -13    0.15    0.83
   0  20 -13   -0.57    0.61
  -1  21 -13    0.51    0.77
  -1  21 -13    1.52    0.91
   2  19 -13    0.47    1.04
   1  20 -13   -0.04    0.65
   1  20 -13    1.40    0.89
   0  21 -13    2.90    1.04
   0  21 -13    0.69    0.69
  -1  22 -13    4.96    1.06
  -1  22 -13    2.70    0.92
   2  20 -13    3.99    1.30
   1  21 -13    2.77    1.11
   0  22 -13   -0.52    0.71
   0  22 -13    0.37    0.92
   1  22 -13   -0.33    1.09
  -1 -22 -14    0.17    0.88
   0  22  14    1.08    0.88
   0 -22 -14   -0.02    0.75
   1  21  14    0.54    0.94
  -1 -21 -14   -0.05    0.79
   2  20  14   -0.60    0.99
  -2 -20 -14    0.63    0.97
   0  21  14    0.31    0.83
   0 -21 -14    1.34    0.74
   1  20  14    3.91    1.08
  -1 -20 -14    3.91    0.99
   2  19  14    0.30    1.02
  -2 -19 -14   -0.29    0.86
  -1  21  14    0.22    0.83
   0  20  14    0.42    0.79
   0 -20 -14    0.32    0.69
   1  19  14   -0.50    0.83
  -1 -19 -14    0.58    0.76
   2  18  14    1.45    1.09
  -2 -18 -14    0.67    0.91
  -3 -17 -14   -0.94    0.93
  -1  20  14    6.10    0.98
   0  19  14    0.94    0.72
   0 -19 -14    0.00    0.64
   1  18  14    1.58    0.81
  -1 -18 -14    2.66    0.84
   2  17  14    4.17    1.22
  -2 -17 -14    6.23    1.16
  -3 -16 -14    0.18    0.83
  -2  20  14    0.80    0.85
  -2  20  14   -1.11    0.73
  -1  19  14    3.56    0.90
   0  18  14    2.30    0.80
   0 -18 -14    0.94    0.66
   1  17  14    4.04    0.98
  -1 -17 -14    3.77    0.86
   2  16  14    3.83    1.04
  -2 -16 -14    3.29    0.99
  -3 -15 -14   -0.64    0.88
  -2  19  14    0.78    0.79
  -2  19  14    2.14    0.85
  -1  18  14    1.88    0.80
  -1  18  14    1.77    0.66
   0  17  14   21.10    1.85
   0 -17 -14   22.17    2.00
   1  16  14   -0.49    0.63
  -1 -16 -14    0.11    0.66
   2  15  14    0.59    0.90
  -2 -15 -14    0.04    0.79
  -3 -14 -14    1.36    0.84
  -2  18  14    1.01    0.68
  -2  18  14   -0.48    0.71
  -1  17  14    0.71    0.63
  -1  17  14   -0.20    0.54
   1 -17 -14   -0.23    0.44
   0  16  14    0.63    0.60
   0  16  14    0.83    0.49
   0 -16 -14    0.88    0.54
   1  15  14    9.42    1.23
  -1 -15 -14    8.44    1.09
   2  14  14    1.32    0.88
  -2 -14 -14    1.33    0.79
  -3 -13 -14   -0.11    0.86
  -2  17  14    0.71    0.64
  -2  17  14   -1.09    0.68
  -1  16  14    8.79    1.04
  -1  16  14    8.91    1.04
   1 -16 -14    8.21    0.89
   0  15  14    0.62    0.47
   0  15  14    0.68    0.58
   0 -15 -14    0.52    0.52
   1  14  14    1.34    0.74
  -1 -14 -14    0.98    0.67
   2  13  14   -0.38    0.75
  -2 -13 -14   -0.09    0.61
  -3 -12 -14    2.01    0.90
  -4 -11 -14    0.00    1.00
  -3  17  14    0.29    0.71
  -3  17  14    1.17    0.90
  -2  16  14    1.01    0.67
  -2  16  14    1.53    0.76
  -1  15  14    1.31    0.56
  -1  15  14    2.01    0.65
   1 -15 -14    0.77    0.41
   0  14  14   20.45    2.18
   0  14  14   30.08    2.12
   0 -14 -14   31.41    2.18
   1  13  14    1.25    0.75
  -1 -13 -14    2.18    0.70
  -2 -12 -14    3.11    0.81
  -3 -11 -14    2.37    0.91
  -4 -10 -14   -1.00    0.91
  -3  16  14    2.03    0.94
  -3  16  14    1.74    0.84
  -2  15  14   -0.04    0.67
  -2  15  14   -0.53    0.62
  -1  14  14    4.40    0.76
  -1  14  14    5.38    0.78
   1 -14 -14    4.60    0.61
   0  13  14    5.06    0.72
   0  13  14    2.48    0.62
   0 -13 -14    5.22    0.70
   1  12  14   16.91    1.73
  -1 -12 -14   20.86    1.81
  -2 -11 -14    0.48    0.61
  -3 -10 -14    4.87    0.99
  -4  -9 -14    0.26    0.92
  -3  15  14    1.48    0.88
  -3  15  14    1.23    0.79
  -2  14  14   11.97    1.41
  -2  14  14   12.23    1.20
  -1  13  14    2.60    0.59
  -1  13  14    2.23    0.59
   1 -13 -14    2.62    0.48
   0  12  14    6.50    0.87
   0  12  14    7.43    0.87
   0 -12 -14    8.94    0.91
   1  11  14   57.81    4.39
  -1 -11 -14   61.35    4.58
  -2 -10 -14   20.73    1.98
  -3  -9 -14    0.54    0.77
  -4  -8 -14    0.01    0.87
  -3  14  14    0.11    0.72
  -3  14  14    0.89    0.86
  -2  13  14    2.21    0.65
  -2  13  14    2.59    0.75
  -1  12  14   66.46    4.76
  -1  12  14   68.07    5.42
   1 -12 -14   66.25    4.96
   0  11  14    0.24    0.45
   0  11  14    0.16    0.50
   0 -11 -14    0.01    0.36
   1  10  14    3.21    0.80
  -1 -10 -14    4.78    0.74
  -3  -8 -14    3.09    0.79
  -4  -7 -14    0.64    0.81
  -3  13  14    7.38    1.01
  -3  13  14    6.60    1.20
  -2  12  14    7.35    1.08
  -2  12  14    7.32    0.87
  -1  11  14   43.41    3.53
  -1  11  14   41.28    3.09
   1 -11 -14   42.65    3.23
   0  10  14    0.95    0.49
   0  10  14    2.05    0.54
   0 -10 -14    1.72    0.42
   1   9  14    0.89    0.56
  -1  -9 -14    1.12    0.51
  -2  -8 -14    2.31    0.68
  -3  -7 -14    0.63    0.62
  -4  -6 -14    0.04    0.82
  -3  12  14    2.30    0.95
  -3  12  14    1.46    0.71
  -2  11  14    9.36    1.16
  -2  11  14    7.79    0.90
  -1  10  14    0.63    0.47
  -1  10  14    1.56    0.50
   1 -10 -14    0.14    0.38
   0   9  14   57.58    4.06
   0  -9 -14   56.09    4.26
   1   8  14    4.43    0.77
  -1  -8 -14    4.37    0.69
  -2  -7 -14    0.19    0.53
  -3  -6 -14    0.62    0.70
  -4  -5 -14    0.56    0.81
  -4  12  14   -0.10    1.05
  -3  11  14    0.27    0.61
  -3  11  14   -0.19    0.81
  -2  10  14    0.78    0.65
  -2  10  14    0.58    0.50
   2 -10 -14    0.62    0.29
  -1   9  14    1.73    0.46
  -1   9  14    1.99    0.54
   1  -9 -14    1.40    0.45
   0   8  14   22.92    1.75
   0  -8 -14   22.40    1.82
   1   7  14   20.01    1.74
  -1  -7 -14   20.26    1.69
  -2  -6 -14    7.46    0.93
  -3  -5 -14    1.32    0.69
  -4  -4 -14    0.21    0.78
  -4  11  14    0.59    1.05
  -4  11  14   -0.10    0.76
  -3  10  14    1.65    0.86
  -3  10  14    0.65    0.65
  -2   9  14   15.48    1.51
  -2   9  14   13.40    1.21
   2  -9 -14   12.94    1.13
  -1   8  14   29.33    2.23
  -1   8  14   32.04    2.59
   1  -8 -14   30.13    2.40
   0   7  14    0.26    0.45
   0   7  14   -0.23    0.34
   0  -7 -14    0.29    0.30
   1   6  14    2.72    0.59
  -1  -6 -14    3.11    0.53
  -2  -5 -14    9.92    1.07
  -3  -4 -14   29.41    2.53
  -4  -3 -14   -0.59    0.73
  -4  10  14   -0.40    1.00
  -4  10  14    0.75    0.76
  -3   9  14    6.95    0.88
  -3   9  14    5.63    1.04
  -2   8  14    6.90    0.95
  -2   8  14    6.58    0.76
   2  -8 -14    6.55    0.65
  -1   7  14    6.30    0.80
  -1   7  14    6.06    0.67
   1  -7 -14    6.80    0.75
   0   6  14    4.18    0.70
   0   6  14    5.70    0.63
   0  -6 -14    6.19    0.66
  -1  -5 -14    1.00    0.44
  -2  -4 -14   -0.04    0.41
  -3  -3 -14   10.71    1.20
  -4  -2 -14    2.62    0.83
  -4   9  14   -0.12    0.84
  -4   9  14   -0.97    0.69
  -3   8  14    0.18    0.79
  -3   8  14    0.77    0.59
  -2   7  14   25.42    1.91
  -2   7  14   25.13    2.28
   2  -7 -14   24.91    1.95
  -1   6  14   55.44    4.77
  -1   6  14   54.64    4.13
   1  -6 -14   68.73    4.45
   0   5  14    9.49    1.02
   0   5  14    9.77    0.85
   0  -5 -14    7.89    0.85
  -1  -4 -14   31.57    2.48
  -2  -3 -14    8.90    0.99
  -3  -2 -14    1.46    0.60
  -4  -1 -14    1.04    0.73
  -4   8  14    0.77    0.74
  -4   8  14    0.25    0.99
  -3   7  14    0.40    0.75
  -3   7  14   -0.43    0.52
  -2   6  14    9.06    1.04
  -2   6  14    6.54    0.70
   2  -6 -14    6.26    0.68
  -1   5  14   55.96    3.84
  -1   5  14   50.88    4.44
   1  -5 -14   58.12    4.13
   0   4  14    0.42    0.48
   0   4  14    0.43    0.31
   0  -4 -14    1.01    0.39
  -1  -3 -14  106.92    7.86
  -2  -2 -14    5.94    0.76
  -3  -1 -14   -0.01    0.56
  -4   0 -14    0.52    0.70
  -4   7  14    2.77    1.00
  -4   7  14    3.73    0.84
  -3   6  14    9.17    1.28
  -3   6  14    8.78    0.91
  -2   5  14    4.72    0.55
  -2   5  14    3.65    0.74
   2  -5 -14    4.44    0.55
  -1   4  14    0.59    0.46
  -1   4  14    1.30    0.31
   1  -4 -14    0.79    0.36
   0   3  14   48.80    3.68
   0   3  14   43.82    3.18
   0  -3 -14   40.90    3.39
  -1  -2 -14   23.26    1.89
  -2  -1 -14    5.99    0.78
  -3   0 -14    0.30    0.51
  -4   1 -14    2.09    0.77
  -4   1 -14    1.17    1.00
  -4   6  14    0.34    0.63
  -4   6  14    0.90    0.89
  -3   5  14    7.23    0.81
  -3   5  14    5.00    1.08
   3  -5 -14    8.15    0.78
  -2   4  14    3.72    0.49
  -2   4  14    3.65    0.70
   2  -4 -14    4.10    0.53
  -1   3  14   15.08    1.10
  -1   3  14   17.82    1.40
   1  -3 -14   11.06    1.25
   0   2  14    0.01    0.29
   0   2  14    0.68    0.51
   0  -2 -14    0.14    0.33
  -1  -1 -14   22.08    1.80
  -2   0 -14    9.19    0.97
  -3   1 -14    0.09    0.56
  -4   2 -14    1.05    1.00
  -4   2 -14    2.04    0.81
  -4   5  14    2.68    0.72
  -4   5  14    0.56    0.87
  -3   4  14   -0.34    0.44
  -3   4  14   -0.39    0.70
   3  -4 -14    0.32    0.40
  -2   3  14    0.08    0.31
  -2   3  14    0.33    0.56
   2  -3 -14    0.21    0.33
  -1   2  14   30.62    2.36
  -1   2  14   28.54    1.96
   1  -2 -14   23.18    2.16
   0   1  14   14.95    1.42
   0  -1 -14   14.45    1.34
  -1   0 -14    0.27    0.39
  -2   1 -14    3.39    0.61
  -3   2 -14    1.10    0.58
  -4   3 -14   -0.63    0.91
  -4   3 -14    0.57    0.80
  -4   4  14   -0.32    0.60
  -4   4  14    0.22    0.94
  -3   3  14    1.59    0.72
  -3   3  14    1.31    0.47
   3  -3 -14    1.73    0.48
  -2   2  14    0.07    0.28
  -2   2  14    0.51    0.50
   2  -2 -14    0.80    0.36
  -1   1  14    1.74    0.26
  -1   1  14    1.35    0.46
   1  -1 -14    2.18    0.43
   0   0  14   99.65    7.72
   0   0 -14   92.70    7.12
  -1   1 -14   23.50    1.98
  -2   2 -14    6.33    0.86
  -3   3 -14   10.30    1.24
  -3   3 -14   10.27    1.35
  -4   4 -14   -0.30    0.91
  -4   4 -14    1.25    0.89
  -4   3  14   -0.44    0.80
  -4   3  14   -0.18    0.59
  -3   2  14    7.60    0.74
  -3   2  14    5.49    1.01
   3  -2 -14    7.26    0.83
  -2   1  14    7.59    0.72
  -2   1  14    8.98    1.04
   2  -1 -14    9.92    0.90
  -1   0  14    0.32    0.40
  -1   0  14    0.17    0.16
   1   0 -14   -0.33    0.14
   1   0 -14   -0.09    0.32
   0  -1  14   16.10    1.44
   0   1 -14   13.07    1.31
  -1   2 -14   26.27    2.15
  -2   3 -14    9.35    1.12
  -3   4 -14   30.15    2.57
  -3   4 -14   28.36    2.56
  -4   5 -14   -0.01    0.84
  -4   5 -14   -0.16    0.91
  -4   2  14    0.13    0.57
  -4   2  14   -0.04    0.92
  -3   1  14   19.11    1.84
  -3   1  14   15.85    1.31
   3  -1 -14   14.85    1.50
  -2   0  14   95.66    6.58
  -2   0  14   93.57    7.68
   2   0 -14   97.65    7.06
  -1  -1  14    1.18    0.46
   1   1 -14    1.85    0.44
   0  -2  14    0.30    0.53
   0   2 -14    0.21    0.38
  -1   3 -14  131.11    9.67
  -2   4 -14    0.21    0.53
  -2   4 -14    0.41    0.51
  -3   5 -14    1.07    0.73
  -3   5 -14    1.52    0.72
  -4   6 -14    1.14    0.89
  -4   6 -14    1.23    0.86
  -4   1  14    3.99    0.70
  -4   1  14    3.30    1.09
  -3   0  14    0.63    0.66
  -3   0  14   -0.01    0.35
   3   0 -14    0.77    0.51
  -2  -1  14    9.53    1.09
  -2  -1  14    8.68    0.71
   2   1 -14   10.05    0.98
  -1  -2  14   28.96    2.57
   1   2 -14   31.79    2.39
   0  -3  14   50.82    3.65
   0   3 -14   37.01    3.33
  -1   4 -14   33.49    2.53
  -1   4 -14   30.06    2.36
  -2   5 -14    9.93    1.11
  -2   5 -14    9.58    1.12
  -3   6 -14   -0.16    0.72
  -3   6 -14    0.01    0.76
  -4   7 -14   -0.02    0.85
  -4   7 -14   -0.03    0.88
  -4   0  14   -0.54    0.91
  -4   0  14   -0.59    0.52
   4   0 -14    0.19    0.59
  -3  -1  14   14.94    1.61
  -3  -1  14   13.79    1.19
   3   1 -14   15.29    1.45
  -2  -2  14    0.22    0.18
  -2  -2  14    1.16    0.57
   2   2 -14    0.49    0.44
  -1  -3  14   15.18    1.57
   1   3 -14   18.79    1.48
   0  -4  14    0.25    0.55
   0   4 -14    0.55    0.24
   0   4 -14    0.58    0.40
  -1   5 -14    2.62    0.56
  -1   5 -14    1.90    0.46
  -2   6 -14    9.66    1.14
  -2   6 -14   11.41    1.21
  -3   7 -14    0.28    0.72
  -3   7 -14    0.50    0.72
  -4   8 -14    0.47    0.89
  -4   8 -14   -0.54    0.93
  -4  -1  14    2.96    1.04
   4   1 -14    4.14    0.81
  -3  -2  14    6.42    0.64
  -3  -2  14    6.97    0.99
   3   2 -14    5.78    0.87
  -2  -3  14    0.03    0.54
   2   3 -14    0.00    0.44
  -1  -4  14    0.56    0.55
   1   4 -14    1.48    0.46
   0   5 -14   11.81    1.05
   0   5 -14    9.10    0.82
  -1   6 -14    3.67    0.65
  -1   6 -14    3.15    0.54
  -2   7 -14    1.63    0.61
  -2   7 -14    0.85    0.57
  -3   8 -14    1.49    0.74
  -3   8 -14    2.80    0.82
  -4   9 -14    0.48    1.01
  -4  -2  14   -0.41    0.86
   4   2 -14    0.59    0.68
  -3  -3  14    2.11    0.78
  -3  -3  14    0.66    0.33
   3   3 -14    1.94    0.62
  -2  -4  14    4.47    0.71
   2   4 -14    3.80    0.67
  -1  -5  14   31.95    2.72
   0   6 -14    6.30    0.75
   0   6 -14    5.94    0.56
  -1   7 -14   19.79    1.83
  -1   7 -14   22.85    1.71
  -2   8 -14    2.40    0.65
  -2   8 -14    2.61    0.69
  -3   9 -14   -0.57    0.69
  -3   9 -14    0.60    0.78
  -4  10 -14    0.90    1.01
  -4  -3  14    1.64    0.96
   4   3 -14    0.71    0.70
  -3  -4  14    0.13    0.70
  -3  -4  14   -0.04    0.29
   3   4 -14    0.96    0.59
  -2  -5  14    4.53    0.73
   2   5 -14    3.78    0.72
  -1  -6  14   51.06    4.45
   1   6 -14   58.25    4.16
   0   7 -14    0.36    0.23
   0   7 -14    0.26    0.45
  -1   8 -14    5.58    0.65
  -1   8 -14    3.65    0.67
  -2   9 -14   37.77    2.74
  -2   9 -14   31.96    2.77
  -3  10 -14    4.72    0.99
  -3  10 -14    4.02    0.85
  -4  11 -14    1.73    1.06
  -4  -4  14    0.08    0.83
   4   4 -14    0.77    0.75
  -3  -5  14    7.41    0.67
  -3  -5  14    8.51    1.12
   3   5 -14    6.02    0.99
  -2  -6  14    6.21    0.89
   2   6 -14    6.87    0.92
  -1  -7  14    8.12    1.02
   1   7 -14    6.82    0.88
   0   8 -14   24.67    1.87
   0   8 -14   27.87    2.15
  -1   9 -14    2.33    0.55
  -1   9 -14    1.51    0.47
  -2  10 -14   20.26    1.81
  -2  10 -14   20.24    1.85
  -3  11 -14    1.81    0.71
  -3  11 -14    2.42    0.91
  -4  -5  14    1.07    0.97
   4   5 -14    2.12    0.86
  -3  -6  14   10.22    1.23
   3   6 -14    8.95    1.17
  -2  -7  14   25.38    2.20
   2   7 -14   23.34    2.14
  -1  -8  14   37.95    3.05
   1   8 -14   35.52    2.48
   1   8 -14   33.57    2.86
   0   9 -14   60.70    4.63
   0   9 -14   61.37    4.27
  -1  10 -14    5.77    0.77
  -1  10 -14    3.73    0.62
  -2  11 -14    0.51    0.54
  -2  11 -14    1.26    0.61
  -3  12 -14    2.39    0.88
  -3  12 -14    0.62    0.65
  -4  -6  14    1.18    0.92
   4   6 -14    1.59    0.87
  -3  -7  14    0.64    0.72
   3   7 -14    0.75    0.67
  -2  -8  14    5.86    0.94
   2   8 -14    7.08    0.97
  -1  -9  14    2.40    0.72
  -1  -9  14    2.32    0.29
   1   9 -14    1.36    0.60
   1   9 -14    3.06    0.32
   0  10 -14    1.18    0.36
   0  10 -14    2.10    0.60
  -1  11 -14   60.36    4.56
  -1  11 -14   59.23    4.28
  -2  12 -14    3.46    0.75
  -2  12 -14    4.36    0.77
  -3  13 -14    0.91    0.67
  -3  13 -14   -0.23    0.70
  -4  -7  14    4.35    1.06
   4   7 -14    3.58    1.00
  -3  -8  14    1.69    0.76
   3   8 -14    2.87    0.83
  -2  -9  14   13.26    1.40
   2   9 -14   13.01    1.40
  -1 -10  14    1.26    0.69
   1  10 -14    0.62    0.60
   1  10 -14    1.61    0.32
   0  11 -14    0.69    0.36
   0  11 -14    0.85    0.59
  -1  12 -14   19.78    1.62
  -1  12 -14   18.61    1.76
  -2  13 -14   -0.34    0.59
  -2  13 -14    0.06    0.60
  -3  14 -14    0.35    0.81
  -3  14 -14    0.71    0.67
  -4  -8  14   -0.22    0.87
   4   8 -14    0.96    0.90
  -3  -9  14    7.21    1.08
   3   9 -14    6.59    1.09
  -2 -10  14    0.00    0.63
   2  10 -14    0.16    0.58
  -1 -11  14   37.93    3.55
   1  11 -14   46.18    3.03
   1  11 -14   42.61    3.39
   0  12 -14   11.38    1.23
   0  12 -14    9.86    0.93
  -1  13 -14    1.54    0.63
  -1  13 -14    1.75    0.53
  -2  14 -14    1.86    0.68
  -2  14 -14    2.35    0.72
  -3  15 -14    2.50    0.86
  -4  -9  14   -0.15    0.92
   4   9 -14    0.47    0.88
  -3 -10  14    1.61    0.76
   3  10 -14    0.36    0.76
  -2 -11  14    5.89    1.00
   2  11 -14    7.25    1.00
   1  12 -14   76.76    5.13
   1  12 -14   68.30    5.60
   0  13 -14    5.69    0.94
   0  13 -14    6.09    0.70
  -1  14 -14    1.36    0.56
  -1  14 -14    0.83    0.65
  -2  15 -14   -0.15    0.55
  -2  15 -14   -0.17    0.58
  -3  16 -14    0.23    0.89
  -4 -10  14    0.55    0.94
   4  10 -14   -0.36    0.91
  -3 -11  14    0.20    0.74
   3  11 -14   -0.37    0.78
  -2 -12  14    7.59    1.05
   2  12 -14    5.50    0.97
   1  13 -14    3.80    0.55
   1  13 -14    3.75    0.86
   0  14 -14   33.23    2.49
   0  14 -14   33.78    2.81
  -1  15 -14   10.38    1.25
  -1  15 -14   10.12    1.10
  -2  16 -14    2.95    0.78
  -2  16 -14    3.76    0.84
  -3  17 -14    1.90    0.96
  -4 -11  14   -0.48    0.88
   4  11 -14   -0.08    0.90
  -3 -12  14    2.34    0.88
   3  12 -14    1.87    0.94
  -2 -13  14    2.79    0.81
   2  13 -14    1.28    0.72
   1  14 -14    4.65    0.91
   1  14 -14    5.36    0.67
   0  15 -14   -0.11    0.45
   0  15 -14   -0.10    0.59
  -1  16 -14   -0.32    0.59
  -1  16 -14    0.37    0.67
  -2  17 -14    6.92    1.07
  -2  17 -14    7.12    1.05
  -3 -13  14    3.12    0.91
   3  13 -14    6.68    1.17
  -2 -14  14   14.76    1.47
   2  14 -14    9.82    1.39
   1  15 -14    0.32    0.67
   1  15 -14    2.06    0.52
   0  16 -14    0.15    0.50
   0  16 -14    1.12    0.78
  -1  17 -14    2.31    0.69
  -1  17 -14    3.91    0.87
  -2  18 -14    0.83    0.79
  -2  18 -14    1.29    0.81
  -3 -14  14    1.78    0.82
   3  14 -14   -0.04    0.89
  -2 -15  14   -0.51    0.70
   2  15 -14    0.21    0.75
   1  16 -14   10.26    1.02
   1  16 -14    9.71    1.28
   0  17 -14   25.76    2.20
   0  17 -14   20.74    1.85
  -1  18 -14    3.35    0.93
  -1  18 -14    2.81    0.77
  -2  19 -14   -0.71    0.80
  -2  19 -14   -0.84    0.75
   3  15 -14    0.91    1.01
   2  16 -14   -0.12    0.81
   1  17 -14    0.68    0.55
   1  17 -14    0.59    0.71
   0  18 -14    1.08    0.59
   0  18 -14    0.67    0.87
  -1  19 -14    0.88    0.77
  -1  19 -14    0.96    0.72
  -2  20 -14    0.49    0.88
   3  16 -14    0.30    1.05
   2  17 -14    0.91    0.94
   1  18 -14    2.21    0.95
   1  18 -14    2.26    0.67
   0  19 -14    1.18    0.64
   0  19 -14    2.10    0.93
  -1  20 -14    5.79    1.09
  -1  20 -14    3.68    0.89
   3  17 -14    0.65    1.10
   2  18 -14    1.70    1.04
   1  19 -14    3.53    1.13
   1  19 -14    4.72    0.88
   0  20 -14   -1.12    0.78
   0  20 -14   -0.10    0.59
  -1  21 -14   -0.73    0.76
  -1  21 -14    0.87    0.90
   2  19 -14    1.80    1.11
   1  20 -14    8.87    1.48
   0  21 -14    0.12    0.95
   0  21 -14   -0.01    0.68
   2  20 -14   -0.98    1.04
   1  21 -14    0.34    1.06
   0  22 -14    1.41    0.78
   0  22 -14    3.20    1.03
   0  22  15    3.27    0.97
   0 -22 -15    3.07    0.89
   1  21  15    1.04    0.97
  -1 -21 -15    1.06    0.91
   0  21  15    0.37    0.80
   0 -21 -15   -0.01    0.70
   1  20  15    1.46    0.94
  -1 -20 -15    0.74    0.86
   2  19  15   -0.08    0.90
  -2 -19 -15    0.71    0.84
  -1  21  15    1.03    0.91
   0  20  15    0.63    0.70
   0 -20 -15    0.43    0.68
   1  19  15    2.62    1.00
  -1 -19 -15    2.00    0.88
   2  18  15    1.03    0.94
  -2 -18 -15    1.34    0.96
  -1  20  15    1.47    0.77
   0  19  15    5.82    1.04
   0 -19 -15    6.36    0.96
   1  18  15    0.05    0.72
  -1 -18 -15    0.68    0.78
   2  17  15    1.63    0.94
  -2 -17 -15    3.59    0.92
  -3 -16 -15   -0.38    0.92
  -2  20  15   -0.61    0.79
  -1  19  15   -0.58    0.77
   0  18  15    1.66    0.71
   0 -18 -15    1.83    0.69
   1  17  15    5.66    1.13
  -1 -17 -15    8.62    1.13
   2  16  15    0.12    0.97
  -2 -16 -15   -0.08    0.79
  -3 -15 -15    0.16    0.92
  -2  19  15    0.73    0.84
  -2  19  15    0.45    0.75
  -1  18  15   -0.46    0.74
  -1  18  15   -0.19    0.62
   0  17  15    8.80    1.12
   0 -17 -15   10.51    1.13
   1  16  15    6.70    1.15
  -1 -16 -15    7.24    1.05
   2  15  15    1.56    1.01
  -2 -15 -15    3.20    0.90
  -3 -14 -15    2.41    0.98
  -2  18  15    4.99    0.94
  -2  18  15    3.03    0.90
  -1  17  15    0.17    0.63
  -1  17  15    0.36    0.63
   1 -17 -15    0.93    0.47
   0  16  15    1.42    0.56
   0  16  15    0.49    0.62
   0 -16 -15    0.60    0.58
   1  15  15   -1.42    0.71
  -1 -15 -15    0.46    0.65
   2  14  15    1.49    0.96
  -2 -14 -15    1.19    0.69
  -3 -13 -15    0.83    0.92
  -2  17  15    0.01    0.71
  -2  17  15   -0.45    0.72
  -1  16  15   16.61    1.50
  -1  16  15   17.73    1.62
   1 -16 -15   15.42    1.44
   0  15  15    1.04    0.54
   0  15  15    0.07    0.57
   0 -15 -15    1.36    0.58
   1  14  15   -0.95    0.59
  -1 -14 -15   -0.20    0.60
  -2 -13 -15   -0.95    0.69
  -3 -12 -15    2.75    0.93
  -3  17  15    0.36    0.92
  -2  16  15    0.97    0.75
  -2  16  15    1.29    0.74
  -1  15  15    1.37    0.70
  -1  15  15    2.50    0.68
   1 -15 -15    2.75    0.50
   0  14  15    8.28    1.08
   0  14  15    8.75    1.05
   0 -14 -15   12.45    1.12
   1  13  15    4.49    0.83
  -1 -13 -15    2.08    0.71
  -2 -12 -15   11.56    1.38
  -3 -11 -15    2.00    0.86
  -4 -10 -15    0.04    0.82
  -3  16  15    0.48    0.69
  -3  16  15   -0.75    0.87
  -2  15  15    2.64    0.75
  -2  15  15    1.70    0.78
  -1  14  15    0.56    0.62
  -1  14  15   -0.24    0.54
   1 -14 -15    0.04    0.38
   0  13  15    1.14    0.53
   0  13  15    0.62    0.63
   0 -13 -15    0.90    0.47
   1  12  15    4.68    0.86
  -1 -12 -15    4.88    0.78
  -2 -11 -15    8.20    1.12
  -3 -10 -15    0.25    0.70
  -4  -9 -15    1.40    0.99
  -3  15  15    1.09    0.88
  -3  15  15    1.43    0.80
  -2  14  15    1.00    0.64
  -2  14  15    0.28    0.67
  -1  13  15    3.40    0.68
  -1  13  15    2.22    0.64
   1 -13 -15    2.55    0.50
   0  12  15    6.72    0.86
   0  12  15    5.42    0.79
   0 -12 -15    5.87    0.77
   1  11  15   -0.84    0.61
  -1 -11 -15    0.34    0.54
  -2 -10 -15    1.89    0.63
  -3  -9 -15    3.71    0.95
  -4  -8 -15    2.74    0.99
  -3  14  15    5.03    0.91
  -3  14  15    2.87    1.01
  -2  13  15   13.43    1.49
  -2  13  15   13.50    1.27
  -1  12  15   13.55    1.27
  -1  12  15   12.12    1.36
   1 -12 -15   15.13    1.26
   0  11  15    3.42    0.64
   0  11  15    3.85    0.69
   0 -11 -15    4.66    0.64
   1  10  15   16.74    1.64
  -1 -10 -15   20.46    1.74
  -2  -9 -15    1.34    0.62
  -3  -8 -15    1.20    0.71
  -4  -7 -15    1.18    0.87
  -3  13  15    0.11    0.71
  -3  13  15    0.37    0.81
  -2  12  15   10.11    1.06
  -2  12  15   10.77    1.29
  -1  11  15    5.68    0.74
  -1  11  15    4.97    0.77
   1 -11 -15    3.95    0.64
   0  10  15   34.34    2.64
   0 -10 -15   37.21    2.79
   1   9  15    0.21    0.58
  -1  -9 -15    1.75    0.50
  -2  -8 -15   -0.07    0.51
  -3  -7 -15    1.00    0.65
  -4  -6 -15    4.17    1.01
  -3  12  15    0.17    0.68
  -3  12  15   -0.08    0.79
  -2  11  15    1.16    0.69
  -2  11  15    0.50    0.55
  -1  10  15   52.85    4.28
  -1  10  15   52.82    3.74
   1 -10 -15   50.63    3.96
   0   9  15    0.19    0.50
   0   9  15    0.12    0.46
   0  -9 -15    1.32    0.42
   1   8  15    4.41    0.79
  -1  -8 -15    5.85    0.74
  -2  -7 -15    0.95    0.59
  -3  -6 -15    3.26    0.82
  -4  -5 -15    0.18    0.82
  -3  11  15    0.58    0.81
  -3  11  15    0.79    0.65
  -2  10  15   12.11    1.31
  -2  10  15   11.03    1.04
   2 -10 -15   10.11    0.98
  -1   9  15    6.20    0.83
  -1   9  15    6.40    0.71
   1  -9 -15    5.40    0.74
   0   8  15   59.78    4.10
   0   8  15   49.13    4.67
   0  -8 -15   64.79    4.33
   1   7  15    2.54    0.63
  -1  -7 -15    2.17    0.48
  -2  -6 -15    5.67    0.83
  -3  -5 -15    4.60    0.89
  -4  -4 -15    1.44    0.83
  -4  11  15    1.17    0.86
  -4  11  15    0.72    1.06
  -3  10  15    3.45    0.89
  -3  10  15    3.10    0.68
  -2   9  15    8.34    1.11
  -2   9  15    8.47    0.84
   2  -9 -15    7.02    0.74
  -1   8  15    3.09    0.57
  -1   8  15    0.95    0.44
   1  -8 -15    1.92    0.49
   0   7  15    0.04    0.47
   0   7  15   -0.13    0.38
   0  -7 -15    0.34    0.33
  -1  -6 -15    5.12    0.68
  -2  -5 -15    0.89    0.52
  -3  -4 -15    2.91    0.78
  -4  -3 -15    1.59    0.80
  -4  10  15    0.11    1.03
  -4  10  15   -0.68    0.76
  -3   9  15    2.04    0.89
  -3   9  15    2.38    0.67
  -2   8  15   11.61    1.07
  -2   8  15   11.82    1.37
   2  -8 -15   12.11    1.05
  -1   7  15    9.05    0.90
  -1   7  15    9.93    1.09
   1  -7 -15   10.75    1.03
   0   6  15    0.70    0.47
   0   6  15    0.48    0.38
   0  -6 -15    0.47    0.33
  -1  -5 -15   17.43    1.49
  -2  -4 -15   25.05    2.12
  -3  -3 -15    2.06    0.68
  -4  -2 -15    1.37    0.82
  -4   9  15    0.34    0.78
  -4   9  15    1.69    0.95
  -3   8  15    7.44    0.85
  -3   8  15    5.91    1.06
  -2   7  15    0.44    0.63
  -2   7  15    0.88    0.42
   2  -7 -15    0.47    0.34
  -1   6  15    9.09    0.89
  -1   6  15   10.63    1.08
   1  -6 -15   12.09    1.07
   0   5  15    6.59    0.74
   0   5  15    7.42    0.91
   0  -5 -15    8.74    0.85
  -1  -4 -15   14.56    1.28
  -2  -3 -15   28.42    2.34
  -3  -2 -15    1.92    0.67
  -4  -1 -15    0.02    0.70
  -4   8  15   -0.03    0.72
  -4   8  15    0.78    1.02
  -3   7  15    2.50    0.77
  -3   7  15    0.76    0.56
  -2   6  15    0.01    0.37
  -2   6  15    0.17    0.60
   2  -6 -15    0.64    0.35
  -1   5  15    1.80    0.38
  -1   5  15    2.82    0.54
   1  -5 -15    2.81    0.52
   0   4  15  151.31   12.69
   0   4  15  156.52   11.05
   0  -4 -15  173.02   11.72
  -1  -3 -15    3.59    0.54
  -2  -2 -15   11.72    1.16
  -3  -1 -15    0.01    0.54
  -4   0 -15    0.68    0.68
  -4   7  15   -0.31    0.83
  -4   7  15   -1.45    0.66
  -3   6  15    1.71    0.74
  -3   6  15    1.12    0.55
  -2   5  15   14.12    1.17
  -2   5  15   13.92    1.50
   2  -5 -15   14.09    1.24
  -1   4  15   11.48    1.14
  -1   4  15    9.74    0.87
   1  -4 -15   10.75    1.05
   0   3  15   22.63    1.75
   0   3  15   16.87    1.45
   0  -3 -15   17.65    1.63
  -1  -2 -15   50.86    3.86
  -2  -1 -15   10.84    1.14
  -3   0 -15    4.02    0.77
  -4   1 -15   -0.20    0.93
  -4   1 -15    0.01    0.74
  -4   6  15    1.71    0.74
  -4   6  15    2.67    0.95
  -3   5  15   12.27    1.59
  -3   5  15   14.61    1.27
   3  -5 -15   14.78    1.29
  -2   4  15   37.28    2.81
  -2   4  15   42.61    3.37
   2  -4 -15   40.05    3.01
  -1   3  15    0.90    0.28
  -1   3  15    1.27    0.46
   1  -3 -15   -0.08    0.36
   0   2  15    9.81    1.01
   0  -2 -15    6.31    0.85
  -1  -1 -15   -0.19    0.38
  -2   0 -15    0.19    0.46
  -3   1 -15   -0.22    0.58
  -4   2 -15    0.72    0.80
  -4   2 -15   -0.30    0.81
  -4   5  15    1.25    0.70
  -4   5  15    0.63    0.86
  -3   4  15    0.20    0.73
  -3   4  15    0.49    0.45
   3  -4 -15    1.19    0.46
  -2   3  15    1.19    0.62
  -2   3  15    1.38    0.35
   2  -3 -15    1.33    0.40
  -1   2  15   81.38    5.33
  -1   2  15   83.95    6.20
   1  -2 -15   64.95    5.69
   0   1  15    3.32    0.69
   0  -1 -15    3.80    0.63
  -1   0 -15    8.53    0.95
  -2   1 -15    9.99    1.12
  -3   2 -15    1.23    0.63
  -4   3 -15    0.61    0.89
  -4   3 -15    1.38    0.85
  -4   4  15   -0.53    0.59
  -4   4  15    0.92    0.97
  -3   3  15    1.50    0.83
  -3   3  15    1.92    0.48
   3  -3 -15    1.92    0.51
  -2   2  15    3.61    0.69
  -2   2  15    3.27    0.41
   2  -2 -15    3.10    0.54
  -1   1  15    4.68    0.72
  -1   1  15    4.08    0.41
   1  -1 -15    4.53    0.62
   0   0  15    0.56    0.48
   0   0 -15    0.51    0.45
  -1   1 -15    0.14    0.46
  -2   2 -15   14.09    1.43
  -3   3 -15    1.05    0.73
  -3   3 -15    0.87    0.70
  -4   4 -15   -0.17    0.84
  -4   4 -15    0.31    0.87
  -4   3  15   -0.04    0.85
  -4   3  15   -1.06    0.58
  -3   2  15    0.52    0.78
  -3   2  15    0.65    0.42
   3  -2 -15    1.35    0.50
  -2   1  15   20.10    1.85
  -2   1  15   18.60    1.41
   2  -1 -15   20.13    1.64
  -1   0  15    0.79    0.20
  -1   0  15    0.61    0.46
   1   0 -15    0.09    0.17
   1   0 -15    0.27    0.39
   0  -1  15    3.46    0.70
   0   1 -15    2.89    0.54
  -1   2 -15   59.81    4.57
  -2   3 -15   21.44    1.94
  -3   4 -15    3.18    0.82
  -3   4 -15    1.38    0.76
  -4   5 -15   -0.19    0.94
  -4   5 -15    0.34    0.89
  -4   2  15    1.46    0.63
  -4   2  15    2.60    1.05
  -3   1  15    0.35    0.38
  -3   1  15    1.05    0.70
   3  -1 -15    0.85    0.52
  -2   0  15    0.38    0.55
  -2   0  15   -0.41    0.22
   2   0 -15    0.23    0.40
  -1  -1  15    4.36    0.70
   1   1 -15    4.63    0.62
   0  -2  15   10.22    1.07
   0   2 -15    6.47    0.83
  -1   3 -15    4.24    0.69
  -2   4 -15   25.88    2.12
  -2   4 -15   21.41    2.03
  -3   5 -15    4.62    0.97
  -3   5 -15    4.48    0.99
  -4   6 -15    3.40    1.10
  -4   6 -15    4.33    1.16
  -4   1  15    5.84    1.25
  -3   0  15   10.82    1.34
  -3   0  15    9.86    0.87
   3   0 -15    9.05    1.06
  -2  -1  15   18.78    1.75
  -2  -1  15   18.70    1.34
   2   1 -15   19.41    1.66
  -1  -2  15   72.16    6.44
   1   2 -15   89.21    5.97
   0  -3  15   23.07    1.84
   0   3 -15   16.18    1.66
  -1   4 -15   13.55    1.33
  -1   4 -15   18.80    1.52
  -2   5 -15    0.27    0.58
  -2   5 -15   -0.15    0.58
  -3   6 -15    1.75    0.84
  -3   6 -15    2.51    0.83
  -4   7 -15    1.06    0.99
  -4   7 -15   -1.40    0.89
  -4   0  15   -0.43    0.92
   4   0 -15   -0.09    0.63
  -3  -1  15    2.02    0.80
  -3  -1  15    0.53    0.36
   3   1 -15    0.70    0.54
  -2  -2  15    3.48    0.30
  -2  -2  15    3.58    0.68
   2   2 -15    3.86    0.64
  -1  -3  15    1.76    0.60
   1   3 -15    1.16    0.41
   0  -4  15  177.48   13.26
   0   4 -15  156.17   12.19
   0   4 -15  166.26   11.46
  -1   5 -15   18.45    1.61
  -1   5 -15   22.09    1.79
  -2   6 -15    7.96    1.00
  -2   6 -15    6.29    0.94
  -3   7 -15    0.33    0.71
  -3   7 -15    0.99    0.71
  -4   8 -15    1.91    0.99
  -4   8 -15    2.30    1.06
  -4  -1  15    3.80    1.10
   4   1 -15    5.16    0.91
  -3  -2  15    0.83    0.34
  -3  -2  15    1.61    0.80
   3   2 -15    1.45    0.58
  -2  -3  15    0.95    0.55
   2   3 -15    0.65    0.48
  -1  -4  15    6.36    0.90
   0   5 -15    7.98    0.70
   0   5 -15    7.46    0.88
  -1   6 -15    5.74    0.70
  -1   6 -15    6.16    0.85
  -2   7 -15    0.92    0.60
  -2   7 -15    0.61    0.60
  -3   8 -15    2.91    0.88
  -3   8 -15    1.87    0.80
  -4   9 -15   -0.67    0.95
  -4  -2  15    1.12    0.95
   4   2 -15    2.02    0.79
  -3  -3  15    2.83    0.81
  -3  -3  15    1.21    0.34
   3   3 -15    2.67    0.67
  -2  -4  15   40.61    3.38
   2   4 -15   39.78    3.17
  -1  -5  15    1.77    0.63
   1   5 -15    3.01    0.58
   0   6 -15    0.44    0.25
   0   6 -15    1.05    0.47
  -1   7 -15    2.31    0.63
  -1   7 -15    2.51    0.51
  -2   8 -15    0.25    0.59
  -2   8 -15   -0.08    0.55
  -3   9 -15    3.43    0.89
  -3   9 -15    2.49    0.92
  -4  10 -15    0.37    0.90
  -4  -3  15   -0.73    0.88
   4   3 -15    0.55    0.74
  -3  -4  15    0.52    0.74
   3   4 -15    1.01    0.61
  -2  -5  15   14.24    1.38
   2   5 -15   11.18    1.27
  -1  -6  15   10.33    1.15
   1   6 -15    8.95    1.01
   0   7 -15    0.53    0.46
   0   7 -15    0.39    0.25
  -1   8 -15    6.17    0.75
  -1   8 -15    6.62    0.87
  -2   9 -15    1.34    0.65
  -2   9 -15    0.40    0.61
  -3  10 -15    1.00    0.82
  -3  10 -15    0.15    0.70
  -4  -4  15   -0.63    0.87
   4   4 -15    0.11    0.74
  -3  -5  15   14.89    1.59
   3   5 -15   13.08    1.46
  -2  -6  15    0.60    0.61
   2   6 -15   -0.31    0.54
  -1  -7  15   10.38    1.18
   1   7 -15   10.04    1.09
   0   8 -15   68.07    4.84
   0   8 -15   71.65    5.25
  -1   9 -15    1.63    0.57
  -1   9 -15    2.29    0.51
  -2  10 -15    1.34    0.64
  -2  10 -15    1.08    0.63
  -3  11 -15   -0.60    0.79
  -3  11 -15    0.28    0.70
  -4  -5  15   -0.01    0.89
   4   5 -15    0.82    0.82
  -3  -6  15    1.78    0.78
   3   6 -15    1.79    0.72
  -2  -7  15    0.49    0.61
   2   7 -15    0.16    0.60
  -1  -8  15    3.74    0.74
   1   8 -15    2.17    0.61
   0   9 -15    1.05    0.51
   0   9 -15    0.88    0.31
  -1  10 -15   22.24    1.77
  -1  10 -15   21.85    1.95
  -2  11 -15    7.13    0.95
  -2  11 -15    7.47    1.01
  -3  12 -15    0.75    0.87
  -3  12 -15    1.09    0.69
  -4  -6  15    2.13    0.98
   4   6 -15    3.80    0.95
  -3  -7  15    1.27    0.76
   3   7 -15    1.50    0.73
  -2  -8  15   11.10    1.34
   2   8 -15   12.57    1.35
  -1  -9  15    6.50    1.00
   1   9 -15    7.88    0.59
   1   9 -15    4.91    0.85
   0  10 -15   39.60    2.77
   0  10 -15   37.14    3.05
  -1  11 -15    0.72    0.47
  -1  11 -15    0.75    0.56
  -2  12 -15   13.45    1.36
  -2  12 -15   10.97    1.26
  -3  13 -15    0.26    0.70
  -3  13 -15    1.30    0.77
  -4  -7  15   -0.33    0.88
   4   7 -15   -0.04    0.77
  -3  -8  15    8.32    1.17
   3   8 -15    8.05    1.20
  -2  -9  15    6.62    1.02
   2   9 -15    7.51    1.04
  -1 -10  15   57.74    4.82
   1  10 -15   61.46    4.08
   1  10 -15   54.60    4.52
   0  11 -15    4.92    0.57
   0  11 -15    4.45    0.83
  -1  12 -15    7.31    0.85
  -1  12 -15    6.71    0.95
  -2  13 -15    1.15    0.67
  -2  13 -15    0.81    0.66
  -3  14 -15    3.53    0.96
  -3  14 -15    2.40    0.80
  -4  -8  15    2.09    1.02
   4   8 -15    0.80    0.90
  -3  -9  15    3.27    0.87
   3   9 -15    2.72    0.86
  -2 -10  15    6.62    1.04
   2  10 -15    9.76    1.11
  -1 -11  15    4.89    0.98
   1  11 -15    7.18    0.62
   1  11 -15    5.33    0.94
   0  12 -15    6.34    0.92
   0  12 -15    6.75    0.70
  -1  13 -15    4.19    0.81
  -1  13 -15    3.19    0.65
  -2  14 -15    1.82    0.74
  -2  14 -15    1.98    0.69
  -3  15 -15    0.10    0.87
  -4  -9  15    2.14    0.99
   4   9 -15    2.65    0.98
  -3 -10  15    3.76    0.92
   3  10 -15    3.58    0.93
  -2 -11  15    0.54    0.75
   2  11 -15    0.67    0.63
   1  12 -15   16.45    1.29
   1  12 -15   15.31    1.66
   0  13 -15    0.60    0.43
   0  13 -15    0.76    0.68
  -1  14 -15   -0.49    0.64
  -1  14 -15    0.00    0.52
  -2  15 -15    3.37    0.85
  -2  15 -15    3.84    0.85
  -3  16 -15    0.18    0.87
  -4 -10  15   -0.43    0.91
   4  10 -15    0.72    0.93
  -3 -11  15    1.55    0.82
   3  11 -15    0.16    0.82
  -2 -12  15   12.54    1.35
   2  12 -15    9.56    1.32
   1  13 -15    3.60    0.54
   1  13 -15    3.90    0.81
   0  14 -15    8.78    0.92
   0  14 -15   10.29    1.23
  -1  15 -15   -0.28    0.63
  -1  15 -15    0.16    0.58
  -2  16 -15   -0.21    0.72
  -2  16 -15    0.41    0.71
  -4 -11  15   -0.05    0.98
  -3 -12  15    1.06    0.87
   3  12 -15    0.73    0.90
  -2 -13  15   15.97    1.66
   2  13 -15   15.54    1.74
   1  14 -15    0.82    0.44
   1  14 -15   -0.60    0.70
   0  15 -15    0.13    0.72
   0  15 -15    0.65    0.49
  -1  16 -15   10.05    1.11
  -1  16 -15   10.04    1.28
  -2  17 -15    3.03    0.87
  -2  17 -15    4.59    0.96
  -3 -13  15    0.87    0.76
   3  13 -15    0.17    0.88
  -2 -14  15   -0.48    0.76
   2  14 -15    0.23    0.80
   1  15 -15    2.69    0.56
   1  15 -15    3.12    0.95
   0  16 -15    1.32    0.81
   0  16 -15   -0.02    0.50
  -1  17 -15    7.70    1.03
  -1  17 -15    9.12    1.25
  -2  18 -15    2.49    0.89
  -2  18 -15    0.80    0.81
  -3 -14  15    4.62    1.04
   3  14 -15    3.07    1.08
  -2 -15  15    2.02    0.82
   2  15 -15    1.32    0.89
   1  16 -15   21.86    1.77
   1  16 -15   21.69    2.20
   0  17 -15    7.72    0.93
   0  17 -15   10.60    1.30
  -1  18 -15   -0.54    0.79
  -1  18 -15   -0.93    0.61
  -2  19 -15   -0.46    0.79
  -2  19 -15    0.59    0.81
  -3 -15  15    1.61    1.01
   3  15 -15    0.44    0.98
   2  16 -15    1.46    0.93
   1  17 -15    0.64    0.89
   0  18 -15    2.12    0.63
   0  18 -15    3.60    0.98
  -1  19 -15    4.24    1.04
  -1  19 -15    2.69    0.78
   3  16 -15    1.28    0.97
   2  17 -15    0.81    0.98
   1  18 -15   -1.44    0.84
   0  19 -15    9.47    1.32
   0  19 -15    5.66    0.87
  -1  20 -15    1.68    0.88
  -1  20 -15    0.79    0.74
   2  18 -15    7.36    1.42
   1  19 -15   -0.63    0.93
   0  20 -15   -1.02    0.59
   0  20 -15    0.32    0.93
  -1  21 -15    1.52    0.81
  -1  21 -15    2.66    1.00
   2  19 -15    0.56    1.11
   1  20 -15    0.98    0.97
   0  21 -15    0.11    0.68
   0  21 -15    0.23    0.91
   1  21 -15    1.06    1.09
   0  22 -15    3.36    0.85
   0  22 -15    4.03    1.21
   1  21  16   -0.67    0.92
  -1 -21 -16   -0.56    0.79
   0  21  16   -0.99    0.70
   0 -21 -16   -0.48    0.71
   1  20  16    0.35    0.94
  -1 -20 -16    0.51    0.78
   2  19  16   -0.42    1.01
  -2 -19 -16    1.64    0.96
  -1  21  16    0.62    0.76
   0  20  16   -0.03    0.81
   0 -20 -16   -0.29    0.66
   1  19  16    1.63    0.99
  -1 -19 -16    3.20    0.92
   2  18  16    0.87    1.04
  -2 -18 -16    0.66    0.92
  -1  20  16    0.30    0.83
   0  19  16    0.33    0.70
   0 -19 -16    0.21    0.64
   1  18  16    2.78    0.89
  -1 -18 -16    1.52    0.80
   2  17  16   -0.28    0.96
  -2 -17 -16   -0.15    0.83
  -3 -16 -16    1.49    1.02
  -1  19  16    0.81    0.84
   0  18  16   -0.54    0.65
   0 -18 -16   -0.26    0.56
   1  17  16    1.68    0.88
  -1 -17 -16    2.81    0.82
   2  16  16   -0.21    0.85
  -2 -16 -16    1.21    0.79
  -3 -15 -16   -0.91    0.88
  -2  19  16    1.60    0.86
  -2  19  16    3.99    0.93
  -1  18  16    1.81    0.74
  -1  18  16    2.51    0.86
   0  17  16   10.40    1.30
   0 -17 -16   13.85    1.34
   1  16  16    0.46    0.83
  -1 -16 -16    2.76    0.78
   2  15  16    4.71    1.11
  -2 -15 -16    5.07    0.96
  -3 -14 -16    0.63    0.90
  -2  18  16    0.13    0.80
  -2  18  16   -0.09    0.74
  -1  17  16    7.85    1.09
  -1  17  16    7.85    1.01
   1 -17 -16    6.56    0.83
   0  16  16    0.29    0.56
   0  16  16    1.18    0.65
   0 -16 -16    0.82    0.56
   1  15  16    2.22    0.80
  -1 -15 -16    1.37    0.65
  -2 -14 -16    1.68    0.83
  -3 -13 -16    6.15    1.20
  -2  17  16   10.07    1.26
  -2  17  16   12.92    1.45
  -1  16  16    0.49    0.72
  -1  16  16    0.91    0.63
   1 -16 -16    0.63    0.45
   0  15  16   15.69    1.50
   0  15  16   14.35    1.46
   0 -15 -16   17.01    1.55
   1  14  16    2.02    0.85
  -1 -14 -16    3.00    0.75
  -2 -13 -16    0.03    0.62
  -3 -12 -16    0.16    0.80
  -2  16  16    0.85    0.64
  -2  16  16    0.12    0.76
  -1  15  16    3.36    0.77
  -1  15  16    3.68    0.77
   1 -15 -16    3.75    0.60
   0  14  16   22.83    2.16
   0  14  16   26.30    2.08
   0 -14 -16   27.02    2.12
   1  13  16   10.42    1.31
  -1 -13 -16   11.02    1.23
  -2 -12 -16    2.32    0.73
  -3 -11 -16    0.77    0.80
  -3  16  16   -0.86    0.86
  -3  16  16    0.40    0.78
  -2  15  16    0.89    0.70
  -2  15  16    1.82    0.78
  -1  14  16    5.08    0.82
  -1  14  16    4.36    0.81
   1 -14 -16    4.69    0.66
   0  13  16    0.43    0.53
   0  13  16   -0.17    0.60
   0 -13 -16    0.88    0.50
   1  12  16    8.22    1.12
  -1 -12 -16    7.46    0.98
  -2 -11 -16    4.03    0.81
  -3 -10 -16   -0.08    0.69
  -4  -9 -16   -0.18    0.86
  -3  15  16    1.82    0.83
  -3  15  16    1.95    0.95
  -2  14  16   -0.56    0.61
  -2  14  16    0.11    0.67
  -1  13  16    0.62    0.58
  -1  13  16    0.79    0.60
   1 -13 -16    0.59    0.43
   0  12  16   28.00    2.17
   0  12  16   25.31    2.39
   0 -12 -16   31.33    2.29
   1  11  16    5.81    0.97
  -1 -11 -16    7.95    0.95
  -2 -10 -16    1.13    0.69
  -3  -9 -16    2.60    0.89
  -4  -8 -16    0.52    0.90
  -3  14  16    0.58    0.76
  -3  14  16    0.91    0.87
  -2  13  16    0.53    0.61
  -2  13  16    0.28    0.67
  -1  12  16    3.68    0.72
  -1  12  16    3.37    0.74
   1 -12 -16    4.27    0.62
   0  11  16    0.46    0.54
   0  11  16    0.70    0.54
   0 -11 -16    0.74    0.43
   1  10  16    4.01    0.84
  -1 -10 -16    4.86    0.75
  -2  -9 -16   -0.05    0.62
  -3  -8 -16    0.82    0.66
  -4  -7 -16    4.43    1.07
  -3  13  16    0.63    0.87
  -3  13  16   -0.70    0.66
  -2  12  16    0.13    0.68
  -2  12  16    2.08    0.61
  -1  11  16   18.96    1.62
  -1  11  16   20.33    1.85
   1 -11 -16   18.90    1.69
   0  10  16    4.63    0.70
   0  10  16    4.46    0.75
   0 -10 -16    4.78    0.66
   1   9  16    2.31    0.63
  -1  -9 -16    1.22    0.49
  -2  -8 -16    0.95    0.63
  -3  -7 -16    2.05    0.71
  -4  -6 -16    0.49    0.90
  -3  12  16    0.46    0.67
  -3  12  16    0.76    0.86
  -2  11  16    1.15    0.70
  -2  11  16    0.24    0.55
  -1  10  16   -0.60    0.48
  -1  10  16    0.76    0.56
   1 -10 -16    0.24    0.44
   0   9  16   27.03    2.05
   0   9  16   22.98    2.29
   0  -9 -16   30.03    2.14
   1   8  16    6.32    0.87
  -1  -8 -16    4.20    0.69
  -2  -7 -16   30.62    2.52
  -3  -6 -16    0.72    0.71
  -4  -5 -16    0.20    0.84
  -3  11  16   11.06    1.48
  -3  11  16   10.38    1.15
  -2  10  16   -0.19    0.52
  -2  10  16    1.04    0.64
   2 -10 -16    0.95    0.37
  -1   9  16    1.28    0.53
  -1   9  16    2.15    0.58
   1  -9 -16    0.87    0.48
   0   8  16   23.08    1.74
   0   8  16   21.95    1.97
   0  -8 -16   21.03    1.80
   1   7  16    0.06    0.47
  -1  -7 -16    0.70    0.42
  -2  -6 -16    1.59    0.57
  -3  -5 -16    5.64    0.98
  -4  -4 -16    0.02    0.82
  -3  10  16    1.62    0.85
  -3  10  16   -0.45    0.55
  -2   9  16   52.68    3.59
  -2   9  16   51.17    4.20
   2  -9 -16   46.42    3.72
  -1   8  16    0.53    0.50
  -1   8  16    0.66    0.44
   1  -8 -16    0.33    0.42
   0   7  16   11.44    1.08
   0   7  16   12.57    1.26
   0  -7 -16   11.99    1.15
  -1  -6 -16   35.15    2.77
  -2  -5 -16    1.39    0.53
  -3  -4 -16    0.32    0.67
  -4  -3 -16   -0.60    0.75
  -4  10  16    0.96    1.05
  -4  10  16   -0.79    0.78
  -3   9  16    0.05    0.69
  -3   9  16   -0.22    0.55
  -2   8  16    3.31    0.80
  -2   8  16    2.75    0.57
   2  -8 -16    2.78    0.47
  -1   7  16    0.80    0.56
  -1   7  16    0.74    0.45
   1  -7 -16    1.29    0.50
   0   6  16    0.33    0.38
   0   6  16    0.96    0.54
   0  -6 -16    0.64    0.40
  -1  -5 -16   35.88    2.80
  -2  -4 -16    5.59    0.80
  -3  -3 -16    0.64    0.65
  -4  -2 -16    1.51    0.85
  -4   9  16    0.71    1.01
  -4   9  16    0.04    0.77
  -3   8  16    4.01    1.01
  -3   8  16    5.21    0.75
  -2   7  16    0.98    0.46
  -2   7  16    1.29    0.69
   2  -7 -16    1.07    0.38
  -1   6  16   11.49    1.04
  -1   6  16   12.45    1.27
   1  -6 -16   12.96    1.22
   0   5  16   22.88    1.95
   0   5  16   19.73    1.66
   0  -5 -16   22.77    1.83
  -1  -4 -16   20.93    1.77
  -2  -3 -16    0.36    0.48
  -3  -2 -16    0.47    0.64
  -4  -1 -16    2.59    0.89
  -4   8  16    0.37    0.98
  -4   8  16    0.63    0.73
  -3   7  16    0.02    0.79
  -3   7  16    1.10    0.55
  -2   6  16    1.97    0.47
  -2   6  16    2.93    0.77
   2  -6 -16    2.74    0.47
  -1   5  16   16.22    1.30
  -1   5  16   17.73    1.59
   1  -5 -16   16.43    1.46
   0   4  16    4.94    0.76
   0   4  16    3.10    0.52
   0  -4 -16    3.86    0.63
  -1  -3 -16   11.44    1.11
  -2  -2 -16    5.43    0.75
  -3  -1 -16    5.28    0.89
  -4   0 -16    0.35    0.79
  -4   7  16    0.25    0.85
  -4   7  16    0.29    0.69
  -3   6  16    0.18    0.79
  -3   6  16    0.45    0.47
  -2   5  16   38.63    3.23
  -2   5  16   36.34    2.69
   2  -5 -16   38.34    2.89
  -1   4  16    2.71    0.60
  -1   4  16    2.81    0.41
   1  -4 -16    3.43    0.57
   0   3  16    5.36    0.68
   0   3  16    9.66    0.96
   0  -3 -16    5.52    0.81
  -1  -2 -16    6.16    0.78
  -2  -1 -16   22.05    1.91
  -3   0 -16    0.02    0.57
  -4   1 -16    1.65    0.85
  -4   1 -16   -0.31    0.86
  -4   6  16    0.24    0.86
  -4   6  16    0.45    0.68
  -3   5  16    0.12    0.48
  -3   5  16   -0.07    0.77
   3  -5 -16    1.11    0.45
  -2   4  16    1.42    0.61
  -2   4  16    0.73    0.37
   2  -4 -16    1.68    0.43
  -1   3  16  107.07    8.31
  -1   3  16  101.44    7.17
   1  -3 -16  103.27    7.66
   0   2  16   12.05    1.28
   0  -2 -16   12.18    1.24
  -1  -1 -16   32.23    2.57
  -2   0 -16   23.32    1.98
  -3   1 -16    7.72    1.06
  -4   2 -16    1.00    0.92
  -4   2 -16    0.63    0.86
  -4   5  16   -0.38    0.81
  -4   5  16   -0.14    0.64
  -3   4  16    2.92    0.54
  -3   4  16    2.52    0.88
   3  -4 -16    1.83    0.53
  -2   3  16   27.85    2.34
  -2   3  16   24.36    1.89
   2  -3 -16   27.45    2.10
  -1   2  16    4.57    0.45
  -1   2  16    6.04    0.80
   1  -2 -16    2.98    0.60
   0   1  16   44.48    3.59
   0  -1 -16   41.29    3.34
  -1   0 -16    0.04    0.42
  -2   1 -16   20.02    1.84
  -3   2 -16    1.50    0.69
  -4   3 -16    0.31    0.89
  -4   3 -16   -1.26    0.93
  -4   4  16    1.56    0.68
  -4   4  16    0.31    0.97
  -3   3  16   17.76    1.89
  -3   3  16   18.37    1.48
   3  -3 -16   18.61    1.63
  -2   2  16    1.28    0.65
  -2   2  16    1.56    0.34
   2  -2 -16    1.41    0.48
  -1   1  16    4.04    0.73
  -1   1  16    3.93    0.41
   1  -1 -16    3.42    0.59
   0   0  16   34.23    2.63
   0   0 -16   26.32    2.40
  -1   1 -16   31.59    2.56
  -2   2 -16    4.63    0.85
  -3   3 -16    0.58    0.73
  -3   3 -16   -1.11    0.75
  -4   4 -16    0.62    0.98
  -4   4 -16    0.37    0.85
  -4   3  16    1.43    0.98
  -3   2  16    0.27    0.66
  -3   2  16    0.06    0.41
   3  -2 -16    0.32    0.48
  -2   1  16    4.76    0.81
  -2   1  16    3.07    0.39
   2  -1 -16    3.68    0.60
  -1   0  16   -0.01    0.52
  -1   0  16    0.14    0.21
   1   0 -16   -0.20    0.17
   1   0 -16   -0.36    0.38
   0  -1  16   38.90    3.32
   0   1 -16   40.73    3.12
  -1   2 -16    6.43    0.89
  -2   3 -16   -0.15    0.59
  -3   4 -16    1.50    0.84
  -3   4 -16    0.58    0.74
  -4   5 -16    1.69    1.00
  -4   5 -16    0.35    0.88
  -4   2  16    1.29    1.03
  -3   1  16    3.36    0.51
  -3   1  16    4.07    0.95
   3  -1 -16    3.75    0.69
  -2   0  16    0.83    0.62
  -2   0  16    0.33    0.23
   2   0 -16    0.16    0.41
  -1  -1  16    3.87    0.71
   1   1 -16    2.04    0.23
   1   1 -16    5.53    0.64
   0  -2  16   13.43    1.32
   0   2 -16    9.77    1.13
  -1   3 -16   12.74    1.28
  -2   4 -16    4.57    0.81
  -2   4 -16    5.89    0.91
  -3   5 -16    2.75    0.86
  -3   5 -16    5.20    1.00
  -4   6 -16   -0.28    0.81
  -4   6 -16   -0.47    0.96
  -4   1  16    1.27    1.03
  -3   0  16    0.32    0.71
  -3   0  16   -0.28    0.35
   3   0 -16   -0.18    0.50
  -2  -1  16    3.99    0.78
  -2  -1  16    4.09    0.37
   2   1 -16    3.98    0.67
  -1  -2  16    3.99    0.77
   1   2 -16    4.48    0.67
   0  -3  16    6.02    0.85
   0   3 -16    5.09    0.75
  -1   4 -16   16.22    1.55
  -1   4 -16   23.04    1.76
  -2   5 -16    0.47    0.55
  -2   5 -16    0.69    0.58
  -3   6 -16    0.46    0.78
  -3   6 -16   -0.02    0.75
  -4   7 -16    2.66    0.98
  -4   7 -16    3.31    1.07
  -4   0  16    2.00    1.04
  -3  -1  16    4.06    0.49
  -3  -1  16    3.46    0.93
   3   1 -16    3.40    0.71
  -2  -2  16    2.66    0.65
   2   2 -16    2.10    0.59
  -1  -3  16   78.53    6.36
   0  -4  16    4.46    0.73
   0   4 -16    1.68    0.53
   0   4 -16    3.80    0.43
  -1   5 -16   38.07    2.90
  -1   5 -16   40.26    3.09
  -2   6 -16    1.90    0.63
  -2   6 -16    3.04    0.74
  -3   7 -16    1.01    0.82
  -3   7 -16    2.00    0.85
  -4   8 -16   -0.26    0.93
  -4   8 -16   -0.39    0.85
  -4  -1  16    2.15    0.90
   4   1 -16    2.08    0.77
  -3  -2  16    0.91    0.79
  -3  -2  16   -0.58    0.32
   3   2 -16    0.07    0.57
  -2  -3  16   24.68    2.24
   2   3 -16   26.62    2.18
  -1  -4  16    0.38    0.51
   1   4 -16    2.67    0.52
   0   5 -16   20.05    1.82
   0   5 -16   22.68    1.61
  -1   6 -16   35.69    2.68
  -1   6 -16   36.07    2.88
  -2   7 -16   32.88    2.69
  -2   7 -16   31.33    2.53
  -3   8 -16    0.43    0.70
  -3   8 -16   -0.34    0.78
  -4   9 -16    1.73    0.96
  -4   9 -16    0.60    1.04
  -4  -2  16    1.95    1.02
   4   2 -16    1.59    0.75
  -3  -3  16   21.18    2.05
   3   3 -16   19.16    1.89
  -2  -4  16    1.76    0.61
   2   4 -16    0.62    0.57
  -1  -5  16   12.86    1.46
   1   5 -16   17.21    1.45
   0   6 -16    0.23    0.47
   0   6 -16    0.49    0.26
  -1   7 -16    0.85    0.43
  -1   7 -16   -0.48    0.52
  -2   8 -16    1.08    0.63
  -2   8 -16    1.69    0.70
  -3   9 -16    3.27    0.89
  -3   9 -16    3.17    0.93
  -4  -3  16    2.14    1.06
   4   3 -16    1.14    0.78
  -3  -4  16    3.65    0.90
   3   4 -16    1.92    0.72
  -2  -5  16   37.90    3.36
   2   5 -16   41.93    3.19
  -1  -6  16   13.21    1.41
   1   6 -16   13.73    1.35
   0   7 -16   13.35    1.09
   0   7 -16   15.02    1.41
  -1   8 -16    5.21    0.83
  -1   8 -16    7.22    0.78
  -2   9 -16    0.00    0.62
  -2   9 -16    0.15    0.65
  -3  10 -16    0.25    0.77
  -3  10 -16    0.84    0.77
  -4  -4  16    1.31    1.01
   4   4 -16    2.22    0.85
  -3  -5  16    2.16    0.83
   3   5 -16    1.13    0.67
  -2  -6  16    2.39    0.75
   2   6 -16    1.89    0.67
  -1  -7  16    1.09    0.63
   1   7 -16    0.73    0.54
   0   8 -16   23.05    1.97
   0   8 -16   23.19    1.71
  -1   9 -16    2.05    0.53
  -1   9 -16    2.31    0.61
  -2  10 -16    1.49    0.63
  -2  10 -16    1.66    0.65
  -3  11 -16    0.52    0.79
  -3  11 -16   -0.36    0.66
  -4  -5  16   -0.12    0.89
   4   5 -16   -0.49    0.73
  -3  -6  16    0.38    0.77
   3   6 -16    1.60    0.69
  -2  -7  16    1.11    0.72
   2   7 -16    1.64    0.69
  -1  -8  16    0.69    0.68
   1   8 -16    0.36    0.56
   0   9 -16   27.46    2.09
   0   9 -16   31.28    2.43
  -1  10 -16    5.89    0.91
  -1  10 -16    6.52    0.78
  -2  11 -16    5.79    0.87
  -2  11 -16    6.38    0.95
  -3  12 -16    0.06    0.83
  -3  12 -16    0.97    0.76
  -4  -6  16    0.75    0.96
   4   6 -16    1.65    0.83
  -3  -7  16   -0.21    0.72
   3   7 -16    0.86    0.70
  -2  -8  16    1.37    0.76
   2   8 -16    2.48    0.73
  -1  -9  16    1.96    0.71
   1   9 -16    1.48    0.66
   0  10 -16    5.34    0.60
   0  10 -16    6.50    0.92
  -1  11 -16    7.79    0.90
  -1  11 -16    8.80    1.09
  -2  12 -16    2.56    0.71
  -2  12 -16    4.44    0.85
  -3  13 -16    7.60    1.24
  -3  13 -16    7.50    1.13
  -4  -7  16    0.77    0.96
   4   7 -16    1.56    0.93
  -3  -8  16    2.58    0.90
   3   8 -16    4.73    0.96
  -2  -9  16   28.76    2.59
  -1 -10  16    0.26    0.67
   1  10 -16    0.87    0.64
   0  11 -16    0.59    0.37
   0  11 -16    1.45    0.66
  -1  12 -16   10.48    1.17
  -1  12 -16    8.57    0.97
  -2  13 -16    0.82    0.63
  -2  13 -16    0.16    0.64
  -3  14 -16    1.76    0.80
  -3  14 -16    0.52    0.76
  -4  -8  16    0.60    0.96
   4   8 -16    0.90    0.87
  -3  -9  16    0.33    0.80
   3   9 -16    0.62    0.78
  -2 -10  16    1.00    0.69
   2  10 -16    0.21    0.71
  -1 -11  16   18.66    1.94
   1  11 -16   22.78    1.52
   1  11 -16   17.24    1.90
   0  12 -16   30.20    2.27
   0  12 -16   31.62    2.58
  -1  13 -16   13.50    1.29
  -1  13 -16   14.35    1.47
  -2  14 -16    4.30    0.90
  -2  14 -16    3.59    0.83
  -3  15 -16   -0.40    0.84
  -4  -9  16   -0.76    0.97
   4   9 -16    1.43    0.93
  -3 -10  16    0.09    0.85
   3  10 -16    0.49    0.78
  -2 -11  16    0.94    0.79
   2  11 -16    0.74    0.76
   1  12 -16    5.25    0.56
   1  12 -16    4.97    0.90
   0  13 -16    1.30    0.73
   0  13 -16    0.04    0.43
  -1  14 -16    2.71    0.85
  -1  14 -16    3.83    0.70
  -2  15 -16    8.23    1.12
  -2  15 -16    7.42    1.13
  -3  16 -16    0.67    0.81
  -4 -10  16    0.82    0.99
   4  10 -16    0.80    0.91
  -3 -11  16   10.21    1.33
   3  11 -16    9.20    1.35
  -2 -12  16    1.55    0.80
   2  12 -16    0.95    0.80
   1  13 -16    1.24    0.40
   1  13 -16   -0.22    0.73
   0  14 -16   23.00    1.96
   0  14 -16   29.52    2.34
  -1  15 -16    2.11    0.81
  -1  15 -16    3.68    0.72
  -2  16 -16   -0.02    0.71
  -2  16 -16    0.92    0.77
  -3 -12  16    0.64    0.80
   3  12 -16    0.53    0.86
  -2 -13  16    1.22    0.82
   2  13 -16    1.31    0.83
   1  14 -16    5.53    1.05
   1  14 -16    6.68    0.71
   0  15 -16   14.08    1.30
   0  15 -16   17.49    1.71
  -1  16 -16    2.21    0.69
  -1  16 -16    2.38    0.81
  -2  17 -16    0.27    0.74
  -2  17 -16    0.38    0.75
  -3 -13  16   -0.51    0.76
   3  13 -16   -0.87    0.87
  -2 -14  16    0.08    0.83
   2  14 -16    1.10    0.83
   1  15 -16    4.61    0.97
   0  16 -16    0.36    0.82
   0  16 -16    0.53    0.50
  -1  17 -16    0.57    0.67
  -1  17 -16    2.02    0.84
  -2  18 -16    0.58    0.81
  -2  18 -16    1.88    0.85
  -3 -14  16    2.44    0.94
   3  14 -16   -0.53    0.91
  -2 -15  16    1.37    0.79
   2  15 -16    0.16    0.85
   1  16 -16    0.34    0.77
   0  17 -16    8.98    1.04
   0  17 -16   14.67    1.55
  -1  18 -16    1.64    0.75
  -1  18 -16    2.31    0.91
  -2  19 -16    2.44    0.94
  -2  19 -16    0.72    0.77
  -3 -15  16    1.94    1.04
   3  15 -16    1.49    1.07
   2  16 -16    1.51    0.85
   1  17 -16    7.10    1.17
   0  18 -16   -0.03    0.54
   0  18 -16   -0.44    0.89
  -1  19 -16    3.23    0.97
  -1  19 -16    1.44    0.77
   3  16 -16    0.14    1.04
   2  17 -16    9.35    1.41
   1  18 -16    3.14    1.00
   0  19 -16   -0.31    0.94
   0  19 -16   -0.85    0.56
  -1  20 -16    0.27    0.74
  -1  20 -16    2.21    1.02
   2  18 -16    0.49    0.92
   1  19 -16   -1.13    0.88
   0  20 -16   -0.13    0.61
   0  20 -16    1.00    0.95
  -1  21 -16   -0.53    0.76
   2  19 -16    2.93    1.12
   1  20 -16    0.11    1.04
   0  21 -16   -0.36    1.01
   0  21 -16   -0.41    0.67
   1  21 -16    0.67    1.13
   0  21  17   -0.15    0.85
   0 -21 -17    0.11    0.72
   1  20  17   -0.10    0.95
  -1 -20 -17    0.36    0.80
   0  20  17    1.46    0.78
   0 -20 -17    1.73    0.75
   1  19  17    0.04    0.91
  -1 -19 -17   -0.88    0.71
   2  18  17   -0.38    0.88
  -2 -18 -17    0.70    0.89
  -1  20  17   -0.15    0.83
   0  19  17    0.41    0.80
   0 -19 -17    1.55    0.71
   1  18  17    3.41    0.97
  -1 -18 -17    3.39    0.92
   2  17  17    1.04    1.03
  -2 -17 -17    0.35    0.87
  -1  19  17    3.05    0.94
   0  18  17    0.57    0.80
   0 -18 -17   -0.32    0.61
   1  17  17    3.45    0.95
  -1 -17 -17    5.35    0.97
   2  16  17    2.39    1.06
  -2 -16 -17    1.78    0.89
  -3 -15 -17    0.86    0.96
  -2  19  17   -0.35    0.81
  -2  19  17    0.45    0.85
  -1  18  17    0.34    0.70
  -1  18  17    0.79    0.81
   0  17  17    0.13    0.74
   0 -17 -17    0.31    0.61
   1  16  17    1.04    0.77
  -1 -16 -17    0.84    0.73
  -2 -15 -17    1.52    0.87
  -3 -14 -17    1.95    0.98
  -2  18  17    1.25    0.85
  -2  18  17    2.74    0.84
  -1  17  17   -0.20    0.67
  -1  17  17    1.08    0.78
   0  16  17    0.78    0.60
   0  16  17   -0.07    0.69
   0 -16 -17   -0.45    0.52
   1  15  17    2.14    0.79
  -1 -15 -17    2.32    0.72
  -2 -14 -17    2.49    0.85
  -3 -13 -17    0.53    0.78
  -2  17  17    0.84    0.81
  -2  17  17    0.53    0.79
  -1  16  17    7.62    1.02
  -1  16  17    8.94    1.10
   1 -16 -17    7.34    0.88
   0  15  17    2.44    0.69
   0  15  17    2.95    0.72
   0 -15 -17    2.95    0.66
   1  14  17   13.58    1.60
  -1 -14 -17   17.29    1.62
  -2 -13 -17    0.58    0.75
  -3 -12 -17    0.20    0.83
  -2  16  17    0.50    0.74
  -2  16  17   -0.04    0.70
  -1  15  17   17.62    1.56
  -1  15  17   17.22    1.65
   1 -15 -17   14.15    1.45
   0  14  17    6.76    0.90
   0  14  17    5.63    0.85
   0 -14 -17    5.80    0.82
   1  13  17   -0.16    0.71
  -1 -13 -17    0.15    0.62
  -2 -12 -17    3.87    0.89
  -3 -11 -17   -0.33    0.79
  -3  16  17    1.67    0.99
  -2  15  17   -0.16    0.70
  -2  15  17   -0.08    0.68
  -1  14  17    6.24    0.89
  -1  14  17    5.92    0.82
   1 -14 -17    4.08    0.70
   0  13  17   25.15    2.22
   0  13  17   24.00    2.03
   0 -13 -17   27.35    2.14
   1  12  17    2.00    0.74
  -1 -12 -17    3.63    0.73
  -2 -11 -17    3.35    0.86
  -3 -10 -17    0.14    0.75
  -3  15  17    1.88    0.94
  -3  15  17    1.74    0.83
  -2  14  17    0.91    0.76
  -2  14  17    0.30    0.63
  -1  13  17    0.93    0.65
  -1  13  17    0.73    0.61
   1 -13 -17    1.08    0.50
   0  12  17    4.23    0.75
   0  12  17    4.30    0.77
   0 -12 -17    3.18    0.66
   1  11  17    7.57    1.13
  -1 -11 -17   10.72    1.14
  -2 -10 -17   -0.57    0.56
  -3  -9 -17    2.67    0.89
  -4  -8 -17    0.23    0.87
  -3  14  17    1.35    0.94
  -3  14  17    1.23    0.75
  -2  13  17   11.66    1.36
  -2  13  17    9.83    1.12
  -1  12  17    0.34    0.56
  -1  12  17    0.47    0.60
   1 -12 -17    0.78    0.50
   0  11  17    1.51    0.55
   0  11  17    2.31    0.65
   0 -11 -17    3.03    0.60
   1  10  17   -0.44    0.59
  -1 -10 -17    0.34    0.54
  -2  -9 -17    0.02    0.57
  -3  -8 -17    4.25    0.86
  -4  -7 -17    0.51    0.89
  -3  13  17    0.34    0.86
  -3  13  17    0.27    0.72
  -2  12  17   -0.06    0.70
  -2  12  17    0.40    0.59
  -1  11  17   18.25    1.44
  -1  11  17   16.07    1.58
   1 -11 -17   13.82    1.46
   0  10  17    6.52    0.84
   0  10  17    8.62    0.95
   0 -10 -17    5.04    0.73
   1   9  17    2.48    0.72
  -1  -9 -17    1.75    0.57
  -2  -8 -17    7.59    0.98
  -3  -7 -17    0.83    0.66
  -4  -6 -17    0.47    0.88
  -3  12  17    7.82    1.02
  -3  12  17    7.65    1.26
  -2  11  17    0.41    0.55
  -2  11  17   -0.07    0.69
  -1  10  17    0.18    0.49
  -1  10  17    0.38    0.61
   1 -10 -17   -0.42    0.45
   0   9  17    9.17    1.05
   0   9  17    8.28    0.93
   0  -9 -17    7.62    0.91
   1   8  17   33.97    2.69
  -1  -8 -17   34.36    2.74
  -2  -7 -17   -0.12    0.57
  -3  -6 -17    4.30    0.93
  -4  -5 -17    0.51    0.79
  -3  11  17    0.31    0.67
  -3  11  17    0.12    0.84
  -2  10  17    5.79    0.98
  -2  10  17    5.98    0.77
   2 -10 -17    6.01    0.69
  -1   9  17    3.26    0.65
  -1   9  17    4.42    0.78
   1  -9 -17    4.76    0.70
   0   8  17    5.44    0.81
   0   8  17    5.08    0.72
   0  -8 -17    5.58    0.70
  -1  -7 -17    9.49    1.04
  -2  -6 -17   19.33    1.75
  -3  -5 -17    4.63    0.86
  -4  -4 -17    1.15    0.88
  -3  10  17   10.23    1.40
  -3  10  17   10.59    1.11
  -2   9  17    0.69    0.51
  -2   9  17    1.02    0.71
   2  -9 -17    1.07    0.41
  -1   8  17   27.52    2.46
  -1   8  17   28.42    2.12
   1  -8 -17   28.55    2.31
   0   7  17    3.46    0.68
   0   7  17    2.66    0.54
   0  -7 -17    3.18    0.56
  -1  -6 -17   11.15    1.12
  -2  -5 -17    0.79    0.60
  -3  -4 -17    0.31    0.61
  -4  -3 -17    0.90    0.84
  -3   9  17    2.83    0.94
  -3   9  17    1.06    0.63
  -2   8  17    3.53    0.61
  -2   8  17    3.76    0.78
   2  -8 -17    3.68    0.56
  -1   7  17   65.05    5.45
  -1   7  17   64.80    4.72
   1  -7 -17   72.07    5.07
   0   6  17   23.73    2.08
   0   6  17   22.34    1.81
   0  -6 -17   23.90    1.95
  -1  -5 -17    0.19    0.37
  -2  -4 -17    0.80    0.52
  -3  -3 -17    5.08    0.92
  -4  -2 -17    0.32    0.79
  -4   9  17    0.45    1.04
  -4   9  17   -0.50    0.74
  -3   8  17    1.50    0.63
  -3   8  17    2.01    0.81
  -2   7  17    3.53    0.76
  -2   7  17    2.45    0.55
   2  -7 -17    3.45    0.54
  -1   6  17    6.55    0.75
  -1   6  17    7.24    0.98
   1  -6 -17    8.45    0.89
   0   5  17   48.85    3.60
   0   5  17   39.60    3.11
   0  -5 -17   40.58    3.33
  -1  -4 -17    3.11    0.61
  -2  -3 -17   17.58    1.63
  -3  -2 -17    0.12    0.60
  -4  -1 -17   -0.62    0.78
  -4   8  17    1.11    0.76
  -4   8  17    1.99    1.04
  -3   7  17    4.69    0.98
  -3   7  17    2.45    0.63
  -2   6  17    0.13    0.42
  -2   6  17    0.37    0.69
   2  -6 -17    0.58    0.39
  -1   5  17   24.41    2.32
  -1   5  17   27.75    1.98
   1  -5 -17   28.58    2.21
   0   4  17    8.93    0.94
   0   4  17    4.53    0.67
   0  -4 -17    4.97    0.74
  -1  -3 -17    0.38    0.38
  -2  -2 -17   10.98    1.15
  -3  -1 -17    0.73    0.63
  -4   0 -17    0.49    0.74
  -4   7  17    0.72    0.91
  -4   7  17   -0.24    0.70
  -3   6  17    1.68    0.78
  -3   6  17    0.89    0.51
  -2   5  17   13.28    1.21
  -2   5  17   17.44    1.59
   2  -5 -17   16.13    1.36
  -1   4  17    0.33    0.32
  -1   4  17    0.82    0.60
   1  -4 -17    0.41    0.45
   0   3  17    0.84    0.41
   0   3  17    1.42    0.59
   0  -3 -17    1.33    0.53
  -1  -2 -17   -0.16    0.38
  -2  -1 -17    1.12    0.57
  -3   0 -17    9.75    1.17
  -4   1 -17    0.84    0.86
  -4   1 -17   -0.95    0.82
  -4   6  17    0.14    0.94
  -4   6  17   -1.03    0.65
  -3   5  17   -0.38    0.47
  -3   5  17    0.07    0.69
  -2   4  17   14.83    1.21
  -2   4  17   16.39    1.64
   2  -4 -17   15.14    1.39
  -1   3  17   -0.15    0.28
  -1   3  17    1.04    0.60
   1  -3 -17    0.34    0.45
   0   2  17   23.89    2.07
   0  -2 -17   21.66    1.94
  -1  -1 -17   13.39    1.34
  -2   0 -17    0.45    0.56
  -3   1 -17    1.00    0.69
  -4   2 -17    1.12    0.90
  -4   2 -17   -0.03    0.98
  -4   5  17   -0.11    0.87
  -3   4  17    4.33    0.96
  -3   4  17    2.82    0.57
   3  -4 -17    4.02    0.65
  -2   3  17    0.33    0.33
  -2   3  17    0.88    0.64
   2  -3 -17    0.62    0.43
  -1   2  17    7.91    0.72
  -1   2  17   10.75    1.11
   1  -2 -17    8.33    0.93
   0   1  17   34.07    3.09
   0  -1 -17   40.71    2.96
  -1   0 -17   46.48    3.64
  -2   1 -17    0.70    0.60
  -3   2 -17    0.00    0.71
  -4   3 -17    2.13    0.99
  -4   3 -17   -0.87    0.97
  -4   4  17    2.53    1.08
  -3   3  17    0.17    0.43
  -3   3  17    0.01    0.76
   3  -3 -17   -0.15    0.49
  -2   2  17    2.10    0.37
  -2   2  17    1.52    0.64
   2  -2 -17    2.00    0.52
  -1   1  17   16.46    1.11
  -1   1  17   13.65    1.42
   1  -1 -17   11.64    1.30
   0   0  17    1.13    0.56
   0   0 -17    0.55    0.51
  -1   1 -17   14.01    1.41
  -2   2 -17   11.00    1.25
  -3   3 -17    3.41    1.01
  -3   3 -17    4.51    0.94
  -4   4 -17    0.36    1.02
  -4   4 -17    0.76    0.89
  -4   3  17    0.51    0.99
  -3   2  17   14.33    1.53
  -3   2  17   10.42    1.02
   3  -2 -17   12.06    1.20
  -2   1  17   13.16    1.02
  -2   1  17   14.88    1.48
   2  -1 -17   12.99    1.28
  -1   0  17   22.19    1.93
   1   0 -17   19.11    1.75
   0  -1  17   34.58    3.10
   0   1 -17   39.61    2.94
  -1   2 -17    0.63    0.56
  -2   3 -17   17.14    1.70
  -3   4 -17    0.56    0.83
  -3   4 -17    1.09    0.78
  -4   5 -17    1.06    1.01
  -4   5 -17    0.89    0.93
  -4   2  17    0.50    0.99
  -3   1  17    3.52    0.92
  -3   1  17    1.51    0.43
   3  -1 -17    2.09    0.61
  -2   0  17    0.45    0.64
  -2   0  17    0.06    0.23
   2   0 -17   -0.01    0.45
  -1  -1  17   13.62    1.32
   1   1 -17   12.07    0.93
   1   1 -17   15.49    1.30
   0  -2  17   23.34    2.08
   0   2 -17   21.65    1.94
  -1   3 -17    0.17    0.55
  -2   4 -17    0.53    0.65
  -2   4 -17   -0.34    0.62
  -3   5 -17    4.04    0.98
  -3   5 -17    4.00    1.01
  -4   6 -17    0.96    1.02
  -4   6 -17   -1.72    0.92
  -4   1  17    1.32    1.00
  -3   0  17   -0.97    0.34
  -3   0  17   -0.31    0.65
   3   0 -17    0.26    0.52
  -2  -1  17   12.64    0.96
  -2  -1  17   15.96    1.48
   2   1 -17   14.18    1.33
  -1  -2  17    7.31    1.10
   1   2 -17   11.36    1.07
   0  -3  17    0.65    0.56
   0   3 -17    1.46    0.50
  -1   4 -17    3.41    0.69
  -2   5 -17    0.38    0.64
  -2   5 -17    1.90    0.71
  -3   6 -17    3.84    0.99
  -3   6 -17    3.51    0.90
  -4   7 -17   -0.21    0.93
  -4   7 -17   -0.78    0.94
  -4   0  17   -0.69    0.95
  -3  -1  17    2.74    0.85
   3   1 -17    1.94    0.66
  -2  -2  17    3.14    0.70
   2   2 -17    1.34    0.56
  -1  -3  17   -0.45    0.56
   1   3 -17    0.90    0.44
   0  -4  17    7.50    0.97
   0   4 -17    5.91    0.59
   0   4 -17    4.61    0.77
  -1   5 -17   -0.18    0.38
  -1   5 -17    0.66    0.50
  -2   6 -17   23.64    2.08
  -2   6 -17   21.91    2.01
  -3   7 -17    0.69    0.79
  -3   7 -17   -0.10    0.68
  -4   8 -17    1.19    1.05
  -4   8 -17    0.78    0.98
  -4  -1  17   -0.66    0.91
   4   1 -17    1.39    0.74
  -3  -2  17   11.97    1.51
   3   2 -17   13.17    1.35
  -2  -3  17    1.01    0.63
   2   3 -17    0.26    0.53
  -1  -4  17    0.40    0.59
   1   4 -17    1.44    0.56
   0   5 -17   42.80    2.82
   0   5 -17   34.77    3.11
  -1   6 -17   12.34    1.15
  -1   6 -17   12.01    1.27
  -2   7 -17    0.53    0.62
  -2   7 -17    0.89    0.69
  -3   8 -17    3.13    0.97
  -3   8 -17    5.31    0.99
  -4  -2  17    1.62    1.00
   4   2 -17    0.36    0.74
  -3  -3  17    0.65    0.74
   3   3 -17    0.60    0.59
  -2  -4  17   17.13    1.66
   2   4 -17   15.07    1.53
  -1  -5  17   27.30    2.48
   1   5 -17   29.03    2.36
   0   6 -17   23.41    1.71
   0   6 -17   22.54    1.97
  -1   7 -17   10.47    1.04
  -1   7 -17   10.59    1.20
  -2   8 -17    8.31    1.09
  -2   8 -17    7.16    1.01
  -3   9 -17    5.92    1.10
  -3   9 -17    2.83    0.96
  -4  -3  17    0.25    0.99
   4   3 -17    0.34    0.76
  -3  -4  17    3.59    0.94
   3   4 -17    3.23    0.80
  -2  -5  17   13.80    1.50
   2   5 -17   16.16    1.53
  -1  -6  17    8.39    1.05
   1   6 -17    6.61    0.93
   0   7 -17    3.86    0.73
   0   7 -17    3.40    0.44
  -1   8 -17   36.10    2.50
  -1   8 -17   29.19    2.68
  -2   9 -17    0.57    0.68
  -2   9 -17    0.46    0.63
  -3  10 -17    0.27    0.84
  -3  10 -17   -0.84    0.71
  -4  -4  17    2.19    1.03
   4   4 -17    2.34    0.88
  -3  -5  17   -0.13    0.75
   3   5 -17   -0.62    0.61
  -2  -6  17    0.09    0.72
   2   6 -17    0.94    0.65
  -1  -7  17   74.27    5.57
   1   7 -17   61.06    5.14
   0   8 -17    5.58    0.86
   0   8 -17    6.19    0.60
  -1   9 -17    1.92    0.70
  -1   9 -17    2.41    0.55
  -2  10 -17   -0.54    0.62
  -2  10 -17   -0.38    0.59
  -3  11 -17   -0.61    0.83
  -3  11 -17   -0.12    0.74
  -4  -5  17    0.92    1.01
   4   5 -17    0.28    0.79
  -3  -6  17    2.12    0.83
   3   6 -17    1.87    0.76
  -2  -7  17    3.73    0.86
   2   7 -17    2.37    0.73
  -1  -8  17   34.69    2.83
   1   8 -17   29.23    2.68
   0   9 -17    9.81    1.11
   0   9 -17    9.17    0.86
  -1  10 -17    0.64    0.66
  -1  10 -17    0.44    0.46
  -2  11 -17    2.13    0.74
  -2  11 -17    2.10    0.79
  -3  12 -17   -0.49    0.75
  -3  12 -17   -0.54    0.83
  -4  -6  17    0.86    0.95
   4   6 -17    1.15    0.83
  -3  -7  17    4.73    0.99
   3   7 -17    2.95    0.84
  -2  -8  17    2.87    0.82
   2   8 -17    2.78    0.82
  -1  -9  17    4.87    0.94
   1   9 -17    4.54    0.87
   0  10 -17    6.89    0.97
   0  10 -17    6.61    0.67
  -1  11 -17   12.02    1.29
  -1  11 -17   10.04    1.07
  -2  12 -17    3.43    0.83
  -2  12 -17    2.22    0.76
  -3  13 -17    1.02    0.85
  -3  13 -17    1.06    0.83
  -4  -7  17   -0.24    0.95
   4   7 -17    0.11    0.87
  -3  -8  17    3.66    0.91
   3   8 -17    1.62    0.81
  -2  -9  17   -0.32    0.66
   2   9 -17    1.59    0.76
  -1 -10  17    0.50    0.72
   1  10 -17   -0.28    0.55
   0  11 -17    2.47    0.78
   0  11 -17    2.35    0.46
  -1  12 -17    3.61    0.83
  -1  12 -17    4.19    0.69
  -2  13 -17    1.17    0.71
  -2  13 -17    0.41    0.62
  -3  14 -17    0.97    0.91
  -3  14 -17    1.50    0.87
  -4  -8  17    2.83    1.08
   4   8 -17    2.87    0.99
  -3  -9  17    2.20    0.90
   3   9 -17    0.85    0.81
  -2 -10  17    6.27    1.09
   2  10 -17    7.88    1.12
  -1 -11  17   15.26    1.62
   1  11 -17   16.06    1.67
   0  12 -17    5.07    0.85
   0  12 -17    3.34    0.55
  -1  13 -17    1.19    0.54
  -1  13 -17    1.48    0.74
  -2  14 -17    3.18    0.83
  -2  14 -17    3.13    0.81
  -3  15 -17   -0.84    0.71
  -3  15 -17    1.29    0.88
  -4  -9  17    0.43    1.04
   4   9 -17    0.71    0.91
  -3 -10  17    8.72    1.33
   3  10 -17   10.41    1.38
  -2 -11  17    0.78    0.80
   2  11 -17    0.68    0.70
   1  12 -17    1.01    0.67
   0  13 -17   27.20    2.38
   0  13 -17   25.47    1.99
  -1  14 -17   15.09    1.47
  -1  14 -17   18.78    1.76
  -2  15 -17    0.54    0.72
  -2  15 -17    1.09    0.82
  -3 -11  17   -0.05    0.87
   3  11 -17    0.36    0.85
  -2 -12  17   -0.29    0.80
   2  12 -17   -0.62    0.65
   1  13 -17    1.79    0.83
   0  14 -17    5.30    0.69
   0  14 -17    6.72    1.03
  -1  15 -17    1.82    0.80
  -1  15 -17    0.71    0.60
  -2  16 -17    1.62    0.78
  -2  16 -17    1.73    0.90
  -3 -12  17    5.59    1.12
   3  12 -17    7.50    1.28
  -2 -13  17   12.50    1.51
   2  13 -17   13.13    1.60
   1  14 -17    6.09    1.13
   0  15 -17    3.05    0.84
   0  15 -17    2.20    0.56
  -1  16 -17    1.39    0.79
  -1  16 -17    0.58    0.60
  -2  17 -17    0.42    0.80
  -2  17 -17   -0.83    0.73
  -3 -13  17    1.34    0.90
   3  13 -17    0.95    0.93
  -2 -14  17    0.24    0.81
   2  14 -17   -0.36    0.83
   1  15 -17   16.73    1.84
   0  16 -17   -0.20    0.49
   0  16 -17    0.81    0.84
  -1  17 -17    4.91    1.01
  -1  17 -17    3.77    0.80
  -2  18 -17   -0.10    0.80
  -2  18 -17    0.35    0.85
  -3 -14  17    2.87    1.03
   3  14 -17    1.74    0.94
  -2 -15  17   -1.47    0.76
   2  15 -17   -0.15    0.89
   1  16 -17    8.40    1.31
   0  17 -17    0.71    0.90
   0  17 -17   -0.13    0.53
  -1  18 -17    2.93    0.80
  -1  18 -17    4.66    1.08
  -3 -15  17    1.65    1.04
   3  15 -17    2.70    1.13
   2  16 -17   -0.69    0.90
   1  17 -17    0.16    0.89
   0  18 -17   -0.84    0.53
   0  18 -17    0.52    0.94
  -1  19 -17    2.47    0.99
  -1  19 -17   -0.81    0.72
   2  17 -17    0.40    1.00
   1  18 -17    0.50    0.96
   0  19 -17    1.53    0.95
   0  19 -17    0.54    0.60
  -1  20 -17    0.98    1.00
  -1  20 -17   -0.62    0.74
   2  18 -17    2.11    1.09
   1  19 -17    5.44    1.25
   0  20 -17    3.01    1.12
   2  19 -17    1.91    1.05
   1  20 -17    0.07    1.08
   0  21 -17    0.35    1.05
   1  20  18    1.53    1.04
  -1 -20 -18    0.48    0.80
   0  20  18    1.21    0.87
   0 -20 -18    0.91    0.75
   1  19  18    0.47    0.92
  -1 -19 -18    0.85    0.83
   2  18  18    0.18    1.00
  -2 -18 -18    1.22    0.91
  -1  20  18    4.92    1.09
   0  19  18    2.90    0.95
   0 -19 -18    4.03    0.82
   1  18  18    2.80    1.04
  -1 -18 -18    2.18    0.82
   2  17  18    0.34    0.89
  -2 -17 -18    0.95    0.90
  -1  19  18   -0.04    0.85
   0  18  18    2.99    0.91
   0 -18 -18    2.71    0.72
   1  17  18    0.43    0.77
  -1 -17 -18    0.80    0.74
  -2 -16 -18    5.08    1.08
  -1  18  18   -0.77    0.77
  -1  18  18    0.83    0.78
   0  17  18    0.27    0.75
   0 -17 -18   -0.51    0.58
   1  16  18    2.20    0.82
  -1 -16 -18    1.64    0.72
  -2 -15 -18    1.44    0.85
  -3 -14 -18    0.92    0.95
  -2  18  18    3.85    0.97
  -2  18  18    3.26    0.98
  -1  17  18   -0.23    0.66
  -1  17  18   -0.22    0.73
   0  16  18    5.70    0.86
   0  16  18    4.17    0.91
   0 -16 -18    4.77    0.80
   1  15  18    8.37    1.27
  -1 -15 -18    9.61    1.19
  -2 -14 -18    0.53    0.69
  -3 -13 -18    0.45    0.85
  -2  17  18    0.49    0.81
  -2  17  18    0.62    0.76
  -1  16  18    2.21    0.76
  -1  16  18    0.19    0.76
   1 -16 -18    0.74    0.51
   0  15  18    3.11    0.70
   0  15  18    2.38    0.78
   0 -15 -18    2.87    0.68
   1  14  18    0.08    0.68
  -1 -14 -18    0.19    0.55
  -2 -13 -18    1.90    0.81
  -3 -12 -18    0.09    0.88
  -2  16  18   -0.11    0.79
  -2  16  18    1.28    0.78
  -1  15  18    3.29    0.74
  -1  15  18    2.69    0.81
   1 -15 -18    2.29    0.58
   0  14  18   -0.32    0.54
   0  14  18    0.21    0.55
   0 -14 -18   -0.25    0.47
   1  13  18    3.62    0.91
  -1 -13 -18    5.24    0.82
  -2 -12 -18    0.95    0.74
  -3 -11 -18    1.94    0.92
  -2  15  18    3.71    0.90
  -2  15  18    2.31    0.78
  -1  14  18    5.96    0.93
  -1  14  18    6.07    0.98
   1 -14 -18    6.59    0.84
   0  13  18    3.09    0.69
   0  13  18    2.83    0.74
   0 -13 -18    2.35    0.63
   1  12  18    1.50    0.78
  -1 -12 -18    1.89    0.68
  -2 -11 -18   -0.07    0.64
  -3 -10 -18    2.32    0.87
  -3  15  18    0.28    0.91
  -3  15  18    0.05    0.78
  -2  14  18   10.39    1.17
  -2  14  18   12.30    1.41
  -1  13  18    3.57    0.76
  -1  13  18    4.11    0.82
   1 -13 -18    4.29    0.72
   0  12  18    0.61    0.61
   0  12  18    1.64    0.63
   0 -12 -18    0.41    0.51
   1  11  18    2.09    0.70
  -1 -11 -18    2.52    0.64
  -2 -10 -18    7.36    1.07
  -3  -9 -18    0.10    0.66
  -3  14  18    1.45    0.78
  -3  14  18    1.30    0.94
  -2  13  18    2.25    0.83
  -2  13  18    1.96    0.68
  -1  12  18   16.09    1.45
  -1  12  18   14.89    1.62
   1 -12 -18   15.96    1.52
   0  11  18    0.43    0.56
   0  11  18    0.75    0.61
   0 -11 -18    0.42    0.44
   1  10  18   14.04    1.50
  -1 -10 -18   14.24    1.39
  -2  -9 -18   -0.10    0.53
  -3  -8 -18    1.14    0.75
  -4  -7 -18   -0.84    0.81
  -3  13  18    1.35    0.73
  -3  13  18    0.50    0.88
  -2  12  18    0.46    0.58
  -2  12  18    0.73    0.79
  -1  11  18    0.45    0.67
  -1  11  18    0.42    0.57
   1 -11 -18    0.43    0.49
   0  10  18    9.74    1.04
   0  10  18   10.37    1.14
   0 -10 -18    9.80    1.03
   1   9  18    8.78    1.11
  -1  -9 -18    9.91    1.10
  -2  -8 -18    5.75    0.88
  -3  -7 -18   -0.03    0.66
  -4  -6 -18    0.15    0.81
  -3  12  18    5.59    1.14
  -3  12  18    6.53    0.91
  -2  11  18    0.06    0.70
  -2  11  18    0.05    0.58
  -1  10  18    1.14    0.56
  -1  10  18    0.85    0.66
   1 -10 -18    1.20    0.54
   0   9  18    1.01    0.51
   0   9  18    3.01    0.71
   0  -9 -18    1.73    0.50
   1   8  18    6.17    0.93
  -1  -8 -18    4.90    0.74
  -2  -7 -18   14.54    1.49
  -3  -6 -18   -0.39    0.60
  -4  -5 -18    2.12    0.98
  -3  11  18    2.50    0.72
  -3  11  18    1.24    0.87
  -2  10  18    0.12    0.70
  -2  10  18   -0.53    0.51
   2 -10 -18   -0.30    0.41
  -1   9  18   16.59    1.40
  -1   9  18   15.84    1.64
   1  -9 -18   15.08    1.50
   0   8  18   14.22    1.36
   0   8  18   16.01    1.51
   0  -8 -18   16.15    1.45
  -1  -7 -18   -0.06    0.40
  -2  -6 -18    2.83    0.65
  -3  -5 -18    1.04    0.73
  -4  -4 -18   -0.52    0.77
  -3  10  18    0.83    0.87
  -3  10  18    1.38    0.66
  -2   9  18    0.20    0.66
  -2   9  18    0.90    0.53
   2  -9 -18    0.82    0.45
  -1   8  18    3.76    0.66
  -1   8  18    5.26    0.81
   1  -8 -18    4.65    0.75
   0   7  18   16.69    1.48
   0   7  18   19.57    1.69
   0  -7 -18   16.97    1.57
  -1  -6 -18    0.56    0.49
  -2  -5 -18   -0.06    0.55
  -3  -4 -18    7.80    1.10
  -4  -3 -18   -0.99    0.80
  -3   9  18    0.32    0.84
  -3   9  18   -0.16    0.56
  -2   8  18   18.92    1.78
  -2   8  18   16.66    1.39
   2  -8 -18   14.92    1.45
  -1   7  18   -0.40    0.52
  -1   7  18    0.38    0.43
   1  -7 -18    0.24    0.48
   0   6  18   17.59    1.53
   0   6  18   14.19    1.31
   0  -6 -18   14.60    1.44
  -1  -5 -18    5.52    0.74
  -2  -4 -18    1.51    0.59
  -3  -3 -18    0.56    0.68
  -4  -2 -18    0.99    0.85
  -3   8  18    0.82    0.58
  -3   8  18    1.57    0.87
  -2   7  18    6.24    0.71
  -2   7  18    6.30    0.99
   2  -7 -18    5.67    0.72
  -1   6  18   56.78    4.28
  -1   6  18   60.43    4.98
   1  -6 -18   66.21    4.63
   0   5  18   11.34    1.15
   0   5  18    7.97    0.91
   0  -5 -18    8.07    1.03
  -1  -4 -18   52.24    3.99
  -2  -3 -18    1.80    0.63
  -3  -2 -18    1.04    0.72
  -4  -1 -18    0.73    0.87
  -4   8  18    0.60    0.92
  -4   8  18    0.75    0.74
  -3   7  18    0.66    0.51
  -3   7  18   -0.12    0.70
  -2   6  18    9.48    0.90
  -2   6  18    9.47    1.18
   2  -6 -18    9.58    0.98
  -1   5  18    5.15    0.63
  -1   5  18    6.52    0.95
   1  -5 -18    6.61    0.81
   0   4  18    3.16    0.70
   0   4  18    2.69    0.53
   0  -4 -18    2.29    0.62
  -1  -3 -18    0.41    0.47
  -2  -2 -18   28.64    2.40
  -3  -1 -18    0.84    0.63
  -4   0 -18   -0.07    0.81
  -4   7  18    0.21    1.00
  -3   6  18   12.65    1.54
  -3   6  18   13.29    1.20
  -2   5  18    1.00    0.71
  -2   5  18    1.42    0.42
   2  -5 -18    0.85    0.46
  -1   4  18    8.31    0.79
  -1   4  18    9.11    1.11
   1  -4 -18    8.85    0.98
   0   3  18    6.05    0.86
   0  -3 -18    5.30    0.78
  -1  -2 -18   10.84    1.19
  -2  -1 -18    1.59    0.62
  -3   0 -18    0.23    0.68
  -4   1 -18    0.27    0.83
  -4   1 -18   -0.14    0.90
  -4   6  18    0.05    1.02
  -3   5  18    0.07    0.79
  -3   5  18    0.03    0.47
  -2   4  18    5.64    0.90
  -2   4  18    5.20    0.59
   2  -4 -18    5.00    0.71
  -1   3  18   -0.01    0.29
  -1   3  18    1.16    0.67
   1  -3 -18    0.24    0.48
   0   2  18   36.86    3.05
   0  -2 -18   34.16    2.86
  -1  -1 -18   21.78    1.91
  -2   0 -18   -0.03    0.58
  -3   1 -18    0.64    0.75
  -4   2 -18   -0.22    0.99
  -4   2 -18    0.52    0.95
  -4   5  18    1.17    1.04
  -3   4  18    0.17    0.70
  -3   4  18   -0.28    0.44
   3  -4 -18    0.48    0.52
  -2   3  18    0.01    0.34
  -2   3  18    0.73    0.62
   2  -3 -18    0.66    0.47
  -1   2  18   28.63    2.55
  -1   2  18   30.80    2.13
   1  -2 -18   28.26    2.38
   0   1  18   24.52    2.20
   0  -1 -18   24.07    2.09
  -1   0 -18    0.17    0.53
  -2   1 -18    3.19    0.79
  -3   2 -18    1.10    0.79
  -4   3 -18   -0.03    0.99
  -4   3 -18    0.06    0.87
  -4   4  18    0.18    0.83
  -3   3  18    4.24    0.98
  -3   3  18    3.29    0.55
   3  -3 -18    2.98    0.67
  -2   2  18    1.28    0.71
  -2   2  18    0.84    0.33
   2  -2 -18    1.03    0.51
  -1   1  18   16.74    1.24
  -1   1  18   18.70    1.66
   1  -1 -18   13.48    1.47
   0   0  18   61.93    4.80
   0   0 -18   54.28    4.42
  -1   1 -18   29.89    2.51
  -2   2 -18   29.52    2.56
  -3   3 -18    0.27    0.76
  -3   3 -18   -0.89    0.80
  -4   4 -18   -1.31    0.98
  -4   4 -18    0.65    0.91
  -4   3  18    1.20    1.02
  -3   2  18    8.21    1.20
  -3   2  18    6.42    0.69
   3  -2 -18    6.54    0.88
  -2   1  18    4.12    0.46
  -2   1  18    4.59    0.82
   2  -1 -18    4.99    0.73
  -1   0  18    0.14    0.61
   1   0 -18   -0.64    0.46
   0  -1  18   25.27    2.33
   0   1 -18   26.56    2.19
  -1   2 -18   13.71    1.43
  -2   3 -18    0.29    0.61
  -3   4 -18    9.55    1.29
  -3   4 -18    7.06    1.26
  -4   5 -18    1.50    0.98
  -4   5 -18   -0.45    1.00
  -4   2  18   -0.15    0.96
  -3   1  18    1.65    0.86
   3  -1 -18    0.90    0.58
  -2   0  18   74.70    5.35
  -2   0  18   82.71    6.34
   2   0 -18   77.06    5.83
  -1  -1  18   12.37    1.43
   1   1 -18   14.76    1.36
   1   1 -18   13.64    0.99
   0  -2  18   39.79    3.11
   0   2 -18   32.18    2.84
  -1   3 -18    0.43    0.50
  -2   4 -18    0.36    0.65
  -2   4 -18    1.02    0.71
  -3   5 -18   -0.71    0.81
  -3   5 -18    0.82    0.79
  -4   6 -18   -1.33    0.92
  -4   6 -18   -0.24    1.01
  -4   1  18    0.83    0.88
  -3   0  18    1.14    0.74
   3   0 -18    0.10    0.55
  -2  -1  18    4.58    0.89
   2   1 -18    5.03    0.78
  -1  -2  18   21.19    2.27
   1   2 -18   31.46    2.20
   0  -3  18    6.47    0.95
   0   3 -18    6.22    0.90
  -1   4 -18   66.21    5.04
  -2   5 -18    0.79    0.70
  -2   5 -18   -0.66    0.62
  -3   6 -18    0.29    0.80
  -3   6 -18   -1.34    0.77
  -4   7 -18   -1.07    0.98
  -4   7 -18   -2.02    0.96
  -4   0  18    1.98    1.06
  -3  -1  18    0.93    0.80
   3   1 -18    0.79    0.61
  -2  -2  18    0.47    0.63
   2   2 -18    1.33    0.58
  -1  -3  18   -0.36    0.62
   1   3 -18    0.26    0.48
   0  -4  18    3.72    0.83
   0   4 -18    1.80    0.57
   0   4 -18    2.36    0.39
  -1   5 -18    4.68    0.70
  -1   5 -18    5.66    0.83
  -2   6 -18    3.08    0.76
  -2   6 -18    2.26    0.78
  -3   7 -18   -0.31    0.78
  -3   7 -18    0.28    0.80
  -4  -1  18    0.85    1.04
   4   1 -18    0.83    0.74
  -3  -2  18    6.57    1.15
   3   2 -18    7.04    0.99
  -2  -3  18    0.40    0.72
   2   3 -18    0.47    0.57
  -1  -4  18    7.00    1.07
   1   4 -18    8.56    0.98
   0   5 -18    7.64    1.04
   0   5 -18    9.66    0.80
  -1   6 -18    1.25    0.63
  -1   6 -18    0.14    0.45
  -2   7 -18   17.23    1.62
  -2   7 -18   12.73    1.41
  -3   8 -18    1.11    0.84
  -3   8 -18   -0.21    0.80
  -4  -2  18   -0.13    0.89
   4   2 -18    1.24    0.78
  -3  -3  18    4.12    0.96
   3   3 -18    2.92    0.76
  -2  -4  18    5.63    0.98
   2   4 -18    4.75    0.87
  -1  -5  18    6.51    0.99
   1   5 -18    6.17    0.89
   0   6 -18   15.38    1.21
   0   6 -18   15.87    1.55
  -1   7 -18    0.05    0.42
  -1   7 -18   -0.08    0.61
  -2   8 -18    7.75    1.08
  -2   8 -18    5.32    0.93
  -3   9 -18    0.85    0.78
  -3   9 -18    0.10    0.79
  -4  -3  18    0.44    0.97
   4   3 -18    1.05    0.83
  -3  -4  18    0.37    0.80
   3   4 -18   -0.09    0.65
  -2  -5  18    0.43    0.76
   2   5 -18    0.00    0.59
  -1  -6  18   60.05    5.21
   1   6 -18   68.32    4.91
   0   7 -18   18.60    1.43
   0   7 -18   19.35    1.78
  -1   8 -18    4.62    0.67
  -1   8 -18    3.99    0.84
  -2   9 -18   -0.12    0.65
  -2   9 -18    0.06    0.69
  -3  10 -18    2.18    0.92
  -3  10 -18    2.43    0.97
  -4  -4  18    0.31    0.98
   4   4 -18    0.33    0.81
  -3  -5  18   -0.11    0.81
   3   5 -18   -0.39    0.62
  -2  -6  18    7.85    1.18
   2   6 -18    9.97    1.18
  -1  -7  18    1.17    0.70
   1   7 -18    0.15    0.53
   0   8 -18   13.04    1.10
   0   8 -18   14.98    1.43
  -1   9 -18    7.35    1.05
  -1   9 -18    9.75    0.96
  -2  10 -18    6.39    0.97
  -2  10 -18    5.72    0.99
  -3  11 -18    3.23    0.94
  -3  11 -18    0.58    0.83
  -4  -5  18    0.59    0.97
   4   5 -18    2.03    0.94
  -3  -6  18   13.32    1.63
   3   6 -18   15.06    1.57
  -2  -7  18    5.22    1.00
   2   7 -18    5.73    0.98
  -1  -8  18    5.82    0.98
   1   8 -18    3.91    0.79
   0   9 -18    1.86    0.69
   0   9 -18    2.09    0.40
  -1  10 -18   16.56    1.48
  -1  10 -18   16.78    1.68
  -2  11 -18    0.09    0.63
  -2  11 -18   -0.08    0.68
  -3  12 -18    0.98    0.90
  -3  12 -18    0.08    0.83
  -4  -6  18    1.29    1.06
   4   6 -18    1.18    0.90
  -3  -7  18    0.02    0.83
   3   7 -18    0.68    0.73
  -2  -8  18   11.98    1.53
   2   8 -18   15.39    1.50
  -1  -9  18   16.47    1.69
   1   9 -18   15.96    1.66
   0  10 -18    9.77    1.23
   0  10 -18   10.13    0.89
  -1  11 -18    3.37    0.85
  -1  11 -18    4.01    0.67
  -2  12 -18    0.91    0.67
  -2  12 -18    1.39    0.75
  -3  13 -18    0.77    0.92
  -3  13 -18   -0.76    0.80
  -4  -7  18    1.06    1.07
   4   7 -18    1.32    0.92
  -3  -8  18    1.10    0.91
   3   8 -18    0.11    0.76
  -2  -9  18    0.04    0.74
   2   9 -18   -0.36    0.73
  -1 -10  18    1.71    0.79
   1  10 -18    1.48    0.67
   0  11 -18    0.33    0.60
   0  11 -18    0.49    0.38
  -1  12 -18    2.58    0.79
  -1  12 -18    2.06    0.59
  -2  13 -18    1.80    0.78
  -2  13 -18    2.20    0.76
  -3  14 -18    0.46    0.79
  -3  14 -18   -0.06    0.85
  -4  -8  18    1.89    1.14
   4   8 -18    3.72    1.08
  -3  -9  18   -0.43    0.85
   3   9 -18    0.11    0.78
  -2 -10  18    0.46    0.77
   2  10 -18    0.87    0.79
  -1 -11  18   -0.32    0.76
   1  11 -18    0.83    0.74
   0  12 -18   -0.34    0.39
   0  12 -18    1.27    0.77
  -1  13 -18    5.99    0.96
  -1  13 -18    4.59    0.76
  -2  14 -18    0.70    0.76
  -2  14 -18   -0.30    0.62
  -3 -10  18    0.42    0.90
   3  10 -18    0.75    0.84
  -2 -11  18    0.33    0.83
   2  11 -18   -0.30    0.76
   1  12 -18   14.31    1.56
   0  13 -18    4.02    0.87
   0  13 -18    1.06    0.47
  -1  14 -18    0.62    0.59
  -1  14 -18    1.13    0.81
  -2  15 -18    0.13    0.77
  -2  15 -18    0.04    0.70
  -3 -11  18   -0.31    0.90
   3  11 -18    2.25    0.97
  -2 -12  18    0.85    0.79
   2  12 -18    0.06    0.71
   1  13 -18    3.42    0.97
   0  14 -18   -0.43    0.43
   0  14 -18   -0.11    0.67
  -1  15 -18    8.48    1.05
  -1  15 -18   10.37    1.36
  -2  16 -18    3.83    0.95
  -2  16 -18    6.15    1.13
  -3 -12  18    4.53    1.03
   3  12 -18    7.66    1.26
  -2 -13  18    2.46    0.94
   2  13 -18    2.13    0.86
   1  14 -18    6.53    1.21
   0  15 -18    1.26    0.52
   0  15 -18    3.00    0.95
  -1  16 -18    4.51    1.04
  -1  16 -18    1.73    0.70
  -2  17 -18    0.32    0.89
  -2  17 -18   -0.17    0.77
  -3 -13  18    1.15    0.95
   3  13 -18    0.24    0.96
  -2 -14  18   14.58    1.57
   2  14 -18    9.51    1.57
   1  15 -18    2.07    0.96
   0  16 -18    4.12    1.09
   0  16 -18    2.67    0.62
  -1  17 -18    0.32    0.67
  -1  17 -18    1.26    0.86
  -2  18 -18    0.01    0.77
  -2  18 -18    1.96    0.99
  -3 -14  18    1.81    1.02
   3  14 -18    1.91    1.04
  -2 -15  18    3.90    0.95
   2  15 -18    3.59    1.10
   1  16 -18    0.49    0.92
   0  17 -18   -0.42    0.54
   0  17 -18    0.75    0.94
  -1  18 -18    3.31    1.04
  -1  18 -18    2.58    0.81
  -3 -15  18   -1.32    0.99
   3  15 -18   -1.40    0.96
   2  16 -18    0.37    0.96
   1  17 -18    0.66    0.96
   0  18 -18    2.61    1.07
   0  18 -18    2.69    0.71
  -1  19 -18    0.36    0.98
  -1  19 -18   -0.11    0.70
   2  17 -18    0.39    1.00
   1  18 -18    1.00    1.04
   0  19 -18    5.94    1.22
  -1  20 -18    0.75    0.78
  -1  20 -18    0.58    0.95
   2  18 -18    3.03    1.15
   1  19 -18    1.81    1.10
   0  20 -18   -0.86    1.03
   1  20 -18    8.38    1.56
   0  20  19   -0.11    0.83
   0 -20 -19    0.79    0.68
   1  19  19    0.32    0.85
  -1 -19 -19    0.54    0.81
   0  19  19    3.88    0.90
   0 -19 -19    3.68    0.83
   1  18  19    0.47    0.95
  -1 -18 -19    1.07    0.79
  -2 -17 -19    3.61    1.04
  -1  19  19    1.15    0.91
   0  18  19    2.58    0.80
   0 -18 -19    1.71    0.70
   1  17  19    7.55    1.29
  -1 -17 -19    7.52    1.14
  -2 -16 -19    0.24    0.84
  -1  18  19    0.90    0.81
   0  17  19    0.83    0.80
   0 -17 -19    2.36    0.67
   1  16  19    0.58    0.89
  -1 -16 -19    0.44    0.73
  -2 -15 -19    3.25    0.96
  -3 -14 -19    0.82    0.83
  -2  18  19    0.56    0.86
  -2  18  19    0.60    0.84
  -1  17  19    6.39    1.07
  -1  17  19    6.97    1.10
   0  16  19    1.18    0.78
   0  16  19    2.40    0.69
   0 -16 -19    1.95    0.66
   1  15  19    0.45    0.75
  -1 -15 -19    0.52    0.64
  -2 -14 -19   -0.39    0.66
  -3 -13 -19    0.99    0.92
  -2  17  19    0.86    0.82
  -2  17  19    0.65    0.86
  -1  16  19   -0.11    0.71
  -1  16  19    1.58    0.75
   1 -16 -19    0.70    0.52
   0  15  19    5.56    0.87
   0  15  19    4.53    0.93
   0 -15 -19    4.62    0.81
   1  14  19    1.32    0.87
  -1 -14 -19    1.35    0.70
  -2 -13 -19    0.00    0.72
  -3 -12 -19    2.15    0.93
  -2  16  19    2.61    0.85
  -2  16  19    1.88    0.86
  -1  15  19   -0.24    0.69
  -1  15  19    0.16    0.72
   1 -15 -19    1.01    0.56
   0  14  19    0.84    0.62
   0  14  19    1.85    0.75
   0 -14 -19    0.32    0.53
   1  13  19   -0.36    0.73
  -1 -13 -19    0.75    0.64
  -2 -12 -19   -0.30    0.66
  -3 -11 -19   -0.28    0.82
  -2  15  19    2.22    0.77
  -2  15  19   -0.09    0.76
  -1  14  19    1.94    0.78
  -1  14  19    2.44    0.76
   1 -14 -19    1.45    0.61
   0  13  19   -0.18    0.64
   0  13  19    1.20    0.64
   0 -13 -19    0.39    0.52
   1  12  19    0.62    0.63
  -1 -12 -19    0.18    0.55
  -2 -11 -19   16.06    1.63
  -3 -10 -19    0.50    0.83
  -2  14  19    0.87    0.83
  -2  14  19    1.17    0.72
  -1  13  19    1.88    0.74
  -1  13  19    1.79    0.69
   1 -13 -19    2.34    0.64
   0  12  19    0.75    0.63
   0  12  19    0.28    0.62
   0 -12 -19    0.67    0.53
   1  11  19    0.13    0.68
  -1 -11 -19    0.82    0.62
  -2 -10 -19    0.78    0.71
  -3  -9 -19    3.44    0.91
  -3  14  19   -0.35    0.72
  -3  14  19    0.34    0.91
  -2  13  19   10.33    1.15
  -2  13  19   10.15    1.33
  -1  12  19    1.53    0.75
  -1  12  19    2.42    0.70
   1 -12 -19    2.37    0.61
   0  11  19   43.73    3.63
   0  11  19   41.56    3.24
   0 -11 -19   44.68    3.38
   1  10  19   -0.19    0.58
  -1 -10 -19    1.41    0.62
  -2  -9 -19    0.71    0.60
  -3  -8 -19    0.14    0.77
  -3  13  19   -0.11    0.89
  -3  13  19   -0.36    0.73
  -2  12  19    0.31    0.61
  -2  12  19   -0.43    0.74
  -1  11  19    1.63    0.74
  -1  11  19    0.42    0.60
   1 -11 -19    0.89    0.52
   0  10  19    3.62    0.74
   0  10  19    5.53    0.83
   0 -10 -19    4.11    0.67
   1   9  19   31.48    2.59
  -1  -9 -19   32.06    2.62
  -2  -8 -19    1.11    0.60
  -3  -7 -19    0.87    0.78
  -3  12  19    1.75    0.96
  -3  12  19    3.95    0.80
  -2  11  19    4.84    0.78
  -2  11  19    3.78    0.94
  -1  10  19    7.34    1.05
  -1  10  19    7.27    0.89
   1 -10 -19    7.33    0.93
   0   9  19    0.60    0.59
   0   9  19    0.23    0.52
   0  -9 -19    0.36    0.44
  -1  -8 -19    2.06    0.62
  -2  -7 -19    0.08    0.60
  -3  -6 -19    0.70    0.74
  -4  -5 -19    1.05    0.94
  -3  11  19   -0.10    0.67
  -3  11  19    0.03    0.86
  -2  10  19    0.82    0.55
  -2  10  19    2.31    0.79
   2 -10 -19   -0.34    0.45
  -1   9  19    7.36    0.89
  -1   9  19    8.38    1.09
   1  -9 -19    6.37    0.92
   0   8  19   11.89    1.20
   0   8  19   13.33    1.36
   0  -8 -19   11.56    1.24
  -1  -7 -19    1.22    0.57
  -2  -6 -19    4.46    0.76
  -3  -5 -19    0.30    0.74
  -4  -4 -19    1.18    0.85
  -3  10  19    6.14    0.88
  -3  10  19    7.40    1.24
  -2   9  19    6.46    0.75
  -2   9  19    6.50    1.03
   2  -9 -19    4.28    0.71
  -1   8  19    5.38    0.89
  -1   8  19    4.39    0.67
   1  -8 -19    3.71    0.75
   0   7  19    0.76    0.48
   0   7  19    1.35    0.62
   0  -7 -19    1.40    0.53
  -1  -6 -19   -0.03    0.50
  -2  -5 -19    8.43    1.02
  -3  -4 -19    1.76    0.69
  -4  -3 -19    1.05    0.88
  -3   9  19    0.29    0.60
  -3   9  19    0.41    0.84
  -2   8  19   18.31    1.78
  -2   8  19   19.75    1.47
   2  -8 -19   14.78    1.54
  -1   7  19    6.63    1.01
  -1   7  19    6.20    0.75
   1  -7 -19    7.24    0.91
   0   6  19    5.02    0.80
   0   6  19    4.68    0.70
   0  -6 -19    4.64    0.77
  -1  -5 -19   21.43    1.83
  -2  -4 -19    5.62    0.88
  -3  -3 -19    2.80    0.73
  -4  -2 -19   -0.11    0.82
  -3   8  19    1.77    0.62
  -3   8  19    1.34    0.91
  -2   7  19    1.78    0.52
  -2   7  19    1.54    0.70
   2  -7 -19    1.75    0.52
  -1   6  19    0.44    0.69
  -1   6  19   -0.04    0.41
   1  -6 -19    0.53    0.54
   0   5  19   30.75    2.36
   0   5  19   24.22    2.01
   0  -5 -19   23.53    2.20
  -1  -4 -19    0.78    0.48
  -2  -3 -19   25.36    2.16
  -3  -2 -19    2.62    0.82
  -4  -1 -19   -0.04    0.77
  -3   7  19   11.74    1.48
  -3   7  19   10.53    1.06
  -2   6  19    8.94    1.16
  -2   6  19    7.96    0.81
   2  -6 -19    7.09    0.88
  -1   5  19   17.93    1.41
  -1   5  19   16.03    1.71
   1  -5 -19   20.89    1.68
   0   4  19    2.00    0.60
   0   4  19    0.55    0.46
   0  -4 -19    1.46    0.52
  -1  -3 -19   10.11    1.13
  -2  -2 -19    1.27    0.58
  -3  -1 -19    2.79    0.84
  -4   0 -19    0.05    0.86
  -4   7  19   -0.14    1.01
  -3   6  19   -0.17    0.49
  -3   6  19    0.45    0.83
  -2   5  19   12.35    1.35
  -2   5  19   10.30    0.96
   2  -5 -19   10.64    1.10
  -1   4  19    5.57    0.90
  -1   4  19    6.23    0.65
   1  -4 -19    6.03    0.83
   0   3  19   89.72    7.52
   0  -3 -19   97.86    7.00
  -1  -2 -19    4.13    0.79
  -2  -1 -19   -0.08    0.51
  -3   0 -19    4.37    0.93
  -4   1 -19   -0.06    0.90
  -4   1 -19   -0.77    0.87
  -4   6  19    0.02    0.98
  -3   5  19    0.42    0.48
  -3   5  19    0.71    0.86
  -2   4  19    9.04    1.19
  -2   4  19    7.67    0.78
   2  -4 -19    8.59    0.95
  -1   3  19    8.39    1.14
  -1   3  19    9.35    0.86
   1  -3 -19   11.05    1.11
   0   2  19   14.60    1.57
   0  -2 -19   19.13    1.62
  -1  -1 -19    4.70    0.79
  -2   0 -19   -0.30    0.62
  -3   1 -19    2.76    0.91
  -4   2 -19    1.03    1.05
  -4   2 -19    0.04    0.92
  -4   5  19    2.14    1.09
  -3   4  19   -0.03    0.45
  -3   4  19    0.89    0.75
   3  -4 -19   -0.14    0.52
  -2   3  19   12.22    1.42
  -2   3  19   11.24    0.99
   2  -3 -19   12.90    1.22
  -1   2  19   22.31    1.67
  -1   2  19   22.49    2.10
   1  -2 -19   22.30    1.93
   0   1  19    7.18    1.01
   0  -1 -19    5.40    0.87
  -1   0 -19    5.57    0.84
  -2   1 -19   -0.13    0.54
  -3   2 -19    2.48    0.87
  -4   3 -19    1.55    1.03
  -4   3 -19   -1.19    0.99
  -4   4  19    0.15    0.97
  -3   3  19    1.04    0.85
  -3   3  19    0.17    0.42
   3  -3 -19    0.42    0.56
  -2   2  19    2.87    0.87
  -2   2  19    3.81    0.48
   2  -2 -19    4.76    0.72
  -1   1  19   16.03    1.14
  -1   1  19   11.84    1.49
   1  -1 -19   13.57    1.38
   0   0  19    0.40    0.56
   0   0 -19    0.47    0.55
  -1   1 -19    5.59    0.86
  -2   2 -19    0.22    0.59
  -3   3 -19    3.28    1.03
  -3   3 -19    4.22    0.97
  -4   4 -19   -0.11    0.89
  -4   4 -19   -0.24    1.01
  -4   3  19    0.75    1.01
  -3   2  19    1.78    0.88
   3  -2 -19    1.83    0.65
  -2   1  19    5.95    0.55
  -2   1  19    5.22    0.92
   2  -1 -19    5.80    0.81
  -1   0  19   18.19    1.88
   1   0 -19   23.01    1.82
   0  -1  19    5.41    0.92
   0   1 -19    5.76    0.82
  -1   2 -19    4.37    0.84
  -2   3 -19   25.48    2.25
  -3   4 -19    1.39    0.92
  -3   4 -19    0.31    0.81
  -4   5 -19    0.92    1.05
  -4   5 -19    0.36    1.00
  -4   2  19    0.78    0.91
  -3   1  19    6.85    1.17
   3  -1 -19    6.90    0.96
  -2   0  19    0.82    0.73
  -2   0  19    0.47    0.22
   2   0 -19    0.04    0.51
  -1  -1  19   10.36    1.27
   1   1 -19   10.70    0.82
   1   1 -19   13.19    1.25
   0  -2  19   20.18    1.92
   0   2 -19   19.59    1.78
  -1   3 -19   12.99    1.35
  -2   4 -19    5.74    0.98
  -2   4 -19    7.21    1.09
  -3   5 -19    1.15    0.86
  -3   5 -19    0.50    0.88
  -4   1  19    2.80    1.10
  -3   0  19    2.17    0.81
   3   0 -19    2.40    0.72
  -2  -1  19    6.63    1.09
   2   1 -19    7.97    0.99
  -1  -2  19   16.13    1.83
   1   2 -19   20.88    1.73
   0  -3  19   98.70    7.77
   0   3 -19   93.46    7.17
  -1   4 -19    0.77    0.62
  -2   5 -19   12.57    1.33
  -2   5 -19   10.36    1.29
  -3   6 -19    0.78    0.88
  -3   6 -19    0.24    0.84
  -4   0  19   -0.49    0.95
  -3  -1  19    7.75    1.20
   3   1 -19    5.97    0.98
  -2  -2  19    4.39    0.92
   2   2 -19    4.71    0.82
  -1  -3  19    7.03    1.04
   1   3 -19    9.64    1.03
   0   4 -19    0.96    0.34
   0   4 -19    1.41    0.56
  -1   5 -19   25.45    2.16
  -1   5 -19   23.61    1.98
  -2   6 -19    4.63    0.86
  -2   6 -19    4.80    0.92
  -3   7 -19   -0.52    0.79
  -3   7 -19   -0.63    0.73
  -4  -1  19    2.25    1.00
  -3  -2  19    3.67    0.98
   3   2 -19    1.26    0.72
  -2  -3  19   10.44    1.32
   2   3 -19   11.55    1.23
  -1  -4  19    5.97    0.98
   1   4 -19    6.69    0.90
   0   5 -19   24.01    2.11
   0   5 -19   23.88    1.78
  -1   6 -19   -0.63    0.61
  -1   6 -19    0.19    0.44
  -2   7 -19    1.48    0.78
  -2   7 -19   -0.49    0.62
  -3   8 -19    0.14    0.83
  -3   8 -19    0.81    0.86
  -4  -2  19    0.41    1.02
   4   2 -19    0.33    0.78
  -3  -3  19    1.35    0.90
   3   3 -19    1.13    0.71
  -2  -4  19    6.42    1.09
   2   4 -19    8.02    1.05
  -1  -5  19   22.59    2.02
   1   5 -19   19.70    1.88
   0   6 -19    5.05    0.54
   0   6 -19    4.35    0.85
  -1   7 -19    0.52    0.64
  -1   7 -19    1.01    0.50
  -2   8 -19    2.29    0.85
  -2   8 -19    0.99    0.68
  -3   9 -19    4.90    1.06
  -3   9 -19    2.90    1.00
  -4  -3  19   -0.23    1.01
   4   3 -19    0.70    0.82
  -3  -4  19    1.80    0.92
   3   4 -19   -0.01    0.66
  -2  -5  19   10.03    1.36
   2   5 -19   12.45    1.33
  -1  -6  19    1.59    0.66
   1   6 -19    1.16    0.59
   0   7 -19    0.66    0.32
   0   7 -19    1.21    0.59
  -1   8 -19    0.82    0.68
  -1   8 -19    0.50    0.51
  -2   9 -19   -0.47    0.62
  -2   9 -19   -0.10    0.68
  -3  10 -19   -0.82    0.83
  -3  10 -19    0.45    0.91
  -4  -4  19   -1.53    0.96
   4   4 -19    0.30    0.82
  -3  -5  19    2.19    0.92
   3   5 -19    0.21    0.69
  -2  -6  19    5.69    1.05
   2   6 -19    6.95    1.02
  -1  -7  19    7.79    1.15
   1   7 -19    8.12    1.10
   0   8 -19   11.46    1.27
   0   8 -19   11.04    0.95
  -1   9 -19   27.41    2.39
  -1   9 -19   27.02    2.12
  -2  10 -19    0.87    0.65
  -2  10 -19    1.67    0.79
  -3  11 -19   -0.04    0.88
  -3  11 -19   -0.92    0.80
  -4  -5  19    1.84    1.13
   4   5 -19    2.95    0.99
  -3  -6  19   -0.18    0.82
   3   6 -19    0.77    0.76
  -2  -7  19    0.68    0.77
   2   7 -19    1.31    0.75
  -1  -8  19    5.58    0.95
   1   8 -19    4.52    0.93
   0   9 -19    0.76    0.67
   0   9 -19    0.00    0.33
  -1  10 -19    0.33    0.46
  -1  10 -19    0.24    0.68
  -2  11 -19   14.16    1.64
  -2  11 -19   16.95    1.60
  -3  12 -19    0.12    0.79
  -3  12 -19    0.26    0.92
  -4  -6  19   -0.21    1.03
   4   6 -19    1.34    0.90
  -3  -7  19   10.89    1.40
   3   7 -19    9.20    1.27
  -2  -8  19    9.41    1.25
  -1  -9  19    7.60    1.10
   1   9 -19    6.38    1.01
   0  10 -19    4.25    0.89
   0  10 -19    3.32    0.50
  -1  11 -19    1.18    0.76
  -1  11 -19    1.15    0.54
  -2  12 -19    1.57    0.81
  -2  12 -19    0.17    0.68
  -3  13 -19   -1.28    0.85
  -3  13 -19    0.30    0.78
  -4  -7  19    0.56    1.07
  -3  -8  19    0.99    0.93
   3   8 -19    0.65    0.78
  -2  -9  19    4.49    1.02
   2   9 -19    7.69    1.13
  -1 -10  19    8.44    1.20
   1  10 -19    8.14    1.19
   0  11 -19   37.72    2.96
   0  11 -19   49.18    3.45
  -1  12 -19   -0.12    0.71
  -1  12 -19    0.10    0.48
  -2  13 -19    0.03    0.62
  -2  13 -19   -0.48    0.81
  -3  14 -19    0.85    0.92
  -3  -9  19    1.00    0.94
   3   9 -19    1.29    0.81
  -2 -10  19    0.97    0.81
   2  10 -19    1.27    0.88
  -1 -11  19    0.68    0.76
   1  11 -19    0.59    0.68
   0  12 -19   -0.19    0.39
   0  12 -19   -0.06    0.65
  -1  13 -19   -0.02    0.72
  -1  13 -19    0.41    0.53
  -2  14 -19    0.39    0.72
  -2  14 -19    1.93    0.83
  -3 -10  19    5.60    1.18
   3  10 -19    6.80    1.15
  -2 -11  19    4.05    0.93
   2  11 -19    4.13    1.04
   1  12 -19    3.15    0.93
   0  13 -19   -0.51    0.41
   0  13 -19   -0.16    0.79
  -1  14 -19    0.71    0.57
  -1  14 -19    1.28    0.82
  -2  15 -19    1.39    0.77
  -2  15 -19    4.92    1.01
  -3 -11  19   -0.58    0.83
   3  11 -19    0.66    0.88
  -2 -12  19   -0.24    0.83
   2  12 -19   -0.91    0.71
   1  13 -19    1.48    0.88
   0  14 -19    1.94    0.90
   0  14 -19    0.16    0.47
  -1  15 -19    1.05    0.84
  -1  15 -19   -0.57    0.57
  -2  16 -19    0.16    0.93
  -2  16 -19   -0.25    0.71
  -3 -12  19    2.74    0.99
   3  12 -19    2.36    1.05
  -2 -13  19   12.62    1.53
   2  13 -19   11.70    1.52
   1  14 -19    1.83    0.94
   0  15 -19    4.21    0.67
   0  15 -19    5.84    1.14
  -1  16 -19    1.16    0.90
  -1  16 -19   -0.48    0.62
  -2  17 -19    2.22    0.98
  -2  17 -19    0.56    0.79
  -3 -13  19    0.99    0.97
   3  13 -19    1.92    1.06
  -2 -14  19    1.60    0.91
   2  14 -19    2.45    1.03
   1  15 -19    0.88    0.90
   0  16 -19    2.47    1.04
   0  16 -19    0.47    0.57
  -1  17 -19    6.50    1.22
  -1  17 -19    3.86    0.86
  -3 -14  19   -1.21    0.98
   3  14 -19   -0.12    0.96
  -2 -15  19   -0.47    0.81
   2  15 -19    0.33    1.00
   1  16 -19    1.91    0.99
   0  17 -19    2.65    1.08
  -1  18 -19    1.37    0.70
  -1  18 -19    1.80    0.95
   2  16 -19    1.51    1.07
   1  17 -19    5.98    1.27
   0  18 -19    1.65    1.11
  -1  19 -19   -0.73    0.69
  -1  19 -19    1.08    1.02
   2  17 -19    1.42    1.05
   1  18 -19    1.73    1.07
   0  19 -19    2.56    1.05
   1  19 -19    2.25    1.14
   0  20 -19    0.03    1.04
   1  19  20   -0.18    0.84
  -1 -19 -20    0.79    0.78
   0  19  20   -0.08    0.83
   0 -19 -20   -0.64    0.67
   1  18  20    1.59    0.97
  -1 -18 -20    1.56    0.82
  -2 -17 -20    0.96    0.91
  -1  19  20    0.68    0.89
   0  18  20    0.32    0.80
   0 -18 -20   -0.02    0.67
   1  17  20    0.69    0.90
  -1 -17 -20    1.07    0.79
  -2 -16 -20    1.52    0.93
  -1  18  20   11.85    1.37
   0  17  20    0.70    0.73
   0 -17 -20    0.41    0.64
   1  16  20    0.17    0.78
  -1 -16 -20   -0.09    0.69
  -2 -15 -20    1.78    0.84
  -1  17  20    0.37    0.80
  -1  17  20    1.13    0.83
   0  16  20    8.32    1.15
   0 -16 -20    7.51    1.03
   1  15  20    0.32    0.89
  -1 -15 -20   -0.50    0.68
  -2 -14 -20    0.75    0.80
  -3 -13 -20    1.25    0.95
  -2  17  20    3.12    0.99
  -2  17  20    1.80    0.88
  -1  16  20    3.10    0.87
  -1  16  20    2.78    0.89
   1 -16 -20    3.02    0.72
   0  15  20    0.12    0.66
   0  15  20   -0.66    0.71
   0 -15 -20   -0.04    0.58
   1  14  20    2.09    0.83
  -1 -14 -20    2.47    0.72
  -2 -13 -20    0.09    0.69
  -3 -12 -20    0.71    0.77
  -2  16  20    2.42    0.82
  -2  16  20    3.67    1.00
  -1  15  20    1.67    0.82
  -1  15  20    3.45    0.87
   1 -15 -20    2.56    0.70
   0  14  20    1.84    0.70
   0  14  20    1.60    0.76
   0 -14 -20    1.27    0.61
   1  13  20   11.97    1.41
  -1 -13 -20   12.59    1.36
  -2 -12 -20    0.51    0.70
  -3 -11 -20   -0.65    0.71
  -2  15  20    1.20    0.78
  -2  15  20    1.29    0.87
  -1  14  20    0.01    0.72
  -1  14  20    0.07    0.71
   1 -14 -20    0.55    0.57
   0  13  20    0.29    0.62
   0  13  20   -0.07    0.63
   0 -13 -20    0.10    0.52
   1  12  20    2.16    0.86
  -1 -12 -20    3.26    0.78
  -2 -11 -20    0.86    0.64
  -3 -10 -20    1.48    0.79
  -2  14  20    0.82    0.74
  -2  14  20   -0.60    0.78
  -1  13  20    0.77    0.77
  -1  13  20    0.83    0.65
   1 -13 -20    0.55    0.58
   0  12  20    5.03    0.85
   0  12  20    5.08    0.85
   0 -12 -20    4.74    0.78
   1  11  20    0.21    0.71
  -1 -11 -20    0.45    0.56
  -2 -10 -20    0.67    0.74
  -3  -9 -20    0.24    0.83
  -2  13  20    0.90    0.83
  -2  13  20   -0.10    0.66
  -1  12  20    1.81    0.68
  -1  12  20    2.35    0.79
   1 -12 -20    2.66    0.65
   0  11  20    1.27    0.68
   0  11  20    1.62    0.66
   0 -11 -20    1.04    0.53
   1  10  20   18.35    1.79
  -1 -10 -20   17.65    1.71
  -2  -9 -20    3.02    0.75
  -3  -8 -20    3.27    0.96
  -3  13  20    4.54    0.86
  -3  13  20    3.89    1.13
  -2  12  20    1.17    0.80
  -2  12  20    2.47    0.72
  -1  11  20    2.37    0.82
  -1  11  20    2.12    0.66
   1 -11 -20    3.11    0.71
   0  10  20    9.01    1.12
   0  10  20    8.23    1.04
   0 -10 -20    8.07    1.01
   1   9  20    8.26    1.15
  -1  -9 -20    9.09    1.04
  -2  -8 -20    2.33    0.69
  -3  -7 -20    0.36    0.68
  -3  12  20    1.22    0.97
  -3  12  20    1.45    0.75
  -2  11  20    6.02    0.88
  -2  11  20    6.01    1.05
  -1  10  20    7.30    0.91
  -1  10  20    6.73    1.06
   1 -10 -20    7.62    0.97
   0   9  20    1.61    0.71
   0   9  20    0.27    0.57
   0  -9 -20    1.21    0.53
  -1  -8 -20    1.32    0.61
  -2  -7 -20   14.32    1.49
  -3  -6 -20    0.92    0.79
  -3  11  20    2.71    0.79
  -3  11  20    4.27    1.10
  -2  10  20    0.83    0.79
  -2  10  20    0.72    0.60
   2 -10 -20   -0.99    0.48
  -1   9  20    0.49    0.55
  -1   9  20    0.09    0.72
   1  -9 -20    0.83    0.61
   0   8  20   11.23    1.22
   0   8  20    8.38    1.05
   0  -8 -20    9.60    1.08
  -1  -7 -20    2.63    0.66
  -2  -6 -20    0.83    0.56
  -3  -5 -20    2.22    0.80
  -3  10  20   -0.51    0.92
  -3  10  20    0.81    0.65
  -2   9  20   22.45    1.86
  -2   9  20   25.78    2.32
  -1   8  20    9.63    1.00
  -1   8  20    9.44    1.24
   1  -8 -20   12.12    1.20
   0   7  20   17.59    1.56
   0   7  20   20.88    1.79
   0  -7 -20   16.42    1.71
  -1  -6 -20   -0.05    0.52
  -2  -5 -20    1.44    0.62
  -3  -4 -20    1.87    0.80
  -4  -3 -20   -0.83    0.81
  -3   9  20    0.00    0.85
  -3   9  20    0.39    0.62
  -2   8  20    0.05    0.52
  -2   8  20    0.89    0.81
   2  -8 -20   -0.50    0.46
  -1   7  20    4.14    0.62
  -1   7  20    2.82    0.78
   1  -7 -20    4.06    0.74
   0   6  20    2.94    0.64
   0   6  20    4.22    0.83
   0  -6 -20    3.81    0.72
  -1  -5 -20    9.38    1.07
  -2  -4 -20    0.72    0.54
  -3  -3 -20    0.34    0.73
  -4  -2 -20    1.81    0.94
  -3   8  20    1.31    0.94
  -3   8  20    0.92    0.58
  -2   7  20    0.90    0.48
  -2   7  20    0.49    0.78
   2  -7 -20   -1.08    0.43
  -1   6  20    0.63    0.74
  -1   6  20   -0.36    0.41
   1  -6 -20   -0.06    0.47
   0   5  20    1.57    0.66
   0   5  20    0.58    0.46
   0  -5 -20    0.75    0.53
  -1  -4 -20   21.17    1.92
  -2  -3 -20    1.18    0.64
  -3  -2 -20    4.05    0.92
  -4  -1 -20   -0.85    0.81
  -3   7  20    0.51    0.58
  -3   7  20    0.93    0.90
  -2   6  20   15.29    1.53
  -2   6  20   12.66    1.11
   2  -6 -20   10.66    1.21
  -1   5  20    8.29    0.83
  -1   5  20    9.34    1.17
   1  -5 -20    8.53    1.00
   0   4  20   48.74    3.66
   0  -4 -20   37.24    3.40
  -1  -3 -20    0.16    0.59
  -2  -2 -20    6.39    0.92
  -3  -1 -20    2.09    0.83
  -4   0 -20    1.46    1.01
  -3   6  20    1.90    0.96
  -3   6  20    0.77    0.53
  -2   5  20    3.18    0.54
  -2   5  20    2.74    0.80
   2  -5 -20    2.85    0.61
  -1   4  20   58.37    4.29
  -1   4  20   61.17    5.05
   1  -4 -20   64.44    4.66
   0   3  20    1.46    0.65
   0  -3 -20    1.21    0.62
  -1  -2 -20   12.28    1.35
  -2  -1 -20    9.95    1.20
  -3   0 -20   -0.31    0.68
  -4   1 -20    0.19    0.91
  -4   1 -20    0.36    1.01
  -3   5  20   -0.13    0.48
  -3   5  20    1.49    0.90
  -2   4  20    0.66    0.79
  -2   4  20    0.18    0.40
   2  -4 -20    0.77    0.52
  -1   3  20   12.47    1.44
  -1   3  20   11.83    1.06
   1  -3 -20   13.53    1.31
   0   2  20   28.68    2.62
   0  -2 -20   30.76    2.50
  -1  -1 -20   14.31    1.47
  -2   0 -20    4.47    0.93
  -3   1 -20    0.76    0.81
  -4   2 -20    1.24    1.02
  -4   2 -20    0.08    0.98
  -4   5  20    1.75    1.09
  -3   4  20    3.56    0.93
   3  -4 -20    4.76    0.80
  -2   3  20    7.87    1.13
  -2   3  20    7.03    0.69
   2  -3 -20    6.03    0.87
  -1   2  20    0.31    0.67
  -1   2  20    0.06    0.33
   1  -2 -20   -0.04    0.56
   0   1  20   25.10    2.54
   0  -1 -20   35.51    2.50
  -1   0 -20    0.55    0.62
  -2   1 -20    7.54    1.09
  -3   2 -20    4.10    1.04
  -4   3 -20    0.22    0.96
  -4   3 -20   -0.43    1.04
  -4   4  20    0.14    1.01
  -3   3  20    7.67    1.28
   3  -3 -20    9.28    1.08
  -2   2  20   13.35    1.45
  -2   2  20   11.07    0.95
   2  -2 -20   11.74    1.23
  -1   1  20    1.27    0.77
   1  -1 -20    3.03    0.68
   0   0  20    1.38    0.72
   0   0 -20    1.34    0.56
  -1   1 -20   21.37    2.00
  -2   2 -20    7.26    1.11
  -3   3 -20   -0.69    0.82
  -3   3 -20    0.16    0.75
  -4   3  20    1.17    0.94
  -3   2  20    1.47    0.90
   3  -2 -20    1.47    0.67
  -2   1  20    3.27    0.39
  -2   1  20    3.06    0.82
   2  -1 -20    3.48    0.72
  -1   0  20   -0.32    0.57
   1   0 -20   -0.52    0.53
   0  -1  20   26.69    2.55
   0   1 -20   31.97    2.42
  -1   2 -20   15.64    1.61
  -2   3 -20    0.42    0.73
  -3   4 -20    0.65    0.90
  -3   4 -20    0.88    0.87
  -4   2  20    1.12    1.06
  -3   1  20    4.03    1.00
   3  -1 -20    3.36    0.78
  -2   0  20    2.48    0.86
   2   0 -20    2.50    0.67
  -1  -1  20    0.52    0.61
   1   1 -20    0.96    0.62
   0  -2  20   23.40    2.31
   0   2 -20   29.00    2.26
  -1   3 -20    0.10    0.63
  -2   4 -20    1.26    0.78
  -2   4 -20    0.63    0.67
  -3   5 -20    1.78    0.93
  -3   5 -20    2.60    1.00
  -4   1  20    0.62    1.05
  -3   0  20    0.35    0.79
   3   0 -20    0.30    0.63
  -2  -1  20    2.90    0.90
   2   1 -20    2.71    0.72
  -1  -2  20    0.21    0.58
   1   2 -20    0.31    0.60
   0  -3  20    0.63    0.65
   0   3 -20    1.07    0.62
  -1   4 -20   24.00    2.00
  -1   4 -20   19.58    1.76
  -2   5 -20    1.42    0.77
  -2   5 -20    1.02    0.73
  -3   6 -20    1.11    0.91
  -3   6 -20    1.77    0.88
  -4   0  20    2.45    1.15
  -3  -1  20    4.44    1.05
   3   1 -20    1.83    0.78
  -2  -2  20   11.61    1.54
   2   2 -20   14.99    1.45
  -1  -3  20   13.24    1.46
   1   3 -20   12.12    1.37
   0   4 -20   41.72    3.23
   0   4 -20   38.79    2.86
  -1   5 -20   12.57    1.31
  -1   5 -20   10.70    1.13
  -2   6 -20    1.63    0.70
  -2   6 -20    0.51    0.68
  -3   7 -20   -1.01    0.83
  -3   7 -20   -0.45    0.84
  -4  -1  20   -0.16    1.01
  -3  -2  20    1.78    0.84
   3   2 -20    1.73    0.71
  -2  -3  20    6.89    1.15
   2   3 -20    7.27    1.04
  -1  -4  20   47.21    4.49
   1   4 -20   64.57    4.29
   0   5 -20    0.56    0.33
   0   5 -20    1.43    0.67
  -1   6 -20   -0.24    0.56
  -1   6 -20    0.75    0.50
  -2   7 -20   16.77    1.74
  -2   7 -20   15.63    1.61
  -3   8 -20    3.76    1.02
  -3   8 -20    2.28    0.98
  -4  -2  20   -0.64    0.97
   4   2 -20    0.37    0.77
  -3  -3  20    8.18    1.25
   3   3 -20    8.92    1.18
  -2  -4  20   -0.31    0.68
   2   4 -20    0.45    0.65
  -1  -5  20    8.92    1.14
   1   5 -20    8.04    1.06
   0   6 -20    3.44    0.76
   0   6 -20    3.76    0.49
  -1   7 -20    2.58    0.59
  -1   7 -20    3.07    0.83
  -2   8 -20    2.85    0.85
  -2   8 -20    2.19    0.78
  -3   9 -20    1.10    0.94
  -3   9 -20   -1.41    0.84
  -4  -3  20    0.04    1.04
   4   3 -20    2.35    0.89
  -3  -4  20    3.40    1.03
   3   4 -20    2.26    0.83
  -2  -5  20    3.35    0.94
   2   5 -20    3.70    0.82
  -1  -6  20    0.57    0.69
   1   6 -20    0.63    0.65
   0   7 -20   16.53    1.28
   0   7 -20   15.60    1.63
  -1   8 -20    0.16    0.67
  -1   8 -20    0.26    0.49
  -2   9 -20    3.42    0.83
  -2   9 -20    3.11    0.95
  -3  10 -20   -0.37    0.93
  -3  10 -20    0.83    0.95
  -4  -4  20   -0.45    1.06
   4   4 -20    0.71    0.84
  -3  -5  20    1.72    0.97
   3   5 -20    0.51    0.70
  -2  -6  20    9.89    1.41
   2   6 -20   13.97    1.47
  -1  -7  20    3.38    0.83
   1   7 -20    4.93    0.92
   0   8 -20    8.43    1.17
   0   8 -20    8.53    0.78
  -1   9 -20    8.96    0.93
  -1   9 -20    5.87    1.06
  -2  10 -20    0.59    0.66
  -2  10 -20    0.88    0.76
  -3  11 -20   -0.34    0.90
  -3  11 -20   -1.53    0.89
  -4  -5  20    1.50    1.12
   4   5 -20    1.32    0.88
  -3  -6  20    0.41    0.97
   3   6 -20    0.28    0.75
  -2  -7  20   -1.03    0.66
   2   7 -20   -1.00    0.68
  -1  -8  20   12.42    1.42
   1   8 -20   10.14    1.30
   0   9 -20    0.85    0.36
   0   9 -20    1.41    0.68
  -1  10 -20   16.42    1.45
  -1  10 -20   14.85    1.64
  -2  11 -20    0.48    0.64
  -2  11 -20    1.19    0.85
  -3  12 -20    0.53    0.86
  -3  12 -20    0.21    0.91
  -3  -7  20    2.28    0.99
   3   7 -20    0.50    0.75
  -2  -8  20    0.54    0.79
   2   8 -20   -0.21    0.65
  -1  -9  20    0.29    0.67
   1   9 -20    1.11    0.76
   0  10 -20   10.22    1.20
   0  10 -20    6.31    0.70
  -1  11 -20    0.00    0.67
  -1  11 -20   -0.57    0.49
  -2  12 -20   -0.49    0.83
  -2  12 -20    0.87    0.66
  -3  13 -20    0.96    0.89
  -3  13 -20    1.04    0.92
  -3  -8  20    1.69    1.00
   3   8 -20    0.59    0.82
  -2  -9  20   17.52    1.98
   2   9 -20   25.02    2.16
  -1 -10  20    9.83    1.24
   1  10 -20    6.49    1.10
   0  11 -20    0.47    0.39
   0  11 -20    1.77    0.81
  -1  12 -20    2.53    0.64
  -1  12 -20    3.43    0.87
  -2  13 -20   -0.11    0.67
  -2  13 -20    1.04    0.87
  -3  -9  20    0.94    0.98
   3   9 -20    0.56    0.83
  -2 -10  20    0.79    0.83
   2  10 -20    0.71    0.85
   1  11 -20    2.31    0.90
   0  12 -20    4.79    0.94
   0  12 -20    2.89    0.53
  -1  13 -20   15.60    1.66
  -1  13 -20   14.02    1.37
  -2  14 -20    0.72    0.91
  -2  14 -20   -0.13    0.73
  -3 -10  20   -0.44    0.90
   3  10 -20    0.69    0.85
  -2 -11  20    5.70    1.07
   2  11 -20    5.44    1.12
   1  12 -20    2.14    0.93
   0  13 -20    0.28    0.73
   0  13 -20   -0.49    0.42
  -1  14 -20    4.23    0.97
  -1  14 -20    1.40    0.65
  -2  15 -20    2.51    0.84
  -2  15 -20    3.59    1.05
  -3 -11  20    3.06    1.01
   3  11 -20    3.94    1.10
  -2 -12  20    2.41    0.97
   2  12 -20    1.93    0.89
   1  13 -20   -0.43    0.83
   0  14 -20    1.88    0.83
  -1  15 -20    0.69    0.90
  -1  15 -20    0.43    0.62
  -2  16 -20    1.11    0.82
  -2  16 -20    1.53    0.92
  -3 -12  20    1.03    0.98
   3  12 -20    1.24    1.03
  -2 -13  20    0.54    0.85
   2  13 -20    1.14    0.97
   1  14 -20    0.69    0.84
   0  15 -20   -0.15    0.78
  -1  16 -20    0.22    0.62
  -1  16 -20    1.94    0.99
  -2  17 -20    1.11    1.02
  -2  17 -20   -1.47    0.76
  -3 -13  20    4.18    1.14
   3  13 -20    4.76    1.23
  -2 -14  20    0.45    0.85
   2  14 -20   -0.21    0.95
   1  15 -20    2.34    0.96
   0  16 -20    8.22    1.33
  -1  17 -20   -0.44    0.69
  -1  17 -20    1.90    0.98
  -2 -15  20    0.67    0.88
   2  15 -20   -0.10    0.96
   1  16 -20    3.84    1.18
   0  17 -20    2.09    1.07
  -1  18 -20    1.58    1.05
  -1  18 -20    0.65    0.69
   2  16 -20    3.06    1.14
   1  17 -20    0.01    1.06
   0  18 -20    1.45    1.08
  -1  19 -20    1.57    1.02
  -1  19 -20   -1.17    0.69
   2  17 -20    0.84    0.99
   1  18 -20   13.25    1.76
   0  19 -20    1.64    1.17
   1  19 -20    0.33    0.97
   0  19  21   -1.19    0.86
   0 -19 -21    0.31    0.66
   1  18  21    1.17    0.91
  -1 -18 -21    2.85    0.87
   0  18  21    0.28    0.86
   0 -18 -21   -0.15    0.60
   1  17  21    0.02    0.80
  -1 -17 -21   -0.05    0.71
  -2 -16 -21    0.21    0.86
  -1  18  21    0.52    0.89
   0  17  21    1.61    0.79
   0 -17 -21    1.83    0.72
   1  16  21    0.40    0.90
  -1 -16 -21    0.38    0.68
  -2 -15 -21    1.16    0.85
  -1  17  21    2.23    0.79
  -1  17  21    1.05    0.85
   0  16  21    0.20    0.79
   0 -16 -21   -0.22    0.56
   1  15  21    3.03    0.95
  -1 -15 -21    3.63    0.88
  -2 -14 -21    1.39    0.73
  -1  16  21    3.33    0.90
  -1  16  21    0.98    0.79
   0  15  21   -0.25    0.75
   0  15  21    0.61    0.68
   0 -15 -21    0.33    0.60
   1  14  21    8.94    1.34
  -1 -14 -21   10.17    1.26
  -2 -13 -21    2.88    0.87
  -3 -12 -21   -1.40    0.79
  -2  16  21    0.40    0.92
  -2  16  21    0.53    0.79
  -1  15  21    2.32    0.87
  -1  15  21    0.03    0.69
   1 -15 -21    1.17    0.63
   0  14  21   12.78    1.32
   0  14  21   10.49    1.29
   0 -14 -21   10.51    1.22
   1  13  21    0.37    0.80
  -1 -13 -21    0.49    0.70
  -2 -12 -21    4.92    0.97
  -3 -11 -21    1.26    0.91
  -2  15  21    1.62    0.81
  -2  15  21    0.65    0.93
  -1  14  21    5.50    1.03
  -1  14  21    5.33    0.94
   1 -14 -21    4.42    0.82
   0  13  21    0.86    0.74
   0  13  21    0.57    0.68
   0 -13 -21    1.71    0.63
   1  12  21    3.64    0.87
  -1 -12 -21    3.15    0.80
  -2 -11 -21    0.69    0.67
  -3 -10 -21    2.18    0.90
  -2  14  21    7.01    1.14
  -2  14  21    4.05    0.92
  -1  13  21    0.95    0.83
  -1  13  21    0.65    0.65
   1 -13 -21    0.64    0.58
   0  12  21    6.61    0.93
   0  12  21    7.27    0.97
   0 -12 -21    5.03    0.82
   1  11  21   -0.53    0.67
  -1 -11 -21   -0.26    0.51
  -2 -10 -21    0.63    0.75
  -3  -9 -21   -0.43    0.70
  -2  13  21    0.00    0.73
  -2  13  21    0.86    0.87
  -1  12  21    7.44    1.08
  -1  12  21    5.74    0.87
   1 -12 -21    5.14    0.87
   0  11  21    2.39    0.65
   0  11  21    1.18    0.70
   0 -11 -21    1.33    0.57
   1  10  21   -0.68    0.57
  -1 -10 -21    1.71    0.60
  -2  -9 -21    3.75    0.80
  -3  -8 -21    4.21    0.98
  -3  13  21    1.05    1.01
  -2  12  21    0.03    0.70
  -2  12  21   -0.72    0.73
  -1  11  21    1.76    0.68
  -1  11  21    1.72    0.83
   1 -11 -21    0.86    0.62
   0  10  21    0.40    0.63
   0  10  21   -0.15    0.53
   0 -10 -21   -0.16    0.55
  -1  -9 -21   -0.02    0.49
  -2  -8 -21    0.08    0.56
  -3  -7 -21    3.13    0.90
  -3  12  21    0.61    0.94
  -3  12  21    0.62    0.74
  -2  11  21    6.34    1.10
  -2  11  21    7.09    0.94
  -1  10  21    0.59    0.54
  -1  10  21    0.14    0.76
   1 -10 -21   -0.17    0.58
   0   9  21    1.33    0.62
   0   9  21    0.93    0.65
   0  -9 -21    0.64    0.56
  -1  -8 -21   17.02    1.65
  -2  -7 -21    0.48    0.58
  -3  -6 -21    1.20    0.79
  -3  11  21    0.52    0.69
  -3  11  21    0.70    0.94
  -2  10  21    2.68    0.91
  -2  10  21    0.56    0.61
  -1   9  21   12.51    1.49
  -1   9  21   11.82    1.18
   1  -9 -21   12.59    1.31
   0   8  21   11.50    1.25
   0   8  21    8.28    1.05
   0  -8 -21    8.46    1.11
  -1  -7 -21    8.69    1.04
  -2  -6 -21    4.27    0.83
  -3  -5 -21    1.70    0.74
  -3  10  21    0.76    0.65
  -3  10  21    1.59    0.97
  -2   9  21   10.40    1.39
  -2   9  21   11.12    1.12
  -1   8  21   19.16    1.63
  -1   8  21   17.76    1.99
   1  -8 -21   23.58    1.87
   0   7  21    2.74    0.75
   0   7  21    2.53    0.61
   0  -7 -21    2.45    0.68
  -1  -6 -21    8.89    1.05
  -2  -5 -21    1.58    0.72
  -3  -4 -21    0.29    0.73
  -3   9  21    3.13    0.71
  -3   9  21    2.52    0.99
  -2   8  21    2.52    0.89
  -2   8  21    1.50    0.58
   2  -8 -21   -0.45    0.53
  -1   7  21    4.40    0.67
  -1   7  21    5.28    0.99
   1  -7 -21    5.18    0.83
   0   6  21   19.66    1.80
   0   6  21   25.20    2.08
   0  -6 -21   22.24    2.02
  -1  -5 -21    0.93    0.62
  -2  -4 -21    0.80    0.65
  -3  -3 -21    0.77    0.77
  -3   8  21    2.52    0.63
  -3   8  21    0.77    0.96
  -2   7  21    0.86    0.85
  -2   7  21    1.10    0.54
   2  -7 -21   -0.13    0.53
  -1   6  21   53.23    3.95
  -1   6  21   53.13    4.64
   1  -6 -21   60.81    4.29
   0   5  21    0.35    0.46
   0   5  21   -0.21    0.62
   0  -5 -21    0.05    0.54
  -1  -4 -21    1.29    0.63
  -2  -3 -21    0.18    0.61
  -3  -2 -21    1.35    0.79
  -3   7  21    1.12    0.54
  -3   7  21    0.89    0.93
  -2   6  21    5.86    0.71
  -2   6  21    7.76    1.11
   2  -6 -21    3.20    0.74
  -1   5  21   42.45    4.07
  -1   5  21   46.42    3.46
   1  -5 -21   57.60    3.80
   0   4  21    3.16    0.83
   0  -4 -21    2.33    0.70
  -1  -3 -21    1.89    0.71
  -2  -2 -21    4.64    0.91
  -3  -1 -21    1.19    0.85
  -3   6  21    2.77    1.02
  -2   5  21    0.48    0.45
  -2   5  21    1.06    0.74
   2  -5 -21    0.55    0.53
  -1   4  21    1.86    0.46
  -1   4  21   -0.20    0.67
   1  -4 -21    2.13    0.68
   0   3  21   17.10    1.67
   0  -3 -21   15.07    1.58
  -1  -2 -21    7.54    1.07
  -2  -1 -21    2.57    0.74
  -3   0 -21    2.17    0.87
  -3   5  21    4.13    1.09
  -2   4  21   15.26    1.23
  -2   4  21   14.29    1.66
   2  -4 -21   14.50    1.45
  -1   3  21    2.86    0.52
  -1   3  21    2.89    0.83
   1  -3 -21    4.94    0.77
   0   2  21   15.61    1.58
   0  -2 -21   14.00    1.49
  -1  -1 -21    6.73    0.99
  -2   0 -21   -0.73    0.57
  -3   1 -21    1.53    0.86
  -3   4  21    1.19    0.82
   3  -4 -21    0.73    0.64
  -2   3  21   17.43    1.80
  -2   3  21   16.64    1.30
   2  -3 -21   15.38    1.56
  -1   2  21    3.29    0.90
  -1   2  21    6.48    0.66
   1  -2 -21    7.83    0.94
   0   1  21    4.27    0.87
   0  -1 -21    3.60    0.79
  -1   0 -21  169.10   12.47
  -2   1 -21    3.46    0.91
  -3   2 -21    0.70    0.78
  -3   3  21    1.99    0.96
   3  -3 -21    0.57    0.65
  -2   2  21    6.65    1.15
  -2   2  21    7.10    0.65
   2  -2 -21    5.92    0.93
  -1   1  21    5.62    1.08
   1  -1 -21    8.66    1.01
   0   0  21    0.40    0.61
   0   0 -21    0.06    0.56
  -1   1 -21    9.33    1.19
  -2   2 -21    2.16    0.79
  -3   3 -21    0.79    0.85
  -3   3 -21   -0.03    0.74
  -4   3  21    1.07    1.06
  -3   2  21   11.76    1.53
   3  -2 -21    9.76    1.22
  -2   1  21    4.28    0.97
   2  -1 -21    3.20    0.76
  -1   0  21   21.91    2.04
   0  -1  21    4.27    0.90
   0   1 -21    3.74    0.80
  -1   2 -21   10.12    1.22
  -2   3 -21   -0.32    0.73
  -3   4 -21    0.49    0.88
  -3   4 -21    1.42    0.90
  -4   2  21   -0.03    1.01
  -3   1  21    2.83    1.03
   3  -1 -21    2.90    0.79
  -2   0  21    0.21    0.71
   2   0 -21    0.10    0.58
  -1  -1  21    4.51    0.94
   1   1 -21    7.10    0.97
   0  -2  21   16.87    1.72
   0   2 -21   13.66    1.50
  -1   3 -21    1.50    0.63
  -2   4 -21    1.59    0.81
  -2   4 -21    0.27    0.69
  -3   5 -21    2.39    1.02
  -3   5 -21    3.92    1.08
  -4   1  21    0.23    0.93
  -3   0  21    0.93    0.93
   3   0 -21    1.30    0.71
  -2  -1  21    3.98    0.98
   2   1 -21    4.72    0.83
  -1  -2  21    5.48    0.95
   1   2 -21    4.93    0.89
   0  -3  21   13.20    1.59
   0   3 -21   16.69    1.57
  -1   4 -21    2.48    0.63
  -1   4 -21    3.47    0.75
  -2   5 -21    2.18    0.85
  -2   5 -21    2.55    0.80
  -3   6 -21    3.31    1.03
  -3   6 -21    2.37    0.98
  -4   0  21    0.38    0.95
  -3  -1  21    3.65    0.96
   3   1 -21    1.63    0.76
  -2  -2  21    6.50    1.13
   2   2 -21    6.29    1.00
  -1  -3  21    4.79    0.85
   1   3 -21    2.53    0.73
   0   4 -21    1.93    0.41
   0   4 -21    2.07    0.66
  -1   5 -21    0.25    0.64
  -1   5 -21    0.79    0.51
  -2   6 -21    4.32    0.92
  -2   6 -21    5.99    1.04
  -3   7 -21    3.45    1.03
  -3   7 -21    4.69    1.10
  -4  -1  21    0.66    1.08
  -3  -2  21    9.20    1.38
   3   2 -21    8.43    1.18
  -2  -3  21   16.16    1.86
   2   3 -21   19.10    1.79
  -1  -4  21    2.28    0.82
   1   4 -21    1.49    0.68
   0   5 -21    0.18    0.32
   0   5 -21   -0.90    0.59
  -1   6 -21   10.48    1.07
  -1   6 -21    9.75    1.23
  -2   7 -21    0.52    0.70
  -2   7 -21    1.46    0.86
  -3   8 -21    4.08    1.14
  -3   8 -21    5.83    1.12
  -4  -2  21    2.32    1.19
  -3  -3  21    0.82    0.99
   3   3 -21    1.35    0.81
  -2  -4  21   14.61    1.65
   2   4 -21   13.11    1.47
  -1  -5  21   44.57    3.80
   1   5 -21   45.47    3.64
   0   6 -21   20.01    1.57
   0   6 -21   21.30    1.90
  -1   7 -21    8.78    1.14
  -1   7 -21    7.77    0.93
  -2   8 -21   -0.88    0.63
  -2   8 -21   -0.37    0.77
  -3   9 -21   -1.48    0.95
  -3   9 -21    0.12    0.92
  -4  -3  21    0.52    1.08
  -3  -4  21    0.24    0.96
   3   4 -21    1.91    0.83
  -2  -5  21   -0.46    0.79
   2   5 -21    1.16    0.73
  -1  -6  21   59.95    5.02
   1   6 -21   61.86    4.73
   0   7 -21    1.41    0.74
   0   7 -21    0.87    0.35
  -1   8 -21   16.67    1.50
  -1   8 -21   16.36    1.69
  -2   9 -21    2.44    0.86
  -2   9 -21    1.67    0.79
  -3  10 -21    4.00    1.13
  -3  10 -21    3.23    1.06
  -3  -5  21    2.84    1.02
   3   5 -21    3.39    0.93
  -2  -6  21    2.88    0.95
   2   6 -21    4.77    0.95
  -1  -7  21    6.22    1.02
   1   7 -21    4.99    1.00
   0   8 -21    8.26    0.76
   0   8 -21    7.19    1.07
  -1   9 -21    0.27    0.49
  -1   9 -21   -0.95    0.67
  -2  10 -21    0.04    0.66
  -2  10 -21   -0.65    0.80
  -3  11 -21    0.28    0.93
  -3  11 -21    2.84    1.05
  -3  -6  21    2.46    1.07
   3   6 -21    0.55    0.81
  -2  -7  21   -1.21    0.72
   2   7 -21   -0.50    0.64
  -1  -8  21   20.31    1.96
   1   8 -21   20.94    1.99
   0   9 -21    1.67    0.80
   0   9 -21    0.41    0.36
  -1  10 -21   -0.01    0.73
  -1  10 -21   -0.10    0.50
  -2  11 -21   -0.97    0.80
  -2  11 -21   -1.38    0.62
  -3  12 -21   -1.30    0.94
  -3  12 -21   -0.15    0.83
  -3  -7  21    1.24    1.04
   3   7 -21    2.01    0.87
  -2  -8  21    2.02    0.86
   2   8 -21    1.43    0.87
  -1  -9  21   16.37    1.73
   1   9 -21   13.69    1.69
   0  10 -21    0.24    0.75
   0  10 -21   -0.62    0.34
  -1  11 -21   -0.05    0.47
  -1  11 -21   -0.22    0.77
  -2  12 -21    2.43    0.82
  -2  12 -21    3.26    0.97
  -3  -8  21    1.60    1.04
   3   8 -21    3.20    0.95
  -2  -9  21   11.88    1.50
   2   9 -21   10.97    1.50
  -1 -10  21    0.60    0.75
   1  10 -21    0.10    0.79
   0  11 -21   -0.03    0.39
   0  11 -21    1.27    0.83
  -1  12 -21    3.41    0.71
  -1  12 -21    5.31    1.05
  -2  13 -21    1.76    0.80
  -2  13 -21    1.69    0.99
  -3  -9  21    2.09    1.06
   3   9 -21    2.55    0.94
  -2 -10  21    2.20    0.89
   2  10 -21    1.50    0.83
   1  11 -21    1.23    0.78
   0  12 -21    7.12    1.15
  -1  13 -21    0.31    0.88
  -1  13 -21   -0.06    0.58
  -2  14 -21    0.69    0.71
  -2  14 -21    1.25    0.94
  -3 -10  21    1.02    0.89
   3  10 -21    1.07    0.93
  -2 -11  21    8.74    1.30
   2  11 -21    9.35    1.42
   1  12 -21    5.74    1.15
   0  13 -21    2.19    0.87
  -1  14 -21    7.77    1.01
  -1  14 -21    8.81    1.29
  -2  15 -21    1.81    0.96
  -2  15 -21    1.02    0.79
  -3 -11  21    0.60    0.89
   3  11 -21   -0.10    0.93
  -2 -12  21    1.31    0.88
   2  12 -21    0.16    0.95
   1  13 -21    0.55    0.92
   0  14 -21   11.44    1.50
  -1  15 -21    2.30    0.73
  -1  15 -21    3.53    1.08
  -2  16 -21   -1.21    0.74
  -2  16 -21    1.02    1.04
  -3 -12  21    0.95    0.99
   3  12 -21    0.78    1.04
  -2 -13  21    0.25    0.93
   2  13 -21    1.33    1.02
   1  14 -21    5.76    1.27
   0  15 -21   -0.22    0.91
  -1  16 -21    0.04    0.64
  -1  16 -21    0.14    0.97
  -3 -13  21    2.55    1.17
[truncated: 71,341 more chars]
