# Supplementary material for: Synthesis, Crystal Structure and Bioactivity of Phenazine-1-carboxylic Acylhydrazone Derivatives
Source: Molecules. 2021 Sep 1;26(17):5320. doi: 10.3390/molecules26175320 (PMC8434039; doi:10.3390/molecules26175320)
Supplement: Supplementary file 1 [file molecules-26-05320-s001.zip › cif and checkcif/cif and checkcif/3c_shelxl.ins]

    m.res created by SHELXL-2014/7
 
TITL m in P2(1)/n
CELL 0.71073 4.2714 20.6455 27.6068 90 91.2 90
ZERR 4 0.0004 0.0019 0.0026 0 0.003 0
LATT 1
SYMM 0.5-X,0.5+Y,0.5-Z
SFAC C H N O Br
UNIT 92 76 20 12 8
 
L.S. 4
PLAN  25
SIZE 0.21 0.22 0.18
BOND $H
fmap 2
acta
MERG 2
OMIT -3 50
REM <olex2.extras>
REM <HklSrc "%.\\m.hkl">
REM </olex2.extras>
 
WGHT    0.142200    1.605700
FVAR       0.10389
C1    1    0.087524    0.228721    0.401826    11.00000    0.04650    0.04360 =
         0.03673    0.00032    0.00861   -0.01313
C2    1   -0.035891    0.263543    0.360432    11.00000    0.05628    0.05424 =
         0.05371    0.00381    0.00458   -0.01096
AFIX  43
H2    2    0.020359    0.251278    0.329389    11.00000   -1.20000
AFIX   0
C3    1   -0.233956    0.314187    0.366539    11.00000    0.05460    0.04747 =
         0.07599    0.01210    0.00507   -0.00401
AFIX  43
H3    2   -0.314489    0.335863    0.339503    11.00000   -1.20000
AFIX   0
C4    1   -0.318777    0.334272    0.412792    11.00000    0.06531    0.04376 =
         0.08240   -0.00538    0.00838   -0.00067
AFIX  43
H4    2   -0.455580    0.369024    0.415749    11.00000   -1.20000
AFIX   0
C5    1   -0.208792    0.304927    0.453122    11.00000    0.06080    0.06046 =
         0.05237   -0.01356    0.01347   -0.00671
AFIX  43
H5    2   -0.266292    0.319679    0.483497    11.00000   -1.20000
AFIX   0
C6    1   -0.001299    0.250486    0.448834    11.00000    0.04295    0.04731 =
         0.04928    0.00034    0.00272   -0.01620
C7    1    0.300917    0.169776    0.483297    11.00000    0.04842    0.05080 =
         0.03640   -0.00076    0.00585   -0.01824
C8    1    0.416506    0.135222    0.525133    11.00000    0.07599    0.06774 =
         0.02528   -0.00630    0.00240   -0.02030
AFIX  43
H8    2    0.356963    0.148204    0.555856    11.00000   -1.20000
AFIX   0
C9    1    0.609406    0.084427    0.520402    11.00000    0.07199    0.06017 =
         0.03790    0.01314   -0.00556   -0.00996
AFIX  43
H9    2    0.681348    0.062027    0.547660    11.00000   -1.20000
AFIX   0
C10   1    0.702427    0.065209    0.473823    11.00000    0.06064    0.04798 =
         0.04354    0.00610   -0.00477   -0.00536
AFIX  43
H10   2    0.840345    0.030552    0.471449    11.00000   -1.20000
AFIX   0
C11   1    0.603274    0.094076    0.432767    11.00000    0.05373    0.03747 =
         0.03931   -0.00203    0.00272   -0.01285
C12   1    0.392612    0.148450    0.435812    11.00000    0.04130    0.04576 =
         0.04531    0.00120    0.00249   -0.01787
C13   1    0.733417    0.067408    0.385911    11.00000    0.04951    0.04902 =
         0.04486    0.00092    0.00092   -0.00696
C14   1    0.709288    0.120879    0.265855    11.00000    0.05975    0.05546 =
         0.03704   -0.00796    0.00581    0.00334
AFIX  43
H14   2    0.581057    0.156783    0.269958    11.00000   -1.20000
AFIX   0
C15   1    0.832213    0.106085    0.217673    11.00000    0.05252    0.04934 =
         0.03732   -0.00475    0.00363   -0.00125
C16   1    1.012527    0.050096    0.210739    11.00000    0.05352    0.04653 =
         0.03593   -0.00249    0.00376   -0.00320
C17   1    1.116228    0.038696    0.163461    11.00000    0.04784    0.04906 =
         0.05231   -0.00711    0.00499   -0.00737
C18   1    1.046195    0.078902    0.124955    11.00000    0.05769    0.05123 =
         0.04649   -0.01048    0.00764   -0.00803
AFIX  43
H18   2    1.120604    0.070123    0.094225    11.00000   -1.20000
AFIX   0
C19   1    0.863812    0.132213    0.133173    11.00000    0.05753    0.05297 =
         0.04106    0.00356   -0.00103   -0.00495
C20   1    0.756602    0.146347    0.179438    11.00000    0.06310    0.05208 =
         0.04423   -0.00039   -0.00011    0.00781
AFIX  43
H20   2    0.634272    0.182917    0.184409    11.00000   -1.20000
AFIX   0
 
C21   1    0.204666    0.323585    0.236103    11.00000    0.23592    0.13567 =
         0.05682   -0.00242    0.00315    0.05470
AFIX  43
H21   2    0.136865    0.346994    0.262685    11.00000   -1.20000
AFIX   0
C22   1    0.276412    0.314436    0.149007    11.00000    0.17407    0.12773 =
         0.10990   -0.03378   -0.02632    0.02512
AFIX  33
H22A  2    0.227677    0.339968    0.120781    11.00000   -1.50000
H22B  2    0.498803    0.308152    0.151651    11.00000   -1.50000
H22C  2    0.174264    0.273139    0.146271    11.00000   -1.50000
AFIX   0
C23   1    0.021608    0.410211    0.184501    11.00000    0.13776    0.07323 =
         0.26765   -0.00932   -0.08415    0.01071
AFIX  33
H23A  2    0.017551    0.418792    0.150317    11.00000   -1.50000
H23B  2   -0.188580    0.409745    0.196147    11.00000   -1.50000
H23C  2    0.139551    0.443410    0.201006    11.00000   -1.50000
AFIX   0
 
N1    3    0.104822    0.219147    0.489177    11.00000    0.05898    0.05360 =
         0.04513   -0.01046    0.01282   -0.01432
N2    3    0.285149    0.179308    0.396024    11.00000    0.05199    0.04105 =
         0.03285    0.00110    0.00448   -0.00913
N3    3    0.654934    0.101655    0.345933    11.00000    0.06519    0.05352 =
         0.03224   -0.00009    0.00366    0.00499
AFIX  43
H3A   2    0.528640    0.133948    0.347884    11.00000   -1.20000
AFIX   0
N4    3    0.777566    0.084810    0.301889    11.00000    0.06027    0.05165 =
         0.03301   -0.00257    0.00206    0.00028
 
N5    3    0.164225    0.349027    0.193434    11.00000    0.10244    0.07310 =
         0.08147   -0.00602   -0.01830    0.00245
O1    4    0.904661    0.021044    0.385899    11.00000    0.09122    0.05566 =
         0.05407   -0.00114   -0.00113    0.01850
O2    4    1.092337    0.008684    0.245906    11.00000    0.08131    0.05330 =
         0.05229    0.00061    0.00544    0.01330
AFIX  83
H2A   2    1.019873    0.021099    0.271563    11.00000   -1.50000
AFIX   0
 
O3    4    0.328645    0.269750    0.243726    11.00000    0.23767    0.13755 =
         0.08822    0.02319    0.00887    0.07650
BR1   5    1.351431   -0.038232    0.152673    11.00000    0.07021    0.05972 =
         0.06886   -0.01460    0.00895    0.00815
BR2   5    0.749134    0.187163    0.080235    11.00000    0.08870    0.07291 =
         0.04285    0.01071    0.00267    0.00324
HKLF 4
 
REM  m in P2(1)/n
REM R1 =  0.0622 for    2853 Fo > 4sig(Fo)  and  0.0971 for all    4261 data
REM    298 parameters refined using      0 restraints
 
END
 
WGHT      0.1422      1.6057
 
REM Highest difference peak  1.916,  deepest hole -0.563,  1-sigma level  0.179
Q1    1   1.2968 -0.0009 -0.0009  11.00000  0.05    1.92
Q2    1   1.0000  0.0000  0.0000  10.50000  0.05    1.75
Q3    1   1.0152  0.1992  0.0788  11.00000  0.05    0.45
Q4    1   0.7767  0.1168  0.2395  11.00000  0.05    0.42
Q5    1  -0.0151  0.3733  0.2480  11.00000  0.05    0.41
Q6    1   0.4118  0.1397  0.5015  11.00000  0.05    0.41
Q7    1   0.8562  0.2176  0.1004  11.00000  0.05    0.37
Q8    1   0.3091  0.2539  0.2527  11.00000  0.05    0.35
Q9    1   0.5898  0.1042  0.5123  11.00000  0.05    0.35
Q10   1   0.4468  0.1851  0.0831  11.00000  0.05    0.34
Q11   1   0.3903  0.1056  0.5077  11.00000  0.05    0.33
Q12   1   0.6403  0.0830  0.4152  11.00000  0.05    0.33
Q13   1  -0.1988  0.2967  0.2514  11.00000  0.05    0.33
Q14   1   1.0357  0.0177  0.2568  11.00000  0.05    0.32
Q15   1   0.3726  0.1976  0.0766  11.00000  0.05    0.32
Q16   1   0.6444  0.0802  0.4912  11.00000  0.05    0.32
Q17   1   0.5954  0.1200  0.4340  11.00000  0.05    0.31
Q18   1   0.9806  0.0037  0.4251  11.00000  0.05    0.30
Q19   1   0.1884  0.2954  0.2132  11.00000  0.05    0.30
Q20   1   0.2421  0.2978  0.2036  11.00000  0.05    0.30
Q21   1   0.1986  0.1601  0.4941  11.00000  0.05    0.29
Q22   1   0.2917  0.2425  0.2220  11.00000  0.05    0.28
Q23   1   0.6681  0.2120  0.0895  11.00000  0.05    0.28
Q24   1  -0.4744  0.3838  0.5112  11.00000  0.05    0.28
Q25   1   1.2906 -0.0085  0.2429  11.00000  0.05    0.28
