# Supplementary material for: Synthesis, Crystal Structure and Bioactivity of Phenazine-1-carboxylic Acylhydrazone Derivatives
Source: Molecules. 2021 Sep 1;26(17):5320. doi: 10.3390/molecules26175320 (PMC8434039; doi:10.3390/molecules26175320)
Supplement: Supplementary file 1 [file molecules-26-05320-s001.zip › cif and checkcif/cif and checkcif/3e.cif]

data_a_sq_s
_audit_creation_date               2021-06-15
_audit_creation_method
;
Olex2 1.2
(compiled 2018.05.29 svn.r3508 for OlexSys, GUI svn.r5506)
;
_shelx_SHELXL_version_number       '2014/7'
_audit_contact_author_address      ?
_audit_contact_author_email        ?
_audit_contact_author_name         ''
_audit_contact_author_phone        ?
_publ_contact_author_id_orcid      ?
_publ_section_references
;
Dolomanov, O.V., Bourhis, L.J., Gildea, R.J, Howard, J.A.K. & Puschmann, H.
 (2009), J. Appl. Cryst. 42, 339-341.

Sheldrick, G.M. (2008). Acta Cryst. A64, 112-122.
;
_chemical_name_common              ?
_chemical_name_systematic          ?
_chemical_formula_moiety           '2(C21 H16 N4 O3), H2 O'
_chemical_formula_sum              'C42 H34 N8 O7'
_chemical_formula_weight           762.77
_chemical_melting_point            ?
loop_
  _atom_type_symbol
  _atom_type_description
  _atom_type_scat_dispersion_real
  _atom_type_scat_dispersion_imag
  _atom_type_scat_source
 'C' 'C' 0.0033 0.0016 'International Tables Vol C Tables 4.2.6.8 and 6.1.1.4'
 'H' 'H' 0.0000 0.0000 'International Tables Vol C Tables 4.2.6.8 and 6.1.1.4'
 'N' 'N' 0.0061 0.0033 'International Tables Vol C Tables 4.2.6.8 and 6.1.1.4'
 'O' 'O' 0.0106 0.0060 'International Tables Vol C Tables 4.2.6.8 and 6.1.1.4'

_shelx_space_group_comment
;
The symmetry employed for this shelxl refinement is uniquely defined
by the following loop, which should always be used as a source of
symmetry information in preference to the above space-group names.
They are only intended as comments.
;
_space_group_crystal_system        'monoclinic'
_space_group_IT_number             15
_space_group_name_H-M_alt          'C 1 2/c 1'
_space_group_name_Hall             '-C 2yc'
loop_
  _space_group_symop_operation_xyz
 'x, y, z'
 '-x, y, -z+1/2'
 'x+1/2, y+1/2, z'
 '-x+1/2, y+1/2, -z+1/2'
 '-x, -y, -z'
 'x, -y, z-1/2'
 '-x+1/2, -y+1/2, -z'
 'x+1/2, -y+1/2, z-1/2'

_cell_length_a                     45.832(6)
_cell_length_b                     7.7111(10)
_cell_length_c                     29.470(4)
_cell_angle_alpha                  90
_cell_angle_beta                   129.043(3)
_cell_angle_gamma                  90
_cell_volume                       8089.3(18)
_cell_formula_units_Z              8
_cell_measurement_reflns_used     1100
_cell_measurement_temperature      293(2)
_cell_measurement_theta_max        25.432
_cell_measurement_theta_min        2.543
_shelx_estimated_absorpt_T_max     0.983
_shelx_estimated_absorpt_T_min     0.982
_exptl_absorpt_coefficient_mu      0.088
_exptl_absorpt_correction_T_max    0.9799
_exptl_absorpt_correction_T_min    0.9782
_exptl_absorpt_correction_type   multi-scan
_exptl_absorpt_process_details     ?
_exptl_absorpt_special_details     ?
_exptl_crystal_colour              colourless
_exptl_crystal_density_diffrn      1.253
_exptl_crystal_density_meas        ?
_exptl_crystal_density_method      'not measured'
_exptl_crystal_description         block
_exptl_crystal_F_000               3184
_exptl_crystal_size_max            0.21
_exptl_crystal_size_mid            0.2
_exptl_crystal_size_min            0.19
_exptl_transmission_factor_max     ?
_exptl_transmission_factor_min     ?
_diffrn_reflns_av_R_equivalents    0.0507
_diffrn_reflns_av_unetI/netI       0.0515
_diffrn_reflns_Laue_measured_fraction_full  1.000
_diffrn_reflns_Laue_measured_fraction_max  1.000
_diffrn_reflns_limit_h_max         45
_diffrn_reflns_limit_h_min         -54
_diffrn_reflns_limit_k_max         9
_diffrn_reflns_limit_k_min         -9
_diffrn_reflns_limit_l_max         35
_diffrn_reflns_limit_l_min         -34
_diffrn_reflns_number              25323
_diffrn_reflns_point_group_measured_fraction_full  1.000
_diffrn_reflns_point_group_measured_fraction_max  1.000
_diffrn_reflns_theta_full          24.999
_diffrn_reflns_theta_max           24.999
_diffrn_reflns_theta_min           1.382
_diffrn_ambient_temperature        293(2)
_diffrn_detector_area_resol_mean   ?
_diffrn_measured_fraction_theta_full  1.000
_diffrn_measured_fraction_theta_max  1.000
_diffrn_measurement_device_type    'CCD area detector'
_diffrn_measurement_method         'phi and omega scans'
_diffrn_radiation_monochromator    'graphite'
_diffrn_radiation_type             MoK\a
_diffrn_radiation_wavelength       0.71073
_diffrn_source                     ?
_reflns_Friedel_coverage           0.000
_reflns_Friedel_fraction_full      .
_reflns_Friedel_fraction_max       .
_reflns_number_gt                  3613
_reflns_number_total               7126
_reflns_special_details
;
 Reflections were merged by SHELXL according to the crystal
 class for the calculation of statistics and refinement.
 
 Structure factors included contributions from the .fab file.
 
 _reflns_Friedel_fraction is defined as the number of unique
 Friedel pairs measured divided by the number that would be
 possible theoretically, ignoring centric projections and
 systematic absences.
;
_reflns_threshold_expression       'I > 2\s(I)'
_computing_cell_refinement         ?
_computing_data_collection         ?
_computing_data_reduction          ?
_computing_molecular_graphics      'Olex2 (Dolomanov et al., 2009)'
_computing_publication_material    'Olex2 (Dolomanov et al., 2009)'
_computing_structure_refinement    'XL (Sheldrick, 2008)'
_computing_structure_solution      ?
_refine_diff_density_max           0.230
_refine_diff_density_min           -0.186
_refine_diff_density_rms           0.033
_refine_ls_extinction_coef         .
_refine_ls_extinction_method       none
_refine_ls_goodness_of_fit_ref     0.990
_refine_ls_hydrogen_treatment      constr
_refine_ls_matrix_type             full
_refine_ls_number_parameters       517
_refine_ls_number_reflns           7126
_refine_ls_number_restraints       0
_refine_ls_R_factor_all            0.1048
_refine_ls_R_factor_gt             0.0463
_refine_ls_restrained_S_all        0.990
_refine_ls_shift/su_max            0.001
_refine_ls_shift/su_mean           0.000
_refine_ls_structure_factor_coef   Fsqd
_refine_ls_weighting_details      
 'w=1/[\s^2^(Fo^2^)+(0.0558P)^2^+0.3662P] where P=(Fo^2^+2Fc^2^)/3'
_refine_ls_weighting_scheme        calc
_refine_ls_wR_factor_gt            0.1068
_refine_ls_wR_factor_ref           0.1388
_refine_special_details            ?
_olex2_refinement_description
;
1. Fixed Uiso
 At 1.2 times of:
  All C(H) groups, All N(H) groups
 At 1.5 times of:
  All C(H,H,H) groups, All O(H) groups, All O(H,H) groups
2.a Free rotating group:
 O1W(H1WA,H1WB)
2.b Me refined with riding coordinates:
 C21(H21A,H21B,H21C), C42(H42A,H42B,H42C)
2.c Aromatic/amide H refined with riding coordinates:
 C2(H2), C3(H3), C4(H4), C5(H5), C8(H8), C9(H9), C10(H10), C14(H14), C16(H16),
 C17(H17), C18(H18), C23(H23), C24(H24), C25(H25), C26(H26), C30(H30), C31(H31),
  C32(H32), C35(H35), C37(H37), C38(H38), C39(H39), N3(H3A), N7(H7)
2.d Tetrahedral OH refined with riding coordinates:
 O2(H2A), O5(H5A)
;
_atom_sites_solution_hydrogens     mixed
_atom_sites_solution_primary       ?
_atom_sites_solution_secondary     ?
loop_
  _atom_site_label
  _atom_site_type_symbol
  _atom_site_fract_x
  _atom_site_fract_y
  _atom_site_fract_z
  _atom_site_U_iso_or_equiv
  _atom_site_adp_type
  _atom_site_occupancy
  _atom_site_site_symmetry_order
  _atom_site_calc_flag
  _atom_site_refinement_flags_posn
  _atom_site_refinement_flags_adp
  _atom_site_refinement_flags_occupancy
  _atom_site_disorder_assembly
  _atom_site_disorder_group
 C1 C 0.87461(7) -0.2705(3) 0.37563(10) 0.0489(6) Uani 1 1 d . . . . .
 C2 C 0.87037(8) -0.3594(4) 0.32981(11) 0.0602(8) Uani 1 1 d . . . . .
 H2 H 0.8915 -0.3943 0.3344 0.072 Uiso 1 1 calc R . . . .
 C3 C 0.83571(9) -0.3941(4) 0.27925(12) 0.0719(9) Uani 1 1 d . . . . .
 H3 H 0.8331 -0.4519 0.2492 0.086 Uiso 1 1 calc R . . . .
 C4 C 0.80358(9) -0.3427(4) 0.27210(13) 0.0802(10) Uani 1 1 d . . . . .
 H4 H 0.7799 -0.3672 0.2371 0.096 Uiso 1 1 calc R . . . .
 C5 C 0.80627(8) -0.2591(4) 0.31467(13) 0.0769(9) Uani 1 1 d . . . . .
 H5 H 0.7845 -0.2272 0.3088 0.092 Uiso 1 1 calc R . . . .
 C6 C 0.84197(7) -0.2190(4) 0.36848(12) 0.0552(7) Uani 1 1 d . . . . .
 C7 C 0.87891(7) -0.0989(3) 0.45958(11) 0.0488(6) Uani 1 1 d . . . . .
 C8 C 0.88258(8) -0.0091(3) 0.50484(12) 0.0586(7) Uani 1 1 d . . . . .
 H8 H 0.8612 0.0223 0.5001 0.070 Uiso 1 1 calc R . . . .
 C9 C 0.91678(8) 0.0312(3) 0.55475(12) 0.0589(7) Uani 1 1 d . . . . .
 H9 H 0.9189 0.0905 0.5842 0.071 Uiso 1 1 calc R . . . .
 C10 C 0.94938(8) -0.0160(3) 0.56266(11) 0.0561(7) Uani 1 1 d . . . . .
 H10 H 0.9727 0.0133 0.5975 0.067 Uiso 1 1 calc R . . . .
 C11 C 0.94817(7) -0.1029(3) 0.52123(11) 0.0468(6) Uani 1 1 d . . . . .
 C12 C 0.91203(7) -0.1469(3) 0.46732(10) 0.0442(6) Uani 1 1 d . . . . .
 C13 C 0.98552(7) -0.1480(3) 0.53709(11) 0.0529(7) Uani 1 1 d . . . . .
 C14 C 1.01765(7) -0.3510(3) 0.47033(11) 0.0502(7) Uani 1 1 d . . . . .
 H14 H 0.9946 -0.3813 0.4351 0.060 Uiso 1 1 calc R . . . .
 C15 C 1.05210(7) -0.3950(3) 0.48062(10) 0.0469(6) Uani 1 1 d . . . . .
 C16 C 1.05021(8) -0.4787(3) 0.43697(11) 0.0594(7) Uani 1 1 d . . . . .
 H16 H 1.0270 -0.5066 0.4018 0.071 Uiso 1 1 calc R . . . .
 C17 C 1.08268(9) -0.5203(4) 0.44587(13) 0.0670(8) Uani 1 1 d . . . . .
 H17 H 1.0813 -0.5763 0.4167 0.080 Uiso 1 1 calc R . . . .
 C18 C 1.11733(8) -0.4788(4) 0.49819(13) 0.0645(8) Uani 1 1 d . . . . .
 H18 H 1.1391 -0.5082 0.5039 0.077 Uiso 1 1 calc R . . . .
 C19 C 1.11998(7) -0.3953(4) 0.54161(12) 0.0555(7) Uani 1 1 d . . . . .
 C20 C 1.08719(7) -0.3527(3) 0.53321(11) 0.0475(6) Uani 1 1 d . . . . .
 C21 C 1.18699(8) -0.3696(5) 0.60319(14) 0.1015(12) Uani 1 1 d . . . . .
 H21A H 1.2077 -0.3309 0.6417 0.152 Uiso 1 1 calc R . . . .
 H21B H 1.1902 -0.4900 0.5991 0.152 Uiso 1 1 calc R . . . .
 H21C H 1.1860 -0.3029 0.5748 0.152 Uiso 1 1 calc R . . . .
 C22 C 0.85453(7) -0.0064(3) 0.23931(10) 0.0481(6) Uani 1 1 d . . . . .
 C23 C 0.86313(8) 0.0557(4) 0.29178(10) 0.0583(7) Uani 1 1 d . . . . .
 H23 H 0.8869 0.0373 0.3272 0.070 Uiso 1 1 calc R . . . .
 C24 C 0.83712(8) 0.1408(4) 0.29070(11) 0.0658(8) Uani 1 1 d . . . . .
 H24 H 0.8430 0.1801 0.3255 0.079 Uiso 1 1 calc R . . . .
 C25 C 0.80081(8) 0.1714(4) 0.23729(12) 0.0698(9) Uani 1 1 d . . . . .
 H25 H 0.7831 0.2294 0.2375 0.084 Uiso 1 1 calc R . . . .
 C26 C 0.79141(7) 0.1176(4) 0.18579(11) 0.0627(8) Uani 1 1 d . . . . .
 H26 H 0.7675 0.1399 0.1510 0.075 Uiso 1 1 calc R . . . .
 C27 C 0.81791(7) 0.0277(3) 0.18511(10) 0.0485(6) Uani 1 1 d . . . . .
 C28 C 0.83533(6) -0.1037(3) 0.13512(10) 0.0428(6) Uani 1 1 d . . . . .
 C29 C 0.87129(7) -0.1428(3) 0.18941(10) 0.0477(6) Uani 1 1 d . . . . .
 C30 C 0.89851(7) -0.2335(3) 0.19010(12) 0.0576(7) Uani 1 1 d . . . . .
 H30 H 0.9218 -0.2594 0.2254 0.069 Uiso 1 1 calc R . . . .
 C31 C 0.89032(8) -0.2821(3) 0.13915(12) 0.0604(7) Uani 1 1 d . . . . .
 H31 H 0.9080 -0.3430 0.1396 0.073 Uiso 1 1 calc R . . . .
 C32 C 0.85533(7) -0.2416(3) 0.08548(11) 0.0551(7) Uani 1 1 d . . . . .
 H32 H 0.8506 -0.2755 0.0511 0.066 Uiso 1 1 calc R . . . .
 C33 C 0.82806(7) -0.1550(3) 0.08176(10) 0.0453(6) Uani 1 1 d . . . . .
 C34 C 0.79293(7) -0.1150(3) 0.02106(11) 0.0533(7) Uani 1 1 d . . . . .
 C35 C 0.70906(7) 0.0944(3) -0.03385(10) 0.0523(7) Uani 1 1 d . . . . .
 H35 H 0.7157 0.1228 0.0022 0.063 Uiso 1 1 calc R . . . .
 C36 C 0.67235(7) 0.1445(3) -0.08646(10) 0.0477(6) Uani 1 1 d . . . . .
 C37 C 0.64772(8) 0.2325(3) -0.08164(11) 0.0559(7) Uani 1 1 d . . . . .
 H37 H 0.6554 0.2601 -0.0448 0.067 Uiso 1 1 calc R . . . .
 C38 C 0.61282(8) 0.2781(4) -0.12991(12) 0.0600(7) Uani 1 1 d . . . . .
 H38 H 0.5967 0.3365 -0.1261 0.072 Uiso 1 1 calc R . . . .
 C39 C 0.60116(7) 0.2378(3) -0.18487(12) 0.0571(7) Uani 1 1 d . . . . .
 H39 H 0.5772 0.2698 -0.2178 0.068 Uiso 1 1 calc R . . . .
 C40 C 0.62436(7) 0.1516(3) -0.19152(10) 0.0501(7) Uani 1 1 d . . . . .
 C41 C 0.66043(7) 0.1033(3) -0.14189(10) 0.0460(6) Uani 1 1 d . . . . .
 C42 C 0.57843(7) 0.1485(4) -0.29558(11) 0.0828(10) Uani 1 1 d . . . . .
 H42A H 0.5755 0.1085 -0.3291 0.124 Uiso 1 1 calc R . . . .
 H42B H 0.5599 0.0945 -0.2947 0.124 Uiso 1 1 calc R . . . .
 H42C H 0.5753 0.2721 -0.2978 0.124 Uiso 1 1 calc R . . . .
 N1 N 0.84452(6) -0.1353(3) 0.41028(10) 0.0587(6) Uani 1 1 d . . . . .
 N2 N 0.90924(5) -0.2331(3) 0.42529(8) 0.0473(5) Uani 1 1 d . . . . .
 N3 N 0.98497(5) -0.2301(3) 0.49635(9) 0.0527(6) Uani 1 1 d . . . . .
 H3A H 0.9640 -0.2565 0.4630 0.063 Uiso 1 1 calc R . . . .
 N4 N 1.01858(5) -0.2711(3) 0.50905(9) 0.0509(5) Uani 1 1 d . . . . .
 N5 N 0.88050(6) -0.0924(3) 0.24062(8) 0.0518(6) Uani 1 1 d . . . . .
 N6 N 0.80918(5) -0.0218(3) 0.13404(8) 0.0471(5) Uani 1 1 d . . . . .
 N7 N 0.76595(6) -0.0306(3) 0.01771(8) 0.0524(6) Uani 1 1 d . . . . .
 H7 H 0.7696 -0.0034 0.0493 0.063 Uiso 1 1 calc R . . . .
 N8 N 0.73262(6) 0.0128(3) -0.03540(8) 0.0510(6) Uani 1 1 d . . . . .
 O1 O 1.15258(5) -0.3471(3) 0.59420(8) 0.0746(6) Uani 1 1 d . . . . .
 O2 O 1.09140(4) -0.2691(2) 0.57725(7) 0.0620(5) Uani 1 1 d . . . . .
 H2A H 1.0707 -0.2498 0.5680 0.093 Uiso 1 1 calc R . . . .
 O3 O 1.01505(5) -0.1124(3) 0.58502(8) 0.0791(6) Uani 1 1 d . . . . .
 O4 O 0.61518(5) 0.1046(2) -0.24359(7) 0.0655(5) Uani 1 1 d . . . . .
 O5 O 0.68215(5) 0.0164(2) -0.15064(6) 0.0597(5) Uani 1 1 d . . . . .
 H5A H 0.7025 -0.0058 -0.1190 0.090 Uiso 1 1 calc R . . . .
 O6 O 0.78966(5) -0.1550(3) -0.02204(7) 0.0776(6) Uani 1 1 d . . . . .
 O1W O 1.04553(7) 0.1880(3) 0.65469(11) 0.1227(10) Uani 1 1 d . . . . .
 H1WA H 1.0676 0.1704 0.6862 0.184 Uiso 1 1 d G . . . .
 H1WB H 1.0379 0.0989 0.6330 0.184 Uiso 1 1 d G . . . .

loop_
  _atom_site_aniso_label
  _atom_site_aniso_U_11
  _atom_site_aniso_U_22
  _atom_site_aniso_U_33
  _atom_site_aniso_U_23
  _atom_site_aniso_U_13
  _atom_site_aniso_U_12
 C1 0.0523(17) 0.0491(17) 0.0466(15) 0.0102(13) 0.0318(14) 0.0037(13)
 C2 0.0641(19) 0.067(2) 0.0533(16) 0.0005(15) 0.0387(16) 0.0000(15)
 C3 0.075(2) 0.077(2) 0.0592(18) -0.0004(17) 0.0399(18) -0.0057(18)
 C4 0.061(2) 0.096(3) 0.0587(19) 0.0009(18) 0.0258(17) -0.0081(18)
 C5 0.0492(19) 0.098(3) 0.072(2) 0.0028(19) 0.0322(17) 0.0048(17)
 C6 0.0489(17) 0.0621(19) 0.0567(16) 0.0068(15) 0.0342(15) 0.0016(14)
 C7 0.0534(17) 0.0452(17) 0.0606(16) 0.0096(14) 0.0420(15) 0.0035(13)
 C8 0.0667(19) 0.0538(18) 0.0795(19) 0.0059(16) 0.0577(18) 0.0076(15)
 C9 0.073(2) 0.0521(18) 0.0686(18) -0.0036(15) 0.0528(18) -0.0017(15)
 C10 0.0614(18) 0.0518(18) 0.0596(16) 0.0007(14) 0.0403(15) -0.0030(14)
 C11 0.0503(16) 0.0437(16) 0.0538(15) 0.0050(13) 0.0363(14) 0.0015(13)
 C12 0.0522(16) 0.0391(15) 0.0498(14) 0.0062(13) 0.0361(14) 0.0013(12)
 C13 0.0526(18) 0.0519(18) 0.0526(16) 0.0051(14) 0.0323(15) 0.0045(14)
 C14 0.0448(16) 0.0538(18) 0.0473(15) 0.0086(13) 0.0267(13) 0.0036(13)
 C15 0.0526(17) 0.0455(16) 0.0479(14) 0.0101(13) 0.0342(14) 0.0069(13)
 C16 0.071(2) 0.0545(19) 0.0576(16) 0.0024(14) 0.0428(16) 0.0005(15)
 C17 0.092(2) 0.061(2) 0.075(2) 0.0030(17) 0.066(2) 0.0077(18)
 C18 0.072(2) 0.061(2) 0.085(2) 0.0195(17) 0.0611(19) 0.0118(16)
 C19 0.0543(18) 0.0587(19) 0.0623(17) 0.0139(15) 0.0411(16) 0.0064(14)
 C20 0.0503(17) 0.0495(17) 0.0500(15) 0.0092(13) 0.0351(14) 0.0073(13)
 C21 0.053(2) 0.143(4) 0.111(3) 0.028(2) 0.053(2) 0.010(2)
 C22 0.0478(16) 0.0493(17) 0.0409(14) 0.0056(12) 0.0249(13) -0.0037(13)
 C23 0.0565(18) 0.065(2) 0.0392(14) 0.0055(14) 0.0234(14) -0.0025(15)
 C24 0.073(2) 0.075(2) 0.0495(16) -0.0036(15) 0.0389(17) -0.0054(17)
 C25 0.066(2) 0.085(2) 0.0604(18) -0.0028(17) 0.0412(17) 0.0050(17)
 C26 0.0509(17) 0.078(2) 0.0506(16) 0.0038(16) 0.0279(15) 0.0049(15)
 C27 0.0460(16) 0.0523(17) 0.0398(14) 0.0047(13) 0.0234(13) -0.0008(13)
 C28 0.0423(15) 0.0391(15) 0.0423(14) 0.0042(12) 0.0244(13) -0.0050(12)
 C29 0.0445(16) 0.0463(17) 0.0444(14) 0.0037(13) 0.0243(13) -0.0058(13)
 C30 0.0473(17) 0.0532(18) 0.0576(17) 0.0069(14) 0.0260(15) 0.0035(14)
 C31 0.0575(19) 0.0491(18) 0.0746(19) 0.0022(16) 0.0416(17) 0.0026(14)
 C32 0.0644(19) 0.0472(18) 0.0592(17) -0.0027(14) 0.0416(16) -0.0075(14)
 C33 0.0479(16) 0.0413(16) 0.0446(14) -0.0015(12) 0.0281(13) -0.0085(12)
 C34 0.0615(18) 0.0501(18) 0.0456(15) 0.0009(14) 0.0324(15) -0.0064(14)
 C35 0.0550(17) 0.0553(18) 0.0398(14) -0.0012(13) 0.0266(14) -0.0118(14)
 C36 0.0519(16) 0.0446(16) 0.0454(14) 0.0028(13) 0.0300(14) -0.0086(13)
 C37 0.067(2) 0.0552(18) 0.0551(16) -0.0039(14) 0.0432(16) -0.0094(15)
 C38 0.0594(19) 0.0589(19) 0.0701(19) 0.0037(16) 0.0449(17) 0.0025(15)
 C39 0.0497(17) 0.0558(18) 0.0561(17) 0.0086(14) 0.0287(15) 0.0004(14)
 C40 0.0503(17) 0.0489(17) 0.0442(15) 0.0025(13) 0.0265(14) -0.0040(13)
 C41 0.0479(16) 0.0439(16) 0.0464(15) 0.0055(13) 0.0299(14) -0.0007(13)
 C42 0.059(2) 0.102(3) 0.0449(16) 0.0038(17) 0.0122(15) 0.0118(18)
 N1 0.0494(15) 0.0647(16) 0.0649(14) 0.0065(13) 0.0374(13) 0.0034(12)
 N2 0.0475(13) 0.0487(14) 0.0473(12) 0.0065(11) 0.0306(11) 0.0037(10)
 N3 0.0420(13) 0.0633(15) 0.0512(13) 0.0010(12) 0.0286(11) 0.0014(11)
 N4 0.0424(13) 0.0574(15) 0.0540(13) 0.0056(11) 0.0308(11) 0.0048(10)
 N5 0.0471(13) 0.0552(15) 0.0406(12) 0.0070(11) 0.0216(11) 0.0008(11)
 N6 0.0444(13) 0.0536(14) 0.0388(11) 0.0034(10) 0.0240(10) -0.0026(10)
 N7 0.0472(13) 0.0633(15) 0.0339(11) -0.0001(11) 0.0195(11) -0.0015(11)
 N8 0.0445(13) 0.0573(15) 0.0358(11) 0.0010(10) 0.0180(11) -0.0056(11)
 O1 0.0470(12) 0.1011(17) 0.0731(13) 0.0075(12) 0.0366(11) 0.0053(11)
 O2 0.0454(11) 0.0859(15) 0.0501(10) -0.0022(10) 0.0280(9) 0.0055(10)
 O3 0.0533(13) 0.1036(18) 0.0576(12) -0.0128(12) 0.0241(11) 0.0061(12)
 O4 0.0570(12) 0.0800(14) 0.0396(10) 0.0053(10) 0.0209(9) 0.0094(10)
 O5 0.0508(11) 0.0770(14) 0.0415(9) 0.0026(9) 0.0243(9) 0.0094(10)
 O6 0.0821(15) 0.1037(18) 0.0474(11) -0.0007(11) 0.0410(11) 0.0085(12)
 O1W 0.0766(18) 0.111(2) 0.0816(17) -0.0056(14) 0.0023(13) 0.0239(15)

_geom_special_details
;
 All esds (except the esd in the dihedral angle between two l.s. planes)
 are estimated using the full covariance matrix.  The cell esds are taken
 into account individually in the estimation of esds in distances, angles
 and torsion angles; correlations between esds in cell parameters are only
 used when they are defined by crystal symmetry.  An approximate (isotropic)
 treatment of cell esds is used for estimating esds involving l.s. planes.
;
loop_
  _geom_bond_atom_site_label_1
  _geom_bond_atom_site_label_2
  _geom_bond_distance
  _geom_bond_site_symmetry_2
  _geom_bond_publ_flag
 C1 C2 1.415(3) . ?
 C1 C6 1.429(3) . ?
 C1 N2 1.348(3) . ?
 C2 H2 0.9300 . ?
 C2 C3 1.354(3) . ?
 C3 H3 0.9300 . ?
 C3 C4 1.407(4) . ?
 C4 H4 0.9300 . ?
 C4 C5 1.346(4) . ?
 C5 H5 0.9300 . ?
 C5 C6 1.421(4) . ?
 C6 N1 1.329(3) . ?
 C7 C8 1.416(3) . ?
 C7 C12 1.434(3) . ?
 C7 N1 1.338(3) . ?
 C8 H8 0.9300 . ?
 C8 C9 1.346(3) . ?
 C9 H9 0.9300 . ?
 C9 C10 1.407(3) . ?
 C10 H10 0.9300 . ?
 C10 C11 1.363(3) . ?
 C11 C12 1.438(3) . ?
 C11 C13 1.504(3) . ?
 C12 N2 1.339(3) . ?
 C13 N3 1.343(3) . ?
 C13 O3 1.222(3) . ?
 C14 H14 0.9300 . ?
 C14 C15 1.448(3) . ?
 C14 N4 1.274(3) . ?
 C15 C16 1.392(3) . ?
 C15 C20 1.398(3) . ?
 C16 H16 0.9300 . ?
 C16 C17 1.376(3) . ?
 C17 H17 0.9300 . ?
 C17 C18 1.384(4) . ?
 C18 H18 0.9300 . ?
 C18 C19 1.368(4) . ?
 C19 C20 1.400(3) . ?
 C19 O1 1.362(3) . ?
 C20 O2 1.350(3) . ?
 C21 H21A 0.9600 . ?
 C21 H21B 0.9600 . ?
 C21 H21C 0.9600 . ?
 C21 O1 1.435(3) . ?
 C22 C23 1.417(3) . ?
 C22 C27 1.435(3) . ?
 C22 N5 1.342(3) . ?
 C23 H23 0.9300 . ?
 C23 C24 1.344(3) . ?
 C24 H24 0.9300 . ?
 C24 C25 1.415(3) . ?
 C25 H25 0.9300 . ?
 C25 C26 1.356(3) . ?
 C26 H26 0.9300 . ?
 C26 C27 1.410(3) . ?
 C27 N6 1.346(3) . ?
 C28 C29 1.430(3) . ?
 C28 C33 1.442(3) . ?
 C28 N6 1.337(3) . ?
 C29 C30 1.419(3) . ?
 C29 N5 1.343(3) . ?
 C30 H30 0.9300 . ?
 C30 C31 1.351(3) . ?
 C31 H31 0.9300 . ?
 C31 C32 1.405(3) . ?
 C32 H32 0.9300 . ?
 C32 C33 1.359(3) . ?
 C33 C34 1.503(3) . ?
 C34 N7 1.345(3) . ?
 C34 O6 1.221(3) . ?
 C35 H35 0.9300 . ?
 C35 C36 1.448(3) . ?
 C35 N8 1.275(3) . ?
 C36 C37 1.399(3) . ?
 C36 C41 1.394(3) . ?
 C37 H37 0.9300 . ?
 C37 C38 1.356(3) . ?
 C38 H38 0.9300 . ?
 C38 C39 1.384(3) . ?
 C39 H39 0.9300 . ?
 C39 C40 1.369(3) . ?
 C40 C41 1.402(3) . ?
 C40 O4 1.360(3) . ?
 C41 O5 1.352(3) . ?
 C42 H42A 0.9600 . ?
 C42 H42B 0.9600 . ?
 C42 H42C 0.9600 . ?
 C42 O4 1.431(3) . ?
 N3 H3A 0.8600 . ?
 N3 N4 1.373(3) . ?
 N7 H7 0.8600 . ?
 N7 N8 1.372(3) . ?
 O2 H2A 0.8200 . ?
 O5 H5A 0.8200 . ?
 O1W H1WA 0.8489 . ?
 O1W H1WB 0.8494 . ?

loop_
  _geom_angle_atom_site_label_1
  _geom_angle_atom_site_label_2
  _geom_angle_atom_site_label_3
  _geom_angle
  _geom_angle_site_symmetry_1
  _geom_angle_site_symmetry_3
  _geom_angle_publ_flag
 C2 C1 C6 119.5(2) . . ?
 N2 C1 C2 120.0(2) . . ?
 N2 C1 C6 120.5(2) . . ?
 C1 C2 H2 119.8 . . ?
 C3 C2 C1 120.4(3) . . ?
 C3 C2 H2 119.8 . . ?
 C2 C3 H3 120.0 . . ?
 C2 C3 C4 120.1(3) . . ?
 C4 C3 H3 120.0 . . ?
 C3 C4 H4 119.2 . . ?
 C5 C4 C3 121.5(3) . . ?
 C5 C4 H4 119.2 . . ?
 C4 C5 H5 119.7 . . ?
 C4 C5 C6 120.6(3) . . ?
 C6 C5 H5 119.7 . . ?
 C5 C6 C1 117.8(3) . . ?
 N1 C6 C1 121.7(2) . . ?
 N1 C6 C5 120.5(3) . . ?
 C8 C7 C12 119.4(2) . . ?
 N1 C7 C8 119.0(2) . . ?
 N1 C7 C12 121.6(2) . . ?
 C7 C8 H8 119.7 . . ?
 C9 C8 C7 120.5(3) . . ?
 C9 C8 H8 119.7 . . ?
 C8 C9 H9 119.8 . . ?
 C8 C9 C10 120.3(3) . . ?
 C10 C9 H9 119.8 . . ?
 C9 C10 H10 118.7 . . ?
 C11 C10 C9 122.6(3) . . ?
 C11 C10 H10 118.7 . . ?
 C10 C11 C12 118.3(2) . . ?
 C10 C11 C13 116.1(2) . . ?
 C12 C11 C13 125.6(2) . . ?
 C7 C12 C11 118.8(2) . . ?
 N2 C12 C7 120.4(2) . . ?
 N2 C12 C11 120.8(2) . . ?
 N3 C13 C11 117.0(2) . . ?
 O3 C13 C11 121.5(2) . . ?
 O3 C13 N3 121.5(2) . . ?
 C15 C14 H14 119.7 . . ?
 N4 C14 H14 119.7 . . ?
 N4 C14 C15 120.6(2) . . ?
 C16 C15 C14 119.3(2) . . ?
 C16 C15 C20 119.4(2) . . ?
 C20 C15 C14 121.2(2) . . ?
 C15 C16 H16 120.0 . . ?
 C17 C16 C15 120.1(3) . . ?
 C17 C16 H16 120.0 . . ?
 C16 C17 H17 119.9 . . ?
 C16 C17 C18 120.2(3) . . ?
 C18 C17 H17 119.9 . . ?
 C17 C18 H18 119.5 . . ?
 C19 C18 C17 120.9(3) . . ?
 C19 C18 H18 119.5 . . ?
 C18 C19 C20 119.5(3) . . ?
 O1 C19 C18 125.5(2) . . ?
 O1 C19 C20 115.0(2) . . ?
 C15 C20 C19 119.9(2) . . ?
 O2 C20 C15 123.0(2) . . ?
 O2 C20 C19 117.1(2) . . ?
 H21A C21 H21B 109.5 . . ?
 H21A C21 H21C 109.5 . . ?
 H21B C21 H21C 109.5 . . ?
 O1 C21 H21A 109.5 . . ?
 O1 C21 H21B 109.5 . . ?
 O1 C21 H21C 109.5 . . ?
 C23 C22 C27 118.6(2) . . ?
 N5 C22 C23 120.2(2) . . ?
 N5 C22 C27 121.1(2) . . ?
 C22 C23 H23 119.8 . . ?
 C24 C23 C22 120.4(2) . . ?
 C24 C23 H23 119.8 . . ?
 C23 C24 H24 119.6 . . ?
 C23 C24 C25 120.8(3) . . ?
 C25 C24 H24 119.6 . . ?
 C24 C25 H25 119.5 . . ?
 C26 C25 C24 121.1(3) . . ?
 C26 C25 H25 119.5 . . ?
 C25 C26 H26 120.1 . . ?
 C25 C26 C27 119.8(3) . . ?
 C27 C26 H26 120.1 . . ?
 C26 C27 C22 119.2(2) . . ?
 N6 C27 C22 120.5(2) . . ?
 N6 C27 C26 120.2(2) . . ?
 C29 C28 C33 118.3(2) . . ?
 N6 C28 C29 120.7(2) . . ?
 N6 C28 C33 121.0(2) . . ?
 C30 C29 C28 120.2(2) . . ?
 N5 C29 C28 121.4(2) . . ?
 N5 C29 C30 118.4(2) . . ?
 C29 C30 H30 120.2 . . ?
 C31 C30 C29 119.6(3) . . ?
 C31 C30 H30 120.2 . . ?
 C30 C31 H31 119.7 . . ?
 C30 C31 C32 120.7(3) . . ?
 C32 C31 H31 119.7 . . ?
 C31 C32 H32 118.7 . . ?
 C33 C32 C31 122.6(2) . . ?
 C33 C32 H32 118.7 . . ?
 C28 C33 C34 125.4(2) . . ?
 C32 C33 C28 118.5(2) . . ?
 C32 C33 C34 116.0(2) . . ?
 N7 C34 C33 115.7(2) . . ?
 O6 C34 C33 121.6(3) . . ?
 O6 C34 N7 122.8(2) . . ?
 C36 C35 H35 118.9 . . ?
 N8 C35 H35 118.9 . . ?
 N8 C35 C36 122.2(2) . . ?
 C37 C36 C35 119.2(2) . . ?
 C41 C36 C35 121.8(2) . . ?
 C41 C36 C37 118.9(2) . . ?
 C36 C37 H37 119.6 . . ?
 C38 C37 C36 120.9(2) . . ?
 C38 C37 H37 119.6 . . ?
 C37 C38 H38 120.0 . . ?
 C37 C38 C39 120.0(3) . . ?
 C39 C38 H38 120.0 . . ?
 C38 C39 H39 119.5 . . ?
 C40 C39 C38 120.9(3) . . ?
 C40 C39 H39 119.5 . . ?
 C39 C40 C41 119.5(2) . . ?
 O4 C40 C39 125.1(2) . . ?
 O4 C40 C41 115.4(2) . . ?
 C36 C41 C40 119.7(2) . . ?
 O5 C41 C36 123.0(2) . . ?
 O5 C41 C40 117.3(2) . . ?
 H42A C42 H42B 109.5 . . ?
 H42A C42 H42C 109.5 . . ?
 H42B C42 H42C 109.5 . . ?
 O4 C42 H42A 109.5 . . ?
 O4 C42 H42B 109.5 . . ?
 O4 C42 H42C 109.5 . . ?
 C6 N1 C7 117.6(2) . . ?
 C12 N2 C1 118.1(2) . . ?
 C13 N3 H3A 120.7 . . ?
 C13 N3 N4 118.6(2) . . ?
 N4 N3 H3A 120.7 . . ?
 C14 N4 N3 117.9(2) . . ?
 C22 N5 C29 117.7(2) . . ?
 C28 N6 C27 118.4(2) . . ?
 C34 N7 H7 119.6 . . ?
 C34 N7 N8 120.9(2) . . ?
 N8 N7 H7 119.6 . . ?
 C35 N8 N7 116.0(2) . . ?
 C19 O1 C21 117.9(2) . . ?
 C20 O2 H2A 109.5 . . ?
 C40 O4 C42 117.6(2) . . ?
 C41 O5 H5A 109.5 . . ?
 H1WA O1W H1WB 109.6 . . ?

_shelx_res_file
;
    a_sq_s.res created by SHELXL-2014/7

TITL A in C2/c
CELL 0.71073 45.8322 7.7111 29.4703 90 129.043 90
ZERR 8 0.0058 0.001 0.0036 0 0.003 0
LATT 7
SYMM -X,+Y,0.5-Z
SFAC C H N O
UNIT 336 272 64 56

L.S. 10
PLAN  25
SIZE 0.21 0.2 0.19
BOND $H
ABIN
fmap 2
acta
MERG 2
OMIT -3 50
OMIT 2 0 0
REM <olex2.extras>
REM <HklSrc "%.\\a_sq_s.hkl">
REM </olex2.extras>

WGHT    0.055800    0.366200
FVAR       0.04851
C1    1    0.874612   -0.270505    0.375635    11.00000    0.05228    0.04906 =
         0.04662    0.01022    0.03178    0.00374
C2    1    0.870372   -0.359406    0.329806    11.00000    0.06409    0.06692 =
         0.05330    0.00049    0.03873    0.00000
AFIX  43
H2    2    0.891532   -0.394284    0.334433    11.00000   -1.20000
AFIX   0
C3    1    0.835707   -0.394052    0.279249    11.00000    0.07456    0.07734 =
         0.05922   -0.00044    0.03993   -0.00568
AFIX  43
H3    2    0.833137   -0.451861    0.249209    11.00000   -1.20000
AFIX   0
C4    1    0.803581   -0.342726    0.272101    11.00000    0.06080    0.09627 =
         0.05870    0.00087    0.02579   -0.00814
AFIX  43
H4    2    0.779934   -0.367170    0.237141    11.00000   -1.20000
AFIX   0
C5    1    0.806267   -0.259076    0.314672    11.00000    0.04920    0.09788 =
         0.07152    0.00278    0.03223    0.00479
AFIX  43
H5    2    0.784548   -0.227198    0.308823    11.00000   -1.20000
AFIX   0
C6    1    0.841974   -0.218992    0.368476    11.00000    0.04886    0.06208 =
         0.05668    0.00684    0.03418    0.00164
C7    1    0.878914   -0.098934    0.459578    11.00000    0.05344    0.04518 =
         0.06062    0.00959    0.04202    0.00345
C8    1    0.882585   -0.009121    0.504841    11.00000    0.06674    0.05377 =
         0.07953    0.00589    0.05766    0.00762
AFIX  43
H8    2    0.861202    0.022288    0.500055    11.00000   -1.20000
AFIX   0
C9    1    0.916780    0.031170    0.554747    11.00000    0.07311    0.05209 =
         0.06859   -0.00361    0.05277   -0.00166
AFIX  43
H9    2    0.918871    0.090506    0.584154    11.00000   -1.20000
AFIX   0
C10   1    0.949377   -0.016015    0.562658    11.00000    0.06139    0.05181 =
         0.05964    0.00067    0.04029   -0.00304
AFIX  43
H10   2    0.972670    0.013268    0.597541    11.00000   -1.20000
AFIX   0
C11   1    0.948173   -0.102927    0.521234    11.00000    0.05032    0.04373 =
         0.05381    0.00503    0.03632    0.00145
C12   1    0.912031   -0.146907    0.467322    11.00000    0.05217    0.03909 =
         0.04984    0.00623    0.03615    0.00135
C13   1    0.985520   -0.147998    0.537087    11.00000    0.05255    0.05185 =
         0.05256    0.00507    0.03233    0.00454
C14   1    1.017646   -0.350992    0.470329    11.00000    0.04475    0.05376 =
         0.04727    0.00860    0.02672    0.00364
AFIX  43
H14   2    0.994633   -0.381314    0.435126    11.00000   -1.20000
AFIX   0
C15   1    1.052101   -0.395020    0.480624    11.00000    0.05258    0.04550 =
         0.04794    0.01013    0.03418    0.00688
C16   1    1.050206   -0.478741    0.436968    11.00000    0.07093    0.05454 =
         0.05757    0.00237    0.04284    0.00054
AFIX  43
H16   2    1.026973   -0.506633    0.401755    11.00000   -1.20000
AFIX   0
C17   1    1.082682   -0.520268    0.445872    11.00000    0.09249    0.06066 =
         0.07497    0.00301    0.06570    0.00770
AFIX  43
H17   2    1.081344   -0.576317    0.416666    11.00000   -1.20000
AFIX   0
C18   1    1.117330   -0.478818    0.498190    11.00000    0.07181    0.06128 =
         0.08492    0.01948    0.06113    0.01183
AFIX  43
H18   2    1.139114   -0.508159    0.503893    11.00000   -1.20000
AFIX   0
C19   1    1.119981   -0.395330    0.541612    11.00000    0.05434    0.05873 =
         0.06235    0.01393    0.04109    0.00637
C20   1    1.087185   -0.352716    0.533211    11.00000    0.05030    0.04952 =
         0.04998    0.00921    0.03513    0.00727
C21   1    1.186990   -0.369592    0.603195    11.00000    0.05316    0.14286 =
         0.11145    0.02812    0.05333    0.01015
AFIX  33
H21A  2    1.207695   -0.330874    0.641727    11.00000   -1.50000
H21B  2    1.190249   -0.489998    0.599100    11.00000   -1.50000
H21C  2    1.186038   -0.302935    0.574773    11.00000   -1.50000
AFIX   0

C22   1    0.854534   -0.006380    0.239305    11.00000    0.04780    0.04925 =
         0.04090    0.00564    0.02485   -0.00367
C23   1    0.863134    0.055665    0.291783    11.00000    0.05651    0.06485 =
         0.03924    0.00546    0.02335   -0.00250
AFIX  43
H23   2    0.886934    0.037332    0.327199    11.00000   -1.20000
AFIX   0
C24   1    0.837118    0.140832    0.290701    11.00000    0.07334    0.07528 =
         0.04945   -0.00363    0.03895   -0.00536
AFIX  43
H24   2    0.843047    0.180131    0.325472    11.00000   -1.20000
AFIX   0
C25   1    0.800810    0.171431    0.237289    11.00000    0.06635    0.08541 =
         0.06043   -0.00281    0.04123    0.00497
AFIX  43
H25   2    0.783113    0.229407    0.237526    11.00000   -1.20000
AFIX   0
C26   1    0.791406    0.117614    0.185789    11.00000    0.05094    0.07812 =
         0.05060    0.00383    0.02790    0.00490
AFIX  43
H26   2    0.767531    0.139939    0.150994    11.00000   -1.20000
AFIX   0
C27   1    0.817915    0.027701    0.185109    11.00000    0.04596    0.05230 =
         0.03982    0.00470    0.02340   -0.00077
C28   1    0.835333   -0.103702    0.135124    11.00000    0.04233    0.03912 =
         0.04228    0.00420    0.02443   -0.00499
C29   1    0.871292   -0.142781    0.189409    11.00000    0.04455    0.04631 =
         0.04444    0.00374    0.02426   -0.00582
C30   1    0.898507   -0.233527    0.190102    11.00000    0.04728    0.05324 =
         0.05759    0.00688    0.02595    0.00352
AFIX  43
H30   2    0.921847   -0.259413    0.225424    11.00000   -1.20000
AFIX   0
C31   1    0.890318   -0.282111    0.139150    11.00000    0.05754    0.04909 =
         0.07463    0.00225    0.04162    0.00262
AFIX  43
H31   2    0.908017   -0.342966    0.139599    11.00000   -1.20000
AFIX   0
C32   1    0.855330   -0.241627    0.085485    11.00000    0.06435    0.04720 =
         0.05922   -0.00267    0.04158   -0.00747
AFIX  43
H32   2    0.850647   -0.275470    0.051141    11.00000   -1.20000
AFIX   0
C33   1    0.828059   -0.154996    0.081760    11.00000    0.04786    0.04130 =
         0.04456   -0.00155    0.02813   -0.00854
C34   1    0.792926   -0.114953    0.021059    11.00000    0.06154    0.05015 =
         0.04559    0.00089    0.03242   -0.00640
C35   1    0.709058    0.094440   -0.033854    11.00000    0.05500    0.05533 =
         0.03982   -0.00123    0.02658   -0.01178
AFIX  43
H35   2    0.715673    0.122797    0.002240    11.00000   -1.20000
AFIX   0
C36   1    0.672348    0.144466   -0.086455    11.00000    0.05193    0.04456 =
         0.04537    0.00279    0.03000   -0.00857
C37   1    0.647715    0.232512   -0.081641    11.00000    0.06728    0.05517 =
         0.05505   -0.00391    0.04320   -0.00944
AFIX  43
H37   2    0.655373    0.260109   -0.044844    11.00000   -1.20000
AFIX   0
C38   1    0.612825    0.278143   -0.129909    11.00000    0.05936    0.05887 =
         0.07015    0.00369    0.04486    0.00252
AFIX  43
H38   2    0.596729    0.336549   -0.126073    11.00000   -1.20000
AFIX   0
C39   1    0.601157    0.237846   -0.184873    11.00000    0.04971    0.05580 =
         0.05607    0.00858    0.02872    0.00037
AFIX  43
H39   2    0.577205    0.269802   -0.217770    11.00000   -1.20000
AFIX   0
C40   1    0.624359    0.151634   -0.191518    11.00000    0.05025    0.04895 =
         0.04416    0.00247    0.02646   -0.00398
C41   1    0.660428    0.103282   -0.141892    11.00000    0.04790    0.04393 =
         0.04641    0.00547    0.02988   -0.00070
C42   1    0.578428    0.148518   -0.295583    11.00000    0.05853    0.10231 =
         0.04492    0.00376    0.01221    0.01178
AFIX  33
H42A  2    0.575478    0.108469   -0.329110    11.00000   -1.50000
H42B  2    0.559903    0.094469   -0.294746    11.00000   -1.50000
H42C  2    0.575251    0.272095   -0.297764    11.00000   -1.50000
AFIX   0

N1    3    0.844520   -0.135334    0.410284    11.00000    0.04939    0.06465 =
         0.06488    0.00653    0.03738    0.00341
N2    3    0.909243   -0.233101    0.425287    11.00000    0.04754    0.04869 =
         0.04731    0.00651    0.03064    0.00370
N3    3    0.984969   -0.230124    0.496348    11.00000    0.04198    0.06330 =
         0.05117    0.00099    0.02858    0.00143
AFIX  43
H3A   2    0.964020   -0.256457    0.463027    11.00000   -1.20000
AFIX   0
N4    3    1.018576   -0.271125    0.509052    11.00000    0.04237    0.05744 =
         0.05400    0.00557    0.03083    0.00476

N5    3    0.880497   -0.092424    0.240617    11.00000    0.04711    0.05522 =
         0.04057    0.00700    0.02157    0.00083
N6    3    0.809181   -0.021825    0.134035    11.00000    0.04436    0.05365 =
         0.03877    0.00335    0.02398   -0.00255
N7    3    0.765948   -0.030573    0.017710    11.00000    0.04720    0.06335 =
         0.03391   -0.00008    0.01949   -0.00152
AFIX  43
H7    2    0.769631   -0.003409    0.049269    11.00000   -1.20000
AFIX   0
N8    3    0.732618    0.012758   -0.035403    11.00000    0.04454    0.05731 =
         0.03583    0.00101    0.01799   -0.00561

O1    4    1.152583   -0.347120    0.594199    11.00000    0.04705    0.10112 =
         0.07313    0.00745    0.03660    0.00532
O2    4    1.091395   -0.269137    0.577251    11.00000    0.04542    0.08594 =
         0.05012   -0.00216    0.02799    0.00555
AFIX  83
H2A   2    1.070676   -0.249844    0.568019    11.00000   -1.50000
AFIX   0
O3    4    1.015054   -0.112425    0.585022    11.00000    0.05330    0.10358 =
         0.05760   -0.01284    0.02406    0.00614

O4    4    0.615183    0.104567   -0.243594    11.00000    0.05697    0.08003 =
         0.03960    0.00532    0.02090    0.00943
O5    4    0.682147    0.016434   -0.150640    11.00000    0.05079    0.07700 =
         0.04145    0.00263    0.02429    0.00941
AFIX  83
H5A   2    0.702491   -0.005754   -0.119021    11.00000   -1.50000
AFIX   0
O6    4    0.789662   -0.154997   -0.022037    11.00000    0.08209    0.10372 =
         0.04743   -0.00066    0.04103    0.00847

AFIX   6
O1W   4    1.045526    0.188010    0.654692    11.00000    0.07661    0.11056 =
         0.08160   -0.00561    0.00227    0.02390
H1WA  2    1.067585    0.170355    0.686222    11.00000   -1.50000
H1WB  2    1.037916    0.098871    0.633016    11.00000   -1.50000
AFIX   0
HKLF 4

REM  A in C2/c
REM R1 =  0.0463 for    3613 Fo > 4sig(Fo)  and  0.1048 for all    7126 data
REM    517 parameters refined using      0 restraints

END

WGHT      0.0562      0.0000

REM Highest difference peak  0.230,  deepest hole -0.186,  1-sigma level  0.033
Q1    1   1.0419  0.0886  0.6796  11.00000  0.05    0.23
Q2    1   1.0578  0.1339  0.6384  11.00000  0.05    0.14
Q3    1   0.8089 -0.1537  0.3916  11.00000  0.05    0.14
Q4    1   0.7184  0.1875  0.0200  11.00000  0.05    0.14
Q5    1   0.9363 -0.1562  0.2500  11.00000  0.05    0.13
Q6    1   0.7841  0.4098  0.2307  11.00000  0.05    0.13
Q7    1   0.7289 -0.0077 -0.0697  11.00000  0.05    0.13
Q8    1   1.2090 -0.2317  0.6575  11.00000  0.05    0.13
Q9    1   1.0667 -0.3612  0.4989  11.00000  0.05    0.13
Q10   1   0.7843  0.2997  0.2420  11.00000  0.05    0.12
Q11   1   0.9303  0.1216  0.6108  11.00000  0.05    0.12
Q12   1   1.0132  0.0139  0.6325  11.00000  0.05    0.12
Q13   1   0.7786 -0.1107  0.3013  11.00000  0.05    0.11
Q14   1   0.7974  0.0707  0.1016  11.00000  0.05    0.11
Q15   1   0.8344  0.0343  0.4565  11.00000  0.05    0.11
Q16   1   1.0126 -0.3986  0.3795  11.00000  0.05    0.11
Q17   1   0.8953 -0.1200  0.1984  11.00000  0.05    0.11
Q18   1   0.6655  0.1144 -0.1088  11.00000  0.05    0.11
Q19   1   1.0339 -0.3320  0.5609  11.00000  0.05    0.11
Q20   1   0.7723 -0.2593  0.1983  11.00000  0.05    0.11
Q21   1   1.1825 -0.1277  0.5497  11.00000  0.05    0.11
Q22   1   0.8327 -0.1002  0.1086  11.00000  0.05    0.11
Q23   1   0.8126 -0.0141 -0.0202  11.00000  0.05    0.10
Q24   1   0.7357  0.2210 -0.0279  11.00000  0.05    0.10
Q25   1   0.7567 -0.2234 -0.0711  11.00000  0.05    0.10
;
_shelx_res_checksum                43585
_shelx_hkl_file
;
   2   0   0   -0.45    0.04
   2   0   0   -0.25    0.05
  -2   0   0   -0.34    0.05
  -2   0   0   -0.32    0.04
   4   0   0  560.15   12.77
  -4   0   0  532.33   12.78
   4   0   0  519.59   12.79
  -4   0   0  533.92   12.81
   6   0   0  263.24    6.11
  -6   0   0  256.65    6.10
  -6   0   0  254.77    6.07
   6   0   0  258.97    6.07
   8   0   0   41.97    1.14
  -8   0   0   41.52    1.16
  10   0   0  260.01    6.20
 -10   0   0  256.39    6.18
  12   0   0    2.46    0.26
 -12   0   0    2.46    0.27
 -14   0   0    3.49    0.36
  14   0   0    3.97    0.34
 -16   0   0    1.10    0.23
  16   0   0    1.20    0.22
 -18   0   0   14.78    0.72
  18   0   0   14.48    0.68
 -20   0   0    1.86    0.32
 -22   0   0    1.24    0.28
 -24   0   0    9.48    0.65
 -26   0   0    1.53    0.35
 -28   0   0   56.04    2.04
 -30   0   0   27.45    1.35
 -32   0   0    1.76    0.45
 -34   0   0    1.15    0.43
 -34   0   0    0.76    0.30
 -36   0   0    4.64    0.58
 -36   0   0    3.14    0.60
 -38   0   0    0.24    0.33
 -40   0   0    0.32    0.31
 -42   0   0    0.73    0.41
   1  -1   0   16.40    0.50
  -1  -1   0   16.80    0.51
  -1   1   0   17.27    0.51
   1   1   0   16.49    0.51
   3  -1   0    3.36    0.15
  -3  -1   0    3.58    0.19
   3  -1   0    3.45    0.22
   3  -1   0    3.33    0.18
   3   1   0    3.26    0.19
  -3   1   0    3.48    0.20
  -3   1   0    3.20    0.21
   5  -1   0   47.34    1.25
   5  -1   0   46.03    1.29
  -5  -1   0   46.55    1.25
   5  -1   0   47.63    1.14
   5   1   0   46.28    1.26
  -5   1   0   46.87    1.30
  -5   1   0   46.42    1.26
  -7  -1   0    1.06    0.16
   7  -1   0    1.01    0.18
  -7   1   0    1.14    0.16
  -9  -1   0   10.42    0.45
   9  -1   0   10.69    0.47
  -9   1   0    9.60    0.44
  11  -1   0   22.75    0.78
 -11  -1   0   21.83    0.78
 -11   1   0   22.58    0.81
 -13  -1   0    1.23    0.21
  13  -1   0    1.68    0.24
 -13   1   0    1.35    0.23
 -13   1   0    1.64    0.14
 -15  -1   0    3.87    0.39
  15  -1   0    3.61    0.36
 -15   1   0    3.61    0.22
 -15   1   0    3.50    0.38
 -17  -1   0    6.23    0.54
  17  -1   0    6.71    0.45
 -17   1   0    8.04    0.51
 -17   1   0    7.32    0.34
  19  -1   0    1.80    0.29
 -19  -1   0    1.36    0.27
 -19   1   0    1.27    0.28
  21  -1   0    0.71    0.23
 -21  -1   0    0.67    0.22
 -21   1   0    1.22    0.29
 -23  -1   0    0.24    0.18
  23  -1   0    0.05    0.19
 -23   1   0    0.24    0.19
 -25  -1   0    0.33    0.21
  25  -1   0    0.13    0.21
 -25   1   0    0.29    0.21
 -27  -1   0    1.32    0.35
  27  -1   0    1.76    0.37
 -27   1   0    1.23    0.36
 -29  -1   0   -0.05    0.23
  29  -1   0    0.17    0.26
 -29   1   0    0.31    0.29
 -29   1   0   -0.15    0.16
 -31  -1   0    0.42    0.28
  31  -1   0    0.02    0.24
 -31   1   0    0.07    0.26
 -31   1   0   -0.04    0.16
 -33  -1   0    0.79    0.33
 -33   1   0   -0.05    0.21
 -35  -1   0    0.54    0.31
 -35   1   0   -0.01    0.23
 -37  -1   0    0.32    0.27
 -37  -1   0    0.07    0.29
 -37   1   0   -0.24    0.23
 -39  -1   0    0.15    0.29
 -39  -1   0    0.33    0.31
 -39   1   0   -0.23    0.26
 -41  -1   0    0.51    0.36
 -41   1   0   -0.19    0.26
   0  -2   0   24.99    0.86
   0   2   0   24.91    0.81
   2   2   0   62.59    1.69
  -2   2   0   62.20    1.69
   4  -2   0   31.66    1.06
  -4  -2   0   31.75    0.99
  -4   2   0   32.19    1.00
   6  -2   0    4.76    0.25
   6  -2   0    5.43    0.38
  -6  -2   0    5.08    0.32
  -6   2   0    4.96    0.34
  -8  -2   0   17.49    0.68
   8  -2   0   17.42    0.72
   8  -2   0   16.29    0.50
  -8   2   0   17.85    0.70
 -10  -2   0   64.92    1.78
  10  -2   0   61.74    1.83
  10  -2   0   61.54    1.52
 -10   2   0   61.00    1.79
  12  -2   0   13.70    0.68
 -12  -2   0   14.47    0.64
 -12   2   0   14.11    0.66
  14  -2   0    8.28    0.51
 -14  -2   0    7.41    0.47
 -14   2   0    7.48    0.49
  16  -2   0   66.88    1.99
 -16  -2   0   65.38    1.97
 -16   2   0   66.40    2.02
 -18  -2   0    4.11    0.45
  18  -2   0    4.68    0.48
 -18   2   0    3.87    0.46
  20  -2   0   20.91    0.92
 -20  -2   0   20.68    0.95
 -20   2   0   22.29    1.01
 -22  -2   0    8.95    0.63
  22  -2   0   11.53    0.67
 -22   2   0    9.67    0.68
 -24  -2   0    0.16    0.19
  24  -2   0    0.24    0.22
 -24   2   0    0.19    0.20
  26  -2   0    7.63    0.68
 -26  -2   0    9.18    0.80
 -26   2   0    8.99    0.84
 -28  -2   0    0.25    0.26
  28  -2   0    0.75    0.34
 -28   2   0    1.07    0.37
 -30  -2   0    0.32    0.27
  30  -2   0    0.55    0.30
 -30   2   0    0.42    0.30
  32  -2   0    0.43    0.29
 -32  -2   0    0.64    0.33
 -32   2   0    1.23    0.41
 -34  -2   0    2.24    0.52
  34  -2   0    2.69    0.50
 -34   2   0    2.80    0.59
 -36  -2   0   -0.05    0.25
  36  -2   0   -0.08    0.28
 -36   2   0    0.00    0.33
 -38  -2   0    1.60    0.50
 -38  -2   0    1.18    0.42
 -38   2   0    2.06    0.55
 -40  -2   0   -0.20    0.26
 -40  -2   0    1.02    0.43
 -40   2   0    0.23    0.34
   1   3   0    0.29    0.15
  -1   3   0    0.20    0.13
  -3   3   0    6.20    0.42
   3   3   0    6.36    0.40
   5  -3   0   34.82    1.27
  -5  -3   0   36.84    1.19
   5  -3   0   35.74    1.16
  -5   3   0   38.09    1.23
   7  -3   0   14.44    0.60
  -7  -3   0   15.93    0.69
   7  -3   0   16.09    0.76
  -7   3   0   15.89    0.71
   9  -3   0   -0.04    0.15
  -9  -3   0    0.07    0.12
   9  -3   0    0.19    0.09
  -9   3   0    0.06    0.13
  11  -3   0    0.46    0.09
  11  -3   0    0.40    0.20
 -11  -3   0    0.68    0.21
 -11   3   0    0.59    0.21
  13  -3   0    1.10    0.10
 -13  -3   0    0.92    0.24
  13  -3   0    1.07    0.28
 -13   3   0    0.58    0.22
 -15  -3   0    3.65    0.44
  15  -3   0    3.15    0.44
 -15   3   0    2.82    0.40
  17  -3   0    0.23    0.23
 -17  -3   0    0.32    0.17
 -17   3   0    0.10    0.17
 -19  -3   0   17.68    0.87
  19  -3   0   16.67    0.88
 -19   3   0   17.16    0.91
  21  -3   0    3.83    0.50
 -21  -3   0    3.92    0.49
 -21   3   0    3.59    0.53
  23  -3   0    1.64    0.40
 -23  -3   0    3.31    0.49
 -23   3   0    3.91    0.57
  25  -3   0   -0.11    0.24
 -25  -3   0    0.23    0.22
 -25   3   0    0.28    0.24
 -27  -3   0    2.91    0.50
  27  -3   0    1.59    0.40
 -27   3   0    2.68    0.52
  29  -3   0    0.80    0.32
 -29  -3   0    0.83    0.32
 -29   3   0    1.83    0.46
  31  -3   0    0.15    0.28
 -31  -3   0    0.20    0.27
 -31   3   0    0.46    0.32
 -33  -3   0   -0.09    0.23
  33  -3   0    0.11    0.26
 -33   3   0   -0.01    0.23
 -35  -3   0    0.42    0.32
  35  -3   0    0.53    0.34
 -35   3   0    0.38    0.35
 -37  -3   0    0.42    0.32
  37  -3   0   -0.27    0.21
 -37   3   0    0.10    0.30
 -39  -3   0    0.01    0.26
 -39  -3   0    0.27    0.34
  39  -3   0   -0.12    0.25
 -39   3   0   -0.22    0.27
   0   4   0    1.82    0.32
   2   4   0    5.06    0.50
  -2   4   0    6.07    0.53
   4  -4   0    0.02    0.12
  -4  -4   0    0.00    0.13
  -4   4   0    0.14    0.17
   6  -4   0   30.68    1.26
   6  -4   0   31.36    1.13
  -6  -4   0   29.97    1.13
  -6   4   0   29.54    1.17
  -8  -4   0    1.99    0.32
   8  -4   0    2.01    0.37
   8  -4   0    2.79    0.32
  -8   4   0    3.13    0.42
 -10  -4   0    0.98    0.24
  10  -4   0    0.56    0.16
  10  -4   0    1.13    0.33
 -10   4   0    1.28    0.30
  12  -4   0    4.52    0.56
 -12  -4   0    3.99    0.49
  12  -4   0    4.82    0.31
 -12   4   0    4.78    0.54
  14  -4   0   12.38    0.82
 -14  -4   0   10.42    0.66
  14  -4   0    9.99    0.41
 -14   4   0   11.33    0.76
  16  -4   0   -0.05    0.08
  16  -4   0    0.24    0.23
 -16  -4   0   -0.05    0.15
  16  -4   0   -0.19    0.06
 -16   4   0    0.11    0.19
 -18  -4   0   10.10    0.70
  18  -4   0    9.68    0.84
 -18   4   0    9.63    0.85
 -20  -4   0    5.01    0.59
  20  -4   0    5.72    0.67
 -20   4   0    5.24    0.69
 -22  -4   0   17.46    0.97
  22  -4   0   16.60    1.02
 -22   4   0   16.78    1.02
  24  -4   0   40.05    1.58
 -24  -4   0   34.79    1.50
 -24   4   0   33.58    1.57
 -26  -4   0    2.41    0.48
  26  -4   0    1.65    0.42
 -26   4   0    2.05    0.51
  28  -4   0    2.55    0.51
 -28  -4   0    2.31    0.47
 -28   4   0    1.89    0.48
 -30  -4   0    0.01    0.26
  30  -4   0   -0.54    0.21
 -30   4   0    0.23    0.27
  32  -4   0   -0.03    0.22
 -32  -4   0   -0.10    0.22
 -32   4   0    0.56    0.37
 -34  -4   0    0.17    0.27
  34  -4   0    0.05    0.29
 -34   4   0    0.16    0.33
  36  -4   0    0.00    0.26
 -36  -4   0   -0.30    0.24
 -36   4   0   -0.35    0.22
 -38  -4   0    0.21    0.36
  38  -4   0    0.11    0.35
 -38  -4   0    0.41    0.35
 -38   4   0    0.27    0.37
   1   5   0    0.26    0.19
  -1   5   0    0.40    0.23
   3  -5   0    1.19    0.30
  -3   5   0    1.52    0.33
   3   5   0    1.47    0.32
  -5  -5   0    0.05    0.15
   5  -5   0    0.05    0.13
  -5   5   0    0.12    0.18
   7  -5   0    0.60    0.32
  -7  -5   0    0.27    0.20
   7  -5   0   -0.01    0.15
  -7   5   0    0.22    0.21
  -9  -5   0    2.19    0.38
   9  -5   0    3.00    0.38
   9  -5   0    2.30    0.46
  -9   5   0    2.37    0.44
  11  -5   0   -0.28    0.21
  11  -5   0   -0.01    0.12
 -11  -5   0    0.07    0.20
 -11   5   0   -0.15    0.16
 -13  -5   0   -0.19    0.14
  13  -5   0   -0.06    0.10
  13  -5   0   -0.16    0.26
 -13   5   0    0.09    0.19
  15  -5   0    0.27    0.29
  15  -5   0   -0.04    0.09
 -15  -5   0   -0.06    0.17
 -15   5   0    0.07    0.22
  17  -5   0    0.39    0.30
 -17  -5   0   -0.13    0.17
  17  -5   0   -0.13    0.08
 -17   5   0   -0.12    0.20
 -19  -5   0    1.58    0.37
  19  -5   0    0.66    0.36
 -19   5   0    0.99    0.37
 -21  -5   0    0.38    0.29
  21  -5   0    0.00    0.28
 -21   5   0    0.45    0.33
 -23  -5   0    0.08    0.23
  23  -5   0   -0.06    0.29
 -23   5   0    0.94    0.39
 -25  -5   0   -0.23    0.23
  25  -5   0   -0.06    0.28
 -25   5   0    0.10    0.23
 -27  -5   0    0.49    0.31
  27  -5   0    0.46    0.33
 -27   5   0    0.77    0.41
 -29  -5   0   -0.21    0.21
  29  -5   0   -0.38    0.28
 -29   5   0   -0.31    0.26
 -31  -5   0    0.07    0.26
  31  -5   0   -0.33    0.25
 -31   5   0    0.09    0.32
  33  -5   0   -0.22    0.27
 -33  -5   0   -0.07    0.26
 -33   5   0   -0.22    0.30
  35  -5   0    0.36    0.33
 -35  -5   0   -0.04    0.28
 -35   5   0   -0.15    0.33
   0  -6   0    1.00    0.38
   0   6   0    0.98    0.32
   2  -6   0    2.47    0.48
  -2   6   0    2.73    0.47
   2   6   0    3.21    0.50
   4  -6   0    2.97    0.49
  -4  -6   0    2.83    0.47
  -4   6   0    3.23    0.52
   6  -6   0    0.44    0.24
   6  -6   0    0.22    0.32
  -6  -6   0    0.26    0.24
  -6   6   0    0.52    0.29
   8  -6   0    4.96    0.69
   8  -6   0    4.38    0.56
  -8  -6   0    5.26    0.63
  -8   6   0    3.91    0.58
  10  -6   0    0.17    0.20
  10  -6   0    0.19    0.30
 -10  -6   0    0.39    0.26
 -10   6   0    0.35    0.28
 -12  -6   0    0.66    0.30
  12  -6   0    0.76    0.36
  12  -6   0    0.99    0.27
 -12   6   0    0.80    0.34
  14  -6   0   -0.03    0.15
  14  -6   0    0.09    0.29
 -14  -6   0   -0.07    0.21
 -14   6   0    0.30    0.28
  16  -6   0    1.32    0.23
  16  -6   0    0.96    0.44
 -16  -6   0    0.72    0.32
 -16   6   0    1.06    0.36
  18  -6   0    1.20    0.44
 -18  -6   0    1.41    0.40
 -18   6   0    2.28    0.51
 -20  -6   0    1.53    0.41
  20  -6   0    0.94    0.41
 -20   6   0    1.19    0.45
  22  -6   0    2.48    0.57
 -22  -6   0    2.05    0.48
 -22   6   0    1.95    0.51
 -24  -6   0    0.18    0.28
  24  -6   0   -0.05    0.35
 -24   6   0    0.54    0.37
  26  -6   0   -0.22    0.30
 -26  -6   0    0.32    0.33
 -26   6   0    0.85    0.42
  28  -6   0    0.37    0.37
 -28  -6   0    0.36    0.30
 -28   6   0   -0.37    0.25
  30  -6   0    0.44    0.34
 -30  -6   0    0.71    0.36
 -30   6   0   -0.11    0.28
 -32  -6   0   -0.29    0.26
  32  -6   0    0.00    0.31
 -32  -6   0    0.58    0.41
 -32   6   0   -0.11    0.29
  -1  -7   0    0.08    0.27
   1  -7   0    0.15    0.28
   1   7   0    0.38    0.27
  -1   7   0    0.05    0.22
   3  -7   0    0.04    0.30
  -3  -7   0    0.16    0.24
  -3  -7   0    0.48    0.36
  -3   7   0    0.33    0.27
   5  -7   0    0.33    0.31
   5  -7   0    0.64    0.31
  -5  -7   0    0.92    0.33
  -5  -7   0    1.16    0.43
  -5   7   0    0.73    0.32
  -7  -7   0    0.08    0.23
   7  -7   0   -0.54    0.22
  -7  -7   0    0.03    0.27
   7  -7   0   -0.27    0.20
  -7   7   0   -0.23    0.20
  -9  -7   0   -0.03    0.21
   9  -7   0   -0.04    0.29
   9  -7   0   -0.32    0.19
  -9   7   0   -0.06    0.21
  11  -7   0    0.10    0.19
 -11  -7   0   -0.17    0.22
  11  -7   0   -0.02    0.27
 -11   7   0   -0.20    0.22
  13  -7   0    0.09    0.30
  13  -7   0    0.20    0.21
 -13  -7   0    0.13    0.22
 -13   7   0   -0.37    0.19
  15  -7   0   -0.52    0.29
 -15  -7   0    0.05    0.27
 -15   7   0   -0.16    0.23
  17  -7   0   -0.05    0.29
 -17  -7   0    0.84    0.37
 -17   7   0    0.56    0.36
  19  -7   0    0.81    0.42
 -19  -7   0    0.63    0.36
 -19   7   0    1.17    0.44
  21  -7   0   -0.09    0.29
 -21  -7   0    0.28    0.31
 -21   7   0    0.09    0.29
 -23  -7   0    0.21    0.30
  23  -7   0    0.31    0.37
 -23   7   0    0.32    0.36
 -25  -7   0    0.07    0.29
  25  -7   0    0.02    0.36
 -25   7   0   -0.18    0.27
 -27  -7   0    0.42    0.44
  27  -7   0    0.07    0.32
 -27  -7   0    0.09    0.31
 -27   7   0    0.32    0.39
   0  -8   0   25.62    1.50
   0  -8   0   22.48    1.26
   2  -8   0   -0.41    0.27
  -2  -8   0    0.57    0.37
  -2  -8   0    0.05    0.29
  -2   8   0    0.37    0.34
  -4  -8   0    2.94    0.66
  -4  -8   0    2.13    0.50
   4  -8   0    2.05    0.61
   4  -8   0    2.52    0.56
  -4   8   0    2.33    0.52
  -6  -8   0    0.27    0.37
   6  -8   0    0.19    0.29
  -6  -8   0   -0.07    0.27
   6  -8   0    0.60    0.42
  -6   8   0    0.18    0.30
  -8  -8   0    0.07    0.32
   8  -8   0   -0.03    0.26
  -8  -8   0    0.09    0.26
   8  -8   0    0.34    0.34
  -8   8   0    0.30    0.28
 -10  -8   0    0.10    0.28
 -10  -8   0   -0.06    0.35
  10  -8   0    0.08    0.27
  10  -8   0   -0.26    0.25
 -10   8   0    0.16    0.31
 -12  -8   0    0.03    0.25
  12  -8   0    0.14    0.34
 -12  -8   0   -0.25    0.36
 -12   8   0   -0.42    0.25
 -14  -8   0   -0.21    0.26
  14  -8   0   -0.21    0.34
 -14  -8   0   -0.17    0.34
 -14   8   0   -0.16    0.26
 -16  -8   0    0.34    0.28
  16  -8   0   -0.34    0.37
 -16  -8   0   -0.69    0.33
 -16   8   0   -0.01    0.29
 -18  -8   0   -0.28    0.26
 -18  -8   0   -0.35    0.39
  18  -8   0   -0.09    0.35
 -18   8   0   -0.12    0.28
  20  -8   0   -0.19    0.31
 -20  -8   0   -0.11    0.34
 -20  -8   0    0.19    0.33
 -20   8   0   -0.01    0.34
   1  -9   0    0.47    0.44
   1  -9   0    0.06    0.31
  -1  -9   0   -0.13    0.28
   1  -9   0    0.66    0.40
  -1  -9   0   -0.01    0.31
  -3  -9   0    0.54    0.33
   3  -9   0    0.27    0.39
   3  -9   0    0.27    0.38
  -3  -9   0    0.54    0.39
   3  -9   0    0.21    0.33
  -3   9   0   -0.06    0.29
  -5  -9   0    0.15    0.28
   5  -9   0   -0.17    0.29
  -5  -9   0    0.53    0.48
   5  -9   0    0.46    0.41
  -5   9   0   -0.22    0.22
  -7  -9   0   -0.22    0.34
   7  -9   0    0.07    0.33
   7  -9   0    0.47    0.43
  -7  -9   0   -0.22    0.26
  -7   9   0    0.20    0.29
   9  -9   0    0.05    0.36
  -9  -9   0    1.06    0.53
 -42   0   1    0.15    0.32
 -40   0   1   -0.04    0.28
 -38   0   1    0.11    0.27
 -36   0   1   -0.08    0.24
 -36   0   1   -0.40    0.17
 -34   0   1   -0.37    0.18
 -34   0   1   -0.32    0.20
 -32   0   1    0.02    0.25
 -32   0   1   -0.29    0.19
 -30   0   1    0.18    0.30
 -28   0   1    0.30    0.23
 -26   0   1    0.25    0.22
 -24   0   1   -0.01    0.15
 -22   0   1    0.02    0.12
 -20   0   1    0.07    0.14
 -18   0   1    0.10    0.13
  16   0  -1    0.11    0.11
 -16   0   1    0.00    0.09
  14   0  -1   -0.05    0.09
 -14   0   1    0.07    0.09
 -12   0   1    0.06    0.09
  12   0  -1    0.15    0.10
  10   0  -1   -0.02    0.08
 -10   0   1   -0.01    0.07
  -8   0   1    0.02    0.06
   8   0  -1   -0.05    0.06
   6   0  -1   -0.08    0.03
  -6   0   1    0.08    0.05
  -6   0   1    0.00    0.04
   6   0  -1   -0.06    0.04
  -4   0   1    0.00    0.02
  -4   0   1    0.10    0.03
   4   0  -1   -0.02    0.02
  -4   0   1   -0.01    0.02
  -2   0   1   -0.41    0.01
  -2   0   1   -0.41    0.01
   2   0  -1   -0.36    0.01
   0   0  -1   -0.30    0.01
   0   0  -1   -0.31    0.01
   0   0   1   -0.30    0.01
   0   0   1   -0.29    0.01
   0   0  -1   -0.29    0.01
  -2   0  -1   -0.10    0.02
   2   0   1   -0.10    0.02
   2   0   1   -0.09    0.02
  -2   0  -1   -0.06    0.02
   2   0   1   -0.07    0.02
  -2   0  -1   -0.07    0.02
  -4   0  -1    0.01    0.04
   4   0   1    0.05    0.04
  -4   0  -1   -0.01    0.04
   4   0   1    0.03    0.04
   4   0   1    0.08    0.05
   6   0   1   -0.02    0.06
  -6   0  -1    0.01    0.06
  -6   0  -1   -0.02    0.07
  -8   0  -1   -0.28    0.07
  -8   0  -1   -0.30    0.08
   8   0   1   -0.34    0.09
 -10   0  -1    0.01    0.07
  10   0   1   -0.13    0.08
 -10   0  -1   -0.16    0.07
 -12   0  -1    0.23    0.11
  12   0   1   -0.16    0.07
 -14   0  -1   -0.13    0.08
  14   0   1   -0.09    0.10
 -16   0  -1    0.00    0.12
  16   0   1    0.01    0.13
 -18   0  -1   -0.04    0.12
  18   0   1   -0.14    0.15
  20   0   1   -0.15    0.10
 -20   0  -1    0.07    0.14
 -22   0  -1    0.02    0.15
 -24   0  -1    0.01    0.16
 -26   0  -1   -0.18    0.15
 -28   0  -1    0.18    0.26
 -30   0  -1    0.14    0.27
 -32   0  -1   -0.08    0.22
 -34   0  -1    0.15    0.29
 -36   0  -1    0.00    0.24
 -38   0  -1    0.43    0.32
 -40   0  -1    0.09    0.30
 -43  -1   1    0.01    0.31
 -43   1   1    0.85    0.45
 -41  -1   1    0.10    0.32
 -41   1   1   -0.13    0.31
 -39  -1   1   -0.23    0.24
 -39  -1   1    0.21    0.24
 -39   1   1    0.30    0.32
 -37  -1   1    0.71    0.30
 -37  -1   1   -0.01    0.31
 -37   1   1    0.33    0.29
 -35  -1   1    0.66    0.31
 -35  -1   1    0.06    0.25
 -35   1   1   -0.35    0.17
 -33  -1   1    3.38    0.58
 -33   1   1    3.71    0.42
 -33   1   1    3.65    0.60
 -31  -1   1    3.30    0.54
 -31   1   1    3.56    0.39
 -31   1   1    3.78    0.59
  29  -1  -1    0.39    0.27
 -29  -1   1   -0.01    0.24
 -29   1   1   -0.04    0.14
 -29   1   1    0.28    0.26
  27  -1  -1    5.61    0.57
 -27  -1   1    5.50    0.62
 -27   1   1    5.73    0.45
 -27   1   1    4.93    0.62
  25  -1  -1    0.20    0.18
 -25  -1   1   -0.15    0.15
 -25   1   1    0.15    0.19
 -25   1   1    0.03    0.10
  23  -1  -1    5.19    0.52
 -23  -1   1    5.83    0.58
 -23   1   1    4.81    0.55
 -21  -1   1    2.63    0.37
  21  -1  -1    3.36    0.39
 -21   1   1    3.01    0.41
 -19  -1   1    0.21    0.15
  19  -1  -1    0.17    0.15
 -19   1   1    0.34    0.11
 -19   1   1    0.08    0.15
 -17  -1   1   13.24    0.64
  17  -1  -1   12.77    0.60
 -17   1   1   13.45    0.48
 -17   1   1   12.40    0.64
 -15  -1   1    5.65    0.38
  15  -1  -1    5.04    0.35
 -15   1   1    5.03    0.25
 -15   1   1    5.75    0.40
 -13  -1   1    0.06    0.09
  13  -1  -1    0.00    0.10
 -13   1   1    0.00    0.03
 -13   1   1    0.02    0.09
 -11  -1   1   12.21    0.51
  11  -1  -1   11.78    0.50
 -11   1   1   11.60    0.34
 -11   1   1   13.21    0.55
  -9  -1   1    9.49    0.40
   9  -1  -1    9.08    0.42
  -9   1   1    9.53    0.43
   7  -1  -1    8.64    0.38
  -7  -1   1    8.76    0.35
   7   1  -1    8.71    0.36
  -7   1   1    8.54    0.39
   5  -1  -1    3.13    0.22
   5  -1  -1    3.97    0.23
  -5  -1   1    3.82    0.20
   5  -1  -1    3.49    0.15
  -5   1   1    3.49    0.23
   5   1  -1    3.65    0.20
  -5   1   1    3.48    0.22
   3  -1  -1    1.96    0.18
   3  -1  -1    1.81    0.18
  -3  -1   1    2.17    0.16
  -3   1   1    2.07    0.20
   3   1  -1    2.30    0.17
  -1  -1   1   -0.07    0.05
   1  -1  -1    0.07    0.07
  -1  -1   1   -0.10    0.04
  -1   1   1   -0.09    0.06
   1   1  -1   -0.09    0.04
   1  -1   1    8.19    0.29
  -1  -1  -1    8.67    0.34
   1  -1   1    8.77    0.31
   1   1   1    8.56    0.34
  -1   1  -1    8.40    0.31
  -1   1  -1    8.71    0.30
   3  -1   1    0.41    0.12
   3  -1   1    0.31    0.07
   3  -1   1    0.25    0.05
  -3  -1  -1    0.25    0.08
  -3   1  -1    0.30    0.10
  -3   1  -1    0.18    0.07
  -3   1  -1    0.26    0.06
   3   1   1    0.45    0.10
   5  -1   1    0.69    0.07
  -5  -1  -1    0.75    0.14
   5  -1   1    0.75    0.15
   5  -1   1    0.54    0.11
  -5   1  -1    0.41    0.10
  -5   1  -1    0.68    0.07
   7  -1   1    2.81    0.28
  -7  -1  -1    2.91    0.26
   7  -1   1    3.13    0.17
  -7   1  -1    3.26    0.28
  -7   1  -1    2.95    0.13
  -9  -1  -1    0.36    0.12
   9  -1   1    0.73    0.19
   9  -1   1    0.56    0.10
  -9   1  -1    0.70    0.15
  -9   1  -1    0.57    0.08
 -11  -1  -1   11.92    0.54
  11  -1   1   12.14    0.54
 -11   1  -1   11.98    0.54
 -11   1  -1   11.84    0.40
 -13  -1  -1   24.24    0.89
  13  -1   1   24.28    0.87
 -13   1  -1   24.02    0.90
 -13   1  -1   23.81    0.72
 -15  -1  -1    3.02    0.35
  15  -1   1    4.38    0.40
 -15   1  -1    3.57    0.24
 -15   1  -1    2.85    0.36
  17  -1   1    0.74    0.21
 -17  -1  -1    0.59    0.20
 -17   1  -1    0.72    0.22
  19  -1   1    0.35    0.18
 -19  -1  -1    0.40    0.19
 -19   1  -1    0.27    0.17
 -21  -1  -1    1.06    0.28
  21  -1   1    0.74    0.23
 -21   1  -1    1.08    0.28
 -23  -1  -1   -0.14    0.16
  23  -1   1   -0.04    0.17
 -23   1  -1   -0.20    0.13
 -25  -1  -1    1.03    0.30
  25  -1   1    1.45    0.33
 -25   1  -1    0.76    0.29
  27  -1   1    0.18    0.24
 -27  -1  -1    0.73    0.32
 -27   1  -1    0.46    0.26
 -29  -1  -1   -0.08    0.23
  29  -1   1    0.19    0.25
 -29   1  -1    0.05    0.23
  31  -1   1    1.59    0.39
 -31  -1  -1    1.95    0.46
 -31   1  -1    1.43    0.42
 -33  -1  -1   -0.03    0.22
 -33   1  -1    0.18    0.26
 -35  -1  -1    0.15    0.24
 -35   1  -1    0.01    0.26
 -37  -1  -1   -0.17    0.28
 -37   1  -1    0.00    0.24
 -39  -1  -1   -0.04    0.27
 -39   1  -1    0.12    0.28
 -41  -1  -1    0.11    0.34
 -41   1  -1    0.84    0.45
 -42  -2   1    0.35    0.35
 -42  -2   1    0.92    0.46
 -42   2   1    0.70    0.45
 -40  -2   1    0.31    0.29
 -40  -2   1    0.26    0.33
 -40   2   1    0.39    0.34
 -38  -2   1    0.17    0.31
 -38  -2   1    0.00    0.29
 -38   2   1    0.15    0.33
  36  -2  -1    0.34    0.29
 -36  -2   1    0.44    0.30
 -36  -2   1    0.11    0.28
 -36   2   1   -0.13    0.29
  34  -2  -1    0.22    0.25
 -34  -2   1   -0.01    0.25
 -34   2   1    0.08    0.29
 -32  -2   1   13.22    0.93
  32  -2  -1   15.65    0.92
 -32   2   1   12.19    1.11
 -30  -2   1    0.43    0.29
  30  -2  -1    0.19    0.26
 -30   2   1    0.77    0.37
  28  -2  -1   19.39    1.01
 -28  -2   1   18.00    1.00
 -28   2   1   18.81    1.08
  26  -2  -1    3.49    0.47
 -26  -2   1    4.24    0.53
 -26   2   1    4.87    0.63
 -24  -2   1    2.32    0.41
  24  -2  -1    1.84    0.35
 -24   2   1    1.60    0.37
 -22  -2   1   12.28    0.71
  22  -2  -1   13.01    0.70
 -22   2   1   11.19    0.72
 -20  -2   1    2.72    0.38
  20  -2  -1    2.94    0.38
 -20   2   1    2.92    0.42
 -18  -2   1   10.60    0.62
  18  -2  -1   11.53    0.64
 -18   2   1   12.40    0.69
  16  -2  -1    0.49    0.20
 -16  -2   1    0.61    0.19
 -16   2   1    0.90    0.26
 -14  -2   1    4.15    0.39
  14  -2  -1    4.48    0.42
 -14   2   1    3.99    0.42
  12  -2  -1    0.54    0.19
 -12  -2   1    0.44    0.15
 -12   2   1    0.77    0.19
  10  -2  -1   15.15    0.67
 -10  -2   1   15.11    0.61
  10  -2  -1   15.25    0.43
  10  -2  -1   15.36    0.42
 -10   2   1   15.50    0.67
   8  -2  -1    0.14    0.06
   8  -2  -1   -0.02    0.12
  -8  -2   1    0.10    0.09
  -8   2   1    0.07    0.10
  -6  -2   1    4.05    0.32
   6  -2  -1    4.26    0.38
  -6   2   1    4.61    0.38
  -4  -2   1  546.72   12.76
  -4   2   1  547.63   12.84
  -2  -2   1   13.28    0.50
  -2   2   1   12.69    0.54
   2   2  -1   13.39    0.51
   0  -2   1   69.86    1.86
   0   2  -1   71.40    1.87
   0   2   1   74.08    1.94
   2  -2   1   41.06    1.18
   2  -2   1   39.33    1.13
   2   2   1   39.99    1.20
  -2   2  -1   39.94    1.16
  -4  -2  -1   11.19    0.50
   4  -2   1   11.08    0.43
   4  -2   1   10.24    0.54
  -4   2  -1   10.68    0.47
   6  -2   1   12.02    0.41
   6  -2   1   11.79    0.60
  -6  -2  -1   13.37    0.56
  -6   2  -1   11.21    0.51
   8  -2   1    9.67    0.53
  -8  -2  -1    8.73    0.47
   8  -2   1    9.64    0.31
  -8   2  -1    9.53    0.48
  10  -2   1    1.61    0.27
 -10  -2  -1    1.33    0.22
  10  -2   1    1.74    0.12
 -10   2  -1    1.76    0.25
  12  -2   1    1.26    0.10
 -12  -2  -1    1.11    0.22
  12  -2   1    1.33    0.26
 -12   2  -1    1.27    0.24
  14  -2   1    4.92    0.46
 -14  -2  -1    4.89    0.46
 -14   2  -1    4.14    0.43
 -14   2  -1    4.40    0.17
  16  -2   1    0.40    0.21
 -16  -2  -1    0.82    0.22
 -16   2  -1    0.44    0.06
 -16   2  -1    0.38    0.19
 -18  -2  -1    1.03    0.26
  18  -2   1    1.12    0.27
 -18   2  -1    1.30    0.29
 -18   2  -1    0.71    0.08
 -20  -2  -1    9.60    0.63
  20  -2   1   10.02    0.63
 -20   2  -1    9.38    0.65
 -22  -2  -1    7.93    0.70
  22  -2   1    7.70    0.65
 -22   2  -1    6.97    0.70
  24  -2   1    3.40    0.47
 -24  -2  -1    3.27    0.47
 -24   2  -1    4.30    0.57
 -26  -2  -1    9.74    0.86
  26  -2   1    6.78    0.67
 -26   2  -1    7.62    0.37
 -26   2  -1    9.32    0.88
  28  -2   1   10.40    0.88
 -28  -2  -1    9.49    0.87
 -28   2  -1   10.69    0.99
 -30  -2  -1   10.90    0.98
  30  -2   1   12.38    0.83
 -30   2  -1   11.27    1.06
  32  -2   1    0.38    0.28
 -32  -2  -1    1.12    0.37
 -32   2  -1   -0.12    0.26
  34  -2   1    1.30    0.39
 -34  -2  -1    0.44    0.36
 -34   2  -1    0.29    0.31
 -36  -2  -1    0.12    0.26
  36  -2   1    0.56    0.34
 -36   2  -1    0.56    0.35
 -38  -2  -1    0.18    0.30
 -38   2  -1   -0.09    0.32
 -40  -2  -1    0.04    0.26
 -40  -2  -1   -0.16    0.29
 -40   2  -1   -0.07    0.27
  41  -3  -1    0.17    0.33
 -41  -3   1    0.05    0.30
 -41  -3   1    0.49    0.38
 -41   3   1   -0.24    0.27
 -39  -3   1   -0.20    0.24
 -39  -3   1    0.15    0.29
  39  -3  -1    0.46    0.35
 -39   3   1    0.13    0.33
 -37  -3   1    0.12    0.25
 -37  -3   1    0.38    0.34
  37  -3  -1    0.19    0.31
 -37   3   1    0.03    0.28
  35  -3  -1    0.64    0.31
 -35  -3   1    0.03    0.30
 -35   3   1    0.19    0.34
  33  -3  -1    0.19    0.25
 -33  -3   1   -0.02    0.22
 -33   3   1    0.33    0.29
  31  -3  -1    0.51    0.32
 -31  -3   1    1.34    0.39
 -31   3   1    1.95    0.50
  29  -3  -1   -0.03    0.26
 -29  -3   1   -0.13    0.19
 -29   3   1    0.11    0.27
 -27  -3   1    0.69    0.31
  27  -3  -1    1.14    0.38
 -27   3   1    1.18    0.42
 -25  -3   1    0.66    0.27
  25  -3  -1    0.40    0.26
 -25   3   1    0.50    0.33
  23  -3  -1    0.48    0.26
 -23  -3   1    0.26    0.20
 -23   3   1    0.36    0.24
  21  -3  -1   -0.05    0.22
 -21  -3   1    0.08    0.17
 -21   3   1    0.11    0.22
  19  -3  -1   -0.13    0.19
 -19  -3   1    0.05    0.13
 -19   3   1   -0.13    0.14
  17  -3  -1    4.46    0.49
 -17  -3   1    4.48    0.47
 -17   3   1    3.94    0.49
  15  -3  -1    2.58    0.38
 -15  -3   1    2.88    0.38
 -15   3   1    3.03    0.42
  13  -3  -1    2.53    0.15
  13  -3  -1    2.56    0.18
  13  -3  -1    2.58    0.38
 -13  -3   1    2.70    0.34
 -13   3   1    2.76    0.40
  11  -3  -1    0.26    0.08
 -11  -3   1    0.43    0.15
  11  -3  -1    0.33    0.19
 -11   3   1    0.20    0.15
   9  -3  -1    0.19    0.10
  -9  -3   1    0.42    0.16
   9  -3  -1   -0.02    0.13
  -9   3   1    0.19    0.15
   7  -3  -1    1.35    0.26
  -7  -3   1    1.39    0.23
  -7   3   1    0.96    0.22
  -5  -3   1    2.96    0.31
  -5   3   1    2.68    0.33
   3   3  -1    7.17    0.42
  -3   3   1    7.64    0.46
   1   3  -1    1.53    0.24
  -1   3   1    1.36    0.24
   1  -3   1   20.85    0.84
   1   3   1   20.74    0.83
  -1   3  -1   21.23    0.80
  -3  -3  -1   -0.04    0.11
   3  -3   1    0.16    0.11
  -3   3  -1   -0.06    0.10
   3   3   1    0.44    0.17
   5  -3   1    1.34    0.27
  -5  -3  -1    1.84    0.27
   5  -3   1    1.75    0.23
  -5   3  -1    2.42    0.30
   7  -3   1    0.35    0.19
   7  -3   1    0.46    0.12
  -7  -3  -1    0.22    0.14
  -7   3  -1    0.61    0.19
  -9  -3  -1    1.32    0.25
   9  -3   1    1.92    0.19
   9  -3   1    1.46    0.30
  -9   3  -1    1.47    0.27
  11  -3   1    1.60    0.15
 -11  -3  -1    1.77    0.30
  11  -3   1    1.70    0.34
 -11   3  -1    2.05    0.33
 -13  -3  -1    0.52    0.20
  13  -3   1    0.50    0.08
  13  -3   1    0.55    0.25
 -13   3  -1    0.04    0.15
 -15  -3  -1    0.92    0.25
  15  -3   1    0.40    0.24
 -15   3  -1    0.62    0.23
 -17  -3  -1    1.19    0.28
  17  -3   1    1.24    0.32
 -17   3  -1    1.57    0.35
  19  -3   1    0.40    0.25
 -19  -3  -1    0.58    0.22
 -19   3  -1    0.37    0.22
  21  -3   1    1.28    0.33
 -21  -3  -1    1.32    0.32
 -21   3  -1    1.23    0.35
 -23  -3  -1    0.45    0.26
  23  -3   1    0.69    0.29
 -23   3  -1    0.22    0.23
 -25  -3  -1    0.01    0.18
  25  -3   1   -0.14    0.23
 -25   3  -1   -0.23    0.19
 -27  -3  -1    2.88    0.53
  27  -3   1    3.08    0.51
 -27   3  -1    3.35    0.57
 -29  -3  -1   -0.01    0.21
  29  -3   1   -0.23    0.20
 -29   3  -1    0.20    0.26
 -31  -3  -1    0.04    0.27
  31  -3   1    0.08    0.24
 -31   3  -1    0.74    0.34
  33  -3   1    0.27    0.29
 -33  -3  -1    0.29    0.29
 -33   3  -1   -0.35    0.20
 -35  -3  -1    0.14    0.30
  35  -3   1    0.07    0.27
 -35   3  -1    0.34    0.36
  37  -3   1    0.21    0.32
 -37  -3  -1    0.35    0.32
 -37   3  -1    0.19    0.32
  39  -3   1   -0.31    0.24
 -39  -3  -1    0.22    0.36
 -39   3  -1   -0.29    0.28
  38  -4  -1   -0.01    0.28
 -38  -4   1    0.38    0.31
 -38  -4   1   -0.46    0.24
 -38   4   1   -0.14    0.27
 -36  -4   1    0.04    0.25
  36  -4  -1    0.55    0.33
 -36  -4   1    0.02    0.28
 -36   4   1   -0.12    0.25
  34  -4  -1   -0.22    0.23
 -34  -4   1    0.07    0.23
 -34   4   1    0.22    0.34
 -32  -4   1   -0.18    0.23
  32  -4  -1   -0.12    0.26
 -32   4   1   -0.01    0.24
 -30  -4   1   -0.42    0.19
  30  -4  -1   -0.30    0.21
 -30   4   1    0.14    0.28
 -28  -4   1   -0.02    0.23
  28  -4  -1   -0.19    0.26
 -28   4   1    0.03    0.23
  26  -4  -1    5.16    0.66
 -26  -4   1    4.72    0.65
 -26   4   1    5.09    0.72
  24  -4  -1    0.25    0.29
 -24  -4   1    0.54    0.27
 -24   4   1    0.43    0.33
  22  -4  -1    0.23    0.29
 -22  -4   1    0.52    0.26
 -22   4   1   -0.14    0.20
  20  -4  -1    3.04    0.50
 -20  -4   1    1.81    0.36
 -20   4   1    1.23    0.35
 -18  -4   1    0.06    0.21
  18  -4  -1    0.09    0.25
 -18   4   1   -0.20    0.15
  16  -4  -1   29.21    1.28
  16  -4  -1   29.24    0.83
 -16  -4   1   29.49    1.17
  16  -4  -1   28.78    0.80
 -16   4   1   26.95    1.24
  14  -4  -1   28.65    0.88
 -14  -4   1   29.19    1.13
  14  -4  -1   28.02    1.25
 -14   4   1   27.87    1.24
 -12  -4   1    0.03    0.15
  12  -4  -1    0.02    0.22
  12  -4  -1    0.04    0.09
 -12   4   1   -0.05    0.16
  10  -4  -1    8.16    0.71
 -10  -4   1    7.74    0.62
  10  -4  -1    7.14    0.44
 -10   4   1    6.92    0.64
   8  -4  -1    1.14    0.23
   8  -4  -1    1.42    0.32
  -8  -4   1    1.16    0.24
  -8   4   1    1.40    0.30
  -6  -4   1    2.89    0.36
   6  -4  -1    2.83    0.41
  -6   4   1    2.73    0.41
  -4  -4   1    0.35    0.17
   4   4  -1    0.64    0.20
  -4   4   1    0.74    0.24
  -2   4   1    0.49    0.20
   2   4  -1    0.37    0.18
   0  -4   1    0.09    0.13
   0   4   1    0.01    0.14
   0   4  -1   -0.07    0.13
   2  -4   1   16.52    0.81
   2   4   1   17.25    0.81
  -2   4  -1   16.86    0.78
  -4  -4  -1    0.63    0.22
   4  -4   1    0.55    0.19
  -4   4  -1    0.30    0.17
   6  -4   1    7.19    0.69
   6  -4   1    6.87    0.47
  -6  -4  -1    6.58    0.58
  -6   4  -1    7.46    0.53
  -8  -4  -1    7.00    0.62
   8  -4   1    7.28    0.71
   8  -4   1    5.78    0.40
  -8   4  -1    5.35    0.54
 -10  -4  -1   12.59    0.71
  10  -4   1   11.31    0.75
  10  -4   1   11.53    0.52
 -10   4  -1   11.41    0.70
  12  -4   1    7.87    0.38
 -12  -4  -1    9.18    0.74
  12  -4   1    8.28    0.75
 -12   4  -1    9.27    0.64
  14  -4   1   44.85    1.72
  14  -4   1   44.69    1.24
 -14  -4  -1   45.86    1.63
 -14   4  -1   48.42    1.69
  16  -4   1    1.62    0.40
 -16  -4  -1    1.55    0.35
  16  -4   1    1.50    0.13
 -16   4  -1    1.87    0.40
 -18  -4  -1    0.30    0.22
  18  -4   1    0.80    0.34
 -18   4  -1    0.56    0.26
 -20  -4  -1    0.16    0.22
  20  -4   1   -0.07    0.26
 -20   4  -1    0.02    0.21
 -22  -4  -1    8.83    0.82
  22  -4   1    8.67    0.87
 -22   4  -1    8.52    0.87
  24  -4   1    0.07    0.27
 -24  -4  -1    0.19    0.28
 -24   4  -1   -0.22    0.22
  26  -4   1    0.62    0.35
 -26  -4  -1    0.77    0.32
 -26   4  -1    1.34    0.43
 -28  -4  -1    0.36    0.27
  28  -4   1    0.58    0.32
 -28   4  -1    0.27    0.31
  30  -4   1   -0.17    0.28
 -30  -4  -1    0.00    0.24
 -30   4  -1    0.45    0.32
 -32  -4  -1   -0.06    0.22
  32  -4   1   -0.06    0.27
 -32   4  -1    0.30    0.35
 -34  -4  -1   -0.07    0.22
  34  -4   1   -0.14    0.23
 -34   4  -1    0.55    0.38
  36  -4   1    0.80    0.35
 -36  -4  -1    0.40    0.33
 -36   4  -1    0.72    0.39
 -35  -5   1    0.05    0.30
 -35  -5   1   -0.08    0.31
  35  -5  -1   -0.07    0.31
 -35   5   1    0.08    0.33
  33  -5  -1    0.17    0.33
 -33  -5   1   -0.11    0.24
 -33   5   1    0.43    0.39
  31  -5  -1   -0.16    0.30
 -31  -5   1   -0.05    0.26
 -31   5   1    0.28    0.32
 -29  -5   1    1.03    0.39
  29  -5  -1    0.83    0.37
 -29   5   1    1.68    0.51
  27  -5  -1   -0.31    0.23
 -27  -5   1   -0.19    0.23
 -27   5   1    0.36    0.32
  25  -5  -1    0.82    0.37
 -25  -5   1    1.65    0.41
 -25   5   1    0.89    0.41
 -23  -5   1    0.40    0.27
  23  -5  -1   -0.17    0.26
 -23   5   1    0.14    0.28
 -21  -5   1    1.31    0.35
  21  -5  -1    1.20    0.40
 -21   5   1    0.66    0.34
 -19  -5   1   -0.12    0.19
  19  -5  -1   -0.13    0.26
 -19   5   1   -0.10    0.23
 -17  -5   1    0.24    0.21
  17  -5  -1   -0.02    0.26
  17  -5  -1    0.11    0.10
 -17   5   1    0.16    0.23
  15  -5  -1    0.34    0.27
  15  -5  -1    0.13    0.11
 -15  -5   1    0.27    0.22
 -15   5   1    0.41    0.25
 -13  -5   1    0.00    0.15
  13  -5  -1    0.33    0.14
  13  -5  -1   -0.29    0.20
 -13   5   1    0.39    0.23
  11  -5  -1   -0.04    0.21
 -11  -5   1   -0.11    0.16
  11  -5  -1    0.06    0.13
 -11   5   1    0.35    0.24
   9  -5  -1    0.73    0.24
  -9  -5   1    1.10    0.28
   9  -5  -1    0.49    0.29
  -9   5   1    0.75    0.30
   7  -5  -1    2.11    0.36
   7  -5  -1    2.24    0.45
  -7  -5   1    1.66    0.33
  -7   5   1    1.82    0.39
  -5  -5   1    0.35    0.20
  -5   5   1    0.59    0.26
   3   5  -1    0.06    0.14
  -3   5   1    0.18    0.17
  -1  -5   1   -0.22    0.15
  -1   5   1   -0.19    0.12
   1   5  -1   -0.01    0.15
   1  -5   1    1.70    0.35
   1   5   1    2.51    0.41
  -1   5  -1    1.31    0.30
   3  -5   1    0.83    0.25
  -3  -5  -1    0.57    0.24
  -3   5  -1    0.82    0.25
  -5  -5  -1    0.25    0.19
   5  -5   1    0.35    0.19
   5  -5   1   -0.06    0.25
  -5   5  -1    0.04    0.17
   7  -5   1    0.44    0.29
   7  -5   1    0.47    0.20
  -7  -5  -1    0.53    0.23
  -7   5  -1    0.30    0.24
  -9  -5  -1    0.35    0.21
   9  -5   1    0.16    0.15
   9  -5   1   -0.03    0.28
  -9   5  -1    0.01    0.18
  11  -5   1    1.04    0.21
  11  -5   1    1.52    0.41
 -11  -5  -1    0.69    0.27
 -11   5  -1    1.84    0.38
  13  -5   1    0.24    0.31
  13  -5   1    0.12    0.12
 -13  -5  -1    0.15    0.20
 -13   5  -1    0.01    0.21
 -15  -5  -1    0.33    0.24
  15  -5   1    0.24    0.32
  15  -5   1    0.09    0.11
 -15   5  -1    0.06    0.22
  17  -5   1    0.03    0.09
  17  -5   1    0.23    0.33
 -17  -5  -1    0.03    0.19
 -17   5  -1    0.29    0.25
  19  -5   1    1.01    0.39
 -19  -5  -1    0.65    0.29
 -19   5  -1    0.56    0.32
  21  -5   1   -0.21    0.31
 -21  -5  -1    0.00    0.21
 -21   5  -1    0.23    0.29
  23  -5   1    0.76    0.37
 -23  -5  -1    1.06    0.37
 -23   5  -1    1.19    0.41
 -25  -5  -1    1.25    0.40
  25  -5   1    1.43    0.43
 -25   5  -1    1.72    0.46
 -27  -5  -1   -0.09    0.21
  27  -5   1   -0.30    0.24
 -27   5  -1    0.09    0.31
  29  -5   1    0.31    0.36
 -29  -5  -1    0.12    0.31
 -29   5  -1    0.00    0.31
 -31  -5  -1    0.72    0.38
  31  -5   1    0.49    0.36
 -31   5  -1   -0.10    0.30
 -33  -5  -1    0.09    0.27
  33  -5   1    0.08    0.30
 -33   5  -1    0.12    0.37
  32  -6  -1    0.00    0.35
 -32  -6   1   -0.12    0.39
 -32  -6   1   -0.25    0.31
 -32   6   1    0.23    0.34
 -30  -6   1    0.34    0.34
  30  -6  -1    0.17    0.31
 -30  -6   1    0.25    0.32
 -30   6   1    0.39    0.39
  28  -6  -1    0.73    0.42
 -28  -6   1    0.56    0.34
 -28   6   1    0.47    0.38
  26  -6  -1    0.50    0.38
 -26  -6   1    0.20    0.29
 -26   6   1    0.41    0.35
 -24  -6   1    1.33    0.39
  24  -6  -1    0.95    0.43
 -24   6   1    1.21    0.43
  22  -6  -1    1.33    0.45
 -22  -6   1    1.16    0.38
 -22   6   1    1.82    0.49
 -20  -6   1    0.43    0.31
  20  -6  -1    0.59    0.37
 -20   6   1    0.49    0.31
  18  -6  -1   -0.07    0.31
 -18  -6   1    0.25    0.25
 -18   6   1    0.23    0.28
  16  -6  -1    0.43    0.19
 -16  -6   1    0.84    0.32
  16  -6  -1    0.82    0.38
 -16   6   1    1.20    0.40
  14  -6  -1    0.98    0.25
 -14  -6   1    1.05    0.35
  14  -6  -1    0.95    0.39
 -14   6   1    2.06    0.46
  12  -6  -1    0.06    0.18
  12  -6  -1    0.62    0.34
 -12  -6   1    0.24    0.24
 -12   6   1    0.38    0.26
 -10  -6   1    0.06    0.21
  10  -6  -1   -0.19    0.26
  10  -6  -1    0.05    0.19
 -10   6   1   -0.22    0.21
  -8  -6   1    5.73    0.63
   8  -6  -1    4.44    0.57
   8  -6  -1    3.85    0.66
  -8   6   1    4.13    0.62
  -6  -6   1   -0.45    0.15
   6  -6  -1   -0.01    0.19
   6  -6  -1    0.25    0.32
  -6  -6   1    0.29    0.29
  -6   6   1    0.14    0.23
  -4  -6   1    9.92    0.69
  -4  -6   1    8.98    0.91
   4  -6  -1    8.54    0.83
  -4   6   1    7.92    0.80
  -2  -6   1   -0.12    0.19
   2   6  -1    0.31    0.23
  -2   6   1    0.33    0.27
   0  -6   1    0.63    0.31
   0   6  -1    0.96    0.32
   0   6   1    0.31    0.26
  -2  -6  -1    0.00    0.17
   2  -6   1    0.16    0.22
  -2   6  -1   -0.25    0.17
   2   6   1    0.00    0.20
   4  -6   1    1.28    0.34
  -4  -6  -1    1.75    0.40
  -4   6  -1    1.11    0.32
   6  -6   1   -0.04    0.20
   6  -6   1   -0.17    0.21
  -6  -6  -1   -0.10    0.19
  -6   6  -1    0.02    0.21
  -8  -6  -1   -0.17    0.20
   8  -6   1    0.29    0.22
   8  -6   1    0.13    0.29
  -8   6  -1   -0.10    0.21
 -10  -6  -1    0.48    0.26
  10  -6   1    0.71    0.25
  10  -6   1    0.33    0.32
 -10   6  -1    0.29    0.26
  12  -6   1    7.79    0.61
 -12  -6  -1    7.18    0.74
  12  -6   1    5.35    0.75
 -12   6  -1    6.50    0.76
 -14  -6  -1    0.15    0.22
  14  -6   1    0.46    0.36
  14  -6   1   -0.23    0.13
 -14   6  -1   -0.12    0.24
 -16  -6  -1    3.52    0.56
  16  -6   1    3.78    0.66
 -16   6  -1    3.17    0.56
 -18  -6  -1    1.40    0.41
  18  -6   1    1.33    0.49
 -18   6  -1    1.09    0.39
 -20  -6  -1    9.28    0.90
  20  -6   1    8.23    0.94
 -20   6  -1    8.25    0.93
  22  -6   1    0.10    0.37
 -22  -6  -1    0.07    0.26
 -22   6  -1    0.36    0.31
 -24  -6  -1    0.59    0.32
  24  -6   1   -0.15    0.29
 -24   6  -1    0.16    0.32
 -26  -6  -1    0.02    0.25
  26  -6   1    0.10    0.30
 -26   6  -1   -0.25    0.27
 -28  -6  -1    1.78    0.51
  28  -6   1    0.68    0.42
 -28   6  -1    0.47    0.36
 -30  -6  -1    0.99    0.42
  30  -6   1    0.79    0.42
 -30   6  -1    0.03    0.34
 -27  -7   1    0.54    0.35
 -27  -7   1    0.09    0.41
  27  -7  -1   -0.08    0.30
 -27   7   1    0.65    0.41
 -25  -7   1    0.34    0.30
 -25  -7   1    0.11    0.36
  25  -7  -1   -0.15    0.31
 -25   7   1   -0.32    0.24
 -23  -7   1    0.40    0.30
 -23  -7   1    0.60    0.43
  23  -7  -1    0.18    0.32
 -23   7   1    0.09    0.31
  21  -7  -1    0.47    0.36
 -21  -7   1   -0.36    0.25
 -21  -7   1   -0.07    0.26
 -21   7   1    0.11    0.33
  19  -7  -1    0.14    0.36
 -19  -7   1    0.29    0.24
 -19  -7   1   -0.35    0.29
 -19   7   1    0.02    0.29
 -17  -7   1    0.62    0.31
 -17  -7   1    0.25    0.38
  17  -7  -1    0.68    0.40
 -17   7   1   -0.26    0.25
  15  -7  -1    0.08    0.33
 -15  -7   1    0.21    0.25
 -15  -7   1   -0.40    0.21
 -15   7   1   -0.22    0.18
 -13  -7   1    0.12    0.24
  13  -7  -1   -0.80    0.23
  13  -7  -1    0.02    0.20
 -13  -7   1   -0.16    0.27
 -13   7   1    0.17    0.29
  11  -7  -1   -0.14    0.27
 -11  -7   1    0.13    0.25
 -11  -7   1   -0.29    0.27
 -11   7   1   -0.04    0.25
   9  -7  -1   -0.36    0.25
  -9  -7   1   -0.22    0.18
   9  -7  -1    0.22    0.25
  -9  -7   1   -0.23    0.23
  -9   7   1    0.22    0.25
   7  -7  -1    1.44    0.47
  -7  -7   1    0.69    0.36
   7  -7  -1    0.76    0.32
  -7  -7   1    1.01    0.33
  -7   7   1    1.16    0.39
   5  -7  -1   -0.34    0.25
  -5  -7   1    1.02    0.38
   5  -7  -1   -0.10    0.22
  -5  -7   1    0.12    0.25
  -5   7   1    0.01    0.25
   3  -7  -1    0.90    0.37
  -3  -7   1    1.45    0.46
  -3  -7   1    0.91    0.33
  -3   7   1    1.23    0.39
   1  -7  -1   -0.13    0.21
  -1  -7   1    0.51    0.31
   1   7  -1    0.15    0.24
  -1   7   1    0.19    0.25
   1  -7   1    0.95    0.37
  -1  -7  -1    0.97    0.33
  -1  -7  -1    0.73    0.37
  -1   7  -1    1.13    0.36
  -3  -7  -1    0.15    0.23
   3  -7   1    0.97    0.35
  -3   7  -1    0.21    0.28
  -5  -7  -1    0.36    0.28
   5  -7   1    0.18    0.24
   5  -7   1    0.45    0.38
  -5   7  -1    0.20    0.25
   7  -7   1    0.00    0.19
  -7  -7  -1    0.32    0.27
   7  -7   1    0.25    0.31
  -7   7  -1    0.18    0.25
   9  -7   1    0.20    0.22
   9  -7   1   -0.33    0.29
  -9  -7  -1    0.16    0.21
  -9   7  -1    0.21    0.23
  11  -7   1    0.00    0.20
 -11  -7  -1    0.07    0.24
  11  -7   1   -0.15    0.25
 -11   7  -1    0.02    0.25
 -13  -7  -1   -0.09    0.23
  13  -7   1   -0.07    0.31
  13  -7   1    0.10    0.20
 -13   7  -1   -0.34    0.22
  15  -7   1   -0.19    0.28
 -15  -7  -1   -0.08    0.25
 -15   7  -1   -0.28    0.25
 -17  -7  -1   -0.14    0.23
  17  -7   1    0.64    0.41
 -17   7  -1   -0.35    0.23
  19  -7   1    0.31    0.40
 -19  -7  -1    0.49    0.36
 -19   7  -1    0.15    0.32
  21  -7   1   -0.53    0.31
 -21  -7  -1    0.20    0.32
 -21   7  -1   -0.33    0.21
 -23  -7  -1   -0.40    0.24
  23  -7   1   -0.44    0.32
 -23   7  -1    0.09    0.33
 -25  -7  -1    0.44    0.33
  25  -7   1    0.12    0.42
 -25   7  -1    0.25    0.36
 -22  -8   1   -0.10    0.34
 -20  -8   1    0.71    0.50
  20  -8  -1    0.52    0.44
 -20  -8   1    0.38    0.32
 -20   8   1    1.09    0.48
  18  -8  -1    0.45    0.42
 -18  -8   1   -0.29    0.26
 -18  -8   1    0.74    0.46
 -18   8   1    0.16    0.33
  16  -8  -1    0.03    0.36
 -16  -8   1    0.67    0.33
 -16  -8   1   -0.51    0.28
 -16   8   1    0.49    0.38
 -14  -8   1   -0.10    0.25
  14  -8  -1    0.22    0.40
 -14  -8   1   -0.33    0.26
 -14   8   1   -0.06    0.26
 -12  -8   1   -0.06    0.24
  12  -8  -1    0.25    0.34
 -12  -8   1   -0.50    0.31
 -12   8   1    0.13    0.27
 -10  -8   1    0.01    0.26
 -10  -8   1    0.69    0.40
  10  -8  -1    0.10    0.35
  10  -8  -1   -0.21    0.25
 -10   8   1    0.22    0.34
  -8  -8   1    0.83    0.42
  -8  -8   1    0.14    0.26
   8  -8  -1    0.72    0.36
   8  -8  -1    0.29    0.37
  -8   8   1    0.04    0.28
   6  -8  -1    0.51    0.42
  -6  -8   1    0.18    0.26
   6  -8  -1    0.22    0.30
  -6  -8   1   -0.30    0.28
  -6   8   1   -0.06    0.25
  -4  -8   1    0.82    0.43
   4  -8  -1    0.17    0.29
   4  -8  -1    0.28    0.36
  -4  -8   1   -0.12    0.28
  -4   8   1   -0.08    0.24
  -2  -8   1    0.40    0.29
   2  -8  -1    0.89    0.42
  -2  -8   1    0.66    0.41
  -2   8   1    0.37    0.32
   0  -8   1    0.69    0.32
   0  -8  -1    0.63    0.41
   0  -8   1    0.08    0.36
   0  -8  -1    0.00    0.25
   0   8  -1    0.60    0.30
   2  -8   1   -0.27    0.29
  -2  -8  -1    0.17    0.30
  -2  -8  -1   -0.07    0.33
  -2   8  -1    0.40    0.31
   4  -8   1   -0.07    0.30
  -4  -8  -1    0.00    0.34
  -4  -8  -1   -0.31    0.23
   4  -8   1    0.23    0.38
  -4   8  -1   -0.06    0.22
  -6  -8  -1   -0.24    0.26
   6  -8   1    0.17    0.28
  -6  -8  -1   -0.15    0.28
   6  -8   1   -0.02    0.32
  -6   8  -1   -0.10    0.23
   8  -8   1    0.63    0.41
  -8  -8  -1    0.13    0.39
   8  -8   1    0.61    0.34
  -8  -8  -1    0.37    0.31
  -8   8  -1    0.07    0.25
 -10  -8  -1    0.23    0.31
 -10  -8  -1    0.36    0.45
  10  -8   1   -0.01    0.26
  10  -8   1   -0.28    0.29
 -10   8  -1    0.36    0.29
  12  -8   1   -0.15    0.37
 -12  -8  -1    0.33    0.30
 -12  -8  -1   -0.39    0.27
 -12   8  -1   -0.05    0.24
 -14  -8  -1    0.77    0.50
 -14  -8  -1    0.30    0.34
  14  -8   1   -0.08    0.32
 -14   8  -1   -0.01    0.27
  16  -8   1    1.95    0.57
 -16  -8  -1    1.56    0.63
 -16  -8  -1    1.74    0.45
 -16   8  -1    1.82    0.53
  18  -8   1    2.14    0.62
 -18  -8  -1    1.95    0.66
 -18  -8  -1    2.36    0.53
 -18   8  -1    2.24    0.61
  20  -8   1    0.54    0.46
 -20  -8  -1   -0.52    0.25
 -20  -8  -1    0.13    0.39
   9  -9  -1   -0.04    0.35
  -9  -9   1   -0.11    0.31
  -9  -9   1    0.16    0.38
  -9   9   1    0.07    0.31
  -7  -9   1    0.36    0.44
   7  -9  -1    1.16    0.45
   7  -9  -1    0.34    0.36
  -7  -9   1    0.10    0.28
  -7   9   1    0.21    0.33
  -5  -9   1    0.12    0.30
  -5  -9   1    0.13    0.39
   5  -9  -1    0.04    0.38
   5  -9  -1    0.05    0.36
  -5   9   1    0.23    0.32
  -3  -9   1    0.07    0.27
   3  -9  -1    0.92    0.48
   3  -9  -1    0.11    0.35
  -3  -9   1    0.46    0.42
   3  -9  -1    0.16    0.29
   1  -9  -1    0.11    0.28
  -1  -9   1    0.79    0.44
   1  -9  -1    0.07    0.34
  -1  -9  -1    0.00    0.31
   1  -9   1   -0.11    0.31
  -1  -9  -1   -0.01    0.29
   1  -9   1   -0.15    0.30
  -3  -9  -1    0.24    0.38
  -3  -9  -1    0.30    0.31
   3  -9   1    0.12    0.34
   3  -9   1   -0.10    0.32
  -5  -9  -1   -0.11    0.27
  -5  -9  -1    0.32    0.41
   5  -9   1    0.28    0.36
   5  -9   1   -0.17    0.34
  -7  -9  -1    0.32    0.36
   7  -9   1   -0.57    0.28
  -7  -9  -1    0.91    0.51
 -44   0   2    0.89    0.44
 -42   0   2    0.29    0.33
 -40   0   2    4.09    0.73
 -38   0   2    0.75    0.39
 -36   0   2    3.02    0.58
 -36   0   2    3.54    0.50
 -34   0   2   22.15    1.24
 -34   0   2   22.90    1.12
 -32   0   2    5.71    0.73
 -32   0   2    5.37    0.58
 -30   0   2   90.89    2.74
 -30   0   2   90.14    2.89
 -28   0   2   13.92    0.75
 -28   0   2   12.28    0.83
 -26   0   2    1.71    0.35
 -24   0   2    2.72    0.41
 -22   0   2    0.28    0.18
 -20   0   2    7.54    0.51
 -18   0   2   21.32    0.87
 -16   0   2    2.74    0.31
 -14   0   2   32.71    1.06
 -12   0   2   18.43    0.67
 -10   0   2    0.04    0.06
 -10   0   2    0.01    0.07
   8   0  -2    3.36    0.20
  -8   0   2    3.50    0.20
  -8   0   2    3.27    0.21
   6   0  -2  256.42    6.12
   6   0  -2  257.70    5.96
  -6   0   2  254.96    5.96
  -6   0   2  248.92    6.11
   4   0  -2  279.85    6.57
  -4   0   2  273.21    6.60
  -4   0   2  277.57    6.42
   4   0  -2  275.96    6.65
   2   0  -2    2.38    0.11
   2   0  -2    2.26    0.10
  -2   0   2    2.08    0.10
  -2   0   2    1.95    0.10
   0   0  -2  196.33    4.62
   0   0   2  198.80    4.77
   0   0  -2  197.93    4.77
   0   0   2  197.69    4.65
   0   0   2  198.15    4.63
   0   0  -2  200.40    4.75
   2   0   2  120.70    2.88
   2   0   2  119.08    2.88
  -2   0  -2  119.55    2.96
  -2   0  -2  119.39    2.88
  -2   0  -2  121.13    2.89
   2   0   2  121.46    2.97
   4   0   2   59.19    1.57
   4   0   2   57.95    1.52
  -4   0  -2   58.25    1.51
   4   0   2   58.79    1.50
  -4   0  -2   57.27    1.51
  -4   0  -2   59.65    1.55
  -6   0  -2   95.39    2.40
   6   0   2   94.69    2.38
  -6   0  -2   93.02    2.44
   6   0   2   95.37    2.47
  -8   0  -2    2.55    0.25
  -8   0  -2    2.87    0.27
   8   0   2    2.57    0.24
 -10   0  -2   28.68    0.94
  10   0   2   28.56    0.91
  12   0   2   30.94    0.99
 -12   0  -2   29.37    1.02
 -14   0  -2   -0.04    0.09
  14   0   2   -0.17    0.09
  16   0   2  211.06    5.24
 -16   0  -2  205.58    5.26
  18   0   2    7.87    0.50
 -18   0  -2    7.91    0.54
  20   0   2    0.11    0.16
 -20   0  -2    0.23    0.16
 -22   0  -2    1.12    0.29
 -24   0  -2    0.04    0.17
 -26   0  -2   35.76    1.49
 -28   0  -2   33.62    1.51
 -30   0  -2    2.20    0.48
 -32   0  -2    4.53    0.67
 -34   0  -2   -0.36    0.18
 -36   0  -2    2.53    0.58
 -38   0  -2   -0.09    0.27
 -40   0  -2    0.44    0.37
 -43  -1   2    1.49    0.51
 -43   1   2    1.10    0.44
 -41  -1   2    0.03    0.24
 -41  -1   2    0.04    0.32
 -41   1   2    0.00    0.27
 -39  -1   2    0.13    0.24
 -39  -1   2   -0.23    0.19
 -39   1   2    0.15    0.28
 -37  -1   2   -0.03    0.23
 -37  -1   2    0.30    0.28
 -37   1   2    0.29    0.30
 -35  -1   2    0.22    0.24
 -35  -1   2   -0.39    0.18
 -35   1   2   -0.44    0.14
 -33  -1   2   -0.08    0.25
 -33  -1   2    0.47    0.28
 -33   1   2    0.23    0.17
 -33   1   2    0.37    0.30
 -31  -1   2    0.39    0.29
 -31   1   2   -0.10    0.25
 -31   1   2    0.20    0.16
  29  -1  -2   -0.20    0.20
 -29  -1   2    0.00    0.20
 -29   1   2   -0.16    0.21
 -29   1   2   -0.02    0.14
  27  -1  -2    0.52    0.25
 -27  -1   2    1.25    0.32
 -27   1   2    0.95    0.19
 -27   1   2    1.11    0.32
 -25  -1   2    3.65    0.48
  25  -1  -2    4.20    0.48
 -25   1   2    4.20    0.35
 -25   1   2    3.46    0.49
  23  -1  -2    0.01    0.14
 -23  -1   2    0.11    0.15
 -23   1   2   -0.03    0.08
 -23   1   2    0.06    0.15
 -21  -1   2    3.11    0.40
  21  -1  -2    2.82    0.34
 -21   1   2    3.11    0.26
 -21   1   2    3.11    0.27
 -21   1   2    3.07    0.41
  19  -1  -2   10.73    0.55
 -19  -1   2    9.95    0.56
 -19   1   2   10.34    0.43
 -19   1   2   10.58    0.42
 -19   1   2    9.34    0.59
 -17  -1   2    3.19    0.35
  17  -1  -2    2.23    0.28
 -17   1   2    2.78    0.35
 -17   1   2    2.59    0.19
  15  -1  -2    1.78    0.24
 -15  -1   2    1.95    0.25
 -15   1   2    1.65    0.26
 -15   1   2    1.82    0.14
 -13  -1   2    2.05    0.24
  13  -1  -2    2.15    0.24
 -13   1   2    2.35    0.29
 -13   1   2    2.01    0.11
 -11  -1   2    4.19    0.27
  11  -1  -2    4.58    0.29
 -11   1   2    4.83    0.38
 -11   1   2    4.70    0.15
  -9  -1   2   55.10    1.47
   9  -1  -2   55.70    1.49
   9  -1  -2   55.26    1.35
  -9   1   2   55.04    1.35
  -9   1   2   57.11    1.56
  -7  -1   2   13.88    0.46
   7  -1  -2   14.25    0.39
   7  -1  -2   14.76    0.50
  -7   1   2   13.85    0.51
  -7   1   2   13.94    0.40
  -7   1   2   14.69    0.54
   7   1  -2   14.15    0.46
  -5  -1   2   12.68    0.39
  -5  -1   2   12.87    0.50
   5  -1  -2   13.11    0.44
   5  -1  -2   12.35    0.47
   5  -1  -2   12.52    0.39
  -5   1   2   12.48    0.44
  -5   1   2   12.75    0.40
   5   1  -2   12.39    0.39
  -5   1   2   12.08    0.47
  -3  -1   2    7.38    0.24
  -3  -1   2    7.16    0.24
   3  -1  -2    7.36    0.30
  -3  -1   2    7.67    0.34
   3  -1  -2    7.78    0.33
  -3   1   2    7.28    0.33
   3   1  -2    6.77    0.32
  -3   1   2    7.34    0.30
   1  -1  -2    1.83    0.19
  -1  -1   2    1.99    0.17
   1  -1  -2    2.60    0.19
  -1  -1   2    1.98    0.11
   1   1  -2    1.99    0.11
  -1   1   2    2.05    0.20
   1   1  -2    2.32    0.19
  -1  -1  -2    0.66    0.14
  -1  -1  -2    0.88    0.14
   1  -1   2    0.77    0.09
  -1  -1  -2    0.66    0.12
   1  -1   2    0.68    0.09
   1  -1   2    0.83    0.14
  -1   1  -2    0.78    0.10
  -1   1  -2    0.72    0.09
  -3  -1  -2    6.98    0.34
   3  -1   2    6.87    0.35
   3  -1   2    6.40    0.24
   3  -1   2    6.45    0.26
  -3   1  -2    6.24    0.24
  -3   1  -2    6.41    0.27
   5  -1   2    5.86    0.36
  -5  -1  -2    5.58    0.32
   5  -1   2    5.69    0.24
  -5   1  -2    5.63    0.22
  -5   1  -2    5.76    0.28
   7  -1   2   11.12    0.51
  -7  -1  -2   11.37    0.49
   7  -1   2   10.22    0.38
  -7   1  -2   10.64    0.45
  -7   1  -2   10.81    0.36
  -9  -1  -2    6.39    0.38
   9  -1   2    6.25    0.39
   9  -1   2    5.66    0.29
  -9   1  -2    6.79    0.28
  -9   1  -2    6.37    0.36
  11  -1   2    7.66    0.37
 -11  -1  -2    8.07    0.45
  11  -1   2    8.08    0.45
 -11   1  -2    7.96    0.34
 -11   1  -2    7.29    0.43
 -13  -1  -2    0.77    0.20
  13  -1   2    0.31    0.18
 -13   1  -2    0.36    0.15
 -13   1  -2    0.52    0.12
 -15  -1  -2   11.31    0.61
  15  -1   2    9.99    0.56
 -15   1  -2   11.20    0.61
  17  -1   2   14.10    0.70
 -17  -1  -2   13.90    0.72
 -17   1  -2   14.37    0.73
  19  -1   2    0.79    0.24
 -19  -1  -2    0.69    0.22
 -19   1  -2    0.52    0.21
  21  -1   2    4.63    0.49
 -21  -1  -2    4.01    0.51
 -21   1  -2    4.93    0.56
  23  -1   2    0.25    0.24
 -23  -1  -2    0.44    0.22
 -23   1  -2    0.22    0.21
  25  -1   2    0.34    0.24
 -25  -1  -2    0.24    0.22
 -25   1  -2    0.36    0.23
 -27  -1  -2    0.22    0.23
  27  -1   2    0.21    0.27
 -27   1  -2   -0.10    0.20
 -29  -1  -2    0.35    0.28
  29  -1   2    0.37    0.28
 -29   1  -2    0.44    0.28
 -31  -1  -2   -0.14    0.22
  31  -1   2    0.67    0.30
 -31   1  -2    0.23    0.25
 -33  -1  -2    0.09    0.26
 -33   1  -2    0.40    0.29
 -35  -1  -2    0.36    0.28
 -35   1  -2    0.40    0.35
 -37  -1  -2    0.39    0.33
 -37   1  -2    0.03    0.28
 -39  -1  -2    0.74    0.45
 -39   1  -2   -0.04    0.29
 -42  -2   2    1.09    0.47
 -42  -2   2    1.18    0.43
 -42   2   2    1.06    0.47
 -40  -2   2    0.95    0.41
 -40  -2   2    0.67    0.38
 -40   2   2    0.62    0.42
 -38  -2   2    1.78    0.50
 -38  -2   2    1.14    0.43
 -38   2   2    2.18    0.55
  36  -2  -2    1.69    0.43
 -36  -2   2    2.66    0.56
 -36  -2   2    1.64    0.47
 -36   2   2    1.68    0.50
 -34  -2   2    1.15    0.41
  34  -2  -2    1.52    0.39
 -34  -2   2    1.35    0.41
 -34   2   2    1.28    0.41
  32  -2  -2    0.10    0.26
 -32  -2   2   -0.25    0.20
 -32   2   2    0.69    0.38
 -30  -2   2   28.26    1.33
  30  -2  -2   27.42    1.23
 -30   2   2   27.38    1.36
  28  -2  -2    7.99    0.70
 -28  -2   2    7.26    0.71
 -28   2   2    8.32    0.84
 -26  -2   2   -0.01    0.16
  26  -2  -2   -0.17    0.19
 -26   2   2    0.15    0.24
 -24  -2   2    0.28    0.19
  24  -2  -2    0.52    0.24
 -24   2   2    0.58    0.25
 -22  -2   2    2.84    0.40
  22  -2  -2    2.59    0.37
 -22   2   2    2.99    0.45
  20  -2  -2   29.64    1.12
 -20  -2   2   30.34    1.14
 -20   2   2   29.66    1.22
  18  -2  -2   19.27    0.83
 -18  -2   2   21.79    0.87
 -18   2   2   20.39    0.93
  16  -2  -2   10.75    0.58
 -16  -2   2   11.22    0.57
 -16   2   2    9.55    0.59
 -14  -2   2    6.77    0.41
  14  -2  -2    6.19    0.49
 -14   2   2    6.34    0.54
 -12  -2   2   35.80    1.14
  12  -2  -2   38.65    1.21
 -12   2   2   37.57    1.25
  10  -2  -2   65.85    1.85
 -10  -2   2   65.80    1.77
  10  -2  -2   64.48    1.64
 -10   2   2   65.06    1.89
  -8  -2   2    0.93    0.16
   8  -2  -2    1.11    0.23
   8  -2  -2    1.07    0.14
  -8   2   2    0.81    0.20
  -6  -2   2  757.79   17.65
   6  -2  -2  757.17   17.72
  -6  -2   2  748.25   17.82
  -6   2   2  758.45   17.61
   6   2  -2  743.28   17.60
  -4  -2   2    4.67    0.27
  -4  -2   2    4.79    0.29
  -4  -2   2    5.16    0.43
  -4   2   2    5.07    0.40
  -2  -2   2  119.95    2.94
  -2  -2   2  121.65    3.16
  -2   2   2  124.77    3.09
   2   2  -2  114.93    2.94
   0  -2   2   13.77    0.56
   0  -2   2   14.14    0.49
   0   2   2   12.71    0.57
   0   2  -2   13.45    0.49
  -2  -2  -2   25.14    0.87
   2  -2   2   25.38    0.76
   2  -2   2   24.12    0.79
  -2   2  -2   25.23    0.79
   4  -2   2    1.54    0.25
   4  -2   2    1.45    0.16
  -4  -2  -2    0.97    0.19
  -4   2  -2    1.34    0.17
  -4   2  -2    1.41    0.19
  -6  -2  -2    0.41    0.14
   6  -2   2    0.36    0.17
   6  -2   2    0.37    0.08
  -6   2  -2    0.29    0.08
  -6   2  -2    0.37    0.12
   8  -2   2    4.53    0.43
   8  -2   2    4.88    0.22
  -8  -2  -2    4.67    0.42
  -8   2  -2    5.00    0.24
  -8   2  -2    4.72    0.33
  10  -2   2   41.29    1.08
 -10  -2  -2   39.88    1.32
  10  -2   2   42.46    1.37
 -10   2  -2   39.37    1.08
 -10   2  -2   39.81    1.28
 -12  -2  -2   14.81    0.71
  12  -2   2   15.03    0.74
  12  -2   2   16.08    0.51
 -12   2  -2   16.35    0.72
 -12   2  -2   16.24    0.49
 -14  -2  -2    5.92    0.53
  14  -2   2    5.87    0.29
  14  -2   2    5.69    0.52
 -14   2  -2    6.71    0.56
 -14   2  -2    5.97    0.24
  16  -2   2   12.78    0.70
 -16  -2  -2   12.51    0.69
 -16   2  -2   11.40    0.39
 -16   2  -2   12.69    0.69
  18  -2   2   13.63    0.73
 -18  -2  -2   13.48    0.74
 -18   2  -2   12.30    0.43
 -18   2  -2   14.04    0.77
 -20  -2  -2    8.65    0.74
  20  -2   2    9.47    0.74
 -20   2  -2    8.93    0.35
 -20   2  -2    8.85    0.74
 -22  -2  -2    0.17    0.19
  22  -2   2    0.18    0.23
 -22   2  -2    0.03    0.18
 -22   2  -2    0.12    0.09
 -24  -2  -2    6.34    0.67
  24  -2   2    6.08    0.63
 -24   2  -2    6.99    0.73
 -26  -2  -2   29.72    1.38
  26  -2   2   30.99    1.33
 -26   2  -2   31.67    1.44
  28  -2   2   -0.11    0.23
 -28  -2  -2    0.42    0.27
 -28   2  -2   -0.06    0.22
 -30  -2  -2    0.23    0.26
  30  -2   2    0.36    0.26
 -30   2  -2    0.22    0.30
 -32  -2  -2    1.05    0.40
  32  -2   2    1.12    0.38
 -32   2  -2    0.76    0.37
  34  -2   2    1.13    0.39
 -34  -2  -2    0.83    0.36
 -34   2  -2    1.53    0.45
 -36  -2  -2    0.03    0.27
  36  -2   2    0.34    0.31
 -36   2  -2    0.07    0.31
 -38  -2  -2    2.14    0.54
 -38   2  -2    1.63    0.51
 -41  -3   2    0.25    0.35
  41  -3  -2    0.47    0.37
 -41  -3   2    1.16    0.49
 -41   3   2   -0.04    0.34
  39  -3  -2    0.44    0.35
 -39  -3   2   -0.08    0.23
 -39  -3   2    0.09    0.29
 -39   3   2   -0.03    0.29
  37  -3  -2    0.24    0.29
 -37  -3   2    0.10    0.29
 -37  -3   2    0.05    0.30
 -37   3   2   -0.22    0.27
 -35  -3   2    0.00    0.26
 -35  -3   2    0.20    0.28
  35  -3  -2    0.22    0.29
 -35   3   2    0.13    0.29
 -33  -3   2    0.12    0.26
  33  -3  -2    0.46    0.28
 -33   3   2    0.12    0.29
  31  -3  -2    1.40    0.36
 -31  -3   2    1.50    0.39
 -31   3   2    1.45    0.44
 -29  -3   2    0.59    0.29
  29  -3  -2    0.23    0.31
 -29   3   2    0.91    0.38
  27  -3  -2    1.27    0.39
 -27  -3   2    0.87    0.34
 -27   3   2    0.41    0.33
 -25  -3   2    0.48    0.24
  25  -3  -2    0.78    0.29
 -25   3   2   -0.29    0.21
  23  -3  -2    0.00    0.20
 -23  -3   2    0.07    0.16
 -23   3   2   -0.01    0.19
 -21  -3   2    2.05    0.36
  21  -3  -2    2.61    0.41
 -21   3   2    2.37    0.43
 -19  -3   2    0.43    0.20
  19  -3  -2   -0.12    0.16
 -19   3   2   -0.03    0.20
  17  -3  -2   13.19    0.72
 -17  -3   2   13.03    0.67
 -17   3   2   12.80    0.76
  15  -3  -2    7.70    0.55
 -15  -3   2    8.19    0.51
 -15   3   2    8.72    0.60
 -13  -3   2    0.23    0.14
  13  -3  -2    0.54    0.22
  13  -3  -2    0.50    0.10
  13  -3  -2    0.50    0.10
 -13   3   2    0.84    0.24
  11  -3  -2    0.11    0.16
  11  -3  -2    0.44    0.12
 -11  -3   2    0.39    0.15
 -11   3   2    0.22    0.16
  -9  -3   2   10.52    0.52
   9  -3  -2   11.32    0.61
  -9   3   2   11.65    0.64
  -7  -3   2    4.36    0.36
   7  -3  -2    5.09    0.46
  -7   3   2    5.13    0.47
  -5  -3   2    5.26    0.34
  -5   3   2    5.12    0.46
  -3  -3   2   12.15    0.64
  -3   3   2   12.47    0.62
   3   3  -2   11.58    0.52
  -1  -3   2    1.80    0.28
   1   3  -2    2.57    0.28
  -1   3   2    2.45    0.33
   1  -3   2    8.10    0.47
   1   3   2    8.02    0.50
  -1   3  -2    8.65    0.45
   3  -3   2    7.00    0.41
  -3  -3  -2    6.71    0.45
  -3   3  -2    6.58    0.42
   5  -3   2    1.92    0.35
   5  -3   2    2.26    0.24
  -5  -3  -2    2.14    0.30
  -5   3  -2    2.16    0.29
  -7  -3  -2    9.57    0.56
   7  -3   2    8.97    0.42
   7  -3   2   10.58    0.64
  -7   3  -2   10.55    0.55
   9  -3   2    3.51    0.22
   9  -3   2    3.43    0.44
  -9  -3  -2    3.49    0.41
  -9   3  -2    3.23    0.40
  11  -3   2    0.13    0.07
 -11  -3  -2    0.21    0.16
  11  -3   2    0.31    0.22
 -11   3  -2    0.12    0.14
 -13  -3  -2    0.11    0.17
  13  -3   2    0.18    0.08
  13  -3   2   -0.01    0.20
 -13   3  -2    0.10    0.14
  15  -3   2    1.58    0.13
  15  -3   2    1.58    0.34
 -15  -3  -2    1.60    0.32
 -15   3  -2    1.39    0.30
 -17  -3  -2    2.03    0.37
  17  -3   2    1.78    0.37
 -17   3  -2    1.33    0.34
  19  -3   2    0.22    0.24
 -19  -3  -2    0.06    0.17
 -19   3  -2    0.23    0.20
 -21  -3  -2    3.15    0.48
  21  -3   2    2.53    0.45
 -21   3  -2    3.36    0.52
  23  -3   2    0.49    0.28
 -23  -3  -2    0.06    0.18
 -23   3  -2    0.14    0.25
 -25  -3  -2   -0.16    0.20
  25  -3   2   -0.14    0.28
 -25   3  -2    0.07    0.22
  27  -3   2   -0.17    0.23
 -27  -3  -2    0.02    0.23
 -27   3  -2   -0.07    0.24
 -29  -3  -2    0.03    0.27
  29  -3   2   -0.06    0.24
 -29   3  -2    0.33    0.28
  31  -3   2    0.14    0.28
 -31  -3  -2    0.02    0.25
 -31   3  -2   -0.01    0.27
  33  -3   2    0.35    0.31
 -33  -3  -2    0.26    0.29
 -33   3  -2    0.48    0.34
  35  -3   2    0.22    0.32
 -35  -3  -2   -0.17    0.23
 -35   3  -2    0.52    0.37
 -37  -3  -2    0.23    0.31
  37  -3   2    0.08    0.31
 -37   3  -2    0.31    0.36
 -40  -4   2    0.67    0.43
 -40  -4   2    0.51    0.36
  40  -4  -2    1.05    0.41
 -40   4   2    0.51    0.40
 -38  -4   2    0.28    0.37
  38  -4  -2   -0.13    0.28
 -38  -4   2    0.07    0.29
 -38   4   2    0.59    0.37
 -36  -4   2    0.17    0.28
  36  -4  -2    0.12    0.29
 -36  -4   2    0.46    0.40
 -36   4   2   -0.27    0.29
  34  -4  -2   -0.01    0.23
 -34  -4   2    0.13    0.32
 -34  -4   2   -0.18    0.22
 -34   4   2   -0.30    0.21
  32  -4  -2    0.40    0.29
 -32  -4   2    0.37    0.26
 -32   4   2    1.18    0.40
  30  -4  -2    0.00    0.24
 -30  -4   2   -0.02    0.26
 -30   4   2   -0.20    0.23
  28  -4  -2   24.80    1.24
 -28  -4   2   23.32    1.20
 -28   4   2   23.97    1.34
  26  -4  -2   26.65    1.25
 -26  -4   2   25.44    1.23
 -26   4   2   27.49    1.43
 -24  -4   2    4.15    0.55
  24  -4  -2    3.51    0.54
 -24   4   2    4.07    0.64
  22  -4  -2   16.96    0.94
 -22  -4   2   15.62    0.85
 -22   4   2   16.01    0.99
 -20  -4   2    1.43    0.32
  20  -4  -2    1.31    0.37
 -20   4   2    1.11    0.33
  18  -4  -2   -0.14    0.20
 -18  -4   2    0.01    0.17
 -18   4   2    0.04    0.22
  16  -4  -2    1.17    0.33
  16  -4  -2    1.15    0.14
 -16  -4   2    0.87    0.24
  16  -4  -2    1.28    0.16
 -16   4   2    1.52    0.36
  14  -4  -2    0.24    0.12
 -14  -4   2    0.36    0.17
  14  -4  -2    0.71    0.27
 -14   4   2    0.02    0.19
 -12  -4   2    0.05    0.14
  12  -4  -2    0.29    0.13
  12  -4  -2    0.49    0.26
 -12   4   2    0.90    0.29
  10  -4  -2    6.44    0.61
 -10  -4   2    8.02    0.50
 -10   4   2    5.22    0.56
   8  -4  -2   24.51    1.08
  -8  -4   2   24.92    0.94
  -8   4   2   22.57    1.04
  -6  -4   2    6.05    0.50
  -6   4   2    4.65    0.51
  -4  -4   2    6.59    0.62
   4   4  -2    6.45    0.45
  -4   4   2    6.46    0.60
  -2  -4   2   14.63    0.79
  -2   4   2   16.36    0.81
   2   4  -2   14.86    0.69
   0  -4   2    3.67    0.44
   0   4  -2    3.74    0.39
   0   4   2    3.88    0.47
   2  -4   2   19.54    0.88
   2   4   2   20.53    0.92
  -2   4  -2   19.22    0.83
   4  -4   2    5.17    0.47
  -4  -4  -2    4.44    0.49
   4  -4   2    3.50    0.50
  -4   4  -2    5.39    0.49
  -6  -4  -2    5.01    0.54
   6  -4   2    6.33    0.66
   6  -4   2    5.02    0.44
  -6   4  -2    6.33    0.56
   8  -4   2   19.58    1.02
   8  -4   2   18.66    0.74
  -8  -4  -2   19.30    0.90
  -8   4  -2   17.96    0.87
  10  -4   2    1.70    0.22
 -10  -4  -2    1.47    0.34
  10  -4   2    1.98    0.41
 -10   4  -2    1.40    0.31
  12  -4   2    0.30    0.26
  12  -4   2   -0.10    0.08
 -12  -4  -2   -0.20    0.14
 -12   4  -2   -0.16    0.11
 -14  -4  -2    1.13    0.31
  14  -4   2    0.82    0.14
  14  -4   2    0.43    0.29
 -14   4  -2    1.20    0.31
  16  -4   2    0.51    0.11
 -16  -4  -2    0.60    0.26
  16  -4   2    0.53    0.33
 -16   4  -2    0.25    0.24
  18  -4   2    0.15    0.26
 -18  -4  -2   -0.13    0.19
 -18   4  -2    0.39    0.26
  20  -4   2   12.72    0.88
 -20  -4  -2   13.97    0.86
 -20   4  -2   11.83    0.83
 -22  -4  -2    4.91    0.62
  22  -4   2    3.37    0.57
 -22   4  -2    4.01    0.62
  24  -4   2   -0.23    0.24
 -24  -4  -2    0.07    0.20
 -24   4  -2   -0.31    0.18
  26  -4   2    0.53    0.36
 -26  -4  -2    0.45    0.28
 -26   4  -2    1.22    0.40
 -28  -4  -2    0.61    0.33
  28  -4   2    0.56    0.33
 -28   4  -2    0.67    0.39
  30  -4   2    1.69    0.45
 -30  -4  -2    1.09    0.41
 -30   4  -2    1.65    0.48
  32  -4   2    0.50    0.32
 -32  -4  -2    0.80    0.38
 -32   4  -2    0.69    0.43
 -34  -4  -2    0.22    0.31
  34  -4   2   -0.04    0.26
 -34   4  -2   -0.13    0.26
  36  -4   2    0.33    0.34
 -36  -4  -2    0.13    0.33
 -36   4  -2    0.42    0.37
 -37  -5   2    0.23    0.35
 -37  -5   2    1.52    0.51
  37  -5  -2   -0.04    0.25
 -37   5   2    0.10    0.31
 -35  -5   2   -0.22    0.23
  35  -5  -2    0.03    0.27
 -35  -5   2    0.12    0.36
 -35   5   2   -0.33    0.20
 -33  -5   2   -0.29    0.31
 -33  -5   2    0.56    0.30
  33  -5  -2    0.38    0.31
 -33   5   2   -0.04    0.27
 -31  -5   2   -0.06    0.31
  31  -5  -2    0.08    0.29
 -31  -5   2    0.32    0.29
 -31   5   2   -0.36    0.21
  29  -5  -2    0.54    0.35
 -29  -5   2    0.47    0.32
 -29   5   2    0.55    0.34
  27  -5  -2    0.41    0.35
 -27  -5   2   -0.05    0.27
 -27   5   2    0.19    0.33
 -25  -5   2    0.41    0.26
  25  -5  -2   -0.07    0.29
 -25   5   2    0.48    0.32
 -23  -5   2    0.42    0.27
  23  -5  -2    0.86    0.35
 -23   5   2    0.97    0.39
  21  -5  -2    0.69    0.34
 -21  -5   2    0.57    0.25
 -21   5   2    0.69    0.36
  19  -5  -2   -0.02    0.07
  19  -5  -2   -0.16    0.29
 -19  -5   2    0.10    0.19
 -19   5   2   -0.27    0.23
  17  -5  -2    0.43    0.30
  17  -5  -2    0.79    0.16
 -17  -5   2    0.76    0.27
 -17   5   2    1.33    0.39
 -15  -5   2    0.37    0.20
  15  -5  -2    0.31    0.15
  15  -5  -2   -0.21    0.25
 -15   5   2    0.13    0.24
 -13  -5   2    1.10    0.29
  13  -5  -2    1.73    0.29
  13  -5  -2    1.75    0.43
 -13   5   2    1.58    0.39
 -11  -5   2    0.41    0.21
  11  -5  -2    0.43    0.20
  11  -5  -2    0.89    0.36
 -11   5   2    1.34    0.37
   9  -5  -2    0.53    0.30
  -9  -5   2    0.37    0.20
  -9   5   2    0.40    0.25
  -7  -5   2    0.69    0.31
  -7  -5   2    0.69    0.23
   7  -5  -2    0.27    0.26
  -7   5   2    1.23    0.33
  -5  -5   2    0.01    0.16
  -5  -5   2   -0.08    0.19
  -5   5   2    0.08    0.20
  -3  -5   2    0.04    0.17
   3   5  -2    0.15    0.17
  -3   5   2    0.00    0.15
  -1  -5   2    0.85    0.28
  -1   5   2    0.95    0.30
   1   5  -2    0.67    0.23
   1  -5   2    2.49    0.40
   1   5   2    3.22    0.50
  -1   5  -2    3.22    0.42
   3  -5   2    0.30    0.19
  -3  -5  -2    0.21    0.20
  -3   5  -2    0.23    0.19
   5  -5   2    0.35    0.27
   5  -5   2    0.18    0.17
  -5  -5  -2    0.07    0.20
  -5   5  -2    0.17    0.17
   7  -5   2    0.88    0.24
  -7  -5  -2    0.78    0.26
   7  -5   2    0.72    0.32
  -7   5  -2    0.99    0.29
   9  -5   2    1.02    0.36
   9  -5   2    1.14    0.24
  -9  -5  -2    1.01    0.31
  -9   5  -2    1.77    0.36
  11  -5   2    0.32    0.16
 -11  -5  -2    0.89    0.30
  11  -5   2    0.69    0.33
 -11   5  -2    0.34    0.25
 -13  -5  -2    0.25    0.24
  13  -5   2    0.26    0.12
  13  -5   2    0.83    0.38
 -15  -5  -2    1.04    0.35
  15  -5   2    0.93    0.16
  15  -5   2    0.46    0.37
 -15   5  -2    1.24    0.36
  17  -5   2    2.35    0.53
 -17  -5  -2    1.94    0.41
  17  -5   2    2.29    0.21
 -17   5  -2    2.57    0.49
  19  -5   2    0.46    0.35
 -19  -5  -2    0.18    0.26
 -19   5  -2    0.03    0.22
  21  -5   2   -0.53    0.22
 -21  -5  -2   -0.12    0.23
 -21   5  -2    0.05    0.22
 -23  -5  -2    1.26    0.36
  23  -5   2    1.16    0.41
 -23   5  -2    1.03    0.40
 -25  -5  -2   -0.24    0.22
  25  -5   2   -0.50    0.23
 -25   5  -2   -0.29    0.19
  27  -5   2   -0.17    0.23
 -27  -5  -2   -0.30    0.20
 -27   5  -2   -0.30    0.22
  29  -5   2   -0.49    0.27
 -29  -5  -2   -0.14    0.23
 -29   5  -2    0.37    0.35
 -31  -5  -2    0.51    0.35
  31  -5   2    0.12    0.31
 -31   5  -2    0.10    0.33
  33  -5   2   -0.41    0.26
 -33  -5  -2   -0.56    0.26
 -33   5  -2    0.03    0.34
 -34  -6   2    0.29    0.33
 -34  -6   2   -0.17    0.33
  34  -6  -2   -0.09    0.26
 -34   6   2    0.54    0.39
 -32  -6   2   -0.36    0.29
  32  -6  -2   -0.06    0.31
 -32  -6   2    0.15    0.30
 -32   6   2    0.17    0.35
 -30  -6   2    1.51    0.45
  30  -6  -2    0.82    0.42
 -30  -6   2    0.67    0.48
 -30   6   2    0.75    0.40
 -28  -6   2   -0.23    0.34
 -28  -6   2   -0.21    0.23
  28  -6  -2   -0.06    0.32
 -28   6   2   -0.21    0.21
 -26  -6   2    0.13    0.26
  26  -6  -2    0.05    0.28
 -26  -6   2   -0.28    0.30
 -26   6   2    0.20    0.31
 -24  -6   2    0.55    0.31
 -24  -6   2    0.69    0.43
  24  -6  -2    1.35    0.47
 -24   6   2    0.57    0.34
 -22  -6   2   -0.06    0.21
 -22  -6   2    0.10    0.30
  22  -6  -2    0.03    0.28
 -22   6   2   -0.28    0.28
  20  -6  -2    0.41    0.34
 -20  -6   2    0.35    0.28
 -20   6   2    0.65    0.39
  18  -6  -2    1.78    0.46
 -18  -6   2    1.86    0.42
  18  -6  -2    2.14    0.29
 -18   6   2    1.96    0.50
  16  -6  -2   -0.19    0.27
 -16  -6   2    0.02    0.19
  16  -6  -2    0.27    0.19
 -16  -6   2   -0.29    0.25
 -16   6   2   -0.04    0.22
 -14  -6   2    0.54    0.26
 -14  -6   2   -0.31    0.26
  14  -6  -2   -0.02    0.31
  14  -6  -2    0.03    0.18
 -14   6   2    0.25    0.31
  12  -6  -2    0.32    0.29
 -12  -6   2    0.38    0.24
 -12  -6   2    0.02    0.24
  12  -6  -2    0.55    0.24
 -12   6   2    0.79    0.34
  10  -6  -2    1.53    0.45
 -10  -6   2    1.40    0.34
 -10  -6   2    0.78    0.40
  10  -6  -2    0.89    0.29
 -10   6   2    0.69    0.30
  -8  -6   2    0.91    0.29
   8  -6  -2    0.49    0.35
   8  -6  -2    1.03    0.30
  -8  -6   2    1.11    0.42
  -8   6   2    0.69    0.32
  -6  -6   2    9.05    0.76
   6  -6  -2    8.36    0.86
  -6  -6   2    8.43    0.88
  -6   6   2    8.29    0.84
  -4  -6   2    0.58    0.31
  -4  -6   2    0.34    0.24
  -4   6   2    0.05    0.26
  -2  -6   2    0.36    0.29
   2   6  -2    0.34    0.24
  -2   6   2    0.11    0.27
   0  -6   2    0.15    0.24
   0   6   2    0.92    0.35
   0   6  -2    0.78    0.29
   2  -6   2    0.14    0.23
  -2  -6  -2    0.49    0.26
  -2   6  -2   -0.09    0.18
   4  -6   2   -0.06    0.32
  -4  -6  -2    0.17    0.25
   4  -6   2    0.02    0.21
  -4   6  -2   -0.06    0.18
  -6  -6  -2    0.49    0.25
   6  -6   2    0.97    0.28
   6  -6   2    0.27    0.31
  -6   6  -2    0.75    0.32
   8  -6   2    0.47    0.37
   8  -6   2    0.09    0.19
  -8  -6  -2    0.29    0.24
  -8   6  -2    0.71    0.31
  10  -6   2    0.00    0.17
 -10  -6  -2    0.52    0.29
  10  -6   2    0.98    0.42
 -10   6  -2    0.46    0.28
  12  -6   2    8.00    0.94
  12  -6   2    6.99    0.49
 -12  -6  -2    6.09    0.72
 -12   6  -2    7.64    0.83
  14  -6   2    3.78    0.65
  14  -6   2    4.66    0.41
 -14  -6  -2    4.39    0.64
 -14   6  -2    3.16    0.57
  16  -6   2    1.29    0.45
 -16  -6  -2    1.30    0.40
 -16   6  -2    0.93    0.39
  18  -6   2   13.25    1.16
 -18  -6  -2   12.33    1.09
 -18   6  -2   14.89    1.22
 -20  -6  -2    2.38    0.51
  20  -6   2    2.71    0.59
 -20   6  -2    2.95    0.60
  22  -6   2    0.05    0.33
 -22  -6  -2    0.22    0.29
 -22   6  -2   -0.07    0.30
 -24  -6  -2    1.25    0.44
  24  -6   2    1.01    0.43
 -24   6  -2    0.39    0.32
  26  -6   2    1.39    0.47
 -26  -6  -2    1.25    0.42
 -26   6  -2    0.77    0.40
  28  -6   2   -0.36    0.31
 -28  -6  -2   -0.12    0.24
 -28   6  -2    0.20    0.33
  30  -6   2   -0.39    0.27
 -30  -6  -2    0.32    0.35
 -30   6  -2    0.08    0.32
 -29  -7   2    0.42    0.47
 -29  -7   2    0.03    0.24
  29  -7  -2   -0.23    0.33
 -29   7   2    0.02    0.34
  27  -7  -2    0.39    0.36
 -27  -7   2    0.10    0.36
 -27  -7   2    0.30    0.28
 -27   7   2    0.20    0.36
 -25  -7   2    0.02    0.36
  25  -7  -2   -0.17    0.35
 -25  -7   2   -0.05    0.25
 -25   7   2   -0.16    0.30
 -23  -7   2   -0.04    0.36
 -23  -7   2   -0.01    0.23
  23  -7  -2   -0.10    0.29
 -23   7   2    0.42    0.38
 -21  -7   2    0.45    0.31
  21  -7  -2    0.17    0.34
 -21  -7   2    0.71    0.45
 -21   7   2    0.50    0.39
 -19  -7   2    0.90    0.34
 -19  -7   2   -0.04    0.33
  19  -7  -2    0.28    0.36
 -19   7   2   -0.10    0.25
 -17  -7   2    0.17    0.34
 -17  -7   2   -0.31    0.16
  17  -7  -2    0.32    0.35
 -17   7   2   -0.31    0.17
  15  -7  -2    0.04    0.29
  15  -7  -2   -0.04    0.20
 -15  -7   2   -0.29    0.18
 -15  -7   2   -0.22    0.30
 -15   7   2   -0.34    0.25
 -13  -7   2   -0.27    0.20
 -13  -7   2   -0.19    0.29
  13  -7  -2   -0.28    0.26
  13  -7  -2    0.16    0.22
 -13   7   2    0.22    0.30
  11  -7  -2   -0.27    0.21
  11  -7  -2   -0.38    0.17
 -11  -7   2   -0.26    0.19
 -11  -7   2    0.08    0.30
 -11   7   2    0.02    0.26
  -9  -7   2    0.24    0.31
   9  -7  -2    0.08    0.22
   9  -7  -2    0.62    0.38
  -9  -7   2    0.10    0.23
  -9   7   2    0.13    0.27
   7  -7  -2    0.17    0.32
  -7  -7   2    0.30    0.24
   7  -7  -2    0.22    0.25
  -7  -7   2    0.13    0.31
  -7   7   2    0.48    0.32
   5  -7  -2   -0.02    0.26
  -5  -7   2    0.14    0.22
  -5  -7   2    0.77    0.39
  -5   7   2    0.01    0.25
   3  -7  -2   -0.01    0.24
  -3  -7   2    0.46    0.25
  -3  -7   2    0.02    0.27
  -3   7   2    0.38    0.27
  -1  -7   2    0.07    0.26
   1   7  -2   -0.07    0.19
  -1   7   2   -0.18    0.21
   1  -7   2    0.20    0.28
  -1  -7  -2    0.54    0.31
  -1   7  -2    0.28    0.25
   3  -7   2   -0.36    0.22
  -3  -7  -2   -0.14    0.18
   3  -7   2    0.05    0.23
  -3   7  -2   -0.16    0.20
  -5  -7  -2   -0.29    0.21
   5  -7   2   -0.12    0.26
   5  -7   2   -0.01    0.21
  -5   7  -2    0.25    0.24
   7  -7   2   -0.06    0.20
  -7  -7  -2   -0.13    0.20
   7  -7   2    0.03    0.32
  -7   7  -2   -0.22    0.19
   9  -7   2   -0.07    0.28
  -9  -7  -2    0.05    0.24
   9  -7   2    0.15    0.19
  -9   7  -2   -0.16    0.23
  11  -7   2   -0.02    0.28
 -11  -7  -2    0.10    0.28
  11  -7   2   -0.14    0.19
 -11   7  -2   -0.18    0.22
 -13  -7  -2    1.15    0.39
  13  -7   2    0.04    0.32
 -13   7  -2    0.87    0.38
  15  -7   2    0.58    0.39
 -15  -7  -2    0.16    0.30
 -15   7  -2    0.28    0.29
 -17  -7  -2   -0.12    0.29
  17  -7   2    0.11    0.41
 -17   7  -2    0.07    0.30
  19  -7   2    0.03    0.33
 -19  -7  -2    0.44    0.37
 -19   7  -2    0.55    0.37
  21  -7   2   -0.10    0.30
 -21  -7  -2   -0.26    0.28
 -21   7  -2   -0.11    0.27
 -23  -7  -2    0.37    0.37
  23  -7   2   -0.08    0.32
 -23   7  -2    0.57    0.38
 -25  -7  -2    0.12    0.29
  25  -7   2    0.09    0.38
 -25   7  -2   -0.23    0.27
  22  -8  -2    0.09    0.39
 -22  -8   2    0.41    0.50
 -22  -8   2   -0.27    0.25
 -22   8   2   -0.04    0.26
  20  -8  -2   -0.13    0.34
 -20  -8   2   -0.31    0.22
 -20  -8   2   -0.39    0.35
 -20   8   2   -0.09    0.30
  18  -8  -2   -0.10    0.35
 -18  -8   2   -0.08    0.42
 -18  -8   2   -0.19    0.26
 -18   8   2    0.13    0.34
 -16  -8   2    0.34    0.28
  16  -8  -2    0.29    0.39
 -16  -8   2    0.26    0.40
 -16   8   2    0.01    0.29
 -14  -8   2    0.18    0.37
  14  -8  -2    0.62    0.43
 -14  -8   2    0.00    0.25
 -14   8   2   -0.12    0.28
  12  -8  -2   -0.06    0.28
 -12  -8   2   -0.16    0.22
 -12  -8   2   -0.24    0.26
  12  -8  -2   -0.18    0.32
 -12   8   2   -0.18    0.25
 -10  -8   2   -0.33    0.27
 -10  -8   2   -0.08    0.24
  10  -8  -2   -0.21    0.27
  10  -8  -2   -0.52    0.27
 -10   8   2   -0.27    0.25
  -8  -8   2    0.20    0.32
  -8  -8   2    0.22    0.27
   8  -8  -2    0.42    0.34
   8  -8  -2    0.45    0.42
  -8   8   2    0.38    0.34
  -6  -8   2    0.91    0.34
  -6  -8   2    0.83    0.45
   6  -8  -2    0.36    0.36
   6  -8  -2    0.31    0.32
  -6   8   2    0.37    0.32
   4  -8  -2    0.78    0.38
  -4  -8   2    0.37    0.39
   4  -8  -2    0.83    0.41
  -4  -8   2    0.74    0.34
  -4   8   2    0.64    0.34
   2  -8  -2   -0.21    0.27
  -2  -8   2    0.25    0.26
  -2  -8   2   -0.25    0.32
  -2   8   2   -0.07    0.22
   0  -8  -2    1.08    0.39
   0  -8  -2    1.59    0.54
   0  -8   2    2.34    0.58
   0  -8   2    2.79    0.52
   0   8  -2    2.74    0.53
   2  -8   2    2.10    0.61
  -2  -8  -2    2.79    0.56
  -2  -8  -2    2.17    0.58
   2  -8   2    1.73    0.50
  -2   8  -2    1.06    0.36
   4  -8   2   -0.09    0.33
  -4  -8  -2   -0.22    0.25
   4  -8   2   -0.16    0.24
  -4  -8  -2   -0.22    0.29
  -4   8  -2    0.08    0.24
   6  -8   2    0.14    0.37
   6  -8   2    0.16    0.28
  -6  -8  -2    0.02    0.27
  -6   8  -2   -0.06    0.26
   8  -8   2    0.48    0.38
   8  -8   2    0.06    0.24
  -8  -8  -2   -0.11    0.27
  -8   8  -2    0.18    0.32
  10  -8   2    0.03    0.37
 -10  -8  -2   -0.14    0.27
 -10   8  -2   -0.29    0.23
  12  -8   2    1.03    0.51
 -12  -8  -2    0.27    0.33
 -12   8  -2   -0.16    0.29
 -14  -8  -2   -0.04    0.28
  14  -8   2    0.08    0.38
 -14   8  -2    0.09    0.31
  16  -8   2    0.10    0.36
 -16  -8  -2    0.17    0.31
 -16   8  -2    0.94    0.40
  18  -8   2   -0.19    0.32
 -18  -8  -2   -0.34    0.27
 -18   8  -2   -0.17    0.26
  -9  -9   2    0.49    0.43
   9  -9  -2   -0.19    0.32
  -9   9   2    0.26    0.31
   7  -9  -2    0.40    0.40
   7  -9  -2    0.03    0.34
  -7  -9   2    0.22    0.42
  -7   9   2    0.18    0.30
  -5  -9   2   -0.43    0.30
   5  -9  -2   -0.04    0.35
   5  -9  -2    0.55    0.41
  -5   9   2   -0.02    0.28
   3  -9  -2    0.04    0.34
   3  -9  -2    0.20    0.28
   3  -9  -2    0.04    0.37
  -3  -9   2    0.07    0.34
   1  -9  -2   -0.32    0.23
  -1  -9   2   -0.02    0.34
   1  -9  -2    0.13    0.32
   1  -9   2    0.36    0.40
  -1  -9  -2    0.04    0.32
   1  -9   2    0.38    0.34
  -1  -9  -2   -0.03    0.31
   3  -9   2    0.28    0.36
  -3  -9  -2   -0.03    0.42
  -3  -9  -2   -0.03    0.28
   3  -9   2   -0.06    0.33
   5  -9   2   -0.04    0.30
  -5  -9  -2    0.02    0.33
   5  -9   2   -0.27    0.28
  -5  -9  -2   -0.04    0.36
 -44   0   3    0.15    0.29
 -42   0   3    0.00    0.28
 -40   0   3    0.04    0.26
 -38   0   3   -0.13    0.18
 -38   0   3    0.07    0.26
 -36   0   3   -0.37    0.19
 -36   0   3   -0.01    0.25
 -34   0   3    0.40    0.36
 -34   0   3    0.10    0.23
 -32   0   3    0.09    0.27
 -32   0   3   -0.18    0.21
 -30   0   3    0.61    0.29
 -30   0   3   -0.06    0.17
 -28   0   3   -0.10    0.17
 -28   0   3   -0.17    0.10
 -26   0   3   -0.16    0.11
 -26   0   3    0.11    0.17
 -24   0   3    0.22    0.17
 -24   0   3    0.02    0.11
 -22   0   3    0.05    0.13
 -22   0   3    0.00    0.09
 -20   0   3    0.04    0.12
 -20   0   3   -0.10    0.09
 -18   0   3   -0.02    0.08
 -18   0   3   -0.16    0.07
 -16   0   3   -0.05    0.06
 -16   0   3    0.00    0.09
 -14   0   3    0.06    0.09
 -14   0   3   -0.05    0.07
 -12   0   3   -0.02    0.08
 -12   0   3    0.00    0.07
 -10   0   3   -0.06    0.05
 -10   0   3   -0.01    0.07
  10   0  -3   -0.08    0.05
  -8   0   3   -0.06    0.07
  -8   0   3   -0.12    0.05
   8   0  -3   -0.10    0.05
   8   0  -3   -0.12    0.05
  -6   0   3   -0.08    0.03
   6   0  -3   -0.04    0.04
   6   0  -3   -0.04    0.04
  -6   0   3   -0.05    0.04
  -4   0   3    0.01    0.03
   4   0  -3    0.08    0.04
  -4   0   3    0.05    0.04
   4   0  -3   -0.04    0.02
  -2   0   3    0.03    0.03
   2   0  -3    0.03    0.03
   2   0  -3    0.03    0.04
  -2   0   3    0.06    0.03
   0   0  -3   -0.03    0.04
   0   0  -3    0.04    0.04
   0   0   3    0.02    0.05
   0   0  -3    0.02    0.04
   0   0   3    0.00    0.03
   0   0   3   -0.01    0.03
  -2   0  -3   -0.11    0.06
  -2   0  -3   -0.19    0.06
   2   0   3   -0.13    0.07
  -2   0  -3   -0.15    0.05
   2   0   3   -0.10    0.06
   2   0   3   -0.08    0.06
   4   0   3    0.07    0.09
   4   0   3    0.07    0.09
  -4   0  -3    0.00    0.06
  -4   0  -3   -0.08    0.08
  -6   0  -3   -0.15    0.08
   6   0   3   -0.25    0.10
   6   0   3   -0.20    0.10
   8   0   3    0.06    0.11
   8   0   3    0.08    0.10
  -8   0  -3    0.08    0.09
 -10   0  -3   -0.11    0.09
  10   0   3   -0.06    0.09
 -12   0  -3   -0.02    0.09
  12   0   3    0.00    0.11
 -14   0  -3    0.28    0.17
  14   0   3    0.00    0.14
  16   0   3   -0.09    0.12
 -16   0  -3    0.07    0.13
  18   0   3   -0.11    0.12
 -18   0  -3   -0.05    0.13
 -20   0  -3    0.01    0.13
  20   0   3   -0.01    0.15
 -22   0  -3    0.06    0.17
 -24   0  -3   -0.05    0.18
 -26   0  -3    0.08    0.21
 -28   0  -3    0.16    0.22
 -30   0  -3    0.26    0.25
 -32   0  -3    0.09    0.26
 -34   0  -3   -0.09    0.24
 -36   0  -3   -0.22    0.20
 -38   0  -3    0.25    0.34
 -45  -1   3    0.30    0.32
 -45   1   3   -0.34    0.25
 -43  -1   3    0.30    0.35
 -43   1   3    0.08    0.25
 -41  -1   3    0.34    0.34
 -41  -1   3    0.58    0.28
 -41   1   3    0.58    0.38
 -39  -1   3    0.08    0.25
 -39  -1   3   -0.28    0.19
 -39   1   3   -0.10    0.25
 -37  -1   3    0.16    0.29
 -37  -1   3   -0.11    0.18
 -37   1   3   -0.19    0.24
 -35  -1   3    0.87    0.35
 -35  -1   3    0.88    0.32
 -35   1   3    0.28    0.31
 -33  -1   3    0.39    0.31
 -33  -1   3    0.08    0.24
 -33   1   3   -0.03    0.14
 -33   1   3    0.32    0.30
 -31  -1   3    0.39    0.26
 -31  -1   3    1.37    0.39
 -31   1   3    0.45    0.33
 -31   1   3    0.43    0.18
 -29  -1   3   -0.01    0.18
  29  -1  -3   -0.23    0.17
 -29  -1   3    0.00    0.18
 -29   1   3    0.02    0.20
 -29   1   3   -0.13    0.10
 -27  -1   3    0.24    0.20
 -27  -1   3    0.51    0.23
  27  -1  -3    0.45    0.23
 -27   1   3    0.58    0.15
 -27   1   3    0.54    0.25
 -25  -1   3    3.98    0.49
  25  -1  -3    3.65    0.43
 -25   1   3    4.15    0.51
 -25   1   3    4.55    0.31
  23  -1  -3   -0.18    0.13
 -23  -1   3   -0.14    0.11
 -23   1   3   -0.04    0.14
 -23   1   3   -0.05    0.06
 -21  -1   3    2.36    0.35
  21  -1  -3    1.76    0.28
 -21   1   3    1.55    0.30
 -21   1   3    2.06    0.20
  19  -1  -3    0.00    0.11
 -19  -1   3    0.03    0.11
 -19   1   3    0.00    0.06
 -19   1   3    0.01    0.11
 -17  -1   3    0.39    0.14
  17  -1  -3    0.75    0.18
 -17   1   3    0.58    0.18
 -17   1   3    0.59    0.10
 -15  -1   3    8.16    0.41
  15  -1  -3    7.18    0.39
 -15   1   3    6.96    0.26
 -15   1   3    7.21    0.44
  13  -1  -3   14.00    0.54
 -13  -1   3   14.82    0.64
 -13  -1   3   13.92    0.54
 -13   1   3   14.10    0.40
 -13   1   3   12.76    0.59
 -11  -1   3    3.48    0.33
  11  -1  -3    3.94    0.29
 -11  -1   3    3.33    0.23
  11  -1  -3    3.65    0.16
 -11   1   3    3.69    0.16
 -11   1   3    4.10    0.36
   9  -1  -3    0.23    0.05
   9  -1  -3    0.17    0.09
  -9  -1   3    0.05    0.08
  -9  -1   3    0.19    0.07
  -9   1   3    0.06    0.10
  -9   1   3    0.11    0.10
  -9   1   3    0.12    0.06
   9   1  -3    0.19    0.08
   7  -1  -3    3.49    0.20
  -7  -1   3    3.11    0.17
  -7  -1   3    2.77    0.25
   7  -1  -3    2.74    0.16
  -7   1   3    2.96    0.20
  -7   1   3    2.76    0.17
   7   1  -3    2.90    0.16
  -7   1   3    3.20    0.27
   5  -1  -3    8.54    0.38
   5  -1  -3    8.36    0.30
  -5  -1   3    8.85    0.39
  -5  -1   3    8.56    0.26
   5  -1  -3    8.21    0.32
  -5   1   3    9.08    0.39
   5   1  -3    8.49    0.39
  -5   1   3    8.70    0.31
   5   1  -3    8.60    0.27
  -5   1   3    8.55    0.33
   3  -1  -3   16.77    0.58
   3  -1  -3   17.63    0.57
  -3  -1   3   17.11    0.57
  -3   1   3   16.56    0.59
  -3   1   3   17.07    0.57
   3   1  -3   16.95    0.58
  -1  -1   3   81.24    2.09
   1  -1  -3   81.78    2.15
  -1  -1   3   82.56    1.93
   1  -1  -3   81.50    2.11
   1   1  -3   80.64    2.09
  -1   1   3   81.63    2.16
   1   1  -3   84.08    1.94
  -1   1   3   81.32    2.11
  -1  -1  -3   59.06    1.60
   1  -1   3   58.45    1.53
   1  -1   3   60.44    1.63
   1  -1   3   60.63    1.47
  -1   1  -3   59.48    1.54
  -1   1  -3   60.24    1.48
   1   1   3   58.86    1.68
   3  -1   3    1.33    0.14
   3  -1   3    1.37    0.13
   3  -1   3    1.39    0.21
  -3  -1  -3    1.01    0.17
  -3   1  -3    1.42    0.13
  -3   1  -3    1.43    0.15
   5  -1   3   12.95    0.56
   5  -1   3   12.97    0.45
  -5  -1  -3   12.66    0.54
  -5   1  -3   12.96    0.42
  -5   1  -3   12.71    0.48
   7  -1   3   19.13    0.75
   7  -1   3   19.13    0.63
  -7  -1  -3   20.26    0.74
  -7   1  -3   19.89    0.61
  -7   1  -3   20.01    0.69
  -9  -1  -3    0.33    0.14
   9  -1   3    0.57    0.13
   9  -1   3    0.53    0.17
  -9   1  -3    0.57    0.11
  -9   1  -3    0.55    0.14
 -11  -1  -3   52.04    1.59
  11  -1   3   52.77    1.50
  11  -1   3   53.72    1.58
 -11   1  -3   51.44    1.44
 -11   1  -3   53.51    1.57
 -13  -1  -3   11.87    0.62
  13  -1   3   11.88    0.61
 -13   1  -3   12.47    0.61
 -15  -1  -3    2.24    0.34
  15  -1   3    1.96    0.30
 -15   1  -3    1.57    0.29
 -17  -1  -3    0.62    0.21
  17  -1   3    0.69    0.24
 -17   1  -3    0.35    0.18
  19  -1   3    2.06    0.35
 -19  -1  -3    1.81    0.34
 -19   1  -3    2.49    0.40
 -21  -1  -3    3.39    0.47
  21  -1   3    3.12    0.43
 -21   1  -3    3.17    0.48
 -23  -1  -3    4.75    0.57
  23  -1   3    4.15    0.52
 -23   1  -3    5.13    0.61
  25  -1   3    0.07    0.23
 -25  -1  -3    0.50    0.26
 -25   1  -3    0.23    0.25
 -27  -1  -3    0.61    0.29
  27  -1   3    0.21    0.28
 -27   1  -3    0.18    0.28
  29  -1   3    2.25    0.46
 -29  -1  -3    1.31    0.39
 -29   1  -3    1.84    0.45
 -31  -1  -3    0.19    0.29
  31  -1   3    0.35    0.27
 -31   1  -3    0.59    0.31
 -33  -1  -3   -0.29    0.18
 -33   1  -3   -0.17    0.20
 -35  -1  -3   -0.10    0.23
 -35   1  -3    0.18    0.28
 -37  -1  -3    0.84    0.41
 -37   1  -3    0.67    0.40
 -39  -1  -3    0.10    0.33
 -39   1  -3   -0.16    0.27
 -44  -2   3    0.38    0.34
 -44  -2   3    0.60    0.39
 -44   2   3    1.35    0.53
 -42  -2   3    0.26    0.29
 -42  -2   3    0.12    0.30
 -42   2   3    0.41    0.36
 -40  -2   3    0.88    0.39
 -40  -2   3    0.34    0.36
 -40   2   3    2.05    0.55
 -38  -2   3    0.24    0.29
 -38  -2   3    0.32    0.32
 -38   2   3    0.17    0.33
 -36  -2   3    0.66    0.33
  36  -2  -3    0.61    0.31
 -36  -2   3    0.98    0.38
 -36   2   3    0.41    0.33
 -34  -2   3    1.51    0.43
 -34  -2   3    2.01    0.46
  34  -2  -3    1.99    0.45
 -34   2   3    1.71    0.47
  32  -2  -3    0.98    0.33
 -32  -2   3    0.48    0.30
 -32  -2   3    0.36    0.30
 -32   2   3    1.12    0.39
 -30  -2   3   31.89    1.51
 -30  -2   3   32.39    1.43
  30  -2  -3   29.85    1.29
 -30   2   3   33.83    1.52
 -28  -2   3    1.12    0.32
  28  -2  -3    1.13    0.33
 -28   2   3    1.57    0.38
  26  -2  -3    8.36    0.60
 -26  -2   3   10.33    0.68
 -26   2   3    7.77    0.76
 -24  -2   3    0.10    0.15
  24  -2  -3    0.12    0.20
 -24   2   3    0.16    0.20
  22  -2  -3   -0.12    0.14
 -22  -2   3    0.05    0.14
 -22   2   3    0.23    0.19
 -20  -2   3    1.28    0.26
  20  -2  -3    1.28    0.26
 -20   2   3    1.35    0.31
  18  -2  -3   71.56    2.05
 -18  -2   3   72.63    2.06
 -18   2   3   68.37    2.16
 -16  -2   3   34.10    1.12
  16  -2  -3   33.61    1.12
 -16   2   3   33.02    1.23
 -14  -2   3    3.77    0.33
  14  -2  -3    3.36    0.33
 -14   2   3    3.64    0.41
 -12  -2   3   21.13    0.72
  12  -2  -3   19.66    0.55
  12  -2  -3   20.79    0.78
 -12   2   3   20.48    0.84
  10  -2  -3   21.10    0.64
 -10  -2   3   21.75    0.72
 -10  -2   3   20.94    0.90
  10  -2  -3   23.07    0.81
 -10   2   3   22.61    0.87
  -8  -2   3  551.58   13.48
  -8  -2   3  547.05   12.85
   8  -2  -3  549.74   13.22
   8  -2  -3  555.22   13.08
  -8   2   3  551.48   13.05
   8   2  -3  560.25   12.89
   6  -2  -3  429.76   10.38
  -6  -2   3  430.26   10.01
   6  -2  -3  431.52   10.22
  -6  -2   3  426.38   10.03
  -6  -2   3  430.95   10.54
  -6   2   3  429.18   10.21
  -4  -2   3  148.45    3.87
  -4  -2   3  146.70    3.58
  -4  -2   3  149.54    3.57
  -4   2   3  152.26    3.79
  -2  -2   3  729.51   17.36
  -2  -2   3  708.18   16.74
  -2   2   3  725.60   16.91
   2   2  -3  727.61   17.01
   0  -2   3  180.47    4.36
   0  -2   3  182.04    4.58
   0   2  -3  183.75    4.38
   0   2   3  186.97    4.57
   2  -2   3   32.24    0.97
  -2  -2  -3   32.42    1.07
   2  -2   3   31.70    1.11
   2  -2   3   32.25    0.92
  -2   2  -3   33.06    0.96
  -2   2  -3   32.61    1.01
   4  -2   3    0.75    0.21
  -4  -2  -3    0.42    0.15
   4  -2   3    0.55    0.10
  -4   2  -3    0.66    0.14
  -4   2  -3    0.70    0.13
  -6  -2  -3   10.11    0.52
   6  -2   3    8.54    0.54
   6  -2   3    9.54    0.36
  -6   2  -3    9.77    0.45
  -6   2  -3    9.08    0.38
   8  -2   3    1.54    0.27
   8  -2   3    2.23    0.18
  -8  -2  -3    2.41    0.32
  -8   2  -3    2.57    0.20
  -8   2  -3    2.06    0.26
 -10  -2  -3    0.43    0.17
  10  -2   3    0.79    0.22
  10  -2   3    0.37    0.11
 -10   2  -3    0.69    0.11
 -10   2  -3    0.44    0.16
  12  -2   3   69.97    2.07
 -12  -2  -3   65.82    2.01
  12  -2   3   65.78    1.77
 -12   2  -3   68.87    1.98
 -12   2  -3   65.26    1.73
  14  -2   3    2.27    0.22
  14  -2   3    1.28    0.30
 -14  -2  -3    2.18    0.34
 -14   2  -3    2.82    0.20
 -14   2  -3    2.23    0.33
  16  -2   3   46.02    1.56
 -16  -2  -3   45.38    1.58
 -16   2  -3   46.26    1.56
 -16   2  -3   45.15    1.24
  18  -2   3   13.46    0.75
 -18  -2  -3   12.79    0.74
 -18   2  -3   12.82    0.46
 -18   2  -3   12.46    0.74
  20  -2   3    3.73    0.49
 -20  -2  -3    4.68    0.56
 -20   2  -3    5.10    0.58
  22  -2   3    0.19    0.25
 -22  -2  -3   -0.11    0.14
 -22   2  -3    0.48    0.25
 -24  -2  -3   10.29    0.88
  24  -2   3    9.11    0.78
 -24   2  -3   10.55    0.92
  26  -2   3   12.97    0.86
 -26  -2  -3   11.44    1.00
 -26   2  -3   10.79    0.98
  28  -2   3    0.21    0.26
 -28  -2  -3    0.13    0.26
 -28   2  -3   -0.04    0.21
  30  -2   3    2.54    0.49
 -30  -2  -3    1.91    0.45
 -30   2  -3    3.27    0.61
  32  -2   3    2.02    0.50
 -32  -2  -3    2.93    0.56
 -32   2  -3    2.14    0.51
  34  -2   3    0.24    0.32
 -34  -2  -3   -0.07    0.24
 -34   2  -3   -0.10    0.30
 -36  -2  -3    0.10    0.29
  36  -2   3   -0.24    0.24
 -36   2  -3    0.17    0.29
 -38  -2  -3    0.07    0.32
 -38   2  -3    0.42    0.35
 -43  -3   3    0.23    0.33
 -43  -3   3    0.37    0.37
 -43   3   3    0.54    0.40
 -41  -3   3    0.50    0.35
 -41  -3   3    0.01    0.27
  41  -3  -3   -0.03    0.31
 -41   3   3    0.04    0.34
  39  -3  -3    0.42    0.35
 -39  -3   3    0.03    0.22
 -39  -3   3    0.13    0.31
 -39   3   3    0.56    0.38
  37  -3  -3   -0.22    0.26
 -37  -3   3    0.13    0.27
 -37  -3   3    0.09    0.29
 -37   3   3   -0.01    0.27
  35  -3  -3    2.11    0.47
 -35  -3   3    2.37    0.57
 -35  -3   3    2.02    0.47
 -35   3   3    2.53    0.57
  33  -3  -3    0.39    0.27
 -33  -3   3    0.63    0.34
 -33  -3   3    0.40    0.29
 -33   3   3    0.45    0.31
 -31  -3   3    0.51    0.31
 -31  -3   3   -0.01    0.20
  31  -3  -3    0.42    0.31
 -31   3   3    0.94    0.39
 -29  -3   3    1.49    0.38
  29  -3  -3    1.51    0.41
 -29   3   3    2.06    0.49
  27  -3  -3   -0.02    0.25
 -27  -3   3    0.15    0.21
 -27   3   3   -0.03    0.21
 -25  -3   3   -0.06    0.13
  25  -3  -3    0.00    0.21
 -25   3   3    0.21    0.23
  23  -3  -3    0.33    0.23
 -23  -3   3   -0.08    0.15
 -23   3   3   -0.06    0.19
  21  -3  -3    1.51    0.32
 -21  -3   3    1.54    0.30
 -21   3   3    1.61    0.38
 -19  -3   3    0.70    0.21
  19  -3  -3    0.69    0.23
 -19   3   3    0.63    0.27
  17  -3  -3    2.03    0.35
 -17  -3   3    1.90    0.29
 -17   3   3    2.38    0.42
  15  -3  -3   -0.04    0.15
  15  -3  -3    0.07    0.06
 -15  -3   3   -0.21    0.08
  15  -3  -3    0.01    0.06
 -15   3   3   -0.36    0.10
  13  -3  -3    2.01    0.19
  13  -3  -3    1.16    0.26
 -13  -3   3    1.84    0.25
 -13   3   3    1.66    0.32
 -11  -3   3    0.36    0.14
  11  -3  -3    0.51    0.20
 -11   3   3    0.09    0.17
  -9  -3   3    0.41    0.19
   9  -3  -3    0.30    0.18
  -9  -3   3    0.50    0.15
  -9   3   3    0.31    0.17
  -7  -3   3    8.62    0.42
  -7  -3   3    9.15    0.58
   7  -3  -3    8.64    0.52
  -7   3   3    8.54    0.54
  -5  -3   3    0.57    0.18
  -5  -3   3    0.35    0.12
  -5   3   3    0.49    0.19
  -3  -3   3    3.77    0.40
  -3   3   3    4.74    0.46
   3   3  -3    4.04    0.33
  -1  -3   3    1.59    0.25
  -1   3   3    2.09    0.32
   1   3  -3    1.83    0.23
   1  -3   3    0.56    0.16
  -1   3  -3    0.85    0.18
   1   3   3    1.13    0.24
   3  -3   3    3.08    0.30
   3  -3   3    2.93    0.40
  -3  -3  -3    3.60    0.40
  -3   3  -3    3.57    0.34
   5  -3   3    6.66    0.37
  -5  -3  -3    7.21    0.60
   5  -3   3    6.60    0.59
  -5   3  -3    6.64    0.42
   7  -3   3    1.22    0.17
  -7  -3  -3    1.51    0.28
   7  -3   3    1.71    0.34
  -7   3  -3    1.90    0.29
   9  -3   3    0.55    0.23
   9  -3   3    0.55    0.11
  -9  -3  -3    0.74    0.22
  -9   3  -3    0.44    0.17
 -11  -3  -3    0.12    0.16
  11  -3   3   -0.01    0.08
  11  -3   3   -0.13    0.16
 -11   3  -3    0.08    0.14
 -11   3  -3    0.10    0.08
  13  -3   3    0.97    0.14
 -13  -3  -3    0.73    0.23
  13  -3   3    0.91    0.30
 -13   3  -3    0.71    0.23
 -15  -3  -3    0.99    0.28
  15  -3   3    0.84    0.29
  15  -3   3    0.79    0.13
 -15   3  -3    0.83    0.12
 -15   3  -3    0.79    0.26
 -17  -3  -3    0.27    0.20
  17  -3   3    0.23    0.24
 -17   3  -3    0.36    0.21
 -17   3  -3    0.22    0.07
 -19  -3  -3    0.04    0.19
  19  -3   3    0.10    0.23
 -19   3  -3    0.16    0.21
 -21  -3  -3    0.05    0.20
  21  -3   3    0.54    0.28
 -21   3  -3    0.06    0.20
 -23  -3  -3   -0.12    0.18
  23  -3   3    0.34    0.29
 -23   3  -3    0.36    0.29
  25  -3   3    0.05    0.25
 -25  -3  -3    0.04    0.23
 -25   3  -3   -0.14    0.20
  27  -3   3    1.87    0.45
 -27  -3  -3    0.68    0.32
 -27   3  -3    1.14    0.37
  29  -3   3    0.10    0.30
 -29  -3  -3    0.01    0.25
 -29   3  -3    0.02    0.22
  31  -3   3   -0.08    0.23
 -31  -3  -3   -0.33    0.20
 -33  -3  -3   -0.35    0.18
  33  -3   3    0.05    0.28
 -33   3  -3    0.52    0.36
 -35  -3  -3    0.03    0.30
  35  -3   3   -0.43    0.21
 -35   3  -3   -0.36    0.25
  37  -3   3    0.07    0.31
 -37  -3  -3    0.60    0.37
 -37   3  -3    0.17    0.34
 -40  -4   3   -0.19    0.23
 -40  -4   3    0.33    0.35
  40  -4  -3    0.12    0.27
 -40   4   3    0.12    0.34
 -38  -4   3   -0.17    0.25
 -38  -4   3   -0.27    0.25
  38  -4  -3   -0.20    0.26
 -38   4   3   -0.02    0.26
  36  -4  -3    0.05    0.28
 -36  -4   3   -0.27    0.28
 -36  -4   3   -0.03    0.28
 -36   4   3   -0.01    0.28
 -34  -4   3    0.05    0.27
 -34  -4   3   -0.22    0.25
  34  -4  -3    0.19    0.28
 -34   4   3    0.01    0.30
 -32  -4   3    0.19    0.27
  32  -4  -3    0.82    0.28
 -32  -4   3   -0.21    0.25
 -32   4   3    0.28    0.29
 -30  -4   3    0.20    0.24
  30  -4  -3   -0.24    0.26
 -30  -4   3    0.16    0.28
 -30   4   3   -0.01    0.26
 -28  -4   3    0.39    0.28
  28  -4  -3    0.11    0.27
 -28   4   3    0.50    0.35
  26  -4  -3   -0.47    0.24
 -26  -4   3    0.44    0.27
 -26   4   3   -0.21    0.23
  24  -4  -3    0.77    0.32
 -24  -4   3    0.70    0.28
 -24   4   3    0.76    0.37
  22  -4  -3    0.29    0.27
 -22  -4   3    0.01    0.17
 -22   4   3    0.55    0.28
 -20  -4   3   15.78    0.82
  20  -4  -3   16.94    0.91
 -20   4   3   17.39    1.00
 -18  -4   3    3.02    0.41
  18  -4  -3    2.99    0.45
  18  -4  -3    2.94    0.16
  18  -4  -3    2.60    0.17
 -18   4   3    2.64    0.46
 -16  -4   3   25.11    1.01
  16  -4  -3   24.66    0.81
  16  -4  -3   24.67    0.80
  16  -4  -3   26.72    1.14
 -16   4   3   24.22    1.16
  14  -4  -3   20.79    0.97
 -14  -4   3   20.42    0.85
  14  -4  -3   18.66    0.73
 -14   4   3   17.63    0.98
 -12  -4   3    0.99    0.25
  12  -4  -3    1.39    0.32
 -12   4   3    0.97    0.30
 -10  -4   3    7.27    0.47
  10  -4  -3    6.66    0.61
 -10  -4   3    5.83    0.65
 -10   4   3    6.00    0.62
   8  -4  -3    0.03    0.16
  -8  -4   3    0.09    0.21
  -8  -4   3   -0.08    0.11
  -8   4   3    0.36    0.22
  -6  -4   3    0.26    0.19
  -6  -4   3    0.51    0.17
  -6   4   3    0.71    0.26
  -4  -4   3    0.70    0.24
  -4   4   3    0.43    0.22
   4   4  -3    0.37    0.16
  -2  -4   3    4.62    0.49
   2   4  -3    4.80    0.43
  -2   4   3    4.14    0.49
   0  -4   3    3.92    0.45
   0   4  -3    4.56    0.43
   0   4   3    3.24    0.45
   2  -4   3    2.74    0.37
  -2  -4  -3    2.79    0.39
   2   4   3    3.65    0.46
  -2   4  -3    3.00    0.36
   4  -4   3    0.15    0.19
  -4  -4  -3    0.17    0.17
   4  -4   3    0.26    0.13
  -4   4  -3    0.19    0.15
  -6  -4  -3    2.98    0.43
   6  -4   3    5.45    0.62
   6  -4   3    4.67    0.41
  -6   4  -3    4.68    0.49
   8  -4   3   16.71    0.68
  -8  -4  -3   17.89    0.90
   8  -4   3   18.18    0.97
  -8   4  -3   16.26    0.81
  10  -4   3    0.13    0.10
 -10  -4  -3    0.11    0.20
  10  -4   3    0.15    0.24
 -10   4  -3    0.20    0.18
  12  -4   3    2.45    0.45
 -12  -4  -3    2.49    0.42
  12  -4   3    2.19    0.22
 -12   4  -3    3.19    0.44
  14  -4   3    7.86    0.79
 -14  -4  -3    7.50    0.70
  14  -4   3    7.64    0.37
 -14   4  -3    9.89    0.83
 -16  -4  -3    3.14    0.49
  16  -4   3    2.50    0.20
  16  -4   3    2.22    0.47
 -16   4  -3    3.62    0.53
 -18  -4  -3    4.60    0.61
  18  -4   3    6.15    0.72
 -18   4  -3    5.47    0.65
 -20  -4  -3    1.59    0.39
  20  -4   3    1.61    0.46
 -20   4  -3    1.04    0.34
 -22  -4  -3    0.17    0.24
  22  -4   3    0.22    0.29
 -22   4  -3   -0.10    0.21
  24  -4   3    1.47    0.41
 -24  -4  -3    1.42    0.40
 -24   4  -3    2.05    0.49
 -26  -4  -3    0.24    0.26
  26  -4   3   -0.52    0.25
 -26   4  -3    0.22    0.28
  28  -4   3    2.33    0.50
 -28  -4  -3    1.58    0.43
 -28   4  -3    2.74    0.59
  30  -4   3    0.21    0.30
 -30  -4  -3   -0.17    0.25
 -30   4  -3    0.57    0.32
  32  -4   3   -0.25    0.24
 -32  -4  -3    0.18    0.33
 -32   4  -3   -0.17    0.23
  34  -4   3    0.76    0.38
 -34  -4  -3    0.10    0.29
 -34   4  -3    0.40    0.34
 -37  -5   3   -0.37    0.26
 -37  -5   3    0.16    0.40
  37  -5  -3    0.13    0.32
 -37   5   3    0.18    0.30
 -35  -5   3    0.67    0.45
  35  -5  -3    0.41    0.34
 -35  -5   3    0.16    0.27
 -35   5   3   -0.32    0.23
  33  -5  -3    0.38    0.35
 -33  -5   3   -0.03    0.23
 -33  -5   3    0.37    0.38
 -33   5   3    0.25    0.34
  31  -5  -3   -0.09    0.30
 -31  -5   3    0.03    0.26
 -31  -5   3   -0.06    0.28
 -31   5   3    0.09    0.31
 -29  -5   3   -0.08    0.25
  29  -5  -3   -0.32    0.21
 -29  -5   3    0.07    0.23
 -29   5   3    0.36    0.30
 -27  -5   3    0.24    0.38
  27  -5  -3   -0.05    0.25
 -27  -5   3    0.75    0.31
 -27   5   3    0.59    0.34
  25  -5  -3    1.71    0.43
 -25  -5   3    2.35    0.57
 -25  -5   3    2.36    0.46
 -25   5   3    2.40    0.57
 -23  -5   3    0.58    0.25
  23  -5  -3    0.30    0.27
 -23  -5   3    0.68    0.35
 -23   5   3    0.14    0.30
 -21  -5   3    0.39    0.23
  21  -5  -3    0.74    0.33
 -21  -5   3    0.61    0.33
 -21   5   3    0.13    0.31
  19  -5  -3    0.21    0.11
 -19  -5   3    0.39    0.22
  19  -5  -3    0.48    0.32
 -19   5   3    0.45    0.32
 -17  -5   3    0.41    0.29
 -17  -5   3    0.00    0.16
  17  -5  -3    0.05    0.10
  17  -5  -3   -0.24    0.24
 -17   5   3   -0.06    0.22
  15  -5  -3   -0.12    0.25
  15  -5  -3    0.08    0.12
 -15  -5   3    0.43    0.29
 -15  -5   3   -0.01    0.16
 -15   5   3    0.57    0.29
  13  -5  -3    3.39    0.53
 -13  -5   3    5.53    0.73
 -13  -5   3    3.80    0.45
  13  -5  -3    4.13    0.45
 -13   5   3    3.28    0.53
  11  -5  -3    4.30    0.58
 -11  -5   3    3.71    0.45
 -11  -5   3    4.37    0.61
 -11   5   3    4.79    0.62
  -9  -5   3    0.21    0.21
   9  -5  -3   -0.04    0.23
  -9  -5   3   -0.03    0.14
  -9   5   3    0.35    0.26
   7  -5  -3    1.00    0.33
  -7  -5   3    1.38    0.28
  -7  -5   3    0.87    0.30
  -7   5   3    0.94    0.31
  -5  -5   3   -0.04    0.19
  -5  -5   3   -0.03    0.15
  -5   5   3    0.39    0.25
  -3  -5   3   -0.02    0.16
   3   5  -3    0.08    0.14
  -3   5   3   -0.27    0.16
  -1  -5   3    0.23    0.18
  -1   5   3    0.19    0.21
   1   5  -3    0.45    0.20
   1  -5   3    0.19    0.18
   1   5   3    0.03    0.17
  -1   5  -3    0.12    0.16
  -3  -5  -3    0.24    0.19
   3  -5   3    0.18    0.17
  -3   5  -3    0.13    0.18
   5  -5   3    0.24    0.17
  -5  -5  -3    0.31    0.21
   5  -5   3    0.52    0.33
  -5   5  -3    0.34    0.21
   7  -5   3    0.34    0.16
   7  -5   3    0.21    0.27
  -7  -5  -3    0.26    0.22
  -7   5  -3    0.74    0.27
   9  -5   3    0.10    0.13
   9  -5   3    0.12    0.28
  -9  -5  -3   -0.19    0.18
  -9   5  -3    0.09    0.21
  11  -5   3    2.01    0.48
  11  -5   3    2.23    0.28
 -11  -5  -3    1.56    0.37
 -11   5  -3    2.31    0.43
  13  -5   3    3.92    0.33
  13  -5   3    3.80    0.62
 -13  -5  -3    4.21    0.59
 -13   5  -3    2.88    0.49
 -15  -5  -3    0.94    0.33
  15  -5   3    1.26    0.19
  15  -5   3    2.28    0.52
 -15   5  -3    1.15    0.34
  17  -5   3   -0.28    0.26
 -17  -5  -3   -0.13    0.20
 -17   5  -3    0.07    0.27
  19  -5   3    2.00    0.49
 -19  -5  -3    1.16    0.36
 -19   5  -3    1.27    0.40
 -21  -5  -3    2.03    0.47
 -21   5  -3    1.96    0.49
 -23  -5  -3    0.03    0.24
  23  -5   3    0.12    0.32
 -23   5  -3   -0.37    0.23
 -25  -5  -3   -0.23    0.23
  25  -5   3   -0.07    0.33
 -25   5  -3   -0.38    0.24
 -27  -5  -3    0.13    0.28
  27  -5   3    0.17    0.31
 -27   5  -3    0.65    0.40
  29  -5   3   -0.08    0.31
 -29  -5  -3    0.44    0.32
 -29   5  -3   -0.12    0.26
 -31  -5  -3   -0.10    0.28
  31  -5   3    0.46    0.34
 -31   5  -3   -0.03    0.34
 -34  -6   3    0.41    0.36
  34  -6  -3    0.38    0.38
 -34  -6   3   -0.25    0.36
 -34   6   3   -0.05    0.30
  32  -6  -3    0.19    0.31
 -32  -6   3    0.30    0.37
 -32  -6   3    0.23    0.30
 -32   6   3   -0.06    0.25
  30  -6  -3    1.34    0.46
 -30  -6   3    1.09    0.41
 -30  -6   3    1.94    0.60
 -30   6   3    2.36    0.61
  28  -6  -3   -0.11    0.26
 -28  -6   3    0.60    0.41
 -28  -6   3   -0.06    0.23
 -28   6   3   -0.57    0.19
 -26  -6   3    2.35    0.61
 -26  -6   3    1.89    0.43
  26  -6  -3    2.25    0.51
 -26   6   3    2.01    0.54
  24  -6  -3    0.97    0.42
 -24  -6   3    0.46    0.38
 -24  -6   3    1.27    0.37
 -24   6   3    0.94    0.45
 -22  -6   3    0.39    0.24
 -22  -6   3   -0.01    0.30
  22  -6  -3   -0.07    0.28
 -22   6   3    0.11    0.25
 -20  -6   3    0.25    0.36
  20  -6  -3    0.47    0.30
 -20  -6   3    0.48    0.28
 -20   6   3   -0.19    0.23
 -18  -6   3    0.93    0.43
  18  -6  -3    0.89    0.39
  18  -6  -3    1.43    0.26
 -18  -6   3    1.57    0.37
 -18   6   3    0.55    0.36
 -16  -6   3    2.10    0.40
  16  -6  -3    3.44    0.57
 -16  -6   3    3.27    0.68
  16  -6  -3    3.48    0.43
 -16   6   3    2.46    0.53
  14  -6  -3    4.70    0.52
  14  -6  -3    5.92    0.76
 -14  -6   3    4.06    0.71
 -14  -6   3    4.61    0.58
 -14   6   3    3.62    0.61
  12  -6  -3    0.78    0.36
 -12  -6   3    1.19    0.32
 -12  -6   3    1.28    0.43
  12  -6  -3    1.27    0.32
 -12   6   3    1.09    0.39
 -10  -6   3    0.37    0.23
  10  -6  -3    0.34    0.24
 -10  -6   3    0.61    0.35
  10  -6  -3    0.04    0.26
 -10   6   3    0.21    0.29
  -8  -6   3    2.57    0.41
  -8  -6   3    2.61    0.53
   8  -6  -3    4.30    0.64
  -8   6   3    3.86    0.60
  -6  -6   3    7.14    0.67
  -6  -6   3    6.73    0.81
  -6   6   3    7.15    0.77
  -4  -6   3    3.34    0.56
  -4  -6   3    4.16    0.50
  -4   6   3    4.73    0.65
  -2  -6   3   12.85    1.07
   2   6  -3    9.76    0.67
  -2   6   3   12.23    1.02
   0  -6   3    0.20    0.24
   0   6  -3    0.05    0.18
   0   6   3    0.00    0.25
   2  -6   3   -0.01    0.21
  -2  -6  -3    0.02    0.19
  -2   6  -3    0.61    0.27
  -4  -6  -3    0.33    0.24
   4  -6   3    0.03    0.18
   4  -6   3    0.31    0.35
  -4   6  -3   -0.28    0.14
   6  -6   3   -0.16    0.17
  -6  -6  -3   -0.06    0.22
   6  -6   3   -0.18    0.28
  -6   6  -3   -0.19    0.17
   8  -6   3    0.25    0.32
  -8  -6  -3    0.26    0.27
   8  -6   3   -0.03    0.16
  -8   6  -3    0.01    0.20
 -10  -6  -3    1.16    0.36
  10  -6   3    1.55    0.30
  10  -6   3    1.51    0.44
 -10   6  -3    1.50    0.39
  12  -6   3    2.39    0.34
 -12  -6  -3    2.03    0.46
  12  -6   3    2.35    0.57
 -12   6  -3    2.31    0.47
  14  -6   3    0.08    0.32
 -14  -6  -3    0.01    0.23
  14  -6   3   -0.01    0.14
 -14   6  -3    0.25    0.27
  16  -6   3    4.97    0.75
 -16  -6  -3    4.83    0.67
 -16   6  -3    5.82    0.74
  18  -6   3    5.25    0.76
 -18  -6  -3    3.48    0.59
 -18   6  -3    4.66    0.68
 -20  -6  -3   -0.20    0.21
  20  -6   3   -0.08    0.35
 -20   6  -3    0.33    0.33
  22  -6   3    1.18    0.49
 -22  -6  -3    2.09    0.48
  24  -6   3    0.22    0.39
 -24  -6  -3    0.25    0.33
 -24   6  -3   -0.17    0.27
 -26  -6  -3    0.36    0.32
  26  -6   3    0.80    0.40
 -26   6  -3    1.46    0.49
  28  -6   3    0.38    0.37
 -28  -6  -3    0.41    0.34
 -28   6  -3    0.46    0.39
 -29  -7   3   -0.08    0.22
  29  -7  -3   -0.02    0.30
 -29  -7   3   -0.15    0.34
 -29   7   3   -0.24    0.25
 -27  -7   3    0.01    0.25
  27  -7  -3   -0.08    0.30
 -27  -7   3    0.67    0.46
 -27   7   3   -0.27    0.31
 -25  -7   3    0.23    0.28
 -25  -7   3    0.24    0.37
  25  -7  -3    0.02    0.34
 -25   7   3    0.50    0.40
 -23  -7   3   -0.26    0.31
 -23  -7   3    0.41    0.28
  23  -7  -3    0.26    0.33
 -23   7   3   -0.02    0.28
 -21  -7   3    0.06    0.25
  21  -7  -3   -0.44    0.26
 -21  -7   3   -0.46    0.29
 -21   7   3    0.58    0.38
 -19  -7   3   -0.18    0.32
 -19  -7   3   -0.10    0.21
  19  -7  -3   -0.23    0.24
 -19   7   3    0.17    0.32
 -17  -7   3   -0.27    0.18
  17  -7  -3   -0.23    0.25
 -17  -7   3   -0.03    0.27
 -17   7   3   -0.04    0.28
  15  -7  -3    0.21    0.23
  15  -7  -3    0.82    0.42
 -15  -7   3    0.30    0.35
 -15  -7   3   -0.28    0.19
 -15   7   3    0.50    0.32
 -13  -7   3   -0.35    0.16
 -13  -7   3    0.10    0.29
  13  -7  -3    0.01    0.19
  13  -7  -3   -0.02    0.24
 -13   7   3   -0.09    0.23
 -11  -7   3   -0.24    0.26
 -11  -7   3    0.37    0.26
  11  -7  -3    0.12    0.25
  11  -7  -3   -0.23    0.27
 -11   7   3    0.10    0.26
   9  -7  -3    0.00    0.22
   9  -7  -3   -0.30    0.22
  -9  -7   3   -0.07    0.27
  -9  -7   3   -0.07    0.19
  -9   7   3   -0.03    0.26
  -7  -7   3    0.54    0.31
   7  -7  -3    0.21    0.28
  -7  -7   3   -0.15    0.18
   7  -7  -3    0.24    0.28
  -7   7   3    0.38    0.30
  -5  -7   3    1.01    0.31
  -5  -7   3    1.56    0.45
  -5   7   3    1.22    0.41
  -3  -7   3    0.29    0.29
  -3  -7   3    0.08    0.20
  -3   7   3   -0.05    0.21
  -1  -7   3    0.13    0.27
  -1   7   3    0.31    0.28
   1   7  -3    0.23    0.22
  -1  -7  -3   -0.03    0.25
   1  -7   3    0.08    0.24
  -1   7  -3   -0.03    0.21
   3  -7   3    0.17    0.22
   3  -7   3    0.03    0.26
  -3  -7  -3    0.00    0.20
  -3   7  -3   -0.16    0.18
  -5  -7  -3    0.03    0.24
   5  -7   3    0.44    0.40
   5  -7   3    0.56    0.28
  -5   7  -3    0.01    0.22
  -7  -7  -3   -0.10    0.22
   7  -7   3    0.28    0.24
   7  -7   3    0.29    0.31
  -7   7  -3   -0.03    0.23
  -9  -7  -3   -0.12    0.20
   9  -7   3    0.00    0.20
   9  -7   3    0.15    0.32
  -9   7  -3   -0.09    0.20
  11  -7   3    1.02    0.29
  11  -7   3    0.27    0.32
 -11  -7  -3    0.26    0.31
 -11   7  -3    0.57    0.35
 -13  -7  -3    0.51    0.35
  13  -7   3    0.55    0.37
 -13   7  -3    0.33    0.32
 -15  -7  -3   -0.07    0.28
  15  -7   3    1.00    0.46
 -15   7  -3    0.49    0.34
 -17  -7  -3    0.05    0.32
  17  -7   3   -0.36    0.29
 -17   7  -3    0.19    0.33
  19  -7   3    0.50    0.46
 -19  -7  -3    0.04    0.28
 -19   7  -3    0.78    0.41
 -21  -7  -3   -0.26    0.27
  21  -7   3    0.00    0.37
 -21   7  -3   -0.04    0.31
 -23  -7  -3    0.10    0.34
  23  -7   3   -0.16    0.38
 -23   7  -3   -0.28    0.29
 -22  -8   3    1.12    0.57
  22  -8  -3   -0.43    0.33
 -22  -8   3    0.80    0.36
 -22   8   3    0.05    0.34
 -20  -8   3    0.16    0.29
 -20  -8   3    0.41    0.40
  20  -8  -3    0.15    0.38
 -20   8   3    0.22    0.37
  18  -8  -3   -0.01    0.34
 -18  -8   3   -0.34    0.41
 -18  -8   3    0.19    0.29
 -18   8   3    0.23    0.38
 -16  -8   3   -0.15    0.22
  16  -8  -3   -0.12    0.32
 -16  -8   3   -0.56    0.22
 -16   8   3   -0.09    0.29
 -14  -8   3   -0.19    0.22
  14  -8  -3   -0.23    0.31
 -14  -8   3   -0.54    0.27
 -14   8   3   -0.20    0.26
 -12  -8   3    0.06    0.35
  12  -8  -3   -0.18    0.27
  12  -8  -3   -0.14    0.28
 -12  -8   3   -0.07    0.24
 -12   8   3    0.08    0.27
  10  -8  -3   -0.46    0.27
 -10  -8   3    0.27    0.28
  10  -8  -3   -0.19    0.27
 -10  -8   3   -0.22    0.23
 -10   8   3   -0.15    0.21
  -8  -8   3    0.05    0.34
   8  -8  -3   -0.02    0.32
   8  -8  -3    0.19    0.25
  -8  -8   3    0.02    0.24
  -8   8   3   -0.27    0.21
   6  -8  -3    0.79    0.42
  -6  -8   3   -0.05    0.22
  -6  -8   3    0.33    0.37
   6  -8  -3    0.15    0.26
  -6   8   3    0.47    0.33
  -4  -8   3    0.46    0.29
   4  -8  -3   -0.20    0.28
  -4  -8   3   -0.12    0.30
  -4   8   3    0.56    0.37
  -2  -8   3    0.34    0.27
  -2  -8   3    0.06    0.31
   2  -8  -3    0.17    0.26
   2  -8  -3   -0.21    0.33
  -2   8   3    0.23    0.26
   0  -8  -3    0.52    0.35
   0  -8   3    0.02    0.31
   0   8  -3    0.15    0.28
   2  -8   3    0.83    0.38
   2  -8   3   -0.08    0.35
  -2  -8  -3    0.09    0.30
  -2   8  -3   -0.30    0.21
   4  -8   3    0.16    0.26
  -4  -8  -3    0.02    0.29
   4  -8   3    0.23    0.37
  -4   8  -3    0.49    0.33
   6  -8   3    0.98    0.48
   6  -8   3    0.91    0.38
  -6  -8  -3    0.60    0.37
  -6   8  -3    0.11    0.31
  -8  -8  -3    0.73    0.42
   8  -8   3    0.68    0.45
   8  -8   3    0.28    0.29
  -8   8  -3    0.24    0.29
  10  -8   3    1.67    0.60
 -10  -8  -3    0.67    0.40
 -10   8  -3    1.52    0.48
 -12  -8  -3    0.58    0.35
  12  -8   3   -0.19    0.34
 -12   8  -3    0.12    0.36
 -14  -8  -3    2.15    0.60
  14  -8   3    2.72    0.73
 -14   8  -3    1.83    0.51
 -16  -8  -3    0.51    0.40
  16  -8   3    0.74    0.49
 -16   8  -3    1.54    0.49
  11  -9  -3    0.14    0.42
 -11  -9   3    0.82    0.50
  -9  -9   3   -0.29    0.34
   9  -9  -3   -0.31    0.32
   9  -9  -3    0.29    0.36
  -9   9   3    0.10    0.31
   7  -9  -3   -0.01    0.33
   7  -9  -3   -0.10    0.27
  -7  -9   3   -0.10    0.43
  -7   9   3   -0.24    0.26
   5  -9  -3   -0.17    0.33
   5  -9  -3    0.36    0.33
  -5  -9   3    0.18    0.38
  -5   9   3    0.04    0.30
   3  -9  -3    0.33    0.31
  -3  -9   3    0.01    0.34
   3  -9  -3   -0.14    0.31
   3  -9  -3    0.45    0.36
   1  -9  -3    1.00    0.44
   1  -9  -3    0.38    0.36
  -1  -9   3    0.87    0.45
  -1  -9   3    0.23    0.38
  -1  -9  -3    0.11    0.31
   1  -9   3    0.20    0.37
  -1  -9  -3    0.00    0.31
   1  -9   3    0.64    0.41
   3  -9   3   -0.04    0.32
   3  -9   3   -0.02    0.33
  -3  -9  -3   -0.12    0.26
  -3  -9  -3    0.02    0.42
   5  -9   3   -0.10    0.36
  -5  -9  -3   -0.08    0.38
  -5  -9  -3   -0.67    0.19
 -46   0   4    0.39    0.37
 -44   0   4    0.41    0.31
 -42   0   4   -0.02    0.26
 -40   0   4    0.81    0.36
 -38   0   4    4.34    0.54
 -38   0   4    3.31    0.61
 -36   0   4    0.85    0.37
 -36   0   4    0.53    0.28
 -34   0   4   85.75    2.66
 -34   0   4   88.84    2.90
 -32   0   4   32.01    1.46
 -32   0   4   31.48    1.28
 -30   0   4   25.53    1.07
 -30   0   4   25.63    1.21
 -28   0   4    4.45    0.45
 -28   0   4    5.09    0.59
 -26   0   4   10.64    0.60
 -26   0   4   10.64    0.68
 -24   0   4   16.37    0.83
 -24   0   4   17.40    0.76
 -22   0   4   23.23    0.96
 -22   0   4   20.82    0.84
 -20   0   4    0.35    0.13
 -20   0   4    0.30    0.16
 -18   0   4    0.09    0.12
 -18   0   4   -0.05    0.08
 -16   0   4   62.75    1.74
 -16   0   4   60.96    1.77
 -14   0   4  156.18    3.95
 -14   0   4  158.27    3.92
 -12   0   4   65.13    1.71
  12   0  -4   64.56    1.73
 -12   0   4   61.39    1.71
 -10   0   4  331.23    7.83
 -10   0   4  333.74    8.01
  10   0  -4  331.68    8.03
  -8   0   4   -0.01    0.07
   8   0  -4    0.00    0.06
   8   0  -4    0.07    0.07
  -8   0   4    0.08    0.06
  -6   0   4  517.70   12.59
   6   0  -4  508.59   12.04
  -6   0   4  512.15   12.07
   6   0  -4  514.86   12.24
  -4   0   4  124.15    2.96
  -4   0   4  124.19    3.04
   4   0  -4  121.78    2.95
   2   0  -4  253.11    6.13
  -2   0   4  253.69    5.96
   2   0  -4  256.30    5.95
  -2   0   4  252.52    5.97
   2   0  -4  253.50    5.98
  -2   0   4  254.28    6.15
   0   0   4  235.48    5.75
   0   0  -4  233.86    5.74
   0   0  -4  238.75    5.60
   0   0   4  234.97    5.58
   0   0  -4  235.58    5.56
   0   0   4  237.16    5.57
   2   0   4   28.13    0.80
  -2   0  -4   27.85    0.82
   2   0   4   28.48    0.84
  -2   0  -4   28.74    0.86
   2   0   4   27.91    0.87
  -2   0  -4   27.31    0.82
   4   0   4  210.83    5.31
  -4   0  -4  216.44    5.14
   4   0   4  214.69    5.14
   6   0   4   14.97    0.56
   6   0   4   15.80    0.64
  -6   0  -4   15.84    0.60
   8   0   4  447.88   10.60
  -8   0  -4  439.30   10.55
   8   0   4  451.94   10.90
 -10   0  -4   22.51    0.85
  10   0   4   23.48    0.82
 -12   0  -4  303.34    7.41
  12   0   4  304.61    7.40
  14   0   4   17.53    0.75
 -14   0  -4   18.73    0.83
  16   0   4    3.02    0.37
 -16   0  -4    2.90    0.39
 -18   0  -4    2.26    0.35
  18   0   4    2.13    0.33
 -20   0  -4    6.13    0.63
  20   0   4    4.72    0.51
 -22   0  -4    1.95    0.39
  22   0   4    2.47    0.40
 -24   0  -4    0.56    0.27
 -26   0  -4    0.02    0.21
 -28   0  -4    4.60    0.64
 -30   0  -4    0.86    0.34
 -32   0  -4    1.67    0.47
 -34   0  -4    2.65    0.57
 -36   0  -4    0.49    0.35
 -38   0  -4    1.41    0.50
 -45  -1   4    0.70    0.39
 -45   1   4    0.15    0.34
 -43  -1   4    0.16    0.28
 -43   1   4   -0.29    0.24
 -41  -1   4    0.11    0.32
 -41  -1   4    0.18    0.25
 -41   1   4    0.16    0.32
 -39  -1   4    0.71    0.32
 -39  -1   4    0.22    0.29
 -39   1   4    0.51    0.34
 -37  -1   4    1.98    0.42
 -37  -1   4    2.63    0.55
 -37   1   4    1.78    0.48
 -35  -1   4    0.32    0.34
 -35  -1   4    0.23    0.23
 -35   1   4    0.18    0.30
 -35   1   4    0.13    0.15
 -33  -1   4    3.64    0.58
 -33  -1   4    3.12    0.50
 -33   1   4    3.22    0.58
 -33   1   4    2.83    0.32
 -31  -1   4    0.36    0.22
 -31  -1   4    0.26    0.26
 -31   1   4    0.27    0.15
 -31   1   4    0.34    0.29
 -29  -1   4    0.29    0.20
 -29  -1   4    0.44    0.25
 -29   1   4    0.62    0.29
 -29   1   4    0.42    0.14
  27  -1  -4    0.09    0.18
 -27  -1   4    0.02    0.15
 -27  -1   4    0.07    0.15
 -27   1   4    0.02    0.09
 -27   1   4    0.01    0.16
  25  -1  -4   -0.23    0.11
 -25  -1   4   -0.11    0.11
 -25  -1   4    0.13    0.16
 -25   1   4    0.02    0.15
 -25   1   4    0.11    0.09
 -23  -1   4    0.28    0.16
 -23  -1   4   -0.06    0.12
  23  -1  -4    0.22    0.16
 -23   1   4    0.01    0.07
 -23   1   4    0.06    0.14
 -21  -1   4    5.92    0.54
 -21  -1   4    6.57    0.54
  21  -1  -4    5.88    0.41
 -21   1   4    6.86    0.32
 -21   1   4    6.18    0.57
 -19  -1   4   -0.10    0.10
 -19  -1   4   -0.05    0.11
  19  -1  -4   -0.10    0.11
 -19   1   4   -0.02    0.11
 -19   1   4    0.05    0.05
 -17  -1   4    0.12    0.10
  17  -1  -4   -0.03    0.10
 -17  -1   4    0.06    0.11
 -17   1   4    0.09    0.11
 -17   1   4   -0.02    0.04
 -15  -1   4   51.56    1.60
  15  -1  -4   50.63    1.36
 -15  -1   4   52.08    1.48
  15  -1  -4   52.28    1.44
 -15   1   4   49.57    1.31
 -15   1   4   53.12    1.58
 -13  -1   4    3.06    0.27
 -13  -1   4    3.29    0.33
  13  -1  -4    3.06    0.18
  13  -1  -4    3.80    0.29
 -13   1   4    3.00    0.32
 -13   1   4    3.39    0.16
  11  -1  -4    3.60    0.24
  11  -1  -4    3.42    0.17
 -11  -1   4    3.47    0.33
 -11  -1   4    3.14    0.21
 -11   1   4    3.75    0.34
 -11   1   4    3.90    0.19
  -9  -1   4    8.05    0.32
   9  -1  -4    7.99    0.32
   9  -1  -4    8.46    0.30
  -9  -1   4    8.25    0.42
  -9   1   4    7.94    0.35
  -9   1   4    8.29    0.42
  -9   1   4    8.45    0.33
   9   1  -4    8.66    0.32
   7  -1  -4   12.50    0.43
   7  -1  -4   12.03    0.39
  -7  -1   4   12.77    0.38
  -7  -1   4   13.43    0.52
  -7   1   4   12.49    0.41
  -7   1   4   12.14    0.51
  -7   1   4   12.61    0.44
   7   1  -4   12.59    0.37
   5  -1  -4    2.68    0.14
   5  -1  -4    2.92    0.21
  -5  -1   4    2.75    0.24
  -5  -1   4    2.81    0.10
   5  -1  -4    3.05    0.27
  -5   1   4    2.72    0.22
  -5   1   4    3.25    0.28
   5   1  -4    3.44    0.27
   3  -1  -4   70.18    1.89
  -3  -1   4   72.03    1.88
  -3   1   4   72.15    1.90
   3   1  -4   70.14    1.88
  -3   1   4   73.15    1.92
  -1  -1   4   26.58    0.78
  -1  -1   4   26.66    0.68
  -1   1   4   26.19    0.88
   1   1  -4   27.16    0.80
  -1   1   4   25.97    0.85
   1   1  -4   26.88    0.68
  -1  -1  -4   26.51    0.87
   1  -1   4   27.02    0.74
   1  -1   4   26.81    0.78
   1  -1   4   27.57    0.89
   1   1   4   26.33    0.93
  -1   1  -4   27.37    0.74
  -1   1  -4   26.87    0.78
   3  -1   4    4.17    0.26
   3  -1   4    4.46    0.24
  -3  -1  -4    4.44    0.31
   3  -1   4    5.19    0.40
  -3   1  -4    4.79    0.24
   3   1   4    4.19    0.38
  -3   1  -4    4.54    0.24
   5  -1   4    8.83    0.39
   5  -1   4    9.22    0.47
  -5  -1  -4    8.84    0.46
  -5   1  -4    9.43    0.37
  -5   1  -4    8.88    0.39
  -7  -1  -4    2.15    0.27
   7  -1   4    1.85    0.21
   7  -1   4    1.90    0.26
  -7   1  -4    2.20    0.20
  -7   1  -4    1.97    0.24
   9  -1   4    2.38    0.29
   9  -1   4    2.42    0.25
  -9  -1  -4    2.67    0.32
  -9   1  -4    2.63    0.29
  11  -1   4   14.08    0.60
 -11  -1  -4   14.34    0.67
  11  -1   4   15.08    0.67
 -11   1  -4   13.06    0.63
 -13  -1  -4    2.30    0.34
  13  -1   4    1.89    0.27
  13  -1   4    2.09    0.31
 -13   1  -4    2.70    0.34
 -15  -1  -4    0.41    0.19
  15  -1   4    0.37    0.19
 -15   1  -4    0.32    0.17
 -17  -1  -4    2.95    0.41
  17  -1   4    3.00    0.40
 -17   1  -4    2.46    0.37
 -19  -1  -4    3.55    0.46
  19  -1   4    2.74    0.40
 -19   1  -4    3.12    0.44
 -21  -1  -4    0.24    0.20
  21  -1   4    0.41    0.22
 -21   1  -4    0.28    0.21
  23  -1   4    1.61    0.37
 -23  -1  -4    0.56    0.26
 -23   1  -4    1.09    0.32
 -25  -1  -4    1.55    0.38
  25  -1   4    1.87    0.40
 -25   1  -4    1.75    0.41
  27  -1   4   -0.11    0.23
 -27  -1  -4   -0.21    0.16
 -27   1  -4    0.10    0.23
 -29  -1  -4    0.71    0.33
  29  -1   4    0.84    0.37
 -29   1  -4    0.70    0.30
 -31  -1  -4   -0.04    0.22
  31  -1   4    0.28    0.28
 -31   1  -4    0.51    0.33
 -33  -1  -4    1.42    0.46
 -33   1  -4    1.97    0.51
 -35  -1  -4   -0.26    0.23
 -35   1  -4    0.49    0.35
 -37  -1  -4   -0.25    0.23
 -37   1  -4    0.09    0.31
 -44  -2   4    0.01    0.29
 -44  -2   4    0.01    0.28
 -44   2   4    0.35    0.35
 -42  -2   4    0.36    0.33
 -42  -2   4    1.30    0.48
 -42   2   4    1.06    0.44
 -40  -2   4    0.42    0.33
 -40  -2   4    0.51    0.35
 -40   2   4    0.72    0.38
 -38  -2   4    0.11    0.26
 -38  -2   4   -0.07    0.24
 -38   2   4   -0.24    0.24
 -36  -2   4   -0.20    0.20
 -36  -2   4    0.28    0.27
  36  -2  -4    0.52    0.30
 -36   2   4    0.44    0.31
 -34  -2   4    8.74    0.91
 -34  -2   4   10.10    0.91
  34  -2  -4   10.19    0.85
 -34   2   4    8.29    0.91
 -32  -2   4   -0.03    0.24
  32  -2  -4    0.77    0.34
 -32  -2   4    0.12    0.27
 -32   2   4    0.23    0.31
 -30  -2   4    0.35    0.26
  30  -2  -4    0.54    0.29
 -30  -2   4    0.50    0.27
 -30   2   4    0.13    0.28
 -28  -2   4    4.97    0.57
  28  -2  -4    5.29    0.56
 -28  -2   4    4.91    0.64
 -28   2   4    5.15    0.64
 -26  -2   4    0.11    0.18
  26  -2  -4    0.16    0.19
 -26  -2   4   -0.01    0.17
 -26   2   4    0.04    0.21
 -24  -2   4    0.19    0.16
  24  -2  -4    0.32    0.21
 -24  -2   4    0.07    0.19
 -24   2   4    0.14    0.19
  22  -2  -4    0.05    0.14
 -22  -2   4    0.10    0.14
 -22  -2   4    0.12    0.15
 -22   2   4   -0.12    0.15
 -20  -2   4    8.79    0.64
 -20  -2   4    8.03    0.52
  20  -2  -4    9.40    0.54
 -20   2   4    9.85    0.63
 -18  -2   4  105.76    2.81
 -18  -2   4  103.89    3.10
  18  -2  -4  103.16    2.81
 -18   2   4  108.39    3.00
 -16  -2   4    0.95    0.26
  16  -2  -4    0.95    0.19
 -16  -2   4    0.63    0.16
 -16   2   4    1.05    0.25
  14  -2  -4   43.61    1.29
  14  -2  -4   41.89    1.06
 -14  -2   4   41.00    1.23
 -14  -2   4   40.13    1.45
 -14   2   4   40.98    1.41
 -12  -2   4   19.65    0.67
  12  -2  -4   19.54    0.73
  12  -2  -4   19.68    0.58
 -12  -2   4   18.14    0.84
 -12   2   4   19.78    0.83
 -10  -2   4  104.53    2.61
  10  -2  -4  106.76    2.73
 -10  -2   4  106.66    2.95
  10  -2  -4  104.74    2.66
 -10   2   4  105.07    2.85
  -8  -2   4  684.59   16.67
   8  -2  -4  682.39   16.46
  -8  -2   4  695.72   16.28
   8  -2  -4  694.67   16.18
   8   2  -4  692.53   15.94
  -8   2   4  679.54   16.18
  -6  -2   4   59.07    1.75
   6  -2  -4   58.28    1.59
  -6  -2   4   59.31    1.49
  -6  -2   4   58.15    1.47
  -6   2   4   56.31    1.71
  -4  -2   4  982.01   23.60
  -4  -2   4  970.21   22.95
  -4   2   4  990.23   23.53
   4   2  -4 1000.00   23.03
  -2  -2   4   78.50    2.15
  -2  -2   4   79.84    1.92
  -2   2   4   78.94    2.19
   2   2  -4   77.42    1.94
   0  -2   4  100.43    2.39
   0  -2   4   97.39    2.57
   0   2  -4   98.76    2.42
   0   2   4   95.33    2.64
  -2  -2  -4   15.98    0.69
   2  -2   4   15.79    0.72
   2  -2   4   16.16    0.57
   2  -2   4   16.24    0.53
  -2   2  -4   15.71    0.55
   4  -2   4    0.25    0.09
   4  -2   4    0.25    0.16
  -4  -2  -4    0.37    0.15
  -4   2  -4    0.24    0.10
  -6  -2  -4   43.80    1.42
   6  -2   4   44.72    1.21
   6  -2   4   43.31    1.45
  -6   2  -4   44.03    1.30
  -6   2  -4   42.86    1.24
  -8  -2  -4    3.71    0.40
   8  -2   4    4.44    0.48
   8  -2   4    4.24    0.26
  -8   2  -4    4.55    0.38
  -8   2  -4    4.39    0.25
 -10  -2  -4    9.99    0.61
  10  -2   4   12.27    0.48
  10  -2   4   12.17    0.67
 -10   2  -4   12.11    0.46
 -10   2  -4   12.11    0.60
  12  -2   4   16.14    0.80
  12  -2   4   15.35    0.59
 -12  -2  -4   16.58    0.79
 -12   2  -4   15.81    0.74
 -12   2  -4   15.62    0.57
  14  -2   4   13.10    0.53
  14  -2   4   11.93    0.70
 -14  -2  -4   12.22    0.70
 -14   2  -4   11.72    0.65
 -16  -2  -4    4.22    0.49
  16  -2   4    4.17    0.48
 -16   2  -4    5.25    0.54
  18  -2   4    0.40    0.24
 -18  -2  -4    0.44    0.22
 -18   2  -4    0.55    0.22
  20  -2   4   -0.14    0.19
 -20  -2  -4    0.05    0.17
 -20   2  -4    0.06    0.17
 -22  -2  -4   -0.08    0.16
  22  -2   4    0.25    0.23
 -22   2  -4    0.04    0.19
  24  -2   4    6.84    0.70
 -24  -2  -4    4.76    0.64
 -24   2  -4    7.46    0.77
  26  -2   4   12.96    0.85
 -26  -2  -4   10.76    0.96
 -26   2  -4   13.34    0.91
  28  -2   4    0.77    0.34
 -28  -2  -4    0.97    0.35
 -28   2  -4    0.34    0.33
  30  -2   4    0.19    0.26
 -30  -2  -4    0.76    0.36
 -30   2  -4    0.19    0.27
  32  -2   4    0.10    0.26
 -32  -2  -4    0.52    0.31
 -32   2  -4   -0.04    0.25
  34  -2   4    2.74    0.55
 -34  -2  -4    1.65    0.50
 -34   2  -4    2.27    0.59
 -36  -2  -4   -0.20    0.25
  36  -2   4   -0.09    0.24
 -36   2  -4   -0.25    0.26
 -43  -3   4    0.50    0.36
 -43  -3   4    0.73    0.41
  43  -3  -4   -0.10    0.26
 -43   3   4    0.14    0.36
 -41  -3   4    0.60    0.34
  41  -3  -4    0.64    0.35
 -41  -3   4    0.41    0.34
 -41   3   4    0.18    0.38
 -39  -3   4    0.89    0.36
  39  -3  -4   -0.17    0.27
 -39  -3   4    0.05    0.31
 -39   3   4    0.01    0.26
 -37  -3   4    0.58    0.36
  37  -3  -4    0.10    0.23
 -37  -3   4    0.00    0.25
 -37   3   4    0.08    0.32
  35  -3  -4    0.47    0.32
 -35  -3   4    0.26    0.26
 -35  -3   4    0.97    0.38
 -35   3   4    0.76    0.39
 -33  -3   4    0.07    0.27
 -33  -3   4   -0.11    0.23
  33  -3  -4   -0.29    0.21
 -33   3   4    0.05    0.32
 -31  -3   4    2.03    0.45
  31  -3  -4    1.36    0.37
 -31  -3   4    2.93    0.57
 -31   3   4    2.44    0.53
 -29  -3   4   -0.21    0.16
  29  -3  -4    0.24    0.25
 -29  -3   4    0.78    0.33
 -29   3   4   -0.17    0.25
  27  -3  -4    2.91    0.43
 -27  -3   4    2.28    0.49
 -27  -3   4    2.96    0.44
 -27   3   4    3.20    0.56
 -25  -3   4    4.95    0.68
  25  -3  -4    5.33    0.55
 -25  -3   4    4.68    0.53
 -25   3   4    6.83    0.73
  23  -3  -4    1.31    0.30
 -23  -3   4    0.98    0.32
 -23  -3   4    1.27    0.27
 -23   3   4    0.82    0.30
 -21  -3   4    0.03    0.18
 -21  -3   4    0.11    0.14
  21  -3  -4    0.21    0.20
 -21   3   4    0.05    0.19
 -19  -3   4    0.56    0.23
 -19  -3   4    0.19    0.13
  19  -3  -4    0.13    0.19
 -19   3   4    0.22    0.20
  17  -3  -4    1.40    0.30
 -17  -3   4    1.28    0.24
 -17  -3   4    1.46    0.36
 -17   3   4    0.95    0.28
 -15  -3   4   21.22    0.80
  15  -3  -4   22.25    0.91
 -15  -3   4   22.01    1.07
  15  -3  -4   20.01    0.64
 -15   3   4   22.07    0.99
  13  -3  -4   15.96    0.58
 -13  -3   4   15.58    0.65
  13  -3  -4   16.59    0.75
 -13  -3   4   17.08    0.90
 -13   3   4   16.92    0.83
 -11  -3   4   24.00    1.04
  11  -3  -4   20.38    0.85
 -11  -3   4   20.50    0.74
 -11   3   4   20.72    0.94
  -9  -3   4    0.36    0.12
  -9  -3   4    0.44    0.18
   9  -3  -4    0.33    0.18
  -9   3   4    0.70    0.22
   7  -3  -4   11.79    0.60
  -7  -3   4   13.07    0.50
  -7  -3   4   12.15    0.68
  -7   3   4   12.41    0.66
  -5  -3   4    2.09    0.31
  -5  -3   4    2.33    0.23
  -5   3   4    1.58    0.29
  -3  -3   4    7.33    0.36
  -3  -3   4    8.03    0.50
  -3   3   4    6.93    0.49
   3   3  -4    6.80    0.35
  -1  -3   4    0.05    0.11
   1   3  -4    0.02    0.09
  -1   3   4    0.11    0.14
   1  -3   4   15.93    0.67
   1   3   4   16.73    0.78
  -1   3  -4   16.02    0.63
   3  -3   4    0.22    0.12
  -3  -3  -4    0.84    0.22
   3  -3   4    0.46    0.22
  -3   3  -4    0.36    0.14
  -5  -3  -4    0.76    0.21
   5  -3   4    0.59    0.23
   5  -3   4    0.71    0.15
  -5   3  -4    0.67    0.18
   7  -3   4    1.17    0.30
   7  -3   4    1.00    0.15
  -7  -3  -4    1.00    0.27
  -7   3  -4    0.87    0.21
   9  -3   4    7.82    0.68
   9  -3   4    8.19    0.37
  -9  -3  -4    9.12    0.59
  -9   3  -4    8.60    0.52
  11  -3   4    1.79    0.36
 -11  -3  -4    1.78    0.34
  11  -3   4    1.44    0.19
 -11   3  -4    1.73    0.31
 -13  -3  -4    1.06    0.29
  13  -3   4    0.82    0.16
  13  -3   4    1.34    0.36
 -13   3  -4    0.70    0.23
 -13   3  -4    0.89    0.16
 -15  -3  -4    0.31    0.20
  15  -3   4    0.08    0.11
  15  -3   4    0.11    0.25
 -15   3  -4    0.15    0.10
 -15   3  -4    0.28    0.17
  17  -3   4    4.84    0.58
 -17  -3  -4    4.18    0.54
  17  -3   4    3.95    0.28
 -17   3  -4    4.67    0.56
 -17   3  -4    4.10    0.25
  19  -3   4    0.20    0.27
 -19  -3  -4    0.28    0.22
 -19   3  -4    0.04    0.17
  21  -3   4    0.04    0.24
 -21  -3  -4   -0.25    0.16
 -21   3  -4    0.11    0.20
  23  -3   4    0.42    0.30
 -23  -3  -4    0.59    0.30
 -23   3  -4    0.85    0.32
  25  -3   4    0.58    0.32
 -25  -3  -4    0.38    0.29
 -25   3  -4    0.52    0.32
 -27  -3  -4   -0.41    0.20
  27  -3   4    0.13    0.28
 -27   3  -4   -0.07    0.20
  29  -3   4    0.12    0.27
 -29  -3  -4   -0.15    0.27
 -29   3  -4    0.34    0.28
  31  -3   4    0.31    0.29
 -31  -3  -4    0.31    0.31
 -31   3  -4   -0.03    0.25
 -33  -3  -4    0.17    0.27
  33  -3   4    0.11    0.31
 -33   3  -4    0.03    0.28
  35  -3   4    0.20    0.30
 -35  -3  -4   -0.15    0.29
 -35   3  -4   -0.21    0.23
 -40  -4   4   -0.08    0.22
 -40  -4   4    0.28    0.35
  40  -4  -4    0.14    0.29
 -40   4   4   -0.12    0.29
 -38  -4   4    0.25    0.38
  38  -4  -4    0.19    0.30
 -38  -4   4    0.13    0.26
 -38   4   4   -0.40    0.28
  36  -4  -4    0.59    0.35
 -36  -4   4    0.43    0.30
 -36  -4   4    0.45    0.37
 -36   4   4    0.59    0.39
 -34  -4   4    0.48    0.37
 -34  -4   4    0.45    0.30
  34  -4  -4    0.89    0.38
 -34   4   4    0.47    0.31
  32  -4  -4    0.14    0.26
 -32  -4   4    0.34    0.33
 -32  -4   4    0.11    0.24
 -32   4   4    0.05    0.26
  30  -4  -4    6.55    0.70
 -30  -4   4    4.07    0.70
 -30  -4   4    4.54    0.60
 -30   4   4    6.49    0.83
 -28  -4   4    5.79    0.78
 -28  -4   4    5.40    0.64
  28  -4  -4    5.50    0.63
 -28   4   4    7.44    0.89
 -26  -4   4    3.30    0.60
  26  -4  -4    3.32    0.51
 -26  -4   4    3.10    0.48
 -26   4   4    2.92    0.56
  24  -4  -4    0.45    0.28
 -24  -4   4    0.94    0.30
 -24  -4   4    0.38    0.28
 -24   4   4    0.49    0.30
 -22  -4   4   -0.06    0.13
  22  -4  -4    0.30    0.24
 -22  -4   4    0.31    0.25
 -22   4   4   -0.28    0.17
  20  -4  -4    1.69    0.38
 -20  -4   4    2.28    0.48
 -20  -4   4    2.42    0.36
 -20   4   4    1.65    0.41
  18  -4  -4    0.13    0.10
 -18  -4   4    0.06    0.19
 -18  -4   4    0.22    0.17
  18  -4  -4    0.08    0.08
  18  -4  -4    0.06    0.19
 -18   4   4    0.33    0.26
 -16  -4   4   20.42    0.88
  16  -4  -4   22.74    1.02
 -16  -4   4   20.13    1.15
 -16   4   4   22.60    1.10
 -14  -4   4   11.19    0.95
  14  -4  -4    9.45    0.68
 -14  -4   4   10.34    0.57
 -14   4   4    9.42    0.81
 -12  -4   4  133.81    3.50
  12  -4  -4  133.80    3.70
 -12  -4   4  140.47    4.02
 -12   4   4  130.32    3.77
  10  -4  -4   98.14    2.84
 -10  -4   4   99.11    3.07
 -10  -4   4   97.99    2.63
 -10   4   4   98.42    2.92
  -8  -4   4    6.86    0.43
  -8  -4   4    6.99    0.70
   8  -4  -4    8.48    0.68
  -8   4   4    6.68    0.65
  -6  -4   4   22.26    0.82
  -6  -4   4   23.41    1.07
  -6   4   4   20.80    1.00
  -4  -4   4   12.66    0.74
  -4   4   4   13.92    0.78
   4   4  -4   13.93    0.62
  -2  -4   4    2.36    0.37
  -2   4   4    2.69    0.42
   2   4  -4    2.49    0.31
   0  -4   4   14.49    0.73
   0   4   4   13.97    0.78
   0   4  -4   12.64    0.62
  -2  -4  -4    3.50    0.48
   2  -4   4    3.54    0.39
  -2   4  -4    2.80    0.34
   4  -4   4    4.44    0.57
  -4  -4  -4    4.59    0.54
   4  -4   4    4.07    0.40
  -4   4  -4    4.11    0.43
   6  -4   4    2.41    0.43
   6  -4   4    2.28    0.29
  -6  -4  -4    2.10    0.36
  -6   4  -4    2.68    0.37
   8  -4   4    9.93    0.49
  -8  -4  -4   11.54    0.72
   8  -4   4   11.54    0.78
  -8   4  -4   10.48    0.63
 -10  -4  -4    0.07    0.18
  10  -4   4   -0.02    0.09
  10  -4   4   -0.03    0.24
 -10   4  -4    0.15    0.16
  12  -4   4    1.02    0.17
  12  -4   4    1.62    0.40
 -12  -4  -4    0.96    0.31
 -12   4  -4    1.23    0.31
 -14  -4  -4    0.42    0.25
  14  -4   4    0.42    0.14
  14  -4   4    0.70    0.36
 -14   4  -4    0.53    0.25
  16  -4   4    0.62    0.33
 -16  -4  -4    0.34    0.25
  16  -4   4    0.46    0.13
 -16   4  -4    0.49    0.23
  18  -4   4   -0.02    0.25
 -18  -4  -4    0.07    0.21
 -18   4  -4    0.71    0.27
 -20  -4  -4    2.43    0.46
  20  -4   4    2.13    0.48
 -20   4  -4    1.91    0.43
  22  -4   4    0.34    0.31
 -22  -4  -4    0.14    0.25
 -22   4  -4   -0.10    0.21
  24  -4   4    8.41    0.86
 -24  -4  -4   10.02    0.97
 -24   4  -4    8.55    0.95
  26  -4   4    1.92    0.48
 -26  -4  -4    1.51    0.43
 -26   4  -4    1.70    0.47
 -28  -4  -4    2.84    0.57
  28  -4   4    1.84    0.48
 -28   4  -4    2.92    0.60
 -30  -4  -4    0.05    0.29
  30  -4   4   -0.28    0.25
 -30   4  -4    0.62    0.38
  32  -4   4    0.73    0.37
 -32  -4  -4    0.75    0.44
 -32   4  -4    2.53    0.59
  34  -4   4    0.37    0.38
 -34  -4  -4    0.12    0.30
 -34   4  -4    0.49    0.40
  39  -5  -4    0.12    0.28
 -39  -5   4    0.34    0.32
 -39  -5   4   -0.59    0.31
 -39   5   4   -0.14    0.29
  37  -5  -4    0.31    0.29
 -37  -5   4    0.05    0.27
 -37  -5   4    0.24    0.35
 -37   5   4    0.08    0.32
 -35  -5   4    0.36    0.39
 -35  -5   4    0.24    0.29
  35  -5  -4    0.03    0.31
 -35   5   4    0.41    0.39
 -33  -5   4   -0.17    0.22
 -33  -5   4   -0.17    0.28
  33  -5  -4    0.27    0.33
 -33   5   4    0.24    0.34
  31  -5  -4    0.54    0.30
 -31  -5   4    0.20    0.25
 -31  -5   4    0.84    0.45
 -31   5   4    0.61    0.38
 -29  -5   4    0.25    0.27
 -29  -5   4    0.77    0.41
  29  -5  -4    0.18    0.29
 -29   5   4   -0.05    0.25
  27  -5  -4    0.15    0.30
 -27  -5   4    0.49    0.29
 -27  -5   4   -0.03    0.29
 -27   5   4    0.44    0.37
  25  -5  -4    1.61    0.45
 -25  -5   4    3.07    0.48
 -25  -5   4    3.24    0.63
 -25   5   4    2.17    0.53
 -23  -5   4    0.03    0.30
 -23  -5   4    0.15    0.21
  23  -5  -4    0.91    0.35
 -23   5   4   -0.32    0.21
 -21  -5   4    0.66    0.41
  21  -5  -4    0.45    0.09
 -21  -5   4    0.53    0.25
  21  -5  -4    0.41    0.33
 -21   5   4    0.37    0.30
 -19  -5   4    0.64    0.31
 -19  -5   4    1.03    0.28
  19  -5  -4    0.75    0.34
  19  -5  -4    0.58    0.15
 -19   5   4    1.03    0.36
  17  -5  -4    0.00    0.27
  17  -5  -4    0.12    0.14
 -17  -5   4    0.25    0.19
 -17  -5   4    0.06    0.27
 -17   5   4    0.34    0.27
 -15  -5   4   -0.02    0.15
 -15  -5   4   -0.07    0.22
  15  -5  -4    0.36    0.27
 -15   5   4    0.07    0.25
  13  -5  -4    0.31    0.28
 -13  -5   4   -0.03    0.16
 -13  -5   4    0.41    0.27
 -13   5   4    0.39    0.26
  11  -5  -4    0.28    0.24
 -11  -5   4   -0.07    0.16
 -11  -5   4   -0.29    0.16
 -11   5   4   -0.17    0.20
  -9  -5   4    0.13    0.14
   9  -5  -4    0.01    0.21
  -9  -5   4   -0.20    0.17
  -9   5   4   -0.54    0.14
  -7  -5   4   -0.11    0.12
  -7  -5   4    0.26    0.22
  -7   5   4    0.06    0.23
  -5  -5   4    0.04    0.14
  -5  -5   4    0.10    0.18
  -5   5   4   -0.13    0.19
  -3  -5   4    2.81    0.44
   3   5  -4    3.20    0.39
  -3   5   4    2.99    0.48
  -1  -5   4   -0.21    0.12
   1   5  -4    0.07    0.16
  -1   5   4   -0.19    0.15
  -1  -5  -4    0.86    0.27
   1  -5   4    0.67    0.24
  -1   5  -4    1.01    0.26
   1   5   4    1.16    0.33
  -3  -5  -4   -0.16    0.15
   3  -5   4   -0.14    0.12
   3  -5   4   -0.16    0.21
  -3   5  -4    0.11    0.17
   5  -5   4    0.06    0.14
  -5  -5  -4   -0.20    0.16
   5  -5   4   -0.03    0.24
  -5   5  -4   -0.10    0.14
   7  -5   4    1.15    0.38
  -7  -5  -4    2.23    0.42
   7  -5   4    1.99    0.31
  -7   5  -4    2.06    0.37
   9  -5   4    1.20    0.23
   9  -5   4    0.75    0.36
  -9   5  -4    0.79    0.28
 -11  -5  -4    0.72    0.30
  11  -5   4    0.34    0.33
  11  -5   4    0.43    0.16
 -11   5  -4    0.51    0.22
  13  -5   4    0.46    0.16
 -13  -5  -4    0.29    0.25
  13  -5   4    0.34    0.32
 -13   5  -4    0.29    0.23
  15  -5   4   -0.03    0.13
  15  -5   4   -0.01    0.29
 -15  -5  -4    0.06    0.23
 -15   5  -4   -0.20    0.18
 -17  -5  -4    0.00    0.24
  17  -5   4    0.59    0.36
 -17   5  -4    0.22    0.23
  19  -5   4    0.28    0.37
 -19  -5  -4    0.50    0.30
 -19   5  -4    0.07    0.24
 -21  -5  -4   -0.39    0.17
  21  -5   4    0.05    0.27
 -21   5  -4   -0.12    0.21
  23  -5   4   -0.11    0.26
 -23  -5  -4    0.53    0.32
 -23   5  -4    0.11    0.26
 -25  -5  -4    0.36    0.36
  25  -5   4   -0.32    0.25
 -25   5  -4   -0.10    0.25
  27  -5   4    0.11    0.36
 -27  -5  -4    0.48    0.34
 -27   5  -4    0.06    0.28
  29  -5   4    0.05    0.31
 -29  -5  -4    0.93    0.38
 -29   5  -4    0.23    0.34
 -31  -5  -4   -0.27    0.31
  31  -5   4    0.75    0.40
 -31   5  -4    0.06    0.35
  34  -6  -4    0.98    0.41
 -34  -6   4    0.69    0.48
 -34  -6   4    0.88    0.39
 -34   6   4    1.10    0.49
  32  -6  -4    0.44    0.36
 -32  -6   4    0.41    0.33
 -32  -6   4    0.82    0.43
 -32   6   4    0.43    0.38
 -30  -6   4    0.91    0.46
  30  -6  -4    0.19    0.34
 -30  -6   4    0.30    0.28
 -30   6   4    0.60    0.41
 -28  -6   4    0.04    0.21
 -28  -6   4   -0.01    0.29
  28  -6  -4   -0.14    0.28
 -28   6   4    0.34    0.32
  26  -6  -4    0.19    0.32
 -26  -6   4    0.09    0.35
 -26  -6   4    0.22    0.26
 -26   6   4    0.08    0.30
 -24  -6   4    0.10    0.31
  24  -6  -4    0.10    0.28
 -24  -6   4    0.39    0.25
 -24   6   4    0.11    0.27
  22  -6  -4    0.27    0.30
 -22  -6   4   -0.35    0.22
 -22  -6   4   -0.01    0.19
 -22   6   4   -0.16    0.21
 -20  -6   4   -0.17    0.18
 -20  -6   4    0.02    0.31
  20  -6  -4    0.35    0.29
 -20   6   4    0.41    0.32
 -18  -6   4    2.32    0.59
 -18  -6   4    3.68    0.49
  18  -6  -4    2.94    0.59
  18  -6  -4    3.44    0.42
 -18   6   4    4.27    0.69
  16  -6  -4    0.29    0.20
  16  -6  -4    0.47    0.34
 -16  -6   4    0.66    0.26
 -16  -6   4    0.80    0.41
 -16   6   4    0.76    0.36
  14  -6  -4    1.06    0.39
 -14  -6   4    0.98    0.30
 -14  -6   4    0.87    0.36
  14  -6  -4    0.51    0.25
 -14   6   4    0.93    0.37
 -12  -6   4    0.61    0.34
  12  -6  -4    0.59    0.35
 -12  -6   4    0.48    0.25
 -12   6   4    0.37    0.31
 -10  -6   4   -0.15    0.16
  10  -6  -4    0.35    0.28
 -10  -6   4   -0.05    0.26
 -10   6   4   -0.08    0.25
  -8  -6   4    4.81    0.52
   8  -6  -4    4.43    0.65
  -8  -6   4    5.35    0.73
  -8   6   4    3.94    0.63
  -6  -6   4    0.75    0.34
  -6  -6   4    0.61    0.26
  -6   6   4    1.01    0.37
  -4  -6   4   14.44    0.79
  -4  -6   4   14.86    1.00
   4   6  -4   14.94    0.82
  -4   6   4   16.09    0.99
  -2  -6   4    2.16    0.46
  -2   6   4    2.77    0.54
   2   6  -4    3.23    0.46
   0  -6   4    0.44    0.27
   0   6   4    0.70    0.33
   0   6  -4    0.41    0.23
  -2  -6  -4    0.14    0.23
   2  -6   4    0.22    0.22
   2  -6   4    0.03    0.29
  -2   6  -4    0.21    0.23
   4  -6   4    3.52    0.66
   4  -6   4    2.52    0.43
  -4  -6  -4    2.65    0.50
  -4   6  -4    2.60    0.45
   6  -6   4    0.65    0.26
  -6  -6  -4    0.55    0.30
   6  -6   4    0.55    0.39
  -6   6  -4    0.54    0.28
   8  -6   4    0.10    0.18
   8  -6   4    0.15    0.34
  -8  -6  -4    0.54    0.28
  -8   6  -4    0.23    0.24
 -10  -6  -4    0.06    0.24
  10  -6   4   -0.06    0.33
  10  -6   4    0.05    0.16
 -10   6  -4   -0.09    0.24
 -12  -6  -4    6.81    0.81
  12  -6   4    6.84    0.47
  12  -6   4    6.12    0.82
 -12   6  -4    6.42    0.74
  14  -6   4    5.76    0.82
 -14  -6  -4    5.83    0.75
 -14   6  -4    4.69    0.66
 -16  -6  -4    7.64    0.85
  16  -6   4    6.44    0.86
 -16   6  -4    7.85    0.85
  18  -6   4    0.18    0.37
 -18  -6  -4    0.45    0.32
 -18   6  -4    0.14    0.28
 -20  -6  -4    0.79    0.40
  20  -6   4    1.22    0.45
 -20   6  -4    1.20    0.43
 -22  -6  -4    0.06    0.26
  22  -6   4   -0.16    0.30
 -22   6  -4   -0.44    0.21
  24  -6   4   -0.32    0.28
 -24  -6  -4    0.73    0.36
 -24   6  -4   -0.25    0.24
 -26  -6  -4    0.98    0.40
  26  -6   4    0.62    0.44
 -26   6  -4    0.94    0.44
 -28  -6  -4    0.02    0.32
 -31  -7   4    0.49    0.47
 -31  -7   4   -0.10    0.26
  31  -7  -4   -0.01    0.29
 -31   7   4    0.12    0.39
 -29  -7   4    0.04    0.36
  29  -7  -4   -0.19    0.30
 -29  -7   4    0.00    0.26
 -29   7   4   -0.42    0.30
  27  -7  -4   -0.27    0.32
 -27  -7   4    0.02    0.24
 -27  -7   4   -0.03    0.32
 -27   7   4   -0.40    0.27
 -25  -7   4   -0.24    0.20
 -25  -7   4    0.50    0.42
  25  -7  -4    0.11    0.35
 -25   7   4   -0.05    0.33
 -23  -7   4    0.26    0.25
  23  -7  -4    0.46    0.40
 -23  -7   4   -0.21    0.30
 -23   7   4    0.38    0.32
 -21  -7   4   -0.36    0.33
 -21  -7   4    0.26    0.26
  21  -7  -4    0.01    0.31
 -21   7   4   -0.16    0.24
 -19  -7   4    0.41    0.27
  19  -7  -4    0.45    0.36
 -19  -7   4   -0.05    0.31
 -19   7   4    0.37    0.34
  17  -7  -4   -0.12    0.28
 -17  -7   4   -0.23    0.30
 -17  -7   4   -0.04    0.20
  17  -7  -4   -0.25    0.18
 -17   7   4    0.37    0.33
 -15  -7   4    0.49    0.37
 -15  -7   4    0.09    0.23
  15  -7  -4   -0.15    0.18
  15  -7  -4    0.12    0.32
 -15   7   4    0.00    0.27
  13  -7  -4   -0.01    0.20
 -13  -7   4   -0.06    0.28
  13  -7  -4   -0.07    0.28
 -13  -7   4   -0.32    0.18
 -13   7   4   -0.05    0.25
 -11  -7   4   -0.18    0.19
  11  -7  -4    0.01    0.22
 -11  -7   4   -0.20    0.23
  11  -7  -4    0.12    0.31
 -11   7   4    0.00    0.22
  -9  -7   4    0.45    0.25
  -9  -7   4    0.38    0.33
   9  -7  -4   -0.35    0.22
  -9   7   4    0.17    0.27
  -7  -7   4    0.27    0.26
   7  -7  -4   -0.58    0.16
  -7  -7   4   -0.06    0.17
  -7   7   4   -0.18    0.19
  -5  -7   4    0.05    0.29
  -5  -7   4    0.58    0.25
  -5   7   4    0.01    0.24
  -3  -7   4    0.25    0.26
  -3  -7   4    0.40    0.23
  -3   7   4    0.68    0.31
  -1  -7   4    0.73    0.36
   1  -7  -4    0.35    0.26
  -1   7   4    0.65    0.33
   1   7  -4    0.41    0.24
  -1  -7  -4    0.40    0.28
   1  -7   4    0.27    0.27
  -1   7  -4    0.10    0.22
   3  -7   4    0.44    0.38
  -3  -7  -4    0.23    0.27
   3  -7   4    0.34    0.28
  -3   7  -4    0.43    0.25
   5  -7   4    0.32    0.24
   5  -7   4    0.31    0.34
  -5  -7  -4   -0.11    0.19
  -5   7  -4    0.28    0.24
   7  -7   4    0.17    0.34
   7  -7   4   -0.05    0.20
  -7  -7  -4   -0.09    0.26
  -7   7  -4    0.38    0.28
   9  -7   4    0.86    0.28
  -9  -7  -4    0.64    0.33
   9  -7   4    0.62    0.41
  -9   7  -4    0.47    0.33
  11  -7   4   -0.34    0.26
 -11  -7  -4    0.00    0.26
 -11   7  -4   -0.07    0.24
  13  -7   4    0.50    0.41
 -13  -7  -4    0.43    0.36
 -13   7  -4    0.14    0.27
  15  -7   4    0.69    0.47
 -15  -7  -4    0.55    0.37
 -15   7  -4    0.18    0.32
  17  -7   4   -0.21    0.33
 -17  -7  -4    0.00    0.32
 -17   7  -4    0.81    0.38
 -19  -7  -4    0.41    0.37
  19  -7   4    0.07    0.37
 -19   7  -4    0.31    0.37
  21  -7   4   -0.37    0.30
 -21  -7  -4   -0.14    0.26
 -21   7  -4   -0.07    0.29
  23  -7   4   -0.34    0.32
 -23  -7  -4   -0.63    0.23
 -23   7  -4    0.30    0.36
  24  -8  -4    0.13    0.37
 -24  -8   4   -0.30    0.22
 -24  -8   4   -0.53    0.27
 -24   8   4   -0.17    0.29
 -22  -8   4    0.77    0.31
 -22  -8   4    0.47    0.43
  22  -8  -4    0.41    0.41
 -22   8   4    0.08    0.37
  20  -8  -4    0.01    0.40
 -20  -8   4   -0.01    0.26
 -20  -8   4   -0.01    0.43
 -20   8   4    0.12    0.36
 -18  -8   4   -0.39    0.24
  18  -8  -4   -0.29    0.25
 -18  -8   4    0.07    0.25
 -18   8   4   -0.06    0.33
 -16  -8   4    0.15    0.25
 -16  -8   4    0.33    0.36
  16  -8  -4    0.10    0.37
 -16   8   4   -0.06    0.33
  14  -8  -4   -0.38    0.30
 -14  -8   4    0.75    0.45
 -14  -8   4   -0.07    0.25
 -14   8   4   -0.01    0.27
 -12  -8   4   -0.36    0.21
  12  -8  -4   -0.26    0.24
  12  -8  -4   -0.04    0.32
 -12  -8   4    0.41    0.37
 -12   8   4   -0.04    0.28
  10  -8  -4    0.03    0.32
  10  -8  -4    0.01    0.24
 -10  -8   4    0.01    0.24
 -10  -8   4    0.09    0.26
 -10   8   4    0.31    0.31
  -8  -8   4   -0.20    0.20
   8  -8  -4    0.21    0.30
  -8  -8   4    0.12    0.35
   8  -8  -4    0.08    0.24
  -8   8   4   -0.08    0.27
  -6  -8   4    2.29    0.61
  -6  -8   4    2.68    0.49
   6  -8  -4    3.09    0.66
   6  -8  -4    3.12    0.65
  -6   8   4    2.76    0.61
  -4  -8   4   -0.09    0.30
  -4  -8   4    0.11    0.28
  -4   8   4    0.56    0.37
   2  -8  -4    1.30    0.42
  -2  -8   4    1.46    0.48
  -2  -8   4    1.02    0.36
   0  -8   4    0.41    0.36
   0  -8  -4    0.39    0.34
   0  -8   4    0.62    0.40
   0   8  -4    0.59    0.29
   2  -8   4    0.04    0.28
   2  -8   4    0.19    0.39
  -2  -8  -4    0.16    0.30
  -2   8  -4   -0.13    0.22
   4  -8   4    0.10    0.25
  -4  -8  -4   -0.14    0.25
   4  -8   4    0.17    0.38
  -4   8  -4    0.23    0.28
  -6  -8  -4    0.37    0.36
   6  -8   4    0.18    0.28
   6  -8   4    0.08    0.35
   8  -8   4    1.11    0.51
  -8  -8  -4    0.60    0.38
  10  -8   4    0.28    0.47
 -10  -8  -4   -0.32    0.28
  12  -8   4    2.00    0.61
 -12  -8  -4    1.65    0.54
 -14  -8  -4   -0.11    0.32
  14  -8   4   -0.05    0.35
  16  -8   4   -0.13    0.35
 -16  -8  -4   -0.31    0.23
 -11  -9   4   -0.33    0.31
  11  -9  -4   -0.24    0.33
 -11   9   4   -0.13    0.31
   9  -9  -4    0.35    0.38
  -9  -9   4   -0.07    0.39
   9  -9  -4    0.40    0.39
  -9   9   4    0.28    0.37
  -7  -9   4   -0.26    0.36
   7  -9  -4    0.07    0.31
   7  -9  -4   -0.02    0.36
  -7   9   4   -0.18    0.30
   5  -9  -4    0.55    0.38
   5  -9  -4   -0.08    0.29
  -5  -9   4    0.02    0.36
   5  -9  -4    0.12    0.35
  -5   9   4    0.28    0.33
   3  -9  -4    0.52    0.36
  -3  -9   4   -0.32    0.31
   3  -9  -4    0.45    0.37
  -1  -9   4    0.44    0.39
   1  -9  -4    0.35    0.41
   1  -9  -4    0.24    0.32
  -1  -9   4   -0.54    0.33
   1  -9   4   -0.28    0.31
   1  -9   4    0.25    0.40
  -1  -9  -4    0.30    0.36
  -1  -9  -4    0.34    0.46
  -3  -9  -4   -0.20    0.38
   3  -9   4    0.12    0.32
   3  -9   4    0.42    0.41
  -3  -9  -4    0.04    0.32
 -46   0   5   -0.21    0.32
 -44   0   5   -0.08    0.26
 -42   0   5   -0.07    0.24
 -40   0   5    0.04    0.28
 -40   0   5    0.15    0.22
 -38   0   5   -0.05    0.21
 -38   0   5   -0.05    0.24
 -36   0   5    0.04    0.23
 -34   0   5    0.22    0.27
 -34   0   5   -0.22    0.18
 -32   0   5   -0.30    0.16
 -32   0   5    0.10    0.24
 -30   0   5   -0.11    0.16
 -30   0   5   -0.02    0.13
 -28   0   5   -0.19    0.15
 -28   0   5   -0.13    0.11
 -26   0   5    0.11    0.16
 -26   0   5   -0.07    0.10
 -24   0   5    0.00    0.10
 -24   0   5    0.01    0.15
 -22   0   5   -0.05    0.11
 -22   0   5    0.03    0.10
 -20   0   5    0.06    0.09
 -20   0   5    0.29    0.14
 -18   0   5    0.00    0.08
 -18   0   5   -0.04    0.10
 -16   0   5   -0.08    0.08
 -16   0   5   -0.09    0.07
 -14   0   5    0.01    0.07
 -14   0   5    0.03    0.09
  12   0  -5   -0.01    0.06
 -12   0   5   -0.02    0.06
 -12   0   5    0.24    0.11
  10   0  -5    0.09    0.08
  10   0  -5   -0.05    0.06
 -10   0   5   -0.02    0.07
 -10   0   5    0.03    0.06
   8   0  -5    0.01    0.05
  -8   0   5   -0.04    0.05
  -8   0   5   -0.04    0.06
   8   0  -5   -0.10    0.04
  -6   0   5   -0.01    0.06
   6   0  -5    0.08    0.06
   6   0  -5    0.08    0.05
  -6   0   5    0.07    0.06
  -4   0   5   -0.13    0.06
   4   0  -5   -0.13    0.06
   4   0  -5   -0.04    0.06
  -4   0   5   -0.19    0.05
  -2   0   5   -0.06    0.08
  -2   0   5   -0.07    0.06
   2   0  -5   -0.01    0.06
   2   0  -5    0.00    0.06
   2   0  -5   -0.02    0.05
   2   0  -5   -0.02    0.06
   0   0   5    0.04    0.08
   0   0   5    0.04    0.07
   0   0  -5   -0.04    0.08
   0   0  -5   -0.05    0.06
   0   0   5   -0.05    0.09
  -2   0  -5    0.04    0.08
   2   0   5    0.00    0.10
   2   0   5    0.18    0.13
   4   0   5    0.05    0.10
  -4   0  -5   -0.01    0.07
   4   0   5   -0.04    0.08
   6   0   5   -0.03    0.09
   6   0   5   -0.12    0.11
  -6   0  -5   -0.20    0.06
   8   0   5   -0.15    0.10
   8   0   5   -0.04    0.12
  -8   0  -5    0.01    0.10
 -10   0  -5   -0.08    0.12
  10   0   5    0.19    0.14
  10   0   5    0.06    0.13
  12   0   5    0.21    0.15
 -12   0  -5   -0.16    0.12
  14   0   5    0.07    0.15
 -14   0  -5   -0.04    0.14
  16   0   5    0.00    0.14
 -16   0  -5    0.22    0.17
 -18   0  -5   -0.11    0.12
  18   0   5   -0.08    0.17
 -20   0  -5   -0.11    0.14
  20   0   5   -0.11    0.16
  22   0   5   -0.19    0.15
 -22   0  -5   -0.15    0.13
 -24   0  -5    0.17    0.23
 -26   0  -5    0.00    0.23
 -28   0  -5   -0.14    0.18
 -30   0  -5    0.05    0.23
 -32   0  -5   -0.25    0.20
 -34   0  -5    0.04    0.30
 -36   0  -5    0.22    0.30
 -45  -1   5    0.07    0.28
 -45   1   5    0.06    0.31
 -43  -1   5    0.20    0.33
 -43  -1   5    0.33    0.26
 -43   1   5   -0.24    0.22
 -41  -1   5    0.45    0.28
 -41  -1   5    0.60    0.36
 -41   1   5    0.48    0.36
 -39  -1   5    0.35    0.27
 -39  -1   5    0.14    0.30
 -39   1   5    0.31    0.34
 -37  -1   5    1.34    0.36
 -37  -1   5    1.04    0.39
 -37   1   5    1.14    0.42
 -35  -1   5   -0.36    0.20
 -35  -1   5    0.23    0.27
 -35   1   5    0.20    0.15
 -35   1   5   -0.15    0.26
 -33  -1   5   -0.16    0.24
 -33  -1   5    0.29    0.25
 -33   1   5    0.66    0.34
 -33   1   5    0.13    0.14
 -31  -1   5    0.63    0.26
 -31  -1   5    0.18    0.23
 -31   1   5    0.27    0.14
 -31   1   5    0.07    0.22
 -29  -1   5   -0.15    0.12
 -29  -1   5    0.02    0.17
 -29   1   5    0.21    0.11
 -29   1   5    0.02    0.17
  27  -1  -5    0.23    0.17
 -27  -1   5    0.02    0.19
 -27  -1   5    0.13    0.17
 -27   1   5    0.15    0.18
 -27   1   5    0.12    0.10
  25  -1  -5    0.06    0.14
 -25  -1   5    0.23    0.18
 -25  -1   5    0.31    0.16
 -25   1   5    0.28    0.11
 -25   1   5    0.03    0.15
 -23  -1   5   14.80    0.76
 -23  -1   5   14.84    0.72
  23  -1  -5   12.86    0.64
 -23   1   5   15.31    0.79
 -23   1   5   13.10    0.51
  21  -1  -5    3.91    0.37
 -21  -1   5    3.73    0.39
 -21  -1   5    3.28    0.39
 -21   1   5    4.14    0.46
 -21   1   5    3.51    0.22
 -19  -1   5    2.33    0.32
 -19  -1   5    2.29    0.30
  19  -1  -5    2.54    0.28
 -19   1   5    2.23    0.18
 -19   1   5    2.91    0.38
 -17  -1   5   19.50    0.81
  17  -1  -5   20.44    0.71
 -17  -1   5   19.34    0.73
  17  -1  -5   18.22    0.63
 -17   1   5   18.21    0.80
 -17   1   5   19.00    0.58
  15  -1  -5    2.64    0.19
 -15  -1   5    2.11    0.28
 -15  -1   5    2.84    0.27
  15  -1  -5    2.90    0.25
 -15   1   5    3.36    0.36
 -15   1   5    3.02    0.18
 -13  -1   5    0.10    0.09
  13  -1  -5    0.09    0.06
  13  -1  -5    0.24    0.10
 -13  -1   5   -0.04    0.06
 -13   1   5   -0.04    0.05
 -13   1   5    0.06    0.11
 -11  -1   5    2.51    0.27
  11  -1  -5    2.13    0.18
 -11  -1   5    2.16    0.19
  11  -1  -5    2.82    0.17
 -11   1   5    2.36    0.21
 -11   1   5    2.62    0.20
 -11   1   5    2.69    0.30
  11   1  -5    2.50    0.20
  -9  -1   5    6.71    0.27
   9  -1  -5    6.91    0.30
   9  -1  -5    7.01    0.27
  -9  -1   5    6.67    0.37
   9   1  -5    6.69    0.26
  -9   1   5    7.13    0.40
  -9   1   5    6.69    0.32
  -9   1   5    7.01    0.29
   7  -1  -5   43.93    1.23
   7  -1  -5   44.33    1.11
  -7  -1   5   44.29    1.10
  -7  -1   5   46.25    1.31
  -7   1   5   43.77    1.13
  -7   1   5   44.22    1.25
  -7   1   5   45.76    1.31
   7   1  -5   45.12    1.09
  -5  -1   5    0.24    0.10
   5  -1  -5    0.28    0.05
  -5   1   5    0.13    0.11
  -5   1   5    0.06    0.09
  -3  -1   5    8.40    0.25
  -3  -1   5    8.53    0.36
  -3   1   5    8.30    0.42
   3   1  -5    8.32    0.24
  -3   1   5    7.99    0.41
  -1  -1   5   39.30    1.00
   1  -1  -5   39.56    1.18
  -1  -1   5   38.84    1.10
  -1   1   5   39.51    1.19
  -1   1   5   39.31    1.23
   1   1  -5   38.26    0.99
  -1  -1  -5   33.80    1.08
   1  -1   5   34.53    1.10
   1  -1   5   35.19    1.00
  -1  -1  -5   34.12    0.92
   1  -1   5   35.34    0.94
   1   1   5   34.30    1.15
  -1   1  -5   34.63    0.94
  -3  -1  -5    1.53    0.22
   3  -1   5    1.64    0.24
   3  -1   5    1.90    0.20
   3   1   5    1.48    0.25
  -3   1  -5    1.38    0.16
  -5  -1  -5   -0.15    0.07
   5  -1   5   -0.01    0.10
   5  -1   5    0.08    0.14
   5   1   5   -0.02    0.11
  -5   1  -5   -0.05    0.06
  -7  -1  -5    5.30    0.45
   7  -1   5    6.59    0.42
   7  -1   5    5.49    0.35
  -7   1  -5    5.83    0.35
   9  -1   5    3.16    0.36
   9  -1   5    2.76    0.29
  -9  -1  -5    2.79    0.34
  -9   1  -5    3.27    0.34
  11  -1   5   13.91    0.64
 -11  -1  -5   14.50    0.71
  11  -1   5   14.76    0.70
 -11   1  -5   14.12    0.67
  13  -1   5    7.99    0.53
 -13  -1  -5    7.83    0.53
  13  -1   5    8.48    0.50
 -13   1  -5    7.63    0.50
  15  -1   5    4.60    0.49
 -15  -1  -5    3.72    0.44
 -15   1  -5    3.72    0.44
  17  -1   5    2.44    0.37
 -17  -1  -5    2.62    0.40
 -17   1  -5    2.57    0.39
  19  -1   5    2.06    0.35
 -19   1  -5    3.31    0.47
 -21  -1  -5    0.76    0.27
  21  -1   5    1.06    0.31
 -21   1  -5    0.57    0.25
 -23  -1  -5    1.67    0.39
  23  -1   5    2.05    0.39
 -23   1  -5    2.18    0.44
 -25  -1  -5    0.29    0.28
  25  -1   5    0.31    0.25
 -25   1  -5    0.51    0.31
 -27  -1  -5    0.46    0.31
  27  -1   5    0.99    0.33
 -27   1  -5   -0.07    0.24
 -29  -1  -5    0.22    0.31
  29  -1   5    0.22    0.29
 -29   1  -5   -0.09    0.22
 -31  -1  -5   -0.32    0.18
 -31   1  -5    0.38    0.32
 -33  -1  -5    0.38    0.33
 -33   1  -5    0.48    0.34
 -35  -1  -5    0.32    0.30
 -35   1  -5    0.55    0.39
 -37  -1  -5    0.60    0.37
 -46  -2   5    0.67    0.48
 -46  -2   5    1.48    0.45
 -46   2   5    0.39    0.39
 -44  -2   5   -0.04    0.25
 -44  -2   5   -0.39    0.24
 -44   2   5    0.04    0.29
 -42  -2   5    0.39    0.34
 -42  -2   5   -0.13    0.24
 -42   2   5   -0.04    0.30
 -40  -2   5    0.88    0.39
 -40  -2   5    0.25    0.33
 -40   2   5    1.62    0.53
 -38  -2   5    0.26    0.29
 -38  -2   5    0.61    0.32
 -38   2   5    1.03    0.40
  36  -2  -5    1.91    0.44
 -36  -2   5    1.42    0.41
 -36  -2   5    1.31    0.42
 -36   2   5    1.11    0.44
 -34  -2   5   48.76    1.90
 -34  -2   5   52.80    2.08
  34  -2  -5   48.92    1.81
 -34   2   5   47.25    2.01
 -32  -2   5    4.91    0.67
  32  -2  -5    5.56    0.63
 -32  -2   5    4.12    0.58
 -32   2   5    4.43    0.68
 -30  -2   5   15.64    0.99
  30  -2  -5   13.80    0.80
 -30  -2   5   13.52    0.83
 -30   2   5   13.95    0.94
 -28  -2   5    1.85    0.41
  28  -2  -5    2.02    0.35
 -28  -2   5    1.95    0.37
 -28   2   5    2.22    0.45
 -26  -2   5    0.20    0.17
  26  -2  -5   -0.06    0.17
 -26  -2   5    0.30    0.22
 -26   2   5    0.17    0.21
 -24  -2   5    0.52    0.19
  24  -2  -5    0.86    0.23
 -24  -2   5    0.39    0.22
 -24   2   5    0.68    0.25
 -22  -2   5    0.13    0.13
  22  -2  -5    0.08    0.14
 -22  -2   5    0.02    0.16
 -22   2   5    0.07    0.15
 -20  -2   5   28.41    1.23
  20  -2  -5   28.62    1.02
 -20  -2   5   29.62    1.04
 -20   2   5   29.10    1.19
 -18  -2   5   41.64    1.28
 -18  -2   5   38.58    1.50
  18  -2  -5   41.61    1.29
  18  -2  -5   41.00    1.06
 -18   2   5   42.60    1.49
 -18   2   5   39.97    1.06
  16  -2  -5    0.50    0.16
 -16  -2   5    0.74    0.16
 -16  -2   5    0.85    0.22
  16  -2  -5    0.77    0.09
 -16   2   5    0.64    0.10
 -16   2   5    0.69    0.21
 -14  -2   5   15.66    0.58
  14  -2  -5   16.10    0.63
  14  -2  -5   15.18    0.48
 -14  -2   5   15.27    0.76
 -14   2   5   15.17    0.53
 -14   2   5   15.79    0.75
  12  -2  -5   66.32    1.81
 -12  -2   5   68.38    2.05
  12  -2  -5   66.90    1.74
 -12  -2   5   66.07    1.73
 -12   2   5   66.31    1.98
 -12   2   5   65.66    1.78
  10  -2  -5  176.00    4.42
  10  -2  -5  181.18    4.38
 -10  -2   5  178.65    4.67
 -10  -2   5  179.32    4.24
 -10   2   5  179.75    4.46
  10   2  -5  174.55    4.26
 -10   2   5  177.07    4.54
   8  -2  -5   35.99    1.04
  -8  -2   5   32.43    1.19
  -8  -2   5   35.50    0.93
  -8   2   5   36.37    1.22
  -8   2   5   35.17    1.11
   8   2  -5   35.28    0.95
  -6  -2   5  357.77    8.24
  -6  -2   5  357.84    8.78
  -6  -2   5  350.23    8.26
  -6   2   5  366.66    8.62
  -6   2   5  350.21    8.75
  -4  -2   5  585.99   14.37
  -4  -2   5  605.83   13.76
   4   2  -5  594.89   13.80
  -4   2   5  599.34   14.44
  -4   2   5  590.43   14.06
  -2  -2   5    5.22    0.21
  -2  -2   5    5.21    0.33
  -2   2   5    5.19    0.47
   2   2  -5    4.62    0.22
   0  -2  -5    8.93    0.50
   0  -2   5    9.13    0.42
   0  -2   5    8.81    0.32
   0  -2   5    7.79    0.51
   0   2  -5    8.85    0.35
   0   2   5    8.59    0.51
  -2  -2  -5   63.50    1.90
   2  -2   5   65.01    1.94
   2  -2   5   66.15    1.75
  -2   2  -5   62.93    1.68
   4  -2   5    0.46    0.11
   4  -2   5    0.38    0.19
  -4  -2  -5    0.42    0.17
  -4   2  -5    0.26    0.11
   6  -2   5   11.86    0.65
  -6  -2  -5   12.06    0.64
   6  -2   5   12.13    0.48
  -6   2  -5   11.66    0.52
  -8  -2  -5   61.05    1.91
   8  -2   5   62.25    1.94
   8  -2   5   62.21    1.71
  -8   2  -5   63.01    1.79
  10  -2   5    2.27    0.25
  10  -2   5    2.10    0.35
 -10  -2  -5    2.08    0.35
 -10   2  -5    2.44    0.32
  12  -2   5    3.04    0.42
  12  -2   5    2.86    0.29
 -12  -2  -5    3.45    0.43
 -12   2  -5    3.74    0.42
  14  -2   5    4.06    0.50
  14  -2   5    3.39    0.32
 -14  -2  -5    3.60    0.46
 -14   2  -5    3.64    0.43
 -16  -2  -5    0.36    0.21
  16  -2   5    0.29    0.25
  16  -2   5    0.12    0.15
 -16   2  -5    0.23    0.17
  18  -2   5    6.22    0.61
 -18  -2  -5    6.89    0.68
 -18   2  -5    5.62    0.61
 -20  -2  -5    3.70    0.52
  20  -2   5    3.86    0.52
 -20   2  -5    4.21    0.56
  22  -2   5    0.24    0.25
 -22  -2  -5    0.36    0.25
 -22   2  -5    0.17    0.21
 -24  -2  -5   10.18    0.92
  24  -2   5   12.23    0.82
 -24   2  -5   10.84    0.96
 -26  -2  -5    1.96    0.47
  26  -2   5    1.79    0.41
 -26   2  -5    1.41    0.42
  28  -2   5    1.61    0.43
 -28  -2  -5    1.19    0.39
 -28   2  -5    1.42    0.42
 -30  -2  -5    0.27    0.26
  30  -2   5   -0.32    0.20
 -30   2  -5   -0.18    0.21
 -32  -2  -5    0.15    0.25
  32  -2   5    0.03    0.25
 -32   2  -5    0.03    0.29
  34  -2   5    1.15    0.40
 -34  -2  -5    0.75    0.41
 -34   2  -5    1.12    0.45
 -36  -2  -5    0.53    0.35
  36  -2   5   -0.14    0.25
 -36   2  -5   -0.27    0.30
 -43  -3   5   -0.13    0.30
 -43  -3   5    0.26    0.37
 -43   3   5    0.31    0.38
 -41  -3   5    0.25    0.36
 -41  -3   5   -0.49    0.26
  41  -3  -5    0.16    0.28
 -41   3   5   -0.18    0.29
  39  -3  -5    0.28    0.28
 -39  -3   5    0.45    0.34
 -39  -3   5    0.77    0.36
 -39   3   5    0.77    0.39
 -37  -3   5    0.02    0.24
 -37  -3   5    0.01    0.27
  37  -3  -5    0.39    0.28
 -37   3   5    0.11    0.30
 -35  -3   5    0.82    0.34
 -35  -3   5    0.92    0.40
  35  -3  -5    0.70    0.32
 -35   3   5    0.48    0.34
  33  -3  -5    0.30    0.27
 -33  -3   5    0.55    0.29
 -33  -3   5    0.86    0.37
 -33   3   5    0.42    0.32
  31  -3  -5    3.64    0.51
 -31  -3   5    3.98    0.57
 -31  -3   5    4.31    0.65
 -31   3   5    4.02    0.66
  29  -3  -5    3.00    0.47
 -29  -3   5    2.80    0.52
 -29  -3   5    2.45    0.44
 -27  -3   5   -0.08    0.17
  27  -3  -5   -0.07    0.21
 -27  -3   5    0.09    0.16
 -27   3   5   -0.10    0.18
  25  -3  -5    0.49    0.23
 -25  -3   5    0.14    0.16
 -25  -3   5    0.35    0.26
 -25   3   5    0.34    0.25
  23  -3  -5    1.09    0.28
 -23  -3   5    0.27    0.21
 -23  -3   5    0.44    0.21
 -23   3   5    0.89    0.31
  21  -3  -5    0.00    0.16
 -21  -3   5    0.32    0.17
 -21  -3   5    0.01    0.18
 -21   3   5    0.07    0.18
  19  -3  -5    1.90    0.32
 -19  -3   5    1.71    0.28
 -19  -3   5    1.62    0.36
 -19   3   5    1.93    0.38
  17  -3  -5    0.40    0.20
 -17  -3   5    0.06    0.10
 -17  -3   5    0.10    0.18
  17  -3  -5    0.03    0.08
 -17   3   5    0.04    0.18
 -15  -3   5    0.10    0.10
 -15  -3   5   -0.10    0.12
  15  -3  -5    0.09    0.09
  15  -3  -5    0.03    0.14
 -15   3   5    0.04    0.16
  13  -3  -5    1.76    0.28
 -13  -3   5    1.93    0.24
 -13  -3   5    2.24    0.37
 -13   3   5    1.33    0.30
 -11  -3   5    3.17    0.43
 -11  -3   5    3.58    0.29
  11  -3  -5    3.52    0.37
 -11   3   5    3.04    0.42
  -9  -3   5    4.66    0.47
  -9  -3   5    4.47    0.28
   9  -3  -5    4.43    0.40
  -9   3   5    4.07    0.46
  -7  -3   5    2.12    0.22
  -7  -3   5    2.02    0.32
  -7  -3   5    1.97    0.20
  -7   3   5    1.62    0.30
  -5  -3   5    2.32    0.22
  -5  -3   5    2.37    0.32
  -5   3   5    2.15    0.33
   5   3  -5    2.36    0.22
  -3  -3   5    8.58    0.51
  -3  -3   5    7.84    0.35
  -3   3   5    8.03    0.54
   3   3  -5    7.71    0.36
  -1  -3   5    2.41    0.30
  -1  -3   5    2.74    0.24
  -1   3   5    2.63    0.38
   1   3  -5    2.64    0.25
   1  -3   5    1.05    0.29
  -1  -3  -5    1.29    0.28
   1  -3   5    0.61    0.16
  -1   3  -5    1.07    0.18
   3  -3   5    3.01    0.42
   3  -3   5    3.20    0.30
  -3  -3  -5    3.43    0.42
  -3   3  -5    4.67    0.38
   5  -3   5    0.10    0.18
   5  -3   5    0.01    0.08
  -5  -3  -5   -0.02    0.13
  -5   3  -5   -0.07    0.09
   7  -3   5    3.18    0.48
   7  -3   5    2.96    0.26
  -7  -3  -5    3.12    0.41
  -7   3  -5    3.16    0.36
   9  -3   5    3.53    0.28
   9  -3   5    2.48    0.42
  -9  -3  -5    2.83    0.41
  -9   3  -5    2.65    0.34
  11  -3   5    1.25    0.33
 -11  -3  -5    0.56    0.24
  11  -3   5    0.87    0.17
 -11   3  -5    1.26    0.28
  13  -3   5    2.89    0.28
  13  -3   5    2.67    0.48
 -13  -3  -5    3.40    0.48
 -13   3  -5    3.18    0.41
 -15  -3  -5    0.00    0.18
  15  -3   5    0.22    0.14
  15  -3   5    0.71    0.31
 -15   3  -5    0.61    0.22
  17  -3   5    0.15    0.12
 -17  -3  -5   -0.16    0.15
  17  -3   5   -0.04    0.25
 -17   3  -5   -0.10    0.11
  19  -3   5    0.78    0.32
 -19  -3  -5    1.33    0.35
 -19   3  -5    1.02    0.31
  21  -3   5    0.08    0.25
 -21  -3  -5    0.32    0.23
 -21   3  -5    0.39    0.24
 -23  -3  -5    0.43    0.27
  23  -3   5    0.32    0.31
 -23   3  -5    0.27    0.27
 -25  -3  -5    1.06    0.37
  25  -3   5   -0.24    0.24
 -25   3  -5    0.57    0.34
 -27  -3  -5   -0.38    0.22
  27  -3   5   -0.15    0.22
 -27   3  -5   -0.14    0.21
 -29  -3  -5   -0.08    0.29
  29  -3   5   -0.06    0.25
 -29   3  -5    0.48    0.34
  31  -3   5    0.08    0.28
 -31  -3  -5   -0.11    0.26
 -31   3  -5    0.22    0.30
  33  -3   5    0.69    0.38
 -33  -3  -5   -0.17    0.23
 -33   3  -5    0.21    0.31
 -42  -4   5    0.02    0.25
 -42  -4   5   -0.23    0.26
  42  -4  -5    0.24    0.34
 -42   4   5    0.97    0.46
 -40  -4   5    0.06    0.31
 -40  -4   5   -0.24    0.23
  40  -4  -5    0.21    0.29
 -40   4   5    0.36    0.33
  38  -4  -5    0.48    0.32
 -38  -4   5   -0.36    0.22
 -38  -4   5   -0.20    0.30
 -38   4   5   -0.10    0.31
 -36  -4   5   -0.04    0.23
 -36  -4   5   -0.05    0.27
  36  -4  -5   -0.35    0.23
 -36   4   5    0.36    0.35
  34  -4  -5    0.86    0.33
 -34  -4   5    1.00    0.35
 -34  -4   5    0.91    0.41
 -34   4   5    1.37    0.48
  32  -4  -5    0.11    0.24
 -32  -4   5   -0.09    0.19
 -32  -4   5    0.14    0.31
 -32   4   5   -0.25    0.25
  30  -4  -5    1.42    0.37
 -30  -4   5    1.60    0.48
 -30  -4   5    1.78    0.39
 -30   4   5    1.44    0.46
  28  -4  -5    0.65    0.33
 -28  -4   5    0.50    0.24
 -28  -4   5    0.41    0.32
 -28   4   5    0.52    0.35
 -26  -4   5    2.06    0.48
  26  -4  -5    1.65    0.40
 -26  -4   5    1.47    0.33
 -26   4   5    1.66    0.46
  24  -4  -5    1.93    0.38
 -24  -4   5    2.88    0.41
 -24  -4   5    2.39    0.52
 -24   4   5    1.51    0.43
 -22  -4   5    2.37    0.52
 -22  -4   5    2.30    0.35
  22  -4  -5    1.92    0.37
 -22   4   5    2.92    0.53
  20  -4  -5    3.29    0.46
  20  -4  -5    3.43    0.21
 -20  -4   5    4.18    0.59
 -20  -4   5    4.47    0.47
  20  -4  -5    3.66    0.22
 -20   4   5    4.43    0.63
  18  -4  -5    2.36    0.41
 -18  -4   5    1.97    0.30
 -18  -4   5    2.60    0.48
 -18   4   5    2.92    0.50
 -16  -4   5    4.67    0.44
 -16  -4   5    4.77    0.62
  16  -4  -5    5.53    0.55
 -16   4   5    6.75    0.71
  14  -4  -5   12.79    0.77
 -14  -4   5   13.35    0.91
 -14  -4   5   12.69    0.62
 -14   4   5   13.85    0.84
 -12  -4   5   17.52    1.04
  12  -4  -5   17.54    0.87
 -12  -4   5   18.15    0.74
 -12   4   5   17.26    0.97
  10  -4  -5    5.88    0.56
 -10  -4   5    7.20    0.42
 -10  -4   5    6.38    0.68
 -10   4   5    6.48    0.66
   8  -4  -5   13.64    0.73
  -8  -4   5   12.68    0.80
  -8  -4   5   13.31    0.57
  -8   4   5   12.64    0.79
  -6  -4   5   -0.02    0.17
  -6  -4   5    0.40    0.15
  -6   4   5   -0.26    0.17
  -4  -4   5    4.07    0.46
   4   4  -5    4.46    0.37
  -4   4   5    3.38    0.50
  -2  -4   5   10.30    0.63
   2   4  -5    9.68    0.50
  -2   4   5    9.87    0.81
   0  -4   5    0.22    0.16
   0   4  -5    0.24    0.14
   0   4   5    0.44    0.23
   2  -4   5    3.56    0.37
   2  -4   5    3.81    0.53
  -2  -4  -5    3.08    0.44
  -2   4  -5    2.95    0.35
   4  -4   5    1.10    0.22
  -4  -4  -5    1.12    0.31
   4  -4   5    1.37    0.34
  -4   4  -5    1.10    0.24
  -6  -4  -5    3.82    0.50
   6  -4   5    4.58    0.60
   6  -4   5    4.93    0.41
  -6   4  -5    5.38    0.50
   8  -4   5    0.11    0.24
   8  -4   5    0.05    0.11
  -8  -4  -5    0.31    0.21
  -8   4  -5    0.11    0.17
 -10  -4  -5    0.34    0.23
  10  -4   5   -0.03    0.23
  10  -4   5    0.23    0.13
 -10   4  -5    0.36    0.20
 -12  -4  -5    2.19    0.43
  12  -4   5    1.56    0.22
  12  -4   5    2.00    0.45
 -12   4  -5    1.72    0.35
 -14  -4  -5    0.87    0.30
  14  -4   5    0.73    0.18
  14  -4   5    0.87    0.35
 -14   4  -5    0.82    0.28
  16  -4   5   -0.01    0.12
 -16  -4  -5   -0.07    0.19
  16  -4   5    0.23    0.30
 -16   4  -5   -0.06    0.16
 -18  -4  -5    1.86    0.42
  18  -4   5    1.79    0.45
  18  -4   5    1.82    0.20
 -18   4  -5    1.70    0.38
  20  -4   5    0.29    0.33
 -20  -4  -5    0.27    0.24
 -20   4  -5   -0.08    0.22
 -22  -4  -5    1.76    0.45
  22  -4   5    0.71    0.39
 -22   4  -5    0.97    0.39
  24  -4   5    0.31    0.34
 -24  -4  -5    0.42    0.31
 -24   4  -5    0.13    0.27
  26  -4   5    0.39    0.35
 -26  -4  -5    0.35    0.30
 -26   4  -5    1.06    0.39
  28  -4   5    0.31    0.33
 -28  -4  -5    0.30    0.31
 -28   4  -5    0.43    0.33
  30  -4   5    1.59    0.45
 -30  -4  -5    1.75    0.49
 -30   4  -5    0.15    0.33
 -32  -4  -5   -0.17    0.29
  32  -4   5   -0.03    0.27
 -32   4  -5    0.07    0.28
  39  -5  -5   -0.37    0.20
 -39  -5   5    0.60    0.42
 -39  -5   5    0.16    0.29
 -39   5   5    0.04    0.36
 -37  -5   5    0.01    0.28
  37  -5  -5    0.04    0.28
 -37  -5   5   -0.04    0.33
 -37   5   5    0.26    0.33
 -35  -5   5    0.56    0.43
 -35  -5   5    0.80    0.36
  35  -5  -5    1.03    0.40
 -35   5   5   -0.10    0.30
 -33  -5   5   -0.28    0.21
 -33  -5   5   -0.14    0.29
  33  -5  -5   -0.43    0.23
 -33   5   5   -0.26    0.27
 -31  -5   5    0.06    0.20
 -31  -5   5   -0.13    0.32
  31  -5  -5    0.28    0.29
 -31   5   5    0.88    0.38
 -29  -5   5    0.21    0.25
 -29  -5   5    0.50    0.38
  29  -5  -5   -0.12    0.27
 -29   5   5   -0.09    0.23
 -27  -5   5    0.09    0.29
  27  -5  -5    0.47    0.31
 -27  -5   5   -0.11    0.21
 -27   5   5    0.21    0.32
 -25  -5   5   -0.01    0.27
 -25  -5   5    0.02    0.20
  25  -5  -5    0.18    0.26
 -25   5   5    0.29    0.30
 -23  -5   5    0.70    0.26
 -23  -5   5    1.08    0.39
  23  -5  -5    0.84    0.34
 -23   5   5    1.11    0.40
  21  -5  -5   -0.09    0.09
  21  -5  -5   -0.22    0.23
 -21  -5   5    0.15    0.26
 -21  -5   5    0.20    0.17
 -21   5   5   -0.06    0.25
 -19  -5   5   -0.11    0.19
  19  -5  -5    0.43    0.29
  19  -5  -5    0.34    0.15
 -19  -5   5    0.12    0.16
 -19   5   5    0.19    0.25
 -17  -5   5    1.25    0.39
 -17  -5   5    1.57    0.30
  17  -5  -5    0.58    0.32
 -17   5   5    1.52    0.41
  15  -5  -5   -0.02    0.26
 -15  -5   5    0.74    0.22
 -15  -5   5    1.25    0.38
 -15   5   5    0.43    0.29
 -13  -5   5    0.78    0.32
  13  -5  -5    0.97    0.33
 -13  -5   5    0.41    0.19
 -13   5   5    0.66    0.30
 -11  -5   5   -0.05    0.14
 -11  -5   5    0.31    0.23
  11  -5  -5   -0.02    0.22
 -11   5   5    0.49    0.29
  -9  -5   5    6.34    0.51
  -9  -5   5    6.27    0.70
   9  -5  -5    3.78    0.52
  -9   5   5    4.86    0.63
  -7  -5   5    2.27    0.32
  -7  -5   5    1.53    0.38
  -7   5   5    2.68    0.49
  -5  -5   5    3.29    0.37
  -5  -5   5    2.59    0.45
  -5   5   5    1.73    0.40
   5   5  -5    2.65    0.34
  -3  -5   5    1.41    0.34
  -3   5   5    1.89    0.41
   3   5  -5    1.91    0.30
  -1  -5   5    0.21    0.18
   1   5  -5    0.72    0.22
  -1   5   5    0.15    0.22
  -1  -5  -5    0.10    0.23
   1  -5   5    0.30    0.19
  -1   5  -5    0.08    0.16
   3  -5   5    0.25    0.29
   3  -5   5    0.45    0.20
  -3  -5  -5    0.55    0.30
  -3   5  -5    0.09    0.17
   5  -5   5   -0.11    0.13
  -5  -5  -5    0.25    0.23
   5  -5   5   -0.01    0.23
  -5   5  -5    0.22    0.20
  -7  -5  -5    3.11    0.51
   7  -5   5    3.07    0.36
   7  -5   5    2.45    0.52
  -7   5  -5    3.37    0.47
   9  -5   5    3.17    0.60
   9  -5   5    2.50    0.31
  -9  -5  -5    2.75    0.49
  -9   5  -5    2.43    0.40
  11  -5   5    0.02    0.13
  11  -5   5    0.17    0.30
 -11  -5  -5    0.36    0.30
 -11   5  -5    0.46    0.25
  13  -5   5    0.58    0.39
  13  -5   5   -0.02    0.14
 -13  -5  -5   -0.09    0.19
 -13   5  -5    0.14    0.22
  15  -5   5    0.59    0.18
 -15  -5  -5    0.26    0.27
  15  -5   5    1.83    0.47
 -15   5  -5    0.33    0.25
  17  -5   5    0.18    0.31
 -17  -5  -5    0.04    0.23
 -17   5  -5   -0.09    0.22
  19  -5   5    0.42    0.34
 -19  -5  -5    0.14    0.26
 -19   5  -5    0.06    0.25
  21  -5   5   -0.11    0.31
 -21  -5  -5   -0.45    0.21
 -21   5  -5   -0.48    0.18
  23  -5   5   -0.17    0.33
 -23  -5  -5   -0.18    0.23
 -23   5  -5    0.11    0.32
 -25  -5  -5    0.03    0.26
  25  -5   5   -0.35    0.27
 -25   5  -5    0.03    0.28
 -27  -5  -5   -0.09    0.28
  27  -5   5    0.49    0.37
 -27   5  -5    0.24    0.33
 -29  -5  -5    0.10    0.30
  29  -5   5   -0.06    0.32
 -29   5  -5    0.36    0.36
 -36  -6   5   -0.06    0.29
  36  -6  -5    0.78    0.36
 -36  -6   5    1.49    0.59
 -36   6   5    0.40    0.36
 -34  -6   5    2.04    0.66
 -34  -6   5    2.14    0.53
  34  -6  -5    2.09    0.50
 -34   6   5    0.76    0.41
 -32  -6   5    0.19    0.31
  32  -6  -5    0.18    0.33
 -32  -6   5    0.46    0.41
 -32   6   5    0.88    0.46
 -30  -6   5    1.02    0.36
  30  -6  -5    0.46    0.32
 -30  -6   5    1.38    0.56
 -30   6   5    0.74    0.42
 -28  -6   5    1.35    0.37
 -28  -6   5    0.08    0.33
  28  -6  -5    1.02    0.39
 -28   6   5    0.68    0.39
 -26  -6   5    0.31    0.37
  26  -6  -5   -0.24    0.23
 -26  -6   5    0.13    0.23
 -26   6   5   -0.17    0.22
 -24  -6   5    0.07    0.20
 -24  -6   5    0.20    0.30
  24  -6  -5    0.30    0.35
 -24   6   5    0.68    0.40
 -22  -6   5    0.15    0.19
 -22  -6   5   -0.48    0.27
  22  -6  -5    0.29    0.32
 -22   6   5   -0.16    0.26
  20  -6  -5    0.62    0.35
  20  -6  -5    0.35    0.19
 -20  -6   5    0.75    0.29
 -20  -6   5    0.75    0.40
 -20   6   5    0.37    0.33
  18  -6  -5    0.81    0.37
 -18  -6   5    0.31    0.25
 -18  -6   5    0.41    0.39
 -18   6   5    0.53    0.38
 -16  -6   5    7.00    0.65
  16  -6  -5    7.87    0.68
  16  -6  -5    7.31    0.82
 -16  -6   5    5.09    0.77
 -16   6   5    6.32    0.81
 -14  -6   5    3.98    0.50
  14  -6  -5    3.25    0.56
 -14  -6   5    4.16    0.69
 -14   6   5    4.06    0.64
  12  -6  -5    3.02    0.56
 -12  -6   5    4.04    0.68
 -12  -6   5    3.19    0.43
 -12   6   5    2.71    0.56
 -10  -6   5    1.76    0.34
 -10  -6   5    0.97    0.36
  10  -6  -5    1.18    0.38
 -10   6   5    1.16    0.39
  -8  -6   5   -0.17    0.15
   8  -6  -5   -0.02    0.24
  -8  -6   5    0.31    0.27
  -8   6   5    0.73    0.32
  -6  -6   5    0.32    0.25
  -6  -6   5    0.55    0.22
  -6   6   5    0.16    0.26
  -4  -6   5    7.81    0.82
  -4   6   5    7.96    0.86
   4   6  -5    8.04    0.66
  -2  -6   5    0.06    0.22
  -2   6   5    0.74    0.33
   2   6  -5    0.74    0.26
   0  -6  -5    0.28    0.25
   0  -6   5    0.11    0.21
   0   6  -5    0.32    0.21
   0   6   5    0.06    0.24
   2  -6   5    0.43    0.36
  -2  -6  -5    0.61    0.31
   2  -6   5    0.54    0.25
  -2   6  -5    0.59    0.25
   4  -6   5    2.05    0.38
   4  -6   5    2.28    0.58
  -4  -6  -5    2.83    0.52
  -4   6  -5    2.05    0.41
   6  -6   5    0.96    0.28
  -6  -6  -5    1.25    0.39
   6  -6   5    0.98    0.46
  -6   6  -5    0.55    0.26
   8  -6   5    3.88    0.69
   8  -6   5    4.51    0.48
  -8  -6  -5    4.20    0.64
  -8   6  -5    4.25    0.58
 -10  -6  -5    0.07    0.30
  10  -6   5    0.86    0.42
  10  -6   5    0.67    0.22
 -10   6  -5    0.14    0.26
  12  -6   5    3.32    0.38
 -12  -6  -5    3.05    0.56
  12  -6   5    2.45    0.59
 -12   6  -5    2.88    0.51
  14  -6   5    1.31    0.46
 -14  -6  -5    0.10    0.28
 -14   6  -5    0.69    0.35
  16  -6   5    0.12    0.33
 -16  -6  -5    0.05    0.28
 -16   6  -5    0.30    0.29
 -18  -6  -5    0.72    0.37
  18  -6   5    0.10    0.36
 -18   6  -5    0.39    0.32
 -20  -6  -5   -0.12    0.25
  20  -6   5    0.22    0.33
 -20   6  -5    0.26    0.31
  22  -6   5    0.42    0.38
 -22  -6  -5    0.66    0.38
 -22   6  -5    0.62    0.38
  24  -6   5    2.07    0.57
 -24  -6  -5    1.10    0.45
 -24   6  -5    1.97    0.56
  26  -6   5   -0.41    0.27
 -26  -6  -5    0.16    0.33
 -26   6  -5   -0.05    0.32
 -31  -7   5    0.00    0.28
  31  -7  -5   -0.45    0.31
 -31  -7   5    0.04    0.35
 -31   7   5    0.20    0.31
 -29  -7   5    0.27    0.36
  29  -7  -5    0.14    0.32
 -29  -7   5    0.05    0.26
 -29   7   5    0.24    0.40
  27  -7  -5    0.11    0.31
 -27  -7   5    0.03    0.29
 -27  -7   5    0.13    0.26
 -27   7   5   -0.25    0.25
  25  -7  -5    0.03    0.29
 -25  -7   5   -0.09    0.32
 -25  -7   5   -0.27    0.20
 -25   7   5    0.43    0.38
  23  -7  -5   -0.16    0.30
 -23  -7   5    0.31    0.25
 -23  -7   5    0.32    0.37
 -23   7   5    0.14    0.29
  21  -7  -5   -0.23    0.23
 -21  -7   5   -0.28    0.31
 -21  -7   5    0.37    0.26
 -21   7   5   -0.28    0.28
 -19  -7   5   -0.35    0.22
 -19  -7   5   -0.05    0.19
  19  -7  -5    0.19    0.28
 -19   7   5   -0.20    0.23
  17  -7  -5    0.34    0.23
  17  -7  -5    0.23    0.31
 -17  -7   5    0.14    0.22
 -17  -7   5   -0.19    0.26
 -17   7   5   -0.22    0.23
 -15  -7   5    0.33    0.36
  15  -7  -5    0.04    0.22
  15  -7  -5   -0.01    0.25
 -15  -7   5    0.41    0.24
 -15   7   5    0.11    0.27
 -13  -7   5   -0.32    0.23
 -13  -7   5   -0.12    0.18
  13  -7  -5    0.01    0.29
  13  -7  -5   -0.06    0.22
 -13   7   5    0.19    0.26
 -11  -7   5   -0.23    0.18
  11  -7  -5    0.61    0.34
 -11  -7   5    0.21    0.33
 -11   7   5    0.19    0.28
   9  -7  -5    0.39    0.32
  -9  -7   5    0.09    0.20
  -9  -7   5   -0.13    0.22
  -9   7   5    0.43    0.30
  -7  -7   5   -0.19    0.25
   7  -7  -5    0.00    0.25
  -7   7   5   -0.07    0.20
  -5  -7   5    0.21    0.27
  -5  -7   5    0.20    0.20
  -5   7   5    0.17    0.27
  -3  -7   5    0.30    0.27
  -3  -7   5    0.00    0.18
  -3   7   5    0.41    0.30
  -1  -7   5   -0.27    0.23
   1  -7  -5   -0.13    0.23
   1   7  -5    0.06    0.18
   1  -7   5   -0.04    0.22
   1  -7   5    0.03    0.28
  -1  -7  -5    0.26    0.25
  -1   7  -5   -0.07    0.16
   3  -7   5   -0.15    0.21
  -3  -7  -5    0.05    0.21
   3  -7   5   -0.05    0.31
  -3   7  -5    0.19    0.23
   5  -7   5   -0.10    0.20
   5  -7   5    0.39    0.38
  -5  -7  -5   -0.08    0.24
  -5   7  -5    0.10    0.21
   7  -7   5    0.32    0.34
  -7  -7  -5    0.10    0.26
   7  -7   5    0.23    0.24
  -7   7  -5    0.50    0.29
   9  -7   5    0.35    0.38
  -9  -7  -5    0.32    0.33
   9  -7   5    0.05    0.21
  -9   7  -5    0.39    0.27
 -11  -7  -5    0.37    0.32
  11  -7   5   -0.19    0.35
 -11   7  -5    0.02    0.29
  13  -7   5   -0.06    0.33
 -13  -7  -5    0.11    0.29
 -13   7  -5    0.09    0.26
  15  -7   5    0.76    0.50
 -15  -7  -5    0.40    0.39
 -15   7  -5    0.50    0.36
 -17  -7  -5    0.12    0.30
  17  -7   5   -0.21    0.34
 -17   7  -5    0.04    0.26
  19  -7   5   -0.60    0.27
 -19  -7  -5   -0.07    0.28
 -19   7  -5    0.23    0.28
  21  -7   5    0.40    0.42
 -21  -7  -5    0.00    0.32
 -21   7  -5   -0.07    0.34
 -24  -8   5    0.31    0.28
  24  -8  -5    0.00    0.36
 -24  -8   5    0.73    0.48
 -24   8   5    0.87    0.45
 -22  -8   5    1.78    0.61
 -22  -8   5    1.78    0.45
  22  -8  -5    2.07    0.53
 -22   8   5    1.83    0.58
 -20  -8   5    0.27    0.29
  20  -8  -5   -0.04    0.37
 -20  -8   5   -0.26    0.39
 -20   8   5    0.45    0.34
 -18  -8   5   -0.09    0.41
 -18  -8   5    0.04    0.26
  18  -8  -5   -0.04    0.33
 -18   8   5   -0.26    0.30
 -16  -8   5    1.48    0.39
  16  -8  -5    1.40    0.53
 -16  -8   5    0.23    0.42
 -16   8   5    0.85    0.42
 -14  -8   5    0.07    0.23
  14  -8  -5   -0.12    0.25
  14  -8  -5    0.65    0.39
 -14  -8   5    0.35    0.35
 -14   8   5   -0.17    0.22
 -12  -8   5    0.53    0.28
  12  -8  -5    0.67    0.34
  12  -8  -5    0.36    0.36
 -12  -8   5    1.01    0.42
 -12   8   5    0.24    0.31
  10  -8  -5   -0.12    0.27
 -10  -8   5   -0.25    0.23
 -10  -8   5    0.09    0.32
  10  -8  -5    0.26    0.27
 -10   8   5    0.37    0.33
   8  -8  -5    0.26    0.33
  -8  -8   5    0.05    0.29
  -8   8   5    0.07    0.27
  -6  -8   5   -0.17    0.28
   6  -8  -5    0.08    0.32
  -6   8   5    0.00    0.26
  -4  -8   5    0.24    0.37
  -4   8   5   -0.28    0.20
  -2  -8   5   -0.44    0.24
   2  -8  -5   -0.19    0.25
   0  -8   5    0.51    0.43
   0  -8   5    0.60    0.35
   0  -8  -5   -0.04    0.30
  -2  -8  -5    0.41    0.33
   2  -8   5   -0.04    0.30
   2  -8   5   -0.19    0.25
   4  -8   5   -0.52    0.32
  -4  -8  -5   -0.23    0.23
   4  -8   5   -0.14    0.22
  -6  -8  -5   -0.23    0.26
   6  -8   5   -0.04    0.26
   6  -8   5   -0.15    0.29
   8  -8   5    5.55    0.92
  -8  -8  -5    6.37    0.87
 -10  -8  -5    5.64    0.84
  10  -8   5    6.42    0.98
 -12  -8  -5   11.20    1.18
  12  -8   5    9.82    1.20
  14  -8   5    0.55    0.45
 -14  -8  -5   -0.02    0.34
  11  -9  -5   -0.09    0.27
 -11  -9   5    0.02    0.35
  11  -9  -5   -0.12    0.38
 -11   9   5    0.21    0.32
   9  -9  -5   -0.33    0.34
   9  -9  -5    0.01    0.29
  -9  -9   5    0.42    0.44
  -9   9   5    0.19    0.34
   7  -9  -5    0.05    0.36
  -7  -9   5    0.24    0.39
   7  -9  -5    0.19    0.36
  -7   9   5    0.16    0.32
  -5  -9   5   -0.09    0.33
   5  -9  -5    0.51    0.39
   5  -9  -5    0.20    0.36
   5  -9  -5    0.17    0.37
   3  -9  -5   -0.35    0.25
  -3  -9   5    0.28    0.38
   3  -9  -5    0.19    0.32
   1  -9  -5   -0.08    0.31
  -1  -9   5   -0.17    0.31
   1  -9  -5    0.10    0.32
  -1  -9   5   -0.16    0.41
   1  -9   5   -0.26    0.40
   1  -9   5   -0.19    0.30
  -1  -9  -5    0.17    0.33
 -46   0   6    0.60    0.38
 -44   0   6   -0.41    0.27
 -42   0   6    2.68    0.58
 -40   0   6   14.26    1.24
 -40   0   6   14.42    0.84
 -38   0   6   58.19    1.95
 -38   0   6   55.78    2.21
 -36   0   6    1.13    0.41
 -36   0   6    0.52    0.27
 -34   0   6   18.19    1.07
 -34   0   6   19.36    0.92
 -32   0   6    0.13    0.17
 -32   0   6    0.08    0.21
 -30   0   6    0.12    0.14
 -30   0   6    0.02    0.17
 -28   0   6    5.04    0.57
 -28   0   6    4.26    0.43
 -26   0   6   26.87    0.99
 -26   0   6   23.86    1.07
 -24   0   6   16.09    0.79
 -24   0   6   14.94    0.68
 -22   0   6   48.51    1.57
 -22   0   6   47.98    1.48
 -20   0   6   27.70    0.93
 -20   0   6   25.81    0.99
 -18   0   6    2.42    0.25
 -18   0   6    2.81    0.34
 -16   0   6   86.78    2.34
 -16   0   6   87.22    2.32
 -14   0   6   49.69    1.40
 -14   0   6   48.54    1.43
 -12   0   6   39.05    1.12
 -12   0   6   38.50    1.15
 -10   0   6   62.41    1.65
  10   0  -6   63.05    1.65
 -10   0   6   60.56    1.65
   8   0  -6    0.00    0.07
  -8   0   6    0.07    0.08
  -8   0   6    0.05    0.08
  -6   0   6  296.44    7.01
  -6   0   6  299.33    7.22
  -4   0   6    1.08    0.15
  -4   0   6    1.20    0.17
  -4   0   6    1.24    0.14
   4   0  -6    1.15    0.16
   2   0  -6    0.71    0.13
  -2   0   6    0.61    0.16
   2   0  -6    0.54    0.12
   2   0  -6    0.62    0.12
  -2   0   6    0.55    0.11
   0   0   6    1.93    0.19
   0   0  -6    1.49    0.19
   0   0  -6    1.97    0.21
   0   0   6    1.20    0.21
   2   0   6    2.69    0.28
   2   0   6    3.81    0.26
  -2   0  -6    3.74    0.31
   4   0   6  116.39    3.15
   4   0   6  116.81    2.99
  -4   0  -6  123.46    3.05
   6   0   6    0.98    0.21
  -6   0  -6    1.19    0.20
   6   0   6    0.99    0.19
  -8   0  -6    2.69    0.31
   8   0   6    2.64    0.34
   8   0   6    2.62    0.28
  10   0   6  107.25    3.00
 -10   0  -6  103.59    2.87
  10   0   6  107.56    2.82
 -12   0  -6  154.57    4.01
  12   0   6  150.17    3.93
  14   0   6   23.38    0.93
 -14   0  -6   24.39    1.01
  16   0   6    3.98    0.45
 -16   0  -6    4.57    0.51
  18   0   6    1.42    0.32
 -18   0  -6    0.80    0.26
 -20   0  -6    2.58    0.42
  20   0   6    3.31    0.46
  22   0   6    3.37    0.48
 -22   0  -6    5.58    0.65
 -24   0  -6    1.03    0.33
 -26   0  -6    0.75    0.34
 -28   0  -6    0.54    0.30
 -30   0  -6    0.51    0.33
 -32   0  -6    2.14    0.54
 -34   0  -6    1.04    0.45
 -36   0  -6    1.32    0.48
 -47  -1   6    0.03    0.33
 -47   1   6   -0.06    0.31
 -45  -1   6    0.54    0.40
 -45   1   6   -0.04    0.29
 -43  -1   6    1.36    0.36
 -43  -1   6    1.20    0.46
 -43   1   6    1.36    0.47
 -41  -1   6    2.43    0.54
 -41  -1   6    1.74    0.41
 -41   1   6    1.77    0.49
 -39  -1   6    0.68    0.37
 -39  -1   6    0.02    0.22
 -39   1   6    0.34    0.30
 -37  -1   6    1.49    0.45
 -37  -1   6    0.49    0.30
 -37   1   6   -0.08    0.29
 -35  -1   6   -0.08    0.25
 -35  -1   6   -0.25    0.19
 -35   1   6    0.28    0.33
 -35   1   6    0.25    0.15
 -33  -1   6    0.37    0.24
 -33  -1   6    0.60    0.31
 -33   1   6    0.64    0.18
 -33   1   6    0.31    0.30
 -31  -1   6    0.02    0.17
 -31  -1   6    0.35    0.25
 -31   1   6   -0.03    0.20
 -31   1   6    0.05    0.09
 -29  -1   6    0.01    0.15
 -29  -1   6   -0.20    0.12
 -29   1   6   -0.01    0.18
 -29   1   6    0.04    0.09
 -27  -1   6    0.00    0.13
 -27  -1   6    0.00    0.14
 -27   1   6    0.02    0.08
 -27   1   6    0.01    0.15
 -25  -1   6    1.81    0.33
 -25  -1   6    2.28    0.35
  25  -1  -6    1.86    0.29
 -25   1   6    2.12    0.38
 -25   1   6    2.44    0.23
  23  -1  -6    0.00    0.11
 -23  -1   6    0.05    0.13
 -23  -1   6    0.01    0.13
 -23   1   6   -0.01    0.13
 -23   1   6    0.02    0.07
  21  -1  -6    2.35    0.28
 -21  -1   6    1.64    0.28
 -21  -1   6    2.59    0.33
 -21   1   6    2.83    0.22
 -21   1   6    2.64    0.38
  19  -1  -6    0.27    0.14
 -19  -1   6    0.31    0.16
 -19  -1   6    0.52    0.16
  19  -1  -6    0.52    0.12
 -19   1   6    0.64    0.21
 -19   1   6    0.45    0.09
  17  -1  -6    1.57    0.20
 -17  -1   6    1.99    0.25
  17  -1  -6    1.84    0.19
 -17  -1   6    2.11    0.29
 -17   1   6    1.66    0.16
 -17   1   6    1.65    0.28
 -15  -1   6    0.90    0.16
 -15  -1   6    0.91    0.18
  15  -1  -6    1.10    0.16
  15  -1  -6    1.02    0.14
 -15   1   6    1.00    0.21
 -15   1   6    1.15    0.14
  13  -1  -6   21.42    0.66
 -13  -1   6   21.92    0.81
 -13  -1   6   21.30    0.70
  13  -1  -6   21.56    0.67
 -13   1   6   21.59    0.67
 -13   1   6   22.16    0.84
 -11  -1   6    8.25    0.44
  11  -1  -6    8.83    0.36
 -11  -1   6    9.02    0.35
  11  -1  -6    8.53    0.32
 -11   1   6    9.13    0.48
 -11   1   6    9.06    0.38
  11   1  -6    9.27    0.34
 -11   1   6    8.33    0.34
  -9  -1   6    0.11    0.09
  -9  -1   6    0.26    0.07
   9   1  -6    0.23    0.06
  -9   1   6    0.32    0.12
  -9   1   6    0.25    0.14
  -9   1   6    0.35    0.08
  -7  -1   6   59.57    1.42
  -7  -1   6   56.83    1.62
   7  -1  -6   59.07    1.39
  -7   1   6   57.66    1.64
  -7   1   6   57.84    1.61
  -5  -1   6    1.80    0.19
  -5   1   6    1.61    0.22
   5   1  -6    1.72    0.10
  -5   1   6    1.77    0.24
  -3  -1   6   12.58    0.39
  -3  -1   6   13.04    0.49
   3  -1  -6   12.69    0.35
  -3   1   6   11.69    0.56
  -3   1   6   12.70    0.56
   3   1  -6   12.94    0.37
   1  -1  -6    2.55    0.28
  -1  -1   6    2.43    0.27
   1  -1  -6    2.56    0.16
  -1  -1   6    2.37    0.22
  -1  -1   6    2.65    0.17
  -1   1   6    2.45    0.29
   1   1  -6    2.63    0.16
  -1  -1  -6    1.71    0.16
   1  -1   6    2.14    0.28
  -1  -1  -6    1.50    0.23
   1  -1   6    1.96    0.22
  -1   1  -6    2.09    0.19
   1   1   6    1.23    0.23
   3  -1   6   -0.01    0.11
   3  -1   6   -0.03    0.11
  -3  -1  -6    0.00    0.10
   3   1   6    0.15    0.13
  -3   1  -6    0.05    0.07
  -5  -1  -6    4.80    0.44
   5  -1   6    4.21    0.39
   5  -1   6    4.12    0.33
  -5   1  -6    4.86    0.31
   5   1   6    4.45    0.44
   7  -1   6    5.48    0.37
  -7  -1  -6    5.45    0.47
   7  -1   6    5.00    0.43
  -7   1  -6    5.34    0.35
   7   1   6    5.50    0.52
  -9  -1  -6    1.20    0.25
   9  -1   6    0.76    0.19
   9  -1   6    0.87    0.23
  -9   1  -6    0.93    0.20
 -11  -1  -6    1.38    0.27
  11  -1   6    0.80    0.21
  11  -1   6    1.25    0.27
 -11   1  -6    1.14    0.23
  13  -1   6    0.09    0.16
 -13  -1  -6    0.15    0.15
  13  -1   6    0.06    0.14
 -13   1  -6   -0.05    0.11
  15  -1   6    1.12    0.26
  15  -1   6    1.11    0.28
 -15  -1  -6    1.02    0.27
 -15   1  -6    0.97    0.26
 -17  -1  -6    0.25    0.19
  17  -1   6   -0.03    0.20
 -17   1  -6    0.47    0.20
 -19  -1  -6    0.90    0.29
  19  -1   6    0.90    0.29
 -19   1  -6    0.48    0.22
  21  -1   6    0.08    0.20
 -21  -1  -6    0.40    0.24
 -21   1  -6    0.40    0.23
 -23  -1  -6    0.11    0.20
  23  -1   6    0.19    0.26
 -23   1  -6    0.32    0.22
  25  -1   6    0.26    0.28
 -25  -1  -6    1.33    0.35
 -25   1  -6    0.47    0.30
 -27  -1  -6    0.10    0.23
  27  -1   6   -0.11    0.22
 -27   1  -6    0.07    0.23
 -29  -1  -6    1.43    0.45
  29  -1   6    1.06    0.37
 -29   1  -6    1.59    0.46
 -31  -1  -6    0.03    0.25
 -31   1  -6    0.20    0.30
 -33  -1  -6   -0.05    0.30
 -33   1  -6    0.34    0.29
 -35  -1  -6    0.13    0.31
 -35   1  -6    0.57    0.35
 -46  -2   6    0.32    0.36
 -46  -2   6   -0.12    0.26
 -46   2   6    0.10    0.36
 -44  -2   6    0.68    0.35
 -44  -2   6    0.52    0.39
 -44   2   6    0.55    0.38
 -42  -2   6    1.77    0.48
 -42  -2   6    2.33    0.55
 -42   2   6    2.76    0.63
 -40  -2   6    0.33    0.32
 -40  -2   6    1.32    0.43
 -40   2   6    0.98    0.43
 -38  -2   6    1.20    0.42
 -38  -2   6    1.51    0.42
 -38   2   6    1.43    0.46
  36  -2  -6    2.37    0.48
 -36  -2   6    3.10    0.56
 -36  -2   6    3.16    0.58
 -36   2   6    3.58    0.64
 -34  -2   6   34.96    1.64
  34  -2  -6   38.07    1.49
 -34  -2   6   35.41    1.56
 -34   2   6   38.72    1.72
 -32  -2   6   24.80    1.17
  32  -2  -6   22.89    1.08
 -32  -2   6   23.84    1.26
 -32   2   6   24.53    1.32
  30  -2  -6    1.07    0.29
 -30  -2   6    1.02    0.33
 -30  -2   6    1.19    0.30
 -30   2   6    1.24    0.39
 -28  -2   6    0.07    0.16
 -28  -2   6    0.02    0.14
  28  -2  -6   -0.10    0.17
 -28   2   6    0.30    0.24
 -26  -2   6    0.31    0.21
 -26  -2   6    0.65    0.22
  26  -2  -6    0.72    0.22
 -26   2   6    0.43    0.24
 -24  -2   6    0.16    0.14
 -24  -2   6    0.25    0.17
  24  -2  -6    0.17    0.15
 -24   2   6    0.30    0.07
 -24   2   6    0.21    0.19
 -22  -2   6   10.13    0.68
  22  -2  -6    9.19    0.51
 -22  -2   6    9.31    0.54
 -22   2   6    9.09    0.33
 -22   2   6    9.02    0.63
  20  -2  -6    2.30    0.18
  20  -2  -6    1.97    0.28
 -20  -2   6    2.55    0.32
 -20  -2   6    1.39    0.30
 -20   2   6    1.91    0.16
 -20   2   6    1.65    0.34
 -18  -2   6    1.04    0.19
 -18  -2   6    0.98    0.26
  18  -2  -6    0.95    0.19
  18  -2  -6    1.31    0.14
 -18   2   6    0.48    0.22
 -18   2   6    1.11    0.14
 -16  -2   6    3.71    0.32
  16  -2  -6    3.79    0.21
  16  -2  -6    4.41    0.35
 -16  -2   6    4.18    0.45
 -16   2   6    4.43    0.48
 -16   2   6    3.64    0.24
 -14  -2   6   11.89    0.47
  14  -2  -6   11.96    0.50
 -14  -2   6   12.00    0.66
  14  -2  -6   11.95    0.44
 -14   2   6   11.61    0.47
 -14   2   6   12.39    0.66
 -12  -2   6   32.93    0.92
 -12  -2   6   33.52    1.22
  12  -2  -6   31.59    0.98
  12   2  -6   32.39    0.95
 -12   2   6   33.13    1.20
 -12   2   6   32.85    1.02
 -10  -2   6    1.55    0.14
  10  -2  -6    1.84    0.20
 -10  -2   6    1.81    0.27
  10   2  -6    1.72    0.16
 -10   2   6    1.70    0.29
 -10   2   6    1.52    0.22
  -8  -2   6   38.64    1.00
  -8  -2   6   38.97    0.97
   8  -2  -6   38.54    1.10
  -8  -2   6   40.60    1.30
  -8   2   6   38.07    1.23
  -8   2   6   39.72    1.31
  -6  -2   6   46.44    1.11
  -6  -2   6   46.32    1.44
  -6   2   6   48.25    1.48
  -6   2   6   45.90    1.49
  -4  -2   6  154.93    3.54
  -4  -2   6  154.26    3.94
   4   2  -6  149.57    3.56
  -4   2   6  150.57    3.95
  -4   2   6  154.54    4.04
  -2  -2   6  153.86    3.90
  -2  -2   6  151.21    3.59
   2   2  -6  154.59    3.63
  -2   2   6  149.72    3.96
  -2   2   6  155.77    4.09
   0  -2   6    2.31    0.33
   0  -2   6    2.63    0.17
   0  -2   6    2.12    0.23
   0  -2  -6    2.22    0.31
   0   2  -6    2.39    0.20
  -2  -2  -6   87.48    2.48
   2  -2   6   85.96    2.49
   2  -2   6   89.01    2.31
  -2   2  -6   87.14    2.23
   4  -2   6    0.07    0.10
  -4  -2  -6    0.06    0.13
   4  -2   6    0.29    0.17
  -4   2  -6    0.01    0.07
   6  -2   6   22.27    0.96
  -6  -2  -6   20.11    0.89
   6  -2   6   21.34    0.74
  -6   2  -6   20.46    0.77
  -8  -2  -6   69.79    2.12
   8  -2   6   68.00    1.91
   8  -2   6   69.81    2.12
  -8   2  -6   67.35    1.95
  10  -2   6    0.40    0.21
  10  -2   6    0.07    0.13
 -10  -2  -6    0.12    0.17
 -10   2  -6    0.39    0.17
 -12  -2  -6    0.57    0.22
  12  -2   6    0.11    0.14
  12  -2   6    0.27    0.20
 -12   2  -6    0.23    0.15
  14  -2   6    3.25    0.45
 -14  -2  -6    3.57    0.47
  14  -2   6    3.38    0.35
 -14   2  -6    3.67    0.46
 -16  -2  -6    0.17    0.19
  16  -2   6    0.98    0.30
  16  -2   6    1.27    0.25
 -16   2  -6    0.67    0.24
 -18  -2  -6    0.96    0.29
  18  -2   6    0.86    0.31
 -18   2  -6    1.01    0.29
 -20  -2  -6    0.96    0.31
  20  -2   6    1.60    0.37
 -20   2  -6    1.25    0.33
  22  -2   6    3.10    0.49
 -22  -2  -6    2.84    0.50
 -22   2  -6    4.00    0.59
  24  -2   6    0.15    0.25
 -24  -2  -6    0.19    0.26
 -24   2  -6   -0.10    0.18
  26  -2   6    1.25    0.39
 -26  -2  -6    1.37    0.40
 -26   2  -6    0.87    0.33
  28  -2   6    0.82    0.35
 -28  -2  -6    0.92    0.37
 -28   2  -6    0.34    0.31
  30  -2   6    0.79    0.40
 -30  -2  -6    0.78    0.37
 -30   2  -6    0.82    0.42
 -32  -2  -6    0.12    0.29
  32  -2   6   -0.03    0.27
 -32   2  -6   -0.05    0.31
 -34  -2  -6    0.33    0.35
  34  -2   6   -0.35    0.29
 -34   2  -6    0.35    0.35
 -45  -3   6    0.28    0.34
 -45  -3   6    0.16    0.33
 -45   3   6   -0.13    0.31
 -43  -3   6    0.75    0.38
 -43  -3   6    0.08    0.30
 -43   3   6    0.31    0.36
 -41  -3   6   -0.29    0.24
  41  -3  -6    0.43    0.32
 -41  -3   6   -0.27    0.25
 -41   3   6    0.82    0.44
 -39  -3   6   -0.06    0.25
 -39  -3   6    0.05    0.25
  39  -3  -6    0.10    0.28
 -39   3   6   -0.11    0.27
  37  -3  -6    0.51    0.29
 -37  -3   6    0.55    0.32
 -37  -3   6    0.35    0.29
 -37   3   6    0.81    0.39
 -35  -3   6    2.24    0.53
  35  -3  -6    1.86    0.41
 -35  -3   6    1.90    0.44
 -35   3   6    1.62    0.47
 -33  -3   6    0.35    0.28
  33  -3  -6   -0.28    0.23
 -33  -3   6    0.33    0.26
 -33   3   6    0.10    0.31
  31  -3  -6    6.10    0.60
 -31  -3   6    4.91    0.70
 -31  -3   6    7.15    0.71
 -31   3   6    7.30    0.84
  29  -3  -6    2.58    0.43
 -29  -3   6    1.31    0.37
 -29  -3   6    2.46    0.43
 -29   3   6    2.87    0.55
 -27  -3   6    0.02    0.14
  27  -3  -6    0.18    0.22
 -27  -3   6   -0.01    0.20
 -27   3   6   -0.02    0.20
  25  -3  -6   -0.13    0.16
 -25  -3   6   -0.01    0.15
 -25  -3   6    0.02    0.18
 -25   3   6   -0.08    0.19
 -23  -3   6    0.31    0.24
  23  -3  -6    0.42    0.21
 -23  -3   6    0.10    0.16
 -23   3   6    0.40    0.26
 -21  -3   6    1.60    0.36
  21  -3  -6    1.52    0.29
 -21   3   6    1.97    0.40
 -19  -3   6   14.10    0.86
 -19  -3   6   11.56    0.58
  19  -3  -6   11.96    0.41
  19  -3  -6   11.85    0.62
 -19   3   6   13.36    0.80
  17  -3  -6   10.00    0.41
 -17  -3   6   10.56    0.51
 -17  -3   6   10.49    0.74
  17  -3  -6    9.22    0.56
 -17   3   6   11.63    0.73
 -15  -3   6    0.18    0.17
 -15  -3   6    0.16    0.11
  15  -3  -6    0.28    0.17
 -15   3   6    0.15    0.18
 -13  -3   6   -0.06    0.14
  13  -3  -6   -0.04    0.13
 -13  -3   6    0.35    0.10
 -13   3   6    0.39    0.21
 -11  -3   6    1.78    0.32
 -11  -3   6    2.03    0.21
  11  -3  -6    1.99    0.28
 -11   3   6    1.93    0.36
  -9  -3   6    3.90    0.25
  -9  -3   6    4.34    0.24
   9  -3  -6    4.76    0.40
  -9  -3   6    4.00    0.44
  -9   3   6    3.93    0.47
  -7  -3   6    0.09    0.07
  -7  -3   6    0.07    0.15
  -7  -3   6    0.21    0.09
  -7   3   6    0.10    0.17
  -5  -3   6    2.17    0.31
  -5  -3   6    2.33    0.19
   5   3  -6    2.22    0.20
  -5   3   6    2.01    0.35
  -3  -3   6    5.03    0.25
  -3  -3   6    5.73    0.48
  -3   3   6    5.91    0.57
   3   3  -6    5.01    0.28
  -1  -3   6    0.37    0.10
  -1  -3   6    0.48    0.16
   1   3  -6    0.34    0.11
  -1   3   6    0.45    0.21
  -1  -3  -6    0.63    0.23
   1  -3   6    0.48    0.15
   1  -3   6    0.41    0.23
  -1   3  -6    0.19    0.12
   3  -3   6    0.35    0.13
   3  -3   6    0.57    0.26
  -3  -3  -6    0.01    0.17
  -3   3  -6    0.69    0.17
  -5  -3  -6    3.55    0.45
   5  -3   6    4.30    0.52
   5  -3   6    3.14    0.29
  -5   3  -6    3.90    0.37
   7  -3   6    0.10    0.21
   7  -3   6    0.05    0.10
  -7  -3  -6    0.24    0.18
  -7   3  -6    0.01    0.10
  -9  -3  -6    7.32    0.67
   9  -3   6    6.45    0.38
   9  -3   6    7.80    0.73
  -9   3  -6    7.12    0.48
  11  -3   6    0.43    0.28
  11  -3   6    0.02    0.13
 -11  -3  -6    0.55    0.25
 -11   3  -6    0.19    0.16
 -13  -3  -6    0.29    0.23
  13  -3   6    0.39    0.15
  13  -3   6    0.32    0.25
 -13   3  -6    0.65    0.23
  15  -3   6    0.32    0.15
 -15  -3  -6    0.33    0.24
  15  -3   6    0.33    0.26
 -15   3  -6    0.16    0.19
  17  -3   6    0.03    0.25
  17  -3   6    0.07    0.14
 -17  -3  -6    0.01    0.18
 -17   3  -6    0.15    0.21
 -19  -3  -6   -0.05    0.19
  19  -3   6    0.02    0.30
 -19   3  -6   -0.19    0.15
 -21  -3  -6    1.04    0.35
  21  -3   6    0.78    0.37
 -21   3  -6    1.19    0.37
 -23  -3  -6    0.06    0.24
  23  -3   6   -0.22    0.22
 -23   3  -6    0.31    0.25
 -25  -3  -6   -0.18    0.21
  25  -3   6   -0.05    0.31
 -25   3  -6    0.15    0.26
 -27  -3  -6    1.78    0.48
  27  -3   6    1.85    0.47
 -27   3  -6    2.36    0.51
 -29  -3  -6   -0.42    0.21
  29  -3   6   -0.20    0.24
 -29   3  -6    0.03    0.26
  31  -3   6    0.03    0.25
 -31  -3  -6    0.21    0.30
 -31   3  -6    0.16    0.33
 -33  -3  -6    0.14    0.33
  33  -3   6    0.43    0.34
 -33   3  -6    0.11    0.31
 -42  -4   6    0.08    0.37
 -42  -4   6    0.56    0.32
  42  -4  -6    0.43    0.35
 -42   4   6   -0.25    0.26
 -40  -4   6    0.27    0.31
  40  -4  -6    0.46    0.33
 -40  -4   6    0.20    0.33
 -40   4   6    0.14    0.34
 -38  -4   6    0.84    0.36
  38  -4  -6    0.87    0.38
 -38  -4   6    0.51    0.38
 -38   4   6   -0.15    0.33
  36  -4  -6    1.68    0.40
 -36  -4   6    0.71    0.39
 -36  -4   6    1.49    0.40
 -36   4   6    0.66    0.39
 -34  -4   6    0.71    0.38
 -34  -4   6    0.49    0.28
  34  -4  -6    0.58    0.31
 -34   4   6    0.65    0.41
 -32  -4   6    0.63    0.31
 -32  -4   6    0.89    0.39
  32  -4  -6    0.60    0.31
 -32   4   6    1.13    0.44
  30  -4  -6    0.15    0.23
 -30  -4   6   -0.04    0.23
 -30  -4   6    0.29    0.25
 -30   4   6    0.61    0.37
 -28  -4   6    0.25    0.22
 -28  -4   6    0.62    0.32
  28  -4  -6    0.21    0.25
 -28   4   6    0.26    0.29
 -26  -4   6    0.10    0.23
  26  -4  -6   -0.05    0.24
 -26  -4   6    0.42    0.22
 -26   4   6   -0.21    0.23
 -24  -4   6    4.91    0.54
  24  -4  -6    5.39    0.57
 -24  -4   6    5.11    0.69
 -24   4   6    6.90    0.81
  22  -4  -6    1.20    0.30
 -22  -4   6    0.89    0.33
  22  -4  -6    1.14    0.11
 -22  -4   6    1.17    0.27
 -22   4   6    1.05    0.37
 -20  -4   6    5.08    0.48
  20  -4  -6    5.21    0.31
 -20  -4   6    4.57    0.63
  20  -4  -6    4.98    0.53
 -20   4   6    4.67    0.62
  18  -4  -6   24.19    1.03
 -18  -4   6   22.30    1.20
 -18  -4   6   22.48    0.87
 -18   4   6   19.68    1.10
 -16  -4   6   49.46    1.90
  16  -4  -6   45.92    1.62
 -16  -4   6   47.59    1.47
 -16   4   6   49.67    1.84
  14  -4  -6  153.81    4.14
 -14  -4   6  160.47    4.51
 -14  -4   6  153.77    3.90
 -14   4   6  152.18    4.32
 -12  -4   6   42.68    1.72
  12  -4  -6   43.00    1.49
 -12  -4   6   43.84    1.30
 -12   4   6   44.67    1.68
  10  -4  -6   67.67    2.04
 -10  -4   6   65.24    1.80
 -10  -4   6   67.78    2.26
 -10   4   6   62.39    2.16
  -8  -4   6   16.30    0.88
  -8  -4   6   15.15    0.60
  -8   4   6   16.25    0.90
  -6  -4   6   75.82    2.35
  -6  -4   6   74.04    1.97
  -6   4   6   71.57    2.35
  -4  -4   6    0.32    0.18
  -4   4   6   -0.14    0.20
   4   4  -6    0.07    0.12
  -2  -4   6   31.69    1.23
  -2   4   6   32.88    1.36
   2   4  -6   34.56    1.08
   0  -4  -6    4.10    0.51
   0  -4   6    5.02    0.47
   0   4   6    4.28    0.56
   0   4  -6    5.29    0.42
   2  -4   6    0.60    0.19
   2  -4   6    1.63    0.40
  -2  -4  -6    0.80    0.28
  -2   4  -6    1.24    0.24
   4  -4   6    3.73    0.37
  -4  -4  -6    4.13    0.54
   4  -4   6    3.17    0.51
  -4   4  -6    3.62    0.40
   6  -4   6    2.94    0.31
   6  -4   6    2.40    0.45
  -6  -4  -6    3.19    0.47
  -6   4  -6    2.77    0.37
   8  -4   6    0.58    0.16
  -8  -4  -6    0.66    0.28
   8  -4   6    0.57    0.30
  -8   4  -6    0.38    0.19
  10  -4   6    0.17    0.26
 -10  -4  -6    0.56    0.25
  10  -4   6    0.31    0.15
 -10   4  -6    0.22    0.19
  12  -4   6    2.02    0.26
 -12  -4  -6    2.61    0.48
  12  -4   6    1.85    0.45
 -12   4  -6    1.97    0.37
 -14  -4  -6    0.53    0.28
  14  -4   6    0.09    0.28
  14  -4   6    0.57    0.18
 -14   4  -6    0.39    0.24
 -16  -4  -6   -0.05    0.21
  16  -4   6   -0.04    0.12
  16  -4   6   -0.10    0.26
 -16   4  -6    0.00    0.19
  18  -4   6    1.37    0.41
 -18  -4  -6    2.58    0.52
 -18   4  -6    3.15    0.52
 -20  -4  -6    7.75    0.83
  20  -4   6    6.74    0.78
 -20   4  -6    6.56    0.77
 -22  -4  -6    7.51    0.87
  22  -4   6    7.23    0.81
 -22   4  -6    8.59    0.91
 -24  -4  -6    7.27    0.85
  24  -4   6    8.12    0.85
 -24   4  -6    6.48    0.82
  26  -4   6    5.28    0.73
 -26  -4  -6    5.01    0.74
 -26   4  -6    5.78    0.80
  28  -4   6    0.16    0.35
 -28  -4  -6   -0.32    0.20
 -28   4  -6   -0.02    0.25
 -30  -4  -6    0.30    0.36
  30  -4   6    1.11    0.43
 -30   4  -6    0.11    0.29
  39  -5  -6    0.14    0.27
 -39  -5   6    0.32    0.32
 -39  -5   6    0.30    0.33
 -39   5   6   -0.16    0.28
  37  -5  -6    0.58    0.35
 -37  -5   6   -0.09    0.33
 -37  -5   6    0.16    0.27
 -37   5   6   -0.13    0.23
 -35  -5   6    0.33    0.33
 -35  -5   6    0.58    0.35
  35  -5  -6    0.82    0.36
 -35   5   6    0.70    0.42
  33  -5  -6    0.41    0.32
 -33  -5   6   -0.23    0.23
 -33  -5   6    0.11    0.26
 -33   5   6    0.12    0.33
 -31  -5   6    0.08    0.23
  31  -5  -6    0.08    0.24
 -31  -5   6    0.35    0.30
 -31   5   6    0.06    0.29
  29  -5  -6    2.96    0.52
 -29  -5   6    2.85    0.45
 -29  -5   6    4.52    0.78
 -29   5   6    2.76    0.62
 -27  -5   6   -0.22    0.16
 -27  -5   6   -0.12    0.24
  27  -5  -6    0.14    0.27
 -27   5   6    0.21    0.29
 -25  -5   6    0.21    0.25
 -25  -5   6    0.26    0.21
  25  -5  -6    0.19    0.25
 -25   5   6    0.34    0.34
  23  -5  -6    0.36    0.11
  23  -5  -6    0.52    0.29
 -23  -5   6    0.52    0.32
 -23  -5   6    0.35    0.21
 -23   5   6    0.51    0.37
  21  -5  -6    0.27    0.28
  21  -5  -6   -0.13    0.10
 -21  -5   6   -0.03    0.14
 -21  -5   6   -0.05    0.21
 -21   5   6   -0.19    0.21
 -19  -5   6   -0.01    0.15
  19  -5  -6    0.06    0.25
 -19  -5   6   -0.23    0.19
 -19   5   6    0.07    0.22
 -17  -5   6    0.76    0.22
  17  -5  -6    0.43    0.30
 -17  -5   6    0.82    0.33
 -17   5   6    0.43    0.31
  15  -5  -6   -0.11    0.22
 -15  -5   6    0.10    0.14
 -15  -5   6   -0.19    0.17
 -15   5   6    0.03    0.23
 -13  -5   6   -0.03    0.14
 -13  -5   6   -0.07    0.24
  13  -5  -6    0.07    0.23
 -13   5   6   -0.25    0.22
  11  -5  -6   -0.17    0.19
 -11  -5   6   -0.02    0.13
 -11  -5   6   -0.06    0.17
 -11   5   6   -0.18    0.20
  -9  -5   6    0.10    0.13
  -9  -5   6   -0.02    0.17
   9  -5  -6    0.08    0.21
  -9   5   6    0.09    0.20
  -7  -5   6    0.22    0.24
  -7  -5   6    0.17    0.15
  -7   5   6   -0.16    0.20
  -5  -5   6    0.16    0.20
  -5   5   6   -0.03    0.20
   5   5  -6    0.06    0.14
  -3  -5   6    1.99    0.38
   3   5  -6    1.98    0.30
  -3   5   6    1.25    0.36
  -1  -5   6    0.19    0.20
  -1   5   6    0.56    0.26
   1   5  -6    0.35    0.17
   1  -5   6    0.55    0.31
  -1  -5  -6   -0.33    0.16
   1  -5   6    0.09    0.15
  -1   5  -6    0.01    0.14
   3  -5   6    2.95    0.56
   3  -5   6    3.62    0.44
  -3  -5  -6    2.76    0.50
  -3   5  -6    2.90    0.40
   5  -5   6    0.53    0.38
  -5  -5  -6    0.01    0.20
   5  -5   6    0.61    0.20
  -5   5  -6    0.34    0.20
  -7  -5  -6    2.55    0.48
   7  -5   6    1.65    0.28
   7  -5   6    3.25    0.58
  -7   5  -6    2.52    0.41
   9  -5   6    0.01    0.14
  -9  -5  -6   -0.15    0.19
   9  -5   6    0.40    0.36
  -9   5  -6    0.28    0.21
 -11  -5  -6    0.76    0.31
  11  -5   6    0.63    0.35
  11  -5   6    0.54    0.18
 -11   5  -6    0.26    0.22
 -13  -5  -6    0.81    0.35
  13  -5   6    0.36    0.35
  13  -5   6    0.94    0.22
 -13   5  -6    0.83    0.32
 -15  -5  -6   -0.13    0.21
  15  -5   6   -0.39    0.24
 -15   5  -6    0.11    0.23
 -17  -5  -6    0.00    0.23
  17  -5   6    0.25    0.32
 -17   5  -6    0.20    0.25
  19  -5   6    0.51    0.36
 -19  -5  -6    0.02    0.26
 -19   5  -6    0.19    0.28
  21  -5   6    0.54    0.34
 -21  -5  -6    0.60    0.33
 -21   5  -6   -0.21    0.22
  23  -5   6    0.01    0.31
 -23  -5  -6    0.27    0.29
 -23   5  -6    0.12    0.26
 -25  -5  -6   -0.08    0.29
  25  -5   6    0.25    0.34
 -25   5  -6    0.25    0.32
  27  -5   6    0.60    0.39
 -27  -5  -6    0.58    0.38
 -27   5  -6    0.55    0.38
 -29  -5  -6    0.05    0.30
  29  -5   6   -0.44    0.33
 -29   5  -6    0.31    0.30
  36  -6  -6    0.13    0.34
 -36  -6   6    0.44    0.33
 -36  -6   6    0.53    0.49
 -36   6   6    0.38    0.41
  34  -6  -6    3.74    0.64
 -34  -6   6    2.95    0.76
 -34  -6   6    2.25    0.51
 -34   6   6    2.58    0.64
 -32  -6   6    0.04    0.36
  32  -6  -6    0.36    0.34
 -32  -6   6    0.35    0.30
 -32   6   6    0.55    0.41
 -30  -6   6    0.16    0.26
 -30  -6   6    0.05    0.28
  30  -6  -6   -0.08    0.28
 -30   6   6    0.15    0.32
  28  -6  -6    0.40    0.31
 -28  -6   6    0.34    0.37
 -28  -6   6    0.64    0.29
 -28   6   6    0.11    0.33
 -26  -6   6    0.10    0.22
 -26  -6   6   -0.29    0.28
  26  -6  -6    0.62    0.32
 -26   6   6    0.04    0.32
 -24  -6   6    1.48    0.35
  24  -6  -6    0.95    0.36
 -24  -6   6    0.43    0.40
 -24   6   6    1.79    0.49
 -22  -6   6    0.59    0.25
  22  -6  -6    0.37    0.30
 -22  -6   6    0.43    0.39
 -22   6   6    0.14    0.31
  20  -6  -6    5.36    0.70
 -20  -6   6    5.45    0.80
 -20  -6   6    5.60    0.57
  20  -6  -6    5.47    0.53
 -20   6   6    6.27    0.86
 -18  -6   6    8.79    1.00
  18  -6  -6   11.56    0.99
 -18  -6   6   11.73    0.70
 -18   6   6    9.53    1.01
 -16  -6   6    3.85    0.47
  16  -6  -6    2.76    0.53
 -16  -6   6    3.31    0.64
 -16   6   6    4.35    0.68
  14  -6  -6    1.25    0.40
 -14  -6   6    1.08    0.39
 -14  -6   6    0.50    0.23
 -14   6   6    0.57    0.38
 -12  -6   6   -0.02    0.26
 -12  -6   6    0.19    0.17
  12  -6  -6   -0.22    0.22
 -12   6   6   -0.22    0.23
 -10  -6   6    0.35    0.32
  10  -6  -6    0.20    0.31
 -10  -6   6    0.65    0.23
 -10   6   6    0.50    0.31
  -8  -6   6    0.33    0.25
  -8  -6   6    0.56    0.22
  -8   6   6    0.50    0.30
  -6  -6   6    0.47    0.22
  -6  -6   6    0.21    0.28
  -6   6   6    0.35    0.27
  -4  -6   6    4.13    0.60
  -4   6   6    4.76    0.67
   4   6  -6    4.70    0.51
  -2  -6   6    0.35    0.27
  -2   6   6    0.52    0.31
   2   6  -6    0.80    0.26
   0  -6   6   -0.19    0.15
   0  -6  -6    0.43    0.28
   0   6  -6    0.31    0.21
  -2  -6  -6    0.50    0.34
   2  -6   6    0.48    0.24
   2  -6   6    0.13    0.38
  -2   6  -6    0.51    0.25
  -4  -6  -6    1.85    0.44
   4  -6   6    2.61    0.42
   4  -6   6    2.85    0.62
  -4   6  -6    2.71    0.45
  -6  -6  -6    3.57    0.60
   6  -6   6    3.90    0.71
   6  -6   6    4.87    0.52
  -6   6  -6    5.84    0.64
  -8  -6  -6   15.14    1.00
   8  -6   6   13.94    0.73
   8  -6   6   13.17    1.21
  -8   6  -6   12.88    0.86
 -10  -6  -6    3.85    0.65
  10  -6   6    3.92    0.41
  10  -6   6    5.26    0.82
 -10   6  -6    3.57    0.55
  12  -6   6    1.26    0.49
  12  -6   6    0.97    0.24
 -12  -6  -6    0.66    0.36
 -12   6  -6    1.10    0.37
 -14  -6  -6    0.00    0.26
  14  -6   6   -0.27    0.33
 -14   6  -6    0.13    0.24
 -16  -6  -6   -0.03    0.25
  16  -6   6    0.05    0.34
 -16   6  -6    0.46    0.30
 -18  -6  -6    0.65    0.39
  18  -6   6    0.93    0.45
 -18   6  -6    0.12    0.27
 -20  -6  -6    0.34    0.37
  20  -6   6   -0.40    0.33
 -20   6  -6   -0.01    0.32
 -22  -6  -6    0.65    0.34
  22  -6   6    1.60    0.53
 -22   6  -6    0.58    0.35
  24  -6   6    0.45    0.38
 -24  -6  -6   -0.06    0.34
 -24   6  -6    0.33    0.35
 -31  -7   6    0.32    0.42
 -31  -7   6    0.02    0.25
  31  -7  -6   -0.13    0.31
 -31   7   6   -0.13    0.30
 -29  -7   6   -0.27    0.25
 -29  -7   6    0.21    0.27
  29  -7  -6    0.02    0.36
 -29   7   6   -0.31    0.24
 -27  -7   6   -0.21    0.23
 -27  -7   6    0.69    0.43
  27  -7  -6    0.17    0.34
 -27   7   6   -0.42    0.23
  25  -7  -6    0.43    0.35
 -25  -7   6   -0.16    0.28
 -25  -7   6    0.52    0.26
 -25   7   6    0.62    0.44
  23  -7  -6    0.56    0.33
 -23  -7   6   -0.37    0.27
 -23  -7   6    0.26    0.25
 -23   7   6   -0.07    0.31
 -21  -7   6    0.55    0.27
 -21  -7   6    0.04    0.33
  21  -7  -6    0.02    0.31
 -21   7   6    0.10    0.33
 -19  -7   6    0.44    0.37
  19  -7  -6   -0.50    0.24
 -19  -7   6    0.07    0.21
 -19   7   6   -0.17    0.27
  17  -7  -6    1.19    0.35
 -17  -7   6    0.61    0.26
 -17  -7   6    0.37    0.36
  17  -7  -6    0.32    0.34
 -17   7   6    1.04    0.47
 -15  -7   6    0.48    0.35
  15  -7  -6   -0.01    0.28
 -15  -7   6    0.12    0.19
 -15   7   6    0.35    0.35
  13  -7  -6    0.29    0.31
 -13  -7   6   -0.08    0.31
 -13  -7   6    0.04    0.20
 -13   7   6   -0.28    0.23
  11  -7  -6    0.08    0.27
 -11  -7   6    0.26    0.27
 -11  -7   6   -0.17    0.17
 -11   7   6   -0.01    0.22
   9  -7  -6    0.15    0.29
  -9  -7   6    0.17    0.17
  -9  -7   6    0.86    0.37
  -9   7   6    0.06    0.30
  -7  -7   6    0.14    0.27
  -7  -7   6    0.47    0.18
  -7   7   6    0.50    0.34
  -5  -7   6    0.39    0.23
  -5  -7   6    0.18    0.30
  -5   7   6   -0.24    0.23
  -3  -7   6    0.15    0.19
  -3  -7   6   -0.02    0.25
   3   7  -6    0.19    0.21
  -3   7   6    0.10    0.27
  -1  -7   6   -0.23    0.24
   1  -7  -6   -0.40    0.19
   1   7  -6    0.21    0.20
  -1  -7  -6    0.00    0.24
   1  -7   6   -0.15    0.29
   1  -7   6    0.23    0.27
  -1   7  -6    0.06    0.19
  -3  -7  -6   -0.35    0.17
   3  -7   6    0.08    0.22
   3  -7   6    0.37    0.35
  -3   7  -6    0.19    0.23
  -5  -7  -6    0.03    0.28
   5  -7   6   -0.01    0.32
   5  -7   6   -0.08    0.22
  -5   7  -6    0.13    0.24
   7  -7   6    1.01    0.31
  -7  -7  -6    0.34    0.32
   7  -7   6   -0.08    0.33
  -7   7  -6    0.28    0.30
   9  -7   6    0.01    0.32
  -9  -7  -6    0.66    0.36
   9  -7   6    0.52    0.25
  -9   7  -6    0.67    0.34
 -11  -7  -6    0.59    0.39
  11  -7   6    0.51    0.39
 -11   7  -6    0.22    0.30
  13  -7   6    1.72    0.58
 -13  -7  -6    1.25    0.47
 -13   7  -6    1.26    0.42
 -15  -7  -6    0.06    0.34
  15  -7   6    0.40    0.45
 -15   7  -6   -0.15    0.24
  17  -7   6   -0.48    0.30
 -17  -7  -6   -0.12    0.33
 -17   7  -6    0.43    0.38
 -19  -7  -6   -0.36    0.33
  19  -7   6    0.18    0.42
 -19   7  -6   -0.20    0.28
  24  -8  -6    0.17    0.40
 -24  -8   6    0.11    0.38
 -24   8   6    0.30    0.36
  22  -8  -6    1.47    0.49
 -22  -8   6    1.33    0.60
 -22   8   6    1.38    0.53
 -20  -8   6    0.22    0.45
  20  -8  -6    0.05    0.36
 -20   8   6    0.09    0.36
  18  -8  -6    0.83    0.45
 -18  -8   6   -0.07    0.36
 -18   8   6   -0.24    0.31
 -16  -8   6    0.02    0.34
  16  -8  -6    0.08    0.36
 -16   8   6    0.14    0.35
  14  -8  -6   -0.21    0.33
 -14  -8   6    0.63    0.41
  14  -8  -6    0.11    0.24
 -14   8   6   -0.06    0.31
  12  -8  -6    0.53    0.37
  12  -8  -6    0.09    0.22
 -12  -8   6   -0.32    0.24
 -12   8   6   -0.12    0.31
 -10  -8   6   -0.03    0.33
  10  -8  -6    0.01    0.31
 -10   8   6   -0.25    0.21
  -8  -8   6   -0.02    0.31
   8  -8  -6   -0.12    0.26
  -8   8   6   -0.08    0.24
  -6  -8   6   -0.11    0.29
   6  -8  -6    0.23    0.30
  -6   8   6   -0.27    0.21
  -4  -8   6   -0.42    0.25
   4  -8  -6   -0.22    0.26
  -4   8   6   -0.44    0.23
   2  -8  -6    0.28    0.34
  -2  -8   6   -0.42    0.27
   0  -8   6   -0.44    0.25
   0  -8   6    0.09    0.28
   0  -8  -6    0.43    0.37
   2  -8   6   -0.78    0.28
  -2  -8  -6    0.20    0.31
   2  -8   6   -0.13    0.23
  -4  -8  -6    0.21    0.37
   4  -8   6    0.61    0.32
   4  -8   6    0.00    0.35
  -6  -8  -6    0.16    0.34
   6  -8   6    0.55    0.47
   6  -8   6    0.60    0.33
  -8  -8  -6    0.16    0.33
   8  -8   6    1.27    0.53
  10  -8   6    3.21    0.73
 -10  -8  -6    2.69    0.65
  12  -8   6    0.56    0.46
 -12  -8  -6    1.10    0.48
  11  -9  -6   -0.17    0.31
  11  -9  -6    0.10    0.33
 -11  -9   6   -0.27    0.32
   9  -9  -6    0.00    0.33
  -9  -9   6   -0.28    0.37
   9  -9  -6   -0.01    0.33
  -9   9   6    0.21    0.34
   7  -9  -6    0.22    0.35
   7  -9  -6    1.32    0.47
  -7  -9   6   -0.03    0.33
  -7   9   6   -0.03    0.29
   5  -9  -6    0.69    0.42
  -5  -9   6    0.37    0.40
   5  -9  -6    0.16    0.38
   3  -9  -6    0.01    0.35
  -3  -9   6    0.19    0.40
  -3  -9   6   -0.01    0.33
  -1  -9   6    0.42    0.36
  -1  -9   6    0.15    0.46
   1  -9  -6   -0.23    0.33
 -48   0   7   -0.01    0.33
 -46   0   7   -0.03    0.29
 -44   0   7    0.22    0.30
 -42   0   7   -0.19    0.26
 -40   0   7    0.09    0.22
 -40   0   7    0.43    0.33
 -38   0   7   -0.18    0.20
 -38   0   7    0.20    0.32
 -36   0   7   -0.23    0.18
 -36   0   7    0.02    0.27
 -34   0   7   -0.19    0.24
 -34   0   7   -0.45    0.14
 -32   0   7   -0.02    0.14
 -32   0   7   -0.18    0.16
 -30   0   7    0.04    0.17
 -30   0   7    0.33    0.15
 -28   0   7   -0.05    0.12
 -28   0   7   -0.06    0.16
 -26   0   7    0.03    0.10
 -26   0   7   -0.11    0.13
 -24   0   7    0.01    0.10
 -24   0   7    0.23    0.16
 -22   0   7   -0.03    0.13
 -22   0   7   -0.03    0.11
 -20   0   7    0.00    0.11
 -20   0   7    0.08    0.10
 -18   0   7    0.02    0.08
 -18   0   7    0.05    0.11
 -16   0   7    0.05    0.08
 -16   0   7    0.10    0.11
 -14   0   7    0.04    0.08
 -14   0   7   -0.06    0.09
 -12   0   7   -0.04    0.09
 -12   0   7   -0.04    0.06
 -10   0   7    0.01    0.09
 -10   0   7    0.11    0.08
  10   0  -7   -0.08    0.06
  -8   0   7   -0.06    0.08
  -8   0   7    0.11    0.08
   8   0  -7    0.03    0.08
   6   0  -7   -0.05    0.11
  -6   0   7    0.32    0.13
  -6   0   7    0.21    0.14
  -4   0   7    0.12    0.12
   4   0  -7   -0.05    0.08
  -4   0   7   -0.13    0.07
  -4   0   7   -0.07    0.08
   2   0  -7    0.03    0.09
  -2   0   7    0.12    0.15
  -2   0   7    0.12    0.09
   2   0  -7    0.01    0.08
   0   0   7   -0.06    0.12
   0   0   7    0.10    0.10
   0   0  -7    0.11    0.09
   2   0   7   -0.15    0.08
  -2   0  -7   -0.02    0.09
   2   0   7   -0.05    0.11
  -4   0  -7   -0.06    0.07
   4   0   7    0.01    0.12
   4   0   7   -0.16    0.08
  -6   0  -7    0.12    0.12
   6   0   7    0.13    0.14
   6   0   7    0.06    0.11
   8   0   7    0.10    0.17
   8   0   7    0.34    0.16
  -8   0  -7   -0.03    0.16
  10   0   7    0.02    0.12
  10   0   7   -0.07    0.16
 -10   0  -7    0.20    0.16
  12   0   7    0.04    0.16
 -12   0  -7   -0.05    0.13
  12   0   7    0.06    0.14
 -14   0  -7   -0.02    0.14
  14   0   7   -0.05    0.14
  16   0   7   -0.04    0.18
 -16   0  -7   -0.04    0.14
 -18   0  -7    0.01    0.16
  18   0   7    0.09    0.17
 -20   0  -7   -0.18    0.14
  20   0   7   -0.29    0.13
  22   0   7    0.26    0.22
 -22   0  -7    0.02    0.19
 -24   0  -7    0.00    0.24
 -26   0  -7   -0.02    0.23
 -28   0  -7   -0.38    0.21
 -30   0  -7   -0.36    0.19
 -32   0  -7   -0.04    0.24
 -34   0  -7   -0.22    0.31
 -47  -1   7    0.79    0.42
 -47   1   7    0.90    0.43
 -45  -1   7   -0.02    0.25
 -45  -1   7    0.37    0.37
 -45   1   7    0.29    0.34
 -43  -1   7   -0.34    0.27
 -43  -1   7    0.05    0.20
 -43   1   7    0.29    0.34
 -41  -1   7   -0.03    0.21
 -41  -1   7    0.45    0.31
 -41   1   7    0.02    0.29
 -39  -1   7    0.33    0.34
 -39  -1   7    0.34    0.24
 -39   1   7    0.02    0.28
 -37  -1   7    0.54    0.25
 -37  -1   7    0.73    0.37
 -37   1   7    0.17    0.15
 -37   1   7    0.20    0.35
 -35  -1   7   -0.02    0.21
 -35  -1   7   -0.09    0.24
 -35   1   7   -0.06    0.12
 -35   1   7    0.05    0.28
 -33  -1   7    4.37    0.59
 -33  -1   7    3.81    0.51
 -33   1   7    4.52    0.63
 -33   1   7    5.02    0.39
 -31  -1   7    0.26    0.19
 -31  -1   7    0.22    0.22
 -31   1   7    0.52    0.29
 -31   1   7    0.46    0.14
 -29  -1   7    1.55    0.32
 -29  -1   7    1.42    0.33
 -29   1   7    1.98    0.40
 -29   1   7    1.47    0.20
 -27  -1   7    1.32    0.29
 -27  -1   7    1.15    0.26
 -27   1   7    1.50    0.19
 -27   1   7    1.15    0.31
 -25  -1   7    1.44    0.30
 -25  -1   7    1.44    0.28
 -25   1   7    1.89    0.20
 -25   1   7    1.04    0.28
 -23  -1   7   13.77    0.67
 -23  -1   7   12.76    0.70
 -23   1   7   11.49    0.70
 -23   1   7   14.26    0.51
  21  -1  -7   49.60    1.46
 -21  -1   7   49.98    1.62
 -21  -1   7   48.54    1.53
 -21   1   7   49.00    1.36
 -21   1   7   48.16    1.62
  19  -1  -7   10.57    0.47
 -19  -1   7   10.81    0.53
 -19  -1   7   10.65    0.58
 -19   1   7   10.20    0.41
 -19   1   7    9.58    0.58
 -17  -1   7    0.18    0.11
 -17  -1   7    0.12    0.10
  17  -1  -7    0.02    0.09
 -17   1   7    0.10    0.08
 -17   1   7    0.33    0.16
 -15  -1   7    3.56    0.35
  15  -1  -7    3.32    0.23
 -15  -1   7    3.75    0.30
 -15   1   7    3.45    0.24
 -15   1   7    3.20    0.36
  13  -1  -7   44.28    1.17
 -13  -1   7   45.30    1.23
 -13  -1   7   44.36    1.37
 -13   1   7   43.43    1.18
 -13   1   7   44.28    1.39
 -13   1   7   44.58    1.25
 -11  -1   7   63.71    1.66
 -11  -1   7   65.37    1.85
  11  -1  -7   65.04    1.61
 -11   1   7   64.18    1.86
  11   1  -7   66.60    1.64
 -11   1   7   66.28    1.77
 -11   1   7   64.50    1.62
  -9  -1   7   46.93    1.36
  -9  -1   7   45.95    1.18
  -9   1   7   47.46    1.34
   9   1  -7   48.11    1.16
  -9   1   7   40.95    1.13
  -9   1   7   46.15    1.39
  -7  -1   7    5.65    0.21
  -7  -1   7    5.56    0.32
  -7   1   7    5.78    0.39
  -7   1   7    5.22    0.37
   7   1  -7    5.09    0.20
   5  -1  -7    2.39    0.10
  -5  -1   7    1.85    0.21
   5   1  -7    1.96    0.14
  -5   1   7    2.16    0.28
   5   1  -7    2.36    0.13
  -5   1   7    2.69    0.31
   3  -1  -7   40.37    1.03
  -3  -1   7   40.22    1.26
  -3  -1   7   41.22    1.08
  -3  -1   7   40.95    1.20
  -3   1   7   42.76    1.29
  -3   1   7   41.87    1.32
   3   1  -7   41.09    1.06
  -1  -1   7    6.31    0.39
  -1  -1   7    5.62    0.34
   1  -1  -7    5.29    0.24
  -1  -1   7    5.66    0.27
   1  -1  -7    5.22    0.36
   1   1  -7    5.32    0.25
  -1   1   7    4.87    0.42
   1  -1   7   -0.04    0.10
  -1  -1  -7    0.04    0.10
   1  -1   7    0.09    0.13
  -1   1  -7    0.24    0.09
   1   1   7    0.00    0.12
   3  -1   7   77.32    2.20
   3  -1   7   80.49    2.18
  -3  -1  -7   78.42    2.22
   3   1   7   79.23    2.35
  -3   1  -7   79.70    2.07
   5  -1   7    1.40    0.23
   5  -1   7    1.61    0.26
  -5  -1  -7    1.55    0.27
  -5   1  -7    1.81    0.23
   5   1   7    1.51    0.30
   7  -1   7    0.34    0.17
  -7  -1  -7    0.00    0.12
   7  -1   7    0.19    0.15
  -7   1  -7    0.46    0.16
   7   1   7    0.59    0.23
  -9  -1  -7   12.13    0.66
   9  -1   7   12.00    0.64
   9  -1   7   12.13    0.62
  -9   1  -7   12.47    0.61
  11  -1   7    5.12    0.47
  11  -1   7    4.85    0.48
 -11  -1  -7    5.41    0.52
 -11   1  -7    4.57    0.45
  13  -1   7    1.23    0.28
  13  -1   7    0.64    0.22
 -13  -1  -7    0.60    0.23
 -13   1  -7    1.27    0.27
  15  -1   7    0.10    0.16
 -15  -1  -7    0.20    0.17
  15  -1   7    0.00    0.17
 -15   1  -7    0.31    0.18
  17  -1   7    0.34    0.23
 -17  -1  -7    0.47    0.23
 -17   1  -7    0.63    0.24
  19  -1   7   -0.11    0.18
 -19  -1  -7   -0.12    0.15
 -19   1  -7   -0.31    0.12
  21  -1   7    0.32    0.24
 -21  -1  -7    0.08    0.20
 -21   1  -7    0.53    0.24
 -23  -1  -7    0.14    0.22
  23  -1   7    0.05    0.22
 -23   1  -7    0.36    0.24
 -25  -1  -7    0.16    0.21
  25  -1   7    0.35    0.25
 -25   1  -7    0.25    0.27
  27  -1   7    1.50    0.41
 -27  -1  -7    0.39    0.29
 -27   1  -7    1.36    0.42
 -29  -1  -7    0.07    0.26
  29  -1   7    0.05    0.25
 -29   1  -7    0.29    0.31
 -31  -1  -7    0.43    0.31
 -31   1  -7   -0.02    0.25
 -33  -1  -7   -0.02    0.24
 -33   1  -7    0.26    0.31
 -46  -2   7    0.20    0.28
 -46  -2   7    1.04    0.42
 -46   2   7    0.68    0.41
 -44  -2   7    0.36    0.35
 -44  -2   7    0.20    0.31
 -44   2   7    0.46    0.41
 -42  -2   7    1.26    0.43
 -42  -2   7    0.27    0.30
 -42   2   7    0.81    0.45
 -40  -2   7    1.24    0.40
 -40  -2   7    0.85    0.37
 -40   2   7    1.86    0.52
 -38  -2   7    0.89    0.36
 -38  -2   7    0.50    0.37
 -38   2   7    0.58    0.38
 -36  -2   7    0.50    0.32
 -36  -2   7    1.09    0.39
 -36   2   7    0.88    0.40
 -34  -2   7   10.99    1.03
  34  -2  -7   12.16    0.82
 -34  -2   7   12.66    0.86
 -34   2   7   12.04    1.09
 -32  -2   7    0.45    0.24
  32  -2  -7    0.18    0.24
 -32  -2   7   -0.17    0.21
 -32   2   7   -0.11    0.28
 -32   2   7   -0.08    0.08
  30  -2  -7    1.50    0.32
 -30  -2   7    1.92    0.40
 -30  -2   7    1.21    0.30
 -30   2   7    1.91    0.16
 -30   2   7    1.90    0.43
 -28  -2   7    1.11    0.27
 -28  -2   7    1.38    0.35
  28  -2  -7    1.49    0.30
 -28   2   7    1.76    0.15
 -28   2   7    2.06    0.43
 -26  -2   7    1.25    0.31
  26  -2  -7    0.95    0.25
 -26  -2   7    0.81    0.21
 -26   2   7    1.59    0.36
 -26   2   7    1.32    0.14
 -24  -2   7    1.03    0.23
 -24  -2   7    1.57    0.34
  24  -2  -7    0.93    0.21
 -24   2   7    1.20    0.32
 -24   2   7    1.24    0.14
 -22  -2   7    0.93    0.26
  22  -2  -7    1.79    0.18
 -22  -2   7    1.68    0.27
  22  -2  -7    1.54    0.25
 -22   2   7    1.69    0.17
 -22   2   7    0.96    0.29
 -20  -2   7    7.86    0.45
  20  -2  -7    7.86    0.34
 -20  -2   7    7.34    0.64
  20  -2  -7    8.38    0.46
 -20   2   7    8.59    0.72
 -20   2   7    8.12    0.36
  18  -2  -7  129.80    3.24
 -18  -2   7  125.04    3.63
  18  -2  -7  132.54    3.31
 -18  -2   7  131.45    3.31
 -18   2   7  131.10    3.58
 -18   2   7  129.91    3.28
  16  -2  -7   21.78    0.73
 -16  -2   7   20.42    0.92
 -16  -2   7   21.81    0.72
 -16   2   7   20.44    0.71
 -16   2   7   19.89    0.92
 -14  -2   7    1.37    0.27
 -14  -2   7    1.14    0.16
  14  -2  -7    1.13    0.17
 -14   2   7    0.96    0.25
 -14   2   7    1.26    0.19
 -12  -2   7   26.73    1.03
  12  -2  -7   26.30    0.81
 -12  -2   7   26.82    0.76
 -12   2   7   27.52    0.91
 -12   2   7   25.78    1.03
  12   2  -7   26.33    0.76
  10  -2  -7   21.94    0.68
 -10  -2   7   21.61    0.60
 -10  -2   7   21.46    0.87
 -10   2   7   23.36    0.93
  10   2  -7   22.09    0.61
 -10   2   7   21.29    0.81
  -8  -2   7   20.73    0.82
   8  -2  -7   20.21    0.63
  -8   2   7   20.55    0.87
  -8   2   7   20.98    0.82
  -6  -2   7   45.13    1.37
  -6   2   7   41.60    1.40
  -6   2   7   43.34    1.43
  -4  -2   7   41.53    1.29
  -4  -2   7   41.52    1.01
   4   2  -7   42.10    1.03
  -4   2   7   41.49    1.39
  -4   2   7   42.70    1.43
  -2  -2   7    1.59    0.13
  -2  -2   7    1.60    0.22
  -2   2   7    1.12    0.26
   2   2  -7    1.46    0.14
  -2   2   7    1.42    0.27
   0  -2   7   11.10    0.63
   0  -2   7   11.16    0.50
   0  -2   7   11.58    0.41
   0  -2  -7   11.43    0.62
   0   2   7   11.52    0.68
   0   2  -7   12.11    0.43
   2  -2   7   14.23    0.74
   2  -2   7   14.64    0.57
  -2  -2  -7   14.54    0.71
  -2   2  -7   13.76    0.53
   4  -2   7   19.40    0.72
  -4  -2  -7   18.92    0.86
   4  -2   7   19.52    0.90
  -4   2  -7   19.84    0.71
  -6  -2  -7   65.18    2.02
   6  -2   7   62.77    2.02
   6  -2   7   65.19    1.84
  -6   2  -7   65.43    1.83
   8  -2   7   24.53    1.04
   8  -2   7   24.08    0.87
  -8  -2  -7   23.94    1.03
  -8   2  -7   22.41    0.88
 -10  -2  -7   25.05    1.07
  10  -2   7   23.17    1.05
  10  -2   7   25.32    0.91
 -10   2  -7   24.56    0.96
  12  -2   7    4.83    0.55
 -12  -2  -7    5.02    0.55
  12  -2   7    4.57    0.42
 -12   2  -7    5.69    0.54
 -14  -2  -7    0.04    0.17
  14  -2   7   -0.03    0.15
  14  -2   7    0.39    0.25
 -14   2  -7   -0.01    0.12
  16  -2   7    2.32    0.41
  16  -2   7    1.26    0.27
 -16  -2  -7    1.88    0.39
 -16   2  -7    2.30    0.40
  18  -2   7    0.39    0.27
 -18  -2  -7    0.17    0.19
 -18   2  -7   -0.02    0.15
 -20  -2  -7    0.43    0.24
  20  -2   7    0.11    0.25
 -20   2  -7    0.05    0.19
  22  -2   7    2.07    0.43
 -22  -2  -7    2.21    0.49
 -22   2  -7    1.83    0.43
  24  -2   7    7.92    0.77
 -24  -2  -7    6.06    0.77
 -24   2  -7    8.34    0.86
 -26  -2  -7    0.46    0.31
  26  -2   7    0.55    0.32
 -26   2  -7    0.56    0.34
  28  -2   7   -0.09    0.24
 -28  -2  -7    0.34    0.28
 -28   2  -7    0.35    0.33
  30  -2   7    0.85    0.38
 -30  -2  -7    2.03    0.48
 -30   2  -7    2.07    0.51
  32  -2   7    0.40    0.33
 -32  -2  -7   -0.09    0.24
 -32   2  -7   -0.18    0.23
 -45  -3   7   -0.02    0.27
 -45  -3   7    0.32    0.34
 -45   3   7    0.16    0.40
 -43  -3   7    0.50    0.32
 -43  -3   7    0.10    0.26
 -43   3   7    0.07    0.33
 -41  -3   7   -0.10    0.27
 -41  -3   7   -0.21    0.25
  41  -3  -7    0.66    0.31
 -41   3   7    0.16    0.29
 -39  -3   7   -0.41    0.26
  39  -3  -7    0.02    0.26
 -39  -3   7    0.12    0.26
 -39   3   7   -0.02    0.29
 -37  -3   7   -0.02    0.25
 -37  -3   7    0.05    0.22
  37  -3  -7    0.26    0.29
 -37   3   7   -0.27    0.24
 -35  -3   7    0.19    0.25
  35  -3  -7   -0.20    0.24
 -35  -3   7   -0.14    0.20
 -35   3   7    0.11    0.30
 -33  -3   7    0.03    0.21
 -33  -3   7    0.35    0.28
  33  -3  -7   -0.04    0.25
 -33   3   7   -0.27    0.26
 -31  -3   7   -0.12    0.17
 -31  -3   7    0.34    0.26
  31  -3  -7    0.67    0.29
 -31   3   7   -0.17    0.24
 -29  -3   7    0.95    0.35
  29  -3  -7    0.49    0.26
 -29  -3   7    0.34    0.22
 -29   3   7    0.24    0.27
  27  -3  -7    0.02    0.19
 -27  -3   7    0.09    0.17
 -27  -3   7    0.08    0.22
 -27   3   7    0.28    0.24
 -25  -3   7   -0.15    0.19
  25  -3  -7   -0.12    0.14
 -25  -3   7   -0.18    0.10
 -25   3   7   -0.04    0.18
 -23  -3   7    2.42    0.45
  23  -3  -7    2.67    0.36
 -23  -3   7    3.52    0.40
  23  -3  -7    2.91    0.16
 -23   3   7    2.88    0.49
 -21  -3   7    0.40    0.23
  21  -3  -7    0.44    0.20
 -21  -3   7    0.17    0.13
  21  -3  -7    0.30    0.09
 -21   3   7    0.42    0.25
 -19  -3   7    1.01    0.20
  19  -3  -7    1.21    0.25
 -19  -3   7    1.70    0.38
 -19   3   7    1.62    0.37
  17  -3  -7    1.46    0.26
 -17  -3   7    2.21    0.26
 -17  -3   7    1.89    0.36
 -17   3   7    2.01    0.38
 -15  -3   7    2.45    0.38
  15  -3  -7    3.52    0.36
 -15  -3   7    3.63    0.30
 -15   3   7    3.36    0.47
 -13  -3   7    0.28    0.09
  13  -3  -7    0.09    0.14
 -13  -3   7    0.30    0.18
 -13   3   7    0.32    0.20
 -11  -3   7    1.38    0.15
 -11  -3   7    1.10    0.26
  11  -3  -7    1.50    0.24
 -11  -3   7    1.51    0.19
 -11   3   7    1.62    0.32
  -9  -3   7    0.07    0.06
  -9  -3   7   -0.02    0.11
   9  -3  -7    0.15    0.13
  -9  -3   7    0.16    0.09
  -9   3   7   -0.01    0.15
  -7  -3   7   15.40    0.75
  -7  -3   7   15.14    0.46
  -7  -3   7   15.32    0.47
  -7   3   7   16.11    0.82
  -5  -3   7   13.72    0.42
  -5  -3   7   14.32    0.68
   5   3  -7   12.78    0.43
  -5   3   7   13.43    0.74
  -3  -3   7    3.02    0.34
  -3  -3   7    2.80    0.17
  -3   3   7    1.94    0.35
   3   3  -7    3.12    0.23
  -1  -3   7    2.79    0.19
  -1  -3   7    2.32    0.28
   1   3  -7    2.90    0.26
  -1   3   7    2.59    0.40
  -1  -3  -7    2.19    0.37
   1  -3   7    2.04    0.38
   1  -3   7    1.95    0.26
  -1   3  -7    2.57    0.27
   3  -3   7    7.54    0.42
  -3  -3  -7    7.38    0.66
   3  -3   7    6.78    0.65
  -3   3  -7    7.27    0.42
   5  -3   7    4.52    0.54
   5  -3   7    4.19    0.34
  -5  -3  -7    4.21    0.51
  -5   3  -7    4.94    0.42
  -7  -3  -7    5.10    0.58
   7  -3   7    4.91    0.36
   7  -3   7    6.15    0.66
  -7   3  -7    5.40    0.47
   9  -3   7    1.35    0.36
   9  -3   7    1.20    0.22
  -9  -3  -7    0.93    0.29
  -9   3  -7    1.68    0.28
  11  -3   7    0.03    0.14
  11  -3   7    0.05    0.24
 -11  -3  -7    0.11    0.18
 -11   3  -7   -0.03    0.14
  13  -3   7    0.00    0.25
 -13  -3  -7    0.06    0.19
  13  -3   7    0.30    0.16
 -13   3  -7    0.06    0.15
  15  -3   7    0.25    0.27
  15  -3   7    0.02    0.14
 -15  -3  -7    0.44    0.25
 -15   3  -7    0.06    0.15
  17  -3   7    2.50    0.33
 -17  -3  -7    2.96    0.50
  17  -3   7    3.25    0.50
 -17   3  -7    2.79    0.48
  19  -3   7    0.89    0.35
 -19  -3  -7    1.24    0.37
 -19   3  -7    1.13    0.33
  21  -3   7    0.21    0.30
 -21  -3  -7    0.41    0.32
 -21   3  -7   -0.03    0.22
 -23  -3  -7   -0.32    0.21
  23  -3   7   -0.10    0.29
 -23   3  -7    0.28    0.22
 -25  -3  -7   -0.18    0.23
  25  -3   7    0.33    0.31
 -25   3  -7    0.19    0.28
  27  -3   7    0.16    0.30
 -27  -3  -7    0.26    0.29
 -27   3  -7    0.31    0.29
  29  -3   7    0.15    0.30
 -29  -3  -7    0.05    0.25
 -29   3  -7   -0.05    0.27
 -31  -3  -7   -0.09    0.24
  31  -3   7    0.58    0.35
 -31   3  -7   -0.40    0.24
 -44  -4   7    0.11    0.33
 -44  -4   7    0.18    0.35
  44  -4  -7   -0.06    0.27
 -44   4   7    0.16    0.33
 -42  -4   7    0.33    0.32
  42  -4  -7    0.22    0.27
 -42  -4   7   -0.03    0.30
 -42   4   7   -0.24    0.31
 -40  -4   7    1.27    0.43
  40  -4  -7    1.01    0.36
 -40  -4   7    0.33    0.37
 -40   4   7    0.43    0.41
  38  -4  -7    0.00    0.24
 -38  -4   7   -0.16    0.30
 -38  -4   7    0.11    0.27
 -38   4   7   -0.35    0.23
 -36  -4   7    1.83    0.45
 -36  -4   7    0.97    0.42
  36  -4  -7    2.39    0.47
 -36   4   7    2.43    0.60
  34  -4  -7    0.40    0.27
 -34  -4   7    0.24    0.24
 -34  -4   7   -0.40    0.19
 -34   4   7    0.44    0.36
  32  -4  -7    1.21    0.32
 -32  -4   7    0.50    0.29
 -32  -4   7    0.62    0.35
 -32   4   7    0.62    0.37
 -30  -4   7    0.17    0.21
  30  -4  -7    0.06    0.22
 -30  -4   7    0.14    0.28
 -30   4   7   -0.48    0.19
 -28  -4   7    0.04    0.16
  28  -4  -7    0.22    0.27
 -28  -4   7    0.26    0.27
 -28   4   7    0.15    0.30
  26  -4  -7    0.13    0.24
 -26  -4   7    0.09    0.17
 -26  -4   7   -0.09    0.20
 -26   4   7    0.00    0.23
 -24  -4   7    0.71    0.23
 -24  -4   7    0.31    0.25
  24  -4  -7    0.45    0.26
 -24   4   7    0.29    0.29
  22  -4  -7    0.33    0.11
  22  -4  -7    0.34    0.25
 -22  -4   7   -0.07    0.14
 -22  -4   7    0.14    0.22
 -22   4   7    0.42    0.27
 -20  -4   7    0.41    0.25
  20  -4  -7   -0.04    0.21
 -20  -4   7   -0.02    0.13
 -20   4   7    0.10    0.21
  18  -4  -7    0.58    0.24
 -18  -4   7    1.43    0.38
 -18  -4   7    0.77    0.21
 -18   4   7    1.21    0.37
  16  -4  -7   41.88    1.47
 -16  -4   7   41.75    1.75
 -16  -4   7   42.13    1.29
 -16   4   7   44.40    1.71
 -14  -4   7    9.46    0.86
  14  -4  -7    9.83    0.65
 -14  -4   7    9.32    0.47
 -14   4   7    9.24    0.84
  12  -4  -7   19.27    0.86
 -12  -4   7   17.52    1.00
 -12  -4   7   19.57    0.69
 -12   4   7   19.76    1.06
  10  -4  -7    6.26    0.54
 -10  -4   7    3.56    0.51
 -10  -4   7    3.82    0.31
 -10   4   7    3.89    0.57
  -8  -4   7   18.29    0.95
  -8  -4   7   16.64    0.61
  -8   4   7   16.52    0.93
  -6  -4   7   15.88    0.85
  -6  -4   7   16.31    0.61
  -6   4   7   17.49    0.95
  -4  -4   7    0.07    0.13
  -4   4   7   -0.28    0.19
   4   4  -7    0.10    0.11
  -2  -4   7    1.30    0.27
  -2   4   7    0.97    0.33
   2   4  -7    1.25    0.20
   0  -4   7    0.65    0.29
   0  -4  -7    0.33    0.20
   0  -4   7    0.56    0.19
   0   4  -7    0.50    0.16
  -2  -4  -7    8.57    0.78
   2  -4   7    8.39    0.83
   2  -4   7    9.45    0.54
  -2   4  -7    8.33    0.49
   4  -4   7   12.95    0.63
   4  -4   7   12.57    0.86
  -4  -4  -7   13.88    0.84
  -4   4  -7   13.74    0.66
  -6  -4  -7   -0.07    0.20
   6  -4   7    0.14    0.13
   6  -4   7   -0.19    0.21
  -6   4  -7    0.00    0.15
  -8  -4  -7    3.76    0.57
   8  -4   7    4.95    0.67
   8  -4   7    4.70    0.39
  -8   4  -7    4.99    0.52
  10  -4   7   -0.07    0.26
  10  -4   7    0.22    0.16
 -10  -4  -7    0.15    0.22
 -10   4  -7    0.22    0.18
  12  -4   7    0.54    0.35
 -12  -4  -7    0.21    0.23
  12  -4   7    0.30    0.17
 -12   4  -7   -0.09    0.16
  14  -4   7    1.41    0.43
 -14  -4  -7    1.33    0.38
  14  -4   7    1.45    0.25
 -14   4  -7    1.42    0.34
  16  -4   7    0.86    0.38
  16  -4   7    0.45    0.17
 -16  -4  -7    0.41    0.28
 -16   4  -7    0.31    0.25
  18  -4   7    0.20    0.33
 -18  -4  -7   -0.02    0.24
 -18   4  -7    0.01    0.23
 -20  -4  -7    2.08    0.49
  20  -4   7    0.83    0.38
 -20   4  -7    2.02    0.47
 -22  -4  -7    3.41    0.60
  22  -4   7    3.23    0.59
 -22   4  -7    4.08    0.68
 -24  -4  -7   -0.10    0.29
  24  -4   7   -0.52    0.24
 -24   4  -7    0.11    0.25
 -26  -4  -7   -0.16    0.26
  26  -4   7   -0.06    0.32
 -26   4  -7    0.04    0.24
  28  -4   7   -0.17    0.25
 -28  -4  -7   -0.26    0.25
 -28   4  -7    0.30    0.32
  30  -4   7   -0.12    0.30
 -30  -4  -7   -0.27    0.23
 -30   4  -7    0.09    0.33
  41  -5  -7    0.08    0.33
 -41  -5   7   -0.16    0.34
 -41  -5   7    0.47    0.34
 -41   5   7   -0.08    0.32
 -39  -5   7    0.63    0.39
 -39  -5   7   -0.16    0.25
  39  -5  -7   -0.10    0.26
 -39   5   7    0.22    0.42
 -37  -5   7    0.16    0.30
 -37  -5   7    0.35    0.38
  37  -5  -7   -0.20    0.27
 -37   5   7   -0.10    0.29
 -35  -5   7    0.13    0.26
  35  -5  -7    0.14    0.27
 -35  -5   7   -0.01    0.35
 -35   5   7   -0.26    0.24
 -33  -5   7   -0.26    0.23
 -33  -5   7    0.05    0.23
  33  -5  -7   -0.04    0.28
 -33   5   7    0.06    0.31
 -31  -5   7    0.32    0.23
  31  -5  -7    0.64    0.33
 -31  -5   7    0.00    0.24
 -31   5   7    0.14    0.32
  29  -5  -7    0.03    0.26
 -29  -5   7   -0.18    0.22
 -29  -5   7    0.29    0.23
 -29   5   7    0.44    0.33
 -27  -5   7    0.64    0.26
 -27  -5   7    0.59    0.37
  27  -5  -7    0.45    0.30
 -27   5   7    0.21    0.27
  25  -5  -7    0.00    0.22
 -25  -5   7   -0.20    0.22
 -25  -5   7   -0.16    0.15
 -25   5   7   -0.39    0.18
  23  -5  -7    0.05    0.11
  23  -5  -7    0.16    0.28
 -23  -5   7   -0.09    0.27
 -23  -5   7   -0.03    0.15
 -23   5   7   -0.09    0.24
  21  -5  -7    1.49    0.38
 -21  -5   7    1.71    0.31
 -21  -5   7    1.09    0.39
 -21   5   7    1.36    0.41
  19  -5  -7    3.18    0.48
 -19  -5   7    2.83    0.37
 -19  -5   7    3.17    0.59
 -19   5   7    2.31    0.50
 -17  -5   7    0.90    0.22
 -17  -5   7    0.43    0.26
  17  -5  -7    0.59    0.28
 -17   5   7    0.99    0.36
 -15  -5   7    1.14    0.23
 -15  -5   7    0.43    0.32
  15  -5  -7    1.52    0.38
 -15   5   7    1.17    0.38
 -13  -5   7    4.99    0.66
  13  -5  -7    6.60    0.66
 -13  -5   7    5.68    0.40
 -13   5   7    4.73    0.65
 -11  -5   7    1.13    0.21
  11  -5  -7    0.60    0.26
 -11  -5   7    0.17    0.25
 -11   5   7    0.52    0.30
   9  -5  -7    0.26    0.23
  -9  -5   7    0.02    0.18
  -9  -5   7    0.15    0.13
  -9   5   7    0.21    0.26
  -7  -5   7    3.55    0.35
  -7  -5   7    3.40    0.50
  -7   5   7    4.50    0.61
  -5  -5   7    1.49    0.35
   5   5  -7    1.42    0.24
  -5   5   7    1.25    0.38
  -3  -5   7    1.39    0.31
  -3   5   7    1.89    0.42
   3   5  -7    1.21    0.23
  -1  -5   7    3.70    0.47
   1  -5  -7    3.49    0.54
   1   5  -7    4.65    0.44
  -1   5   7    3.64    0.57
   1  -5   7    0.00    0.25
   1  -5   7    0.12    0.16
  -1  -5  -7    0.07    0.19
  -1   5  -7    0.07    0.14
  -3  -5  -7    0.66    0.30
   3  -5   7    0.34    0.30
   3  -5   7    0.60    0.21
  -3   5  -7    0.91    0.25
   5  -5   7   -0.22    0.23
  -5  -5  -7    0.24    0.22
   5  -5   7   -0.04    0.14
  -5   5  -7   -0.12    0.17
   7  -5   7    2.16    0.50
   7  -5   7    2.03    0.30
  -7  -5  -7    2.69    0.52
  -7   5  -7    2.55    0.40
   9  -5   7   -0.05    0.13
  -9  -5  -7    0.44    0.31
   9  -5   7   -0.23    0.27
  -9   5  -7    0.03    0.18
 -11  -5  -7    0.90    0.34
  11  -5   7    1.10    0.44
  11  -5   7    1.21    0.25
 -11   5  -7    1.01    0.31
  13  -5   7    0.19    0.31
 -13  -5  -7    0.24    0.30
  13  -5   7    0.33    0.19
 -13   5  -7    0.00    0.21
  15  -5   7   -0.44    0.25
 -15  -5  -7   -0.05    0.22
 -15   5  -7    0.07    0.22
  17  -5   7   -0.42    0.22
 -17  -5  -7   -0.20    0.20
 -17   5  -7   -0.07    0.23
 -19  -5  -7    0.70    0.36
  19  -5   7   -0.05    0.31
 -19   5  -7    0.18    0.31
 -21  -5  -7    0.57    0.32
  21  -5   7    0.38    0.37
 -21   5  -7   -0.20    0.23
 -23  -5  -7    0.40    0.32
  23  -5   7   -0.29    0.26
 -23   5  -7   -0.28    0.21
  25  -5   7    0.57    0.44
 -25  -5  -7    1.51    0.53
 -25   5  -7    0.71    0.40
  27  -5   7   -0.29    0.35
 -27  -5  -7   -0.24    0.26
 -27   5  -7    0.06    0.25
 -38  -6   7    0.58    0.47
 -38  -6   7    0.10    0.30
 -36  -6   7   -0.12    0.25
 -36  -6   7   -0.26    0.35
  36  -6  -7    0.29    0.30
 -36   6   7    0.23    0.35
 -34  -6   7   -0.09    0.23
  34  -6  -7   -0.42    0.25
 -34  -6   7    0.08    0.32
 -34   6   7   -0.01    0.30
 -32  -6   7    1.06    0.46
  32  -6  -7    0.77    0.39
 -32  -6   7    1.81    0.43
 -32   6   7    0.54    0.41
 -30  -6   7    0.37    0.26
  30  -6  -7    0.52    0.33
 -30  -6   7    0.52    0.40
 -30   6   7    0.05    0.33
 -28  -6   7    0.62    0.43
 -28  -6   7    0.66    0.31
  28  -6  -7    0.77    0.35
 -28   6   7    0.98    0.46
  26  -6  -7    0.01    0.27
 -26  -6   7   -0.22    0.29
 -26  -6   7    0.09    0.23
 -26   6   7   -0.01    0.28
 -24  -6   7    0.99    0.44
 -24  -6   7    1.65    0.35
  24  -6  -7    1.19    0.40
 -24   6   7    1.25    0.44
  22  -6  -7    0.10    0.29
 -22  -6   7   -0.05    0.33
 -22  -6   7    0.45    0.23
  22  -6  -7    0.36    0.21
 -22   6   7    0.35    0.36
 -20  -6   7    4.33    0.75
  20  -6  -7    3.68    0.58
 -20  -6   7    4.52    0.50
 -20   6   7    5.52    0.85
  18  -6  -7    7.49    0.77
 -18  -6   7    7.36    0.62
 -18  -6   7    7.07    0.90
 -18   6   7    6.89    0.87
 -16  -6   7    2.54    0.55
  16  -6  -7    2.95    0.56
 -16  -6   7    3.33    0.42
 -16   6   7    3.36    0.62
 -14  -6   7    3.10    0.38
  14  -6  -7    3.90    0.58
 -14  -6   7    3.12    0.59
 -14   6   7    2.66    0.58
  12  -6  -7    0.58    0.32
 -12  -6   7    0.80    0.23
 -12  -6   7    0.33    0.29
 -12   6   7    1.36    0.43
  10  -6  -7    2.23    0.47
 -10  -6   7    3.37    0.39
 -10  -6   7    3.50    0.60
 -10   6   7    3.19    0.58
  -8  -6   7   -0.05    0.14
  -8  -6   7    0.05    0.23
  -8   6   7    0.08    0.28
  -6  -6   7    4.50    0.63
  -6  -6   7    4.35    0.44
  -6   6   7    3.60    0.63
  -4  -6   7    0.27    0.27
   4   6  -7    0.46    0.21
  -4   6   7    0.65    0.35
  -2  -6   7    0.46    0.26
  -2   6   7    0.23    0.26
   2   6  -7    0.63    0.24
   0  -6  -7    1.81    0.46
   0  -6   7    2.62    0.45
   0  -6   7    1.82    0.50
   0   6  -7    1.79    0.34
  -2  -6  -7    0.84    0.34
   2  -6   7    1.00    0.43
   2  -6   7    0.85    0.29
  -2   6  -7    0.73    0.26
  -4  -6  -7    0.31    0.28
   4  -6   7    0.02    0.33
   4  -6   7    0.38    0.24
  -4   6  -7    0.19    0.22
   6  -6   7    2.72    0.60
  -6  -6  -7    2.23    0.48
   6  -6   7    2.54    0.40
  -6   6  -7    2.91    0.46
   8  -6   7    0.49    0.22
  -8  -6  -7    0.67    0.35
   8  -6   7    0.89    0.40
  -8   6  -7    0.81    0.29
  10  -6   7    0.49    0.22
 -10  -6  -7    0.31    0.31
  10  -6   7    1.55    0.51
 -10   6  -7    0.63    0.33
 -12  -6  -7    0.18    0.29
  12  -6   7    0.14    0.32
 -12   6  -7    0.40    0.28
  14  -6   7    0.29    0.41
 -14  -6  -7   -0.09    0.26
 -14   6  -7    0.33    0.26
 -16  -6  -7    0.87    0.36
  16  -6   7   -0.01    0.34
 -16   6  -7    0.51    0.31
  18  -6   7    0.17    0.39
 -18  -6  -7   -0.27    0.24
 -18   6  -7    0.73    0.34
 -20  -6  -7    1.97    0.54
  20  -6   7    1.33    0.53
 -20   6  -7    2.81    0.59
 -22  -6  -7    0.13    0.30
  22  -6   7    0.11    0.33
 -22   6  -7    0.37    0.33
  24  -6   7    1.41    0.53
 -24  -6  -7    1.97    0.54
 -24   6  -7    1.47    0.50
 -33  -7   7    0.17    0.29
  33  -7  -7    0.00    0.32
 -33  -7   7    0.35    0.42
 -33   7   7   -0.17    0.32
 -31  -7   7   -0.11    0.34
  31  -7  -7    0.00    0.33
 -31  -7   7    0.29    0.29
 -31   7   7    0.43    0.42
  29  -7  -7   -0.25    0.30
 -29  -7   7    0.07    0.39
 -29  -7   7   -0.09    0.23
 -29   7   7   -0.08    0.29
 -27  -7   7   -0.03    0.22
 -27  -7   7   -0.50    0.30
  27  -7  -7   -0.24    0.29
 -27   7   7   -0.18    0.28
 -25  -7   7   -0.16    0.20
 -25  -7   7   -0.12    0.31
  25  -7  -7   -0.19    0.28
 -25   7   7    0.18    0.36
 -23  -7   7    0.04    0.23
  23  -7  -7    0.15    0.31
 -23  -7   7    0.06    0.39
 -23   7   7    0.02    0.32
  21  -7  -7    0.08    0.32
 -21  -7   7   -0.19    0.27
 -21  -7   7    0.38    0.23
 -21   7   7   -0.15    0.24
 -19  -7   7    1.23    0.52
  19  -7  -7    0.78    0.31
 -19  -7   7    0.28    0.24
  19  -7  -7    0.38    0.36
 -19   7   7    0.35    0.33
 -17  -7   7    0.09    0.21
 -17  -7   7    0.06    0.26
  17  -7  -7   -0.04    0.27
 -17   7   7   -0.28    0.23
 -15  -7   7   -0.19    0.16
 -15  -7   7    0.40    0.33
  15  -7  -7   -0.30    0.25
 -15   7   7    0.08    0.30
 -13  -7   7   -0.11    0.17
 -13  -7   7    0.27    0.32
  13  -7  -7    0.19    0.28
 -13   7   7   -0.10    0.23
  11  -7  -7   -0.28    0.24
 -11  -7   7    0.33    0.21
 -11  -7   7   -0.08    0.25
 -11   7   7   -0.16    0.19
  -9  -7   7    0.09    0.28
  -9  -7   7    0.22    0.18
   9  -7  -7    0.10    0.26
  -9   7   7   -0.43    0.19
  -7  -7   7    0.17    0.26
  -7  -7   7    0.43    0.20
  -7   7   7    0.19    0.30
  -5  -7   7    0.27    0.19
  -5  -7   7    0.43    0.29
  -5   7   7    0.03    0.24
  -3  -7   7   -0.40    0.19
   3  -7  -7    0.02    0.25
  -3   7   7   -0.32    0.19
   3   7  -7    0.05    0.19
  -1  -7   7   -0.19    0.23
   1  -7  -7    0.01    0.27
  -1  -7   7   -0.17    0.26
   1   7  -7   -0.05    0.18
   1  -7   7    0.35    0.38
   1  -7   7    0.20    0.24
  -1  -7  -7   -0.24    0.25
  -1   7  -7    0.11    0.21
   3  -7   7    0.11    0.35
  -3  -7  -7    0.05    0.25
   3  -7   7    0.45    0.27
  -3   7  -7    0.31    0.25
   5  -7   7    0.30    0.25
  -5  -7  -7   -0.20    0.19
   5  -7   7    0.32    0.36
  -5   7  -7    0.07    0.23
   7  -7   7   -0.04    0.31
   7  -7   7    0.47    0.26
  -7  -7  -7    0.36    0.35
  -7   7  -7   -0.09    0.24
   9  -7   7    0.07    0.38
  -9  -7  -7   -0.06    0.28
  -9   7  -7   -0.22    0.20
 -11  -7  -7    1.16    0.41
  11  -7   7    0.66    0.42
 -11   7  -7    1.38    0.43
 -13  -7  -7   -0.02    0.36
  13  -7   7    0.47    0.45
 -13   7  -7   -0.17    0.28
 -15  -7  -7    0.28    0.37
  15  -7   7   -0.02    0.40
 -17  -7  -7    0.82    0.44
  17  -7   7    0.45    0.46
 -19  -7  -7   -0.47    0.27
  19  -7   7   -0.02    0.41
  26  -8  -7    0.03    0.38
 -26  -8   7   -0.35    0.39
 -26   8   7    0.29    0.37
 -24  -8   7   -0.07    0.34
  24  -8  -7    0.19    0.38
 -24   8   7    0.39    0.41
  22  -8  -7    8.77    0.99
 -22  -8   7    7.18    1.10
 -22   8   7    8.11    1.11
  20  -8  -7    0.42    0.40
 -20  -8   7    0.60    0.48
 -20   8   7    0.99    0.45
 -18  -8   7    0.18    0.31
  18  -8  -7    0.81    0.44
 -18   8   7    0.25    0.40
  16  -8  -7   -0.12    0.34
 -16  -8   7   -0.09    0.35
  16  -8  -7    0.09    0.26
 -16   8   7    0.23    0.38
 -14  -8   7    0.55    0.42
  14  -8  -7    0.19    0.31
 -14   8   7    0.48    0.38
 -12  -8   7    0.20    0.29
  12  -8  -7    0.04    0.31
 -12   8   7   -0.03    0.27
  10  -8  -7    0.09    0.30
 -10  -8   7   -0.55    0.21
 -10   8   7    0.22    0.30
  -8  -8   7    0.05    0.31
   8  -8  -7    0.47    0.31
  -8   8   7    0.07    0.31
  -6  -8   7    0.56    0.38
  -6   8   7    0.20    0.30
  -4  -8   7   -0.42    0.24
   4  -8  -7    0.15    0.32
   2  -8  -7   -0.17    0.30
  -2  -8   7    0.04    0.30
  -2  -8   7   -0.16    0.36
   0  -8   7   -0.21    0.30
   0  -8  -7   -0.24    0.31
   0  -8   7    0.12    0.27
   2  -8   7    0.22    0.29
   2  -8   7   -0.27    0.33
  -2  -8  -7   -0.12    0.33
  -4  -8  -7    0.57    0.38
   4  -8   7    0.55    0.31
   4  -8   7    0.18    0.43
  -6  -8  -7    4.35    0.74
   6  -8   7    4.17    0.83
  -8  -8  -7    0.15    0.36
   8  -8   7    0.68    0.45
  10  -8   7    0.44    0.47
 -10  -8  -7    1.39    0.54
  12  -8   7   -0.29    0.35
 -12  -8  -7   -0.08    0.38
   9  -9  -7   -0.05    0.29
  -9  -9   7   -0.34    0.31
   9  -9  -7   -0.13    0.28
  -9   9   7    0.33    0.41
   7  -9  -7    0.44    0.37
  -7  -9   7   -0.09    0.34
   7  -9  -7    0.44    0.32
  -7   9   7    0.15    0.33
  -5  -9   7    0.16    0.37
   5  -9  -7   -0.16    0.30
   5  -9  -7    0.66    0.38
 -48   0   8    0.27    0.34
 -46   0   8    0.96    0.46
 -44   0   8    0.44    0.36
 -42   0   8   12.73    0.76
 -42   0   8   12.04    1.15
 -40   0   8   18.02    0.91
 -40   0   8   15.86    1.11
 -38   0   8    0.98    0.39
 -38   0   8    0.87    0.29
 -36   0   8   25.47    1.31
 -36   0   8   26.28    1.09
 -34   0   8   -0.01    0.16
 -34   0   8   -0.04    0.20
 -32   0   8    7.05    0.75
 -32   0   8    6.42    0.55
 -30   0   8    0.60    0.19
 -30   0   8    0.38    0.21
 -28   0   8    7.56    0.49
 -28   0   8    7.96    0.69
 -26   0   8   26.45    0.99
 -26   0   8   26.93    1.12
 -24   0   8   10.33    0.55
 -24   0   8   10.59    0.63
 -22   0   8  427.92   10.37
 -22   0   8  419.99   10.22
 -20   0   8    8.18    0.49
 -20   0   8    7.12    0.41
 -18   0   8   62.49    1.77
 -18   0   8   63.18    1.84
 -16   0   8   54.62    1.54
 -16   0   8   53.03    1.58
 -14   0   8  259.88    6.38
 -14   0   8  258.71    6.27
 -12   0   8   47.89    1.37
 -12   0   8   46.42    1.35
 -10   0   8   42.68    1.24
 -10   0   8   42.74    1.24
  -8   0   8   76.84    2.04
  -8   0   8   77.88    2.09
  -6   0   8    1.26    0.21
  -6   0   8    1.45    0.20
  -4   0   8  163.65    3.96
   4   0  -8  163.12    4.00
  -4   0   8  162.04    4.16
   2   0  -8  103.44    2.61
  -2   0   8  100.82    2.74
  -2   0   8  100.66    2.56
   0   0  -8    0.70    0.14
   0   0   8    0.63    0.19
   0   0   8    0.33    0.12
  -2   0  -8    2.47    0.28
   2   0   8    2.03    0.23
   2   0   8    1.83    0.27
   4   0   8    6.73    0.39
   4   0   8    7.99    0.50
  -4   0  -8    8.84    0.47
   6   0   8  188.54    4.88
   6   0   8  182.09    4.61
  -6   0  -8  184.39    4.66
   8   0   8   22.95    1.00
   8   0   8   24.10    0.87
  -8   0  -8   21.64    0.91
  10   0   8    6.83    0.45
  10   0   8    6.51    0.62
 -10   0  -8    5.80    0.53
  12   0   8   11.07    0.74
 -12   0  -8   10.76    0.64
 -14   0  -8    9.70    0.65
  14   0   8    9.99    0.60
  16   0   8    5.57    0.54
 -16   0  -8    5.98    0.62
 -18   0  -8   10.97    0.73
  18   0   8   11.88    0.74
  20   0   8    0.03    0.20
 -20   0  -8    0.01    0.20
 -22   0  -8    0.67    0.28
 -24   0  -8    1.81    0.44
 -26   0  -8    5.99    0.75
 -28   0  -8    0.21    0.27
 -30   0  -8    1.35    0.44
 -32   0  -8   -0.16    0.22
 -49  -1   8   -0.18    0.28
 -49   1   8   -0.05    0.32
 -47  -1   8   -0.23    0.27
 -47   1   8   -0.02    0.28
 -45  -1   8    0.29    0.23
 -45  -1   8    0.66    0.37
 -45   1   8    0.32    0.36
 -43  -1   8   -0.12    0.23
 -43  -1   8    0.02    0.22
 -43   1   8   -0.24    0.26
 -41  -1   8    0.82    0.38
 -41  -1   8    2.30    0.45
 -41   1   8    1.30    0.48
 -39  -1   8    0.17    0.22
 -39  -1   8    0.22    0.27
 -39   1   8    0.03    0.32
 -37  -1   8    2.06    0.41
 -37  -1   8    1.84    0.48
 -37   1   8    1.58    0.46
 -37   1   8    2.02    0.28
 -35  -1   8    3.60    0.58
 -35  -1   8    4.80    0.58
 -35   1   8    4.87    0.39
 -35   1   8    5.09    0.71
 -33  -1   8    0.25    0.21
 -33  -1   8    0.94    0.32
 -33   1   8    0.49    0.16
 -33   1   8    0.39    0.28
 -31  -1   8    0.04    0.17
 -31  -1   8    0.08    0.15
 -31   1   8    0.19    0.22
 -31   1   8    0.09    0.10
 -29  -1   8    0.23    0.19
 -29  -1   8    1.24    0.31
 -29   1   8    0.53    0.26
 -29   1   8    0.63    0.15
 -27  -1   8   -0.03    0.12
 -27  -1   8    0.19    0.17
 -27   1   8    0.08    0.09
 -27   1   8   -0.13    0.14
 -25  -1   8    0.73    0.20
 -25  -1   8    0.92    0.23
 -25   1   8    0.77    0.26
 -25   1   8    0.62    0.13
 -23  -1   8    4.50    0.47
 -23  -1   8    4.45    0.45
 -23   1   8    4.65    0.29
 -23   1   8    4.34    0.50
 -21  -1   8    1.86    0.29
 -21  -1   8    1.78    0.28
 -21   1   8    2.31    0.36
 -21   1   8    1.99    0.21
 -19  -1   8   14.59    0.68
 -19  -1   8   13.56    0.60
 -19   1   8   13.09    0.69
 -19   1   8   13.69    0.52
 -17  -1   8    3.04    0.33
 -17  -1   8    2.78    0.29
 -17   1   8    2.97    0.36
 -17   1   8    2.92    0.25
 -15  -1   8    2.16    0.22
 -15  -1   8    1.54    0.23
 -15   1   8    1.55    0.19
 -15   1   8    1.60    0.26
 -13  -1   8    4.80    0.27
 -13  -1   8    5.06    0.41
 -13   1   8    5.03    0.24
 -13   1   8    5.24    0.33
  13   1  -8    5.49    0.27
 -13   1   8    5.04    0.45
 -11  -1   8   20.49    0.75
 -11  -1   8   19.67    0.62
 -11   1   8   20.00    0.55
  11   1  -8   20.05    0.59
 -11   1   8   19.55    0.79
 -11   1   8   19.45    0.72
  -9  -1   8   15.50    0.47
  -9  -1   8   14.22    0.59
  -9   1   8   12.36    0.37
   9   1  -8   15.07    0.45
  -9   1   8   14.70    0.64
  -9   1   8   15.81    0.63
  -7  -1   8    3.14    0.17
  -7  -1   8    3.00    0.28
  -7   1   8    3.01    0.32
   7   1  -8    3.20    0.18
  -7   1   8    2.61    0.29
   5  -1  -8    2.94    0.14
  -5  -1   8    2.71    0.26
   5   1  -8    3.32    0.17
  -5   1   8    2.25    0.29
   5   1  -8    2.82    0.19
  -5   1   8    3.18    0.34
  -3  -1   8    1.88    0.22
   3  -1  -8    1.80    0.26
  -3  -1   8    1.82    0.26
   3  -1  -8    2.01    0.16
  -3  -1   8    2.17    0.19
  -3   1   8    1.91    0.27
  -3   1   8    2.54    0.32
   3   1  -8    1.89    0.17
   1  -1  -8    6.53    0.43
  -1  -1   8    7.26    0.39
  -1  -1   8    6.59    0.42
   1  -1  -8    6.55    0.29
   1   1  -8    6.88    0.31
  -1   1   8    7.38    0.48
   1  -1   8   13.08    0.58
   1  -1   8   12.11    0.61
  -1  -1  -8   12.45    0.60
  -1   1  -8   12.11    0.48
   1   1   8   12.42    0.68
  -3  -1  -8    0.52    0.17
   3  -1   8   -0.02    0.13
   3  -1   8    0.21    0.15
   3   1   8   -0.01    0.13
  -3   1  -8    0.23    0.11
   5  -1   8    0.51    0.17
   5  -1   8    0.09    0.17
  -5  -1  -8    0.41    0.18
  -5   1  -8    0.52    0.16
   5   1   8    0.49    0.21
   7  -1   8   10.09    0.59
  -7  -1  -8   10.82    0.62
   7  -1   8   10.89    0.59
   7   1   8   11.85    0.73
  -7   1  -8   11.51    0.57
   9  -1   8    8.07    0.53
   9  -1   8    8.65    0.54
  -9  -1  -8    9.08    0.58
  -9   1  -8    9.25    0.52
   9   1   8    9.33    0.79
 -11  -1  -8    1.20    0.28
  11  -1   8    1.21    0.26
  11  -1   8    0.65    0.23
 -11   1  -8    0.74    0.21
 -13  -1  -8    1.10    0.29
  13  -1   8    1.49    0.31
  13  -1   8    1.44    0.31
 -13   1  -8    0.73    0.23
  15  -1   8    0.68    0.27
  15  -1   8    0.85    0.27
 -15  -1  -8    0.91    0.28
 -15   1  -8    1.09    0.28
  17  -1   8    0.58    0.25
 -17  -1  -8   -0.03    0.16
 -17   1  -8    0.44    0.23
 -19  -1  -8    0.21    0.22
  19  -1   8    0.37    0.23
 -19   1  -8    0.19    0.19
  21  -1   8    0.95    0.33
 -21  -1  -8    0.97    0.35
 -21   1  -8    1.04    0.33
  23  -1   8    0.20    0.24
 -23  -1  -8    0.43    0.28
 -23   1  -8    0.41    0.26
  25  -1   8    2.36    0.45
 -25  -1  -8    3.42    0.61
 -25   1  -8    2.05    0.47
  27  -1   8    0.04    0.25
 -27  -1  -8    0.01    0.22
 -27   1  -8    0.12    0.26
 -29  -1  -8    0.31    0.30
  29  -1   8    0.38    0.30
 -29   1  -8    0.49    0.36
 -31  -1  -8    1.04    0.41
 -31   1  -8    0.70    0.39
 -33  -1  -8   -0.10    0.22
 -33   1  -8    0.33    0.33
 -48  -2   8   -0.07    0.27
 -48  -2   8   -0.24    0.28
 -48   2   8   -0.18    0.37
 -46  -2   8   -0.27    0.24
 -46  -2   8   -0.29    0.25
 -46   2   8   -0.12    0.29
 -44  -2   8    2.63    0.59
 -44  -2   8    2.06    0.50
 -44   2   8    3.09    0.67
 -42  -2   8    5.30    0.72
 -42  -2   8    6.28    0.82
 -42   2   8    4.96    0.84
 -40  -2   8    0.87    0.37
 -40  -2   8    0.25    0.26
 -40   2   8    0.00    0.27
 -38  -2   8    2.60    0.54
 -38  -2   8    1.51    0.42
 -38   2   8    2.67    0.57
 -36  -2   8    0.23    0.30
 -36  -2   8    0.52    0.34
 -36   2   8    0.23    0.31
 -34  -2   8    6.10    0.72
 -34  -2   8    5.50    0.67
  34  -2  -8    6.89    0.66
 -34   2   8    5.39    0.73
 -34   2   8    5.31    0.31
 -32  -2   8    6.62    0.74
 -32  -2   8    6.49    0.67
  32  -2  -8    7.86    0.68
 -32   2   8    6.36    0.31
 -32   2   8    6.78    0.78
 -30  -2   8    2.71    0.45
  30  -2  -8    2.52    0.37
 -30   2   8    2.52    0.46
 -30   2   8    2.06    0.19
 -28  -2   8    0.31    0.19
 -28  -2   8    0.99    0.29
  28  -2  -8    1.19    0.28
 -28   2   8    1.34    0.35
 -28   2   8    1.08    0.15
  26  -2  -8    1.35    0.26
 -26  -2   8    2.08    0.34
 -26  -2   8    1.84    0.36
 -26   2   8    1.70    0.18
 -26   2   8    1.65    0.36
 -24  -2   8    9.45    0.67
 -24  -2   8    8.57    0.54
  24  -2  -8    8.51    0.50
  24  -2  -8    8.92    0.41
 -24   2   8    9.52    0.40
 -24   2   8    8.56    0.77
 -22  -2   8    0.14    0.18
  22  -2  -8    0.43    0.15
 -22  -2   8    0.47    0.16
 -22   2   8    0.69    0.14
 -22   2   8    0.36    0.22
  20  -2  -8   49.50    1.44
 -20  -2   8   48.02    1.46
 -20  -2   8   48.78    1.71
 -20   2   8   49.84    1.71
 -20   2   8   49.42    1.39
 -18  -2   8   19.90    0.93
  18  -2  -8   20.55    0.72
 -18  -2   8   20.96    0.74
 -18   2   8   19.85    0.94
 -18   2   8   21.02    0.73
 -16  -2   8    0.24    0.10
  16  -2  -8    0.34    0.11
 -16  -2   8    0.27    0.15
 -16   2   8    0.56    0.21
 -16   2   8    0.17    0.11
 -14  -2   8    2.60    0.35
  14  -2  -8    3.13    0.24
 -14  -2   8    2.81    0.20
 -14   2   8    3.65    0.44
  14   2  -8    2.91    0.20
 -14   2   8    3.50    0.33
 -12  -2   8   25.72    0.71
  12  -2  -8   26.40    0.75
 -12  -2   8   25.07    0.98
 -12   2   8   24.51    1.01
  12   2  -8   25.30    0.71
 -12   2   8   24.84    0.91
 -12   2   8   25.33    0.80
 -10  -2   8   10.86    0.58
 -10  -2   8   11.31    0.33
  10  -2  -8   10.95    0.39
 -10   2   8   11.99    0.64
 -10   2   8   10.73    0.55
   8  -2  -8    0.14    0.07
  -8  -2   8   -0.01    0.11
  -8   2   8    0.32    0.17
  -8   2   8    0.27    0.14
  -6  -2   8   64.01    1.88
  -6   2   8   65.66    1.98
  -6   2   8   65.92    1.98
  -4  -2   8    2.15    0.13
  -4  -2   8    2.48    0.28
   4   2  -8    2.14    0.12
  -4   2   8    2.27    0.34
  -4   2   8    2.01    0.32
  -2  -2   8   84.17    2.11
  -2  -2   8   87.18    2.50
   2  -2  -8   85.58    2.47
  -2  -2   8   86.93    2.35
  -2   2   8   88.07    2.50
  -2   2   8   86.53    2.58
   2   2  -8   85.90    2.12
   0  -2  -8   13.27    0.69
   0  -2   8   12.81    0.55
   0  -2   8   11.75    0.66
   0   2  -8   12.02    0.46
   0   2   8   12.67    0.73
   2  -2   8    1.32    0.28
  -2  -2  -8    1.10    0.25
   2  -2   8    1.12    0.20
  -2   2  -8    1.13    0.17
   2   2   8    1.03    0.27
  -4  -2  -8   89.06    2.64
   4  -2   8   92.23    2.49
   4  -2   8   95.93    2.70
  -4   2  -8   88.63    2.40
   6  -2   8   10.49    0.55
  -6  -2  -8   10.54    0.65
   6  -2   8    9.25    0.64
  -6   2  -8   11.10    0.54
   8  -2   8    5.97    0.60
   8  -2   8    6.50    0.44
  -8  -2  -8    6.34    0.62
  -8   2  -8    6.14    0.52
  10  -2   8    4.93    0.43
 -10  -2  -8    4.30    0.52
  10  -2   8    4.15    0.50
 -10   2  -8    4.84    0.47
  12  -2   8    2.32    0.42
 -12  -2  -8    1.82    0.38
  12  -2   8    2.81    0.36
 -12   2  -8    1.76    0.32
  14  -2   8    0.69    0.21
 -14  -2  -8    0.94    0.30
  14  -2   8    0.43    0.28
 -14   2  -8    0.58    0.24
  16  -2   8    2.40    0.42
  16  -2   8    2.82    0.40
 -16  -2  -8    2.90    0.47
 -16   2  -8    3.68    0.49
 -18  -2  -8    0.88    0.31
  18  -2   8    0.29    0.26
 -18   2  -8    0.29    0.22
  20  -2   8   -0.10    0.22
 -20  -2  -8    0.29    0.24
 -20   2  -8    0.44    0.27
 -22  -2  -8    1.53    0.42
  22  -2   8    1.99    0.43
 -22   2  -8    1.59    0.42
  24  -2   8   -0.01    0.23
 -24  -2  -8    0.34    0.28
 -24   2  -8   -0.19    0.21
  26  -2   8    0.34    0.29
 -26  -2  -8    0.29    0.29
 -26   2  -8    0.66    0.36
 -28  -2  -8   -0.05    0.24
  28  -2   8   -0.30    0.19
 -28   2  -8    0.01    0.26
 -30  -2  -8    1.98    0.50
  30  -2   8    1.98    0.51
 -30   2  -8    1.73    0.48
 -32  -2  -8    0.46    0.33
  32  -2   8    0.68    0.38
 -32   2  -8    0.47    0.35
 -45  -3   8    0.21    0.30
 -45  -3   8   -0.19    0.26
 -45   3   8    0.14    0.36
 -43  -3   8   -0.31    0.23
 -43  -3   8    0.03    0.27
 -43   3   8   -0.36    0.25
 -41  -3   8    0.43    0.34
 -41  -3   8    0.13    0.28
  41  -3  -8    0.12    0.25
 -41   3   8    1.01    0.45
 -39  -3   8    0.22    0.27
 -39  -3   8   -0.12    0.22
  39  -3  -8    0.05    0.27
 -39   3   8   -0.11    0.27
 -37  -3   8    0.17    0.28
  37  -3  -8    0.45    0.29
 -37  -3   8    0.11    0.28
 -37   3   8   -0.07    0.27
 -35  -3   8    0.34    0.27
 -35  -3   8    0.69    0.36
  35  -3  -8    0.40    0.25
 -35   3   8    0.24    0.35
  33  -3  -8   -0.37    0.16
 -33  -3   8    0.06    0.25
 -33  -3   8   -0.16    0.19
 -33   3   8   -0.25    0.23
 -31  -3   8    0.02    0.25
  31  -3  -8    0.20    0.22
 -31  -3   8   -0.21    0.12
 -31   3   8    0.03    0.25
 -29  -3   8    0.09    0.18
  29  -3  -8    0.32    0.19
 -29  -3   8   -0.16    0.15
 -29   3   8    0.16    0.24
 -27  -3   8    0.35    0.18
 -27  -3   8    0.37    0.27
  27  -3  -8    0.02    0.19
 -27   3   8    0.63    0.32
 -25  -3   8   -0.01    0.17
  25  -3  -8    0.11    0.07
 -25  -3   8    0.03    0.14
  25  -3  -8    0.09    0.16
 -25   3   8   -0.27    0.16
 -23  -3   8   -0.04    0.19
 -23  -3   8    0.01    0.13
  23  -3  -8    0.18    0.08
  23  -3  -8   -0.01    0.16
 -23   3   8    0.58    0.28
 -21  -3   8    0.05    0.11
  21  -3  -8    0.09    0.16
 -21  -3   8    0.34    0.21
 -21   3   8    0.07    0.20
 -21   3   8    0.36    0.13
 -19  -3   8   12.76    0.56
 -19  -3   8   13.77    0.85
  19  -3  -8   12.95    0.63
 -19   3   8   12.64    0.58
 -19   3   8   13.46    0.82
  17  -3  -8   -0.06    0.13
 -17  -3   8    0.10    0.09
 -17  -3   8    0.01    0.15
 -17   3   8   -0.19    0.15
 -17   3   8   -0.06    0.12
 -15  -3   8    0.07    0.08
  15  -3  -8    0.19    0.15
 -15  -3   8   -0.15    0.12
 -15   3   8    0.13    0.18
 -15   3   8    0.11    0.14
 -13  -3   8    9.51    0.36
  13  -3  -8    9.58    0.49
 -13  -3   8    9.65    0.63
  13   3  -8    8.86    0.39
 -13   3   8    9.98    0.58
 -13   3   8    8.41    0.72
 -11  -3   8    6.24    0.28
 -11  -3   8    6.19    0.25
 -11  -3   8    5.25    0.52
  11  -3  -8    6.06    0.39
 -11   3   8    7.23    0.67
 -11   3   8    5.24    0.48
  -9  -3   8   14.36    0.73
  -9  -3   8   14.14    0.39
  -9  -3   8   13.51    0.41
   9  -3  -8   13.48    0.58
  -9   3   8   13.15    0.72
  -9   3   8   14.90    0.80
  -7  -3   8    0.65    0.06
  -7  -3   8    0.31    0.17
  -7  -3   8    0.67    0.06
  -7   3   8    0.61    0.24
  -5  -3   8    0.40    0.15
  -5  -3   8    0.17    0.05
  -5   3   8   -0.01    0.15
   5   3  -8    0.31    0.07
  -3  -3   8    1.19    0.22
  -3  -3   8    1.40    0.13
   3   3  -8    1.39    0.16
  -3   3   8    1.09    0.29
  -1  -3   8    0.11    0.07
  -1  -3   8    0.03    0.11
   1  -3  -8    0.12    0.15
  -1  -3   8   -0.17    0.14
   1   3  -8    0.02    0.08
   1  -3   8    0.90    0.19
   1  -3   8    0.75    0.26
  -1  -3  -8    1.52    0.34
  -1   3  -8    1.42    0.20
   3  -3   8    0.29    0.14
   3  -3   8    0.53    0.25
  -3  -3  -8   -0.02    0.16
  -3   3  -8    0.30    0.14
   5  -3   8    4.79    0.39
   5  -3   8    5.30    0.60
  -5  -3  -8    5.29    0.58
  -5   3  -8    5.16    0.44
   7  -3   8    1.30    0.38
  -7  -3  -8    1.31    0.33
   7  -3   8    0.95    0.21
  -7   3  -8    1.17    0.24
  -9  -3  -8   -0.25    0.14
   9  -3   8   -0.15    0.23
   9  -3   8    0.44    0.19
  -9   3  -8    0.35    0.17
  11  -3   8    0.19    0.28
  11  -3   8    0.41    0.19
 -11  -3  -8    0.47    0.26
 -11   3  -8    0.35    0.19
  13  -3   8    0.28    0.19
  13  -3   8    0.03    0.27
 -13  -3  -8    0.39    0.24
 -13   3  -8    0.30    0.19
 -15  -3  -8    0.22    0.24
  15  -3   8    0.00    0.23
  15  -3   8    0.20    0.18
 -15   3  -8    0.22    0.19
  17  -3   8    0.18    0.19
  17  -3   8    0.35    0.31
 -17  -3  -8   -0.32    0.16
 -17   3  -8    0.11    0.19
 -19  -3  -8    2.03    0.46
  19  -3   8    3.24    0.40
  19  -3   8    3.14    0.52
 -19   3  -8    2.69    0.48
 -21  -3  -8    1.39    0.41
  21  -3   8    0.33    0.34
 -21   3  -8    0.46    0.32
  23  -3   8    2.55    0.52
 -23  -3  -8    0.85    0.36
 -23   3  -8    1.33    0.43
 -25  -3  -8   -0.12    0.23
  25  -3   8    0.73    0.34
 -25   3  -8    0.17    0.28
  27  -3   8    0.00    0.27
 -27  -3  -8   -0.27    0.21
 -27   3  -8    0.24    0.30
 -29  -3  -8   -0.11    0.23
  29  -3   8   -0.01    0.28
 -29   3  -8    0.52    0.32
 -31  -3  -8   -0.10    0.30
  31  -3   8    0.14    0.30
 -31   3  -8   -0.20    0.28
 -44  -4   8    0.59    0.37
 -44  -4   8    0.11    0.32
  44  -4  -8    0.51    0.38
 -44   4   8    0.32    0.38
 -42  -4   8   -0.24    0.22
 -42  -4   8    0.22    0.30
  42  -4  -8    0.36    0.33
 -42   4   8    0.20    0.32
 -40  -4   8    0.11    0.31
 -40  -4   8    0.52    0.30
  40  -4  -8    0.09    0.27
 -40   4   8   -0.05    0.30
  38  -4  -8    1.91    0.47
 -38  -4   8    1.01    0.33
 -38  -4   8    0.98    0.41
 -38   4   8    1.43    0.49
 -36  -4   8   11.97    1.21
 -36  -4   8   14.82    0.94
  36  -4  -8   16.84    0.98
 -36   4   8   15.16    1.40
  34  -4  -8    1.20    0.35
 -34  -4   8    0.62    0.31
 -34  -4   8    0.52    0.36
 -34   4   8    0.60    0.39
  32  -4  -8    0.47    0.24
 -32  -4   8    0.47    0.26
 -32  -4   8    0.10    0.30
 -32   4   8    0.21    0.31
 -30  -4   8    0.02    0.24
 -30  -4   8    0.49    0.24
  30  -4  -8    0.15    0.24
 -30   4   8   -0.31    0.23
 -28  -4   8    0.35    0.21
  28  -4  -8    0.08    0.24
 -28  -4   8    0.34    0.27
 -28   4   8    0.22    0.29
 -26  -4   8   -0.05    0.14
 -26  -4   8    0.03    0.25
  26  -4  -8   -0.14    0.20
 -26   4   8    0.00    0.21
 -24  -4   8    0.21    0.17
  24  -4  -8   -0.07    0.21
  24  -4  -8    0.08    0.08
 -24  -4   8    0.62    0.31
 -24   4   8    0.12    0.25
 -22  -4   8    1.66    0.28
 -22  -4   8    0.91    0.35
  22  -4  -8    1.09    0.30
 -22   4   8    1.04    0.36
 -20  -4   8    0.00    0.20
  20  -4  -8    0.11    0.19
 -20  -4   8   -0.01    0.12
 -20   4   8   -0.15    0.23
 -18  -4   8   22.46    1.18
 -18  -4   8   22.08    0.81
  18  -4  -8   20.31    0.92
 -18   4   8   22.53    1.16
 -16  -4   8   74.44    2.52
  16  -4  -8   72.10    2.18
 -16  -4   8   73.15    1.98
 -16   4   8   75.93    2.49
  14  -4  -8   10.99    0.66
 -14  -4   8   12.12    0.85
 -14  -4   8   12.42    0.50
 -14   4   8   13.93    0.90
 -12  -4   8   39.64    1.14
  12  -4  -8   40.32    1.37
 -12  -4   8   40.33    1.60
 -12   4   8   43.18    1.65
 -10  -4   8   -0.26    0.11
 -10  -4   8   -0.06    0.14
 -10  -4   8    0.54    0.26
  10  -4  -8    0.15    0.19
 -10   4   8    0.51    0.29
  -8  -4   8  251.33    6.10
  -8  -4   8  252.60    6.09
  -8  -4   8  265.60    6.77
  -8   4   8  265.02    6.74
  -6  -4   8   63.88    1.73
  -6  -4   8   67.46    1.71
  -6  -4   8   67.74    2.15
  -6   4   8   69.36    2.28
  -4  -4   8    3.25    0.25
  -4  -4   8    2.61    0.37
  -4   4   8    2.59    0.48
   4   4  -8    3.25    0.28
  -2  -4   8    1.96    0.32
  -2   4   8    2.00    0.42
   2   4  -8    1.92    0.24
   0  -4   8    0.06    0.21
   0  -4  -8    0.17    0.20
   0  -4   8    0.00    0.12
   0   4  -8   -0.07    0.11
  -2  -4  -8    0.08    0.22
   2  -4   8   -0.26    0.19
   2  -4   8    0.03    0.14
  -2   4  -8   -0.04    0.11
   4  -4   8    1.72    0.27
  -4  -4  -8    2.59    0.47
   4  -4   8    1.38    0.42
  -4   4  -8    2.06    0.31
  -6  -4  -8    0.45    0.25
   6  -4   8    0.39    0.17
   6  -4   8    1.04    0.36
  -6   4  -8    0.57    0.22
   8  -4   8    3.23    0.57
   8  -4   8    2.97    0.34
  -8  -4  -8    3.40    0.53
  -8   4  -8    3.79    0.46
 -10  -4  -8    0.39    0.28
  10  -4   8    0.12    0.31
  10  -4   8    0.08    0.17
 -10   4  -8    0.26    0.20
 -12  -4  -8    0.13    0.25
  12  -4   8    0.31    0.30
  12  -4   8    0.63    0.23
 -12   4  -8    0.29    0.21
  14  -4   8   -0.02    0.16
  14  -4   8    0.27    0.36
 -14  -4  -8   -0.20    0.19
 -14   4  -8    0.08    0.20
 -16  -4  -8    0.14    0.27
  16  -4   8    0.82    0.21
  16  -4   8    0.79    0.37
 -16   4  -8    0.75    0.32
 -18  -4  -8    2.55    0.53
  18  -4   8    2.24    0.52
 -18   4  -8    2.66    0.48
 -20  -4  -8   27.21    1.40
  20  -4   8   26.17    1.39
 -20   4  -8   24.95    1.31
 -22  -4  -8    9.38    0.99
  22  -4   8    8.84    0.94
 -22   4  -8    7.34    0.88
  24  -4   8    0.20    0.35
 -24  -4  -8    0.07    0.29
 -24   4  -8    0.27    0.33
 -26  -4  -8    0.28    0.30
  26  -4   8    0.04    0.30
 -26   4  -8   -0.26    0.26
 -28  -4  -8    0.01    0.28
  28  -4   8    0.43    0.36
 -28   4  -8    0.10    0.28
 -41  -5   8    0.31    0.31
  41  -5  -8    0.23    0.29
 -41  -5   8   -0.25    0.31
 -41   5   8    0.58    0.47
  39  -5  -8    0.26    0.32
 -39  -5   8    0.11    0.27
 -39  -5   8   -0.05    0.36
 -39   5   8    0.71    0.41
  37  -5  -8    0.29    0.26
 -37  -5   8   -0.18    0.33
 -37  -5   8    0.19    0.29
 -37   5   8    0.18    0.36
 -35  -5   8    0.33    0.29
  35  -5  -8   -0.12    0.25
 -35  -5   8    0.09    0.34
 -35   5   8    0.12    0.33
 -33  -5   8    0.83    0.32
 -33  -5   8    0.75    0.41
  33  -5  -8    0.66    0.32
 -33   5   8    0.86    0.39
 -31  -5   8    0.39    0.38
  31  -5  -8    0.18    0.27
 -31  -5   8    0.62    0.26
 -31   5   8    0.64    0.35
 -29  -5   8   -0.24    0.21
  29  -5  -8   -0.37    0.19
 -29  -5   8    0.16    0.19
 -29   5   8    0.25    0.29
  27  -5  -8    0.16    0.25
 -27  -5   8    0.19    0.19
 -27  -5   8    0.31    0.34
 -27   5   8    0.56    0.35
 -25  -5   8    0.16    0.18
  25  -5  -8   -0.10    0.26
 -25  -5   8    0.22    0.27
 -25   5   8    0.38    0.32
  23  -5  -8    0.04    0.26
 -23  -5   8    0.20    0.17
 -23  -5   8    0.48    0.32
 -23   5   8    0.30    0.30
 -21  -5   8    1.06    0.24
 -21  -5   8    0.92    0.37
  21  -5  -8    1.15    0.34
 -21   5   8    1.04    0.39
  19  -5  -8    0.22    0.25
 -19  -5   8   -0.12    0.23
 -19  -5   8    0.09    0.14
 -19   5   8   -0.02    0.25
  17  -5  -8    1.40    0.34
 -17  -5   8    1.65    0.44
 -17  -5   8    1.38    0.24
 -17   5   8    1.33    0.42
  15  -5  -8   -0.10    0.20
 -15  -5   8    0.22    0.24
 -15  -5   8   -0.21    0.10
 -15   5   8    0.13    0.23
 -13  -5   8    1.94    0.44
  13  -5  -8    2.01    0.38
 -13  -5   8    1.62    0.23
 -13   5   8    2.08    0.47
  11  -5  -8    0.42    0.24
 -11  -5   8    0.00    0.19
 -11  -5   8    0.39    0.15
 -11   5   8    0.41    0.28
  -9  -5   8    0.33    0.21
  -9  -5   8    0.22    0.12
  -9   5   8   -0.25    0.18
  -7  -5   8    1.03    0.19
  -7  -5   8    0.65    0.26
  -7   5   8    0.85    0.35
  -5  -5   8    1.08    0.32
   5   5  -8    0.72    0.18
  -5   5   8    0.39    0.28
  -3  -5   8    0.19    0.20
   3   5  -8    0.05    0.13
  -3   5   8    0.17    0.23
  -1  -5   8    3.26    0.45
   1  -5  -8    3.25    0.56
  -1  -5   8    2.92    0.55
   1   5  -8    3.31    0.37
   1  -5   8    0.28    0.18
   1  -5   8    0.25    0.31
  -1  -5  -8    0.59    0.28
  -1   5  -8    0.30    0.17
   3  -5   8    0.90    0.39
  -3  -5  -8    0.35    0.27
   3  -5   8    1.23    0.27
  -3   5  -8    0.79    0.23
   5  -5   8    0.26    0.30
  -5  -5  -8   -0.04    0.18
   5  -5   8    0.05    0.15
  -5   5  -8    0.35    0.20
   7  -5   8   -0.02    0.14
   7  -5   8   -0.15    0.28
  -7  -5  -8   -0.19    0.21
  -7   5  -8    0.04    0.18
   9  -5   8    0.27    0.32
   9  -5   8   -0.06    0.16
  -9  -5  -8   -0.22    0.18
  -9   5  -8   -0.04    0.17
  11  -5   8    0.12    0.19
  11  -5   8    0.29    0.37
 -11  -5  -8    0.32    0.30
 -11   5  -8    0.23    0.21
 -13  -5  -8    0.55    0.33
  13  -5   8    0.13    0.18
  13  -5   8   -0.23    0.28
 -13   5  -8   -0.18    0.18
  15  -5   8   -0.34    0.24
 -15  -5  -8   -0.50    0.16
 -15   5  -8   -0.32    0.19
 -17  -5  -8    0.29    0.31
  17  -5   8   -0.42    0.28
 -17   5  -8   -0.29    0.20
  19  -5   8   -0.22    0.28
 -19  -5  -8   -0.53    0.20
 -19   5  -8    0.33    0.30
  21  -5   8    0.30    0.35
 -21  -5  -8    0.74    0.40
 -21   5  -8    0.40    0.30
 -23  -5  -8    2.49    0.56
  23  -5   8    1.21    0.49
 -23   5  -8    0.91    0.39
 -25  -5  -8   -0.07    0.29
  25  -5   8   -0.44    0.26
 -25   5  -8    0.19    0.29
  38  -6  -8    0.44    0.30
 -38  -6   8    0.21    0.37
 -38  -6   8   -0.09    0.29
 -38   6   8   -0.04    0.36
  36  -6  -8   -0.27    0.27
 -36  -6   8    0.93    0.28
 -36  -6   8   -0.08    0.33
 -36   6   8    0.30    0.38
  34  -6  -8    0.29    0.30
 -34  -6   8   -0.18    0.34
 -34  -6   8   -0.12    0.24
 -34   6   8   -0.19    0.36
  32  -6  -8    0.60    0.36
 -32  -6   8    0.60    0.43
 -32  -6   8    0.66    0.31
 -32   6   8    0.96    0.45
 -30  -6   8    1.00    0.49
 -30  -6   8    0.46    0.29
  30  -6  -8    0.99    0.34
 -30   6   8    0.60    0.38
  28  -6  -8    0.01    0.24
 -28  -6   8    0.05    0.22
 -28  -6   8    0.12    0.36
 -28   6   8    0.11    0.35
  26  -6  -8    2.76    0.52
 -26  -6   8    1.96    0.57
 -26  -6   8    3.36    0.48
 -26   6   8    2.61    0.61
  24  -6  -8   -0.18    0.25
 -24  -6   8    0.33    0.37
 -24  -6   8   -0.08    0.19
 -24   6   8    0.19    0.30
 -22  -6   8    1.12    0.31
 -22  -6   8    0.89    0.47
  22  -6  -8    1.23    0.39
 -22   6   8    1.44    0.52
 -20  -6   8    6.23    0.85
 -20  -6   8    6.38    0.56
  20  -6  -8    6.07    0.70
 -20   6   8    7.43    0.94
 -18  -6   8   20.13    0.86
 -18  -6   8   20.57    1.33
  18  -6  -8   19.98    1.09
 -18   6   8   16.52    1.17
 -16  -6   8    2.43    0.34
 -16  -6   8    1.57    0.46
  16  -6  -8    2.15    0.46
 -16   6   8    2.07    0.53
 -14  -6   8    0.01    0.15
  14  -6  -8    0.01    0.26
 -14  -6   8    0.04    0.27
 -14   6   8    0.03    0.26
 -12  -6   8   -0.07    0.14
 -12  -6   8   -0.15    0.20
  12  -6  -8    0.42    0.30
 -12   6   8    0.11    0.27
  10  -6  -8    0.21    0.27
 -10  -6   8   -0.34    0.16
 -10  -6   8    0.01    0.15
 -10   6   8    0.07    0.27
  -8  -6   8    1.00    0.36
  -8  -6   8    0.44    0.18
  -8   6   8    0.73    0.39
  -6  -6   8   -0.03    0.13
  -6  -6   8    0.03    0.24
  -6   6   8    0.27    0.31
  -4  -6   8    0.13    0.23
  -4   6   8    0.20    0.28
   4   6  -8    0.31    0.18
  -2  -6   8    0.94    0.30
   2  -6  -8    0.82    0.33
  -2   6   8    0.93    0.39
   2   6  -8    0.75    0.23
   0  -6   8    0.61    0.27
   0  -6   8    1.62    0.51
   0  -6  -8    1.25    0.41
   0   6  -8    0.85    0.25
   2  -6   8    2.18    0.55
   2  -6   8    1.92    0.36
  -2  -6  -8    2.28    0.52
  -2   6  -8    1.51    0.32
  -4  -6  -8    0.57    0.34
   4  -6   8   -0.10    0.30
   4  -6   8    0.63    0.24
  -4   6  -8    0.34    0.24
   6  -6   8    0.73    0.25
  -6  -6  -8    1.38    0.43
   6  -6   8    1.14    0.44
  -6   6  -8    1.25    0.33
   8  -6   8    0.13    0.33
  -8  -6  -8    0.36    0.34
   8  -6   8    0.07    0.19
  -8   6  -8    0.07    0.21
  10  -6   8    6.70    0.54
 -10  -6  -8    5.84    0.80
  10  -6   8    5.30    0.82
 -10   6  -8    7.02    0.76
 -12  -6  -8   -0.14    0.30
  12  -6   8   -0.30    0.28
 -12   6  -8   -0.05    0.23
 -14  -6  -8    0.24    0.34
  14  -6   8    0.06    0.33
 -14   6  -8    0.05    0.25
 -16  -6  -8    0.25    0.32
  16  -6   8   -0.04    0.32
 -16   6  -8   -0.11    0.24
  18  -6   8    0.81    0.48
 -18  -6  -8    0.13    0.31
 -18   6  -8    0.22    0.30
  20  -6   8    2.25    0.60
 -20  -6  -8    1.18    0.45
 -20   6  -8    1.37    0.46
 -22  -6  -8    0.95    0.45
  22  -6   8    0.73    0.42
 -22   6  -8    0.73    0.39
 -33  -7   8    0.31    0.44
 -33  -7   8   -0.15    0.23
  33  -7  -8    0.13    0.32
 -33   7   8    0.88    0.45
  31  -7  -8    0.11    0.33
 -31  -7   8   -0.12    0.28
 -31  -7   8    0.04    0.25
 -31   7   8   -0.33    0.31
 -29  -7   8    0.60    0.29
 -29  -7   8    0.03    0.31
  29  -7  -8    0.14    0.36
 -29   7   8    0.13    0.34
 -27  -7   8    0.44    0.28
 -27  -7   8   -0.19    0.34
  27  -7  -8    0.21    0.34
 -27   7   8   -0.10    0.32
 -25  -7   8    0.20    0.24
  25  -7  -8    0.20    0.33
 -25  -7   8    0.15    0.37
 -25   7   8    0.45    0.38
  23  -7  -8    0.40    0.35
 -23  -7   8    0.72    0.45
 -23  -7   8    0.85    0.29
 -23   7   8    0.43    0.36
 -21  -7   8    0.17    0.21
  21  -7  -8    0.06    0.29
 -21  -7   8   -0.20    0.24
 -21   7   8   -0.20    0.30
 -19  -7   8    1.25    0.46
 -19  -7   8    1.60    0.32
  19  -7  -8    0.79    0.39
 -19   7   8    1.77    0.56
 -17  -7   8   -0.05    0.26
 -17  -7   8    0.14    0.20
  17  -7  -8    0.00    0.29
 -17   7   8   -0.17    0.23
 -15  -7   8    0.92    0.26
 -15  -7   8    0.62    0.35
  15  -7  -8    0.70    0.37
 -15   7   8    1.07    0.44
  13  -7  -8   -0.42    0.20
 -13  -7   8   -0.10    0.26
 -13  -7   8   -0.09    0.15
 -13   7   8   -0.14    0.29
 -11  -7   8    0.00    0.17
 -11  -7   8    0.30    0.28
  11  -7  -8    0.69    0.35
 -11   7   8    0.27    0.34
  -9  -7   8    0.39    0.20
   9  -7  -8    0.46    0.30
  -9  -7   8    0.40    0.32
  -9   7   8    0.59    0.34
  -7  -7   8   -0.06    0.23
  -7  -7   8    0.21    0.17
  -7   7   8    0.25    0.30
  -5  -7   8    0.26    0.27
  -5  -7   8    0.25    0.19
  -5   7   8   -0.01    0.23
   3  -7  -8    0.20    0.28
  -3  -7   8    0.18    0.27
  -1  -7   8    0.21    0.27
  -1  -7   8   -0.39    0.24
   1  -7  -8    0.15    0.26
  -1  -7  -8   -0.26    0.28
   1  -7   8    0.19    0.36
   1  -7   8    0.23    0.23
   3  -7   8    0.16    0.34
  -3  -7  -8   -0.12    0.22
   3  -7   8    0.04    0.22
  -5  -7  -8    0.45    0.35
   5  -7   8    0.64    0.29
   5  -7   8    1.21    0.52
   7  -7   8    0.31    0.21
   7  -7   8   -0.33    0.32
  -7  -7  -8   -0.43    0.20
   9  -7   8    0.67    0.44
  -9  -7  -8    0.74    0.39
 -11  -7  -8   -0.11    0.24
  11  -7   8    0.26    0.41
 -13  -7  -8   -0.30    0.31
  13  -7   8   -0.24    0.35
 -15  -7  -8   -0.51    0.22
  15  -7   8    0.49    0.42
 -17  -7  -8   -0.56    0.27
  17  -7   8    0.89    0.52
  26  -8  -8    0.02    0.36
 -26  -8   8    0.09    0.39
 -26   8   8    0.91    0.46
  24  -8  -8    0.44    0.40
 -24  -8   8   -0.29    0.37
 -24   8   8    0.47    0.44
  22  -8  -8    1.35    0.47
 -22  -8   8    2.46    0.69
 -22   8   8    1.94    0.64
 -20  -8   8    0.85    0.45
  20  -8  -8    0.75    0.43
 -20   8   8    1.10    0.46
  18  -8  -8    0.19    0.36
 -18  -8   8    0.24    0.38
 -18   8   8    0.48    0.43
  16  -8  -8    1.29    0.49
 -16  -8   8    1.29    0.48
 -16   8   8    1.01    0.50
 -14  -8   8   -0.21    0.30
  14  -8  -8   -0.29    0.26
 -14   8   8    0.25    0.37
 -12  -8   8   -0.06    0.32
  12  -8  -8   -0.10    0.29
 -12   8   8   -0.08    0.24
 -10  -8   8   -0.18    0.28
  10  -8  -8   -0.52    0.20
 -10   8   8    0.43    0.34
   8  -8  -8   -0.05    0.27
  -8  -8   8    0.43    0.37
  -8   8   8   -0.11    0.26
  -6  -8   8    0.49    0.36
  -6   8   8    0.21    0.33
  -4  -8   8    0.24    0.32
   4  -8  -8    0.09    0.30
   2  -8  -8   -0.03    0.33
  -2  -8   8   -0.12    0.26
  -2  -8   8    0.18    0.38
   0  -8  -8   -0.31    0.33
   0  -8   8   -0.41    0.35
   0  -8   8    0.68    0.33
  -2  -8  -8   -0.07    0.28
   2  -8   8   -0.16    0.22
   2  -8   8    0.07    0.37
   4  -8   8    0.52    0.29
  -4  -8  -8    0.05    0.31
   4  -8   8   -0.05    0.32
  -6  -8  -8    3.51    0.72
   6  -8   8    0.70    0.45
   8  -8   8   -0.47    0.31
  -8  -8  -8   -0.30    0.34
 -10  -8  -8   -0.06    0.30
  10  -8   8   -0.03    0.45
 -48   0   9   -0.12    0.28
 -46   0   9   -0.08    0.27
 -44   0   9   -0.01    0.27
 -42   0   9    0.06    0.26
 -42   0   9   -0.33    0.18
 -40   0   9   -0.34    0.18
 -40   0   9    0.00    0.28
 -38   0   9    0.36    0.31
 -38   0   9   -0.01    0.18
 -36   0   9    0.09    0.26
 -36   0   9   -0.27    0.12
 -34   0   9   -0.13    0.13
 -34   0   9   -0.16    0.18
 -32   0   9   -0.07    0.11
 -32   0   9   -0.10    0.16
 -30   0   9    0.14    0.13
 -30   0   9   -0.05    0.16
 -28   0   9    0.18    0.17
 -28   0   9    0.03    0.13
 -26   0   9    0.78    0.25
 -24   0   9    0.04    0.16
 -24   0   9    0.16    0.13
 -22   0   9   -0.05    0.16
 -22   0   9   -0.14    0.13
 -20   0   9   -0.02    0.09
 -20   0   9    0.03    0.13
 -18   0   9   -0.04    0.09
 -18   0   9    0.10    0.09
 -16   0   9    0.07    0.08
 -16   0   9   -0.07    0.10
 -14   0   9   -0.06    0.09
 -14   0   9   -0.10    0.06
 -12   0   9   -0.06    0.09
 -12   0   9    0.11    0.10
 -10   0   9    0.05    0.11
 -10   0   9   -0.09    0.08
  -8   0   9   -0.24    0.08
  -8   0   9   -0.05    0.13
  -6   0   9   -0.08    0.07
  -6   0   9   -0.02    0.09
  -6   0   9   -0.06    0.12
   4   0  -9   -0.06    0.08
  -4   0   9    0.02    0.09
  -4   0   9   -0.10    0.13
   2   0  -9    0.04    0.08
  -2   0   9   -0.04    0.12
  -2   0   9    0.04    0.09
   0   0   9   -0.04    0.11
   0   0   9    0.08    0.15
   0   0  -9   -0.21    0.08
   2   0   9   -0.02    0.12
   2   0   9    0.03    0.10
  -2   0  -9    0.11    0.10
   4   0   9    0.13    0.16
  -4   0  -9   -0.07    0.09
   4   0   9    0.00    0.11
   6   0   9    0.07    0.16
  -6   0  -9    0.01    0.14
   6   0   9    0.05    0.15
   8   0   9   -0.14    0.14
  -8   0  -9   -0.04    0.12
   8   0   9   -0.01    0.14
 -10   0  -9    0.07    0.14
  10   0   9   -0.24    0.13
  10   0   9   -0.03    0.15
  12   0   9   -0.05    0.13
  12   0   9   -0.07    0.17
 -12   0  -9   -0.01    0.12
 -14   0  -9   -0.19    0.12
  14   0   9   -0.05    0.17
  16   0   9    0.07    0.17
 -16   0  -9    0.18    0.19
  18   0   9    0.12    0.20
 -18   0  -9    0.09    0.21
  20   0   9   -0.11    0.22
 -20   0  -9    0.10    0.20
 -22   0  -9   -0.04    0.20
 -24   0  -9    0.04    0.21
 -26   0  -9   -0.20    0.19
 -28   0  -9   -0.28    0.21
 -30   0  -9    0.18    0.28
 -32   0  -9   -0.21    0.25
 -49  -1   9    0.33    0.40
 -49   1   9    1.14    0.55
 -47  -1   9    0.09    0.28
 -47   1   9    0.64    0.43
 -45  -1   9    0.32    0.32
 -45  -1   9    0.08    0.21
 -45   1   9    0.82    0.43
 -43  -1   9    0.40    0.32
 -43  -1   9    0.15    0.20
 -43   1   9    0.55    0.36
 -41  -1   9    0.11    0.20
 -41  -1   9    0.27    0.29
 -41   1   9   -0.20    0.26
 -39  -1   9    0.71    0.30
 -39  -1   9    1.27    0.40
 -39   1   9    0.83    0.39
 -39   1   9    1.05    0.22
 -37  -1   9    4.94    0.66
 -37  -1   9    5.35    0.60
 -37   1   9    4.84    0.75
 -37   1   9    5.35    0.43
 -35  -1   9    0.95    0.33
 -35  -1   9    0.69    0.27
 -35   1   9    0.95    0.19
 -35   1   9    0.94    0.38
 -33  -1   9   -0.14    0.13
 -33  -1   9   -0.03    0.17
 -33   1   9   -0.04    0.21
 -33   1   9    0.01    0.10
 -31  -1   9    0.16    0.18
 -31  -1   9    0.20    0.19
 -31   1   9    0.48    0.15
 -31   1   9    0.41    0.25
 -29  -1   9    0.67    0.23
 -29  -1   9    0.53    0.22
 -29   1   9    0.48    0.14
 -29   1   9    1.38    0.35
 -27  -1   9    2.66    0.38
 -27  -1   9    3.13    0.40
 -27   1   9    3.02    0.28
 -27   1   9    4.08    0.53
 -25  -1   9    2.98    0.37
 -25  -1   9    2.27    0.33
 -25   1   9    3.10    0.45
 -25   1   9    2.98    0.27
 -23  -1   9    0.28    0.16
 -23  -1   9    0.51    0.18
 -23   1   9    0.49    0.13
 -23   1   9    0.70    0.24
 -21  -1   9    0.42    0.17
 -21  -1   9    0.40    0.18
 -21   1   9    0.40    0.21
 -21   1   9    0.48    0.13
 -19  -1   9   13.24    0.58
 -19  -1   9   12.84    0.65
 -19   1   9   13.44    0.70
 -19   1   9   12.18    0.51
 -17  -1   9    1.27    0.20
 -17  -1   9    1.22    0.23
 -17   1   9    0.98    0.23
 -17   1   9    1.13    0.18
 -15  -1   9    3.11    0.27
 -15  -1   9    3.00    0.31
 -15   1   9    3.57    0.30
 -15   1   9    2.58    0.19
 -15   1   9    4.01    0.41
 -13  -1   9   -0.05    0.07
 -13  -1   9    0.16    0.09
 -13   1   9   -0.04    0.11
 -13   1   9    0.12    0.14
  13   1  -9    0.20    0.08
 -13   1   9    0.01    0.06
 -11  -1   9    0.86    0.13
 -11  -1   9    0.81    0.17
 -11   1   9    0.76    0.20
  11   1  -9    1.00    0.13
 -11   1   9    0.93    0.20
  -9  -1   9   18.14    0.55
  -9  -1   9   17.40    0.69
  -9   1   9   18.20    0.76
   9   1  -9   17.82    0.55
  -9   1   9   17.87    0.73
  -7  -1   9   36.28    1.13
  -7   1   9   35.15    1.19
  -7   1   9   35.94    1.19
   7   1  -9   34.74    0.97
   7   1  -9   35.95    0.96
  -5  -1   9    3.47    0.32
   5  -1  -9    2.67    0.16
  -5   1   9    3.08    0.34
   5   1  -9    2.69    0.18
  -5   1   9    2.78    0.32
   5   1  -9    3.08    0.24
  -3  -1   9    2.74    0.29
  -3  -1   9    2.83    0.32
   3  -1  -9    3.23    0.36
   3  -1  -9    3.20    0.22
  -3   1   9    1.95    0.30
   3   1  -9    2.77    0.23
   1  -1  -9   36.37    1.21
  -1  -1   9   35.25    1.18
  -1  -1   9   34.59    1.14
  -1   1   9   34.99    0.97
  -1   1   9   35.42    1.27
   1   1  -9   34.27    1.02
   1  -1   9    1.84    0.28
   1  -1   9    2.01    0.29
  -1  -1  -9    1.21    0.26
  -1   1  -9    2.10    0.23
   1   1   9    1.86    0.20
   1   1   9    1.25    0.27
  -3  -1  -9    0.25    0.15
   3  -1   9    0.11    0.15
   3  -1   9    0.07    0.14
   3   1   9    0.23    0.17
  -3   1  -9    0.05    0.09
   3   1   9    0.02    0.08
   5  -1   9   12.45    0.66
   5  -1   9   12.39    0.65
  -5  -1  -9   12.96    0.69
  -5   1  -9   12.34    0.58
   5   1   9   13.95    0.79
  -7  -1  -9    0.47    0.20
   7  -1   9    0.69    0.22
   7  -1   9    0.75    0.23
  -7   1  -9    0.16    0.14
   7   1   9    0.60    0.24
   9  -1   9    7.35    0.51
  -9  -1  -9    6.77    0.61
   9  -1   9    7.24    0.60
  -9   1  -9    7.63    0.49
   9   1   9    7.92    0.75
 -11  -1  -9    0.07    0.15
  11  -1   9   -0.37    0.16
  11  -1   9   -0.17    0.16
 -11   1  -9   -0.11    0.12
  13  -1   9    3.29    0.44
  13  -1   9    3.44    0.45
 -13  -1  -9    2.40    0.41
 -13   1  -9    3.05    0.43
 -15  -1  -9    2.20    0.40
  15  -1   9    1.49    0.32
  15  -1   9    1.83    0.38
 -15   1  -9    2.08    0.38
 -17  -1  -9    0.18    0.23
  17  -1   9    0.10    0.21
 -17   1  -9    0.06    0.20
 -19  -1  -9    0.09    0.21
  19  -1   9   -0.18    0.18
 -19   1  -9    0.08    0.19
 -21  -1  -9   -0.14    0.23
  21  -1   9   -0.22    0.20
 -21   1  -9   -0.01    0.19
  23  -1   9    0.05    0.22
 -23  -1  -9   -0.14    0.21
 -23   1  -9   -0.09    0.18
 -25  -1  -9   -0.19    0.25
  25  -1   9    0.12    0.24
 -25   1  -9    0.69    0.32
 -27  -1  -9    0.16    0.27
  27  -1   9    0.10    0.24
 -27   1  -9   -0.06    0.23
 -29  -1  -9    0.97    0.40
  29  -1   9    0.92    0.38
 -29   1  -9    0.88    0.37
 -31  -1  -9    0.18    0.28
 -31   1  -9    0.00    0.26
 -48  -2   9    0.38    0.33
 -48  -2   9    0.55    0.36
 -48   2   9    0.18    0.36
 -46  -2   9    1.57    0.46
 -46  -2   9    2.09    0.54
 -46   2   9    2.48    0.69
 -44  -2   9    6.88    0.82
 -44  -2   9    5.16    0.75
 -44   2   9    5.54    0.85
 -42  -2   9    0.51    0.30
 -42  -2   9    0.11    0.26
 -42   2   9    0.93    0.44
 -40  -2   9   19.13    1.14
 -40  -2   9   20.49    1.20
 -40   2   9   19.88    1.28
 -38  -2   9    0.03    0.26
 -38  -2   9   -0.12    0.22
 -38   2   9   -0.10    0.30
 -36  -2   9    3.27    0.55
 -36  -2   9    2.38    0.47
 -36   2   9    3.06    0.60
 -34  -2   9    0.78    0.33
 -34  -2   9    0.35    0.27
 -34   2   9    0.15    0.30
 -34   2   9    0.81    0.15
  32  -2  -9    0.28    0.21
 -32  -2   9    0.31    0.21
 -32  -2   9    0.04    0.21
 -32   2   9   -0.14    0.19
 -32   2   9   -0.01    0.10
  30  -2  -9    1.91    0.34
 -30  -2   9    2.24    0.41
 -30  -2   9    1.62    0.33
 -30   2   9    1.94    0.43
 -30   2   9    1.67    0.20
 -28  -2   9    6.11    0.65
 -28  -2   9    6.57    0.60
  28  -2  -9    5.74    0.52
 -28   2   9    5.60    0.67
 -28   2   9    6.03    0.34
 -26  -2   9   15.90    0.78
 -26  -2   9   19.84    0.98
  26  -2  -9   18.25    0.77
 -26   2   9   17.40    0.64
 -26   2   9   17.62    0.97
  24  -2  -9    8.78    0.47
 -24  -2   9    8.55    0.73
 -24  -2   9    8.37    0.50
 -24   2   9    8.19    0.41
 -24   2   9    7.46    0.72
  22  -2  -9   23.14    0.81
 -22  -2   9   21.01    1.00
 -22  -2   9   22.28    0.84
 -22   2   9   20.71    1.02
 -22   2   9   21.15    0.75
 -20  -2   9    0.52    0.16
 -20  -2   9    0.63    0.22
  20  -2  -9    0.41    0.14
 -20   2   9    0.71    0.25
 -20   2   9    0.61    0.15
  18  -2  -9    0.57    0.14
 -18  -2   9    0.45    0.13
 -18  -2   9    0.22    0.17
 -18   2   9    0.62    0.16
 -18   2   9    0.42    0.21
  16  -2  -9    3.16    0.24
 -16  -2   9    2.82    0.25
 -16  -2   9    2.74    0.36
 -16   2   9    3.50    0.33
 -16   2   9    3.94    0.47
 -14  -2   9    6.58    0.30
  14  -2  -9    6.77    0.29
 -14  -2   9    6.20    0.46
 -14   2   9    6.39    0.58
 -14   2   9    6.17    0.34
  14   2  -9    6.66    0.28
 -14   2   9    7.05    0.43
 -12  -2   9    0.86    0.21
  12  -2  -9    0.87    0.11
 -12  -2   9    0.83    0.10
 -12   2   9    0.51    0.21
  12   2  -9    1.08    0.10
 -12   2   9    1.19    0.23
 -10  -2   9   26.92    1.01
  10  -2  -9   26.77    0.73
 -10   2   9   27.26    1.09
 -10   2   9   28.16    1.03
  -8  -2   9    7.24    0.44
   8  -2  -9    6.65    0.25
  -8   2   9    6.35    0.47
  -8   2   9    6.57    0.56
  -6  -2   9    0.10    0.10
  -6   2   9    0.20    0.17
  -6   2   9    0.29    0.18
  -4  -2   9    5.31    0.37
  -4  -2   9    5.27    0.22
   4   2  -9    4.94    0.21
  -4   2   9    4.22    0.46
  -4   2   9    4.88    0.50
   2  -2  -9    0.48    0.20
  -2  -2   9    0.58    0.21
  -2  -2   9    0.77    0.12
  -2  -2   9    0.82    0.19
  -2   2   9    0.34    0.20
   2   2  -9    0.78    0.12
   0  -2   9    0.40    0.14
   0  -2  -9    0.43    0.19
   0  -2   9    0.20    0.19
   0   2  -9    0.38    0.10
   0   2   9    0.32    0.20
   2  -2   9    4.30    0.48
  -2  -2  -9    4.45    0.49
   2  -2   9    4.67    0.39
   2   2   9    4.66    0.55
  -2   2  -9    4.75    0.30
   4  -2   9    0.44    0.21
   4  -2   9    0.01    0.13
  -4  -2  -9    0.15    0.17
   4   2   9    0.17    0.21
  -4   2  -9    0.13    0.10
  -6  -2  -9    1.31    0.30
   6  -2   9    1.72    0.28
   6  -2   9    2.79    0.41
  -6   2  -9    1.68    0.26
   8  -2   9    4.60    0.44
   8  -2   9    5.06    0.57
  -8  -2  -9    5.19    0.56
  -8   2  -9    5.42    0.50
 -10  -2  -9    0.56    0.25
  10  -2   9    0.40    0.24
  10  -2   9    0.62    0.23
 -10   2  -9    0.67    0.20
  12  -2   9    1.53    0.30
  12  -2   9    1.63    0.39
 -12  -2  -9    1.21    0.33
 -12   2  -9    1.75    0.34
  14  -2   9    0.03    0.22
 -14  -2  -9   -0.29    0.15
  14  -2   9    0.41    0.22
 -14   2  -9    0.03    0.19
 -16  -2  -9    0.64    0.29
  16  -2   9    0.62    0.33
  16  -2   9    0.49    0.24
 -16   2  -9    0.24    0.20
 -18  -2  -9    0.48    0.27
  18  -2   9    0.16    0.24
  18  -2   9    0.08    0.21
 -18   2  -9    0.21    0.22
 -20  -2  -9    0.74    0.32
  20  -2   9    0.81    0.35
 -20   2  -9    1.46    0.38
 -22  -2  -9   -0.09    0.23
  22  -2   9    0.20    0.29
 -22   2  -9    0.00    0.24
 -24  -2  -9    1.06    0.38
  24  -2   9    0.36    0.31
 -24   2  -9    0.88    0.35
  26  -2   9   -0.23    0.19
 -26  -2  -9    0.09    0.25
 -26   2  -9   -0.02    0.22
  28  -2   9   -0.15    0.25
 -28  -2  -9   -0.02    0.26
 -28   2  -9   -0.06    0.24
 -30  -2  -9    0.06    0.30
  30  -2   9   -0.12    0.29
 -30   2  -9    0.01    0.31
 -47  -3   9   -0.19    0.26
 -47  -3   9   -0.21    0.29
 -47   3   9   -0.62    0.25
 -45  -3   9    0.09    0.29
 -45  -3   9    0.31    0.33
 -45   3   9    0.17    0.33
 -43  -3   9    0.22    0.29
 -43  -3   9    0.01    0.27
 -43   3   9    0.51    0.42
  41  -3  -9    0.20    0.24
 -41  -3   9   -0.07    0.27
 -41  -3   9    0.64    0.34
 -41   3   9    0.25    0.32
  39  -3  -9   -0.04    0.27
 -39  -3   9    0.19    0.29
 -39  -3   9    0.44    0.28
 -39   3   9    0.90    0.40
 -37  -3   9    1.03    0.38
 -37  -3   9    1.54    0.40
  37  -3  -9    1.02    0.32
 -37   3   9    0.68    0.39
 -35  -3   9    2.50    0.51
  35  -3  -9    2.33    0.43
 -35  -3   9    1.80    0.46
  33  -3  -9   -0.07    0.22
 -33  -3   9    0.19    0.23
 -33  -3   9    0.16    0.24
 -33   3   9    0.01    0.30
 -31  -3   9    0.56    0.24
  31  -3  -9    0.43    0.25
 -31  -3   9    0.31    0.28
 -31   3   9    0.34    0.28
 -29  -3   9    0.56    0.23
  29  -3  -9    0.34    0.20
 -29  -3   9    0.57    0.26
 -29   3   9    0.66    0.32
 -27  -3   9    0.40    0.21
 -27  -3   9    0.72    0.29
  27  -3  -9    0.19    0.21
  27  -3  -9    0.42    0.10
 -27   3   9    0.50    0.32
  25  -3  -9    0.41    0.20
 -25  -3   9    0.53    0.24
 -25  -3   9    0.30    0.16
 -25   3   9    0.52    0.14
 -25   3   9    0.78    0.32
 -23  -3   9    0.15    0.20
  23  -3  -9    0.24    0.17
 -23  -3   9    0.34    0.16
 -23   3   9    0.74    0.29
 -23   3   9    0.41    0.14
 -21  -3   9    0.00    0.11
  21  -3  -9    0.13    0.15
 -21  -3   9    0.06    0.18
 -21   3   9   -0.08    0.11
 -21   3   9    0.02    0.18
  19  -3  -9    2.32    0.28
 -19  -3   9    2.82    0.45
 -19  -3   9    2.11    0.25
 -19   3   9    1.93    0.39
 -19   3   9    2.07    0.28
 -17  -3   9    4.75    0.29
  17  -3  -9    3.79    0.34
 -17  -3   9    3.65    0.47
 -17   3   9    3.70    0.39
 -17   3   9    3.65    0.50
  15  -3  -9    1.88    0.24
 -15  -3   9    1.02    0.26
 -15  -3   9    1.64    0.18
 -15   3   9    1.94    0.31
 -15   3   9    1.71    0.37
 -13  -3   9    7.14    0.29
 -13  -3   9    7.44    0.32
  13  -3  -9    7.34    0.41
 -13  -3   9    7.98    0.66
 -13   3   9    8.81    0.76
 -13   3   9    7.98    0.54
 -11  -3   9   10.88    0.65
 -11  -3   9   11.01    0.32
 -11  -3   9   10.29    0.33
  11  -3  -9   11.10    0.49
 -11   3   9   10.80    0.66
 -11   3   9   11.55    0.73
   9  -3  -9    4.95    0.33
  -9  -3   9    5.36    0.52
  -9   3   9    4.90    0.53
  -9   3   9    5.38    0.58
  -7  -3   9    2.28    0.34
  -7   3   9    2.35    0.40
  -7   3   9    1.61    0.34
  -5  -3   9    2.63    0.12
  -5  -3   9    2.36    0.31
   5   3  -9    2.60    0.14
  -5   3   9    2.44    0.41
  -3  -3   9    0.08    0.06
  -3  -3   9   -0.03    0.11
  -3   3   9   -0.12    0.14
   3   3  -9    0.08    0.07
  -1  -3   9   12.51    0.61
   1  -3  -9   12.90    0.76
  -1  -3   9   12.65    0.78
   1   3  -9   12.85    0.50
   1  -3   9    2.04    0.40
  -1  -3  -9    1.25    0.31
   1  -3   9    1.91    0.27
  -1   3  -9    2.05    0.24
  -3  -3  -9   -0.12    0.15
   3  -3   9   -0.21    0.09
   3  -3   9    0.12    0.24
  -3   3  -9   -0.05    0.09
  -5  -3  -9   13.41    0.82
   5  -3   9   13.24    0.64
   5  -3   9   13.39    0.87
  -5   3  -9   14.55    0.65
   7  -3   9   -0.04    0.23
   7  -3   9    0.14    0.16
  -7  -3  -9   -0.24    0.14
  -7   3  -9    0.13    0.14
   9  -3   9    0.17    0.18
   9  -3   9    0.18    0.26
  -9  -3  -9   -0.15    0.17
  -9   3  -9    0.03    0.14
 -11  -3  -9   -0.30    0.14
  11  -3   9    0.71    0.31
  11  -3   9    0.00    0.17
 -11   3  -9   -0.03    0.14
  13  -3   9    0.30    0.32
  13  -3   9   -0.02    0.17
 -13  -3  -9    0.18    0.23
 -13   3  -9   -0.04    0.16
  15  -3   9    0.80    0.26
  15  -3   9    1.15    0.37
 -15  -3  -9    1.08    0.36
 -15   3  -9    0.71    0.27
  17  -3   9    0.63    0.24
  17  -3   9    1.10    0.40
 -17  -3  -9    1.07    0.35
 -17   3  -9    1.01    0.32
 -19  -3  -9    2.64    0.51
  19  -3   9    3.19    0.41
  19  -3   9    3.89    0.59
 -19   3  -9    3.16    0.53
 -21  -3  -9    0.00    0.30
  21  -3   9    0.36    0.32
 -21   3  -9    0.09    0.23
 -23  -3  -9    0.19    0.25
  23  -3   9   -0.23    0.30
 -23   3  -9    0.11    0.25
 -25  -3  -9    0.31    0.32
  25  -3   9    0.60    0.37
 -25   3  -9    0.29    0.29
 -27  -3  -9    0.00    0.24
  27  -3   9   -0.03    0.24
 -27   3  -9    0.44    0.32
  29  -3   9    0.23    0.31
 -29  -3  -9   -0.26    0.20
 -29   3  -9   -0.15    0.20
 -44  -4   9    0.02    0.26
  44  -4  -9    0.41    0.36
 -44  -4   9   -0.10    0.28
 -44   4   9   -0.41    0.26
  42  -4  -9    0.50    0.33
 -42  -4   9    0.34    0.35
 -42  -4   9   -0.06    0.25
 -42   4   9   -0.37    0.28
 -40  -4   9    0.22    0.33
  40  -4  -9    0.70    0.34
 -40  -4   9   -0.06    0.30
 -40   4   9   -0.05    0.31
 -38  -4   9    1.37    0.40
  38  -4  -9    0.50    0.34
 -38  -4   9    0.88    0.41
 -38   4   9    0.43    0.41
  36  -4  -9    2.22    0.45
 -36  -4   9    1.54    0.48
 -36  -4   9    2.34    0.46
 -36   4   9    2.20    0.58
 -34  -4   9    0.35    0.24
  34  -4  -9    0.43    0.27
 -34  -4   9    0.45    0.32
 -34   4   9    0.94    0.41
 -32  -4   9   -0.23    0.17
  32  -4  -9   -0.01    0.20
 -32  -4   9    0.06    0.22
 -32   4   9   -0.10    0.28
  30  -4  -9    0.28    0.23
 -30  -4   9    0.46    0.23
 -30  -4   9    0.28    0.28
 -30   4   9   -0.10    0.22
 -28  -4   9   -0.05    0.14
  28  -4  -9    0.19    0.23
 -28  -4   9    0.14    0.26
 -28   4   9   -0.09    0.26
 -26  -4   9   -0.12    0.18
 -26  -4   9    0.32    0.17
  26  -4  -9   -0.02    0.20
  26  -4  -9    0.04    0.08
 -26   4   9    0.34    0.27
 -24  -4   9   -0.09    0.17
  24  -4  -9    0.39    0.22
 -24  -4   9    0.13    0.14
 -24   4   9    0.13    0.25
  22  -4  -9    0.33    0.21
 -22  -4   9    0.06    0.13
 -22  -4   9    0.32    0.25
 -22   4   9   -0.10    0.22
  20  -4  -9    0.65    0.25
 -20  -4   9    0.63    0.18
 -20  -4   9    0.13    0.23
 -20   4   9    0.70    0.30
  18  -4  -9    5.65    0.51
 -18  -4   9    6.66    0.73
 -18  -4   9    5.04    0.35
 -18   4   9    6.30    0.73
  16  -4  -9    0.32    0.21
 -16  -4   9    0.27    0.12
 -16  -4   9   -0.26    0.23
 -16   4   9    0.45    0.26
 -14  -4   9    0.79    0.31
 -14  -4   9    1.15    0.16
  14  -4  -9    1.13    0.26
 -14   4   9    1.26    0.38
 -12  -4   9    4.20    0.24
 -12  -4   9    4.15    0.29
 -12  -4   9    4.26    0.52
  12  -4  -9    5.69    0.50
 -12   4   9    5.94    0.69
  10  -4  -9   28.76    1.04
 -10  -4   9   26.71    0.75
 -10  -4   9   25.95    0.78
 -10  -4   9   28.53    1.23
 -10   4   9   27.40    1.29
  -8  -4   9   27.11    0.75
  -8  -4   9   27.60    1.21
  -8  -4   9   26.15    0.74
  -8   4   9   28.07    1.32
  -6  -4   9    0.11    0.20
  -6  -4   9    0.08    0.08
  -6   4   9    0.01    0.29
  -4  -4   9   19.47    0.89
  -4  -4   9   19.20    0.59
  -4   4   9   18.72    1.07
   4   4  -9   19.37    0.64
  -2  -4   9    6.00    0.71
   2  -4  -9    7.27    0.74
  -2  -4   9    9.27    0.56
  -2   4   9    6.34    0.71
   2   4  -9    7.10    0.39
   0  -4   9   83.98    2.47
   0  -4  -9   84.38    2.72
   0  -4   9   89.35    2.82
   0   4  -9   83.99    2.29
   2  -4   9   17.05    1.02
   2  -4   9   16.86    0.74
  -2  -4  -9   14.25    0.91
  -2   4  -9   14.90    0.69
   4  -4   9    2.17    0.47
  -4  -4  -9    2.62    0.48
   4  -4   9    3.04    0.36
  -4   4  -9    3.07    0.36
  -6  -4  -9    4.99    0.64
   6  -4   9    4.98    0.68
   6  -4   9    5.21    0.45
  -6   4  -9    5.96    0.54
  -8  -4  -9    0.10    0.22
   8  -4   9    0.22    0.19
   8  -4   9    0.66    0.37
  -8   4  -9    0.29    0.19
  10  -4   9    1.54    0.29
  10  -4   9    1.33    0.42
 -10  -4  -9    1.21    0.38
 -10   4  -9    1.32    0.31
  12  -4   9    1.09    0.39
  12  -4   9    0.72    0.24
 -12  -4  -9    0.47    0.29
 -12   4  -9    0.49    0.24
  14  -4   9    0.33    0.18
  14  -4   9    0.17    0.30
 -14  -4  -9    0.23    0.26
 -14   4  -9   -0.16    0.17
 -16  -4  -9    0.08    0.23
  16  -4   9    0.31    0.18
 -16   4  -9    0.10    0.22
  18  -4   9    0.74    0.40
 -18  -4  -9   -0.46    0.20
 -18   4  -9    0.06    0.23
 -20  -4  -9    2.70    0.57
 -20   4  -9    2.13    0.48
 -22  -4  -9    2.25    0.54
  22  -4   9    1.75    0.49
 -22   4  -9    2.18    0.52
 -24  -4  -9    0.10    0.34
  24  -4   9   -0.09    0.33
 -24   4  -9    0.30    0.29
  26  -4   9    0.09    0.29
 -26  -4  -9   -0.12    0.24
 -26   4  -9    0.18    0.29
 -41  -5   9    0.26    0.32
  41  -5  -9    0.66    0.38
 -41  -5   9    0.58    0.33
 -41   5   9    0.21    0.40
 -39  -5   9    0.08    0.28
  39  -5  -9    0.01    0.27
 -39  -5   9   -0.01    0.27
 -39   5   9    0.30    0.33
 -37  -5   9    0.72    0.34
  37  -5  -9   -0.12    0.26
 -37  -5   9    0.16    0.30
 -37   5   9   -0.12    0.27
 -35  -5   9    0.36    0.28
 -35  -5   9    0.73    0.41
  35  -5  -9    0.85    0.32
 -35   5   9    0.90    0.46
 -33  -5   9   -0.09    0.19
  33  -5  -9    0.05    0.22
 -33  -5   9   -0.02    0.27
 -33   5   9   -0.40    0.25
 -31  -5   9    0.81    0.41
 -31  -5   9    2.18    0.45
  31  -5  -9    0.35    0.29
 -31   5   9    0.23    0.31
 -29  -5   9   -0.19    0.23
 -29  -5   9    0.01    0.19
  29  -5  -9    0.01    0.24
 -29   5   9   -0.12    0.25
 -27  -5   9    0.21    0.20
  27  -5  -9    0.03    0.25
 -27  -5   9    0.76    0.36
 -27   5   9   -0.01    0.29
 -25  -5   9    0.88    0.25
  25  -5  -9    1.43    0.36
 -25  -5   9    1.06    0.37
 -25   5   9    0.92    0.45
  23  -5  -9    1.81    0.40
 -23  -5   9    1.44    0.41
 -23  -5   9    2.20    0.34
 -23   5   9    1.21    0.42
 -21  -5   9   -0.01    0.13
  21  -5  -9   -0.04    0.22
 -21  -5   9   -0.17    0.22
 -21   5   9   -0.17    0.23
 -19  -5   9    1.13    0.22
 -19  -5   9    0.49    0.30
  19  -5  -9    0.80    0.30
 -19   5   9    1.06    0.40
 -17  -5   9    0.68    0.28
 -17  -5   9    0.88    0.19
  17  -5  -9    0.79    0.30
 -17   5   9    0.58    0.33
 -15  -5   9    0.33    0.12
 -15  -5   9    0.21    0.22
  15  -5  -9    0.34    0.24
 -15   5   9    0.02    0.23
 -13  -5   9    0.06    0.20
 -13  -5   9    0.17    0.10
  13  -5  -9    0.02    0.20
 -13   5   9    0.17    0.25
 -11  -5   9    0.97    0.16
  11  -5  -9    0.89    0.27
 -11  -5   9    0.75    0.28
 -11   5   9    0.93    0.34
  -9  -5   9   -0.12    0.16
  -9  -5   9   -0.03    0.10
  -9   5   9    0.28    0.26
  -7  -5   9    0.17    0.12
  -7  -5   9    0.59    0.25
  -7   5   9    0.43    0.27
  -5  -5   9    0.02    0.17
  -5   5   9    0.09    0.23
   5   5  -9   -0.01    0.10
  -3  -5   9    5.89    0.61
   3   5  -9    5.48    0.37
  -3   5   9    5.01    0.68
  -1  -5   9    0.40    0.23
  -1  -5   9    0.38    0.33
   1  -5  -9    0.24    0.26
   1   5  -9    0.49    0.18
  -1  -5  -9    0.19    0.24
   1  -5   9    0.37    0.20
   1  -5   9   -0.24    0.23
  -1   5  -9    0.15    0.16
   3  -5   9    0.38    0.19
  -3  -5  -9    0.05    0.21
   3  -5   9   -0.05    0.25
  -3   5  -9    0.05    0.16
  -5  -5  -9   -0.03    0.21
   5  -5   9    0.24    0.18
   5  -5   9   -0.15    0.30
  -5   5  -9    0.38    0.22
   7  -5   9   -0.03    0.27
   7  -5   9    0.05    0.17
  -7  -5  -9    0.69    0.32
  -7   5  -9    0.11    0.19
   9  -5   9    0.78    0.24
   9  -5   9    0.77    0.38
  -9  -5  -9    0.24    0.27
  -9   5  -9    0.79    0.27
 -11  -5  -9   -0.23    0.22
  11  -5   9    0.16    0.20
  11  -5   9    0.18    0.34
 -11   5  -9    0.33    0.26
  13  -5   9    0.00    0.18
 -13  -5  -9   -0.30    0.22
  13  -5   9   -0.19    0.27
 -13   5  -9   -0.24    0.19
 -15  -5  -9    0.48    0.36
  15  -5   9   -0.20    0.31
 -15   5  -9    0.50    0.30
  17  -5   9   -0.36    0.28
 -17  -5  -9   -0.11    0.25
 -17   5  -9    0.22    0.27
 -19  -5  -9    0.13    0.30
  19  -5   9   -0.09    0.31
 -19   5  -9    0.01    0.26
  21  -5   9    0.22    0.35
 -21  -5  -9    0.31    0.34
 -21   5  -9    0.50    0.34
 -23  -5  -9    0.11    0.31
  23  -5   9   -0.43    0.23
 -23   5  -9    0.14    0.28
 -25  -5  -9    0.04    0.30
  25  -5   9    0.01    0.35
 -25   5  -9    0.25    0.32
  38  -6  -9    0.50    0.34
 -38  -6   9    0.19    0.35
 -38  -6   9    0.28    0.31
 -38   6   9    0.27    0.38
 -36  -6   9    0.09    0.37
  36  -6  -9    1.01    0.40
 -36  -6   9    0.83    0.36
 -36   6   9    0.91    0.51
  34  -6  -9    0.46    0.33
 -34  -6   9    0.48    0.29
 -34  -6   9    1.08    0.44
 -34   6   9    0.81    0.43
  32  -6  -9    0.06    0.30
 -32  -6   9   -0.09    0.31
 -32  -6   9    0.27    0.22
 -32   6   9    0.42    0.37
 -30  -6   9    0.66    0.27
 -30  -6   9    0.24    0.37
  30  -6  -9    0.40    0.31
 -30   6   9   -0.04    0.30
  28  -6  -9    0.74    0.36
 -28  -6   9    0.80    0.29
 -28  -6   9    0.54    0.37
 -28   6   9    1.84    0.55
  26  -6  -9    0.67    0.32
 -26  -6   9    0.27    0.36
 -26  -6   9    1.09    0.30
 -26   6   9    0.17    0.31
 -24  -6   9   -0.10    0.30
  24  -6  -9    0.29    0.30
 -24  -6   9    0.44    0.24
 -24   6   9    0.17    0.32
 -22  -6   9    7.83    0.64
 -22  -6   9    8.36    1.00
  22  -6  -9    8.17    0.81
 -22   6   9    8.99    1.05
 -20  -6   9    7.24    0.91
 -20  -6   9    6.65    0.56
  20  -6  -9    8.32    0.80
 -20   6   9    6.16    0.86
 -18  -6   9    1.67    0.29
 -18  -6   9    1.22    0.44
  18  -6  -9    2.14    0.44
 -18   6   9    2.47    0.60
  16  -6  -9    1.04    0.36
 -16  -6   9    1.60    0.27
 -16  -6   9    1.56    0.45
 -16   6   9    1.56    0.51
 -14  -6   9    3.20    0.34
  14  -6  -9    3.58    0.54
 -14  -6   9    2.86    0.58
 -14   6   9    3.52    0.65
 -12  -6   9    3.80    0.36
  12  -6  -9    3.81    0.54
 -12  -6   9    3.16    0.55
 -12   6   9    4.64    0.71
 -10  -6   9    8.74    0.48
 -10  -6   9    9.08    0.89
  10  -6  -9   10.65    0.88
 -10   6   9    8.73    0.96
  -8  -6   9    0.38    0.16
  -8  -6   9    1.55    0.40
  -8   6   9    0.13    0.30
  -6  -6   9    5.73    0.41
  -6  -6   9    5.75    0.68
  -6   6   9    6.61    0.84
  -4  -6   9    5.37    0.66
  -4   6   9    4.40    0.70
   4   6  -9    5.93    0.48
  -2  -6   9    0.98    0.44
   2  -6  -9    0.75    0.34
  -2  -6   9    0.69    0.28
   2   6  -9    1.29    0.26
   0  -6   9   -0.34    0.26
   0  -6   9    0.26    0.24
   0  -6  -9   -0.16    0.22
   0   6  -9   -0.14    0.14
   2  -6   9    0.35    0.24
  -2  -6  -9   -0.02    0.24
   2  -6   9   -0.05    0.27
  -2   6  -9    0.08    0.18
   4  -6   9    2.47    0.59
   4  -6   9    2.17    0.37
  -4  -6  -9    2.73    0.55
  -4   6  -9    2.36    0.40
   6  -6   9    0.88    0.27
  -6  -6  -9    0.79    0.37
   6  -6   9    0.76    0.42
  -6   6  -9    1.16    0.34
  -8  -6  -9    1.75    0.50
   8  -6   9    1.61    0.32
   8  -6   9    0.85    0.43
  -8   6  -9    1.40    0.38
 -10  -6  -9    2.26    0.55
  10  -6   9    2.03    0.36
  10  -6   9    2.50    0.61
 -10   6  -9    3.31    0.53
  12  -6   9    1.13    0.49
 -12  -6  -9    1.11    0.43
 -12   6  -9    1.55    0.40
  14  -6   9    0.37    0.38
 -14  -6  -9    0.55    0.34
 -14   6  -9    0.41    0.30
  16  -6   9    1.38    0.55
 -16  -6  -9    2.38    0.59
 -16   6  -9    2.60    0.52
 -18  -6  -9    0.37    0.36
  18  -6   9    0.17    0.41
 -18   6  -9    0.40    0.32
 -20  -6  -9   -0.05    0.30
  20  -6   9   -0.17    0.30
 -20   6  -9    0.14    0.28
 -33  -7   9   -0.16    0.31
 -33  -7   9    0.18    0.25
  33  -7  -9   -0.14    0.28
 -33   7   9   -0.24    0.30
  31  -7  -9   -0.27    0.27
 -31  -7   9   -0.03    0.31
 -31  -7   9    0.05    0.24
 -31   7   9    0.28    0.36
  29  -7  -9   -0.03    0.30
 -29  -7   9    0.01    0.22
 -29  -7   9   -0.33    0.25
 -29   7   9   -0.02    0.31
 -27  -7   9    0.33    0.27
 -27  -7   9    0.63    0.44
  27  -7  -9    0.08    0.34
 -27   7   9    0.63    0.43
  25  -7  -9   -0.25    0.27
 -25  -7   9    0.06    0.23
 -25  -7   9   -0.11    0.30
 -25   7   9    0.54    0.39
 -23  -7   9    0.08    0.32
  23  -7  -9   -0.07    0.27
 -23  -7   9    0.06    0.20
 -23   7   9   -0.16    0.33
 -21  -7   9    0.34    0.22
  21  -7  -9    0.00    0.28
 -21  -7   9    0.43    0.38
 -21   7   9    0.35    0.35
  19  -7  -9   -0.06    0.27
 -19  -7   9    0.03    0.29
 -19   7   9    0.26    0.32
 -17  -7   9    0.21    0.27
  17  -7  -9    0.18    0.30
 -17   7   9    0.10    0.27
  15  -7  -9    0.33    0.29
 -15  -7   9    0.67    0.38
 -15   7   9    0.65    0.38
 -13  -7   9    0.00    0.28
  13  -7  -9    0.13    0.26
 -13   7   9    0.13    0.27
  11  -7  -9    0.40    0.27
 -11  -7   9   -0.10    0.24
 -11   7   9    0.04    0.30
   9  -7  -9    0.27    0.26
  -9  -7   9    0.14    0.24
  -9   7   9    0.24    0.31
  -7  -7   9   -0.22    0.21
  -7   7   9    0.32    0.32
  -5  -7   9    0.24    0.26
  -5   7   9    0.63    0.35
  -3  -7   9    0.07    0.25
   3  -7  -9   -0.04    0.26
  -3  -7   9   -0.14    0.28
  -1  -7   9    0.07    0.26
  -1  -7   9    0.09    0.31
   1  -7  -9    0.16    0.32
   1  -7   9   -0.27    0.16
   1  -7   9    0.08    0.34
  -1  -7  -9   -0.14    0.26
   3  -7   9   -0.19    0.23
   3  -7   9   -0.15    0.36
  -3  -7  -9    0.76    0.36
   5  -7   9   -0.14    0.19
   5  -7   9    0.17    0.36
  -5  -7  -9    0.32    0.34
  -7  -7  -9    0.28    0.31
   7  -7   9   -0.18    0.20
   7  -7   9    0.62    0.43
   9  -7   9    0.92    0.54
  -9  -7  -9    1.15    0.47
  11  -7   9    0.23    0.39
 -11  -7  -9   -0.01    0.30
 -13  -7  -9   -0.02    0.30
  13  -7   9    0.24    0.39
  15  -7   9    0.43    0.41
 -15  -7  -9   -0.11    0.28
  26  -8  -9   -0.27    0.32
 -26  -8   9    0.57    0.47
 -26   8   9    0.14    0.40
 -24  -8   9    0.30    0.47
  24  -8  -9    0.84    0.44
 -24   8   9   -0.18    0.38
  22  -8  -9   16.19    1.13
 -22  -8   9   13.52    1.41
 -22   8   9   13.66    1.46
  20  -8  -9    2.96    0.61
 -20  -8   9    3.68    0.78
 -20   8   9    3.12    0.72
 -18  -8   9    1.26    0.48
  18  -8  -9    1.77    0.51
 -18   8   9    1.91    0.63
  16  -8  -9   -0.28    0.25
 -16  -8   9    0.11    0.32
 -16   8   9    0.05    0.41
 -14  -8   9    0.11    0.35
  14  -8  -9   -0.29    0.26
 -14   8   9   -0.18    0.35
  12  -8  -9   -0.01    0.28
 -12  -8   9    0.02    0.33
 -12   8   9   -0.57    0.23
  10  -8  -9    0.35    0.33
 -10  -8   9   -0.12    0.26
 -10   8   9   -0.38    0.29
   8  -8  -9    0.09    0.28
  -8  -8   9   -0.10    0.25
  -8   8   9   -0.03    0.30
   6  -8  -9    0.68    0.42
  -6  -8   9   -0.21    0.27
  -6   8   9    0.37    0.38
  -4  -8   9    0.03    0.37
   4  -8  -9   -0.38    0.25
  -4  -8   9   -0.21    0.27
   2  -8  -9   -0.20    0.27
  -2  -8   9   -0.27    0.31
  -2  -8   9    0.22    0.28
   0  -8  -9   -0.10    0.33
   0  -8   9    0.02    0.35
   0  -8   9    0.14    0.30
   2  -8   9    0.91    0.48
  -2  -8  -9    1.44    0.49
   2  -8   9    1.56    0.41
  -4  -8  -9    0.59    0.42
   4  -8   9   -0.07    0.42
  -6  -8  -9    7.09    0.96
   6  -8   9    7.93    1.13
   8  -8   9    1.03    0.57
  -8  -8  -9    1.48    0.54
 -50   0  10    1.38    0.51
 -48   0  10    0.39    0.37
 -46   0  10    0.63    0.39
 -44   0  10    3.93    0.49
 -44   0  10    3.49    0.69
 -42   0  10    1.74    0.49
 -42   0  10    0.95    0.30
 -40   0  10    1.88    0.35
 -40   0  10    1.86    0.50
 -38   0  10    1.06    0.38
 -38   0  10    0.59    0.25
 -36   0  10    7.47    0.81
 -36   0  10    9.14    0.59
 -34   0  10    4.50    0.60
 -34   0  10    4.03    0.44
 -32   0  10    0.03    0.18
 -32   0  10    0.20    0.15
 -30   0  10    5.02    0.57
 -30   0  10    4.88    0.45
 -28   0  10    2.54    0.32
 -28   0  10    3.16    0.45
 -26   0  10   49.56    1.57
 -26   0  10   51.92    1.73
 -24   0  10    8.56    0.60
 -24   0  10    9.17    0.51
 -22   0  10  126.85    3.43
 -22   0  10  128.10    3.37
 -20   0  10   16.78    0.74
 -20   0  10   16.15    0.67
 -18   0  10   11.16    0.52
 -18   0  10   11.05    0.56
 -16   0  10    7.82    0.41
 -16   0  10    7.35    0.45
 -14   0  10   11.85    0.55
 -14   0  10   11.32    0.52
 -12   0  10    0.15    0.11
 -12   0  10    0.07    0.10
 -10   0  10   86.06    2.28
 -10   0  10   85.39    2.34
  -8   0  10   91.51    2.41
  -6   0  10    5.11    0.30
  -6   0  10    4.71    0.42
   6   0 -10    5.20    0.34
  -4   0  10    2.75    0.25
  -4   0  10    2.87    0.35
   4   0 -10    2.36    0.27
   2   0 -10    0.68    0.17
  -2   0  10    0.68    0.20
  -2   0  10    0.47    0.15
   0   0 -10    1.92    0.27
   0   0  10    1.35    0.26
   0   0  10    1.57    0.22
  -2   0 -10    0.15    0.13
   2   0  10    0.17    0.15
   2   0  10   -0.12    0.10
   4   0  10    5.85    0.55
  -4   0 -10    6.32    0.52
   4   0  10    6.08    0.39
  -6   0 -10   64.25    1.96
   6   0  10   67.07    1.90
   6   0  10   65.66    2.11
  -8   0 -10    0.78    0.22
   8   0  10    0.36    0.18
   8   0  10    0.26    0.21
  10   0  10    8.47    0.53
 -10   0 -10    9.28    0.61
  10   0  10    9.36    0.79
 -12   0 -10    5.71    0.59
  12   0  10    5.81    0.66
  12   0  10    4.91    0.49
  14   0  10   10.74    0.66
 -14   0 -10   11.55    0.73
  16   0  10    1.09    0.28
 -16   0 -10    1.91    0.40
  18   0  10    0.79    0.30
 -18   0 -10    1.40    0.36
 -20   0 -10   -0.05    0.19
  20   0  10    0.22    0.22
 -22   0 -10    4.23    0.65
 -24   0 -10    2.72    0.57
 -26   0 -10    0.19    0.28
 -28   0 -10    0.54    0.32
 -30   0 -10    0.14    0.31
 -49  -1  10    0.06    0.39
 -49   1  10    0.31    0.36
 -47  -1  10    0.21    0.25
 -47  -1  10   -0.01    0.31
 -47   1  10    0.17    0.36
 -45  -1  10    1.50    0.48
 -45  -1  10    1.36    0.35
 -45   1  10    1.32    0.50
 -43  -1  10    0.01    0.30
 -43  -1  10   -0.23    0.16
 -43   1  10   -0.24    0.27
 -41  -1  10    2.82    0.47
 -41  -1  10    1.72    0.47
 -41   1  10    2.21    0.56
 -39  -1  10    4.50    0.66
 -39  -1  10    3.26    0.49
 -39   1  10    3.21    0.34
 -39   1  10    2.18    0.53
 -37  -1  10    1.55    0.41
 -37  -1  10    0.49    0.26
 -37   1  10    0.62    0.35
 -37   1  10    1.13    0.22
 -35  -1  10    0.45    0.24
 -35  -1  10    0.05    0.22
 -35   1  10   -0.23    0.20
 -35   1  10   -0.03    0.11
 -33  -1  10   -0.10    0.13
 -33  -1  10   -0.28    0.12
 -33   1  10   -0.03    0.21
 -33   1  10    0.09    0.11
 -31  -1  10    0.30    0.21
 -31  -1  10    0.85    0.24
 -31   1  10    0.68    0.16
 -31   1  10    0.68    0.29
 -29  -1  10    2.95    0.42
 -29  -1  10    2.98    0.40
 -29   1  10    3.10    0.49
 -29   1  10    3.77    0.32
 -27  -1  10   12.84    0.71
 -27  -1  10   11.99    0.68
 -27   1  10   13.35    0.56
 -27   1  10   11.43    0.75
 -25  -1  10    0.04    0.15
 -25  -1  10   -0.03    0.12
 -25   1  10    0.01    0.15
 -25   1  10   -0.01    0.09
 -23  -1  10    0.98    0.26
 -23  -1  10    0.93    0.22
 -23   1  10    0.87    0.27
 -23   1  10    0.76    0.17
 -21  -1  10   14.74    0.71
 -21  -1  10   15.29    0.67
 -21   1  10   13.49    0.75
 -21   1  10   16.36    0.62
 -19  -1  10    0.02    0.10
 -19  -1  10    0.02    0.10
 -19   1  10    0.06    0.11
 -19   1  10   -0.03    0.11
 -17  -1  10    1.51    0.22
 -17  -1  10    1.39    0.23
 -17   1  10    1.80    0.24
 -17   1  10    1.62    0.29
 -15  -1  10    2.71    0.26
 -15  -1  10    2.67    0.31
 -15   1  10    2.14    0.32
 -15   1  10    2.79    0.30
 -15   1  10    2.87    0.18
 -13  -1  10    1.31    0.20
 -13  -1  10    0.93    0.15
 -13   1  10    0.94    0.22
  13   1 -10    1.26    0.16
 -13   1  10    1.52    0.12
 -13   1  10    1.16    0.22
 -11  -1  10   -0.01    0.10
 -11  -1  10   -0.03    0.06
 -11   1  10   -0.15    0.10
 -11   1  10    0.01    0.14
 -11   1  10   -0.02    0.03
  11   1 -10   -0.04    0.06
  -9  -1  10   11.09    0.41
  -9  -1  10   11.23    0.52
   9   1 -10   11.27    0.42
  -9   1  10   10.44    0.56
  -9   1  10   10.11    0.55
  -7  -1  10    5.76    0.37
  -7   1  10    6.20    0.44
  -7   1  10    5.80    0.48
   7   1 -10    5.71    0.29
   7   1 -10    6.03    0.28
  -5  -1  10   11.84    0.58
  -5  -1  10   11.37    0.54
   5  -1 -10   11.47    0.40
  -5   1  10   11.62    0.61
   5   1 -10   10.68    0.45
  -5   1  10   11.20    0.63
  -5   1  10   11.39    0.35
   5   1 -10   12.25    0.44
  -3  -1  10   11.45    0.55
  -3  -1  10   11.67    0.58
   3  -1 -10   12.17    0.61
   3  -1 -10   10.88    0.43
   3   1 -10   10.47    0.44
  -3   1  10   11.28    0.65
  -3   1  10   11.49    0.39
  -1  -1  10    0.22    0.14
  -1  -1  10    0.07    0.12
   1  -1 -10    0.11    0.14
   1   1 -10    0.11    0.09
  -1   1  10    0.18    0.17
  -1   1  10    0.23    0.09
   1  -1  10    2.87    0.36
   1  -1  10    2.50    0.34
  -1  -1 -10    3.68    0.42
   1   1  10    2.87    0.39
  -1   1 -10    2.87    0.29
   1   1  10    2.87    0.25
   3  -1  10    5.30    0.49
  -3  -1 -10    3.42    0.42
   3  -1  10    4.07    0.42
   3   1  10    4.24    0.30
   3   1  10    4.08    0.51
  -3   1 -10    4.27    0.37
  -5  -1 -10    3.04    0.39
   5  -1  10    3.24    0.39
   5  -1  10    2.81    0.37
   5   1  10    3.62    0.34
   5   1  10    4.37    0.53
  -5   1 -10    4.01    0.40
   7  -1  10    1.50    0.30
   7  -1  10    1.80    0.32
  -7  -1 -10    1.90    0.33
  -7   1 -10    2.16    0.31
   7   1  10    1.74    0.38
  -9  -1 -10    2.57    0.39
   9  -1  10    2.98    0.42
   9  -1  10    3.63    0.44
  -9   1 -10    2.90    0.38
   9   1  10    2.01    0.40
 -11  -1 -10   -0.15    0.13
  11  -1  10   -0.03    0.17
  11  -1  10   -0.01    0.19
 -11   1 -10   -0.02    0.12
  13  -1  10    1.50    0.35
  13  -1  10    1.52    0.33
 -13  -1 -10    1.78    0.37
 -13   1 -10    0.77    0.25
  15  -1  10    1.74    0.38
  15  -1  10    0.63    0.29
 -15  -1 -10    0.90    0.30
 -15   1 -10    0.74    0.26
  17  -1  10    1.87    0.40
 -17  -1 -10    2.29    0.45
 -17   1 -10    1.72    0.38
 -19  -1 -10    0.13    0.24
  19  -1  10    0.35    0.24
 -19   1 -10   -0.07    0.18
 -21  -1 -10    0.14    0.23
  21  -1  10    0.24    0.26
 -21   1 -10   -0.15    0.20
  23  -1  10   -0.03    0.20
 -23  -1 -10   -0.15    0.21
 -23   1 -10    0.00    0.21
  25  -1  10    1.18    0.35
 -25  -1 -10    1.15    0.39
 -25   1 -10    1.21    0.40
  27  -1  10    0.47    0.31
 -27  -1 -10    0.08    0.27
 -27   1 -10    0.33    0.31
 -29  -1 -10   -0.06    0.25
 -29   1 -10   -0.14    0.20
 -48  -2  10    0.16    0.26
 -48  -2  10    0.16    0.32
 -48   2  10    0.66    0.43
 -46  -2  10    5.91    0.85
 -46  -2  10    5.09    0.74
 -46   2  10    4.98    0.85
 -44  -2  10    0.35    0.32
 -44  -2  10    0.95    0.39
 -44   2  10    0.96    0.45
 -42  -2  10    1.66    0.43
 -42  -2  10    1.24    0.42
 -42   2  10    1.09    0.46
 -40  -2  10    0.16    0.31
 -40  -2  10    0.89    0.35
 -40   2  10    0.51    0.39
 -38  -2  10    1.41    0.38
 -38  -2  10    0.99    0.34
 -38   2  10    1.54    0.48
 -36  -2  10    1.43    0.41
 -36  -2  10    1.28    0.36
 -36   2  10    1.27    0.20
 -36   2  10    1.48    0.46
 -34  -2  10    1.25    0.32
 -34  -2  10    0.65    0.28
 -34   2  10    0.90    0.39
 -34   2  10    0.58    0.16
 -32  -2  10   -0.21    0.15
 -32  -2  10    0.23    0.18
 -32   2  10    0.14    0.12
 -32   2  10    0.14    0.26
 -30  -2  10    2.70    0.40
 -30  -2  10    1.80    0.38
  30  -2 -10    2.71    0.37
 -30   2  10    3.13    0.55
 -30   2  10    3.08    0.28
 -28  -2  10    5.80    0.62
  28  -2 -10    6.02    0.50
 -28  -2  10    5.86    0.55
 -28   2  10    6.22    0.70
 -28   2  10    5.69    0.36
 -26  -2  10    3.90    0.44
  26  -2 -10    4.03    0.40
 -26  -2  10    4.35    0.51
 -26   2  10    3.85    0.54
 -26   2  10    4.03    0.33
 -24  -2  10   24.37    1.10
  24  -2 -10   23.66    0.86
 -24  -2  10   24.26    0.92
 -24   2  10   24.49    1.14
 -24   2  10   22.98    0.83
  22  -2 -10   18.22    0.70
 -22  -2  10   20.13    0.95
 -22  -2  10   19.00    0.76
 -22   2  10   19.23    0.73
 -22   2  10   20.51    1.00
 -20  -2  10    3.53    0.33
  20  -2 -10    3.52    0.29
 -20  -2  10    2.77    0.38
 -20   2  10    2.55    0.41
 -20   2  10    3.34    0.32
  18  -2 -10    0.31    0.11
 -18  -2  10    0.29    0.16
 -18  -2  10    0.48    0.13
 -18   2  10    0.19    0.14
 -18   2  10    0.38    0.20
 -16  -2  10    1.53    0.29
  16  -2 -10    1.84    0.18
 -16  -2  10    2.07    0.21
  16   2 -10    1.98    0.19
 -16   2  10    1.88    0.26
 -16   2  10    1.92    0.34
  14  -2 -10   12.38    0.40
 -14  -2  10   12.22    0.43
 -14  -2  10   13.42    0.68
 -14   2  10   11.94    0.46
 -14   2  10   12.04    0.61
 -14   2  10   11.93    0.71
  14   2 -10   11.98    0.40
 -12  -2  10    2.98    0.15
 -12  -2  10    3.28    0.36
  12  -2 -10    3.03    0.15
 -12   2  10    2.86    0.34
 -12   2  10    2.28    0.36
  10  -2 -10   44.63    1.12
 -10  -2  10   47.86    1.50
 -10   2  10   47.36    1.54
 -10   2  10   45.22    1.56
  -8  -2  10    2.43    0.29
  -8   2  10    2.79    0.39
  -8   2  10    2.86    0.40
  -6  -2  10    0.72    0.17
   6  -2 -10    0.72    0.08
   6   2 -10    0.66    0.07
  -6   2  10    0.70    0.23
  -6   2  10    0.36    0.19
   4  -2 -10   34.34    0.90
  -4  -2  10   33.19    0.93
  -4  -2  10   33.41    1.25
  -4  -2  10   33.26    1.13
   4   2 -10   33.74    0.91
  -4   2  10   32.83    1.30
  -4   2  10   34.17    1.28
   2  -2 -10    3.61    0.44
  -2  -2  10    4.41    0.40
  -2  -2  10    4.52    0.50
  -2   2  10    5.26    0.56
   2   2 -10    4.12    0.25
   0  -2 -10   55.36    1.83
   0  -2  10   56.28    1.82
   0  -2  10   53.45    1.65
   0   2 -10   55.83    1.50
   0   2  10   51.94    1.90
  -2  -2 -10    0.48    0.22
   2  -2  10    0.67    0.26
   2  -2  10    0.43    0.19
  -2   2 -10    0.77    0.16
   2   2  10    0.43    0.24
   4  -2  10   15.67    0.72
  -4  -2 -10   15.29    0.82
   4  -2  10   14.93    0.81
   4   2  10   14.76    0.91
  -4   2 -10   14.70    0.64
  -6  -2 -10    5.70    0.59
   6  -2  10    5.64    0.50
   6  -2  10    5.12    0.59
  -6   2 -10    5.28    0.47
   8  -2  10    5.97    0.61
   8  -2  10    5.40    0.51
  -8  -2 -10    6.79    0.66
  -8   2 -10    6.33    0.54
  10  -2  10    2.64    0.39
 -10  -2 -10    2.20    0.40
  10  -2  10    2.34    0.42
 -10   2 -10    2.18    0.35
 -12  -2 -10   13.66    0.84
  12  -2  10   12.03    0.78
  12  -2  10   12.12    0.72
 -12   2 -10   12.68    0.74
  14  -2  10    0.31    0.27
 -14  -2 -10    0.04    0.20
  14  -2  10    0.59    0.25
 -14   2 -10    0.07    0.19
  16  -2  10    0.06    0.22
 -16  -2 -10   -0.19    0.16
  16  -2  10   -0.27    0.22
 -16   2 -10    0.31    0.23
  18  -2  10    1.61    0.40
 -18  -2 -10    1.67    0.41
  18  -2  10    2.10    0.41
 -18   2 -10    1.29    0.36
  20  -2  10    0.35    0.25
 -20  -2 -10    0.12    0.25
 -20   2 -10    0.02    0.21
 -22  -2 -10    0.23    0.29
  22  -2  10    0.03    0.23
 -22   2 -10    0.24    0.28
  24  -2  10    0.22    0.24
 -24  -2 -10   -0.15    0.20
 -24   2 -10    0.03    0.22
  26  -2  10   -0.13    0.24
 -26  -2 -10    0.29    0.28
 -26   2 -10    0.00    0.21
  28  -2  10    0.23    0.30
 -28  -2 -10    0.14    0.32
 -28   2 -10   -0.17    0.25
 -47  -3  10    0.35    0.33
 -47  -3  10    0.24    0.32
 -47   3  10    0.20    0.40
 -45  -3  10   -0.38    0.24
 -45  -3  10   -0.08    0.25
 -45   3  10   -0.23    0.30
 -43  -3  10   -0.35    0.25
 -43  -3  10    0.09    0.26
 -43   3  10   -0.49    0.22
 -41  -3  10    0.34    0.29
 -41  -3  10   -0.09    0.26
 -41   3  10   -0.28    0.23
 -39  -3  10   -0.44    0.21
  39  -3 -10    0.06    0.25
 -39  -3  10    0.24    0.27
 -39   3  10    0.56    0.34
 -37  -3  10    0.37    0.29
  37  -3 -10    0.17    0.25
 -37  -3  10    0.06    0.26
 -37   3  10    0.32    0.35
 -35  -3  10    0.24    0.26
  35  -3 -10    0.33    0.24
 -35  -3  10    0.14    0.26
 -35   3  10    0.26    0.37
 -33  -3  10    0.11    0.18
  33  -3 -10    0.24    0.23
 -33  -3  10    0.07    0.22
 -33   3  10    0.24    0.30
 -31  -3  10    0.20    0.22
  31  -3 -10   -0.13    0.18
 -31  -3  10    0.45    0.27
 -31   3  10    0.10    0.09
 -31   3  10   -0.04    0.22
 -29  -3  10    0.19    0.19
  29  -3 -10    0.15    0.20
 -29  -3  10    0.11    0.17
  29  -3 -10    0.24    0.11
 -29   3  10    0.01    0.11
 -29   3  10    0.73    0.31
 -27  -3  10    2.61    0.45
 -27  -3  10    2.37    0.35
  27  -3 -10    2.47    0.34
 -27   3  10    2.84    0.51
 -27   3  10    2.89    0.28
  25  -3 -10   -0.07    0.14
 -25  -3  10    0.02    0.11
 -25  -3  10    0.10    0.19
 -25   3  10    0.25    0.24
 -25   3  10   -0.10    0.11
 -23  -3  10    0.33    0.24
 -23  -3  10    0.61    0.17
  23  -3 -10    0.26    0.17
 -23   3  10    0.55    0.17
 -23   3  10    0.71    0.29
  21  -3 -10    3.76    0.35
 -21  -3  10    3.72    0.49
 -21  -3  10    3.46    0.33
 -21   3  10    4.30    0.39
 -21   3  10    4.34    0.59
 -19  -3  10    6.62    0.37
  19  -3 -10    7.01    0.41
 -19  -3  10    7.22    0.69
 -19   3  10    6.89    0.70
 -19   3  10    7.58    0.49
  17  -3 -10    6.49    0.39
 -17  -3  10    7.39    0.66
 -17  -3  10    6.56    0.33
 -17   3  10    6.13    0.52
 -17   3  10    7.51    0.73
 -15  -3  10    3.53    0.44
 -15  -3  10    3.80    0.21
  15  -3 -10    3.71    0.31
  15   3 -10    3.89    0.23
 -15   3  10    3.56    0.50
 -15   3  10    3.90    0.44
 -13  -3  10    0.26    0.18
  13  -3 -10    0.14    0.12
 -13  -3  10    0.12    0.06
 -13  -3  10    0.01    0.06
 -13   3  10    0.16    0.17
 -13   3  10   -0.05    0.15
 -11  -3  10    1.61    0.30
  11  -3 -10    1.77    0.22
 -11   3  10    1.76    0.32
 -11   3  10    2.06    0.40
  -9  -3  10   11.47    0.66
  -9   3  10    9.02    0.77
  -9   3  10   11.17    0.70
  -7  -3  10    0.80    0.22
  -7   3  10    0.39    0.24
  -7   3  10    0.71    0.27
  -5  -3  10    6.37    0.22
  -5  -3  10    5.25    0.46
  -5   3  10    5.42    0.60
  -5   3  10    5.92    0.62
   5   3 -10    5.91    0.23
  -3  -3  10    0.65    0.19
   3  -3 -10    0.56    0.24
  -3  -3  10    0.66    0.29
  -3  -3  10    0.70    0.11
  -3   3  10    0.69    0.25
   3   3 -10    0.41    0.11
  -3   3  10    0.66    0.27
  -1  -3  10    0.87    0.20
   1  -3 -10    0.47    0.23
  -1  -3  10    0.69    0.29
   1   3 -10    1.06    0.17
   1  -3  10    0.65    0.28
   1  -3  10    0.93    0.21
  -1  -3 -10    0.55    0.24
  -1   3 -10    1.22    0.20
  -3  -3 -10   -0.06    0.16
   3  -3  10    0.18    0.23
   3  -3  10   -0.11    0.14
  -3   3 -10   -0.11    0.09
   5  -3  10   -0.25    0.19
  -5  -3 -10    0.05    0.17
   5  -3  10    0.22    0.18
  -5   3 -10   -0.12    0.10
   7  -3  10    2.34    0.45
  -7  -3 -10    3.62    0.53
   7  -3  10    3.34    0.40
  -7   3 -10    3.93    0.42
  -9  -3 -10    0.37    0.25
   9  -3  10    0.38    0.30
   9  -3  10    0.44    0.21
  -9   3 -10    0.12    0.17
  11  -3  10    0.06    0.17
 -11  -3 -10   -0.16    0.19
  11  -3  10    0.33    0.29
 -11   3 -10   -0.02    0.15
  13  -3  10    0.17    0.29
 -13  -3 -10    0.45    0.28
  13  -3  10   -0.02    0.20
 -13   3 -10    0.12    0.16
  15  -3  10    0.12    0.30
 -15  -3 -10   -0.10    0.21
  15  -3  10    0.14    0.21
 -15   3 -10   -0.03    0.19
  17  -3  10    0.70    0.36
  17  -3  10    0.88    0.27
 -17  -3 -10    0.58    0.30
 -17   3 -10    0.57    0.29
  19  -3  10    1.87    0.46
 -19  -3 -10    1.36    0.41
 -19   3 -10    3.52    0.56
 -21  -3 -10    0.13    0.29
  21  -3  10    0.62    0.35
 -21   3 -10    0.42    0.30
 -23  -3 -10    0.27    0.31
  23  -3  10    0.06    0.28
 -23   3 -10    0.18    0.22
  25  -3  10   -0.11    0.25
 -25  -3 -10    0.16    0.32
 -25   3 -10    0.51    0.34
 -27  -3 -10   -0.52    0.18
  27  -3  10   -0.23    0.21
 -27   3 -10   -0.03    0.24
 -46  -4  10    0.54    0.36
 -46  -4  10    0.28    0.36
 -46   4  10    0.53    0.48
 -44  -4  10    0.21    0.29
 -44  -4  10    0.16    0.36
  44  -4 -10   -0.21    0.25
 -44   4  10   -0.18    0.24
  42  -4 -10    3.79    0.60
 -42  -4  10    1.63    0.52
 -42  -4  10    2.29    0.50
 -42   4  10    2.36    0.65
 -40  -4  10    0.19    0.29
  40  -4 -10    0.17    0.29
 -40  -4  10   -0.16    0.24
 -40   4  10   -0.06    0.28
  38  -4 -10   20.26    1.06
 -38  -4  10   17.67    1.28
 -38  -4  10   18.07    1.07
 -38   4  10   16.23    1.44
 -36  -4  10    8.45    1.00
 -36  -4  10    9.83    0.89
  36  -4 -10    9.55    0.80
 -36   4  10    8.73    1.05
 -34  -4  10    0.28    0.24
  34  -4 -10   -0.04    0.22
 -34  -4  10   -0.01    0.24
 -34   4  10    0.18    0.31
 -32  -4  10   -0.03    0.18
  32  -4 -10    0.06    0.21
 -32  -4  10   -0.15    0.20
 -32   4  10    0.07    0.31
  30  -4 -10    1.03    0.30
 -30  -4  10    0.47    0.23
 -30  -4  10    0.50    0.34
 -30   4  10    0.80    0.39
 -28  -4  10    0.03    0.15
  28  -4 -10   -0.06    0.19
 -28  -4  10   -0.26    0.17
 -28   4  10    0.34    0.30
 -26  -4  10    0.26    0.16
 -26  -4  10    0.29    0.24
  26  -4 -10    0.10    0.21
 -26   4  10   -0.26    0.18
 -24  -4  10    1.08    0.36
 -24  -4  10    1.44    0.27
  24  -4 -10    1.56    0.29
 -24   4  10    1.61    0.45
  22  -4 -10    0.20    0.20
 -22  -4  10    0.00    0.12
 -22  -4  10   -0.14    0.14
 -22   4  10   -0.15    0.18
 -20  -4  10   10.32    0.48
  20  -4 -10   10.13    0.58
 -20  -4  10    8.29    0.82
 -20   4  10   10.50    0.96
  18  -4 -10    0.82    0.23
 -18  -4  10    0.51    0.28
 -18  -4  10    0.81    0.16
 -18   4  10    0.49    0.29
 -16  -4  10    4.13    0.56
  16  -4 -10    5.19    0.46
 -16  -4  10    4.61    0.26
 -16   4  10    4.53    0.63
  14  -4 -10    9.57    0.56
 -14  -4  10    9.98    0.37
 -14  -4  10    9.86    0.41
 -14  -4  10   10.38    0.75
 -14   4  10    8.73    0.86
  12  -4 -10   16.12    0.74
 -12  -4  10   16.64    0.48
 -12  -4  10   16.46    0.52
 -12  -4  10   19.09    0.98
 -12   4  10   19.13    1.04
 -10  -4  10   50.61    1.81
  10  -4 -10   50.75    1.58
 -10   4  10   52.57    1.95
  -8  -4  10  165.91    4.59
  -8   4  10  168.47    4.68
  -6  -4  10    0.12    0.05
  -6  -4  10    0.01    0.17
  -6   4  10   -0.57    0.17
  -4  -4  10    0.87    0.25
  -4  -4  10    0.51    0.10
   4   4 -10    0.82    0.15
  -4   4  10    0.74    0.33
   2  -4 -10    5.88    0.68
  -2  -4  10    4.78    0.48
  -2  -4  10    4.97    0.68
   2   4 -10    5.37    0.34
   0  -4 -10    0.62    0.29
   0  -4  10    0.63    0.21
   0  -4  10    0.28    0.33
   0   4 -10    0.47    0.16
   2  -4  10    3.79    0.41
   2  -4  10    2.77    0.51
  -2  -4 -10    3.35    0.53
  -2   4 -10    4.90    0.43
   4  -4  10    3.44    0.38
  -4  -4 -10    3.41    0.54
   4  -4  10    4.42    0.64
  -4   4 -10    3.34    0.39
  -6  -4 -10    0.70    0.31
   6  -4  10    0.94    0.39
   6  -4  10    1.27    0.26
  -6   4 -10    1.02    0.26
   8  -4  10    0.38    0.22
   8  -4  10    0.22    0.32
  -8  -4 -10    0.18    0.24
  -8   4 -10    0.29    0.19
  10  -4  10    0.11    0.30
  10  -4  10    0.18    0.21
 -10  -4 -10    0.26    0.28
 -10   4 -10    0.19    0.22
  12  -4  10   -0.07    0.19
  12  -4  10   -0.07    0.26
 -12  -4 -10   -0.09    0.21
 -12   4 -10    0.04    0.18
  14  -4  10    0.06    0.28
  14  -4  10    0.13    0.19
 -14  -4 -10   -0.07    0.26
 -14   4 -10    0.02    0.19
 -16  -4 -10    0.06    0.25
  16  -4  10    0.21    0.35
 -16   4 -10    0.52    0.27
 -18  -4 -10    0.91    0.38
  18  -4  10    0.01    0.34
 -18   4 -10    0.57    0.30
  20  -4  10    5.46    0.77
 -20  -4 -10    6.83    0.86
 -20   4 -10    4.16    0.64
 -22  -4 -10    3.15    0.64
  22  -4  10    3.47    0.62
 -22   4 -10    3.35    0.63
 -24  -4 -10    0.65    0.39
  24  -4  10    0.30    0.34
 -24   4 -10    0.76    0.34
 -26  -4 -10   -0.13    0.27
  26  -4  10   -0.34    0.33
 -26   4 -10    0.03    0.26
 -43  -5  10   -0.26    0.31
 -43  -5  10    0.60    0.41
  43  -5 -10    0.30    0.34
 -43   5  10    0.26    0.41
 -41  -5  10    0.37    0.39
  41  -5 -10   -0.52    0.25
 -41  -5  10   -0.13    0.27
 -41   5  10    0.12    0.33
 -39  -5  10    0.24    0.37
 -39  -5  10    0.45    0.28
  39  -5 -10    0.14    0.27
 -39   5  10    0.34    0.38
 -37  -5  10    0.24    0.36
 -37  -5  10    0.05    0.23
  37  -5 -10   -0.06    0.27
 -37   5  10    0.37    0.40
 -35  -5  10    0.24    0.28
  35  -5 -10   -0.10    0.19
 -35  -5  10    0.12    0.25
 -35   5  10    0.10    0.30
 -33  -5  10    0.10    0.22
 -33  -5  10    0.46    0.34
  33  -5 -10    0.21    0.24
 -33   5  10    0.40    0.34
 -31  -5  10    0.20    0.23
  31  -5 -10    0.30    0.26
 -31  -5  10    0.15    0.27
 -31   5  10    0.04    0.28
 -29  -5  10    0.11    0.30
  29  -5 -10    0.04    0.23
 -29  -5  10   -0.06    0.16
 -29   5  10    0.24    0.29
 -27  -5  10    0.23    0.27
 -27  -5  10    0.22    0.17
  27  -5 -10    0.37    0.27
 -27   5  10    0.63    0.35
 -25  -5  10    0.14    0.25
  25  -5 -10    0.29    0.26
 -25  -5  10   -0.04    0.15
 -25   5  10    0.30    0.31
 -23  -5  10    0.82    0.22
  23  -5 -10    0.78    0.30
 -23  -5  10    0.77    0.32
 -23   5  10    0.38    0.32
 -21  -5  10   -0.10    0.22
  21  -5 -10    0.09    0.22
 -21  -5  10    0.03    0.12
 -21   5  10    0.56    0.32
  19  -5 -10    0.63    0.25
 -19  -5  10    1.26    0.39
 -19  -5  10    0.45    0.16
 -19   5  10    0.44    0.33
 -17  -5  10    2.15    0.25
  17  -5 -10    2.14    0.38
 -17  -5  10    2.11    0.46
 -17   5  10    1.62    0.45
  15  -5 -10    0.72    0.27
 -15  -5  10    0.21    0.24
 -15  -5  10    0.50    0.13
 -15   5  10    0.77    0.34
 -13  -5  10    3.24    0.25
 -13  -5  10    3.30    0.51
  13  -5 -10    3.05    0.43
 -13   5  10    3.63    0.58
 -11  -5  10    0.13    0.10
 -11  -5  10    0.13    0.21
 -11  -5  10    0.03    0.08
  11  -5 -10    0.19    0.20
 -11   5  10   -0.27    0.20
  -9  -5  10    0.11    0.20
  -9  -5  10    0.11    0.09
  -9  -5  10    0.14    0.09
  -9   5  10    0.07    0.26
  -7  -5  10    0.35    0.10
  -7  -5  10    0.05    0.19
  -7  -5  10    0.37    0.11
  -7   5  10    0.35    0.28
  -5  -5  10    0.13    0.20
   5   5 -10    0.23    0.12
  -5   5  10   -0.29    0.19
   3  -5 -10    0.25    0.26
  -3  -5  10    0.09    0.18
  -3   5  10    0.08    0.24
   3   5 -10    0.01    0.11
  -1  -5  10    1.39    0.45
  -1  -5  10    1.13    0.28
   1  -5 -10    1.41    0.39
   1   5 -10    1.27    0.23
   1  -5  10    0.58    0.23
  -1  -5 -10    0.06    0.24
   1  -5  10    0.26    0.33
  -1   5 -10    0.00    0.14
  -3  -5 -10   -0.20    0.17
   3  -5  10    0.38    0.33
   3  -5  10    0.02    0.15
  -3   5 -10   -0.06    0.17
  -5  -5 -10   -0.28    0.21
   5  -5  10   -0.05    0.16
   5  -5  10   -0.12    0.26
  -5   5 -10    0.25    0.20
   7  -5  10    0.25    0.33
  -7  -5 -10    0.86    0.35
   7  -5  10    0.39    0.22
  -7   5 -10    1.17    0.31
   9  -5  10   -0.19    0.18
   9  -5  10    0.06    0.30
  -9  -5 -10    0.03    0.26
  -9   5 -10    0.21    0.23
 -11  -5 -10    3.98    0.65
  11  -5  10    3.48    0.66
  11  -5  10    2.52    0.37
 -11   5 -10    2.55    0.47
  13  -5  10    1.40    0.53
 -13  -5 -10    1.53    0.45
 -13   5 -10    1.31    0.37
  15  -5  10    0.10    0.34
 -15  -5 -10    0.56    0.32
 -15   5 -10    0.53    0.30
 -17  -5 -10    2.42    0.56
  17  -5  10    3.65    0.69
 -17   5 -10    2.77    0.53
 -19  -5 -10    2.99    0.63
  19  -5  10    2.72    0.60
 -19   5 -10    3.12    0.58
  21  -5  10   -0.61    0.30
 -21  -5 -10    0.59    0.38
 -21   5 -10    0.52    0.32
  23  -5  10   -0.10    0.32
 -23  -5 -10    0.19    0.28
 -23   5 -10    0.00    0.27
  38  -6 -10    0.55    0.35
 -38  -6  10    0.51    0.45
 -38  -6  10    0.31    0.31
 -38   6  10    0.33    0.42
 -36  -6  10    0.46    0.30
 -36  -6  10    0.01    0.36
  36  -6 -10    0.42    0.32
 -36   6  10   -0.07    0.32
 -34  -6  10    0.03    0.20
 -34  -6  10   -0.23    0.31
  34  -6 -10   -0.10    0.27
 -34   6  10   -0.29    0.27
  32  -6 -10    0.33    0.31
 -32  -6  10    0.33    0.38
 -32  -6  10    0.25    0.25
 -32   6  10   -0.21    0.32
 -30  -6  10    0.23    0.23
 -30  -6  10    0.04    0.29
  30  -6 -10    0.14    0.28
 -30   6  10    0.39    0.33
 -28  -6  10    0.13    0.30
 -28  -6  10    0.73    0.25
  28  -6 -10    0.15    0.27
 -28   6  10    0.09    0.33
  26  -6 -10   11.00    0.91
 -26  -6  10    9.91    1.08
 -26  -6  10   11.44    0.69
 -26   6  10   11.48    1.19
 -24  -6  10   15.43    1.38
 -24  -6  10   16.50    0.80
  24  -6 -10   15.85    0.97
 -24   6  10   17.98    1.26
  22  -6 -10   20.62    1.10
 -22  -6  10   19.97    0.87
 -22  -6  10   22.22    1.37
 -22   6  10   19.41    1.35
 -20  -6  10    3.74    0.40
  20  -6 -10    3.27    0.52
 -20  -6  10    3.27    0.65
 -20   6  10    3.65    0.69
 -18  -6  10    2.41    0.54
 -18  -6  10    3.14    0.34
  18  -6 -10    3.07    0.49
 -18   6  10    2.99    0.64
  16  -6 -10   -0.14    0.23
 -16  -6  10    0.34    0.15
 -16  -6  10    0.40    0.30
 -16   6  10    0.19    0.33
  14  -6 -10    3.25    0.51
 -14  -6  10    2.88    0.30
 -14  -6  10    3.23    0.57
 -14   6  10    2.28    0.55
 -12  -6  10    0.24    0.27
  12  -6 -10    0.03    0.22
 -12  -6  10    0.10    0.13
 -12   6  10   -0.04    0.27
  10  -6 -10   11.10    0.89
 -10  -6  10    9.28    0.46
 -10  -6  10    7.21    0.80
 -10   6  10   10.96    1.08
  -8  -6  10    0.06    0.13
  -8  -6  10    0.01    0.20
  -8   6  10    0.00    0.28
  -6  -6  10    4.58    0.61
  -6  -6  10    4.19    0.36
  -6   6  10    3.35    0.64
   4  -6 -10    2.19    0.49
  -4  -6  10    2.74    0.47
  -4   6  10    1.96    0.52
   4   6 -10    2.55    0.31
   2  -6 -10   -0.26    0.23
  -2  -6  10    0.09    0.19
  -2  -6  10    0.31    0.39
   2   6 -10   -0.02    0.14
   0  -6 -10    0.09    0.27
   0  -6  10    0.01    0.19
   0  -6  10    0.21    0.32
   0   6 -10    0.13    0.17
  -2  -6 -10    4.20    0.70
   2  -6  10    4.66    0.78
   2  -6  10    3.42    0.46
  -2   6 -10    3.79    0.46
  -4  -6 -10    7.86    0.89
   4  -6  10    6.83    0.89
   4  -6  10    6.33    0.59
  -4   6 -10    6.63    0.63
   6  -6  10    0.39    0.24
   6  -6  10    1.15    0.46
  -6  -6 -10    0.74    0.37
  -6   6 -10    1.23    0.33
   8  -6  10    3.28    0.67
   8  -6  10    2.94    0.43
  -8  -6 -10    3.59    0.67
  -8   6 -10    3.99    0.55
  10  -6  10    1.55    0.53
 -10  -6 -10    2.91    0.62
 -10   6 -10    2.08    0.44
  12  -6  10    0.70    0.43
 -12  -6 -10    1.09    0.46
 -12   6 -10    0.83    0.34
 -14  -6 -10    0.05    0.29
  14  -6  10   -0.11    0.36
 -14   6 -10   -0.08    0.24
 -16  -6 -10    0.66    0.37
  16  -6  10    1.93    0.60
 -16   6 -10    1.26    0.41
  18  -6  10    3.32    0.71
 -18  -6 -10    2.51    0.62
 -18   6 -10    2.83    0.59
  20  -6  10    0.89    0.48
 -20  -6 -10    1.56    0.54
 -20   6 -10    1.22    0.46
  33  -7 -10    0.01    0.29
 -33  -7  10    0.90    0.49
 -33   7  10   -0.12    0.31
 -31  -7  10   -0.15    0.36
  31  -7 -10   -0.67    0.23
 -31   7  10    0.36    0.40
  29  -7 -10    1.05    0.42
 -29  -7  10    1.04    0.46
 -29   7  10    0.47    0.46
 -27  -7  10    0.34    0.41
  27  -7 -10    0.12    0.35
 -27   7  10    0.52    0.38
  25  -7 -10    1.36    0.41
 -25  -7  10    2.06    0.62
 -25   7  10    1.04    0.49
 -23  -7  10    0.09    0.35
  23  -7 -10   -0.25    0.26
 -23   7  10    0.68    0.44
 -21  -7  10    1.19    0.46
  21  -7 -10    1.42    0.42
 -21   7  10    1.29    0.54
  19  -7 -10    0.47    0.34
 -19  -7  10    0.00    0.27
 -19   7  10    0.38    0.39
 -17  -7  10    0.78    0.40
  17  -7 -10    0.47    0.33
 -17   7  10    0.40    0.36
  15  -7 -10    0.50    0.31
 -15  -7  10    0.06    0.30
 -15   7  10    0.53    0.40
  13  -7 -10    0.14    0.26
 -13  -7  10   -0.12    0.27
 -13   7  10   -0.16    0.24
 -11  -7  10   -0.08    0.23
  11  -7 -10   -0.03    0.23
 -11   7  10    0.01    0.26
  -9  -7  10    0.00    0.27
   9  -7 -10    0.25    0.28
  -9   7  10    0.79    0.41
  -7  -7  10    0.70    0.33
  -7   7  10    0.04    0.30
  -5  -7  10   -0.05    0.24
   5  -7 -10    0.08    0.29
  -5   7  10    0.14    0.30
  -3  -7  10    0.15    0.33
  -3  -7  10    0.36    0.28
   3  -7 -10   -0.07    0.27
  -1  -7  10   -0.15    0.30
   1  -7 -10   -0.32    0.21
  -1  -7  10   -0.19    0.19
   1  -7  10    0.34    0.40
  -1  -7 -10   -0.40    0.19
   1  -7  10   -0.13    0.19
   3  -7  10    0.20    0.38
  -3  -7 -10    0.80    0.40
   3  -7  10    0.24    0.24
   5  -7  10   -0.34    0.29
   5  -7  10   -0.28    0.21
  -5  -7 -10    0.76    0.41
   7  -7  10   -0.28    0.39
  -7  -7 -10   -0.20    0.30
   9  -7  10    0.70    0.48
  -9  -7 -10    0.15    0.35
 -11  -7 -10   -0.22    0.25
  11  -7  10   -0.12    0.34
 -13  -7 -10    0.02    0.30
  13  -7  10    0.08    0.35
  15  -7  10   -0.31    0.33
 -15  -7 -10    0.34    0.34
  26  -8 -10    0.02    0.37
 -26  -8  10    0.53    0.50
 -26   8  10   -0.05    0.36
  24  -8 -10    0.45    0.36
 -24  -8  10    0.33    0.40
 -24   8  10    0.81    0.51
  22  -8 -10    1.23    0.44
 -22  -8  10    0.84    0.47
 -22   8  10    0.93    0.50
  20  -8 -10    0.61    0.38
 -20  -8  10   -0.08    0.31
 -20   8  10    0.14    0.39
 -18  -8  10   -0.02    0.30
  18  -8 -10   -0.32    0.29
 -18   8  10   -0.30    0.32
  16  -8 -10   -0.11    0.30
 -16  -8  10   -0.17    0.29
 -16   8  10   -0.28    0.27
  14  -8 -10   -0.27    0.25
 -14  -8  10    0.01    0.28
 -14   8  10    0.37    0.39
  12  -8 -10    0.05    0.29
 -12  -8  10    0.47    0.35
 -12   8  10   -0.36    0.26
  10  -8 -10    0.53    0.35
 -10  -8  10    0.45    0.36
 -10   8  10    0.37    0.34
  -8  -8  10   -0.05    0.29
   8  -8 -10    0.44    0.31
  -8   8  10    0.34    0.37
   6  -8 -10    0.11    0.31
  -6  -8  10    0.11    0.33
   4  -8 -10   -0.52    0.26
  -4  -8  10    0.02    0.37
  -4  -8  10   -0.08    0.27
  -2  -8  10   -0.17    0.34
  -2  -8  10    0.70    0.37
   2  -8 -10   -0.38    0.25
   0  -8  10    0.06    0.38
   0  -8 -10    0.51    0.38
   0  -8  10    0.08    0.27
   2  -8  10   -0.35    0.31
  -2  -8 -10   -0.02    0.32
   2  -8  10   -0.35    0.24
   4  -8  10    0.35    0.44
  -4  -8 -10    0.18    0.35
   6  -8  10    0.15    0.40
  -6  -8 -10    0.41    0.43
 -50   0  11    0.20    0.35
 -48   0  11   -0.12    0.27
 -46   0  11   -0.31    0.21
 -44   0  11   -0.06    0.18
 -44   0  11   -0.25    0.29
 -42   0  11   -0.10    0.18
 -42   0  11   -0.36    0.21
 -40   0  11   -0.20    0.22
 -40   0  11    0.01    0.16
 -38   0  11   -0.19    0.14
 -38   0  11   -0.12    0.21
 -36   0  11   -0.02    0.14
 -36   0  11   -0.07    0.22
 -34   0  11   -0.06    0.12
 -34   0  11    0.05    0.21
 -32   0  11    0.09    0.21
 -32   0  11   -0.04    0.11
 -30   0  11    0.05    0.12
 -30   0  11   -0.15    0.15
 -28   0  11    0.11    0.14
 -28   0  11    0.02    0.19
 -26   0  11   -0.05    0.15
 -26   0  11   -0.06    0.12
 -24   0  11   -0.16    0.16
 -24   0  11    0.07    0.13
 -22   0  11   -0.05    0.10
 -22   0  11   -0.15    0.12
 -20   0  11   -0.04    0.12
 -20   0  11   -0.03    0.09
 -18   0  11   -0.12    0.10
 -18   0  11    0.11    0.10
 -16   0  11   -0.14    0.08
 -14   0  11    0.00    0.10
 -14   0  11   -0.07    0.10
 -12   0  11    0.02    0.12
 -12   0  11   -0.04    0.09
 -10   0  11    0.09    0.11
 -10   0  11    0.07    0.12
  -8   0  11   -0.06    0.11
  -8   0  11   -0.02    0.10
  -8   0  11    0.03    0.08
  -6   0  11    0.02    0.10
   6   0 -11    0.01    0.08
  -6   0  11    0.09    0.14
  -4   0  11   -0.01    0.14
  -4   0  11    0.08    0.10
   4   0 -11    0.02    0.09
  -2   0  11   -0.03    0.10
   2   0 -11   -0.11    0.08
  -2   0  11    0.12    0.15
   0   0 -11    0.08    0.13
   0   0  11   -0.02    0.13
   0   0  11    0.00    0.11
   2   0  11    0.07    0.13
   2   0  11    0.15    0.17
  -2   0 -11    0.02    0.11
  -4   0 -11    0.00    0.11
   4   0  11    0.19    0.14
   4   0  11   -0.03    0.16
   6   0  11    0.04    0.13
  -6   0 -11   -0.08    0.10
   6   0  11   -0.13    0.15
   8   0  11    0.26    0.18
   8   0  11   -0.02    0.19
  -8   0 -11    0.01    0.12
  10   0  11   -0.05    0.14
 -10   0 -11    0.17    0.16
  10   0  11   -0.11    0.20
 -12   0 -11    0.25    0.21
  12   0  11   -0.14    0.20
  12   0  11    0.06    0.19
  14   0  11    0.41    0.28
 -14   0 -11   -0.11    0.15
  14   0  11    0.06    0.18
  16   0  11    0.03    0.20
 -16   0 -11    0.02    0.21
 -18   0 -11    0.14    0.22
  18   0  11   -0.30    0.17
  20   0  11   -0.09    0.16
 -20   0 -11    0.14    0.26
 -22   0 -11   -0.10    0.21
 -24   0 -11    0.24    0.27
 -26   0 -11    0.07    0.30
 -28   0 -11    0.28    0.31
 -49  -1  11    0.21    0.33
 -49   1  11   -0.36    0.29
 -47  -1  11   -0.07    0.21
 -47  -1  11   -0.37    0.28
 -47   1  11    0.04    0.30
 -45  -1  11    0.61    0.28
 -45  -1  11    0.15    0.29
 -45   1  11    0.37    0.39
 -43  -1  11    1.10    0.33
 -43  -1  11    0.92    0.39
 -43   1  11    1.36    0.51
 -41  -1  11   -0.05    0.23
 -41  -1  11    0.06    0.20
 -41   1  11   -0.08    0.28
 -41   1  11    0.16    0.16
 -39  -1  11   -0.50    0.18
 -39  -1  11    0.02    0.19
 -39   1  11   -0.13    0.12
 -39   1  11   -0.33    0.21
 -37  -1  11    1.33    0.34
 -37  -1  11    1.50    0.38
 -37   1  11    1.94    0.27
 -37   1  11    2.08    0.48
 -35  -1  11    0.47    0.29
 -35  -1  11    0.47    0.23
 -35   1  11    0.52    0.17
 -35   1  11    0.19    0.26
 -33  -1  11    0.14    0.19
 -33  -1  11    0.21    0.18
 -33   1  11    0.09    0.22
 -33   1  11    0.15    0.13
 -31  -1  11    2.37    0.41
 -31  -1  11    2.05    0.36
 -31   1  11    2.81    0.30
 -31   1  11    2.29    0.44
 -29  -1  11    2.39    0.36
 -29  -1  11    2.20    0.37
 -29   1  11    2.85    0.47
 -29   1  11    2.08    0.26
 -27  -1  11    2.14    0.34
 -27  -1  11    2.27    0.36
 -27   1  11    1.99    0.38
 -27   1  11    2.52    0.28
 -25  -1  11    0.19    0.17
 -25  -1  11    0.00    0.14
 -25   1  11    0.00    0.18
 -25   1  11   -0.06    0.10
 -23  -1  11    6.74    0.57
 -23  -1  11    7.21    0.47
 -23   1  11    7.62    0.67
 -23   1  11    7.77    0.44
 -21  -1  11   12.28    0.60
 -21  -1  11   13.35    0.67
 -21   1  11   12.09    0.70
 -21   1  11   12.67    0.57
 -19  -1  11    3.22    0.35
 -19  -1  11    3.18    0.32
 -19   1  11    3.51    0.34
 -19   1  11    3.23    0.42
 -17  -1  11    3.57    0.32
 -17  -1  11    3.66    0.37
 -17   1  11    3.73    0.44
 -17   1  11    4.63    0.39
 -15  -1  11    0.17    0.11
 -15  -1  11    0.04    0.09
 -15   1  11    0.12    0.14
 -15   1  11    0.22    0.15
 -15   1  11    0.23    0.07
 -13  -1  11    1.51    0.19
 -13  -1  11    1.67    0.25
  13   1 -11    1.92    0.20
 -13   1  11    1.60    0.28
 -13   1  11    1.62    0.26
 -11  -1  11    2.42    0.22
 -11  -1  11    1.86    0.25
  11   1 -11    2.21    0.21
 -11   1  11    2.38    0.31
 -11   1  11    1.93    0.30
  -9  -1  11   10.94    0.43
  -9  -1  11   11.89    0.56
   9   1 -11   10.76    0.44
  -9   1  11   11.09    0.61
  -9   1  11   10.65    0.59
  -7  -1  11   21.20    0.82
   7   1 -11   21.75    0.69
  -7   1  11   21.48    0.89
   7   1 -11   22.06    0.72
  -7   1  11   20.22    0.89
  -7   1  11   21.30    0.56
  -5  -1  11    1.32    0.23
  -5  -1  11    1.41    0.26
   5  -1 -11    1.77    0.18
   5  -1 -11    1.92    0.31
  -5   1  11    1.55    0.13
  -5   1  11    1.07    0.25
   5   1 -11    1.40    0.18
  -3  -1  11    4.32    0.40
  -3  -1  11    5.13    0.45
   3  -1 -11    4.65    0.45
  -3   1  11    4.76    0.24
  -3   1  11    4.18    0.45
   3   1 -11    4.89    0.29
  -1  -1  11    0.16    0.16
   1  -1 -11    0.43    0.18
  -1  -1  11    0.20    0.19
  -1   1  11    0.19    0.09
  -1   1  11    0.26    0.18
   1   1 -11    0.14    0.10
   1  -1  11   11.27    0.62
   1  -1  11   11.54    0.64
  -1  -1 -11   10.43    0.63
  -1   1 -11   11.18    0.52
   1   1  11    9.95    0.70
   1   1  11   10.10    0.46
   3  -1  11    0.20    0.18
   3  -1  11    0.17    0.18
  -3  -1 -11    0.54    0.21
   3   1  11    0.57    0.25
   3   1  11    0.49    0.14
  -3   1 -11    0.41    0.15
   5  -1  11    0.08    0.17
  -5  -1 -11    0.00    0.14
   5  -1  11    0.06    0.15
   5   1  11   -0.04    0.19
  -5   1 -11    0.22    0.14
   5   1  11   -0.15    0.09
   7  -1  11   -0.11    0.16
   7  -1  11   -0.07    0.18
  -7  -1 -11    0.22    0.17
  -7   1 -11    0.01    0.12
   7   1  11    0.40    0.26
  -9  -1 -11    0.12    0.18
   9  -1  11    0.33    0.23
   9  -1  11    0.41    0.24
  -9   1 -11    0.24    0.16
   9   1  11    0.13    0.24
 -11  -1 -11    1.37    0.34
  11  -1  11    0.90    0.29
  11  -1  11    0.86    0.30
 -11   1 -11    1.22    0.29
 -13  -1 -11    0.17    0.20
  13  -1  11   -0.09    0.21
  13  -1  11    0.07    0.22
 -13   1 -11   -0.01    0.18
  15  -1  11    0.68    0.27
  15  -1  11    0.33    0.29
 -15  -1 -11    0.93    0.33
 -15   1 -11    0.44    0.23
 -17  -1 -11   -0.03    0.19
  17  -1  11   -0.13    0.18
 -17   1 -11   -0.10    0.17
 -19  -1 -11   -0.40    0.16
  19  -1  11   -0.19    0.21
 -19   1 -11   -0.24    0.17
 -21  -1 -11   -0.02    0.23
  21  -1  11    0.01    0.21
 -21   1 -11   -0.09    0.18
 -23  -1 -11    0.70    0.33
  23  -1  11    1.15    0.36
 -23   1 -11    1.03    0.39
 -25  -1 -11   -0.12    0.23
  25  -1  11   -0.10    0.22
 -25   1 -11    0.56    0.32
  27  -1  11    0.20    0.25
 -27  -1 -11   -0.10    0.21
 -27   1 -11    0.16    0.27
 -29  -1 -11   -0.06    0.27
 -29   1 -11    0.05    0.25
 -50  -2  11    0.51    0.42
 -50  -2  11   -0.53    0.21
 -50   2  11   -0.03    0.33
 -48  -2  11    1.79    0.51
 -48  -2  11    1.60    0.43
 -48   2  11    1.55    0.52
 -46  -2  11    0.11    0.25
 -46  -2  11    0.65    0.36
 -46   2  11    0.41    0.41
 -44  -2  11    2.10    0.50
 -44  -2  11    1.60    0.40
 -44   2  11    1.37    0.52
 -42  -2  11   -0.34    0.24
 -42  -2  11    0.18    0.25
 -42   2  11   -0.04    0.31
 -40  -2  11    0.23    0.25
 -40  -2  11    0.39    0.28
 -40   2  11   -0.12    0.26
 -38  -2  11    0.52    0.27
 -38  -2  11    0.32    0.27
 -38   2  11    0.77    0.37
 -36  -2  11    0.62    0.29
 -36  -2  11    0.42    0.26
 -36   2  11    0.65    0.17
 -36   2  11    0.39    0.31
 -34  -2  11    0.71    0.27
 -34  -2  11    0.64    0.28
 -34   2  11    0.89    0.19
 -34   2  11    0.86    0.37
 -32  -2  11    1.64    0.34
 -32  -2  11    1.74    0.36
 -32   2  11    1.43    0.40
 -32   2  11    1.88    0.24
 -30  -2  11   11.32    0.75
 -30  -2  11   10.39    0.64
 -30   2  11    9.82    0.50
 -30   2  11   11.68    0.98
 -28  -2  11    5.53    0.52
 -28  -2  11    6.48    0.64
 -28   2  11    6.17    0.72
 -28   2  11    5.18    0.38
 -26  -2  11   11.63    0.74
 -26  -2  11   10.75    0.60
  26  -2 -11   10.35    0.54
 -26   2  11   10.01    0.88
 -26   2  11   10.34    0.52
 -24  -2  11   16.21    0.88
 -24  -2  11   16.06    0.71
  24  -2 -11   16.43    0.66
 -24   2  11   18.73    0.97
 -24   2  11   15.77    0.68
 -22  -2  11   -0.03    0.11
  22  -2 -11    0.08    0.11
 -22  -2  11   -0.17    0.11
 -22   2  11    0.02    0.18
 -22   2  11    0.17    0.14
  20  -2 -11   10.07    0.43
 -20  -2  11   10.41    0.48
 -20  -2  11    9.16    0.62
 -20   2  11   11.09    0.70
 -20   2  11   10.02    0.54
 -18  -2  11    1.54    0.21
  18  -2 -11    1.54    0.17
 -18  -2  11    1.49    0.28
 -18   2  11    1.45    0.32
 -18   2  11    1.62    0.26
 -16  -2  11    2.88    0.24
  16  -2 -11    2.74    0.18
 -16  -2  11    2.80    0.37
 -16   2  11    2.72    0.41
 -16   2  11    2.29    0.31
 -16   2  11    2.95    0.25
  16   2 -11    2.83    0.21
  14  -2 -11    0.95    0.10
 -14  -2  11    1.13    0.23
 -14  -2  11    1.12    0.13
 -14   2  11    1.00    0.22
  14   2 -11    1.35    0.12
 -14   2  11    1.00    0.26
 -12  -2  11   29.92    0.76
 -12  -2  11   30.50    1.12
 -12   2  11   31.13    1.22
 -12   2  11   31.00    1.15
  12   2 -11   29.40    0.74
 -10  -2  11   75.87    2.21
 -10   2  11   74.72    2.30
 -10   2  11   76.25    2.30
  -8  -2  11   -0.16    0.09
   8   2 -11    0.02    0.05
  -8   2  11    0.24    0.18
  -8   2  11    0.15    0.16
   8   2 -11    0.05    0.03
   6  -2 -11   34.89    0.90
  -6  -2  11   35.91    1.20
  -6   2  11   34.57    1.32
  -6   2  11   35.03    1.36
   6   2 -11   34.98    0.95
   6   2 -11   34.34    0.91
  -4  -2  11   41.93    1.51
  -4  -2  11   43.70    1.40
   4  -2 -11   42.46    1.14
  -4  -2  11   42.77    1.20
   4  -2 -11   47.08    1.58
  -4   2  11   44.63    1.62
   4   2 -11   43.38    1.16
  -2  -2  11    2.80    0.33
  -2  -2  11    3.86    0.48
   2  -2 -11    3.01    0.43
   2   2 -11    3.30    0.26
  -2   2  11    2.81    0.45
   0  -2  11    6.21    0.51
   0  -2 -11    6.34    0.61
   0  -2  11    6.34    0.62
   0   2 -11    5.99    0.35
   0   2  11    4.45    0.55
  -2  -2 -11   -0.06    0.17
   2  -2  11    0.25    0.18
   2  -2  11    0.32    0.23
   2   2  11    0.40    0.23
  -2   2 -11    0.39    0.14
   4  -2  11   14.75    0.84
   4  -2  11   12.86    0.71
  -4  -2 -11   15.28    0.84
   4   2  11   16.81    1.00
  -4   2 -11   14.38    0.65
   6  -2  11    0.40    0.26
   6  -2  11   -0.19    0.18
  -6  -2 -11   -0.01    0.16
  -6   2 -11    0.00    0.11
   8  -2  11    2.01    0.39
   8  -2  11    1.23    0.29
  -8  -2 -11    1.55    0.36
  -8   2 -11    2.01    0.32
 -10  -2 -11    0.22    0.23
  10  -2  11    0.61    0.26
  10  -2  11    0.68    0.29
 -10   2 -11    0.35    0.18
  12  -2  11    0.83    0.28
 -12  -2 -11    1.25    0.37
  12  -2  11    0.68    0.28
 -12   2 -11    1.21    0.30
 -14  -2 -11    2.09    0.43
  14  -2  11    2.82    0.44
  14  -2  11    2.89    0.48
 -14   2 -11    3.06    0.47
  16  -2  11    0.31    0.24
 -16  -2 -11    0.27    0.25
  16  -2  11   -0.15    0.23
 -16   2 -11   -0.22    0.20
  18  -2  11   15.58    0.93
 -18  -2 -11   16.08    1.02
  18  -2  11   15.88    0.98
 -18   2 -11   15.50    0.95
  20  -2  11   -0.23    0.24
 -20  -2 -11    0.04    0.23
 -20   2 -11   -0.10    0.20
  22  -2  11    0.40    0.32
 -22  -2 -11   -0.05    0.23
 -24  -2 -11    1.36    0.43
  24  -2  11    1.05    0.38
 -24   2 -11    1.23    0.41
 -26  -2 -11   -0.25    0.26
  26  -2  11    0.28    0.31
 -26   2 -11    0.33    0.30
  28  -2  11    0.12    0.29
 -28  -2 -11    0.09    0.27
 -28   2 -11   -0.15    0.26
 -47  -3  11    0.16    0.33
 -47  -3  11   -0.14    0.26
 -47   3  11    0.32    0.41
 -45  -3  11    0.26    0.30
 -45  -3  11   -0.18    0.26
 -45   3  11    0.57    0.42
 -43  -3  11    0.21    0.25
 -43  -3  11    0.24    0.30
 -43   3  11   -0.10    0.37
 -41  -3  11    0.49    0.34
 -41  -3  11    0.03    0.24
 -41   3  11   -0.04    0.28
 -39  -3  11   -0.18    0.18
  39  -3 -11    0.19    0.23
 -39  -3  11    0.22    0.26
 -39   3  11    0.05    0.30
 -37  -3  11    0.03    0.24
  37  -3 -11   -0.06    0.21
 -37  -3  11   -0.27    0.20
 -37   3  11   -0.27    0.23
 -35  -3  11   -0.05    0.24
  35  -3 -11    0.38    0.25
 -35  -3  11    0.02    0.19
 -35   3  11    0.03    0.28
 -33  -3  11    0.17    0.19
 -33  -3  11    0.50    0.29
  33  -3 -11    0.50    0.23
 -33   3  11    0.53    0.33
 -33   3  11    0.75    0.15
  31  -3 -11    0.21    0.21
 -31  -3  11    0.10    0.19
 -31  -3  11    0.08    0.14
 -31   3  11    0.06    0.12
 -31   3  11    0.11    0.25
  29  -3 -11    0.24    0.19
 -29  -3  11    0.10    0.17
 -29  -3  11   -0.07    0.15
 -29   3  11   -0.09    0.11
 -29   3  11   -0.03    0.19
 -27  -3  11    0.26    0.16
 -27  -3  11    0.11    0.21
  27  -3 -11    0.14    0.17
 -27   3  11    0.27    0.15
 -27   3  11    0.79    0.32
 -25  -3  11    0.77    0.28
  25  -3 -11    0.39    0.18
 -25  -3  11    0.69    0.20
 -25   3  11    0.65    0.30
 -25   3  11    0.57    0.18
 -23  -3  11   -0.16    0.12
 -23  -3  11    0.12    0.12
  23  -3 -11   -0.15    0.11
 -23   3  11    0.01    0.13
 -23   3  11    0.09    0.20
 -21  -3  11    2.94    0.30
  21  -3 -11    2.49    0.27
 -21  -3  11    2.38    0.40
 -21   3  11    2.94    0.35
 -21   3  11    1.95    0.42
 -19  -3  11    0.52    0.22
  19  -3 -11    0.42    0.15
 -19  -3  11    0.73    0.15
 -19   3  11    0.09    0.20
 -19   3  11    0.27    0.17
 -17  -3  11    4.03    0.24
 -17  -3  11    3.83    0.47
  17  -3 -11    4.06    0.29
  17   3 -11    3.75    0.24
 -17   3  11    3.82    0.44
 -17   3  11    4.65    0.60
  15  -3 -11    2.80    0.25
 -15  -3  11    3.06    0.17
 -15  -3  11    2.57    0.39
 -15   3  11    2.98    0.41
 -15   3  11    2.54    0.44
  13  -3 -11    2.04    0.21
 -13  -3  11    2.05    0.35
 -13   3  11    2.52    0.39
 -13   3  11    2.17    0.42
 -11  -3  11    4.99    0.50
  11  -3 -11    4.68    0.28
 -11   3  11    4.82    0.56
 -11   3  11    4.87    0.58
  -9  -3  11    0.06    0.13
  -9   3  11    0.16    0.20
  -9   3  11    0.36    0.21
  -7  -3  11    0.00    0.14
  -7   3  11    0.10    0.20
  -7   3  11    0.11    0.20
  -5  -3  11    8.33    0.30
  -5  -3  11    9.41    0.56
  -5   3  11    7.09    0.70
  -5   3  11    8.97    0.78
   5   3 -11    8.87    0.31
  -3  -3  11    1.10    0.15
  -3  -3  11    0.95    0.30
  -3  -3  11    0.82    0.21
   3  -3 -11    1.30    0.32
   3   3 -11    1.20    0.16
  -3   3  11    1.02    0.33
  -1  -3  11    0.44    0.26
   1  -3 -11    1.26    0.32
  -1  -3  11    0.54    0.19
   1   3 -11    0.61    0.14
   1  -3  11    0.22    0.17
  -1  -3 -11    0.11    0.22
   1  -3  11    0.51    0.27
  -1   3 -11    0.20    0.11
   3  -3  11    4.52    0.45
  -3  -3 -11    5.04    0.62
   3  -3  11    5.29    0.64
  -3   3 -11    4.52    0.42
  -5  -3 -11    0.14    0.21
   5  -3  11    0.24    0.26
   5  -3  11    0.20    0.19
  -5   3 -11    0.05    0.12
   7  -3  11    0.62    0.31
   7  -3  11    0.59    0.24
  -7  -3 -11    0.16    0.23
  -7   3 -11    0.51    0.20
   9  -3  11    0.11    0.28
  -9  -3 -11   -0.28    0.20
   9  -3  11    0.31    0.23
  -9   3 -11   -0.01    0.15
  11  -3  11   -0.12    0.24
 -11  -3 -11    0.06    0.23
  11  -3  11   -0.09    0.19
 -11   3 -11   -0.04    0.16
  13  -3  11    0.17    0.31
  13  -3  11    0.50    0.25
 -13  -3 -11    0.21    0.30
 -13   3 -11    0.56    0.25
  15  -3  11    2.04    0.48
  15  -3  11    2.15    0.39
 -15  -3 -11    1.90    0.46
 -15   3 -11    2.54    0.46
  17  -3  11    0.09    0.31
  17  -3  11    0.17    0.23
 -17  -3 -11    0.10    0.25
 -17   3 -11   -0.11    0.21
  19  -3  11   -0.33    0.24
 -19  -3 -11   -0.19    0.21
 -19   3 -11    0.36    0.26
  21  -3  11    0.19    0.34
 -21  -3 -11    0.02    0.28
 -21   3 -11    0.24    0.30
  23  -3  11    0.93    0.42
 -23  -3 -11    0.64    0.36
 -23   3 -11    1.23    0.39
  25  -3  11    0.57    0.36
 -25  -3 -11    0.05    0.26
 -25   3 -11    0.30    0.33
  27  -3  11   -0.08    0.31
 -27  -3 -11   -0.13    0.25
 -27   3 -11   -0.20    0.28
 -46  -4  11    0.02    0.32
 -46  -4  11    0.05    0.32
 -46   4  11    0.36    0.41
 -44  -4  11   -0.04    0.29
  44  -4 -11    0.18    0.30
 -44  -4  11    0.40    0.34
 -44   4  11    0.34    0.38
 -42  -4  11    0.48    0.35
  42  -4 -11    0.79    0.35
 -42  -4  11    1.14    0.40
 -42   4  11    0.46    0.43
 -40  -4  11    0.52    0.34
  40  -4 -11    0.70    0.34
 -40  -4  11    0.56    0.33
 -40   4  11    0.32    0.39
 -38  -4  11    2.01    0.57
  38  -4 -11    2.86    0.49
 -38  -4  11    2.50    0.49
 -38   4  11    1.36    0.49
 -36  -4  11    1.09    0.39
 -36  -4  11    1.02    0.35
  36  -4 -11    1.52    0.37
 -36   4  11    0.94    0.44
 -34  -4  11    1.71    0.45
  34  -4 -11    1.28    0.32
 -34  -4  11    1.59    0.36
 -34   4  11    1.01    0.42
 -32  -4  11    0.48    0.30
  32  -4 -11    0.30    0.24
 -32  -4  11    0.91    0.27
 -32   4  11    0.65    0.36
 -30  -4  11    0.19    0.25
 -30  -4  11    0.18    0.18
  30  -4 -11   -0.18    0.20
 -30   4  11    0.29    0.27
 -28  -4  11    0.25    0.16
  28  -4 -11    0.00    0.19
 -28  -4  11    0.07    0.21
 -28   4  11   -0.21    0.19
 -26  -4  11    1.90    0.46
  26  -4 -11    2.49    0.36
 -26  -4  11    1.91    0.30
 -26   4  11    2.09    0.52
 -24  -4  11    0.49    0.28
  24  -4 -11    0.54    0.22
 -24  -4  11    0.38    0.16
 -24   4  11    0.77    0.35
  22  -4 -11    0.84    0.23
 -22  -4  11    0.98    0.19
 -22  -4  11    0.33    0.23
 -22   4  11    0.63    0.30
 -20  -4  11    0.14    0.23
 -20  -4  11    0.07    0.10
  20  -4 -11    0.06    0.16
 -20   4  11    0.33    0.26
  18  -4 -11    2.62    0.33
 -18  -4  11    1.95    0.39
 -18  -4  11    3.26    0.26
 -18   4  11    2.46    0.49
  16  -4 -11    0.18    0.16
 -16  -4  11    0.08    0.08
 -16  -4  11    0.19    0.11
 -16  -4  11   -0.05    0.17
 -16   4  11    0.06    0.22
 -14  -4  11    0.10    0.07
 -14  -4  11    0.07    0.06
 -14  -4  11    0.20    0.21
  14  -4 -11   -0.15    0.15
 -14   4  11    0.12    0.27
  12  -4 -11    5.63    0.46
 -12  -4  11    5.25    0.59
 -12   4  11    5.65    0.69
 -10  -4  11    3.23    0.45
 -10   4  11    2.59    0.51
  -8  -4  11   -0.16    0.19
  -8   4  11    0.24    0.26
  -6  -4  11    0.82    0.25
  -6   4  11    0.44    0.29
  -4  -4  11   24.13    0.69
  -4  -4  11   26.47    1.06
   4   4 -11   23.58    0.74
  -4   4  11   24.46    1.24
  -2  -4  11   27.14    1.34
  -2  -4  11   26.51    1.07
   2  -4 -11   26.90    1.31
   2   4 -11   26.78    0.88
   0  -4 -11    0.04    0.23
   0  -4  11   -0.13    0.14
   0  -4  11    0.02    0.24
   0   4 -11    0.28    0.14
   2  -4  11    9.59    0.59
  -2  -4 -11    7.54    0.78
   2  -4  11    9.03    0.88
  -2   4 -11    9.45    0.53
   4  -4  11    2.40    0.53
   4  -4  11    1.25    0.27
  -4  -4 -11    2.17    0.47
  -4   4 -11    2.02    0.32
  -6  -4 -11    0.38    0.28
   6  -4  11    0.44    0.33
   6  -4  11    0.40    0.23
  -6   4 -11    0.63    0.23
   8  -4  11    0.59    0.38
   8  -4  11    0.44    0.23
[truncated: 676,893 more chars]
