# Supplementary material for: Synthesis, Crystal Structure and Bioactivity of Phenazine-1-carboxylic Acylhydrazone Derivatives
Source: Molecules. 2021 Sep 1;26(17):5320. doi: 10.3390/molecules26175320 (PMC8434039; doi:10.3390/molecules26175320)
Supplement: Supplementary file 1 [file molecules-26-05320-s001.zip › cif and checkcif/cif and checkcif/3e.lis]

                                                                                            "a_sq_s    "  PLATON-GENERAL   Page    1
====================================================================================================================================
PLATON(V-240213)-Run for: a_sq_s    C 1 2/c 1    R = 0.05                                                 TIME: Aug 12 14:52:56 2021
=5TIME: =5TIME: =5TIME: =5TIME: =5TIME: =5TIME: =5TIME: =5TIME: =5TIME: =5TIME: =5TIME: =5TIME: =5TIME: =5TIME: =5TIME: =5TIME: =5TIME: =5TIME: =5TIME: =5TIME: =5TIME: =5TIME: =5TIME: =5TIME: =5TIME: =5TIME: =5TIME: =5TIME: =5TIME: =5TIME: =5TIME: =5TIME: =5TIME: =5TIME: =5TIME: =5TIME: =5TIME: =5TIME: =5TIME: =5TIME: =5TIME: =5TIME: =5TIME: =5TIME: =5TIME: =5TIME: =5TIME: =5TIME: =5TIME: =5TIME: =5TIME: =5TIME: =5TIME: =5TIME: =5TIME: =5TIME: =5TIME: =5TIME: =5TIME: =5TIME: =5TIME: =5TIME: =5TIME: =5TIME: =5TIME: =5TIME: =5TIME: =5TIME: =5TIME: =5TIME: =5TIME: =5TIME: =5TIME: =5TIME: =5TIME: =5TIME: =5TIME: =5TIME: =5TIME: =5TIME: =5TIME: =5TIME: =5TIME: =5TIME: =5TIME: =5TIME: =5TIME: =5TIME: =5TIME: =5TIME: =5TIME: =5TIME: =5TIME: =5TIME: =5TIME: =5TIME: =5TIME: =5TIME: =5TIME: =5TIME: =5TIME: =5TIME: =5TIME: =5TIME: =5TIME: =5TIME: =5TIME: =5TIME: =5TIME: =5TIME: =5TIME: =5TIME: =5TIME: =5TIME: =5TIME: =5TIME: =5TIME: =5TIME: =5TIME: =5TIME: =5TIME: =5TIME: =5TIME: =5TIME: =5TIME: =5TIME: =5TIME: =5TIME: =5TIME: =5TIME: =5TIME: =5TIME:
                                                                                                              (C) 1980-2013 A.L.Spek0=5TIME:
                                                       =5TIME: =5TIME: =5TIME: =5TIME: =5TIME: =5TIME: =5TIME: =5TIME: =5TIME: =5TIME: =5TIME: =5TIME:
=5TIME: =5TIME: =5TIME: =5TIME: =5TIME: =5TIME: =5TIME: =5TIME: =5TIME: =5TIME: =5TIME: =5TIME: =5TIME: =5TIME: =5TIME: =5TIME: =5TIME: =5TIME: =5TIME: =5TIME: =5TIME: =5TIME: =5TIME: =5TIME: =5TIME: =5TIME: =5TIME: =5TIME: =5TIME: =5TIME: =5TIME: =5TIME: =5TIME: =5TIME: =5TIME: =5TIME: =5TIME: =5TIME: =5TIME: =5TIME: =5TIME: =5TIME: =5TIME: =5TIME: =5TIME: =5TIME: =5TIME: =5TIME: =5TIME: =5TIME: =5TIME: =5TIME: =5TIME: =5TIME:  Crystal Data =5TIME: =5TIME: =5TIME: =5TIME: =5TIME: =5TIME: =5TIME: =5TIME: =5TIME: =5TIME: =5TIME: =5TIME: =5TIME: =5TIME: =5TIME: =5TIME: =5TIME: =5TIME: =5TIME: =5TIME: =5TIME: =5TIME: =5TIME: =5TIME: =5TIME: =5TIME: =5TIME: =5TIME: =5TIME: =5TIME: =5TIME: =5TIME: =5TIME: =5TIME: =5TIME: =5TIME: =5TIME: =5TIME: =5TIME: =5TIME: =5TIME: =5TIME: =5TIME: =5TIME: =5TIME: =5TIME: =5TIME: =5TIME: =5TIME: =5TIME: =5TIME: =5TIME: =5TIME: =5TIME: =5TIME: =5TIME: =5TIME: =5TIME: =5TIME: =5TIME: =5TIME: =5TIME: =5TIME: =5TIME:
                                                       =5TIME: =5TIME: =5TIME: =5TIME: =5TIME: =5TIME: =5TIME: =5TIME: =5TIME: =5TIME: =5TIME: =5TIME:
                        Input Cell  (Lattice Type: C)   -   Temp = 293K             Reduced Cell     (Acta Cryst.(1976),A32,297-298)
---------------------------------------------------------------------------------   ------------------------------------------------
a =     45.832(6)  Angstrom                alpha =            90 Degree             a  =    7.711     alpha  =   77.95  V  =  4044.6
b =    7.7111(10)                           beta =    129.043(3)                    b  =   23.238     beta   =   80.60
c =     29.470(4)                          gamma =            90                    c  =   23.616     gamma  =   80.45
 
V =    8089.2(19) Cubic-Angstrom          d(100) =     35.5965   Angstrom                        Niggli Values
                                          d(010) =      7.7111                              59.460   540.008   557.698
Lambda(MoKa) =   0.71073 Angstrom         d(001) =     22.8886                             114.613    29.730    29.730
 
                                                =5TIME: =5TIME: =5TIME: =5TIME: =5TIME: =5TIME: =5TIME: =5TIME: =5TIME: =5TIME: =5TIME: =5TIME: =5TIME: =5TIME: =5TIME: =5TIME: =5TIME: =5TIME: =5TIME: =5TIME: =5TIME: =5TIME: =5TIME: =5TIME: =5TIME: =5TIME:
=5TIME: =5TIME: =5TIME: =5TIME: =5TIME: =5TIME: =5TIME: =5TIME: =5TIME: =5TIME: =5TIME: =5TIME: =5TIME: =5TIME: =5TIME: =5TIME: =5TIME: =5TIME: =5TIME: =5TIME: =5TIME: =5TIME: =5TIME: =5TIME: =5TIME: =5TIME: =5TIME: =5TIME: =5TIME: =5TIME: =5TIME: =5TIME: =5TIME: =5TIME: =5TIME: =5TIME: =5TIME: =5TIME: =5TIME: =5TIME: =5TIME: =5TIME: =5TIME: =5TIME: =5TIME: =5TIME: =5TIME:  Orthogonalization Matrices =5TIME: =5TIME: =5TIME: =5TIME: =5TIME: =5TIME: =5TIME: =5TIME: =5TIME: =5TIME: =5TIME: =5TIME: =5TIME: =5TIME: =5TIME: =5TIME: =5TIME: =5TIME: =5TIME: =5TIME: =5TIME: =5TIME: =5TIME: =5TIME: =5TIME: =5TIME: =5TIME: =5TIME: =5TIME: =5TIME: =5TIME: =5TIME: =5TIME: =5TIME: =5TIME: =5TIME: =5TIME: =5TIME: =5TIME: =5TIME: =5TIME: =5TIME: =5TIME: =5TIME: =5TIME: =5TIME: =5TIME: =5TIME: =5TIME: =5TIME: =5TIME: =5TIME: =5TIME: =5TIME: =5TIME: =5TIME: =5TIME:
                                                =5TIME: =5TIME: =5TIME: =5TIME: =5TIME: =5TIME: =5TIME: =5TIME: =5TIME: =5TIME: =5TIME: =5TIME: =5TIME: =5TIME: =5TIME: =5TIME: =5TIME: =5TIME: =5TIME: =5TIME: =5TIME: =5TIME: =5TIME: =5TIME: =5TIME: =5TIME:
 
(See e.g. J.D.Dunitz, Xray Analysis and Structure Determination of Organic Molecules, Cornell Univ. Press, 1979, P236)
 
(XO)   (  45.83200         0 -18.56325 ) (X)   ,   (X)   (   0.02182         0   0.01770 ) (XO)      Orthogonal Axes AO, BO and CO
(YO) = (         0   7.71110         0 )*(Y)   ,   (Y) = (         0   0.12968         0 )*(YO)             are defined as:
(ZO)   (         0         0  22.88857 ) (Z)   ,   (Z)   (         0         0   0.04369 ) (ZO)     AO // A, CO // C*, BO // CO X AO
 
                                                  =5TIME: =5TIME: =5TIME: =5TIME: =5TIME: =5TIME: =5TIME: =5TIME: =5TIME: =5TIME: =5TIME: =5TIME: =5TIME: =5TIME: =5TIME: =5TIME: =5TIME: =5TIME: =5TIME: =5TIME:
=5TIME: =5TIME: =5TIME: =5TIME: =5TIME: =5TIME: =5TIME: =5TIME: =5TIME: =5TIME: =5TIME: =5TIME: =5TIME: =5TIME: =5TIME: =5TIME: =5TIME: =5TIME: =5TIME: =5TIME: =5TIME: =5TIME: =5TIME: =5TIME: =5TIME: =5TIME: =5TIME: =5TIME: =5TIME: =5TIME: =5TIME: =5TIME: =5TIME: =5TIME: =5TIME: =5TIME: =5TIME: =5TIME: =5TIME: =5TIME: =5TIME: =5TIME: =5TIME: =5TIME: =5TIME: =5TIME: =5TIME: =5TIME: =5TIME:  Space Group Symmetry =5TIME: =5TIME: =5TIME: =5TIME: =5TIME: =5TIME: =5TIME: =5TIME: =5TIME: =5TIME: =5TIME: =5TIME: =5TIME: =5TIME: =5TIME: =5TIME: =5TIME: =5TIME: =5TIME: =5TIME: =5TIME: =5TIME: =5TIME: =5TIME: =5TIME: =5TIME: =5TIME: =5TIME: =5TIME: =5TIME: =5TIME: =5TIME: =5TIME: =5TIME: =5TIME: =5TIME: =5TIME: =5TIME: =5TIME: =5TIME: =5TIME: =5TIME: =5TIME: =5TIME: =5TIME: =5TIME: =5TIME: =5TIME: =5TIME: =5TIME: =5TIME: =5TIME: =5TIME: =5TIME: =5TIME: =5TIME: =5TIME: =5TIME: =5TIME: =5TIME: =5TIME:
                                                  =5TIME: =5TIME: =5TIME: =5TIME: =5TIME: =5TIME: =5TIME: =5TIME: =5TIME: =5TIME: =5TIME: =5TIME: =5TIME: =5TIME: =5TIME: =5TIME: =5TIME: =5TIME: =5TIME: =5TIME:
 
(See e.g. G. Burns & A.M. Glazer, Space Groups for Solid State Scientists, Academic Press, 1990 or Int. Tables A)
 
Space Group  H-M:  C2/c
Space Group Hall: -C 2yc                                [Schoenflies: C2h^6 ]
Lattice Type: mC,  Centric,   Monoclinic, Order:   8( 2), No:  15, Laue:  2/m
 
  Nr            ***** Symmetry Operation(s) *****
 
   1               X ,              Y ,              Z
   2             - X ,              Y ,        1/2 - Z
   3             - X ,            - Y ,            - Z
   4               X ,            - Y ,        1/2 + Z
   5         1/2 + X ,        1/2 + Y ,              Z
   6         1/2 - X ,        1/2 + Y ,        1/2 - Z
   7         1/2 - X ,        1/2 - Y ,            - Z
   8         1/2 + X ,        1/2 - Y ,        1/2 + Z
                                                                                            "a_sq_s    "  PLATON-GEOMETRY  Page    2
====================================================================================================================================
(1:19-Rule Rounded) Coordinates of Unique Residue(s) Identified.  Standard Deviations in the Last Digit are in Parentheses.
------------------------------------------------------------------------------------------------------------------------------------
          Site    = Site Symmetry; SSN = Site Symmetry Number; SSOF = SHELX Site Occupation Factor (= S.O.F / SSN).
*******   Move    = Transformation on Input Data: N.IJK (N = SymOp, IJK = Translation) i.e. 1.555 = nomove
SYMBOLS:  Type    = D/A = Potential Donor or Acceptor atom, D-H = H on Donor atom, MET = Metal.
*******   El Type = AK = Alkali Metal, AE = Alkaline Earth, HL = Halogen, AN = Actinide, LN = Lanthanide, TR = Transition Element.
          ARU     = Asymmetric Residue Unit encoded as sklm.nn, with s = symmetry op, klm = translation, nn = residue #.
          RESIDUE = collection of ARU's constituting an isolated unit (= molecule, ion).
          FLAGS   : d = determined, c = calculated, R = riding G = group
------------------------------------------------------------------------------------------------------------------------------------
Atom Types  :      C      H      N      O
Cov.Rad(Ang):   0.68   0.35   0.68   0.68
Atom Volume :  13.87   5.08  11.80  11.39
Atom Number :      6      1      7      8
Atom Weight : 12.010  1.008  14.01  16.00
Scat.Fact.f0:  5.999  1.000  6.995  7.999
Scat.Fact.f':  0.003  0.000  0.006  0.011
Scat.Fact.f":  0.002  0.000  0.003  0.006
Mu/Rho(MoKa):   0.58   0.37   0.84   1.22
Elem. Type  :     --     --     --     --
------------------------------------------------------------------------------------------------------------------------------------
Sources - Cov. Radii : Manual Cambridge Crystallographic Data Base
        - Atom Volume: D.W.M. Hofmann (2002). Acta Cryst. B58, 489-493
        - Atomic Wt. : SHELXL97                                                                                               NOMOVE
        - Scat. Fact.: SHELXL97 (International Tables)
        - mu/rho     : International Tables C, table 4.2.4.2, p193-199
 
                                                         =============
******************************************************** Residue =   1 *************************************************************
                                                         =============
 
------------------------------------------------------------------------------------------------------------------------------------
Flags Label         Fractional Coordinates (x,y,z)          Orthogonal Coordinates (XO,YO,ZO)   Site SSN*SSOF =    S.O.F   Move Type
------------------------------------------------------------------------------------------------------------------------------------
d     O1          1.15258(5)     -0.3471(3)     0.59420(8)   41.795(3)   -2.677(2) 13.6004(18)        1     1          1    -    D/A
d     O2          1.09140(4)     -0.2691(2)     0.57725(7)   39.305(2) -2.0751(15) 13.2124(16)        1     1          1    -    D/A
d     O3          1.01505(5)     -0.1124(3)     0.58502(8)   35.662(3)   -0.867(2) 13.3903(18)        1     1          1    -    D/A
d     N1          0.84452(6)     -0.1353(3)    0.41028(10)   31.090(3)   -1.043(2)    9.391(2)        1     1          1    -    D/A
d     N2          0.90924(5)     -0.2331(3)     0.42529(8)   33.778(3)   -1.797(2)  9.7343(18)        1     1          1    -    D/A
d     N3          0.98497(5)     -0.2301(3)     0.49635(9)   35.929(3)   -1.774(2)   11.361(2)        1     1          1    -    D/A
d     N4          1.01858(5)     -0.2711(3)     0.50905(9)   37.234(3)   -2.090(2)   11.651(2)        1     1          1    -    D/A
d     C1          0.87461(7)     -0.2705(3)    0.37563(10)   33.112(4)   -2.086(2)    8.598(2)        1     1          1    -     -
d     C2          0.87037(8)     -0.3594(4)    0.32981(11)   33.768(4)   -2.771(3)    7.549(3)        1     1          1    -     -
d     C3          0.83571(9)     -0.3941(4)    0.27925(12)   33.118(5)   -3.039(3)    6.392(3)        1     1          1    -     -
d     C4          0.80358(9)     -0.3427(4)    0.27210(13)   31.779(5)   -2.643(3)    6.228(3)        1     1          1    -     -
d     C5          0.80627(8)     -0.2591(4)    0.31467(13)   31.112(4)   -1.998(3)    7.202(3)        1     1          1    -     -
d     C6          0.84197(7)     -0.2190(4)    0.36848(12)   31.749(4)   -1.689(3)    8.434(3)        1     1          1    -     -
d     C7          0.87891(7)     -0.0989(3)    0.45958(11)   31.751(4)   -0.763(2)   10.519(3)        1     1          1    -     -
                                                                                            "a_sq_s    "  PLATON-GEOMETRY  Page    3
====================================================================================================================================
d     C8          0.88258(8)     -0.0091(3)    0.50484(12)   31.079(4)   -0.070(2)   11.555(3)        1     1          1    -     -
d     C9          0.91678(8)      0.0312(3)    0.55475(12)   31.720(4)    0.241(2)   12.697(3)        1     1          1    -     -
d     C10         0.94938(8)     -0.0160(3)    0.56266(11)   33.067(4)   -0.123(2)   12.878(3)        1     1          1    -     -
d     C11         0.94817(7)     -0.1029(3)    0.52123(11)   33.781(4)   -0.793(2)   11.930(3)        1     1          1    -     -
d     C12         0.91203(7)     -0.1469(3)    0.46732(10)   33.125(4)   -1.133(2)   10.696(2)        1     1          1    -     -
d     C13         0.98552(7)     -0.1480(3)    0.53709(11)   35.198(4)   -1.141(2)   12.293(3)        1     1          1    -     -
d     C14         1.01765(7)     -0.3510(3)    0.47033(11)   37.910(4)   -2.707(2)   10.765(3)        1     1          1    -     -
d     C15         1.05210(7)     -0.3950(3)    0.48062(10)   39.298(4)   -3.046(2)   11.001(2)        1     1          1    -     -
d     C16         1.05021(8)     -0.4787(3)    0.43697(11)   40.022(4)   -3.691(2)   10.002(3)        1     1          1    -     -
d     C17         1.08268(9)     -0.5203(4)    0.44587(13)   41.345(5)   -4.012(3)   10.205(3)        1     1          1    -     -
d     C18         1.11733(8)     -0.4788(4)    0.49819(13)   41.961(4)   -3.692(3)   11.403(3)        1     1          1    -     -
d     C19         1.11998(7)     -0.3953(4)    0.54161(12)   41.277(4)   -3.048(3)   12.397(3)        1     1          1    -     -
d     C20         1.08719(7)     -0.3527(3)    0.53321(11)   39.930(4)   -2.720(2)   12.204(3)        1     1          1    -     -
d     C21         1.18699(8)     -0.3696(5)    0.60319(14)   43.205(4)   -2.850(4)   13.806(3)        1     1          1    -     -
 
cR    H2             0.89150       -0.39430        0.33440     34.6517     -3.0405      7.6539        1     1          1    -     -
cR    H2A            1.07070       -0.24980        0.56800     38.5284     -1.9262     13.0007        1     1          1    -    D-H
cR    H3             0.83310       -0.45190        0.24920     33.5567     -3.4846      5.7038        1     1          1    -     -
cR    H3A            0.96400       -0.25650        0.46300     35.5873     -1.9779     10.5974        1     1          1    -    D-H
cR    H4             0.77990       -0.36720        0.23710     31.3430     -2.8315      5.4269        1     1          1    -     -
cR    H5             0.78450       -0.22720        0.30880     30.2229     -1.7520      7.0680        1     1          1    -     -
cR    H8             0.86120        0.02230        0.50010     30.1870      0.1720     11.4466        1     1          1    -     -
cR    H9             0.91890        0.09050        0.58420     31.2704      0.6979     13.3715        1     1          1    -     -
cR    H10            0.97270        0.01330        0.59750     33.4892      0.1026     13.6759        1     1          1    -     -
cR    H14            0.99460       -0.38130        0.43510     37.5076     -2.9402      9.9588        1     1          1    -     -
cR    H16            1.02700       -0.50660        0.40180     39.6107     -3.9064      9.1966        1     1          1    -     -
cR    H17            1.08130       -0.57630        0.41670     41.8228     -4.4439      9.5377        1     1          1    -     -
cR    H18            1.13910       -0.50820        0.50390     42.8532     -3.9188     11.5335        1     1          1    -     -
cR    H21A           1.20770       -0.33090        0.64170     43.4393     -2.5516     14.6876        1     1          1    -     -
cR    H21B           1.19020       -0.49000        0.59910     43.4280     -3.7784     13.7125        1     1          1    -     -
cR    H21C           1.18600       -0.30290        0.57480     43.6866     -2.3357     13.1563        1     1          1    -     -
 
                                                         =============
******************************************************** Residue =   2 *************************************************************
                                                         =============
 
------------------------------------------------------------------------------------------------------------------------------------
Flags Label         Fractional Coordinates (x,y,z)          Orthogonal Coordinates (XO,YO,ZO)   Site SSN*SSOF =    S.O.F   Move Type
------------------------------------------------------------------------------------------------------------------------------------
d     O4          0.61518(5)      0.1046(2)    -0.24359(7)   32.717(3)  0.8066(15) -5.5754(16)        1     1          1    -    D/A
d     O5          0.68215(5)      0.0164(2)    -0.15064(6)   34.061(3)  0.1265(15) -3.4479(14)        1     1          1    -    D/A
d     O6          0.78966(5)     -0.1550(3)    -0.02204(7)   36.601(3)   -1.195(2) -0.5045(16)        1     1          1    -    D/A
d     N5          0.88050(6)     -0.0924(3)     0.24062(8)   35.888(3)   -0.713(2)  5.5074(18)        1     1          1    -    D/A
d     N6          0.80918(5)     -0.0218(3)     0.13404(8)   34.598(3)   -0.168(2)  3.0680(18)        1     1          1    -    D/A
d     N7          0.76595(6)     -0.0306(3)     0.01771(8)   34.776(3)   -0.236(2)  0.4054(18)        1     1          1    -    D/A
d     N8          0.73262(6)      0.0128(3)    -0.03540(8)   34.235(3)    0.099(2) -0.8103(18)        1     1          1    -    D/A
d     C22         0.85453(7)     -0.0064(3)    0.23931(10)   34.722(4)   -0.049(2)    5.477(2)        1     1          1    -     -
d     C23         0.86313(8)      0.0557(4)    0.29178(10)   34.143(4)    0.430(3)    6.678(2)        1     1          1    -     -
                                                                                            "a_sq_s    "  PLATON-GEOMETRY  Page    4
====================================================================================================================================
d     C24         0.83712(8)      0.1408(4)    0.29070(11)   32.971(4)    1.086(3)    6.654(3)        1     1          1    -     -
d     C25         0.80081(8)      0.1714(4)    0.23729(12)   32.298(4)    1.322(3)    5.431(3)        1     1          1    -     -
d     C26         0.79141(7)      0.1176(4)    0.18579(11)   32.823(4)    0.907(3)    4.252(3)        1     1          1    -     -
d     C27         0.81791(7)      0.0277(3)    0.18511(10)   34.050(4)    0.214(2)    4.237(2)        1     1          1    -     -
d     C28         0.83533(6)     -0.1037(3)    0.13512(10)   35.777(3)   -0.800(2)    3.093(2)        1     1          1    -     -
d     C29         0.87129(7)     -0.1428(3)    0.18941(10)   36.417(4)   -1.101(2)    4.335(2)        1     1          1    -     -
d     C30         0.89851(7)     -0.2335(3)    0.19010(12)   37.652(4)   -1.801(2)    4.351(3)        1     1          1    -     -
d     C31         0.89032(8)     -0.2821(3)    0.13915(12)   38.222(4)   -2.175(2)    3.185(3)        1     1          1    -     -
d     C32         0.85533(7)     -0.2416(3)    0.08548(11)   37.615(4)   -1.863(2)    1.957(3)        1     1          1    -     -
d     C33         0.82806(7)     -0.1550(3)    0.08176(10)   36.434(4)   -1.195(2)    1.871(2)        1     1          1    -     -
d     C34         0.79293(7)     -0.1150(3)    0.02106(11)   35.951(4)   -0.887(2)    0.482(3)        1     1          1    -     -
d     C35         0.70906(7)      0.0944(3)   -0.03385(10)   33.126(4)    0.728(2)   -0.775(2)        1     1          1    -     -
d     C36         0.67235(7)      0.1445(3)   -0.08646(10)   32.420(4)    1.114(2)   -1.979(2)        1     1          1    -     -
d     C37         0.64772(8)      0.2325(3)   -0.08164(11)   31.202(4)    1.793(2)   -1.869(3)        1     1          1    -     -
d     C38         0.61282(8)      0.2781(4)   -0.12991(12)   30.498(4)    2.144(3)   -2.973(3)        1     1          1    -     -
d     C39         0.60116(7)      0.2378(3)   -0.18487(12)   30.984(4)    1.834(2)   -4.231(3)        1     1          1    -     -
d     C40         0.62436(7)      0.1516(3)   -0.19152(10)   32.171(4)    1.169(2)   -4.384(2)        1     1          1    -     -
d     C41         0.66043(7)      0.1033(3)   -0.14189(10)   32.903(4)    0.797(2)   -3.248(2)        1     1          1    -     -
d     C42         0.57843(7)      0.1485(4)   -0.29558(11)   31.998(4)    1.145(3)   -6.765(3)        1     1          1    -     -
 
cR    H5A            0.70250       -0.00580       -0.11900     34.4060     -0.0447     -2.7237        1     1          1    -    D-H
cR    H7             0.76960       -0.00340        0.04930     34.3571     -0.0262      1.1284        1     1          1    -    D-H
cR    H23            0.88690        0.03730        0.32720     34.5745      0.2876      7.4891        1     1          1    -     -
cR    H24            0.84300        0.18010        0.32550     32.5940      1.3888      7.4502        1     1          1    -     -
cR    H25            0.78310        0.22940        0.23750     31.4823      1.7689      5.4360        1     1          1    -     -
cR    H26            0.76750        0.13990        0.15100     32.3730      1.0788      3.4562        1     1          1    -     -
cR    H30            0.92180       -0.25940        0.22540     38.0638     -2.0003      5.1591        1     1          1    -     -
cR    H31            0.90800       -0.34300        0.13960     39.0240     -2.6449      3.1952        1     1          1    -     -
cR    H32            0.85060       -0.27550        0.05110     38.0361     -2.1244      1.1696        1     1          1    -     -
cR    H35            0.71570        0.12280        0.00220     32.7611      0.9469      0.0504        1     1          1    -     -
cR    H37            0.65540        0.26010       -0.04480     30.8699      2.0057     -1.0254        1     1          1    -     -
cR    H38            0.59670        0.33650       -0.12610     29.6888      2.5948     -2.8862        1     1          1    -     -
cR    H39            0.57720        0.26980       -0.21780     30.4973      2.0805     -4.9851        1     1          1    -     -
cR    H42A           0.57550        0.10850       -0.32910     32.4855      0.8367     -7.5326        1     1          1    -     -
cR    H42B           0.55990        0.09450       -0.29470     31.1319      0.7287     -6.7453        1     1          1    -     -
cR    H42C           0.57530        0.27210       -0.29780     31.8953      2.0982     -6.8162        1     1          1    -     -
 
                                                         =============
******************************************************** Residue =   3 *************************************************************
                                                         =============
 
------------------------------------------------------------------------------------------------------------------------------------
Flags Label         Fractional Coordinates (x,y,z)          Orthogonal Coordinates (XO,YO,ZO)   Site SSN*SSOF =    S.O.F   Move Type
------------------------------------------------------------------------------------------------------------------------------------
d     O1W         1.04553(7)      0.1880(3)    0.65469(11)   35.766(4)    1.450(2)   14.985(3)        1     1          1    -    D/A
 
dG    H1WA           1.06760        0.17040        0.68620     36.1921      1.3140     15.7061        1     1          1    -    D-H
dG    H1WB           1.03790        0.09890        0.63300     35.8185      0.7626     14.4885        1     1          1    -    D-H
                                                                                            "a_sq_s    "  PLATON-GEOMETRY  Page    5
====================================================================================================================================
 
NOTE: A # in the Atom Label Indicates a Label that was Modified to Conform with the Label Convention (A4)
 
 
   Ordered Structure                                  Unit Cell Contents (Based on Contents of Atom List, that may be Incomplete)
====================================================================================================================================
Resd Site  X(cen) Y(cen) Z(cen)  Mol.Wt S.O.F   Z      C     H    N    O
====================================================================================================================================
  1     1  0.977 -0.260  0.473   372.38     1   8     21    16    4    3
  2     1  0.759  0.017  0.032   372.38     1   8     21    16    4    3
  3     1  1.046  0.182  0.655    18.02     1   8      -     2    -    1
                              ------------------------------------------------------------------------------------------------------
        Unit Cell Weight =      6102.18              336   272   64   56
 
 Calculated Analysis (%) =                          66.1   4.5 14.7 14.7
 
          Moiety_Formula = 2(C21 H16 N4 O3), H2 O
 
             Sum_Formula = C42 H34 N8 O7
 
          Formula_Weight =      762.77 [Note: Based on SHELXL97 Atomic Weights]
 
               Formula_Z =           8
 
            SpaceGroup_Z =           8  ===>  Z' =  8 /  8 =   1.000
 
      Calculated Density =   1.2527(3) g cm-3 [= Mg m-3]                              ** WARNING **
                                                                           Please Check the Derived Crystal Data.
                  F(000) =      3184.0 [    3185.43]                       They may be Incorrect for Disordered,
                                                                           Incomplete or Polymeric Structures.
                mu(MoKa) =        0.88 cm-1 =   0.088 mm-1
 
 
        Predicted Volume =      7435.1[    7431.6] Ang**3, 298[293]K - (D.W.M. Hofmann (2002). Acta Cryst. B58, 489-493)
 
Note on F000: The first number is a pure electron count, the second number between [] is calculated from f,f' & f"
                                                                                            "a_sq_s    "  PLATON-H-BONDS   Page    6
====================================================================================================================================
Analysis of Potential Hydrogen Bonds and Schemes with d(D...A) < R(D)+R(A)+0.50, d(H...A) < R(H)+R(A)-0.12 Ang., D-H...A > 100.0 Deg
====================================================================================================================================
Note: - ARU codes in [] are with reference to the Coordinates printed above (Possibly transformed, when MOVE .NE. 1.555)
====================================================================================================================================
 
Nr Typ Res Donor --- H....Acceptor [    ARU  ]      D - H      H...A      D...A  D - H...A    A..H..A* A'..H..A" Sum(XY,YZ)  Sum(XZ)
------------------------------------------------------------------------------------------------------------------------------------
 1       3 O1W   --H1WA   ..N5     [  3756.02]       0.85       2.05   2.895(4)        172
 2       3 O1W   --H1WB   ..O3     [         ]       0.85       1.97   2.814(3)        172
 3 Intra 1 O2    --H2A    ..N4     [         ]       0.82       1.88   2.594(3)        146
 4 Intra 1 N3    --H3A    ..N2     [         ]       0.86       2.01   2.697(4)        136
 5 Intra 2 O5    --H5A    ..N8     [         ]       0.82       1.93   2.644(2)        145
 6 Intra 2 N7    --H7     ..N6     [         ]       0.86       1.96   2.669(3)        139
 
 7       1 C3    --H3     ..O5     [  7645.02]       0.93       2.57   3.466(4)        162
 8 Intra 1 C10   --H10    ..O3     [         ]       0.93       2.40   2.747(5)        102
 9       1 C14   --H14    ..O1W    [  3756.03]       0.93       2.54   3.178(4)        126
10       2 C24   --H24    ..O1     [  3756.01]       0.93       2.59   3.499(4)        166
11 Intra 2 C32   --H32    ..O6     [         ]       0.93       2.39   2.744(3)        102
 
Translation of ARU-Code to CIF and Equivalent Position Code
===========================================================
   [  3756.] = [  5_756] =2-x,-y,1-z
   [  7645.] = [  7_645] =3/2-x,-1/2-y,-z
 
For C--H...Acceptor Interactions See: Th. Steiner, Cryst. Rev, (1996), 6, 1-57
 
H-Bond classification [G.A.Jeffrey, H.Maluszynska & J.Mitra., Int.J.Biol.Macromol.(1985),7,336-348]
------------------------------------------------------------------------------------------------------------------------------------
2-Centre   (linear)     D-H...X most prob. angle 160 deg  - also: G.A.Jeffrey & W.Saenger, Hydrogen Bonding in Biological Structures
3-Centre (bifurcated)   SUM of 3 angl. about H = 360 deg                    Springer-Verlag, Berlin, 1991, pp 20.
4-Centre (trifurcated)
 
Analysis of Potential Donor/Acceptor Atoms -- (Major Disorder Form Only)
====================================================================================================================================
 
At.Nr  D/A    #Cov.Bonds    # H     #D-H..A   #A..H   #A..H-C  Sum(A-H)   Sum(A-X)
------------------------------------------------------------------------------------------------------------------------------------
   1   O1            2        -        0        0        1        1        3
   2   O1W           2      2 H        2        0        1        3        3
   3   O2            2      1 H        1        0        0        1        2
   4   O3            1        -        0        1        1        2        3
   5   O4            2        -        0        0        0        0        2
   6   O5            2      1 H        1        0        1        2        3
   7   O6            1        -        0        0        1        1        2
   8   N1            2        -        0        0        0        0        2
   9   N2            2        -        0        1        0        1        3
  10   N3            3      1 H        1        0        0        1        3
                                                                                            "a_sq_s    "  PLATON-H-BONDS   Page    7
====================================================================================================================================
  11   N4            2        -        0        1        0        1        3
  12   N5            2        -        0        1        0        1        3
  13   N6            2        -        0        1        0        1        3
  14   N7            3      1 H        1        0        0        1        3
  15   N8            2        -        0        1        0        1        3
                                                                                            "a_sq_s    "  PLATON-H-BONDS   Page    8
====================================================================================================================================
Analysis of Hydrogen Bonded Molecular Aggregates (See also Acta Cryst. B36, 1980, 2113 - 2115) -- (Major Disorder Component Only)
====================================================================================================================================
 
 
                    Coordinates of Donor and Acceptor Atoms                                Coordinates of D/A-Bonded Atom(s)
                    =======================================                                =================================
 
  D/A I  [    ARU  ]      X      Y      Z   --  D/A J  [    ARU  ]      X      Y      Z   Atom K     X      Y      Z   I..J--K Angle
------------------------------------------------------------------------------------------------------------------------------------
  O1W    [  1555.03],  1.0455 0.1880 0.6547 >>  N5     [  3756.02],  1.1195 0.0924 0.7594 C22     1.1455 0.0064 0.7607   125.36(15)
                                                                                          C29     1.1287 0.1428 0.8106     116.9(2)
  N5     [  1555.02],  0.8805-0.0924 0.2406 <<  O1W    [  3756.03],  0.9545-0.1880 0.3453 H1WA    0.9324-0.1704 0.3138     5.58(18)
                                                                                          H1WB    0.9621-0.0989 0.3670     104.3(2)
  O1W    [  1555.03],  1.0455 0.1880 0.6547 >>  O3     [  1555.01],  1.0151-0.1124 0.5850 C13     0.9855-0.1480 0.5371   135.03(17)
  O3     [  1555.01],  1.0151-0.1124 0.5850 <<  O1W    [  1555.03],  1.0455 0.1880 0.6547 H1WA    1.0676 0.1704 0.6862     111.6(2)
                                                                                          H1WB    1.0379 0.0989 0.6330       5.8(3)
  O2     [  1555.01],  1.0914-0.2691 0.5773 >>  N4     [  1555.01],  1.0186-0.2711 0.5091 N3      0.9850-0.2301 0.4963   152.20(15)
                                                                                          C14     1.0177-0.3510 0.4703      89.9(2)
  N4     [  1555.01],  1.0186-0.2711 0.5091 <<  O2     [  1555.01],  1.0914-0.2691 0.5773 C20     1.0872-0.3527 0.5332    85.25(18)
                                                                                          H2A     1.0707-0.2498 0.5680      24.2(2)
  N3     [  1555.01],  0.9850-0.2301 0.4963 >>  N2     [  1555.01],  0.9092-0.2331 0.4253 C1      0.8746-0.2705 0.3756     154.7(2)
                                                                                          C12     0.9120-0.1469 0.4673    87.20(18)
  N2     [  1555.01],  0.9092-0.2331 0.4253 <<  N3     [  1555.01],  0.9850-0.2301 0.4963 N4      1.0186-0.2711 0.5091   152.05(15)
                                                                                          C13     0.9855-0.1480 0.5371    89.34(19)
                                                                                          H3A     0.9640-0.2565 0.4630      31.4(3)
  O5     [  1555.02],  0.6822 0.0164-0.1506 >>  N8     [  1555.02],  0.7326 0.0128-0.0354 N7      0.7660-0.0306 0.0177     155.8(2)
                                                                                          C35     0.7091 0.0944-0.0338    88.02(15)
  N8     [  1555.02],  0.7326 0.0128-0.0354 <<  O5     [  1555.02],  0.6822 0.0164-0.1506 C41     0.6604 0.1033-0.1419    85.05(14)
                                                                                          H5A     0.7025-0.0058-0.1190      24.4(3)
  N7     [  1555.02],  0.7660-0.0306 0.0177 >>  N6     [  1555.02],  0.8092-0.0218 0.1340 C27     0.8179 0.0277 0.1851     154.2(2)
                                                                                          C28     0.8353-0.1037 0.1351    87.00(15)
  N6     [  1555.02],  0.8092-0.0218 0.1340 <<  N7     [  1555.02],  0.7660-0.0306 0.0177 N8      0.7326 0.0128-0.0354     148.3(2)
                                                                                          C34     0.7929-0.1150 0.0211    90.79(14)
                                                                                          H7      0.7696-0.0034 0.0493      28.9(2)
 
                                                         ==============
******************************************************** Aggregate =  1 ************************************************************
                                                         ==============
 
(N:M)  :  ARU   --    Connected with N Hydrogen Bonds to/from M ARU(S).    T = Translated Molecule (Infinite chain etc.)
------------------------------------------------------------------------------------------------------------------------------------
 1  1  1555.01  --   1555.03
 2  2  1555.03  --   3756.02   1555.01
 1  1  3756.02  --   1555.03
                                                                                            "a_sq_s    "  PLATON-H-BONDS   Page    9
====================================================================================================================================
 
                                                         ==============
******************************************************** Aggregate =  2 ************************************************************
                                                         ==============
 
(N:M)  :  ARU   --    Connected with N Hydrogen Bonds to/from M ARU(S).    T = Translated Molecule (Infinite chain etc.)
------------------------------------------------------------------------------------------------------------------------------------
 1  1  2555.01  --   2555.03
 2  2  2555.03  --   4354.02   2555.01
 1  1  4354.02  --   2555.03
 
                                                         ==============
******************************************************** Aggregate =  3 ************************************************************
                                                         ==============
 
(N:M)  :  ARU   --    Connected with N Hydrogen Bonds to/from M ARU(S).    T = Translated Molecule (Infinite chain etc.)
------------------------------------------------------------------------------------------------------------------------------------
 1  1  3555.01  --   3555.03
 2  2  3555.03  --   1354.02   3555.01
 1  1  1354.02  --   3555.03
 
                                                         ==============
******************************************************** Aggregate =  4 ************************************************************
                                                         ==============
 
(N:M)  :  ARU   --    Connected with N Hydrogen Bonds to/from M ARU(S).    T = Translated Molecule (Infinite chain etc.)
------------------------------------------------------------------------------------------------------------------------------------
 1  1  4555.01  --   4555.03
 2  2  4555.03  --   2756.02   4555.01
 1  1  2756.02  --   4555.03
 
                                                         ==============
******************************************************** Aggregate =  5 ************************************************************
                                                         ==============
 
(N:M)  :  ARU   --    Connected with N Hydrogen Bonds to/from M ARU(S).    T = Translated Molecule (Infinite chain etc.)
------------------------------------------------------------------------------------------------------------------------------------
 1  1  5555.01  --   5555.03
 2  2  5555.03  --   7756.02   5555.01
 1  1  7756.02  --   5555.03
 
                                                         ==============
******************************************************** Aggregate =  6 ************************************************************
                                                         ==============
 
(N:M)  :  ARU   --    Connected with N Hydrogen Bonds to/from M ARU(S).    T = Translated Molecule (Infinite chain etc.)
------------------------------------------------------------------------------------------------------------------------------------
 1  1  6555.01  --   6555.03
                                                                                            "a_sq_s    "  PLATON-H-BONDS   Page   10
====================================================================================================================================
 2  2  6555.03  --   8354.02   6555.01
 1  1  8354.02  --   6555.03
 
                                                         ==============
******************************************************** Aggregate =  7 ************************************************************
                                                         ==============
 
(N:M)  :  ARU   --    Connected with N Hydrogen Bonds to/from M ARU(S).    T = Translated Molecule (Infinite chain etc.)
------------------------------------------------------------------------------------------------------------------------------------
 1  1  7555.01  --   7555.03
 2  2  7555.03  --   5354.02   7555.01
 1  1  5354.02  --   7555.03
 
                                                         ==============
******************************************************** Aggregate =  8 ************************************************************
                                                         ==============
 
(N:M)  :  ARU   --    Connected with N Hydrogen Bonds to/from M ARU(S).    T = Translated Molecule (Infinite chain etc.)
------------------------------------------------------------------------------------------------------------------------------------
 1  1  8555.01  --   8555.03
 2  2  8555.03  --   6756.02   8555.01
 1  1  6756.02  --   8555.03
                                                                                            "a_sq_s    "  PLATON-H-BONDS   Page   11
====================================================================================================================================
Analysis of the (Cooperative) Hydrogen Bond Network  (i.e. (In)Finite O-H...O-H...O-H..  Chains and/or Rings (Max = 18 Membered))
====================================================================================================================================
 
 
                                                         ============
******************************************************** NetworK =  1 **************************************************************
                                                         ============
 
  Code Acc    Donor Atom          X       Y       Z       Acceptor Atom       X       Y       Z up to BondCode(s) of Forward Link(s)
------------------------------------------------------------------------------------------------------------------------------------
 1.555      O1W   [  1555.03]  1.0455  0.1880  0.6547   N5    [  3756.02]  1.1195  0.0924  0.7594
            H1WA               1.0676  0.1704  0.6862
 2.555      O1W   [  1555.03]  1.0455  0.1880  0.6547   O3    [  1555.01]  1.0151 -0.1124  0.5850
            H1WB               1.0379  0.0989  0.6330
 
                                                         ============
******************************************************** NetworK =  2 **************************************************************
                                                         ============
 
  Code Acc    Donor Atom          X       Y       Z       Acceptor Atom       X       Y       Z up to BondCode(s) of Forward Link(s)
------------------------------------------------------------------------------------------------------------------------------------
 3.555      O2    [  1555.01]  1.0914 -0.2691  0.5773   N4    [  1555.01]  1.0186 -0.2711  0.5091
            H2A                1.0707 -0.2498  0.5680
 
                                                         ============
******************************************************** NetworK =  3 **************************************************************
                                                         ============
 
  Code Acc    Donor Atom          X       Y       Z       Acceptor Atom       X       Y       Z up to BondCode(s) of Forward Link(s)
------------------------------------------------------------------------------------------------------------------------------------
 4.555      N3    [  1555.01]  0.9850 -0.2301  0.4963   N2    [  1555.01]  0.9092 -0.2331  0.4253
            H3A                0.9640 -0.2565  0.4630
 
                                                         ============
******************************************************** NetworK =  4 **************************************************************
                                                         ============
 
  Code Acc    Donor Atom          X       Y       Z       Acceptor Atom       X       Y       Z up to BondCode(s) of Forward Link(s)
------------------------------------------------------------------------------------------------------------------------------------
 5.555      O5    [  1555.02]  0.6822  0.0164 -0.1506   N8    [  1555.02]  0.7326  0.0128 -0.0354
            H5A                0.7025 -0.0058 -0.1190
 
                                                         ============
******************************************************** NetworK =  5 **************************************************************
                                                         ============
 
  Code Acc    Donor Atom          X       Y       Z       Acceptor Atom       X       Y       Z up to BondCode(s) of Forward Link(s)
------------------------------------------------------------------------------------------------------------------------------------
                                                                                            "a_sq_s    "  PLATON-H-BONDS   Page   12
====================================================================================================================================
 6.555      N7    [  1555.02]  0.7660 -0.0306  0.0177   N6    [  1555.02]  0.8092 -0.0218  0.1340
            H7                 0.7696 -0.0034  0.0493
 
                                            ------------------------------
 
Hydrogen Bonds are Coded as N.IJK Where N       = Sequence Number of Hydrogen Bond (NOTE: New Hbond Numbering system)
                                        I - 5   = Nr of Translation Units Along A-Axis
                                        J - 5   = Nr of Translation Units Along B-Axis
                                        K - 5   = Nr of Translation Units Along C-Axis
 
Ring Closure Links are Indicated with 'R' and Infinite Chain Links With 'T'
:: CALC TMA not allowed after previous CALC INTRA
                                                                                            "          "  PLATON-SUMMARY   Page   13
====================================================================================================================================
 
 
                                                          ===========
********************************************************* N O T I C E **************************************************
                                                          ===========
 
- PLATON Reference : Spek, A.L. (2003). J. Appl. Cryst. 36, 7-13.
                     Spek, A.L. (2009). Acta Cryst. D65, 148-155.
 
- Output Values (Esd) may have  been set to 99, 999 or 9999 to Avoid Format Overflow
 
- Derived Parameter SU's (= Esd's) may be Incorrect in Cases where Covariances in the Atom Parameters should have been taken
  into Account (e.g. Those Involving Atoms That were Refined with Constraints)
 
- ROUNDING, in particular of the Input Coordinate Data, may give deviating values for derived geometry parameters.
  However, differences should be within the associated esd-range.
 
- PLATON is NOT a Finished Program. The Implementation of Additional Options is Planned. Some of the More Advanced
  Features are Experimental and may Contain Loose Ends.
 
- The Communication of Glitches Encountered will be Appreciated: E-mail: a.l.spek@uu.nl
 
- Recent versions of PLATON may be obtained from http://www.platonsoft.nl/xraysoft
 
- More INFO can be found on http://www.platonsoft.nl/
 
 
 
:: Input Xtal Data from File 3e.cif - Data Type CIF
 
:: NORMAL END of PLATON :    13 Pages on FILE 3e.lis
 
