# Supplementary material for: Synthesis, Crystal Structure and Bioactivity of Phenazine-1-carboxylic Acylhydrazone Derivatives
Source: Molecules. 2021 Sep 1;26(17):5320. doi: 10.3390/molecules26175320 (PMC8434039; doi:10.3390/molecules26175320)
Supplement: Supplementary file 1 [file molecules-26-05320-s001.zip › cif and checkcif/cif and checkcif/3e_shelxl.fab]

    2    0    0    102.07      0.02
    4    0    0    217.28     -0.11
    6    0    0    111.37      0.01
    8    0    0    112.85     -0.09
   10    0    0    109.78      0.03
   12    0    0     37.91     -0.07
   14    0    0     85.54      0.22
   16    0    0     16.45     -0.15
   18    0    0     50.09      0.28
   20    0    0     18.17     -0.20
   22    0    0     22.51     -0.09
   24    0    0     17.81     -0.11
   26    0    0      9.99     -0.25
   28    0    0     13.35      0.05
   30    0    0      6.48      0.60
   32    0    0      8.25      0.12
   34    0    0      4.32      1.88
   36    0    0      3.66      0.08
   38    0    0      1.97      2.16
   40    0    0      0.94     -0.06
   42    0    0      0.95      1.23
    1    1    0     14.79     -0.04
    3    1    0    -17.13      0.02
    5    1    0     36.71     -0.04
    7    1    0    -31.71     -0.07
    9    1    0     33.14      0.00
   11    1    0    -21.78     -0.12
   13    1    0     14.74      0.09
   15    1    0     -4.68      0.10
   17    1    0     -0.28      0.20
   19    1    0      3.46      0.56
   21    1    0     -5.43      0.27
   23    1    0      3.06      0.74
   25    1    0     -4.61      0.25
   27    1    0      1.30      0.29
   29    1    0     -2.50      0.22
   31    1    0      0.97     -0.20
   33    1    0     -0.92      0.34
   35    1    0      1.23     -0.05
   37    1    0      0.09      0.49
   39    1    0      1.29      0.49
   41    1    0      0.60      0.38
    0    2    0     -8.04      0.00
    2    2    0      5.26      0.02
    4    2    0     -3.44      0.12
    6    2    0     -8.82     -0.01
    8    2    0      4.29      0.08
   10    2    0    -18.85     -0.04
   12    2    0      5.17     -0.02
   14    2    0    -15.31      0.00
   16    2    0     -2.09     -0.04
   18    2    0     -5.82      0.09
   20    2    0     -9.79     -0.03
   22    2    0      0.72      0.07
   24    2    0    -11.19     -0.06
   26    2    0      2.52     -0.12
   28    2    0     -7.27     -0.03
   30    2    0      0.75     -0.24
   32    2    0     -3.40      0.07
   34    2    0     -2.14     -0.05
   36    2    0     -1.88      0.07
   38    2    0     -2.97      0.26
   40    2    0     -0.90     -0.09
    1    3    0     -6.87      0.07
    3    3    0     13.38      0.01
    5    3    0    -21.60      0.04
    7    3    0     18.67      0.01
    9    3    0    -17.00     -0.04
   11    3    0      6.90     -0.05
   13    3    0     -1.64     -0.08
   15    3    0     -7.21     -0.11
   17    3    0      8.12     -0.01
   19    3    0    -11.98     -0.02
   21    3    0      7.46      0.10
   23    3    0     -7.78      0.09
   25    3    0      2.15      0.10
   27    3    0     -1.44      0.00
   29    3    0     -2.00      0.01
   31    3    0      1.45     -0.19
   33    3    0     -3.35     -0.02
   35    3    0      0.43     -0.19
   37    3    0     -2.86      0.01
   39    3    0     -1.09     -0.03
    0    4    0     -2.97     -0.07
    2    4    0     12.98      0.04
    4    4    0     -0.42     -0.08
    6    4    0      5.96     -0.02
    8    4    0      4.56     -0.03
   10    4    0     -1.44     -0.04
   12    4    0      6.98      0.04
   14    4    0     -4.53     -0.04
   16    4    0      4.86      0.05
   18    4    0     -4.06     -0.05
   20    4    0      0.87      0.01
   22    4    0     -1.83     -0.09
   24    4    0     -1.45      0.02
   26    4    0      1.35     -0.11
   28    4    0     -1.25      0.05
   30    4    0      3.46     -0.05
   32    4    0     -0.03      0.02
   34    4    0      2.60      0.01
   36    4    0      0.69     -0.04
   38    4    0      0.36     -0.01
    1    5    0      2.21      0.00
    3    5    0     -0.47      0.09
    5    5    0      3.43      0.06
    7    5    0     -1.72      0.03
    9    5    0      2.14      0.01
   11    5    0     -0.07     -0.05
   13    5    0     -0.67     -0.07
   15    5    0      2.05     -0.04
   17    5    0     -3.26     -0.05
   19    5    0      1.31      0.02
   21    5    0     -3.66      0.02
   23    5    0     -1.47      0.07
   25    5    0     -1.20      0.01
   27    5    0     -2.05      0.07
   29    5    0      1.86     -0.06
   31    5    0      0.75      0.03
   33    5    0      2.78     -0.08
   35    5    0      2.91     -0.03
    0    6    0      3.51     -0.04
    2    6    0     -3.06     -0.09
    4    6    0      1.88     -0.09
    6    6    0     -0.82     -0.08
    8    6    0     -1.40     -0.05
   10    6    0      2.00      0.00
   12    6    0     -3.27      0.01
   14    6    0      3.37      0.06
   16    6    0     -2.48      0.04
   18    6    0      2.30      0.01
   20    6    0     -0.57      0.02
   22    6    0     -0.20     -0.06
   24    6    0      0.41     -0.01
   26    6    0     -1.83     -0.03
   28    6    0      0.27     -0.02
   30    6    0     -1.42      0.01
   32    6    0      0.06      0.01
    1    7    0      2.62     -0.04
    3    7    0      1.80     -0.03
    5    7    0      2.26     -0.08
    7    7    0      0.78     -0.04
    9    7    0      1.19     -0.06
   11    7    0      0.40     -0.02
   13    7    0      0.41     -0.02
   15    7    0      0.64      0.02
   17    7    0     -0.10     -0.05
   19    7    0      1.18      0.04
   21    7    0     -0.79     -0.07
   23    7    0      1.69      0.02
   25    7    0     -0.95      0.00
   27    7    0      1.70      0.00
    0    8    0     -2.09      0.07
    2    8    0     -0.97     -0.22
    4    8    0     -1.22      0.08
    6    8    0     -0.03     -0.17
    8    8    0      0.43      0.05
   10    8    0      0.26      0.00
   12    8    0      1.26      0.02
   14    8    0     -0.45      0.07
   16    8    0      0.70      0.00
   18    8    0     -0.98      0.02
   20    8    0     -0.37     -0.04
    1    9    0     -6.11      0.74
    3    9    0     -5.07      1.12
    5    9    0     -4.22      0.55
    7    9    0     -2.53      0.39
  -43    1    1     -0.74     -0.32
  -41    1    1      0.23      0.12
  -39    1    1     -0.91     -0.16
  -37    1    1      0.67     -0.14
  -35    1    1     -0.14      0.13
  -33    1    1     -0.40     -0.19
  -31    1    1      2.22      0.17
  -29    1    1     -3.79      0.03
  -27    1    1      6.06      0.05
  -25    1    1     -7.31      0.17
  -23    1    1      8.31      0.04
  -21    1    1     -4.18      0.08
  -19    1    1      1.95      0.08
  -17    1    1     12.52      0.02
  -15    1    1    -15.62      0.00
  -13    1    1     35.97      0.09
  -11    1    1    -28.93     -0.09
   -9    1    1     41.29      0.12
   -7    1    1    -13.93     -0.03
   -5    1    1     13.03      0.03
   -3    1    1     26.72      0.04
   -1    1    1    -25.64      0.01
    1    1    1     55.54      0.03
    3    1    1    -35.13      0.08
    5    1    1     44.82      0.06
    7    1    1     -9.92      0.09
    9    1    1     11.07      0.09
   11    1    1     17.95      0.00
   13    1    1    -11.42     -0.03
   15    1    1     23.66     -0.07
   17    1    1    -12.09     -0.25
   19    1    1     12.84     -0.10
   21    1    1     -3.71     -0.26
   23    1    1      2.07     -0.22
   25    1    1      1.91     -0.05
   27    1    1     -1.94     -0.31
   29    1    1      2.80      0.06
   31    1    1     -1.61     -0.15
   33    1    1      1.17     -0.05
   35    1    1     -0.48      0.11
   37    1    1     -0.76     -0.15
   39    1    1      0.09      0.16
   41    1    1     -1.65     -0.10
  -42    2    1     -0.12     -0.09
  -40    2    1     -0.35      0.02
  -38    2    1     -0.76      0.01
  -36    2    1      1.24     -0.08
  -34    2    1     -1.32      0.15
  -32    2    1      2.04     -0.11
  -30    2    1     -0.91      0.12
  -28    2    1     -0.21     -0.05
  -26    2    1      2.41     -0.07
  -24    2    1     -5.80      0.03
  -22    2    1      9.80     -0.18
  -20    2    1    -11.86      0.07
  -18    2    1     16.22     -0.10
  -16    2    1    -10.66      0.05
  -14    2    1      9.89      0.00
  -12    2    1      6.02      0.00
  -10    2    1    -13.51      0.01
   -8    2    1     31.95     -0.04
   -6    2    1    -36.32     -0.02
   -4    2    1     42.74     -0.01
   -2    2    1    -33.07      0.01
    0    2    1     22.59      0.09
    2    2    1     -3.33      0.02
    4    2    1    -11.42      0.14
    6    2    1     24.76     -0.03
    8    2    1    -28.32      0.02
   10    2    1     28.52     -0.06
   12    2    1    -20.19     -0.12
   14    2    1     13.54      0.01
   16    2    1     -4.26     -0.10
   18    2    1     -1.33      0.07
   20    2    1      4.07      0.04
   22    2    1     -6.76      0.04
   24    2    1      4.13      0.09
   26    2    1     -5.24     -0.04
   28    2    1      1.40      0.02
   30    2    1     -2.06     -0.02
   32    2    1     -0.61     -0.01
   34    2    1     -0.16      0.04
   36    2    1     -0.83      0.04
   38    2    1      0.21      0.02
   40    2    1      0.11      0.05
  -39    3    1     -0.19      0.10
  -37    3    1     -1.11      0.08
  -35    3    1      1.65      0.07
  -33    3    1     -1.83      0.16
  -31    3    1      2.39      0.04
  -29    3    1     -1.78      0.11
  -27    3    1     -0.26      0.01
  -25    3    1      0.03      0.03
  -23    3    1     -4.43      0.02
  -21    3    1      2.85      0.01
  -19    3    1     -7.08      0.06
  -17    3    1      4.50      0.00
  -15    3    1     -7.28      0.08
  -13    3    1      3.16     -0.03
  -11    3    1     -5.42      0.02
   -9    3    1     -0.82     -0.04
   -7    3    1     -2.11     -0.05
   -5    3    1     -5.36     -0.02
   -3    3    1      1.61     -0.04
   -1    3    1     -8.96      0.00
    1    3    1      4.60      0.02
    3    3    1    -10.81     -0.01
    5    3    1      5.92      0.04
    7    3    1     -9.81     -0.04
    9    3    1      4.80      0.01
   11    3    1     -5.97     -0.05
   13    3    1      1.21      0.00
   15    3    1     -1.64      0.05
   17    3    1     -3.28      0.02
   19    3    1      1.10      0.19
   21    3    1     -5.88     -0.03
   23    3    1      2.01      0.17
   25    3    1     -4.66     -0.19
   27    3    1      1.43     -0.04
   29    3    1     -1.05     -0.29
   31    3    1      0.05     -0.24
   33    3    1      1.18     -0.21
   35    3    1     -0.74     -0.22
   37    3    1      0.71     -0.06
   39    3    1     -0.46     -0.04
  -38    4    1     -0.80     -0.08
  -36    4    1     -0.15      0.07
  -34    4    1      0.98     -0.13
  -32    4    1     -1.92     -0.01
  -30    4    1      4.30     -0.08
  -28    4    1     -2.80     -0.08
  -26    4    1      5.41      0.04
  -24    4    1      0.26     -0.02
  -22    4    1      1.59      0.14
  -20    4    1      5.45      0.05
  -18    4    1     -4.41      0.13
  -16    4    1      7.35      0.00
  -14    4    1     -6.05      0.03
  -12    4    1      2.41     -0.07
  -10    4    1     -0.43     -0.06
   -8    4    1     -6.39     -0.03
   -6    4    1      6.44     -0.04
   -4    4    1    -10.59      0.03
   -2    4    1      5.46      0.03
    0    4    1     -5.17      0.00
    2    4    1     -3.50      0.06
    4    4    1      4.25     -0.01
    6    4    1    -10.44      0.03
    8    4    1      7.94      0.05
   10    4    1     -7.74      0.00
   12    4    1      3.98      0.06
   14    4    1      1.33     -0.01
   16    4    1     -1.54      0.00
   18    4    1      7.82     -0.04
   20    4    1     -3.23      0.01
   22    4    1      6.99     -0.08
   24    4    1     -1.11      0.09
   26    4    1      1.85     -0.08
   28    4    1      1.39      0.11
   30    4    1     -1.49     -0.05
   32    4    1      1.56      0.07
   34    4    1     -1.09     -0.04
   36    4    1      0.05      0.05
  -35    5    1      0.16      0.01
  -33    5    1      0.15     -0.02
  -31    5    1     -0.82     -0.03
  -29    5    1      1.05     -0.04
  -27    5    1     -2.57     -0.04
  -25    5    1      1.90     -0.04
  -23    5    1     -3.27     -0.04
  -21    5    1      1.41      0.00
  -19    5    1     -1.36     -0.06
  -17    5    1     -1.23      0.02
  -15    5    1      2.63     -0.05
  -13    5    1     -4.61      0.01
  -11    5    1      5.40      0.03
   -9    5    1     -5.09      0.00
   -7    5    1      3.52      0.07
   -5    5    1     -0.86      0.01
   -3    5    1     -2.14      0.04
   -1    5    1      4.66      0.01
    1    5    1     -6.23      0.00
    3    5    1      5.98      0.04
    5    5    1     -4.83     -0.01
    7    5    1      2.16      0.07
    9    5    1      0.12      0.03
   11    5    1     -2.42      0.04
   13    5    1      3.60      0.04
   15    5    1     -3.90     -0.01
   17    5    1      2.99      0.00
   19    5    1     -2.59     -0.01
   21    5    1     -0.23     -0.03
   23    5    1     -0.73      0.01
   25    5    1     -2.92     -0.01
   27    5    1      0.37      0.01
   29    5    1     -3.18      0.03
   31    5    1      0.50      0.02
   33    5    1     -1.62      0.02
  -32    6    1      0.51     -0.02
  -30    6    1     -0.15     -0.07
  -28    6    1      0.84      0.01
  -26    6    1     -1.05     -0.09
  -24    6    1      0.22      0.04
  -22    6    1     -1.08      0.00
  -20    6    1     -1.15      0.04
  -18    6    1     -0.88      0.04
  -16    6    1     -1.23      0.02
  -14    6    1     -0.59      0.02
  -12    6    1      0.39     -0.02
  -10    6    1      0.14      0.01
   -8    6    1      1.61     -0.05
   -6    6    1      0.79      0.04
   -4    6    1      1.46     -0.05
   -2    6    1      0.90      0.04
    0    6    1      1.25     -0.06
    2    6    1      0.91      0.04
    4    6    1      1.48     -0.07
    6    6    1      0.84      0.07
    8    6    1      1.12     -0.05
   10    6    1     -0.05      0.06
   12    6    1      0.16     -0.02
   14    6    1     -1.48      0.00
   16    6    1     -0.38     -0.04
   18    6    1     -1.95     -0.02
   20    6    1     -0.78     -0.07
   22    6    1     -0.86      0.01
   24    6    1     -1.51     -0.05
   26    6    1      0.53      0.03
   28    6    1     -1.50     -0.01
   30    6    1      0.84      0.01
  -27    7    1     -0.20     -0.05
  -25    7    1     -1.98      0.01
  -23    7    1      0.05     -0.03
  -21    7    1     -1.37     -0.05
  -19    7    1     -0.08      0.00
  -17    7    1      0.24     -0.05
  -15    7    1     -0.63      0.01
  -13    7    1      1.01      0.00
  -11    7    1     -0.95      0.04
   -9    7    1      0.15     -0.02
   -7    7    1     -0.81      0.08
   -5    7    1     -1.39     -0.06
   -3    7    1     -0.56      0.08
   -1    7    1     -2.37     -0.03
    1    7    1     -0.33      0.02
    3    7    1     -2.34      0.05
    5    7    1     -0.23     -0.03
    7    7    1     -1.38      0.04
    9    7    1     -0.54     -0.03
   11    7    1      0.00      0.00
   13    7    1     -1.12     -0.02
   15    7    1      0.72      0.02
   17    7    1     -1.37      0.01
   19    7    1      0.11      0.04
   21    7    1     -1.05      0.02
   23    7    1     -0.92      0.04
   25    7    1     -0.45     -0.01
  -20    8    1     -0.43      0.01
  -18    8    1      0.55     -0.02
  -16    8    1      0.02      0.01
  -14    8    1      1.38     -0.06
  -12    8    1      0.31      0.03
  -10    8    1      1.92     -0.11
   -8    8    1      0.15     -0.01
   -6    8    1      1.62     -0.05
   -4    8    1     -0.30     -0.13
   -2    8    1      1.12      0.05
    0    8    1     -0.16     -0.15
    2    8    1      1.25      0.06
    4    8    1      0.95     -0.03
    6    8    1      1.67     -0.01
    8    8    1      1.95      0.07
   10    8    1      1.54     -0.02
   12    8    1      1.71      0.05
   14    8    1      0.83      0.01
   16    8    1      0.61      0.00
   18    8    1      0.00      0.00
   -9    9    1      0.87      0.01
   -7    9    1      2.08     -0.03
   -5    9    1      2.56     -0.01
   -3    9    1      2.32     -0.05
   -1    9    1      3.57     -0.04
    1    9    1      1.70     -0.06
    3    9    1      3.50     -0.05
    5    9    1      0.57     -0.04
    7    9    1      2.51     -0.02
  -44    0    2     -2.88      0.50
  -42    0    2     -0.58      1.76
  -40    0    2     -4.56      1.66
  -38    0    2     -2.81      1.81
  -36    0    2     -6.63      2.11
  -34    0    2     -7.35      0.84
  -32    0    2     -7.53      1.20
  -30    0    2    -13.98      0.00
  -28    0    2     -6.75     -0.10
  -26    0    2    -24.86     -0.04
  -24    0    2     -7.75     -0.50
  -22    0    2    -37.80      0.19
  -20    0    2    -20.31     -0.07
  -18    0    2    -41.23      0.18
  -16    0    2    -59.58      0.25
  -14    0    2    -33.25      0.05
  -12    0    2   -126.64      0.13
  -10    0    2    -41.82     -0.02
   -8    0    2   -185.23     -0.03
   -6    0    2    -94.80     -0.06
   -4    0    2   -185.92     -0.03
   -2    0    2   -167.06     -0.10
    0    0    2   -127.81     -0.02
    2    0    2   -195.22     -0.03
    4    0    2    -65.98     -0.01
    6    0    2   -154.01      0.02
    8    0    2    -43.32      0.11
   10    0    2    -83.16     -0.04
   12    0    2    -46.68      0.14
   14    0    2    -32.05     -0.03
   16    0    2    -43.40     -0.11
   18    0    2    -12.37      0.20
   20    0    2    -27.55     -0.27
   22    0    2     -9.54      0.33
   24    0    2    -12.99      0.02
   26    0    2     -9.72      0.01
   28    0    2     -6.14      0.36
   30    0    2     -7.17     -0.49
   32    0    2     -3.08      0.21
   34    0    2     -2.51     -0.57
   36    0    2     -0.86     -0.15
   38    0    2      0.61     -0.19
   40    0    2      0.18     -0.22
  -43    1    2     -0.78     -0.11
  -41    1    2      0.15      1.29
  -39    1    2     -1.08     -0.32
  -37    1    2      1.54      0.89
  -35    1    2     -0.81     -0.31
  -33    1    2      1.95      0.31
  -31    1    2      0.33      0.08
  -29    1    2      0.60      0.20
  -27    1    2      2.61      0.44
  -25    1    2     -3.48      0.40
  -23    1    2      7.13      0.35
  -21    1    2    -11.00      0.43
  -19    1    2     14.09      0.05
  -17    1    2    -17.33      0.22
  -15    1    2     16.41     -0.08
  -13    1    2    -11.77      0.04
  -11    1    2      1.86     -0.04
   -9    1    2     10.22     -0.02
   -7    1    2    -28.18      0.00
   -5    1    2     34.71     -0.01
   -3    1    2    -49.89      0.02
   -1    1    2     39.62     -0.01
    1    1    2    -42.08      0.02
    3    1    2     20.12      0.01
    5    1    2    -13.67      0.02
    7    1    2     -4.96      0.02
    9    1    2      8.73      0.06
   11    1    2    -15.58     -0.07
   13    1    2     13.05      0.06
   15    1    2    -10.57     -0.33
   17    1    2      7.66     -0.16
   19    1    2     -2.14     -0.48
   21    1    2      2.89     -0.42
   23    1    2      1.22     -0.27
   25    1    2      1.00     -0.31
   27    1    2      0.21      0.01
   29    1    2      0.37      0.08
   31    1    2     -1.31     -0.22
   33    1    2     -0.18      0.23
   35    1    2     -1.59     -0.83
   37    1    2     -0.77      0.02
   39    1    2     -0.92     -1.07
  -42    2    2      1.59      0.02
  -40    2    2      4.06      0.18
  -38    2    2      0.75     -0.08
  -36    2    2      5.76      0.09
  -34    2    2     -1.34     -0.14
  -32    2    2      6.17     -0.10
  -30    2    2      0.02     -0.10
  -28    2    2      4.54     -0.13
  -26    2    2      6.27      0.04
  -24    2    2      0.13     -0.09
  -22    2    2     12.81      0.15
  -20    2    2     -3.93     -0.10
  -18    2    2     14.13      0.11
  -16    2    2     -0.82     -0.07
  -14    2    2      8.31      0.00
  -12    2    2      8.68      0.01
  -10    2    2     -0.53     -0.02
   -8    2    2     11.52      0.01
   -6    2    2     -3.34      0.02
   -4    2    2     -0.04     -0.08
   -2    2    2      3.49      0.00
    0    2    2    -13.42     -0.12
    2    2    2     10.52     -0.04
    4    2    2    -11.92     -0.05
    6    2    2      7.33      0.00
    8    2    2      2.22      0.07
   10    2    2     -2.15      0.07
   12    2    2     13.86      0.07
   14    2    2     -6.50      0.06
   16    2    2     15.17     -0.06
   18    2    2     -3.15      0.02
   20    2    2      9.36     -0.19
   22    2    2      1.72      0.09
   24    2    2      2.57     -0.14
   26    2    2      3.98      0.13
   28    2    2     -0.94      0.04
   30    2    2      4.27     -0.08
   32    2    2     -0.90      0.14
   34    2    2      3.62     -0.33
   36    2    2     -0.37      0.08
   38    2    2      2.03     -0.26
  -41    3    2      2.60     -0.01
  -39    3    2      1.21     -0.01
  -37    3    2      2.08     -0.06
  -35    3    2      2.53     -0.09
  -33    3    2     -1.18     -0.08
  -31    3    2      5.28     -0.07
  -29    3    2     -4.41     -0.04
  -27    3    2      6.58      0.00
  -25    3    2     -3.18     -0.02
  -23    3    2      2.20     -0.02
  -21    3    2      4.30     -0.06
  -19    3    2     -7.36     -0.06
  -17    3    2     13.78     -0.11
  -15    3    2    -13.45     -0.04
  -13    3    2     14.88     -0.12
  -11    3    2     -5.90      0.00
   -9    3    2      1.19     -0.09
   -7    3    2     12.44     -0.03
   -5    3    2    -16.76     -0.05
   -3    3    2     23.35     -0.06
   -1    3    2    -19.36     -0.06
    1    3    2     13.67     -0.07
    3    3    2     -3.17     -0.07
    5    3    2     -6.92     -0.07
    7    3    2     13.96      0.01
    9    3    2    -17.94     -0.04
   11    3    2     16.71      0.12
   13    3    2    -12.50      0.01
   15    3    2      8.07      0.07
   17    3    2     -0.67      0.00
   19    3    2     -0.94     -0.09
   21    3    2      6.18     -0.06
   23    3    2     -4.66     -0.10
   25    3    2      5.75     -0.05
   27    3    2     -3.64      0.05
   29    3    2      2.42      0.04
   31    3    2     -0.83      0.10
   33    3    2      0.44      0.07
   35    3    2      0.96     -0.01
   37    3    2      0.34      0.02
  -38    4    2     -1.33     -0.02
  -36    4    2     -1.09      0.00
  -34    4    2     -0.90      0.02
  -32    4    2     -2.31     -0.03
  -30    4    2      1.47      0.09
  -28    4    2     -2.67     -0.02
  -26    4    2      4.01      0.09
  -24    4    2     -2.40      0.02
  -22    4    2      4.43      0.02
  -20    4    2     -1.64      0.04
  -18    4    2      1.59     -0.03
  -16    4    2      0.80      0.04
  -14    4    2     -3.95     -0.03
  -12    4    2      4.14      0.05
  -10    4    2     -9.06     -0.03
   -8    4    2      4.04      0.09
   -6    4    2     -9.18     -0.04
   -4    4    2     -1.87      0.11
   -2    4    2     -3.30     -0.03
    0    4    2     -9.38      0.12
    2    4    2      3.39      0.01
    4    4    2    -12.02      0.08
    6    4    2      4.83      0.01
    8    4    2     -8.15      0.04
   10    4    2      1.33     -0.02
   12    4    2     -1.36      0.06
   14    4    2     -2.08     -0.04
   16    4    2      4.05      0.10
   18    4    2     -2.97     -0.01
   20    4    2      5.67      0.11
   22    4    2     -2.78      0.02
   24    4    2      3.40      0.08
   26    4    2     -2.40      0.01
   28    4    2     -0.27      0.05
   30    4    2     -1.30      0.01
   32    4    2     -1.88      0.02
   34    4    2     -0.05      0.06
   36    4    2     -0.90      0.00
  -37    5    2     -4.46     -0.51
  -35    5    2     -1.81     -0.15
  -33    5    2     -3.36     -0.53
  -31    5    2     -1.51     -0.08
  -29    5    2      0.83     -0.21
  -27    5    2     -1.22      0.06
  -25    5    2      2.93      0.07
  -23    5    2     -0.04      0.12
  -21    5    2      0.69      0.03
  -19    5    2      2.06      0.04
  -17    5    2     -2.42     -0.11
  -15    5    2      3.15     -0.05
  -13    5    2     -2.87     -0.12
  -11    5    2      1.42      0.00
   -9    5    2     -0.96     -0.04
   -7    5    2     -2.08      0.08
   -5    5    2      1.09     -0.03
   -3    5    2     -3.76      0.03
   -1    5    2      1.50     -0.06
    1    5    2     -1.74     -0.06
    3    5    2     -0.30     -0.06
    5    5    2      1.50     -0.04
    7    5    2     -2.98     -0.03
    9    5    2      2.44      0.02
   11    5    2     -3.58      0.01
   13    5    2      1.06      0.00
   15    5    2     -0.54      0.04
   17    5    2      0.05     -0.06
   19    5    2      3.35      0.03
   21    5    2      0.69     -0.06
   23    5    2      3.49      0.03
   25    5    2      1.48     -0.02
   27    5    2     -0.09      0.04
   29    5    2      0.73     -0.03
   31    5    2     -2.58      0.05
   33    5    2     -0.76     -0.04
  -32    6    2      0.69     -0.04
  -30    6    2      0.23      0.05
  -28    6    2      1.65     -0.06
  -26    6    2     -2.43      0.07
  -24    6    2      2.30     -0.04
  -22    6    2     -4.24      0.06
  -20    6    2      1.96      0.01
  -18    6    2     -2.69      0.05
  -16    6    2      0.33      0.00
  -14    6    2      1.11      0.07
  -12    6    2     -1.82     -0.07
  -10    6    2      3.61      0.09
   -8    6    2     -2.64     -0.09
   -6    6    2      2.72      0.06
   -4    6    2     -0.98     -0.04
   -2    6    2     -0.41      0.02
    0    6    2      1.88      0.01
    2    6    2     -2.93      0.00
    4    6    2      3.25      0.02
    6    6    2     -2.91     -0.02
    8    6    2      1.79     -0.01
   10    6    2     -0.70     -0.01
   12    6    2     -1.05     -0.07
   14    6    2      1.99      0.04
   16    6    2     -2.55     -0.07
   18    6    2      3.70      0.06
   20    6    2     -1.56      0.00
   22    6    2      3.72      0.03
   24    6    2      0.28      0.01
   26    6    2      2.25     -0.01
   28    6    2      0.84     -0.03
  -29    7    2     -0.20      0.05
  -27    7    2     -1.31      0.02
  -25    7    2     -0.96      0.05
  -23    7    2     -1.18      0.00
  -21    7    2     -1.24     -0.01
  -19    7    2     -1.07     -0.05
  -17    7    2     -0.97     -0.07
  -15    7    2     -0.78     -0.03
  -13    7    2     -0.96     -0.03
  -11    7    2     -1.16      0.02
   -9    7    2     -1.41      0.03
   -7    7    2     -2.31      0.03
   -5    7    2     -1.62      0.02
   -3    7    2     -2.74      0.01
   -1    7    2     -1.10     -0.02
    1    7    2     -1.67     -0.01
    3    7    2     -0.18      0.02
    5    7    2     -0.21     -0.02
    7    7    2      0.36      0.04
    9    7    2      0.56      0.00
   11    7    2     -0.01     -0.02
   13    7    2      0.96      0.03
   15    7    2     -0.77     -0.06
   17    7    2      1.28      0.03
   19    7    2     -0.80     -0.02
   21    7    2      0.81      0.03
   23    7    2     -0.04      0.00
   25    7    2     -0.51      0.04
  -22    8    2      0.81     -0.07
  -20    8    2      0.77     -0.08
  -18    8    2      0.36     -0.03
  -16    8    2      0.85     -0.02
  -14    8    2     -0.55      0.02
  -12    8    2      0.65      0.00
  -10    8    2     -0.62      0.10
   -8    8    2      0.82     -0.10
   -6    8    2      0.49      0.19
   -4    8    2      1.49     -0.18
   -2    8    2      1.22      0.22
    0    8    2      1.18     -0.13
    2    8    2      0.33      0.15
    4    8    2     -0.69     -0.04
    6    8    2     -1.29      0.04
    8    8    2     -2.19     -0.03
   10    8    2     -1.96      0.01
   12    8    2     -1.72     -0.06
   14    8    2     -1.16      0.05
   16    8    2     -0.33     -0.04
   18    8    2      0.25      0.06
   -9    9    2      1.03     -0.51
   -7    9    2      3.32     -0.61
   -5    9    2      3.08     -0.94
   -3    9    2      5.73     -1.21
   -1    9    2      4.15     -0.93
    1    9    2      5.67     -1.14
    3    9    2      3.13     -0.51
    5    9    2      3.31     -0.51
  -43    1    3      0.56     -0.09
  -41    1    3      0.74      0.36
  -39    1    3     -0.49      0.00
  -37    1    3      1.99      0.07
  -35    1    3     -1.69      0.23
  -33    1    3      2.50     -0.25
  -31    1    3     -0.90      0.25
  -29    1    3      0.06     -0.23
  -27    1    3      4.27      0.01
  -25    1    3     -7.26     -0.04
  -23    1    3     13.16     -0.13
  -21    1    3    -16.01     -0.03
  -19    1    3     17.15     -0.08
  -17    1    3    -13.56     -0.11
  -15    1    3      2.96     -0.05
  -13    1    3      9.44     -0.09
  -11    1    3    -27.52     -0.10
   -9    1    3     37.01     -0.01
   -7    1    3    -46.37     -0.06
   -5    1    3     36.49      0.00
   -3    1    3    -29.01     -0.02
   -1    1    3      1.32     -0.04
    1    1    3      9.39     -0.16
    3    1    3    -34.54     -0.04
    5    1    3     30.25     -0.32
    7    1    3    -39.06      0.01
    9    1    3     20.17     -0.20
   11    1    3    -18.47      0.07
   13    1    3     -0.09      0.06
   15    1    3      0.90      0.14
   17    1    3     -9.57      0.13
   19    1    3      6.64      0.18
   21    1    3     -7.40      0.05
   23    1    3      3.89      0.12
   25    1    3     -2.21      0.08
   27    1    3      0.54      0.00
   29    1    3      1.05      0.17
   31    1    3     -0.34      0.00
   33    1    3      2.08      0.07
   35    1    3      0.41      0.14
   37    1    3      1.81     -0.13
  -44    2    3      1.18      0.01
  -42    2    3      0.73     -0.09
  -40    2    3      0.67      0.07
  -38    2    3     -0.76     -0.16
  -36    2    3      0.98      0.03
  -34    2    3     -3.39     -0.10
  -32    2    3      3.22     -0.04
  -30    2    3     -5.54      0.01
  -28    2    3      5.22     -0.01
  -26    2    3     -5.38      0.05
  -24    2    3      1.94      0.08
  -22    2    3      0.35     -0.01
  -20    2    3    -10.23      0.10
  -18    2    3     13.21     -0.04
  -16    2    3    -26.06      0.05
  -14    2    3     23.76      0.01
  -12    2    3    -29.25      0.04
  -10    2    3     15.03      0.04
   -8    2    3     -8.02      0.03
   -6    2    3    -13.90      0.04
   -4    2    3     24.37     -0.02
   -2    2    3    -37.78      0.01
    0    2    3     38.45     -0.04
    2    2    3    -33.28      0.01
    4    2    3     23.28      0.03
    6    2    3     -8.12      0.03
    8    2    3     -1.69      0.10
   10    2    3     11.93      0.08
   12    2    3    -13.59      0.02
   14    2    3     14.88      0.11
   16    2    3    -10.01     -0.14
   18    2    3      8.35      0.12
   20    2    3     -1.91     -0.14
   22    2    3      2.65      0.09
   24    2    3      3.04      0.01
   26    2    3      0.78      0.03
   28    2    3      3.83      0.08
   30    2    3      0.94     -0.03
   32    2    3      2.12      0.01
   34    2    3      0.92     -0.03
   36    2    3      0.01     -0.05
   38    2    3      0.25      0.02
  -41    3    3      2.28     -0.06
  -39    3    3     -0.29     -0.04
  -37    3    3      0.92     -0.05
  -35    3    3      0.42     -0.10
  -33    3    3     -2.11      0.01
  -31    3    3      2.78     -0.10
  -29    3    3     -3.93      0.01
  -27    3    3      4.31     -0.05
  -25    3    3     -3.05      0.00
  -23    3    3      3.05     -0.04
  -21    3    3     -0.36      0.00
  -19    3    3     -0.11     -0.03
  -17    3    3      3.00      0.02
  -15    3    3     -3.15      0.02
  -13    3    3      6.28      0.03
  -11    3    3     -5.15      0.06
   -9    3    3      8.50      0.03
   -7    3    3     -6.16      0.04
   -5    3    3      8.94      0.02
   -3    3    3     -5.73      0.01
   -1    3    3      6.96      0.01
    1    3    3     -2.96     -0.01
    3    3    3      2.27      0.01
    5    3    3      1.43      0.02
    7    3    3     -3.26      0.01
    9    3    3      5.01      0.05
   11    3    3     -6.03     -0.05
   13    3    3      6.24      0.03
   15    3    3     -4.43     -0.13
   17    3    3      5.13     -0.06
   19    3    3     -0.49     -0.09
   21    3    3      2.16     -0.11
   23    3    3      2.37      0.10
   25    3    3     -0.92     -0.07
   27    3    3      2.43      0.25
   29    3    3     -1.80      0.00
   31    3    3      0.84      0.19
   33    3    3     -0.69      0.04
   35    3    3     -0.09      0.02
  -40    4    3      0.78     -0.04
  -38    4    3     -1.41      0.04
  -36    4    3      1.43      0.06
  -34    4    3     -1.95      0.04
  -32    4    3     -0.66      0.11
  -30    4    3      0.44      0.06
  -28    4    3     -5.06      0.03
  -26    4    3      3.42      0.02
  -24    4    3     -6.84     -0.07
  -22    4    3      3.08     -0.03
  -20    4    3     -2.42     -0.07
  -18    4    3     -1.55      0.01
  -16    4    3      5.07     -0.03
  -14    4    3     -6.36      0.07
  -12    4    3      7.99     -0.03
  -10    4    3     -5.03      0.02
   -8    4    3      2.35     -0.06
   -6    4    3      3.24     -0.08
   -4    4    3     -6.29     -0.04
   -2    4    3     10.11     -0.07
    0    4    3     -8.16     -0.05
    2    4    3      7.54     -0.01
    4    4    3     -1.36     -0.09
    6    4    3     -1.79     -0.03
    8    4    3      5.99     -0.07
   10    4    3     -8.53     -0.07
   12    4    3      6.29      0.00
   14    4    3     -7.78     -0.01
   16    4    3      0.76      0.02
   18    4    3     -2.28      0.06
   20    4    3     -4.03     -0.03
   22    4    3      2.30      0.04
   24    4    3     -4.16     -0.07
   26    4    3      2.72      0.00
   28    4    3     -1.49     -0.07
   30    4    3      0.58      0.03
   32    4    3      0.12     -0.08
   34    4    3     -0.52      0.07
  -37    5    3     -1.43     -0.03
  -35    5    3      0.84      0.00
  -33    5    3     -2.49      0.02
  -31    5    3      1.21      0.01
  -29    5    3     -1.78      0.03
  -27    5    3      0.76      0.03
  -25    5    3      0.84      0.02
  -23    5    3     -0.89      0.03
  -21    5    3      3.38      0.03
  -19    5    3     -2.34     -0.01
  -17    5    3      3.18      0.02
  -15    5    3     -1.11     -0.09
  -13    5    3     -0.51     -0.03
  -11    5    3      2.82     -0.09
   -9    5    3     -4.75     -0.05
   -7    5    3      5.42     -0.01
   -5    5    3     -4.95     -0.01
   -3    5    3      3.11      0.07
   -1    5    3     -0.08     -0.01
    1    5    3     -2.29      0.03
    3    5    3      5.42     -0.06
    5    5    3     -5.69     -0.08
    7    5    3      6.35     -0.08
    9    5    3     -4.73     -0.10
   11    5    3      2.65     -0.06
   13    5    3     -1.09     -0.03
   15    5    3     -1.26     -0.03
   17    5    3      2.59      0.02
   19    5    3     -1.97      0.01
   21    5    3      4.56      0.01
   23    5    3     -0.10      0.02
   25    5    3      4.04      0.00
   27    5    3      1.65     -0.03
   29    5    3      2.03      0.02
   31    5    3      1.64     -0.06
  -34    6    3      0.23      0.06
  -32    6    3     -1.50     -0.02
  -30    6    3     -0.26      0.07
  -28    6    3     -0.64      0.04
  -26    6    3     -0.89     -0.01
  -24    6    3      0.19      0.01
  -22    6    3     -0.15     -0.07
  -20    6    3      0.22     -0.05
  -18    6    3      0.84     -0.06
  -16    6    3     -0.27     -0.02
  -14    6    3      0.22     -0.05
  -12    6    3     -0.50      0.03
  -10    6    3     -1.01     -0.05
   -8    6    3     -0.12      0.05
   -6    6    3     -1.09     -0.03
   -4    6    3      0.26      0.09
   -2    6    3     -0.65      0.00
    0    6    3     -0.18      0.12
    2    6    3     -0.75      0.00
    4    6    3     -1.03      0.09
    6    6    3     -0.75     -0.01
    8    6    3     -1.06      0.04
   10    6    3     -0.30      0.00
   12    6    3      0.11      0.04
   14    6    3     -0.33      0.03
   16    6    3      1.69      0.07
   18    6    3     -0.73      0.04
   20    6    3      2.39      0.02
   22    6    3     -0.20      0.02
   24    6    3      1.56     -0.04
   26    6    3      0.87     -0.02
   28    6    3      0.24     -0.03
  -29    7    3      0.58      0.06
  -27    7    3      0.67     -0.03
  -25    7    3     -0.39      0.07
  -23    7    3      1.29      0.02
  -21    7    3     -1.39      0.01
  -19    7    3      0.70      0.05
  -17    7    3     -0.91     -0.05
  -15    7    3     -0.72      0.02
  -13    7    3      0.65     -0.04
  -11    7    3     -1.62     -0.01
   -9    7    3      1.70     -0.02
   -7    7    3     -1.27      0.02
   -5    7    3      1.57     -0.05
   -3    7    3     -0.15      0.04
   -1    7    3      0.78     -0.11
    1    7    3      1.04      0.01
    3    7    3      0.07     -0.10
    5    7    3      1.74     -0.01
    7    7    3     -0.12     -0.06
    9    7    3      1.41      0.01
   11    7    3      0.23     -0.03
   13    7    3      0.22      0.01
   15    7    3      0.73     -0.01
   17    7    3     -0.66     -0.01
   19    7    3      0.86      0.00
   21    7    3     -0.59      0.01
   23    7    3      0.56      0.01
  -22    8    3     -0.23     -0.01
  -20    8    3      0.12     -0.01
  -18    8    3      0.07      0.00
  -16    8    3      0.27     -0.01
  -14    8    3      0.08      0.00
  -12    8    3     -0.07      0.06
  -10    8    3     -0.29     -0.02
   -8    8    3     -0.48      0.11
   -6    8    3     -0.52      0.01
   -4    8    3     -0.95      0.01
   -2    8    3     -0.43      0.11
    0    8    3     -1.85     -0.10
    2    8    3     -0.45      0.15
    4    8    3     -2.61     -0.09
    6    8    3     -0.58      0.07
    8    8    3     -2.37     -0.03
   10    8    3     -0.35     -0.02
   12    8    3     -1.39     -0.04
   14    8    3      0.28     -0.04
   16    8    3     -0.61     -0.04
   -9    9    3     -2.15      0.00
   -7    9    3     -0.81      0.05
   -5    9    3     -2.84      0.02
   -3    9    3     -1.24      0.06
   -1    9    3     -2.42      0.02
    1    9    3     -1.03      0.06
    3    9    3     -1.16      0.02
  -44    0    4      1.91     -2.38
  -42    0    4      4.45     -0.88
  -40    0    4      2.10     -3.29
  -38    0    4      9.10     -0.96
  -36    0    4      3.12     -2.23
  -34    0    4     12.54     -0.59
  -32    0    4      5.79     -0.41
  -30    0    4     13.23     -0.07
  -28    0    4     14.24      0.34
  -26    0    4     10.50      0.19
  -24    0    4     33.43     -0.04
  -22    0    4      4.10      0.09
  -20    0    4     59.52     -0.38
  -18    0    4      6.43     -0.09
  -16    0    4     76.09     -0.28
  -14    0    4     44.56     -0.08
  -12    0    4     69.49     -0.13
  -10    0    4    121.05      0.04
   -8    0    4     49.87     -0.05
   -6    0    4    182.93      0.05
   -4    0    4     43.93      0.13
   -2    0    4    172.00     -0.01
    0    0    4     60.78      0.24
    2    0    4    100.58     -0.03
    4    0    4     78.83      0.10
    6    0    4     35.04     -0.05
    8    0    4     73.82     -0.03
   10    0    4     12.57     -0.13
   12    0    4     47.30      0.12
   14    0    4     15.57     -0.14
   16    0    4     19.82      0.24
   18    0    4     17.45     -0.02
   20    0    4      6.16      0.01
   22    0    4     12.86     -0.02
   24    0    4      4.59     -0.21
   26    0    4      6.54     -0.32
   28    0    4      5.38      0.03
   30    0    4      1.19     -0.71
   32    0    4      3.37      0.43
   34    0    4     -1.70     -0.87
   36    0    4      0.44      0.47
   38    0    4     -1.85     -0.69
  -45    1    4     -1.29     -0.31
  -43    1    4      0.49      0.06
  -41    1    4     -1.45     -0.05
  -39    1    4     -1.20     -0.10
  -37    1    4      0.12      0.26
  -35    1    4     -3.61     -0.16
  -33    1    4      2.87      0.13
  -31    1    4     -5.62     -0.12
  -29    1    4      5.38     -0.25
  -27    1    4     -6.27     -0.03
  -25    1    4      5.72     -0.36
  -23    1    4     -3.47      0.04
  -21    1    4     -0.33     -0.16
  -19    1    4      6.45      0.01
  -17    1    4    -15.58      0.02
  -15    1    4     22.50     -0.03
  -13    1    4    -31.30      0.04
  -11    1    4     32.35     -0.03
   -9    1    4    -29.91      0.01
   -7    1    4     21.85     -0.02
   -5    1    4     -6.68     -0.02
   -3    1    4     -4.43     -0.02
   -1    1    4     19.70     -0.03
    1    1    4    -23.60      0.02
    3    1    4     27.60      0.00
    5    1    4    -21.37     -0.01
    7    1    4     16.29      0.01
    9    1    4     -7.39     -0.08
   11    1    4      1.51     -0.01
   13    1    4      1.59      0.07
   15    1    4     -4.91      0.00
   17    1    4      1.76      0.38
   19    1    4     -3.39      0.00
   21    1    4     -0.50      0.38
   23    1    4      0.02     -0.04
   25    1    4     -0.71     -0.04
   27    1    4      1.34      0.01
   29    1    4      0.81     -0.30
   31    1    4      0.65      0.26
   33    1    4      2.16     -0.03
   35    1    4     -0.27      0.51
   37    1    4      2.02      0.37
  -44    2    4     -2.93     -0.09
  -42    2    4     -1.77      0.04
  -40    2    4     -3.85     -0.06
  -38    2    4     -2.16      0.00
  -36    2    4     -1.57      0.01
  -34    2    4     -4.89      0.11
  -32    2    4      1.63      0.11
  -30    2    4     -9.12      0.16
  -28    2    4      2.13      0.16
  -26    2    4     -9.21      0.09
  -24    2    4     -1.27      0.10
  -22    2    4     -2.50      0.05
  -20    2    4     -7.28     -0.01
  -18    2    4      4.58      0.04
  -16    2    4    -10.35     -0.04
  -14    2    4      3.40     -0.01
  -12    2    4     -3.09      0.02
  -10    2    4     -3.96     -0.04
   -8    2    4     10.93      0.04
   -6    2    4     -5.25      0.02
   -4    2    4     15.60      0.00
   -2    2    4      5.37      0.11
    0    2    4      3.99     -0.05
    2    2    4     17.95      0.09
    4    2    4    -10.08     -0.10
    6    2    4     19.37     -0.03
    8    2    4    -12.09     -0.12
   10    2    4      9.28     -0.10
   12    2    4     -4.78     -0.03
   14    2    4     -2.22     -0.06
   16    2    4      1.58      0.11
   18    2    4     -7.29      0.02
   20    2    4      3.33      0.11
   22    2    4     -6.16      0.06
   24    2    4      2.32     -0.06
   26    2    4     -3.33      0.11
   28    2    4      0.62     -0.11
   30    2    4     -1.73      0.12
   32    2    4     -0.24      0.07
   34    2    4     -0.79      0.00
   36    2    4      0.01      0.24
  -43    3    4     -1.13      0.02
  -41    3    4      0.18     -0.02
  -39    3    4     -2.73      0.03
  -37    3    4      1.22      0.07
  -35    3    4     -2.94      0.02
  -33    3    4      0.24      0.10
  -31    3    4      0.39      0.01
  -29    3    4     -3.91      0.04
  -27    3    4      6.07      0.03
  -25    3    4     -7.84     -0.02
  -23    3    4      8.67      0.07
  -21    3    4     -5.76      0.01
  -19    3    4      2.24      0.07
  -17    3    4      4.41      0.04
  -15    3    4    -11.20      0.06
  -13    3    4     15.09      0.01
  -11    3    4    -18.16      0.05
   -9    3    4     12.94     -0.01
   -7    3    4     -7.00      0.00
   -5    3    4     -4.30      0.04
   -3    3    4     14.16     -0.03
   -1    3    4    -20.10      0.13
    1    3    4     24.22      0.03
    3    3    4    -18.06      0.14
    5    3    4     14.84      0.07
    7    3    4     -2.61      0.07
    9    3    4     -1.73      0.00
   11    3    4      9.31      0.02
   13    3    4    -10.66     -0.08
   15    3    4      9.95      0.05
   17    3    4     -9.21     -0.03
   19    3    4      4.51      0.08
   21    3    4     -3.41      0.01
   23    3    4     -0.04      0.05
   25    3    4      0.76     -0.06
   27    3    4     -1.49      0.01
   29    3    4      1.59     -0.11
   31    3    4     -1.09      0.03
   33    3    4      0.87     -0.04
   35    3    4     -0.63      0.06
  -40    4    4      1.23      0.10
  -38    4    4     -0.67     -0.11
  -36    4    4      2.09      0.17
  -34    4    4     -1.20     -0.12
  -32    4    4      1.41      0.14
  -30    4    4     -1.25     -0.10
  -28    4    4     -0.58      0.04
  -26    4    4     -0.51     -0.08
  -24    4    4     -2.93      0.01
  -22    4    4      1.28     -0.08
  -20    4    4     -4.78      0.05
  -18    4    4      2.87     -0.06
  -16    4    4     -4.11      0.08
  -14    4    4      1.79     -0.05
  -12    4    4      0.89      0.04
  -10    4    4     -2.29     -0.07
   -8    4    4      7.71     -0.02
   -6    4    4     -5.64     -0.08
   -4    4    4     10.23     -0.05
   -2    4    4     -4.14     -0.06
    0    4    4      5.78     -0.02
    2    4    4      1.61     -0.02
    4    4    4     -1.34      0.00
    6    4    4      6.47      0.03
    8    4    4     -5.50     -0.02
   10    4    4      6.50      0.05
   12    4    4     -5.59     -0.06
   14    4    4      2.81      0.02
   16    4    4     -3.42     -0.07
   18    4    4     -0.83     -0.01
   20    4    4     -0.31     -0.06
   22    4    4     -2.22     -0.02
   24    4    4      2.28     -0.03
   26    4    4     -1.65     -0.04
   28    4    4      2.45      0.01
   30    4    4     -0.52     -0.06
   32    4    4      0.73      0.01
  -39    5    4      3.38      0.47
  -37    5    4      2.08      0.56
  -35    5    4      4.04      0.71
  -33    5    4      0.17      0.37
  -31    5    4      1.72      0.50
  -29    5    4      0.52      0.06
  -27    5    4     -1.58      0.09
  -25    5    4      2.51     -0.09
  -23    5    4     -2.64     -0.09
  -21    5    4      2.30     -0.04
  -19    5    4     -0.89      0.00
  -17    5    4     -0.69      0.05
  -15    5    4      1.70      0.05
  -13    5    4     -3.01      0.05
  -11    5    4      2.79     -0.02
   -9    5    4     -2.23     -0.02
   -7    5    4      0.98     -0.05
   -5    5    4      0.31     -0.03
   -3    5    4     -2.39      0.00
   -1    5    4      1.81      0.03
    1    5    4     -3.51      0.00
    3    5    4      1.29      0.06
    5    5    4     -0.50     -0.01
    7    5    4     -0.22      0.02
    9    5    4      3.44      0.03
   11    5    4     -1.53      0.01
   13    5    4      3.59      0.06
   15    5    4     -2.03      0.03
   17    5    4     -0.22      0.02
   19    5    4     -1.46      0.01
   21    5    4     -3.23     -0.03
   23    5    4     -0.48     -0.06
   25    5    4     -2.10     -0.02
   27    5    4     -0.08     -0.07
   29    5    4      0.69      0.02
   31    5    4     -0.16      0.00
  -34    6    4     -0.51     -0.03
  -32    6    4     -2.57      0.05
  -30    6    4      0.76     -0.02
  -28    6    4     -1.43     -0.04
  -26    6    4      1.05     -0.01
  -24    6    4      1.49     -0.08
  -22    6    4     -0.74     -0.02
  -20    6    4      3.42     -0.03
  -18    6    4     -2.68     -0.05
  -16    6    4      2.53      0.02
  -14    6    4     -2.02     -0.05
  -12    6    4     -0.49      0.01
  -10    6    4      0.97     -0.01
   -8    6    4     -3.32     -0.01
   -6    6    4      3.23      0.04
   -4    6    4     -3.74      0.03
   -2    6    4      2.58      0.10
    0    6    4     -1.22      0.08
    2    6    4     -0.07      0.10
    4    6    4      2.38      0.09
    6    6    4     -2.29      0.02
    8    6    4      4.30      0.08
   10    6    4     -2.82     -0.04
   12    6    4      3.21      0.04
   14    6    4     -2.36     -0.02
   16    6    4      0.18     -0.01
   18    6    4     -2.06     -0.01
   20    6    4     -2.26     -0.01
   22    6    4     -1.86     -0.04
   24    6    4     -2.39      0.04
   26    6    4     -1.16     -0.02
  -29    7    4      1.66     -0.05
  -27    7    4      0.79     -0.04
  -25    7    4      2.31     -0.05
  -23    7    4      0.95      0.03
  -21    7    4      2.05      0.04
  -19    7    4      0.33      0.09
  -17    7    4      1.03      0.07
  -15    7    4      0.40      0.06
  -13    7    4      0.49      0.01
  -11    7    4      1.43     -0.03
   -9    7    4      0.86      0.00
   -7    7    4      1.62     -0.03
   -5    7    4      0.97      0.04
   -3    7    4      0.04      0.06
   -1    7    4      0.10      0.04
    1    7    4     -1.93      0.07
    3    7    4     -0.70      0.01
    5    7    4     -2.64      0.00
    7    7    4     -0.40      0.00
    9    7    4     -1.77      0.01
   11    7    4      0.13      0.00
   13    7    4     -0.02      0.08
   15    7    4     -0.39     -0.03
   17    7    4      1.42      0.07
   19    7    4     -1.32     -0.04
   21    7    4      1.58     -0.02
  -24    8    4     -1.59      0.04
  -22    8    4      0.59      0.04
  -20    8    4     -1.91      0.03
  -18    8    4      0.79      0.03
  -16    8    4     -0.80      0.01
  -14    8    4      0.71     -0.03
  -12    8    4      0.38      0.02
  -10    8    4     -0.05     -0.07
   -8    8    4      0.05      0.01
   -6    8    4     -1.13     -0.03
   -4    8    4     -0.58     -0.04
   -2    8    4     -0.83      0.05
    0    8    4      0.47     -0.06
    2    8    4      1.55      0.05
    4    8    4      2.41     -0.02
    6    8    4      3.81     -0.01
    8    8    4      3.06      0.01
   10    8    4      3.53     -0.06
   12    8    4      2.13      0.00
   14    8    4      1.32     -0.06
   16    8    4      0.89      0.01
   -9    9    4     -0.33      0.17
   -7    9    4     -2.48      0.90
   -5    9    4     -1.93      0.45
   -3    9    4     -3.49      0.98
   -1    9    4     -2.38      0.46
    1    9    4     -2.80      0.54
  -45    1    5     -1.05     -0.24
  -43    1    5     -0.80     -0.14
  -41    1    5     -0.80      0.06
  -39    1    5     -2.03     -0.32
  -37    1    5      1.23      0.16
  -35    1    5     -4.57     -0.17
  -33    1    5      4.48     -0.01
  -31    1    5     -7.64      0.07
  -29    1    5      5.86     -0.08
  -27    1    5     -7.34      0.08
  -25    1    5      0.08      0.04
  -23    1    5      1.82      0.03
  -21    1    5    -16.06      0.09
  -19    1    5     18.21      0.11
  -17    1    5    -33.35      0.02
  -15    1    5     25.13      0.15
  -13    1    5    -30.43     -0.01
  -11    1    5      5.55      0.02
   -9    1    5      0.06      0.00
   -7    1    5    -29.31     -0.07
   -5    1    5     32.00     -0.02
   -3    1    5    -44.66      0.07
   -1    1    5     33.43     -0.04
    1    1    5    -25.29      0.21
    3    1    5      7.74      0.01
    5    1    5      5.42      0.10
    7    1    5    -14.36      0.01
    9    1    5     18.79     -0.08
   11    1    5    -15.98     -0.07
   13    1    5     12.69     -0.06
   15    1    5     -6.32     -0.07
   17    1    5      2.31      0.06
   19    1    5      0.85      0.06
   21    1    5     -2.70      0.02
   23    1    5      1.90      0.15
   25    1    5     -3.00     -0.09
   27    1    5     -0.22      0.04
   29    1    5     -2.19     -0.06
   31    1    5     -2.22     -0.09
   33    1    5     -1.74      0.05
   35    1    5     -2.53     -0.08
  -44    2    5     -1.93     -0.04
  -42    2    5      0.81      0.04
  -40    2    5     -1.72      0.10
  -38    2    5      1.88     -0.03
  -36    2    5     -0.63      0.19
  -34    2    5      0.20     -0.01
  -32    2    5      2.16      0.08
  -30    2    5     -4.56      0.07
  -28    2    5      7.68     -0.08
  -26    2    5     -9.91      0.10
  -24    2    5     13.43     -0.12
  -22    2    5    -10.81      0.06
  -20    2    5     11.16     -0.06
  -18    2    5     -0.32      0.04
  -16    2    5     -5.45     -0.04
  -14    2    5     21.26      0.02
  -12    2    5    -27.01     -0.02
  -10    2    5     36.92     -0.02
   -8    2    5    -31.63      0.01
   -6    2    5     27.02     -0.05
   -4    2    5    -10.96     -0.02
   -2    2    5     -3.17      0.00
    0    2    5     15.72     -0.12
    2    2    5    -25.87      0.06
    4    2    5     24.18     -0.17
    6    2    5    -24.39      0.05
    8    2    5     13.14     -0.08
   10    2    5     -9.03      0.02
   12    2    5     -0.74      0.05
   14    2    5      2.33      0.02
   16    2    5     -6.33      0.04
   18    2    5      3.98      0.02
   20    2    5     -5.40     -0.07
   22    2    5      0.46     -0.01
   24    2    5     -3.31     -0.10
   26    2    5     -2.63     -0.03
   28    2    5     -2.00     -0.02
   30    2    5     -2.74     -0.01
   32    2    5     -1.00      0.02
   34    2    5     -0.85      0.02
  -43    3    5     -2.20      0.00
  -41    3    5      0.78      0.03
  -39    3    5     -2.77      0.04
  -37    3    5      2.49      0.01
  -35    3    5     -1.79      0.01
  -33    3    5      1.54      0.03
  -31    3    5      0.78     -0.02
  -29    3    5     -1.63      0.03
  -27    3    5      3.54     -0.01
  -25    3    5     -3.97      0.00
  -23    3    5      5.13     -0.02
  -21    3    5     -4.11     -0.03
  -19    3    5      5.05     -0.07
  -17    3    5     -3.09     -0.03
  -15    3    5      3.60     -0.07
  -13    3    5     -1.74     -0.02
  -11    3    5      1.41     -0.04
   -9    3    5      0.48     -0.01
   -7    3    5     -1.46     -0.02
   -5    3    5      4.09     -0.02
   -3    3    5     -4.79     -0.01
   -1    3    5      7.72     -0.03
    1    3    5     -6.59     -0.01
    3    3    5      8.67     -0.01
    5    3    5     -4.89     -0.03
    7    3    5      5.90      0.01
    9    3    5     -1.01     -0.02
   11    3    5      1.11      0.00
   13    3    5      1.89      0.06
   15    3    5     -2.88     -0.03
   17    3    5      2.59      0.13
   19    3    5     -3.93     -0.07
   21    3    5      1.77      0.10
   23    3    5     -2.03     -0.08
   25    3    5      0.38      0.02
   27    3    5      0.24     -0.02
   29    3    5     -0.53      0.01
   31    3    5      0.61      0.02
   33    3    5     -0.46      0.05
  -42    4    5      1.01      0.07
  -40    4    5      0.73     -0.09
  -38    4    5     -0.68      0.03
  -36    4    5      3.52     -0.07
  -34    4    5     -2.86     -0.10
  -32    4    5      4.70      0.00
  -30    4    5     -1.77     -0.14
  -28    4    5      1.72      0.05
  -26    4    5      2.51     -0.08
  -24    4    5     -3.35      0.04
  -22    4    5      5.36     -0.06
  -20    4    5     -4.98      0.00
  -18    4    5      2.91     -0.06
  -16    4    5      0.02     -0.03
  -14    4    5     -3.48      0.04
  -12    4    5      7.31     -0.02
  -10    4    5     -7.35      0.14
   -8    4    5      8.01      0.00
   -6    4    5     -3.16      0.07
   -4    4    5     -0.27      0.01
   -2    4    5      6.06     -0.04
    0    4    5     -9.05     -0.01
    2    4    5     10.89     -0.01
    4    4    5     -9.15     -0.01
    6    4    5      7.08      0.07
    8    4    5     -1.45      0.01
   10    4    5     -0.13      0.01
   12    4    5      5.89      0.01
   14    4    5     -3.92     -0.06
   16    4    5      6.91     -0.03
   18    4    5     -2.97     -0.01
   20    4    5      2.64     -0.05
   22    4    5     -0.33      0.07
   24    4    5     -1.39     -0.04
   26    4    5      1.10      0.05
   28    4    5     -1.57     -0.02
   30    4    5      0.87      0.01
   32    4    5      0.21     -0.04
  -39    5    5      0.34      0.02
  -37    5    5      0.79      0.02
  -35    5    5      1.63      0.00
  -33    5    5      0.09      0.03
  -31    5    5      2.56     -0.02
  -29    5    5     -1.66      0.03
  -27    5    5      1.92     -0.02
  -25    5    5     -2.11     -0.01
  -23    5    5     -0.45      0.01
  -21    5    5      0.28     -0.02
  -19    5    5     -3.37      0.08
  -17    5    5      3.42      0.04
  -15    5    5     -4.36      0.12
  -13    5    5      3.29      0.06
  -11    5    5     -1.44      0.08
   -9    5    5     -1.05     -0.02
   -7    5    5      3.63     -0.02
   -5    5    5     -5.74     -0.08
   -3    5    5      5.94     -0.03
   -1    5    5     -6.15     -0.05
    1    5    5      3.11      0.04
    3    5    5     -1.78      0.04
    5    5    5     -1.55      0.06
    7    5    5      3.63      0.10
    9    5    5     -3.64      0.02
   11    5    5      5.79      0.08
   13    5    5     -2.93      0.01
   15    5    5      3.31      0.00
   17    5    5     -1.79      0.02
   19    5    5     -1.39     -0.03
   21    5    5     -1.20     -0.01
   23    5    5     -4.27      0.01
   25    5    5     -0.81     -0.03
   27    5    5     -3.65      0.03
   29    5    5     -0.58      0.02
  -36    6    5      0.09     -0.03
  -34    6    5      1.27      0.05
  -32    6    5      0.25     -0.13
  -30    6    5      1.54      0.05
  -28    6    5      1.42     -0.08
  -26    6    5      0.57      0.04
  -24    6    5      1.74      0.02
  -22    6    5     -0.21      0.03
  -20    6    5      0.40      0.05
  -18    6    5      0.49      0.02
  -16    6    5     -0.96      0.02
  -14    6    5      1.57     -0.02
  -12    6    5     -1.38      0.01
  -10    6    5      1.23     -0.04
   -8    6    5     -1.34     -0.01
   -6    6    5     -0.12     -0.07
   -4    6    5     -0.77     -0.03
   -2    6    5     -0.61     -0.10
    0    6    5      0.34     -0.01
    2    6    5      0.37     -0.10
    4    6    5      0.66      0.02
    6    6    5      1.77     -0.07
    8    6    5     -0.36      0.02
   10    6    5      2.29     -0.06
   12    6    5     -1.13     -0.01
   14    6    5      1.12     -0.08
   16    6    5     -0.50     -0.01
   18    6    5     -1.29     -0.05
   20    6    5      0.37      0.03
   22    6    5     -2.70      0.00
   24    6    5      0.13      0.07
   26    6    5     -1.71      0.01
  -31    7    5     -0.70      0.01
  -29    7    5      1.27     -0.03
  -27    7    5     -0.54     -0.03
  -25    7    5      0.72      0.02
  -23    7    5      0.95     -0.04
  -21    7    5     -0.68      0.04
  -19    7    5      2.18      0.01
  -17    7    5     -1.39      0.04
  -15    7    5      1.78      0.01
  -13    7    5     -0.52      0.04
  -11    7    5      0.27     -0.06
   -9    7    5      1.15      0.03
   -7    7    5     -0.88     -0.07
   -5    7    5      2.19      0.04
   -3    7    5     -1.12      0.00
   -1    7    5      1.69      0.06
    1    7    5     -0.84      0.05
    3    7    5     -0.04      0.06
    5    7    5     -0.34      0.02
    7    7    5     -1.45      0.03
    9    7    5      0.23      0.00
   11    7    5     -1.20      0.00
   13    7    5      0.51     -0.01
   15    7    5      0.07     -0.01
   17    7    5      0.34     -0.03
   19    7    5      0.80     -0.04
   21    7    5      0.12     -0.02
  -24    8    5      1.15      0.01
  -22    8    5     -0.14      0.03
  -20    8    5      0.14      0.03
  -18    8    5     -0.86      0.06
  -16    8    5     -0.53      0.00
  -14    8    5     -0.38      0.06
  -12    8    5     -0.04      0.02
  -10    8    5      0.62     -0.02
   -8    8    5      1.06      0.09
   -6    8    5      0.96     -0.07
   -4    8    5      1.77      0.08
   -2    8    5      0.86     -0.04
    0    8    5      1.71     -0.03
    2    8    5      0.70      0.00
    4    8    5      1.17     -0.06
    6    8    5      0.16      0.02
    8    8    5      0.61      0.01
   10    8    5     -0.57      0.05
   12    8    5      0.20      0.05
   14    8    5     -0.70      0.06
   -9    9    5      0.72     -0.02
   -7    9    5      1.08     -0.02
   -5    9    5      0.53     -0.01
   -3    9    5      1.36     -0.01
   -1    9    5     -0.40      0.01
  -46    0    6     -4.40      0.67
  -44    0    6     -0.70      1.74
  -42    0    6     -6.59      1.56
  -40    0    6     -4.73      1.29
  -38    0    6     -5.90      1.50
  -36    0    6    -10.61      0.37
  -34    0    6     -1.88      0.50
  -32    0    6    -17.64     -0.03
  -30    0    6      1.43     -0.29
  -28    0    6    -24.94      0.08
  -26    0    6     -3.20     -0.22
  -24    0    6    -25.78      0.18
  -22    0    6    -23.95      0.13
  -20    0    6    -12.47      0.13
  -18    0    6    -61.98      0.16
  -16    0    6      3.45      0.12
  -14    0    6    -97.25      0.06
  -12    0    6     -7.09      0.08
  -10    0    6    -96.87      0.07
   -8    0    6    -50.22     -0.05
   -6    0    6    -55.57      0.01
   -4    0    6    -88.74     -0.12
   -2    0    6    -11.67     -0.16
    0    0    6    -85.53     -0.02
    2    0    6     -1.89     -0.15
    4    0    6    -49.03      0.04
    6    0    6    -18.00      0.05
    8    0    6    -14.85     -0.06
   10    0    6    -27.88      0.07
   12    0    6     -1.50     -0.11
   14    0    6    -20.21     -0.17
   16    0    6     -2.85      0.04
   18    0    6     -7.73     -0.21
   20    0    6     -7.01      0.16
   22    0    6     -1.44      0.12
   24    0    6     -7.24      0.03
   26    0    6     -0.56      0.42
   28    0    6     -3.28     -0.13
   30    0    6     -0.86      0.42
   32    0    6      0.63     -0.06
   34    0    6     -0.67      0.30
  -47    1    6      0.55      0.22
  -45    1    6      0.23     -0.62
  -43    1    6      2.63      0.39
  -41    1    6     -0.98     -0.65
  -39    1    6      3.80      0.28
  -37    1    6     -1.34     -0.35
  -35    1    6      2.22      0.07
  -33    1    6      0.57     -0.01
  -31    1    6     -2.03     -0.02
  -29    1    6      5.23      0.03
  -27    1    6     -7.90      0.00
  -25    1    6     12.07     -0.11
  -23    1    6    -13.38      0.02
  -21    1    6     16.98     -0.14
  -19    1    6    -12.91      0.03
  -17    1    6     11.36     -0.07
  -15    1    6     -0.20      0.04
  -13    1    6     -8.04     -0.03
  -11    1    6     20.85      0.04
   -9    1    6    -28.06      0.02
   -7    1    6     33.72      0.01
   -5    1    6    -29.94      0.07
   -3    1    6     26.23     -0.04
   -1    1    6    -12.78      0.03
    1    1    6      6.33     -0.05
    3    1    6      5.46     -0.02
    5    1    6     -7.25      0.01
    7    1    6     11.06      0.05
    9    1    6     -6.82      0.03
   11    1    6      6.58      0.13
   13    1    6     -0.33     -0.04
   15    1    6      0.89      0.04
   17    1    6      2.67     -0.06
   19    1    6     -1.51     -0.06
   21    1    6      0.92      0.09
   23    1    6     -0.92      0.07
   25    1    6     -1.86      0.19
   27    1    6      0.36      0.26
   29    1    6     -3.02     -0.03
   31    1    6      0.51      0.24
   33    1    6     -2.21     -0.37
   35    1    6      0.00      0.09
  -46    2    6      2.25     -0.08
  -44    2    6      1.68      0.06
  -42    2    6      4.16      0.00
  -40    2    6     -0.32      0.16
  -38    2    6      5.29      0.01
  -36    2    6     -1.26      0.05
  -34    2    6      4.53     -0.04
  -32    2    6      2.31     -0.12
  -30    2    6      1.23     -0.14
  -28    2    6      7.47     -0.11
  -26    2    6     -3.12     -0.18
  -24    2    6      7.89      0.02
  -22    2    6     -3.68     -0.12
  -20    2    6      1.38      0.03
  -18    2    6      1.50     -0.01
  -16    2    6     -7.15     -0.02
  -14    2    6      3.68      0.02
  -12    2    6     -9.33      0.01
  -10    2    6     -7.13      0.00
   -8    2    6     -2.51      0.06
   -6    2    6    -23.92      0.01
   -4    2    6      4.66      0.02
   -2    2    6    -28.15      0.04
    0    2    6      2.01     -0.03
    2    2    6    -15.14      0.08
    4    2    6     -7.95      0.01
    6    2    6      0.96      0.07
    8    2    6    -13.77      0.08
   10    2    6      7.57     -0.01
   12    2    6    -10.72      0.06
   14    2    6      5.46     -0.12
   16    2    6     -4.17      0.03
   18    2    6      1.28     -0.15
   20    2    6      0.02      0.05
   22    2    6     -0.88     -0.08
   24    2    6      1.15      0.01
   26    2    6     -0.85      0.03
   28    2    6      1.11     -0.13
   30    2    6     -0.61      0.12
   32    2    6      0.95     -0.17
   34    2    6     -1.06      0.11
  -45    3    6     -1.25      0.06
  -43    3    6     -0.60     -0.02
  -41    3    6     -0.66      0.02
  -39    3    6     -1.73      0.02
  -37    3    6      1.90      0.00
  -35    3    6     -4.03      0.00
  -33    3    6      3.73      0.04
  -31    3    6     -4.52     -0.02
  -29    3    6      0.87      0.08
  -27    3    6     -0.43      0.00
  -25    3    6     -6.81      0.06
  -23    3    6      6.59      0.01
  -21    3    6    -13.08      0.05
  -19    3    6      9.08     -0.03
  -17    3    6     -9.07      0.10
  -15    3    6     -0.05     -0.02
  -13    3    6      6.17      0.12
  -11    3    6    -15.73      0.11
   -9    3    6     19.14      0.07
   -7    3    6    -21.37      0.20
   -5    3    6     14.45      0.01
   -3    3    6     -9.02      0.11
   -1    3    6     -4.83     -0.04
    1    3    6      8.81     -0.05
    3    3    6    -19.38     -0.07
    5    3    6     15.43     -0.06
    7    3    6    -17.37     -0.06
    9    3    6      9.37      0.02
   11    3    6     -5.65      0.00
   13    3    6      0.52      0.02
   15    3    6      3.30      0.04
   17    3    6     -3.88     -0.05
   19    3    6      5.18      0.04
   21    3    6     -3.43     -0.06
   23    3    6      3.25      0.05
   25    3    6     -1.20     -0.03
   27    3    6      1.37      0.04
   29    3    6     -0.08     -0.03
   31    3    6      0.65      0.00
   33    3    6     -0.33     -0.04
  -42    4    6     -0.01      0.06
  -40    4    6      0.44     -0.07
  -38    4    6     -0.69     -0.05
  -36    4    6      1.57     -0.03
  -34    4    6     -1.21     -0.11
  -32    4    6      2.67      0.03
  -30    4    6     -1.12     -0.04
  -28    4    6      3.45      0.04
  -26    4    6     -0.33      0.05
  -24    4    6      3.17     -0.02
  -22    4    6      1.60      0.05
  -20    4    6      0.62     -0.09
  -18    4    6      4.55      0.02
  -16    4    6     -3.27     -0.09
  -14    4    6      6.11      0.02
  -12    4    6     -4.46     -0.02
  -10    4    6      3.35      0.07
   -8    4    6     -0.36      0.03
   -6    4    6     -2.97      0.10
   -4    4    6      5.81     -0.02
   -2    4    6     -7.88      0.08
    0    4    6      8.18     -0.08
    2    4    6     -7.28      0.01
    4    4    6      5.17     -0.09
    6    4    6     -2.15     -0.01
    8    4    6      0.51     -0.07
   10    4    6      3.17      0.02
   12    4    6     -2.30     -0.06
   14    4    6      5.45      0.06
   16    4    6     -2.98     -0.05
   18    4    6      4.37      0.06
   20    4    6     -2.28     -0.03
   22    4    6      1.61      0.03
   24    4    6     -0.61     -0.01
   26    4    6     -0.45     -0.02
   28    4    6      0.79      0.03
   30    4    6     -0.68     -0.05
  -39    5    6     -3.42     -0.94
  -37    5    6     -1.50     -0.53
  -35    5    6     -0.43     -0.86
  -33    5    6     -2.12     -0.45
  -31    5    6      1.46     -0.39
  -29    5    6     -1.74     -0.13
  -27    5    6     -0.57     -0.01
  -25    5    6      0.42      0.10
  -23    5    6     -3.37      0.05
  -21    5    6      2.76      0.07
  -19    5    6     -2.99     -0.02
  -17    5    6      2.67     -0.02
  -15    5    6      0.31     -0.02
  -13    5    6      0.03      0.03
  -11    5    6      3.62      0.04
   -9    5    6     -1.94      0.08
   -7    5    6      4.39      0.07
   -5    5    6     -0.46      0.02
   -3    5    6      1.87      0.06
   -1    5    6      2.75     -0.03
    1    5    6     -1.98      0.02
    3    5    6      3.67      0.01
    5    5    6     -3.74     -0.04
    7    5    6      1.33      0.02
    9    5    6     -1.88     -0.06
   11    5    6     -1.22     -0.04
   13    5    6      1.39     -0.03
   15    5    6     -1.13     -0.04
   17    5    6      2.51      0.04
   19    5    6      0.95      0.05
   21    5    6      0.79      0.08
   23    5    6      2.20      0.08
   25    5    6     -0.92      0.06
   27    5    6      1.33      0.02
  -36    6    6      1.92      0.01
  -34    6    6      1.93     -0.09
  -32    6    6      0.21      0.05
  -30    6    6      2.58     -0.07
  -28    6    6     -2.76      0.08
  -26    6    6      2.17     -0.01
  -24    6    6     -3.16      0.06
  -22    6    6      0.50     -0.01
  -20    6    6     -0.01      0.04
  -18    6    6     -1.80     -0.04
  -16    6    6      3.33      0.05
  -14    6    6     -2.99     -0.03
  -12    6    6      3.57      0.05
  -10    6    6     -1.53      0.00
   -8    6    6      0.81     -0.03
   -6    6    6      1.61     -0.05
   -4    6    6     -2.45     -0.16
   -2    6    6      3.35     -0.10
    0    6    6     -3.82     -0.19
    2    6    6      2.01     -0.06
    4    6    6     -2.62     -0.10
    6    6    6     -0.93     -0.03
    8    6    6     -0.01      0.03
   10    6    6     -2.63     -0.05
   12    6    6      2.29      0.05
   14    6    6     -1.87     -0.03
   16    6    6      3.21      0.00
   18    6    6      0.04      0.02
   20    6    6      2.62     -0.01
   22    6    6      1.02      0.03
   24    6    6      1.29      0.01
  -31    7    6     -0.31      0.01
  -29    7    6     -1.84      0.05
  -27    7    6     -0.99      0.03
  -25    7    6     -2.06      0.02
  -23    7    6     -0.67     -0.02
  -21    7    6     -0.70     -0.05
  -19    7    6     -0.01     -0.04
  -17    7    6      0.25     -0.06
  -15    7    6      0.04      0.01
  -13    7    6     -0.49     -0.01
  -11    7    6     -0.10      0.03
   -9    7    6     -1.10      0.01
   -7    7    6      0.68     -0.04
   -5    7    6      0.02     -0.03
   -3    7    6      2.29     -0.06
   -1    7    6      1.64     -0.05
    1    7    6      3.00      0.00
    3    7    6      2.05      0.00
    5    7    6      1.40      0.01
    7    7    6      1.42      0.03
    9    7    6     -1.52     -0.07
   11    7    6      0.62      0.00
   13    7    6     -3.14     -0.09
   15    7    6     -0.14      0.00
   17    7    6     -2.29     -0.03
   19    7    6     -0.71      0.05
  -24    8    6      0.55      0.00
  -22    8    6      0.64     -0.02
  -20    8    6     -0.61     -0.03
  -18    8    6      0.28     -0.01
  -16    8    6     -1.69     -0.03
  -14    8    6     -0.41     -0.01
  -12    8    6     -1.19      0.04
  -10    8    6      0.11     -0.04
   -8    8    6      0.28      0.12
   -6    8    6      0.84     -0.10
   -4    8    6      0.25      0.10
   -2    8    6     -0.47     -0.10
    0    8    6     -2.03      0.04
    2    8    6     -2.95     -0.05
    4    8    6     -4.28      0.04
    6    8    6     -3.75      0.01
    8    8    6     -4.15      0.08
   10    8    6     -2.51      0.03
   12    8    6     -2.14      0.07
   -9    9    6      0.81     -0.19
   -7    9    6      0.02     -0.25
   -5    9    6      1.48     -0.34
   -3    9    6      0.25     -0.15
  -47    1    7      2.01      0.25
  -45    1    7      0.40     -0.13
  -43    1    7      3.17      0.08
  -41    1    7     -0.56      0.12
  -39    1    7      3.22     -0.22
  -37    1    7     -0.30      0.31
  -35    1    7      0.77     -0.24
  -33    1    7      3.76      0.17
  -31    1    7     -4.53     -0.02
  -29    1    7     11.58     -0.03
  -27    1    7    -10.17      0.06
  -25    1    7     17.86     -0.05
  -23    1    7     -8.38     -0.02
  -21    1    7     12.94      0.00
  -19    1    7      9.18     -0.02
  -17    1    7     -6.16     -0.02
  -15    1    7     35.34      0.07
  -13    1    7    -23.22      0.01
  -11    1    7     44.49      0.08
   -9    1    7    -15.74      0.11
   -7    1    7     22.01      0.03
   -5    1    7     13.38      0.10
   -3    1    7    -11.56      0.13
   -1    1    7     34.58     -0.04
    1    1    7    -24.40      0.38
    3    1    7     28.99     -0.07
    5    1    7    -12.24      0.49
    7    1    7      8.90      0.04
    9    1    7      4.05      0.29
   11    1    7     -4.45      0.03
   13    1    7      9.27     -0.02
   15    1    7     -5.42     -0.15
   17    1    7      5.60     -0.16
   19    1    7     -0.99     -0.20
   21    1    7      1.30     -0.12
   23    1    7      2.47     -0.05
   25    1    7      0.42     -0.06
   27    1    7      3.42      0.04
   29    1    7      1.74     -0.02
   31    1    7      2.78     -0.07
   33    1    7      2.25      0.04
  -46    2    7      1.09      0.08
  -44    2    7     -0.73     -0.09
  -42    2    7      1.79      0.10
  -40    2    7     -3.00     -0.13
  -38    2    7      3.94      0.00
  -36    2    7     -4.69     -0.09
  -34    2    7      5.93     -0.08
  -32    2    7     -4.33     -0.05
  -30    2    7      3.88     -0.03
  -28    2    7     -0.31     -0.04
  -26    2    7     -4.59      0.02
  -24    2    7      8.98     -0.01
  -22    2    7    -16.67     -0.03
  -20    2    7     19.36      0.00
  -18    2    7    -22.43     -0.07
  -16    2    7     18.24     -0.04
  -14    2    7    -11.16     -0.03
  -12    2    7     -1.19     -0.07
  -10    2    7     13.31     -0.03
   -8    2    7    -24.34      0.01
   -6    2    7     29.90     -0.08
   -4    2    7    -28.26      0.13
   -2    2    7     23.45     -0.10
    0    2    7    -10.52      0.10
    2    2    7      3.57     -0.04
    4    2    7      8.97     -0.04
    6    2    7     -9.52     -0.03
    8    2    7     14.19     -0.11
   10    2    7     -9.26     -0.09
   12    2    7      7.90     -0.05
   14    2    7     -3.36     -0.10
   16    2    7      1.04      0.05
   18    2    7      0.94      0.00
   20    2    7     -0.79      0.05
   22    2    7      2.41      0.08
   24    2    7      0.74     -0.02
   26    2    7      2.05      0.06
   28    2    7      1.76     -0.05
   30    2    7      0.93      0.00
   32    2    7      0.91      0.00
  -45    3    7     -1.08     -0.02
  -43    3    7      1.41      0.01
  -41    3    7     -0.28     -0.06
  -39    3    7     -1.48      0.07
  -37    3    7      1.79     -0.06
  -35    3    7     -3.98      0.06
  -33    3    7      3.20     -0.02
  -31    3    7     -3.82      0.02
  -29    3    7      2.25      0.01
  -27    3    7     -2.02      0.03
  -25    3    7     -0.41      0.01
  -23    3    7     -0.58      0.08
  -21    3    7     -2.80      0.01
  -19    3    7      0.38      0.09
  -17    3    7     -4.20     -0.02
  -15    3    7      1.96      0.07
  -13    3    7     -5.56     -0.03
  -11    3    7      4.23      0.03
   -9    3    7     -7.22      0.00
   -7    3    7      5.37      0.02
   -5    3    7     -7.16      0.02
   -3    3    7      3.18      0.03
   -1    3    7     -3.81     -0.01
    1    3    7     -1.71      0.04
    3    3    7      0.83     -0.03
    5    3    7     -5.67      0.04
    7    3    7      3.48      0.02
    9    3    7     -5.97      0.00
   11    3    7      3.32      0.05
   13    3    7     -3.27     -0.01
   15    3    7      1.40      0.02
   17    3    7     -0.17      0.03
   19    3    7     -0.87     -0.03
   21    3    7      1.27      0.07
   23    3    7     -1.76     -0.08
   25    3    7      0.95      0.03
   27    3    7     -0.79     -0.07
   29    3    7      0.39     -0.05
   31    3    7      0.29     -0.04
  -44    4    7     -1.80      0.00
  -42    4    7      0.37      0.02
  -40    4    7     -2.51     -0.04
  -38    4    7     -0.10      0.09
  -36    4    7     -0.17     -0.03
  -34    4    7     -2.91      0.08
  -32    4    7      3.11      0.02
  -30    4    7     -4.94      0.02
  -28    4    7      3.20      0.04
  -26    4    7     -2.62      0.02
  -24    4    7     -0.87      0.06
  -22    4    7      2.67      0.03
  -20    4    7     -5.61      0.09
  -18    4    7      5.04     -0.05
  -16    4    7     -5.63      0.07
  -14    4    7      0.31     -0.10
  -12    4    7      0.85     -0.01
  -10    4    7     -8.07     -0.01
   -8    4    7      7.73      0.01
   -6    4    7    -11.29      0.10
   -4    4    7      6.74      0.13
   -2    4    7     -5.32      0.07
    0    4    7     -1.63      0.16
    2    4    7      3.85     -0.01
    4    4    7     -8.64      0.06
    6    4    7      7.60      0.02
    8    4    7     -8.54     -0.01
   10    4    7      4.29      0.07
   12    4    7     -3.45      0.03
   14    4    7     -0.84      0.04
   16    4    7      1.54      0.06
   18    4    7     -2.73     -0.01
   20    4    7      3.22      0.03
   22    4    7     -1.35     -0.02
   24    4    7      1.84      0.04
   26    4    7     -0.03     -0.02
   28    4    7      0.09      0.08
   30    4    7     -0.35     -0.04
  -41    5    7      0.14      0.00
  -39    5    7     -1.83     -0.01
  -37    5    7      0.02     -0.05
  -35    5    7     -2.57     -0.01
  -33    5    7     -0.11     -0.06
  -31    5    7     -0.89     -0.01
  -29    5    7     -0.75     -0.02
  -27    5    7      1.99      0.00
  -25    5    7     -1.65      0.00
  -23    5    7      2.90      0.00
  -21    5    7     -1.14     -0.05
  -19    5    7      0.41     -0.04
  -17    5    7      1.67     -0.10
  -15    5    7     -3.32     -0.04
  -13    5    7      4.34     -0.06
  -11    5    7     -4.31      0.03
   -9    5    7      3.33      0.03
   -7    5    7     -0.75      0.07
   -5    5    7     -1.19      0.05
   -3    5    7      4.63      0.04
   -1    5    7     -5.30      0.00
    1    5    7      6.78      0.02
    3    5    7     -6.26     -0.04
    5    5    7      3.65      0.01
    7    5    7     -4.46     -0.01
    9    5    7     -1.38     -0.04
   11    5    7     -1.21      0.03
   13    5    7     -3.61     -0.06
   15    5    7      2.21      0.02
   17    5    7     -2.14      0.00
   19    5    7      3.73      0.01
   21    5    7      0.29      0.01
   23    5    7      2.54      0.02
   25    5    7      1.27     -0.05
   27    5    7      0.66      0.02
  -36    6    7     -0.13      0.05
  -34    6    7     -0.29      0.04
  -32    6    7     -1.62      0.01
  -30    6    7     -0.76      0.08
  -28    6    7     -1.62     -0.03
  -26    6    7     -1.38      0.03
  -24    6    7      0.23     -0.02
  -22    6    7     -1.38     -0.01
  -20    6    7      1.48      0.01
  -18    6    7     -0.81      0.02
  -16    6    7      1.06      0.03
  -14    6    7      0.17      0.05
  -12    6    7      0.35      0.03
  -10    6    7      1.39      0.05
   -8    6    7      0.29      0.01
   -6    6    7      1.66      0.05
   -4    6    7      0.44     -0.03
   -2    6    7      0.29      0.05
    0    6    7      0.51     -0.07
    2    6    7     -1.12      0.04
    4    6    7      0.20     -0.07
    6    6    7     -0.55      0.06
    8    6    7     -0.99     -0.03
   10    6    7      1.55      0.06
   12    6    7     -2.16      0.01
   14    6    7      2.95      0.02
   16    6    7     -1.45      0.00
   18    6    7      2.46     -0.02
   20    6    7      0.76     -0.03
   22    6    7      0.97     -0.01
   24    6    7      1.75     -0.03
  -31    7    7     -0.91      0.05
  -29    7    7      0.72     -0.02
  -27    7    7     -1.95      0.01
  -25    7    7      1.06      0.01
  -23    7    7     -1.32     -0.05
  -21    7    7     -0.05      0.01
  -19    7    7      0.82     -0.05
  -17    7    7     -1.77     -0.02
  -15    7    7      2.38      0.01
  -13    7    7     -2.67      0.02
  -11    7    7      1.78      0.05
   -9    7    7     -2.31      0.06
   -7    7    7     -0.37      0.01
   -5    7    7     -1.02      0.03
   -3    7    7     -1.96     -0.05
   -1    7    7      0.64     -0.01
    1    7    7     -1.57     -0.06
    3    7    7      1.53      0.02
    5    7    7     -0.05     -0.03
    7    7    7      0.76      0.03
    9    7    7      0.70      0.00
   11    7    7     -0.68      0.02
   13    7    7      0.25      0.02
   15    7    7     -1.09      0.02
   17    7    7     -0.32      0.03
   19    7    7     -0.52      0.03
  -24    8    7     -0.30     -0.01
  -22    8    7     -0.68     -0.05
  -20    8    7      1.23     -0.04
  -18    8    7     -0.43     -0.06
  -16    8    7      0.97     -0.07
  -14    8    7     -0.82     -0.02
  -12    8    7     -0.75     -0.08
  -10    8    7     -1.28     -0.05
   -8    8    7     -1.71     -0.01
   -6    8    7     -1.47     -0.09
   -4    8    7     -1.25      0.07
   -2    8    7     -1.31     -0.06
    0    8    7     -0.38      0.07
    2    8    7     -0.79     -0.01
    4    8    7      0.34      0.01
    6    8    7     -0.23     -0.03
    8    8    7      0.95     -0.04
   10    8    7     -0.06     -0.05
   12    8    7      1.11     -0.03
  -48    0    8      2.62      0.10
  -46    0    8      2.48     -1.34
  -44    0    8      7.55      0.10
  -42    0    8      2.14     -1.30
  -40    0    8     11.32      0.02
  -38    0    8      1.96     -0.46
  -36    0    8     10.40     -0.05
  -34    0    8      5.67      0.11
  -32    0    8      4.50      0.00
  -30    0    8     16.82      0.02
  -28    0    8     -4.16      0.07
  -26    0    8     33.09     -0.17
  -24    0    8     -9.97      0.07
  -22    0    8     42.37     -0.10
  -20    0    8      0.54      0.09
  -18    0    8     30.90     -0.08
  -16    0    8     35.47      0.10
  -14    0    8      2.50     -0.14
  -12    0    8     72.87      0.02
  -10    0    8    -17.57     -0.02
   -8    0    8     74.38     -0.12
   -6    0    8     -9.96      0.24
   -4    0    8     35.60     -0.15
   -2    0    8     14.01      0.22
    0    0    8     -4.59     -0.05
    2    0    8     27.34     -0.04
    4    0    8    -14.80      0.06
    6    0    8     19.95     -0.08
    8    0    8     -3.20      0.07
   10    0    8      4.54      0.11
   12    0    8      7.45      0.01
   14    0    8     -3.85      0.12
   16    0    8      8.82     -0.02
   18    0    8     -2.70     -0.04
   20    0    8      4.68      0.00
   22    0    8      1.39      0.08
   24    0    8      0.00      0.01
   26    0    8      3.03      0.47
   28    0    8     -2.03     -0.07
   30    0    8      2.29      0.57
   32    0    8     -1.29     -0.22
  -47    1    8     -1.43     -0.06
  -45    1    8      0.08      0.23
  -43    1    8     -0.73      0.07
  -41    1    8     -1.95      0.05
  -39    1    8      2.06      0.13
  -37    1    8     -4.72     -0.03
  -35    1    8      5.26      0.03
  -33    1    8     -6.52      0.05
  -31    1    8      5.87     -0.03
  -29    1    8     -5.85      0.13
  -27    1    8      1.40      0.03
  -25    1    8     -0.70      0.11
  -23    1    8     -8.76      0.06
  -21    1    8     10.06      0.05
  -19    1    8    -20.38      0.02
  -17    1    8     20.57      0.02
  -15    1    8    -23.91      0.01
  -13    1    8     18.89     -0.02
  -11    1    8    -13.62      0.02
   -9    1    8      2.07     -0.04
   -7    1    8      2.99     -0.01
   -5    1    8    -15.51      0.03
   -3    1    8     11.78     -0.03
   -1    1    8    -18.41      0.11
    1    1    8      7.84      0.01
    3    1    8     -8.89      0.05
    5    1    8     -1.07     -0.01
    7    1    8     -0.22     -0.07
    9    1    8     -5.48     -0.09
   11    1    8      1.57     -0.03
   13    1    8     -3.34     -0.14
   15    1    8      0.01      0.07
   17    1    8      0.99     -0.14
   19    1    8     -1.02      0.00
   21    1    8      2.99     -0.14
   23    1    8     -0.59     -0.22
   25    1    8      2.14     -0.12
   27    1    8      0.88     -0.32
   29    1    8      0.67     -0.05
   31    1    8      1.85     -0.21
   33    1    8     -0.12      0.02
  -48    2    8     -1.71     -0.03
  -46    2    8     -2.85      0.05
  -44    2    8     -1.79     -0.13
  -42    2    8     -2.19     -0.13
  -40    2    8     -2.52     -0.08
  -38    2    8      0.71     -0.18
  -36    2    8     -4.74      0.03
  -34    2    8      2.18     -0.03
  -32    2    8     -5.66      0.05
  -30    2    8      0.09      0.08
  -28    2    8     -1.86      0.02
  -26    2    8     -3.65      0.02
  -24    2    8      4.49      0.04
  -22    2    8     -4.37     -0.02
  -20    2    8      6.02      0.05
  -18    2    8      2.82      0.03
  -16    2    8      0.30      0.00
  -14    2    8     15.62      0.00
  -12    2    8     -3.88     -0.03
  -10    2    8     21.70     -0.12
   -8    2    8      3.07      0.01
   -6    2    8     12.84     -0.16
   -4    2    8     16.92      0.07
   -2    2    8     -1.70     -0.07
    0    2    8     23.96      0.03
    2    2    8     -7.01      0.01
    4    2    8     18.39     -0.04
    6    2    8     -1.79      0.04
    8    2    8      7.26     -0.03
   10    2    8      4.40      0.06
   12    2    8     -0.32      0.02
   14    2    8      5.78      0.06
   16    2    8     -1.96      0.00
   18    2    8      3.77      0.03
   20    2    8     -0.82     -0.02
   22    2    8      1.58     -0.01
   24    2    8     -0.25      0.02
   26    2    8      0.82     -0.01
   28    2    8     -0.60      0.02
   30    2    8      0.96      0.01
   32    2    8     -0.58     -0.07
  -45    3    8      1.10     -0.01
  -43    3    8      3.46     -0.04
  -41    3    8      0.51     -0.06
  -39    3    8      2.94     -0.01
  -37    3    8      1.76     -0.08
  -35    3    8     -0.08      0.00
  -33    3    8      5.51     -0.03
  -31    3    8     -3.16     -0.08
  -29    3    8      8.21      0.02
  -27    3    8     -2.25     -0.12
  -25    3    8      4.94     -0.01
  -23    3    8      4.75     -0.07
  -21    3    8     -4.41     -0.07
  -19    3    8     13.85     -0.08
  -17    3    8    -11.43     -0.09
  -15    3    8     14.75     -0.21
  -13    3    8     -5.68     -0.13
  -11    3    8      1.74     -0.27
   -9    3    8     10.96     -0.25
   -7    3    8    -14.73     -0.13
   -5    3    8     22.66     -0.31
   -3    3    8    -17.79      0.03
   -1    3    8     17.89     -0.19
    1    3    8     -5.80      0.06
    3    3    8      2.91     -0.04
    5    3    8      6.96      0.00
    7    3    8     -7.92     -0.01
    9    3    8     10.01     -0.03
   11    3    8     -8.62     -0.05
   13    3    8      5.80      0.00
   15    3    8     -3.79     -0.05
   17    3    8      0.88      0.04
   19    3    8     -0.25     -0.01
   21    3    8     -1.72      0.05
   23    3    8     -0.13      0.02
   25    3    8     -2.00      0.02
   27    3    8     -0.94      0.03
   29    3    8     -1.22     -0.01
  -44    4    8     -1.20     -0.09
  -42    4    8      0.59      0.17
  -40    4    8     -1.41     -0.07
  -38    4    8      0.20      0.20
  -36    4    8     -1.10     -0.06
  -34    4    8     -0.72      0.10
  -32    4    8     -0.72     -0.06
  -30    4    8     -2.24      0.00
  -28    4    8     -0.31     -0.06
  -26    4    8     -4.14     -0.01
  -24    4    8      0.35     -0.02
  -22    4    8     -4.71      0.07
  -20    4    8      0.16      0.02
  -18    4    8     -2.05      0.11
  -16    4    8     -2.53      0.02
  -14    4    8      2.77      0.04
  -12    4    8     -6.55      0.01
  -10    4    8      5.65     -0.08
   -8    4    8     -7.62      0.03
   -6    4    8      3.71     -0.10
   -4    4    8     -3.50      0.05
   -2    4    8     -1.47     -0.01
    0    4    8      2.42      0.04
    2    4    8     -5.71      0.06
    4    4    8      5.07      0.03
    6    4    8     -6.49      0.05
    8    4    8      3.55      0.02
   10    4    8     -4.32      0.03
   12    4    8      0.69      0.01
   14    4    8     -1.03      0.01
   16    4    8     -1.32      0.00
   18    4    8      1.52      0.01
   20    4    8     -2.09     -0.01
   22    4    8      1.97      0.05
   24    4    8     -1.74     -0.01
   26    4    8      0.84      0.06
   28    4    8     -0.85      0.00
  -41    5    8      2.31      0.61
  -39    5    8     -0.46      0.57
  -37    5    8      0.93      0.75
  -35    5    8     -0.22      0.44
  -33    5    8     -1.42      0.43
  -31    5    8      2.37      0.16
  -29    5    8     -1.80      0.01
  -27    5    8      3.35     -0.04
  -25    5    8      0.01     -0.11
  -23    5    8      0.36     -0.06
  -21    5    8      1.86     -0.03
  -19    5    8     -3.66      0.01
  -17    5    8      2.03     -0.02
  -15    5    8     -4.48      0.00
  -13    5    8     -0.09     -0.05
  -11    5    8     -1.57     -0.06
   -9    5    8     -3.29     -0.02
   -7    5    8      1.64     -0.06
   -5    5    8     -4.34     -0.01
   -3    5    8      1.81     -0.01
   -1    5    8     -1.47     -0.06
    1    5    8     -0.84      0.01
    3    5    8      2.53     -0.07
    5    5    8     -3.27     -0.01
    7    5    8      3.42      0.00
    9    5    8     -3.18      0.00
   11    5    8      0.71      0.03
   13    5    8     -1.14      0.00
   15    5    8     -2.17     -0.04
   17    5    8      0.45     -0.04
   19    5    8     -2.26     -0.10
   21    5    8      0.20     -0.07
   23    5    8     -0.33     -0.06
   25    5    8     -0.72     -0.03
  -38    6    8     -2.10      0.09
  -36    6    8     -0.29     -0.01
  -34    6    8     -2.42      0.07
  -32    6    8      0.59      0.01
  -30    6    8      0.08      0.01
  -28    6    8     -0.02      0.01
  -26    6    8      2.99      0.01
  -24    6    8     -1.81      0.01
  -22    6    8      3.23      0.04
  -20    6    8     -1.95      0.02
  -18    6    8      0.64      0.00
  -16    6    8      0.59      0.02
  -14    6    8     -2.54     -0.07
  -12    6    8      3.18      0.03
  -10    6    8     -3.81     -0.04
   -8    6    8      3.03      0.11
   -6    6    8     -1.98      0.06
   -4    6    8      0.52      0.17
   -2    6    8      1.74      0.10
    0    6    8     -1.91      0.08
    2    6    8      4.41      0.08
    4    6    8     -2.66     -0.06
    6    6    8      4.18      0.05
    8    6    8     -1.95     -0.06
   10    6    8      1.92      0.03
   12    6    8     -0.95      0.01
   14    6    8     -0.14      0.03
   16    6    8     -0.46     -0.01
   18    6    8     -0.69      0.03
   20    6    8     -0.35     -0.06
   22    6    8     -0.19      0.01
  -33    7    8      0.28      0.04
  -31    7    8      0.83     -0.01
  -29    7    8      0.81      0.00
  -27    7    8      1.28     -0.05
  -25    7    8      0.13     -0.01
  -23    7    8      0.26     -0.01
  -21    7    8     -0.48      0.01
  -19    7    8     -0.89      0.03
  -17    7    8      0.17     -0.03
  -15    7    8     -0.75      0.03
  -13    7    8      0.87     -0.10
  -11    7    8     -0.32      0.03
   -9    7    8      0.02     -0.06
   -7    7    8     -0.82      0.03
   -5    7    8     -1.93      0.00
   -3    7    8     -1.17      0.02
   -1    7    8     -3.20     -0.03
    1    7    8      0.07     -0.01
    3    7    8     -2.40     -0.05
    5    7    8      1.93     -0.01
    7    7    8      0.36      0.03
    9    7    8      2.48      0.02
   11    7    8      3.17      0.08
   13    7    8      1.67      0.02
   15    7    8      3.74      0.02
   17    7    8      0.91      0.00
  -26    8    8     -1.61     -0.02
  -24    8    8      1.15      0.03
  -22    8    8     -0.61     -0.01
  -20    8    8      1.45      0.07
  -18    8    8      1.09      0.01
  -16    8    8      1.04      0.03
  -14    8    8      1.06      0.01
  -12    8    8     -0.42     -0.05
  -10    8    8     -0.61     -0.01
   -8    8    8     -1.22     -0.04
   -6    8    8     -1.00      0.01
   -4    8    8      0.55      0.02
   -2    8    8      0.88      0.03
    0    8    8      3.39      0.01
    2    8    8      2.77      0.00
    4    8    8      4.02     -0.06
    6    8    8      2.89     -0.04
    8    8    8      2.23     -0.08
   10    8    8      1.91     -0.03
  -49    1    9     -1.44      0.09
  -47    1    9     -1.73      0.11
  -45    1    9     -2.42     -0.11
  -43    1    9      0.30      0.22
  -41    1    9     -4.28     -0.10
  -39    1    9      3.75      0.06
  -37    1    9     -6.62      0.06
  -35    1    9      5.22     -0.11
  -33    1    9     -6.73      0.08
  -31    1    9      0.97     -0.09
  -29    1    9     -1.12     -0.01
  -27    1    9    -10.38     -0.06
  -25    1    9      9.88      0.01
  -23    1    9    -24.19     -0.14
  -21    1    9     16.70      0.07
  -19    1    9    -27.58     -0.16
  -17    1    9      5.78     -0.01
  -15    1    9    -11.13     -0.06
  -13    1    9    -20.66     -0.12
  -11    1    9     13.09     -0.06
   -9    1    9    -38.59     -0.08
   -7    1    9     20.11     -0.28
   -5    1    9    -29.60     -0.08
   -3    1    9      4.00     -0.53
   -1    1    9     -5.15     -0.31
    1    1    9    -14.97     -0.57
    3    1    9      9.97     -0.57
    5    1    9    -18.70     -0.37
    7    1    9      8.11     -0.44
    9    1    9    -10.06     -0.07
   11    1    9      0.03     -0.02
   13    1    9     -1.29      0.15
   15    1    9     -4.07      0.17
   17    1    9      1.61      0.20
   19    1    9     -3.37      0.04
   21    1    9      0.12      0.15
   23    1    9     -1.75     -0.07
   25    1    9     -1.95      0.07
   27    1    9     -1.48      0.02
   29    1    9     -2.20      0.03
   31    1    9     -1.60      0.10
  -48    2    9      1.28     -0.01
  -46    2    9     -1.55     -0.07
  -44    2    9      2.05     -0.08
  -42    2    9     -1.07      0.03
  -40    2    9      0.34     -0.03
  -38    2    9      0.75      0.05
  -36    2    9     -4.37      0.09
  -34    2    9      4.74     -0.03
  -32    2    9     -9.18      0.11
  -30    2    9      9.27     -0.07
  -28    2    9    -10.41      0.03
  -26    2    9      9.11     -0.04
  -24    2    9     -4.74      0.02
  -22    2    9     -0.86     -0.02
  -20    2    9      8.75      0.09
  -18    2    9    -17.24      0.00
  -16    2    9     22.01      0.11
  -14    2    9    -25.60      0.10
  -12    2    9     20.53      0.03
  -10    2    9    -14.93      0.15
   -8    2    9      1.76      0.04
   -6    2    9      6.10      0.02
   -4    2    9    -17.27      0.19
   -2    2    9     17.46     -0.13
    0    2    9    -19.99      0.31
    2    2    9     11.82     -0.12
    4    2    9     -9.14      0.27
    6    2    9      0.27      0.01
    8    2    9      1.57      0.14
   10    2    9     -4.93      0.07
   12    2    9      4.93      0.03
   14    2    9     -2.99      0.00
   16    2    9      2.81     -0.03
   18    2    9      0.14     -0.04
   20    2    9     -0.38     -0.03
   22    2    9      0.90      0.01
   24    2    9     -1.64     -0.01
   26    2    9      0.10      0.05
   28    2    9     -0.77      0.00
   30    2    9     -0.34      0.02
  -47    3    9      1.38      0.01
  -45    3    9     -0.88      0.02
  -43    3    9      2.94      0.01
  -41    3    9     -0.85     -0.02
  -39    3    9      2.54      0.03
  -37    3    9      0.51     -0.06
  -35    3    9     -0.11      0.03
  -33    3    9      2.07     -0.05
  -31    3    9     -2.45      0.01
  -29    3    9      2.90     -0.02
  -27    3    9     -2.51     -0.01
  -25    3    9      3.30      0.00
  -23    3    9     -1.34     -0.02
  -21    3    9      3.75      0.02
  -19    3    9     -1.09     -0.01
  -17    3    9      4.00      0.01
  -15    3    9     -1.62      0.01
  -13    3    9      3.02     -0.01
  -11    3    9     -0.51     -0.01
   -9    3    9     -0.06      0.02
   -7    3    9      3.06     -0.05
   -5    3    9     -3.87      0.09
   -3    3    9      6.16     -0.06
   -1    3    9     -5.27      0.10
    1    3    9      5.78     -0.05
    3    3    9     -3.21      0.01
    5    3    9      2.59     -0.03
    7    3    9     -0.05     -0.05
    9    3    9     -0.67     -0.01
   11    3    9      1.80     -0.03
   13    3    9     -2.12      0.00
   15    3    9      1.99      0.01
   17    3    9     -1.36     -0.03
   19    3    9      1.28      0.01
   21    3    9      0.22     -0.04
   23    3    9      0.43      0.01
   25    3    9      0.50     -0.01
   27    3    9     -0.07      0.05
   29    3    9     -0.37      0.00
  -44    4    9      1.18      0.04
  -42    4    9      2.20     -0.01
  -40    4    9     -1.29     -0.04
  -38    4    9      3.13      0.06
  -36    4    9     -1.80     -0.09
  -34    4    9      1.30      0.08
  -32    4    9      1.35     -0.06
  -30    4    9     -1.91      0.04
  -28    4    9      4.55     -0.03
  -26    4    9     -2.68      0.00
  -24    4    9      3.43     -0.03
  -22    4    9      1.36      0.00
  -20    4    9     -1.85      0.03
  -18    4    9      7.58     -0.03
  -16    4    9     -6.09      0.13
  -14    4    9      9.09     -0.11
  -12    4    9     -3.43      0.07
  -10    4    9      2.37     -0.14
   -8    4    9      5.39     -0.12
   -6    4    9     -6.73     -0.08
   -4    4    9     11.88     -0.14
   -2    4    9     -9.29     -0.03
    0    4    9      9.52      0.03
    2    4    9     -4.02     -0.04
    4    4    9      1.61      0.09
    6    4    9      2.72     -0.06
    8    4    9     -3.97     -0.03
   10    4    9      5.15     -0.04
   12    4    9     -4.19     -0.08
   14    4    9      2.78      0.00
   16    4    9     -1.71     -0.01
   18    4    9     -0.81      0.00
   20    4    9      0.12      0.04
   22    4    9     -1.93     -0.03
   24    4    9      0.44      0.00
   26    4    9     -0.64     -0.04
  -41    5    9      0.68      0.00
  -39    5    9      0.82      0.05
  -37    5    9      1.68      0.00
  -35    5    9     -0.49      0.07
  -33    5    9      1.78     -0.02
  -31    5    9     -1.55      0.02
  -29    5    9      0.27     -0.04
  -27    5    9     -0.16     -0.04
  -25    5    9     -1.96      0.02
  -23    5    9      2.61     -0.04
  -21    5    9     -2.94      0.10
  -19    5    9      2.99     -0.03
  -17    5    9     -1.11      0.12
  -15    5    9     -0.60     -0.07
  -13    5    9      2.86      0.04
  -11    5    9     -5.09     -0.10
   -9    5    9      5.63     -0.01
   -7    5    9     -6.16     -0.09
   -5    5    9      4.30      0.02
   -3    5    9     -2.62     -0.07
   -1    5    9      0.31      0.01
    1    5    9      3.02     -0.05
    3    5    9     -2.24     -0.06
    5    5    9      6.94      0.01
    7    5    9     -1.99     -0.07
    9    5    9      6.58      0.02
   11    5    9     -0.95     -0.01
   13    5    9      2.61      0.00
   15    5    9     -0.37      0.01
   17    5    9     -1.25      0.01
   19    5    9      0.30     -0.03
   21    5    9     -2.09      0.06
   23    5    9      0.99     -0.03
  -38    6    9     -0.80     -0.10
  -36    6    9      0.59      0.07
  -34    6    9      0.56     -0.11
  -32    6    9      0.40      0.02
  -30    6    9      1.70     -0.03
  -28    6    9     -0.24     -0.01
  -26    6    9      0.77      0.01
  -24    6    9     -0.43     -0.01
  -22    6    9     -1.08     -0.01
  -20    6    9      0.29     -0.02
  -18    6    9     -2.07     -0.05
  -16    6    9      0.93     -0.05
  -14    6    9     -2.06     -0.04
  -12    6    9      0.28     -0.04
  -10    6    9     -1.19      0.00
   -8    6    9     -1.10      0.02
   -6    6    9      0.12      0.06
   -4    6    9     -1.42      0.07
   -2    6    9      0.13      0.08
    0    6    9     -0.15      0.06
    2    6    9     -1.86      0.05
    4    6    9      1.31     -0.01
    6    6    9     -3.49      0.01
    8    6    9      1.19     -0.05
   10    6    9     -2.58      0.01
   12    6    9     -0.70     -0.01
   14    6    9     -0.50      0.03
   16    6    9     -2.53      0.04
   18    6    9      0.23      0.03
   20    6    9     -2.33      0.01
  -33    7    9     -0.93      0.00
  -31    7    9      0.77      0.02
  -29    7    9      0.10     -0.03
  -27    7    9     -0.84      0.02
  -25    7    9      1.76     -0.02
  -23    7    9     -2.31      0.01
  -21    7    9      2.25      0.02
  -19    7    9     -2.08      0.00
  -17    7    9      0.97     -0.02
  -15    7    9     -0.25     -0.02
  -13    7    9     -0.61     -0.09
  -11    7    9      1.92     -0.03
   -9    7    9     -0.92     -0.07
   -7    7    9      2.77      0.00
   -5    7    9     -0.22     -0.01
   -3    7    9      1.38      0.02
   -1    7    9      0.29     -0.01
    1    7    9     -0.80     -0.01
    3    7    9      0.36     -0.04
    5    7    9     -1.15     -0.03
    7    7    9      0.41     -0.05
    9    7    9      0.40      0.00
   11    7    9      0.32     -0.02
   13    7    9      1.36      0.01
   15    7    9     -0.05      0.00
  -26    8    9      1.15      0.00
  -24    8    9     -0.58     -0.01
  -22    8    9     -0.13      0.01
  -20    8    9     -0.11      0.03
  -18    8    9     -0.54      0.02
  -16    8    9      1.36      0.01
  -14    8    9      0.39      0.05
  -12    8    9      1.97     -0.02
  -10    8    9      1.32      0.05
   -8    8    9      1.40     -0.01
   -6    8    9      1.42     -0.01
   -4    8    9      0.70      0.01
   -2    8    9      1.26     -0.04
    0    8    9      0.10      0.03
    2    8    9      1.29      0.00
    4    8    9     -0.57      0.04
    6    8    9      1.13      0.02
    8    8    9     -0.91      0.04
  -50    0   10     -2.10      0.16
  -48    0   10     -5.89     -0.19
  -46    0   10     -4.40     -0.05
  -44    0   10     -6.39      0.00
  -42    0   10     -8.20     -0.30
  -40    0   10     -2.05     -0.02
  -38    0   10    -13.24     -0.17
  -36    0   10      3.79     -0.12
  -34    0   10    -17.32      0.11
  -32    0   10      4.20     -0.05
  -30    0   10    -16.13      0.11
  -28    0   10     -5.84      0.01
  -26    0   10     -4.91     -0.07
  -24    0   10    -25.76     -0.12
  -22    0   10     12.64     -0.11
  -20    0   10    -44.71     -0.22
  -18    0   10     19.07     -0.04
  -16    0   10    -43.54     -0.07
  -14    0   10      1.70     -0.04
  -12    0   10    -15.84      0.09
  -10    0   10    -24.25     -0.03
   -8    0   10     16.21      0.00
   -6    0   10    -30.53      0.11
   -4    0   10     24.54     -0.14
   -2    0   10    -12.57      0.22
    0    0   10      9.46     -0.06
    2    0   10      7.93      0.07
    4    0   10     -5.80      0.09
    6    0   10     13.69     -0.14
    8    0   10     -7.55      0.11
   10    0   10      7.18     -0.07
   12    0   10     -1.54      0.07
   14    0   10     -0.79      0.11
   16    0   10      2.95      0.03
   18    0   10     -3.48     -0.10
   20    0   10      3.49     -0.14
   22    0   10     -1.40     -0.62
   24    0   10      1.68     -0.44
   26    0   10      0.73     -0.81
   28    0   10     -0.41     -0.50
   30    0   10      0.40     -0.46
  -49    1   10      0.20      0.20
  -47    1   10     -1.29     -0.23
  -45    1   10      1.85      0.20
  -43    1   10     -2.07     -0.23
  -41    1   10      2.59      0.09
  -39    1   10     -1.04     -0.09
  -37    1   10      0.28      0.03
  -35    1   10      2.67      0.00
  -33    1   10     -4.47      0.05
  -31    1   10      8.46     -0.02
  -29    1   10     -8.71      0.05
  -27    1   10     13.59     -0.05
  -25    1   10     -9.19      0.04
  -23    1   10     12.60     -0.06
  -21    1   10     -3.32      0.04
  -19    1   10      1.89     -0.09
  -17    1   10      8.32      0.05
  -15    1   10    -12.19     -0.07
  -13    1   10     18.52      0.00
  -11    1   10    -16.59      0.04
   -9    1   10     18.25     -0.06
   -7    1   10     -7.49      0.06
   -5    1   10      7.83     -0.07
   -3    1   10      4.41     -0.05
   -1    1   10     -2.03     -0.03
    1    1   10      8.36     -0.10
    3    1   10     -3.24      0.03
    5    1   10      4.85      0.00
    7    1   10      1.15      0.06
    9    1   10     -0.08      0.05
   11    1   10      3.75      0.05
   13    1   10     -2.75      0.00
   15    1   10      2.43      0.03
   17    1   10     -2.43      0.01
   19    1   10     -0.11      0.05
   21    1   10     -0.46      0.15
   23    1   10     -1.80      0.06
   25    1   10      0.59      0.29
   27    1   10     -2.33      0.05
   29    1   10      0.14      0.29
  -48    2   10      3.30     -0.04
  -46    2   10      0.89      0.14
  -44    2   10      3.91     -0.02
  -42    2   10     -0.55      0.16
  -40    2   10      2.48      0.03
  -38    2   10      0.16      0.04
  -36    2   10     -0.15      0.05
  -34    2   10      3.22      0.01
  -32    2   10     -2.14      0.01
  -30    2   10      4.48      0.10
  -28    2   10     -1.65     -0.02
  -26    2   10      0.52      0.08
  -24    2   10      1.90     -0.02
  -22    2   10     -6.54     -0.03
  -20    2   10      4.15     -0.03
  -18    2   10     -9.51     -0.03
  -16    2   10     -2.16     -0.01
  -14    2   10     -3.65      0.07
  -12    2   10    -15.57      0.03
  -10    2   10      5.37      0.06
   -8    2   10    -23.24      0.06
   -6    2   10      6.51     -0.07
   -4    2   10    -17.00      0.06
   -2    2   10     -2.15     -0.12
    0    2   10     -4.23      0.02
    2    2   10    -10.92     -0.03
    4    2   10      3.40     -0.07
    6    2   10    -11.74      0.04
    8    2   10      3.24     -0.15
   10    2   10     -6.56      0.03
   12    2   10     -0.01     -0.10
   14    2   10     -1.63      0.03
   16    2   10     -1.86      0.01
   18    2   10      0.07      0.05
   20    2   10     -1.23      0.03
   22    2   10     -0.31      0.01
   24    2   10     -0.09     -0.02
   26    2   10     -0.56     -0.04
   28    2   10     -0.19      0.00
  -47    3   10     -1.67      0.02
  -45    3   10     -2.40      0.07
  -43    3   10     -1.02      0.00
  -41    3   10     -3.94      0.04
  -39    3   10      0.07     -0.03
  -37    3   10     -4.11     -0.07
  -35    3   10     -1.51     -0.02
  -33    3   10     -1.19     -0.08
  -31    3   10     -6.33     -0.03
  -29    3   10      3.78      0.02
  -27    3   10    -10.63     -0.03
  -25    3   10      6.17      0.06
  -23    3   10     -8.87      0.06
  -21    3   10      0.59      0.02
  -19    3   10      1.19      0.17
  -17    3   10    -11.53      0.11
  -15    3   10     12.81      0.15
  -13    3   10    -18.71      0.29
  -11    3   10     13.74      0.07
   -9    3   10    -11.48      0.32
   -7    3   10      0.88      0.10
   -5    3   10      4.00      0.14
   -3    3   10    -13.37      0.17
   -1    3   10     13.06     -0.02
    1    3   10    -15.69      0.16
    3    3   10     10.39     -0.03
    5    3   10     -7.22      0.09
    7    3   10      2.55      0.02
    9    3   10      1.42      0.05
   11    3   10     -2.87      0.01
   13    3   10      4.19      0.06
   15    3   10     -3.37     -0.06
   17    3   10      3.19      0.04
   19    3   10     -0.72     -0.11
   21    3   10      2.28      0.01
   23    3   10      1.35     -0.08
   25    3   10      2.20      0.01
   27    3   10      1.01      0.01
  -44    4   10      0.04     -0.01
  -42    4   10      1.16     -0.06
  -40    4   10     -0.28     -0.06
  -38    4   10      1.39      0.01
  -36    4   10     -0.34     -0.03
  -34    4   10      1.72      0.06
  -32    4   10      0.27      0.04
  -30    4   10      2.25      0.05
  -28    4   10      1.76      0.07
  -26    4   10      1.49     -0.01
  -24    4   10      3.64      0.03
  -22    4   10     -1.23     -0.08
  -20    4   10      4.74     -0.04
  -18    4   10     -3.20     -0.05
  -16    4   10      3.80     -0.08
  -14    4   10     -1.05      0.03
  -12    4   10      0.39     -0.05
  -10    4   10      4.22      0.03
   -8    4   10     -3.86      0.03
   -6    4   10      7.72     -0.04
   -4    4   10     -5.68      0.06
   -2    4   10      6.41     -0.07
    0    4   10     -3.48      0.04
    2    4   10      2.19     -0.05
    4    4   10      0.68      0.01
    6    4   10     -1.39     -0.03
    8    4   10      3.46      0.00
   10    4   10     -2.83     -0.03
   12    4   10      3.58      0.01
   14    4   10     -2.37     -0.02
   16    4   10      1.94      0.02
   18    4   10     -0.69     -0.01
   20    4   10      0.15      0.01
   22    4   10      0.82     -0.01
   24    4   10     -0.62     -0.04
   26    4   10      0.99      0.00
  -43    5   10     -0.12     -0.13
  -41    5   10      0.72     -0.51
  -39    5   10     -0.12     -0.28
  -37    5   10      2.67     -0.37
  -35    5   10     -0.15     -0.20
  -33    5   10      0.86     -0.12
  -31    5   10      0.37      0.02
  -29    5   10     -2.73      0.03
  -27    5   10      1.56      0.11
  -25    5   10     -3.45      0.07
  -23    5   10      2.09      0.03
  -21    5   10     -0.35      0.06
  -19    5   10      0.60     -0.02
  -17    5   10      3.47      0.04
  -15    5   10     -1.76      0.00
  -13    5   10      4.30      0.02
  -11    5   10     -1.90     -0.04
   -9    5   10      0.99      0.04
   -7    5   10      0.85     -0.11
   -5    5   10     -3.52      0.10
   -3    5   10      3.31     -0.05
   -1    5   10     -4.66      0.10
    1    5   10      2.85      0.09
    3    5   10     -1.42      0.00
    5    5   10      0.65      0.11
    7    5   10      2.55     -0.06
    9    5   10     -0.52      0.03
   11    5   10      3.45     -0.02
   13    5   10      0.25      0.00
   15    5   10      1.33      0.04
   17    5   10      1.51      0.03
   19    5   10     -0.77      0.05
   21    5   10      1.53      0.03
   23    5   10     -0.87      0.01
  -38    6   10      0.39      0.01
  -36    6   10      1.18     -0.07
  -34    6   10     -2.03      0.02
  -32    6   10      0.86     -0.05
  -30    6   10     -3.39      0.02
  -28    6   10     -0.36     -0.04
  -26    6   10     -1.07      0.01
  -24    6   10     -2.04     -0.08
  -22    6   10      2.55      0.01
  -20    6   10     -3.18     -0.06
  -18    6   10      3.44      0.03
  -16    6   10     -2.40      0.00
  -14    6   10      0.99      0.00
  -12    6   10      0.31      0.01
  -10    6   10     -2.28     -0.07
   -8    6   10      2.59     -0.05
   -6    6   10     -3.83     -0.12
   -4    6   10      2.25     -0.02
   -2    6   10     -2.81     -0.08
    0    6   10     -0.05      0.04
    2    6   10     -0.20      0.01
    4    6   10     -1.94      0.01
    6    6   10      1.88      0.03
    8    6   10     -2.18     -0.04
   10    6   10      2.06     -0.02
   12    6   10     -1.31     -0.01
   14    6   10      0.87     -0.05
   16    6   10     -0.46      0.05
   18    6   10     -0.23     -0.02
  -33    7   10      0.49     -0.07
  -31    7   10     -0.49      0.01
  -29    7   10      0.21      0.02
  -27    7   10      0.10      0.05
  -25    7   10      0.33      0.04
  -23    7   10      0.77     -0.02
  -21    7   10      0.43      0.03
  -19    7   10      0.23     -0.05
  -17    7   10      0.14      0.06
  -15    7   10     -0.56     -0.01
  -13    7   10      0.09      0.07
  -11    7   10     -0.44      0.02
   -9    7   10      0.85      0.03
   -7    7   10     -0.14     -0.01
   -5    7   10      1.38      0.02
   -3    7   10     -0.43      0.00
   -1    7   10      0.02      0.02
    1    7   10     -0.74      0.03
    3    7   10     -2.88     -0.01
    5    7   10     -0.84      0.01
    7    7   10     -4.77     -0.04
    9    7   10     -1.30     -0.02
   11    7   10     -4.05     -0.03
   13    7   10     -1.89      0.01
  -26    8   10     -0.17      0.00
  -24    8   10     -0.28     -0.02
  -22    8   10     -1.30     -0.05
  -20    8   10     -0.80      0.00
  -18    8   10     -0.79     -0.05
  -16    8   10     -0.08      0.04
  -14    8   10      1.47      0.02
  -12    8   10      1.48      0.04
  -10    8   10      2.80      0.06
   -8    8   10      1.45     -0.01
   -6    8   10      1.07      0.03
   -4    8   10     -0.41     -0.05
   -2    8   10     -1.93      0.01
    0    8   10     -1.51     -0.01
    2    8   10     -2.91      0.03
    4    8   10     -0.93      0.05
    6    8   10     -1.56      0.05
  -49    1   11      2.64     -0.02
  -47    1   11     -0.36     -0.04
  -45    1   11      2.94     -0.20
  -43    1   11     -0.83      0.14
  -41    1   11      0.88     -0.24
  -39    1   11      2.14      0.11
  -37    1   11     -3.64     -0.06
  -35    1   11      8.23     -0.01
  -33    1   11     -8.22      0.05
  -31    1   11     12.75      0.01
  -29    1   11     -8.43      0.01
  -27    1   11      9.67      0.08
  -25    1   11      0.57      0.00
  -23    1   11     -2.98      0.02
  -21    1   11     17.27      0.06
  -19    1   11    -16.53     -0.04
  -17    1   11     27.73      0.04
  -15    1   11    -15.54      0.04
  -13    1   11     18.03      0.00
  -11    1   11      3.10      0.19
   -9    1   11     -4.58      0.21
   -7    1   11     21.62      0.27
   -5    1   11    -17.31      0.69
   -3    1   11     22.40      0.33
   -1    1   11    -10.60      1.02
    1    1   11      9.06      0.37
    3    1   11      3.13      0.80
    5    1   11     -2.50      0.28
    7    1   11      9.35      0.26
    9    1   11     -4.61      0.05
   11    1   11      6.39     -0.08
   13    1   11     -1.08     -0.10
   15    1   11      0.98     -0.07
   17    1   11      2.06     -0.04
   19    1   11     -1.38     -0.01
   21    1   11      2.46      0.05
   23    1   11     -0.31     -0.04
   25    1   11      1.27      0.00
   27    1   11      1.05     -0.02
   29    1   11      0.25     -0.08
  -48    2   11      0.40      0.10
  -46    2   11     -2.14      0.04
  -44    2   11      2.26      0.06
  -42    2   11     -4.01      0.03
  -40    2   11      4.98     -0.02
  -38    2   11     -3.84      0.00
  -36    2   11      4.69      0.01
  -34    2   11     -0.47     -0.02
  -32    2   11     -0.90      0.06
  -30    2   11      5.95      0.05
  -28    2   11     -9.43     -0.01
  -26    2   11     13.14      0.16
  -24    2   11    -14.80     -0.11
  -22    2   11     14.77      0.13
  -20    2   11    -10.11     -0.09
  -18    2   11      5.07     -0.01
  -16    2   11      4.98     -0.08
  -14    2   11    -10.62     -0.03
  -12    2   11     18.81     -0.21
  -10    2   11    -17.52      0.06
   -8    2   11     18.07     -0.31
   -6    2   11     -9.05      0.07
   -4    2   11      4.83     -0.23
   -2    2   11      4.68     -0.06
    0    2   11     -6.37     -0.07
    2    2   11     10.55     -0.17
    4    2   11     -7.33      0.02
    6    2   11      6.73     -0.13
    8    2   11     -2.73      0.04
   10    2   11      0.24     -0.03
   12    2   11      0.52      0.06
   14    2   11     -2.83      0.00
   16    2   11      0.92      0.07
   18    2   11     -1.76     -0.03
   20    2   11      0.10      0.03
   22    2   11      0.29     -0.07
   24    2   11     -0.50     -0.02
   26    2   11      0.65     -0.04
   28    2   11     -0.36     -0.03
  -47    3   11     -1.79     -0.03
  -45    3   11     -1.62      0.03
  -43    3   11     -0.40     -0.06
  -41    3   11     -3.36      0.06
  -39    3   11      1.26     -0.02
  -37    3   11     -3.18      0.04
  -35    3   11      1.97      0.00
  -33    3   11     -1.26      0.01
  -31    3   11      1.50     -0.01
  -29    3   11      0.15     -0.01
  -27    3   11      0.52     -0.04
  -25    3   11     -0.04     -0.02
  -23    3   11     -0.19     -0.07
  -21    3   11     -0.32      0.03
  -19    3   11     -0.87     -0.08
  -17    3   11      1.30      0.06
  -15    3   11     -2.48     -0.02
  -13    3   11      4.22      0.01
  -11    3   11     -4.17      0.01
   -9    3   11      5.33     -0.07
   -7    3   11     -3.41     -0.06
   -5    3   11      2.90     -0.05
   -3    3   11      0.03     -0.11
   -1    3   11     -0.98      0.06
    1    3   11      3.14     -0.07
    3    3   11     -3.05      0.13
    5    3   11      3.75     -0.03
    7    3   11     -2.33      0.04
    9    3   11      2.42     -0.04
   11    3   11     -0.31     -0.07
   13    3   11      0.42     -0.03
   15    3   11      0.83     -0.05
   17    3   11     -1.03      0.01
   19    3   11      0.24      0.04
   21    3   11     -0.99      0.02
   23    3   11     -0.60      0.05
   25    3   11     -0.01     -0.01
  -46    4   11     -1.62     -0.04
  -44    4   11     -0.46      0.06
  -42    4   11     -0.36     -0.06
  -40    4   11     -1.62      0.03
  -38    4   11      2.13     -0.03
  -36    4   11     -3.03     -0.03
  -34    4   11      2.15     -0.01
  -32    4   11     -2.10     -0.02
  -30    4   11     -1.34     -0.05
  -28    4   11      1.22      0.01
  -26    4   11     -5.37     -0.05
  -24    4   11      3.32     -0.06
  -22    4   11     -5.57      0.01
  -20    4   11      0.47     -0.13
  -18    4   11     -0.02      0.05
  -16    4   11     -6.24     -0.01
  -14    4   11      7.08      0.04
  -12    4   11    -10.35      0.13
  -10    4   11      7.90      0.02
   -8    4   11     -6.70     -0.05
   -6    4   11      0.76      0.01
   -4    4   11      1.74     -0.39
   -2    4   11     -6.79     -0.03
    0    4   11      7.21     -0.41
    2    4   11     -7.83     -0.06
    4    4   11      6.05     -0.11
    6    4   11     -3.52     -0.02
    8    4   11      1.45      0.10
   10    4   11      1.00      0.01
   12    4   11     -1.52      0.04
   14    4   11      2.78     -0.01
   16    4   11     -1.23     -0.06
   18    4   11      2.00     -0.03
   20    4   11      0.05     -0.03
   22    4   11      0.59      0.01
   24    4   11      0.06      0.02
  -43    5   11     -0.59     -0.03
  -41    5   11     -1.13      0.01
  -39    5   11     -0.13     -0.06
  -37    5   11     -0.13      0.02
  -35    5   11     -0.13      0.00
  -33    5   11      2.20      0.07
  -31    5   11     -0.85      0.06
  -29    5   11      2.89      0.08
  -27    5   11     -0.94      0.04
  -25    5   11      0.29      0.03
  -23    5   11      0.96     -0.02
  -21    5   11     -3.38      0.00
  -19    5   11      3.63     -0.04
  -17    5   11     -4.45      0.05
  -15    5   11      3.73      0.01
  -13    5   11     -1.72      0.07
  -11    5   11      0.02      0.07
   -9    5   11      2.72      0.00
   -7    5   11     -4.55      0.06
   -5    5   11      5.33     -0.03
   -3    5   11     -6.47      0.00
   -1    5   11      3.94      0.05
    1    5   11     -5.41     -0.02
    3    5   11     -0.03      0.08
    5    5   11     -2.91      0.02
    7    5   11     -2.82      0.03
    9    5   11     -0.06      0.04
   11    5   11     -2.50      0.00
   13    5   11      1.81      0.00
   15    5   11     -0.81      0.01
   17    5   11      1.38     -0.04
   19    5   11     -0.12     -0.01
   21    5   11     -0.32     -0.03
  -38    6   11     -0.64     -0.02
  -36    6   11      0.15      0.05
  -34    6   11     -0.92     -0.04
  -32    6   11     -0.57      0.01
  -30    6   11      0.17     -0.02
  -28    6   11     -0.71     -0.05
  -26    6   11      1.57      0.00
  -24    6   11     -0.58     -0.06
  -22    6   11      1.86      0.01
  -20    6   11     -0.50     -0.01
  -18    6   11      1.12      0.03
  -16    6   11      0.16      0.01
  -14    6   11      0.31      0.04
  -12    6   11      0.93     -0.03
  -10    6   11      0.26     -0.01
   -8    6   11      0.37     -0.09
   -6    6   11      1.29     -0.07
   -4    6   11     -0.65     -0.08
   -2    6   11      2.40     -0.08
    0    6   11      0.32      0.00
    2    6   11      1.87     -0.03
    4    6   11      2.98      0.07
    6    6   11     -0.15      0.01
    8    6   11      4.48      0.04
   10    6   11     -1.25     -0.01
   12    6   11      3.51     -0.03
   14    6   11     -0.22     -0.05
   16    6   11      1.45     -0.02
   18    6   11      1.07     -0.04
  -33    7   11     -0.90      0.00
  -31    7   11      1.40      0.01
  -29    7   11     -1.19      0.01
  -27    7   11      0.77      0.05
  -25    7   11     -0.23      0.00
  -23    7   11     -1.11      0.02
  -21    7   11      1.34      0.02
  -19    7   11     -2.19      0.00
  -17    7   11      2.04      0.06
  -15    7   11     -1.62      0.03
  -13    7   11      0.82      0.05
  -11    7   11     -0.39      0.04
   -9    7   11     -1.30      0.00
   -7    7   11      0.73      0.02
   -5    7   11     -1.90     -0.02
   -3    7   11      1.27      0.03
   -1    7   11     -0.55      0.03
    1    7   11      0.45      0.05
    3    7   11      0.47      0.06
    5    7   11     -1.33      0.03
    7    7   11     -0.07      0.03
    9    7   11     -2.03     -0.02
   11    7   11     -0.76     -0.02
   13    7   11     -0.92     -0.03
  -26    8   11      1.71      0.04
  -24    8   11     -0.54      0.03
  -22    8   11      2.07      0.04
  -20    8   11     -1.09      0.03
  -18    8   11      0.35      0.03
  -16    8   11     -1.46      0.03
  -14    8   11     -1.17      0.05
  -12    8   11     -1.39      0.00
  -10    8   11     -1.30      0.07
   -8    8   11     -1.17     -0.01
   -6    8   11     -1.20      0.06
   -4    8   11     -1.09     -0.02
   -2    8   11     -1.41      0.01
    0    8   11     -1.16     -0.04
    2    8   11     -1.18     -0.02
    4    8   11     -1.15     -0.03
  -50    0   12      5.62      0.60
  -48    0   12      3.07     -0.01
  -46    0   12      8.99      0.59
  -44    0   12      1.54      0.18
  -42    0   12      9.63      0.28
  -40    0   12      2.78      0.18
  -38    0   12      5.16      0.03
  -36    0   12     10.07     -0.07
  -34    0   12     -2.89     -0.01
  -32    0   12     20.68     -0.16
  -30    0   12     -9.79      0.08
  -28    0   12     26.24      0.04
  -26    0   12     -8.40      0.23
  -24    0   12     18.36      0.14
  -22    0   12      7.13      0.33
  -20    0   12     -1.69      0.02
  -18    0   12     28.98      0.24
  -16    0   12    -18.67     -0.02
  -14    0   12     34.86     -0.03
  -12    0   12    -17.50      0.14
  -10    0   12     14.59     -0.24
   -8    0   12     -2.33      0.17
   -6    0   12    -12.50     -0.19
   -4    0   12      8.44     -0.05
   -2    0   12    -21.53      0.02
    0    0   12      5.41     -0.19
    2    0   12    -11.58      0.12
    4    0   12     -3.86     -0.11
    6    0   12      1.07     -0.01
    8    0   12     -8.66     -0.07
   10    0   12      5.65     -0.16
   12    0   12     -7.00     -0.14
   14    0   12      2.70     -0.06
   16    0   12     -3.45      0.08
   18    0   12     -2.25      0.30
   20    0   12     -1.36      0.70
   22    0   12     -4.13      0.56
   24    0   12     -0.28      1.07
   26    0   12     -2.31      0.47
   28    0   12      0.81      0.73
  -51    1   12      0.53     -0.04
  -49    1   12      0.66     -0.10
  -47    1   12     -0.28      0.01
  -45    1   12      1.11      0.02
  -43    1   12     -3.07      0.06
  -41    1   12      2.88      0.03
  -39    1   12     -5.88      0.02
  -37    1   12      4.56     -0.05
  -35    1   12     -5.96     -0.09
  -33    1   12      3.10     -0.06
  -31    1   12     -2.46     -0.13
  -29    1   12     -3.08     -0.03
  -27    1   12      3.75     -0.04
  -25    1   12    -11.36     -0.03
  -23    1   12     10.06      0.06
  -21    1   12    -15.51     -0.01
  -19    1   12     10.90      0.05
  -17    1   12    -11.04      0.01
  -15    1   12      2.89      0.00
  -13    1   12     -1.27     -0.04
  -11    1   12     -7.70      0.03
   -9    1   12      5.28     -0.11
   -7    1   12    -10.35      0.11
   -5    1   12      4.38     -0.06
   -3    1   12     -4.19      0.10
   -1    1   12     -0.48      0.04
    1    1   12      1.89      0.00
    3    1   12     -3.62      0.03
    5    1   12      2.46     -0.04
    7    1   12     -2.77     -0.03
    9    1   12      0.26      0.01
   11    1   12      0.19     -0.01
   13    1   12     -1.12      0.03
   15    1   12      2.00      0.06
   17    1   12     -1.30     -0.03
   19    1   12      1.55      0.04
   21    1   12     -0.55     -0.10
   23    1   12      0.56     -0.04
   25    1   12      0.73     -0.10
   27    1   12      0.38     -0.09
  -50    2   12     -1.71     -0.05
  -48    2   12     -2.20      0.05
  -46    2   12     -2.08      0.02
  -44    2   12     -0.38     -0.02
  -42    2   12     -2.08      0.10
  -40    2   12      1.12     -0.03
  -38    2   12     -1.46      0.05
  -36    2   12     -0.18     -0.04
  -34    2   12      0.38     -0.03
  -32    2   12     -3.09     -0.10
  -30    2   12      2.80     -0.01
  -28    2   12     -4.17     -0.11
  -26    2   12      2.84      0.06
  -24    2   12     -0.34     -0.01
  -22    2   12     -1.82      0.04
  -20    2   12      7.89      0.04
  -18    2   12     -7.33     -0.01
  -16    2   12     13.51     -0.01
  -14    2   12     -5.78      0.02
  -12    2   12      9.12     -0.04
  -10    2   12      3.94      0.09
   -8    2   12     -1.97      0.03
   -6    2   12     12.97      0.07
   -4    2   12     -8.52      0.10
   -2    2   12     13.39     -0.05
    0    2   12     -5.93      0.11
    2    2   12      6.89     -0.07
    4    2   12      0.14      0.08
    6    2   12      0.38      0.03
    8    2   12      3.34      0.03
   10    2   12     -1.99      0.04
   12    2   12      2.65     -0.03
   14    2   12     -1.05     -0.07
   16    2   12      0.57     -0.03
   18    2   12      0.09     -0.10
   20    2   12     -0.26      0.04
   22    2   12     -0.10      0.00
   24    2   12      0.51      0.08
   26    2   12     -0.50      0.05
  -49    3   12      1.33     -0.05
  -47    3   12     -0.09     -0.04
  -45    3   12      1.73      0.02
  -43    3   12      1.34      0.04
  -41    3   12      0.22      0.12
  -39    3   12      4.19      0.18
  -37    3   12     -1.70      0.06
  -35    3   12      5.79      0.28
  -33    3   12     -1.00     -0.07
  -31    3   12      3.21      0.23
  -29    3   12      3.44     -0.06
  -27    3   12     -3.27      0.07
  -25    3   12      9.45      0.00
  -23    3   12     -8.84      0.01
  -21    3   12     11.30     -0.07
  -19    3   12     -6.73      0.06
  -17    3   12      3.75     -0.13
  -15    3   12      4.08      0.03
  -13    3   12     -9.33      0.00
  -11    3   12     14.43     -0.10
   -9    3   12    -15.54      0.15
   -7    3   12     14.11     -0.15
   -5    3   12     -9.01      0.11
   -3    3   12      4.06     -0.04
   -1    3   12      2.02     -0.04
    1    3   12     -5.63      0.06
    3    3   12      7.02     -0.08
    5    3   12     -7.82      0.03
    7    3   12      4.99     -0.05
    9    3   12     -3.92     -0.03
   11    3   12      0.91     -0.01
   13    3   12      0.11     -0.01
   15    3   12     -1.81      0.02
   17    3   12      0.51      0.03
   19    3   12     -2.49      0.03
   21    3   12     -1.24      0.04
   23    3   12     -1.78     -0.03
   25    3   12     -1.64      0.02
  -46    4   12     -0.58     -0.02
  -44    4   12     -0.49      0.10
  -42    4   12     -0.28     -0.04
  -40    4   12     -0.68      0.06
  -38    4   12      0.45     -0.05
  -36    4   12     -1.42      0.00
  -34    4   12      0.95     -0.04
  -32    4   12     -3.16     -0.05
  -30    4   12      0.95     -0.02
  -28    4   12     -4.20     -0.07
  -26    4   12      0.58      0.00
  -24    4   12     -2.38     -0.01
  -22    4   12     -0.77      0.01
  -20    4   12      1.67      0.04
  -18    4   12     -3.45      0.03
  -16    4   12      4.75      0.00
  -14    4   12     -5.61      0.08
  -12    4   12      4.40     -0.06
  -10    4   12     -4.42      0.09
   -8    4   12      1.07     -0.05
   -6    4   12     -0.11      0.02
   -4    4   12     -2.65      0.01
   -2    4   12      3.63     -0.06
    0    4   12     -4.25      0.03
    2    4   12      4.06     -0.08
    4    4   12     -3.25      0.05
    6    4   12      1.94     -0.06
    8    4   12     -1.02      0.06
   10    4   12     -0.61     -0.02
   12    4   12      0.82      0.02
   14    4   12     -2.14     -0.01
   16    4   12      1.40     -0.02
   18    4   12     -2.11     -0.02
   20    4   12      0.84     -0.01
   22    4   12     -1.06     -0.02
  -43    5   12     -0.57      0.13
  -41    5   12     -1.61      0.04
  -39    5   12     -2.65      0.12
  -37    5   12     -0.36      0.09
  -35    5   12     -2.85      0.01
  -33    5   12      1.33      0.05
  -31    5   12     -0.72     -0.04
  -29    5   12      0.65     -0.03
  -27    5   12      1.56     -0.01
  -25    5   12     -2.01     -0.06
  -23    5   12      2.25     -0.02
  -21    5   12     -3.27     -0.04
  -19    5   12      0.97     -0.03
  -17    5   12     -0.83     -0.03
  -15    5   12     -1.46      0.07
  -13    5   12      3.25     -0.05
  -11    5   12     -2.44      0.18
   -9    5   12      4.47     -0.06
   -7    5   12      0.06      0.09
   -5    5   12      1.37     -0.03
   -3    5   12      3.95     -0.10
   -1    5   12     -2.58     -0.01
    1    5   12      5.01     -0.13
    3    5   12     -3.55      0.00
    5    5   12      2.27     -0.01
    7    5   12     -1.62      0.01
    9    5   12     -1.25      0.04
   11    5   12      0.35      0.04
   13    5   12     -2.45     -0.01
   15    5   12      0.48      0.05
   17    5   12     -1.18     -0.03
   19    5   12     -0.50      0.05
  -40    6   12     -0.80      0.05
  -38    6   12      1.72     -0.04
  -36    6   12      0.88      0.02
  -34    6   12      1.76     -0.05
  -32    6   12      3.26      0.01
  -30    6   12     -0.25     -0.04
  -28    6   12      3.25      0.03
  -26    6   12     -1.87      0.00
  -24    6   12      0.60      0.00
  -22    6   12     -0.64      0.03
  -20    6   12     -2.19     -0.06
  -18    6   12      2.01      0.05
  -16    6   12     -2.97     -0.05
  -14    6   12      2.82      0.07
  -12    6   12     -1.23     -0.01
  -10    6   12      1.10      0.10
   -8    6   12      1.95     -0.01
   -6    6   12     -1.22      0.05
   -4    6   12      4.22     -0.03
   -2    6   12     -2.36     -0.04
    0    6   12      3.87      0.00
    2    6   12     -2.03     -0.05
    4    6   12      1.72      0.04
    6    6   12     -0.88      0.00
    8    6   12     -0.06      0.03
   10    6   12      0.09      0.00
   12    6   12     -0.41      0.01
   14    6   12      0.33     -0.03
   16    6   12      0.07      0.00
  -33    7   12     -0.87      0.01
  -31    7   12     -0.90     -0.04
  -29    7   12     -1.12     -0.03
  -27    7   12     -0.35     -0.03
  -25    7   12     -1.37      0.01
  -23    7   12      0.49      0.01
  -21    7   12     -0.88      0.05
  -19    7   12      0.85     -0.02
  -17    7   12     -0.28      0.03
  -15    7   12      0.64     -0.06
  -13    7   12     -0.30      0.03
  -11    7   12      0.38     -0.03
   -9    7   12      0.30      0.05
   -7    7   12      0.14      0.00
   -5    7   12      2.52      0.04
   -3    7   12      0.11     -0.01
   -1    7   12      4.53      0.01
    1    7   12      1.02      0.01
    3    7   12      4.08      0.00
    5    7   12      2.54      0.02
    7    7   12      1.84      0.00
    9    7   12      2.96     -0.01
   11    7   12      0.30     -0.01
  -26    8   12      1.05      0.05
  -24    8   12      0.64     -0.03
  -22    8   12      0.52      0.06
  -20    8   12      0.26     -0.04
  -18    8   12     -1.51      0.00
  -16    8   12     -1.98     -0.04
  -14    8   12     -3.38     -0.05
  -12    8   12     -3.62     -0.03
  -10    8   12     -2.55     -0.03
   -8    8   12     -2.72     -0.01
   -6    8   12      0.24      0.01
   -4    8   12     -0.69      0.00
   -2    8   12      1.45      0.01
    0    8   12      0.32     -0.01
    2    8   12      0.15     -0.02
  -51    1   13     -0.52      0.01
  -49    1   13     -0.12      0.10
  -47    1   13     -2.07     -0.01
  -45    1   13      2.66      0.04
  -43    1   13     -4.47      0.06
  -41    1   13      4.65     -0.06
  -39    1   13     -4.80      0.06
  -37    1   13      2.13     -0.03
  -35    1   13     -0.39      0.02
  -33    1   13     -5.01      0.00
  -31    1   13      7.82      0.11
  -29    1   13    -12.87     -0.05
  -27    1   13     14.18      0.27
  -25    1   13    -14.91     -0.06
  -23    1   13     10.60      0.27
  -21    1   13     -5.73      0.04
  -19    1   13     -4.36      0.12
  -17    1   13     10.13      0.04
  -15    1   13    -18.25      0.00
  -13    1   13     17.84     -0.19
  -11    1   13    -16.49     -0.08
   -9    1   13      9.42     -0.51
   -7    1   13     -1.66     -0.30
   -5    1   13     -5.07     -0.63
   -3    1   13      9.91     -0.59
   -1    1   13    -11.13     -0.46
    1    1   13      9.26     -0.61
    3    1   13     -6.79     -0.16
    5    1   13      1.99     -0.31
    7    1   13     -0.07      0.02
    9    1   13     -3.14     -0.03
   11    1   13      2.74      0.05
   13    1   13     -3.29     -0.03
   15    1   13      1.51      0.03
   17    1   13     -1.03     -0.11
   19    1   13     -0.45      0.03
   21    1   13      0.27     -0.05
   23    1   13     -0.65      0.00
   25    1   13     -0.01      0.03
  -50    2   13      1.04     -0.07
  -48    2   13     -0.41     -0.03
  -46    2   13      1.17     -0.04
  -44    2   13      0.66     -0.05
  -42    2   13     -1.86      0.09
  -40    2   13      3.70     -0.11
  -38    2   13     -6.42      0.11
  -36    2   13      7.10     -0.09
  -34    2   13     -8.37     -0.03
  -32    2   13      7.03      0.00
  -30    2   13     -5.22     -0.13
  -28    2   13      0.99      0.00
  -26    2   13      2.84     -0.08
  -24    2   13     -9.00     -0.07
  -22    2   13     11.79     -0.01
  -20    2   13    -15.55     -0.02
  -18    2   13     13.42     -0.03
  -16    2   13    -11.32      0.10
  -14    2   13      3.71      0.00
  -12    2   13      1.46      0.06
  -10    2   13     -9.05      0.17
   -8    2   13     10.94     -0.10
   -6    2   13    -12.77      0.30
   -4    2   13      9.16     -0.17
   -2    2   13     -6.43      0.25
    0    2   13      0.83     -0.11
    2    2   13      1.30      0.10
    4    2   13     -4.44     -0.05
    6    2   13      4.23     -0.02
    8    2   13     -3.42     -0.04
   10    2   13      2.67     -0.07
   12    2   13      0.10      0.00
   14    2   13     -0.36     -0.06
   16    2   13      1.87      0.05
   18    2   13     -2.04     -0.01
   20    2   13      1.28      0.07
   22    2   13     -1.42      0.03
   24    2   13      0.19      0.02
  -49    3   13      1.49     -0.01
  -47    3   13      0.65      0.04
  -45    3   13      1.66      0.00
  -43    3   13      0.98      0.01
  -41    3   13      0.83      0.00
  -39    3   13      1.17     -0.03
  -37    3   13     -0.71      0.01
  -35    3   13      0.61     -0.03
  -33    3   13     -1.92      0.04
  -31    3   13      0.04      0.00
  -29    3   13     -2.16      0.04
  -27    3   13      0.35      0.06
  -25    3   13     -2.20     -0.01
  -23    3   13      1.37      0.05
  -21    3   13     -3.13     -0.05
  -19    3   13      1.99     -0.02
  -17    3   13     -3.87     -0.05
  -15    3   13      0.86      0.00
  -13    3   13     -2.18     -0.04
  -11    3   13     -2.08      0.16
   -9    3   13      1.27     -0.05
   -7    3   13     -4.58      0.27
   -5    3   13      3.21     -0.11
   -3    3   13     -4.38      0.18
   -1    3   13      2.25     -0.15
    1    3   13     -2.02      0.03
    3    3   13     -0.05     -0.05
    5    3   13      0.13     -0.01
    7    3   13     -1.76      0.11
    9    3   13      0.72      0.04
   11    3   13     -1.77      0.12
   13    3   13      0.33      0.04
   15    3   13     -0.23     -0.01
   17    3   13      0.17      0.01
   19    3   13      0.87     -0.09
   21    3   13      0.52      0.00
   23    3   13      0.23     -0.06
  -46    4   13     -0.02     -0.04
  -44    4   13      1.29      0.09
  -42    4   13     -0.71     -0.07
  -40    4   13      0.19      0.11
  -38    4   13      0.83     -0.02
  -36    4   13     -1.69      0.04
  -34    4   13      2.88      0.04
  -32    4   13     -1.90     -0.01
  -30    4   13      2.26      0.04
  -28    4   13      1.10      0.04
  -26    4   13     -1.56      0.04
  -24    4   13      5.95      0.04
  -22    4   13     -5.60      0.09
  -20    4   13      7.93     -0.11
  -18    4   13     -5.20      0.07
  -16    4   13      3.14     -0.14
  -14    4   13      1.13     -0.04
  -12    4   13     -5.22      0.18
  -10    4   13      8.05      0.03
   -8    4   13     -9.14      0.57
   -6    4   13      8.46      0.38
   -4    4   13     -5.57      0.57
   -2    4   13      2.42      0.59
    0    4   13      0.66      0.22
    2    4   13     -3.34      0.36
    4    4   13      3.87     -0.06
    6    4   13     -4.23      0.00
    8    4   13      2.78     -0.06
   10    4   13     -1.72     -0.07
   12    4   13     -0.16      0.04
   14    4   13      0.50      0.06
   16    4   13     -1.71      0.03
   18    4   13      0.82      0.08
   20    4   13     -0.93     -0.03
  -43    5   13      0.83      0.02
  -41    5   13     -0.31      0.05
  -39    5   13      0.79     -0.02
  -37    5   13     -1.97     -0.04
  -35    5   13     -0.51     -0.08
  -33    5   13     -1.53     -0.12
  -31    5   13     -2.36     -0.08
  -29    5   13      1.08     -0.10
  -27    5   13     -2.83      0.01
  -25    5   13      2.48     -0.06
  -23    5   13     -0.99      0.09
  -21    5   13      0.13     -0.07
  -19    5   13      2.20      0.05
  -17    5   13     -3.93     -0.09
  -15    5   13      4.70     -0.03
  -13    5   13     -5.43     -0.07
  -11    5   13      4.47      0.03
   -9    5   13     -2.86     -0.08
   -7    5   13      1.39      0.18
   -5    5   13      1.62     -0.10
   -3    5   13     -1.81      0.20
   -1    5   13      4.93     -0.07
    1    5   13     -2.53      0.07
    3    5   13      5.25     -0.03
    5    5   13     -1.40     -0.04
    7    5   13      2.66     -0.03
    9    5   13     -0.46     -0.04
   11    5   13     -0.55     -0.01
   13    5   13     -0.01     -0.01
   15    5   13     -1.65      0.05
   17    5   13      0.57     -0.01
   19    5   13     -0.63      0.08
  -40    6   13      0.34     -0.04
  -38    6   13      0.79      0.04
  -36    6   13      1.07      0.01
  -34    6   13      0.61      0.03
  -32    6   13      0.91      0.04
  -30    6   13      0.06      0.06
  -28    6   13      0.27      0.04
  -26    6   13     -0.11      0.09
  -24    6   13     -0.14      0.03
  -22    6   13      0.37      0.06
  -20    6   13     -0.50      0.02
  -18    6   13      0.28     -0.01
  -16    6   13     -0.42      0.03
  -14    6   13     -1.05     -0.04
  -12    6   13      0.57      0.04
  -10    6   13     -2.04     -0.02
   -8    6   13      0.77      0.05
   -6    6   13     -1.19      0.01
   -4    6   13     -1.54      0.04
   -2    6   13      0.51     -0.01
    0    6   13     -4.23     -0.01
    2    6   13      1.10     -0.04
    4    6   13     -4.05     -0.05
    6    6   13      0.17     -0.02
    8    6   13     -1.57     -0.04
   10    6   13     -1.09      0.04
   12    6   13      0.16      0.00
   14    6   13     -1.34      0.05
  -35    7   13     -0.35      0.00
  -33    7   13     -0.01      0.01
  -31    7   13      0.84     -0.04
  -29    7   13     -0.96     -0.02
  -27    7   13      2.38     -0.02
  -25    7   13     -0.83     -0.01
  -23    7   13      2.33      0.00
  -21    7   13     -0.12      0.01
  -19    7   13      0.51     -0.02
  -17    7   13      0.54      0.01
  -15    7   13     -0.87     -0.03
  -13    7   13      0.97      0.01
  -11    7   13     -0.45      0.01
   -9    7   13      0.47     -0.01
   -7    7   13      0.50      0.03
   -5    7   13     -0.90     -0.05
   -3    7   13      0.71     -0.01
   -1    7   13     -1.13     -0.07
    1    7   13      0.71     -0.04
    3    7   13      0.75     -0.02
    5    7   13      0.89     -0.03
    7    7   13      2.42      0.04
    9    7   13      0.61      0.01
  -26    8   13     -1.58     -0.06
  -24    8   13     -1.17     -0.03
  -22    8   13     -0.12     -0.06
  -20    8   13     -0.13     -0.03
  -18    8   13      1.11     -0.06
  -16    8   13      1.13     -0.03
  -14    8   13      1.28     -0.05
  -12    8   13      1.39     -0.04
  -10    8   13      1.29     -0.02
   -8    8   13      1.33     -0.04
   -6    8   13      1.39      0.01
   -4    8   13      1.77     -0.01
   -2    8   13      1.05      0.03
    0    8   13      2.07      0.00
  -52    0   14     -3.18     -0.16
  -50    0   14     -3.87     -0.12
  -48    0   14     -4.69     -0.25
  -46    0   14     -1.88     -0.11
  -44    0   14     -8.68     -0.12
  -42    0   14      2.58     -0.09
  -40    0   14    -13.27      0.07
  -38    0   14      4.10      0.04
  -36    0   14    -13.53      0.06
  -34    0   14     -1.71      0.13
  -32    0   14     -6.37     -0.08
  -30    0   14    -13.58     -0.02
  -28    0   14      5.80     -0.11
  -26    0   14    -24.62     -0.24
  -24    0   14     13.44     -0.05
  -22    0   14    -24.88     -0.22
  -20    0   14      6.86     -0.05
  -18    0   14     -9.83     -0.04
  -16    0   14     -9.21     -0.05
  -14    0   14     10.07     -0.01
  -12    0   14    -16.71      0.08
  -10    0   14     17.51     -0.12
   -8    0   14     -7.08      0.20
   -6    0   14      9.00     -0.12
   -4    0   14      7.76      0.10
   -2    0   14     -2.44      0.03
    0    0   14     12.92     -0.12
    2    0   14     -5.52      0.16
    4    0   14      7.55     -0.12
    6    0   14     -1.33      0.19
    8    0   14      0.62      0.08
   10    0   14      3.70      0.15
   12    0   14     -1.13      0.05
   14    0   14      5.84     -0.01
   16    0   14      1.69     -0.39
   18    0   14      4.83     -0.32
   20    0   14      3.75     -0.73
   22    0   14      2.28     -0.56
   24    0   14      2.26     -0.55
  -51    1   14      0.72      0.10
  -49    1   14     -1.22     -0.03
  -47    1   14      2.54     -0.02
  -45    1   14     -0.62     -0.07
  -43    1   14      3.01     -0.03
  -41    1   14      1.68     -0.05
  -39    1   14     -0.13      0.11
  -37    1   14      5.30      0.01
  -35    1   14     -5.09      0.18
  -33    1   14      8.47      0.05
  -31    1   14     -7.55      0.09
  -29    1   14      8.65     -0.01
  -27    1   14     -4.75      0.00
  -25    1   14      3.89     -0.11
  -23    1   14      2.45      0.01
  -21    1   14     -3.70     -0.09
  -19    1   14      9.40      0.01
  -17    1   14     -7.37      0.07
  -15    1   14     10.34     -0.01
  -13    1   14     -3.57      0.16
  -11    1   14      4.30      0.01
   -9    1   14      2.37      0.05
   -7    1   14     -2.70      0.06
   -5    1   14      3.48     -0.09
   -3    1   14     -4.10      0.04
   -1    1   14      0.20     -0.08
    1    1   14     -0.30      0.00
    3    1   14     -2.76     -0.01
    5    1   14      3.17      0.01
    7    1   14     -3.42     -0.02
    9    1   14      3.15      0.01
   11    1   14     -2.37     -0.07
   13    1   14      1.28     -0.04
   15    1   14     -0.41     -0.03
   17    1   14     -0.10     -0.09
   19    1   14      0.99      0.09
   21    1   14     -0.73     -0.13
   23    1   14      0.82      0.13
  -50    2   14      2.29     -0.08
  -48    2   14      0.21     -0.02
  -46    2   14      1.26     -0.12
  -44    2   14      1.03     -0.06
  -42    2   14     -0.77     -0.12
  -40    2   14      2.52      0.00
  -38    2   14     -1.36     -0.10
  -36    2   14      2.66      0.12
  -34    2   14      0.38     -0.08
  -32    2   14      0.05      0.14
  -30    2   14      3.47     -0.05
  -28    2   14     -3.85      0.03
  -26    2   14      5.85     -0.03
  -24    2   14     -5.20     -0.03
  -22    2   14      3.92     -0.03
  -20    2   14     -0.92      0.00
  -18    2   14     -3.61     -0.06
  -16    2   14      6.55     -0.02
  -14    2   14    -10.71     -0.09
  -12    2   14      9.99     -0.11
  -10    2   14     -9.77     -0.09
   -8    2   14      5.87     -0.11
   -6    2   14     -1.99     -0.04
   -4    2   14     -1.17      0.00
   -2    2   14      4.60     -0.04
    0    2   14     -4.61      0.09
    2    2   14      5.37     -0.09
    4    2   14     -3.17      0.08
    6    2   14      2.27     -0.08
    8    2   14      0.10      0.04
   10    2   14     -0.52      0.03
   12    2   14      1.92      0.04
   14    2   14     -0.66      0.08
   16    2   14      1.44      0.02
   18    2   14      0.65      0.00
   20    2   14      0.22     -0.04
   22    2   14      0.86     -0.10
  -49    3   14      0.31     -0.04
  -47    3   14     -0.57      0.02
  -45    3   14      0.54     -0.08
  -43    3   14     -0.85     -0.11
  -41    3   14     -1.23     -0.06
  -39    3   14      1.39     -0.11
  -37    3   14     -5.15     -0.04
  -35    3   14      4.69      0.05
  -33    3   14     -8.14     -0.11
  -31    3   14      5.63      0.13
  -29    3   14     -6.75     -0.12
  -27    3   14      1.81      0.01
  -25    3   14      0.06     -0.04
  -23    3   14     -5.94     -0.12
  -21    3   14      8.94     -0.05
  -19    3   14    -11.74     -0.13
  -17    3   14     12.41     -0.17
  -15    3   14     -8.71     -0.15
  -13    3   14      5.99     -0.14
  -11    3   14      1.79     -0.30
   -9    3   14     -4.71      0.05
   -7    3   14     10.16     -0.38
   -5    3   14     -9.47      0.11
   -3    3   14     10.10     -0.28
   -1    3   14     -5.51     -0.01
    1    3   14      4.42     -0.10
    3    3   14      1.05     -0.06
    5    3   14     -1.00     -0.01
    7    3   14      4.10      0.02
    9    3   14     -2.90     -0.01
   11    3   14      3.30      0.06
   13    3   14     -1.34     -0.02
   15    3   14      1.76      0.03
   17    3   14      0.95     -0.03
   19    3   14      1.37      0.02
   21    3   14      1.28     -0.01
  -46    4   14      0.29     -0.05
  -44    4   14      0.72      0.02
  -42    4   14     -0.24     -0.06
  -40    4   14      0.67      0.05
  -38    4   14     -0.69     -0.08
  -36    4   14      0.76      0.07
  -34    4   14      0.51     -0.08
  -32    4   14      0.34      0.07
  -30    4   14      2.79     -0.03
  -28    4   14     -1.35      0.04
  -26    4   14      3.97      0.01
  -24    4   14     -3.12      0.03
  -22    4   14      3.06     -0.03
  -20    4   14     -2.65      0.07
  -18    4   14      0.58     -0.08
  -16    4   14      0.45      0.07
  -14    4   14     -2.54     -0.08
  -12    4   14      3.85      0.02
  -10    4   14     -4.65     -0.06
   -8    4   14      4.86      0.01
   -6    4   14     -4.01     -0.03
   -4    4   14      3.08      0.05
   -2    4   14     -1.03      0.00
    0    4   14      0.28      0.04
    2    4   14      1.80      0.02
    4    4   14     -1.54      0.00
    6    4   14      2.80      0.00
    8    4   14     -1.53     -0.02
   10    4   14      2.14     -0.01
   12    4   14     -0.16      0.00
   14    4   14      0.76      0.03
   16    4   14      1.13      0.02
   18    4   14     -0.25      0.05
   20    4   14      1.28      0.02
  -43    5   14      2.75     -0.01
  -41    5   14      1.32     -0.01
  -39    5   14      2.63     -0.10
  -37    5   14      1.52     -0.08
  -35    5   14      0.42     -0.17
  -33    5   14      1.28     -0.08
  -31    5   14     -1.23     -0.13
  -29    5   14      0.87     -0.08
  -27    5   14     -0.55      0.02
  -25    5   14     -0.26     -0.04
  -23    5   14      1.62      0.10
  -21    5   14     -2.09      0.04
  -19    5   14      2.62      0.03
  -17    5   14     -2.49      0.04
  -15    5   14      0.25     -0.03
  -13    5   14     -0.08     -0.07
  -11    5   14     -4.16      0.06
   -9    5   14      2.55     -0.14
   -7    5   14     -6.35      0.15
   -5    5   14      1.79     -0.05
   -3    5   14     -4.48      0.06
   -1    5   14     -1.69      0.08
    1    5   14     -1.16     -0.09
    3    5   14     -3.92      0.08
    5    5   14      0.51     -0.11
    7    5   14     -2.77      0.00
    9    5   14      0.27     -0.04
   11    5   14      0.06     -0.05
   13    5   14     -0.44     -0.02
   15    5   14      1.63     -0.05
   17    5   14     -0.46     -0.04
  -40    6   14     -1.95      0.05
  -38    6   14     -1.23      0.04
  -36    6   14     -3.37      0.05
  -34    6   14     -1.63      0.04
  -32    6   14     -1.23      0.04
  -30    6   14     -1.50      0.00
  -28    6   14      2.94      0.05
  -26    6   14     -1.10     -0.02
  -24    6   14      4.59      0.07
  -22    6   14     -0.31      0.01
  -20    6   14      2.32      0.04
  -18    6   14      1.09      0.00
  -16    6   14     -1.21      0.01
  -14    6   14      2.09     -0.04
  -12    6   14     -3.17      0.02
  -10    6   14      1.31     -0.02
   -8    6   14     -2.75      0.03
   -6    6   14     -0.80      0.04
   -4    6   14     -0.78      0.02
   -2    6   14     -2.34      0.03
    0    6   14      1.03     -0.02
    2    6   14     -2.35     -0.02
    4    6   14      1.43     -0.03
    6    6   14     -1.35      0.00
    8    6   14      0.74     -0.02
   10    6   14     -0.27      0.06
   12    6   14      0.12     -0.01
  -35    7   14      1.29      0.01
  -33    7   14      1.94      0.06
  -31    7   14      0.94      0.02
  -29    7   14      1.56      0.03
  -27    7   14      0.67     -0.02
  -25    7   14      0.29     -0.04
  -23    7   14      0.45      0.00
  -21    7   14     -0.14     -0.06
  -19    7   14      0.08      0.03
  -17    7   14      0.51     -0.06
  -15    7   14     -0.06      0.01
  -13    7   14      0.20     -0.09
  -11    7   14     -0.05     -0.03
   -9    7   14     -1.54     -0.07
   -7    7   14     -0.95     -0.03
   -5    7   14     -2.47     -0.01
   -3    7   14     -2.94      0.00
   -1    7   14     -1.52      0.00
    1    7   14     -4.10      0.01
    3    7   14     -0.24     -0.02
    5    7   14     -2.90      0.01
    7    7   14      0.16      0.01
  -24    8   14      0.08     -0.01
  -22    8   14      0.02      0.04
  -20    8   14      2.24     -0.01
  -18    8   14      2.13      0.04
  -16    8   14      4.49      0.00
  -14    8   14      3.16      0.01
  -12    8   14      4.17      0.02
  -10    8   14      2.21      0.00
   -8    8   14      1.49      0.01
   -6    8   14      1.22      0.00
   -4    8   14     -0.52     -0.01
   -2    8   14      1.39      0.01
  -51    1   15      1.18     -0.07
  -49    1   15     -0.70      0.10
  -47    1   15      1.00     -0.08
  -45    1   15      1.19      0.08
  -43    1   15     -2.29      0.04
  -41    1   15      5.44      0.01
  -39    1   15     -6.63      0.05
  -37    1   15      8.18     -0.01
  -35    1   15     -7.65     -0.13
  -33    1   15      5.49     -0.05
  -31    1   15     -2.77     -0.33
  -29    1   15     -2.79     -0.21
  -27    1   15      6.66     -0.34
  -25    1   15    -11.91     -0.32
  -23    1   15     13.80     -0.25
  -21    1   15    -13.61     -0.20
  -19    1   15     10.06     -0.11
  -17    1   15     -4.27      0.03
  -15    1   15     -3.53      0.08
  -13    1   15      7.80      0.13
  -11    1   15    -13.99      0.35
   -9    1   15     10.59      0.07
   -7    1   15    -11.80      0.54
   -5    1   15      3.12      0.03
   -3    1   15     -1.98      0.47
   -1    1   15     -5.10      0.05
    1    1   15      4.74      0.17
    3    1   15     -6.91      0.05
    5    1   15      4.53     -0.04
    7    1   15     -3.17      0.02
    9    1   15      0.86     -0.03
   11    1   15      1.13      0.03
   13    1   15     -1.59      0.02
   15    1   15      2.37      0.07
   17    1   15     -1.30     -0.01
   19    1   15      0.95      0.04
   21    1   15     -0.12      0.00
   23    1   15     -0.41     -0.04
  -50    2   15      0.46     -0.02
  -48    2   15     -2.08      0.07
  -46    2   15      2.29     -0.06
  -44    2   15     -3.62      0.01
  -42    2   15      2.73     -0.02
  -40    2   15     -2.23     -0.08
  -38    2   15     -0.96      0.05
  -36    2   15      2.60     -0.05
  -34    2   15     -6.67     -0.02
  -32    2   15      8.27      0.13
  -30    2   15     -9.75     -0.14
  -28    2   15     10.34      0.26
  -26    2   15     -7.08     -0.13
  -24    2   15      5.34      0.20
  -22    2   15      1.07     -0.07
  -20    2   15     -4.42      0.13
  -18    2   15      9.44     -0.13
  -16    2   15    -10.52      0.19
  -14    2   15     10.35     -0.20
  -12    2   15     -7.23      0.19
  -10    2   15      2.88     -0.11
   -8    2   15      1.16      0.04
   -6    2   15     -4.83      0.02
   -4    2   15      6.10     -0.08
   -2    2   15     -5.95      0.07
    0    2   15      4.59     -0.06
    2    2   15     -2.32      0.08
    4    2   15      0.06      0.00
    6    2   15      0.85      0.11
    8    2   15     -2.84      0.00
   10    2   15      1.67      0.08
   12    2   15     -2.16     -0.04
   14    2   15      1.12     -0.01
   16    2   15      0.32     -0.04
   18    2   15      0.32     -0.07
   20    2   15      1.51     -0.01
   22    2   15     -0.09     -0.05
  -49    3   15      0.22      0.00
  -47    3   15     -1.45     -0.01
  -45    3   15      0.58     -0.02
  -43    3   15     -1.68      0.03
  -41    3   15      0.94     -0.03
  -39    3   15     -1.39      0.04
  -37    3   15      1.60     -0.02
  -35    3   15     -0.72      0.00
  -33    3   15      1.98      0.00
  -31    3   15     -0.29     -0.04
  -29    3   15      1.70      0.01
  -27    3   15     -0.16      0.00
  -25    3   15      1.37      0.01
  -23    3   15      0.64      0.08
  -21    3   15      0.95      0.04
  -19    3   15      2.74      0.07
  -17    3   15     -0.26      0.08
  -15    3   15      4.59     -0.06
  -13    3   15     -1.29      0.04
  -11    3   15      3.98     -0.14
   -9    3   15     -0.46     -0.03
   -7    3   15      1.15     -0.05
   -5    3   15      1.52     -0.03
   -3    3   15     -1.55      0.11
   -1    3   15      2.56     -0.04
    1    3   15     -2.38      0.13
    3    3   15      2.01     -0.08
    5    3   15     -1.30      0.00
    7    3   15      0.69     -0.06
    9    3   15      0.21     -0.09
   11    3   15     -0.38      0.02
   13    3   15      0.33     -0.03
   15    3   15     -0.46      0.04
   17    3   15     -0.77      0.06
   19    3   15      0.20     -0.02
  -48    4   15      0.29     -0.04
  -46    4   15     -1.06     -0.02
  -44    4   15      1.51      0.00
  -42    4   15     -1.30     -0.07
  -40    4   15      1.49      0.04
  -38    4   15     -0.19     -0.04
  -36    4   15     -0.52     -0.02
  -34    4   15      2.09      0.06
  -32    4   15     -2.89     -0.09
  -30    4   15      3.38      0.05
  -28    4   15     -3.38     -0.05
  -26    4   15      1.42     -0.03
  -24    4   15     -0.31      0.05
  -22    4   15     -3.42      0.05
  -20    4   15      5.18      0.03
  -18    4   15     -7.02      0.19
  -16    4   15      7.76     -0.13
  -14    4   15     -5.02     -0.06
  -12    4   15      3.60     -0.27
  -10    4   15      1.54     -0.71
   -8    4   15     -3.33     -0.32
   -6    4   15      6.67     -1.08
   -4    4   15     -6.06     -0.27
   -2    4   15      6.23     -0.71
    0    4   15     -3.47     -0.14
    2    4   15      1.84     -0.11
    4    4   15      0.30      0.00
    6    4   15     -1.98      0.12
    8    4   15      1.94      0.03
   10    4   15     -2.51      0.01
   12    4   15      1.28     -0.01
   14    4   15     -0.83     -0.05
   16    4   15     -0.03     -0.03
   18    4   15      0.20      0.00
  -45    5   15     -0.63     -0.07
  -43    5   15     -0.33     -0.04
  -41    5   15     -0.65     -0.03
  -39    5   15      1.45      0.03
  -37    5   15     -0.79      0.04
  -35    5   15      2.77      0.11
  -33    5   15     -0.18      0.05
  -31    5   15      1.13      0.10
  -29    5   15      1.56      0.00
  -27    5   15     -2.47      0.03
  -25    5   15      3.40     -0.05
  -23    5   15     -4.30      0.01
  -21    5   15      3.52     -0.04
  -19    5   15     -2.58      0.02
  -17    5   15      0.93      0.05
  -15    5   15      1.08     -0.10
  -13    5   15     -2.76      0.13
  -11    5   15      3.93     -0.26
   -9    5   15     -4.56      0.06
   -7    5   15      4.15     -0.25
   -5    5   15     -3.58     -0.10
   -3    5   15      1.66     -0.10
   -1    5   15     -1.62     -0.13
    1    5   15     -1.32      0.02
    3    5   15     -0.24     -0.04
    5    5   15     -2.07      0.06
    7    5   15      0.48      0.02
    9    5   15     -0.53      0.05
   11    5   15      0.49     -0.03
   13    5   15      0.88      0.02
   15    5   15     -0.09     -0.07
  -40    6   15     -1.32     -0.04
  -38    6   15     -1.85     -0.02
  -36    6   15     -1.46      0.00
  -34    6   15     -1.75     -0.07
  -32    6   15     -0.96      0.02
  -30    6   15     -1.38     -0.09
  -28    6   15     -0.15     -0.01
  -26    6   15     -1.54     -0.07
  -24    6   15      0.40     -0.05
  -22    6   15     -1.14     -0.04
  -20    6   15      0.44     -0.02
  -18    6   15      0.21     -0.02
  -16    6   15      0.48      0.06
  -14    6   15      0.43     -0.01
  -12    6   15      1.22      0.10
  -10    6   15     -0.95     -0.01
   -8    6   15      2.04      0.07
   -6    6   15     -1.15     -0.03
   -4    6   15      1.40      0.03
   -2    6   15      0.88     -0.03
    0    6   15     -0.71      0.04
    2    6   15      2.53     -0.01
    4    6   15     -2.18      0.04
    6    6   15      2.00      0.02
    8    6   15     -1.59      0.01
   10    6   15      0.57      0.01
  -35    7   15     -0.87      0.01
  -33    7   15      0.42      0.02
  -31    7   15     -1.02      0.02
  -29    7   15     -0.79      0.01
  -27    7   15     -0.84      0.01
  -25    7   15     -1.79     -0.04
  -23    7   15     -0.20      0.00
  -21    7   15     -1.03     -0.05
  -19    7   15     -0.04     -0.02
  -17    7   15      0.39     -0.02
  -15    7   15     -1.06     -0.06
  -13    7   15      0.94      0.01
  -11    7   15     -1.71     -0.06
   -9    7   15      0.77      0.04
   -7    7   15     -0.47     -0.01
   -5    7   15      0.17      0.04
   -3    7   15      1.08      0.04
   -1    7   15     -1.07      0.01
    1    7   15      0.73      0.03
    3    7   15     -2.07     -0.03
    5    7   15     -0.56     -0.01
  -24    8   15      1.14      0.01
  -22    8   15     -0.77      0.01
  -20    8   15     -0.40      0.01
  -18    8   15     -1.67     -0.01
  -16    8   15     -0.75      0.01
  -14    8   15     -2.01     -0.02
  -12    8   15     -0.78      0.02
  -10    8   15     -1.68     -0.02
   -8    8   15     -1.24      0.03
   -6    8   15     -1.13     -0.02
  -52    0   16      3.88      0.06
  -50    0   16     -0.49     -0.06
  -48    0   16      5.87     -0.05
  -46    0   16     -0.31     -0.01
  -44    0   16      4.62     -0.05
  -42    0   16      4.56     -0.09
  -40    0   16     -0.84      0.02
  -38    0   16     12.51     -0.14
  -36    0   16     -6.14      0.04
  -34    0   16     17.75     -0.04
  -32    0   16     -5.73      0.03
  -30    0   16     14.97      0.01
  -28    0   16      2.61      0.11
  -26    0   16      3.80     -0.06
  -24    0   16     14.64      0.16
  -22    0   16     -8.17     -0.08
  -20    0   16     19.36      0.04
  -18    0   16    -10.41      0.07
  -16    0   16      9.41     -0.12
  -14    0   16     -2.02      0.16
  -12    0   16     -6.98     -0.12
  -10    0   16      6.13      0.06
   -8    0   16    -14.05      0.05
   -6    0   16      5.34     -0.07
   -4    0   16     -7.76      0.17
   -2    0   16     -1.45     -0.03
    0    0   16      2.10      0.10
    2    0   16     -6.51      0.06
    4    0   16      5.86     -0.06
    6    0   16     -6.93      0.00
    8    0   16      2.32     -0.08
   10    0   16     -5.13     -0.04
   12    0   16     -3.45      0.06
   14    0   16     -3.83      0.16
   16    0   16     -5.86      0.15
   18    0   16     -2.93      0.44
   20    0   16     -3.95      0.08
  -53    1   16     -0.73     -0.03
  -51    1   16     -0.46      0.01
  -49    1   16     -2.05      0.04
  -47    1   16     -0.18      0.01
  -45    1   16     -4.48      0.06
  -43    1   16      1.46     -0.02
  -41    1   16     -5.64     -0.05
  -39    1   16      2.16     -0.02
  -37    1   16     -3.59     -0.14
  -35    1   16     -0.18      0.03
  -33    1   16      0.98     -0.05
  -31    1   16     -4.62      0.04
  -29    1   16      5.47      0.12
  -27    1   16     -7.56      0.02
  -25    1   16      6.68      0.13
  -23    1   16     -5.97      0.00
  -21    1   16      2.63      0.02
  -19    1   16     -0.95     -0.09
  -17    1   16     -3.69     -0.01
  -15    1   16      2.82     -0.23
  -13    1   16     -5.60      0.04
  -11    1   16      2.50     -0.22
   -9    1   16     -1.05      0.05
   -7    1   16     -0.14     -0.03
   -5    1   16      4.16      0.01
   -3    1   16     -1.91      0.10
   -1    1   16      4.57     -0.01
    1    1   16     -1.59      0.06
    3    1   16      1.58      0.00
    5    1   16      0.05     -0.02
    7    1   16     -0.71      0.01
    9    1   16      1.26      0.01
   11    1   16     -1.20      0.00
   13    1   16      0.82      0.08
   15    1   16     -0.85     -0.03
   17    1   16     -0.38      0.07
   19    1   16     -0.26     -0.02
   21    1   16     -0.74      0.03
  -52    2   16     -0.14      0.01
  -50    2   16      0.09      0.03
  -48    2   16     -0.64      0.04
  -46    2   16     -0.18      0.04
  -44    2   16     -0.01      0.04
  -42    2   16     -2.35      0.02
  -40    2   16      1.31      0.04
  -38    2   16     -4.81     -0.07
  -36    2   16      1.96      0.08
  -34    2   16     -4.74     -0.12
  -32    2   16      0.91      0.11
  -30    2   16     -1.50     -0.08
  -28    2   16     -2.44      0.06
  -26    2   16      3.34      0.02
  -24    2   16     -6.86     -0.01
  -22    2   16      6.63      0.11
  -20    2   16     -8.08     -0.03
  -18    2   16      4.74      0.21
  -16    2   16     -3.53     -0.02
  -14    2   16     -2.06      0.28
  -12    2   16      2.82     -0.06
  -10    2   16     -8.16      0.26
   -8    2   16      5.00     -0.12
   -6    2   16     -8.74      0.16
   -4    2   16      2.42     -0.12
   -2    2   16     -4.76      0.04
    0    2   16     -1.03     -0.04
    2    2   16     -0.44     -0.03
    4    2   16     -2.43      0.02
    6    2   16      1.12     -0.05
    8    2   16     -1.72     -0.01
   10    2   16     -0.03     -0.03
   12    2   16     -0.65     -0.04
   14    2   16     -1.30      0.02
   16    2   16     -0.61      0.01
   18    2   16     -0.86      0.08
   20    2   16     -1.03      0.06
  -49    3   16      0.06      0.01
  -47    3   16     -1.22     -0.05
  -45    3   16      2.17      0.02
  -43    3   16     -3.05     -0.30
  -41    3   16      3.17      0.03
  -39    3   16     -2.38     -0.58
  -37    3   16      0.91      0.03
  -35    3   16      1.85     -0.53
  -33    3   16     -3.44      0.00
  -31    3   16      6.91     -0.21
  -29    3   16     -6.76      0.03
  -27    3   16      8.60      0.03
  -25    3   16     -6.00      0.15
  -23    3   16      4.00      0.10
  -21    3   16     -0.25      0.18
  -19    3   16     -5.10      0.19
  -17    3   16      6.59      0.03
  -15    3   16    -11.40      0.22
  -13    3   16      8.08     -0.06
  -11    3   16     -9.34      0.05
   -9    3   16      2.76      0.11
   -7    3   16     -2.22     -0.12
   -5    3   16     -4.02      0.32
   -3    3   16      2.56     -0.06
   -1    3   16     -6.60      0.29
    1    3   16      2.44      0.09
    3    3   16     -4.20      0.09
    5    3   16     -0.02      0.06
    7    3   16     -0.22     -0.03
    9    3   16     -1.96     -0.04
   11    3   16      1.47     -0.02
   13    3   16     -2.27     -0.05
   15    3   16      0.28     -0.02
   17    3   16     -1.32     -0.02
   19    3   16     -1.03     -0.01
  -48    4   16     -0.12     -0.03
  -46    4   16     -0.76      0.05
  -44    4   16      0.15     -0.04
  -42    4   16     -1.01      0.07
  -40    4   16      1.51      0.00
  -38    4   16     -2.64      0.04
  -36    4   16      2.53      0.06
  -34    4   16     -4.22     -0.02
  -32    4   16      2.04      0.10
  -30    4   16     -3.16     -0.06
  -28    4   16      0.28      0.05
  -26    4   16      0.24     -0.03
  -24    4   16     -1.91     -0.03
  -22    4   16      3.33     -0.01
  -20    4   16     -3.47     -0.07
  -18    4   16      4.38      0.02
  -16    4   16     -3.20     -0.08
  -14    4   16      3.19      0.10
  -12    4   16     -1.11     -0.10
  -10    4   16      0.23      0.14
   -8    4   16      0.89     -0.10
   -6    4   16     -2.83      0.09
   -4    4   16      1.09     -0.07
   -2    4   16     -3.77      0.02
    0    4   16     -0.09     -0.04
    2    4   16     -2.15      0.04
    4    4   16     -1.37     -0.03
    6    4   16      0.19      0.06
    8    4   16     -2.09     -0.01
   10    4   16      1.30      0.02
   12    4   16     -1.96      0.00
   14    4   16      0.87     -0.03
   16    4   16     -1.16     -0.03
  -45    5   16     -1.85      0.05
  -43    5   16     -1.83      0.12
  -41    5   16     -2.35      0.17
  -39    5   16     -1.68      0.28
  -37    5   16     -1.25      0.27
  -35    5   16     -1.27      0.27
  -33    5   16      0.44      0.28
  -31    5   16     -1.25      0.13
  -29    5   16      1.61      0.15
  -27    5   16     -1.27      0.01
  -25    5   16      1.34     -0.03
  -23    5   16     -0.07     -0.05
  -21    5   16     -0.87     -0.05
  -19    5   16      2.23     -0.13
  -17    5   16     -3.06      0.10
  -15    5   16      2.93     -0.20
  -13    5   16     -1.87      0.16
  -11    5   16      0.49     -0.15
   -9    5   16      2.66      0.05
   -7    5   16     -2.11      0.01
   -5    5   16      6.42     -0.05
   -3    5   16     -1.24      0.09
   -1    5   16      6.39     -0.01
    1    5   16      1.99      0.06
    3    5   16      3.42      0.02
    5    5   16      3.66      0.02
    7    5   16      0.36     -0.03
    9    5   16      2.34      0.05
   11    5   16     -0.79     -0.05
   13    5   16      0.04      0.08
  -40    6   16      2.42     -0.07
  -38    6   16      2.79      0.00
  -36    6   16      0.94     -0.06
  -34    6   16      2.41      0.03
  -32    6   16     -1.68     -0.03
  -30    6   16     -0.63      0.02
  -28    6   16     -2.37     -0.02
  -26    6   16     -3.48     -0.05
  -24    6   16     -0.89     -0.02
  -22    6   16     -3.76     -0.05
  -20    6   16      0.16     -0.01
  -18    6   16     -1.56     -0.01
  -16    6   16     -0.48      0.00
  -14    6   16      1.57     -0.03
  -12    6   16     -1.52      0.01
  -10    6   16      3.59     -0.09
   -8    6   16     -1.66     -0.01
   -6    6   16      3.26     -0.04
   -4    6   16     -0.90      0.00
   -2    6   16      1.45      0.04
    0    6   16      0.12      0.02
    2    6   16      0.06      0.04
    4    6   16      0.69      0.00
    6    6   16     -0.24     -0.01
    8    6   16      0.39     -0.03
  -35    7   16     -1.86      0.00
  -33    7   16     -0.60     -0.08
  -31    7   16     -2.40      0.02
  -29    7   16      0.23     -0.02
  -27    7   16     -1.67      0.01
  -25    7   16     -0.04     -0.01
  -23    7   16     -0.64     -0.02
  -21    7   16     -0.71      0.00
  -19    7   16     -0.71      0.01
  -17    7   16     -0.37      0.03
  -15    7   16     -0.91      0.07
  -13    7   16      0.31      0.05
  -11    7   16      0.50      0.06
   -9    7   16      0.01      0.00
   -7    7   16      2.57     -0.02
   -5    7   16     -0.44     -0.03
   -3    7   16      2.88     -0.04
   -1    7   16      0.19      0.00
    1    7   16      1.20      0.00
    3    7   16      0.91      0.01
  -22    8   16     -1.17     -0.02
  -20    8   16     -2.52      0.03
  -18    8   16     -2.85      0.01
  -16    8   16     -3.21      0.04
  -14    8   16     -3.18      0.00
  -12    8   16     -1.74      0.03
  -10    8   16     -2.26     -0.03
  -53    1   17     -0.91      0.00
  -51    1   17      0.35     -0.03
  -49    1   17     -3.34      0.00
  -47    1   17      1.97     -0.09
  -45    1   17     -4.19     -0.08
  -43    1   17      1.28     -0.08
  -41    1   17     -0.55     -0.12
  -39    1   17     -2.94      0.02
  -37    1   17      5.92      0.09
  -35    1   17     -7.70      0.11
  -33    1   17     10.37      0.44
  -31    1   17     -8.82      0.19
  -29    1   17      8.58      0.59
  -27    1   17     -3.95      0.23
  -25    1   17      0.09      0.42
  -23    1   17      5.02      0.13
  -21    1   17     -9.03      0.14
  -19    1   17     10.95     -0.08
  -17    1   17     -9.75     -0.01
  -15    1   17      8.00     -0.20
  -13    1   17     -1.04     -0.03
  -11    1   17     -0.32     -0.11
   -9    1   17      7.82     -0.06
   -7    1   17     -5.24      0.08
   -5    1   17      8.90     -0.08
   -3    1   17     -3.51      0.20
   -1    1   17      3.67     -0.04
    1    1   17      0.86      0.18
    3    1   17     -1.65      0.02
    5    1   17      3.01      0.08
    7    1   17     -3.24     -0.02
    9    1   17      1.88      0.01
   11    1   17     -1.63     -0.09
   13    1   17     -0.12     -0.01
   15    1   17      0.14     -0.05
   17    1   17     -0.53     -0.02
   19    1   17      0.29      0.04
  -52    2   17     -0.19     -0.03
  -50    2   17      0.29     -0.02
  -48    2   17     -0.86      0.10
  -46    2   17      2.46     -0.08
  -44    2   17     -3.37      0.18
  -42    2   17      6.18     -0.02
  -40    2   17     -4.82      0.08
  -38    2   17      7.26      0.13
  -36    2   17     -2.83     -0.08
  -34    2   17      2.89      0.15
  -32    2   17      1.89     -0.12
  -30    2   17     -4.53      0.02
  -28    2   17      6.79     -0.06
  -26    2   17     -9.37     -0.02
  -24    2   17      8.17     -0.04
  -22    2   17     -7.37      0.03
  -20    2   17      3.45     -0.03
  -18    2   17      0.26     -0.04
  -16    2   17     -3.96      0.03
  -14    2   17      6.83     -0.21
  -12    2   17     -6.87      0.09
  -10    2   17      6.71     -0.18
   -8    2   17     -3.30      0.06
   -6    2   17      1.41      0.01
   -4    2   17      1.79      0.00
   -2    2   17     -2.99      0.08
    0    2   17      3.96     -0.02
    2    2   17     -2.95      0.00
    4    2   17      2.98     -0.04
    6    2   17     -0.10     -0.03
    8    2   17      0.45     -0.05
   10    2   17      1.95      0.05
   12    2   17     -1.77     -0.01
   14    2   17      1.65      0.08
   16    2   17     -2.14      0.05
   18    2   17      0.36      0.00
  -49    3   17      0.33      0.04
  -47    3   17     -0.40     -0.05
  -45    3   17     -0.19      0.02
  -43    3   17      0.22     -0.03
  -41    3   17     -0.67     -0.02
  -39    3   17      0.21      0.03
  -37    3   17     -0.34     -0.04
  -35    3   17     -0.60      0.04
  -33    3   17      0.75     -0.02
  -31    3   17     -1.30     -0.02
  -29    3   17      1.55      0.00
  -27    3   17     -1.97     -0.07
  -25    3   17      1.36     -0.03
  -23    3   17     -3.07     -0.07
  -21    3   17      0.27     -0.06
  -19    3   17     -3.30     -0.05
  -17    3   17     -1.49      0.01
  -15    3   17     -1.47     -0.06
  -13    3   17     -3.26      0.12
  -11    3   17      0.85     -0.13
   -9    3   17     -3.79      0.16
   -7    3   17      1.56     -0.22
   -5    3   17     -2.50      0.12
   -3    3   17      0.78     -0.20
   -1    3   17     -0.29      0.05
    1    3   17     -0.24     -0.05
    3    3   17      1.25      0.00
    5    3   17     -0.57      0.04
    7    3   17      1.21     -0.03
    9    3   17      0.09     -0.02
   11    3   17      0.27     -0.01
   13    3   17      0.82     -0.09
   15    3   17     -0.13      0.03
   17    3   17      0.31     -0.06
  -48    4   17     -0.33     -0.09
  -46    4   17     -0.73      0.09
  -44    4   17      0.19     -0.08
  -42    4   17     -1.92      0.00
  -40    4   17      0.59      0.01
  -38    4   17     -1.83     -0.07
  -36    4   17     -0.56      0.05
  -34    4   17      0.11     -0.03
  -32    4   17     -2.90      0.01
  -30    4   17      3.28      0.01
  -28    4   17     -4.76      0.00
  -26    4   17      5.47     -0.10
  -24    4   17     -4.20      0.01
  -22    4   17      3.43     -0.18
  -20    4   17     -0.28     -0.08
  -18    4   17     -2.72      0.10
  -16    4   17      4.58     -0.15
  -14    4   17     -7.45      0.58
  -12    4   17      5.67      0.08
  -10    4   17     -6.23      0.74
   -8    4   17      1.76      0.47
   -6    4   17     -1.15      0.42
   -4    4   17     -2.88      0.52
   -2    4   17      2.86      0.04
    0    4   17     -3.86      0.20
    2    4   17      3.47     -0.08
    4    4   17     -1.27     -0.06
    6    4   17      1.57     -0.03
    8    4   17      1.62     -0.05
   10    4   17     -0.48     -0.01
   12    4   17      2.28      0.03
   14    4   17     -0.80     -0.05
  -45    5   17      1.26      0.06
  -43    5   17     -0.17      0.05
  -41    5   17      1.43      0.05
  -39    5   17      0.17     -0.03
  -37    5   17     -0.29      0.01
  -35    5   17      1.21     -0.06
  -33    5   17     -1.84     -0.02
  -31    5   17      1.53     -0.04
  -29    5   17     -0.94      0.03
  -27    5   17     -0.02     -0.02
  -25    5   17      1.76      0.06
  -23    5   17     -2.46      0.03
  -21    5   17      3.89      0.01
  -19    5   17     -3.49      0.10
  -17    5   17      3.75      0.04
  -15    5   17     -2.11      0.11
  -13    5   17      1.09      0.24
  -11    5   17      0.49      0.03
   -9    5   17     -2.33      0.43
   -7    5   17      2.67     -0.02
   -5    5   17     -3.51      0.36
   -3    5   17      3.59     -0.02
   -1    5   17     -1.53      0.14
    1    5   17      2.87     -0.02
    3    5   17      1.12      0.00
    5    5   17      0.94     -0.04
    7    5   17      1.93     -0.02
    9    5   17     -0.59     -0.02
   11    5   17      1.07      0.00
  -40    6   17      2.41      0.00
  -38    6   17      2.09      0.00
  -36    6   17      2.28      0.01
  -34    6   17      2.26     -0.05
  -32    6   17      0.81      0.03
  -30    6   17      2.10     -0.07
  -28    6   17     -0.10      0.05
  -26    6   17      1.24     -0.03
  -24    6   17     -0.12      0.02
  -22    6   17      0.37      0.03
  -20    6   17     -0.71     -0.05
  -18    6   17      0.78      0.03
  -16    6   17     -1.58     -0.12
  -14    6   17      1.44      0.01
  -12    6   17     -0.82     -0.15
  -10    6   17      0.20      0.05
   -8    6   17      1.38     -0.09
   -6    6   17     -1.92      0.12
   -4    6   17      2.72     -0.01
   -2    6   17     -1.95      0.08
    0    6   17      2.27      0.03
    2    6   17      0.01     -0.02
    4    6   17      1.07      0.02
    6    6   17      1.18     -0.05
  -33    7   17      0.84     -0.02
  -31    7   17     -0.03      0.00
  -29    7   17      1.47      0.00
  -27    7   17      0.27      0.03
  -25    7   17      0.77      0.01
  -23    7   17      0.14      0.06
  -21    7   17     -0.13      0.01
  -19    7   17      0.06      0.06
  -17    7   17      0.47      0.02
  -15    7   17      0.07      0.02
  -13    7   17      1.63      0.03
  -11    7   17     -0.61     -0.03
   -9    7   17      1.28      0.01
   -7    7   17     -1.38     -0.05
   -5    7   17     -0.10      0.01
   -3    7   17     -0.62     -0.01
   -1    7   17     -0.64      0.01
    1    7   17      0.95      0.05
  -18    8   17      1.81      0.04
  -16    8   17      0.70      0.06
  -52    0   18     -0.87      0.12
  -50    0   18     -3.19      0.08
  -48    0   18      1.34      0.05
  -46    0   18     -7.17      0.07
  -44    0   18      3.57      0.04
  -42    0   18     -8.30     -0.04
  -40    0   18      1.47      0.11
  -38    0   18     -4.32     -0.12
  -36    0   18     -5.79      0.09
  -34    0   18      1.91     -0.02
  -32    0   18    -13.81     -0.02
  -30    0   18      5.56      0.13
  -28    0   18    -15.76     -0.06
  -26    0   18      2.89      0.14
  -24    0   18     -7.86     -0.02
  -22    0   18     -4.92      0.05
  -20    0   18      4.77     -0.03
  -18    0   18     -9.91      0.04
  -16    0   18     10.86     -0.09
  -14    0   18     -5.67      0.10
  -12    0   18      5.83     -0.10
  -10    0   18      3.66      0.05
   -8    0   18     -2.84     -0.03
   -6    0   18      8.76     -0.13
   -4    0   18     -5.90      0.04
   -2    0   18      6.65     -0.22
    0    0   18     -2.21      0.04
    2    0   18      2.02     -0.09
    4    0   18      3.29     -0.01
    6    0   18      0.32      0.07
    8    0   18      6.13     -0.02
   10    0   18      2.40      0.02
   12    0   18      5.36      0.01
   14    0   18      4.40     -0.09
   16    0   18      2.92      0.03
   18    0   18      3.19     -0.04
  -53    1   18      2.06     -0.02
  -51    1   18      0.08      0.02
  -49    1   18      3.03     -0.04
  -47    1   18      0.18     -0.01
  -45    1   18      1.47      0.05
  -43    1   18      1.74     -0.03
  -41    1   18     -2.11      0.10
  -39    1   18      4.20     -0.02
  -37    1   18     -4.51      0.03
  -35    1   18      5.27     -0.04
  -33    1   18     -3.64     -0.06
  -31    1   18      3.03     -0.10
  -29    1   18     -0.28     -0.04
  -27    1   18     -1.72     -0.11
  -25    1   18      3.01     -0.01
  -23    1   18     -4.83      0.03
  -21    1   18      3.70     -0.04
  -19    1   18     -2.87      0.18
  -17    1   18      1.06     -0.02
  -15    1   18      1.66      0.15
  -13    1   18     -2.46      0.06
  -11    1   18      3.08      0.01
   -9    1   18     -3.26      0.03
   -7    1   18      0.40     -0.08
   -5    1   18     -0.62     -0.08
   -3    1   18     -2.52     -0.05
   -1    1   18      2.46     -0.09
    1    1   18     -3.20      0.04
    3    1   18      2.99     -0.01
    5    1   18     -2.25      0.06
    7    1   18      1.36      0.03
    9    1   18     -0.67      0.03
   11    1   18     -0.06     -0.01
   13    1   18      0.72      0.02
   15    1   18     -0.28     -0.05
   17    1   18      1.11      0.07
  -52    2   18     -0.82      0.02
  -50    2   18      0.60      0.06
  -48    2   18     -2.08     -0.03
  -46    2   18      2.30      0.13
  -44    2   18     -1.84     -0.12
  -42    2   18      2.42      0.21
  -40    2   18      1.01     -0.17
  -38    2   18      0.39      0.20
  -36    2   18      4.26     -0.12
  -34    2   18     -2.31      0.12
  -32    2   18      5.54     -0.04
  -30    2   18     -3.38      0.03
  -28    2   18      4.21      0.00
  -26    2   18     -1.02     -0.05
  -24    2   18      0.46     -0.01
  -22    2   18      4.00     -0.13
  -20    2   18     -3.68     -0.04
  -18    2   18      7.75     -0.15
  -16    2   18     -4.36     -0.08
  -14    2   18      7.08     -0.05
  -12    2   18     -0.62     -0.13
  -10    2   18      3.43      0.08
   -8    2   18      3.68     -0.15
   -6    2   18      0.35      0.13
   -4    2   18      4.65     -0.12
   -2    2   18     -0.46      0.10
    0    2   18      2.23     -0.04
    2    2   18      0.50      0.06
    4    2   18     -0.76      0.02
    6    2   18      1.74      0.02
    8    2   18     -1.62      0.01
   10    2   18      1.78     -0.02
   12    2   18     -0.39     -0.05
   14    2   18      0.83     -0.07
   16    2   18      0.63     -0.06
  -51    3   18     -0.18      0.04
  -49    3   18     -0.47      0.06
  -47    3   18     -0.92      0.35
  -45    3   18      1.81      0.31
  -43    3   18     -3.34      0.61
  -41    3   18      5.46      0.62
  -39    3   18     -5.34      0.54
  -37    3   18      6.40      0.69
  -35    3   18     -4.38      0.25
  -33    3   18      2.85      0.38
  -31    3   18     -0.16      0.03
  -29    3   18     -3.09     -0.03
  -27    3   18      5.33     -0.05
  -25    3   18     -7.38     -0.18
  -23    3   18      8.32      0.02
  -21    3   18     -6.35     -0.11
  -19    3   18      5.72      0.41
  -17    3   18     -0.29     -0.06
  -15    3   18     -0.54      0.91
  -13    3   18      5.64     -0.08
  -11    3   18     -4.42      0.93
   -9    3   18      6.89     -0.07
   -7    3   18     -2.85      0.34
   -5    3   18      4.05     -0.06
   -3    3   18      1.39     -0.19
   -1    3   18      0.28     -0.08
    1    3   18      3.91     -0.21
    3    3   18     -2.11     -0.07
    5    3   18      3.29      0.00
    7    3   18     -2.05      0.00
    9    3   18      1.29      0.06
   11    3   18     -0.36      0.05
   13    3   18      0.25      0.03
   15    3   18      0.69      0.02
  -48    4   18      0.24     -0.04
  -46    4   18      1.14      0.11
  -44    4   18     -0.80     -0.11
  -42    4   18      1.83      0.15
  -40    4   18     -0.41     -0.17
  -38    4   18      1.29      0.15
  -36    4   18      1.97     -0.18
  -34    4   18     -0.67      0.08
  -32    4   18      3.81     -0.11
  -30    4   18     -2.37      0.01
  -28    4   18      3.39     -0.03
  -26    4   18     -2.11      0.01
  -24    4   18      1.53      0.03
  -22    4   18     -0.35      0.03
  -20    4   18     -0.76      0.06
  -18    4   18      1.31      0.03
  -16    4   18     -2.81      0.02
  -14    4   18      2.27      0.08
  -12    4   18     -2.98     -0.11
  -10    4   18      2.80      0.15
   -8    4   18     -0.46     -0.17
   -6    4   18      2.65      0.13
   -4    4   18      2.54     -0.09
   -2    4   18      1.40      0.03
    0    4   18      3.28      0.01
    2    4   18     -0.27     -0.04
    4    4   18      1.78      0.02
    6    4   18     -0.96     -0.03
    8    4   18     -0.05      0.01
   10    4   18     -0.39     -0.02
   12    4   18     -0.77      0.02
  -45    5   18      1.76     -0.24
  -43    5   18      1.92     -0.22
  -41    5   18      1.98     -0.38
  -39    5   18      1.29     -0.27
  -37    5   18      1.60     -0.36
  -35    5   18      0.04     -0.24
  -33    5   18      0.84     -0.18
  -31    5   18     -1.20     -0.19
  -29    5   18      0.69     -0.01
  -27    5   18     -2.18     -0.06
  -25    5   18      1.45      0.02
  -23    5   18     -1.70      0.10
  -21    5   18      1.25     -0.02
  -19    5   18      1.32      0.13
  -17    5   18     -1.07      0.03
  -15    5   18      4.69      0.01
  -13    5   18     -3.17      0.11
  -11    5   18      4.33     -0.08
   -9    5   18     -2.79      0.03
   -7    5   18     -0.07     -0.04
   -5    5   18     -1.34     -0.12
   -3    5   18     -4.26      0.04
   -1    5   18     -0.94     -0.11
    1    5   18     -4.60      0.07
    3    5   18     -1.25      0.02
    5    5   18     -1.83      0.05
    7    5   18     -1.17      0.06
    9    5   18      0.73      0.03
  -40    6   18     -2.10      0.02
  -38    6   18     -0.97     -0.05
  -36    6   18     -1.85     -0.02
  -34    6   18      2.13     -0.05
  -32    6   18     -0.70     -0.04
  -30    6   18      4.01      0.00
  -28    6   18      0.70     -0.02
  -26    6   18      2.65      0.03
  -24    6   18      1.98      0.00
  -22    6   18     -0.02      0.03
  -20    6   18      2.45     -0.03
  -18    6   18     -1.45      0.07
  -16    6   18      1.31     -0.05
  -14    6   18     -0.96      0.10
  -12    6   18     -0.66      0.00
  -10    6   18      0.67      0.05
   -8    6   18     -1.53      0.03
   -6    6   18      2.02     -0.02
   -4    6   18     -0.87      0.00
   -2    6   18      1.90     -0.05
    0    6   18      0.04      0.00
    2    6   18      0.66     -0.04
    4    6   18      0.33      0.04
  -33    7   18      0.56     -0.02
  -31    7   18      0.82      0.05
  -29    7   18      1.23      0.02
  -27    7   18      0.54      0.06
  -25    7   18      0.80      0.07
  -23    7   18      1.52      0.03
  -21    7   18     -0.33      0.06
  -19    7   18      1.81     -0.04
  -17    7   18     -0.59      0.00
  -15    7   18      0.47     -0.05
  -13    7   18      0.13      0.00
  -11    7   18     -0.44      0.03
   -9    7   18      0.31      0.05
   -7    7   18      0.31      0.06
   -5    7   18     -0.50      0.04
   -3    7   18      1.10     -0.01
  -53    1   19      1.49     -0.07
  -51    1   19      1.85      0.02
  -49    1   19     -0.03      0.08
  -47    1   19      4.30      0.05
  -45    1   19     -3.50      0.15
  -43    1   19      5.99      0.10
  -41    1   19     -4.86      0.00
  -39    1   19      3.95      0.05
  -37    1   19     -1.85     -0.26
  -35    1   19     -1.63     -0.14
  -33    1   19      3.68     -0.38
  -31    1   19     -7.45     -0.30
  -29    1   19      7.83     -0.31
  -27    1   19     -9.09     -0.23
  -25    1   19      6.67     -0.11
  -23    1   19     -4.20     -0.03
  -21    1   19     -0.28      0.09
  -19    1   19      3.45      0.03
  -17    1   19     -7.25      0.18
  -15    1   19      6.41     -0.09
  -13    1   19     -7.65      0.10
  -11    1   19      2.44     -0.21
   -9    1   19     -2.03     -0.04
   -7    1   19     -3.22     -0.20
   -5    1   19      3.57     -0.15
   -3    1   19     -5.03     -0.12
   -1    1   19      4.94     -0.17
    1    1   19     -2.55     -0.05
    3    1   19      2.68     -0.08
    5    1   19      0.90      0.02
    7    1   19     -0.08      0.02
    9    1   19      2.06      0.08
   11    1   19     -0.95      0.04
   13    1   19      0.84      0.07
   15    1   19     -0.35      0.02
  -52    2   19      1.49     -0.05
  -50    2   19     -1.20      0.01
  -48    2   19      2.42     -0.03
  -46    2   19     -1.65     -0.10
  -44    2   19     -0.12      0.02
  -42    2   19      0.36     -0.14
  -40    2   19     -5.32     -0.04
  -38    2   19      3.78      0.02
  -36    2   19     -8.37     -0.15
  -34    2   19      5.47      0.22
  -32    2   19     -6.49     -0.16
  -30    2   19      3.02      0.23
  -28    2   19     -1.05     -0.13
  -26    2   19     -2.54      0.13
  -24    2   19      4.35     -0.19
  -22    2   19     -6.42      0.14
  -20    2   19      5.70     -0.18
  -18    2   19     -4.80      0.16
  -16    2   19      1.86      0.02
  -14    2   19      0.27      0.03
  -12    2   19     -3.11      0.16
  -10    2   19      3.58     -0.13
   -8    2   19     -4.29      0.06
   -6    2   19      3.04     -0.12
   -4    2   19     -1.72     -0.08
   -2    2   19      0.37     -0.02
    0    2   19      0.96     -0.04
    2    2   19     -1.99      0.01
    4    2   19      1.59      0.06
    6    2   19     -2.43     -0.01
    8    2   19      0.77      0.02
   10    2   19     -0.98     -0.02
   12    2   19     -0.13     -0.07
   14    2   19      0.47      0.01
  -51    3   19      0.93      0.05
  -49    3   19      0.20      0.02
  -47    3   19      1.15      0.03
  -45    3   19     -0.10      0.06
  -43    3   19      1.98      0.00
  -41    3   19     -1.31      0.03
  -39    3   19      2.57      0.01
  -37    3   19     -2.01     -0.02
  -35    3   19      1.81      0.03
  -33    3   19     -1.56     -0.03
  -31    3   19      0.55      0.02
  -29    3   19     -0.40      0.01
  -27    3   19      0.28      0.01
  -25    3   19      1.23      0.02
  -23    3   19      0.54      0.03
  -21    3   19      2.96     -0.03
  -19    3   19      0.40      0.07
  -17    3   19      3.67     -0.08
  -15    3   19      0.49      0.10
  -13    3   19      2.79     -0.07
  -11    3   19      1.43      0.11
   -9    3   19      1.07     -0.01
   -7    3   19      2.32      0.07
   -5    3   19     -0.51      0.05
   -3    3   19      2.11      0.00
   -1    3   19     -1.31      0.05
    1    3   19      0.91     -0.02
    3    3   19     -1.04      0.02
    5    3   19     -0.33      0.05
    7    3   19     -0.47      0.01
    9    3   19     -0.52      0.07
   11    3   19     -0.50      0.02
   13    3   19      0.34     -0.01
  -48    4   19      0.24     -0.02
  -46    4   19      1.06      0.11
  -44    4   19      1.73     -0.01
  -42    4   19     -0.20      0.06
  -40    4   19      3.20      0.05
  -38    4   19     -1.21     -0.09
  -36    4   19      3.43      0.09
  -34    4   19     -0.79     -0.13
  -32    4   19      1.65      0.06
  -30    4   19      0.88     -0.03
  -28    4   19     -2.01      0.07
  -26    4   19      3.20     -0.02
  -24    4   19     -5.43      0.21
  -22    4   19      4.40     -0.13
  -20    4   19     -5.08      0.23
  -18    4   19      2.28     -0.14
  -16    4   19     -0.37     -0.12
  -14    4   19     -1.97      0.03
  -12    4   19      4.58     -0.54
  -10    4   19     -4.23      0.14
   -8    4   19      5.56     -0.53
   -6    4   19     -2.93      0.08
   -4    4   19      2.56     -0.20
   -2    4   19     -0.40     -0.01
    0    4   19     -1.37      0.02
    2    4   19      0.89      0.01
    4    4   19     -3.26      0.02
    6    4   19      0.48      0.04
    8    4   19     -2.34      0.00
   10    4   19     -0.62      0.04
  -45    5   19     -0.30     -0.08
  -43    5   19     -2.29     -0.04
  -41    5   19     -0.28     -0.03
  -39    5   19     -2.14     -0.05
  -37    5   19     -1.07      0.04
  -35    5   19      0.39     -0.03
  -33    5   19     -2.74      0.05
  -31    5   19      2.88     -0.01
  -29    5   19     -3.53      0.05
  -27    5   19      2.92     -0.04
  -25    5   19     -2.34      0.01
  -23    5   19      0.49     -0.05
  -21    5   19     -0.04     -0.16
  -19    5   19     -2.49      0.02
  -17    5   19      2.03     -0.40
  -15    5   19     -3.73      0.04
  -13    5   19      3.03     -0.47
  -11    5   19     -2.60     -0.05
   -9    5   19      2.20     -0.31
   -7    5   19     -0.82     -0.12
   -5    5   19     -0.35     -0.10
   -3    5   19     -0.37     -0.08
   -1    5   19     -2.54      0.00
    1    5   19     -1.13      0.00
    3    5   19     -2.40      0.02
    5    5   19     -1.80      0.01
    7    5   19     -0.65      0.03
  -40    6   19     -2.31     -0.03
  -38    6   19     -2.50      0.08
  -36    6   19     -1.60     -0.01
  -34    6   19     -1.44      0.10
  -32    6   19     -1.15      0.03
  -30    6   19      0.54      0.06
  -28    6   19     -1.01      0.04
  -26    6   19      1.12      0.02
  -24    6   19     -0.36      0.00
  -22    6   19      0.12      0.03
  -20    6   19     -0.25     -0.01
  -18    6   19     -0.35      0.07
  -16    6   19     -1.49      0.02
  -14    6   19      0.35      0.05
  -12    6   19     -2.05      0.00
  -10    6   19      0.39     -0.01
   -8    6   19     -0.45     -0.09
   -6    6   19     -1.15     -0.03
   -4    6   19      1.17     -0.12
   -2    6   19     -2.57      0.00
    0    6   19      0.78     -0.05
    2    6   19     -2.19      0.01
  -33    7   19     -0.58      0.03
  -31    7   19     -0.09     -0.03
  -29    7   19     -0.45      0.02
  -27    7   19      0.42     -0.04
  -25    7   19     -0.21      0.01
  -23    7   19      1.18     -0.02
  -21    7   19     -0.89     -0.02
  -19    7   19      0.80      0.01
  -17    7   19     -1.74     -0.03
  -15    7   19     -0.23      0.04
  -13    7   19     -0.77     -0.02
  -11    7   19     -0.51      0.04
   -9    7   19      1.49     -0.01
   -7    7   19     -0.25      0.01
   -5    7   19      2.29     -0.01
  -54    0   20      2.75     -0.03
  -52    0   20     -0.66      0.01
  -50    0   20      3.36     -0.02
  -48    0   20      1.47      0.00
  -46    0   20      0.30      0.03
  -44    0   20      5.78     -0.02
  -42    0   20     -4.13      0.04
  -40    0   20      8.84      0.01
  -38    0   20     -4.75      0.01
  -36    0   20      7.89      0.00
  -34    0   20      0.17      0.00
  -32    0   20      2.76     -0.10
  -30    0   20      7.31      0.02
  -28    0   20     -3.77     -0.13
  -26    0   20     10.49      0.01
  -24    0   20     -6.39     -0.02
  -22    0   20      5.54     -0.03
  -20    0   20     -2.41      0.09
  -18    0   20     -3.96     -0.06
  -16    0   20      3.59      0.05
  -14    0   20     -9.17     -0.04
  -12    0   20      4.65     -0.03
  -10    0   20     -6.39      0.03
   -8    0   20     -0.05     -0.03
   -6    0   20     -0.56      0.05
   -4    0   20     -5.39      0.06
   -2    0   20      2.14     -0.06
    0    0   20     -7.05      0.09
    2    0   20      0.30     -0.17
    4    0   20     -5.27      0.00
    6    0   20     -3.23     -0.16
    8    0   20     -3.06     -0.07
   10    0   20     -4.59     -0.11
   12    0   20     -1.99     -0.03
   14    0   20     -2.87     -0.14
  -53    1   20     -1.18      0.00
  -51    1   20     -1.33      0.02
  -49    1   20      0.53      0.00
  -47    1   20     -1.52      0.00
  -45    1   20      2.71      0.02
  -43    1   20     -0.51     -0.06
  -41    1   20      2.32      0.04
  -39    1   20      1.28     -0.04
  -37    1   20     -0.80      0.00
  -35    1   20      2.72      0.06
  -33    1   20     -3.44     -0.05
  -31    1   20      3.12      0.09
  -29    1   20     -2.60     -0.03
  -27    1   20      1.89      0.04
  -25    1   20      1.00      0.00
  -23    1   20     -0.84      0.03
  -21    1   20      3.37     -0.05
  -19    1   20     -2.65      0.04
  -17    1   20      2.06     -0.11
  -15    1   20     -1.11      0.02
  -13    1   20     -1.08     -0.05
  -11    1   20      2.08      0.01
   -9    1   20     -2.95      0.08
   -7    1   20      3.07      0.06
   -5    1   20     -2.75      0.11
   -3    1   20      1.29      0.06
   -1    1   20     -1.29      0.00
    1    1   20     -0.50     -0.02
    3    1   20      0.21     -0.10
    5    1   20     -0.69     -0.04
    7    1   20      0.54     -0.08
    9    1   20     -0.09     -0.01
   11    1   20     -0.29     -0.01
   13    1   20      0.31     -0.02
  -52    2   20      0.89      0.01
  -50    2   20      1.41     -0.10
  -48    2   20     -0.64      0.02
  -46    2   20      3.07     -0.07
  -44    2   20     -2.97     -0.04
  -42    2   20      3.18      0.01
  -40    2   20     -3.58     -0.12
  -38    2   20      1.09      0.06
  -36    2   20     -1.43     -0.14
  -34    2   20     -1.71      0.03
  -32    2   20      1.98     -0.07
  -30    2   20     -4.08     -0.01
  -28    2   20      4.21      0.05
  -26    2   20     -5.19     -0.05
  -24    2   20      3.35      0.21
  -22    2   20     -3.80     -0.17
  -20    2   20     -0.44      0.36
  -18    2   20     -0.57     -0.33
  -16    2   20     -4.21      0.40
  -14    2   20      1.62     -0.36
  -12    2   20     -5.08      0.31
  -10    2   20      1.25     -0.22
   -8    2   20     -3.15      0.15
   -6    2   20     -0.40     -0.04
   -4    2   20     -0.45      0.01
   -2    2   20     -1.48      0.02
    0    2   20      1.15     -0.04
    2    2   20     -1.20      0.00
    4    2   20      0.95      0.00
    6    2   20     -0.15      0.01
    8    2   20      0.05      0.05
   10    2   20      0.33      0.07
   12    2   20     -0.01      0.05
  -51    3   20      2.38     -0.10
  -49    3   20     -1.42     -0.48
  -47    3   20      3.26     -0.29
  -45    3   20     -2.13     -0.98
  -43    3   20      0.98     -0.38
  -41    3   20     -0.10     -1.10
  -39    3   20     -3.38     -0.34
  -37    3   20      3.15     -0.70
  -35    3   20     -6.29     -0.18
  -33    3   20      4.51     -0.18
  -31    3   20     -5.58      0.04
  -29    3   20      2.41      0.09
  -27    3   20     -1.57      0.02
  -25    3   20     -2.18      0.07
  -23    3   20      3.18     -0.45
  -21    3   20     -5.73     -0.26
  -19    3   20      4.98     -1.00
  -17    3   20     -5.01     -0.85
  -15    3   20      2.54     -1.01
  -13    3   20     -1.20     -1.20
  -11    3   20     -1.48     -0.45
   -9    3   20      1.56     -0.85
   -7    3   20     -3.68      0.06
   -5    3   20      1.49     -0.14
   -3    3   20     -2.86      0.16
   -1    3   20      0.10      0.21
    1    3   20     -0.05      0.05
    3    3   20     -0.90      0.09
    5    3   20      2.16     -0.01
    7    3   20     -1.00     -0.05
    9    3   20      1.80     -0.02
   11    3   20     -0.44     -0.04
  -48    4   20     -0.23      0.04
  -46    4   20     -0.17     -0.15
  -44    4   20     -2.06      0.01
  -42    4   20      1.29     -0.10
  -40    4   20     -4.46     -0.04
  -38    4   20      1.80      0.01
  -36    4   20     -4.27     -0.05
  -34    4   20      0.64      0.08
  -32    4   20     -1.35     -0.01
  -30    4   20     -1.22      0.05
  -28    4   20      1.16      0.03
  -26    4   20     -2.53     -0.04
  -24    4   20      1.84      0.07
  -22    4   20     -2.50     -0.18
  -20    4   20      1.78      0.17
  -18    4   20     -1.22     -0.33
  -16    4   20      1.22      0.27
  -14    4   20     -0.06     -0.34
  -12    4   20     -0.51      0.24
  -10    4   20     -0.31     -0.17
   -8    4   20     -2.23      0.10
   -6    4   20     -1.32      0.00
   -4    4   20     -1.77      0.00
   -2    4   20     -1.51      0.01
    0    4   20      0.71      0.00
    2    4   20     -0.75     -0.04
    4    4   20      2.73      0.01
    6    4   20     -0.01     -0.03
    8    4   20      2.59      0.01
  -45    5   20     -2.67      0.23
  -43    5   20     -0.29      0.22
  -41    5   20     -3.00      0.20
  -39    5   20      0.15      0.20
  -37    5   20     -1.91      0.09
  -35    5   20      0.78      0.15
  -33    5   20     -0.58      0.04
  -31    5   20      1.24      0.06
  -29    5   20      0.30      0.08
  -27    5   20      0.11     -0.01
  -25    5   20      1.20      0.03
  -23    5   20     -2.34      0.02
  -21    5   20      1.41     -0.11
  -19    5   20     -2.98      0.08
  -17    5   20     -0.58     -0.15
  -15    5   20     -0.37      0.06
  -13    5   20     -3.37     -0.02
  -11    5   20      2.64      0.01
   -9    5   20     -3.56      0.09
   -7    5   20      2.97      0.02
   -5    5   20     -0.89      0.05
   -3    5   20      1.00      0.00
   -1    5   20      1.43     -0.03
    1    5   20     -1.06     -0.09
    3    5   20      1.43     -0.02
    5    5   20     -1.68     -0.13
  -40    6   20      1.62      0.08
  -38    6   20     -0.32      0.02
  -36    6   20      0.45      0.08
  -34    6   20     -0.76      0.03
  -32    6   20     -1.22      0.04
  -30    6   20     -0.08      0.03
  -28    6   20     -1.56      0.01
  -26    6   20      0.10      0.01
  -24    6   20     -0.35      0.03
  -22    6   20     -0.98     -0.01
  -20    6   20      1.49      0.03
  -18    6   20     -2.00     -0.01
  -16    6   20      2.46     -0.03
  -14    6   20     -2.02      0.00
  -12    6   20      1.23     -0.04
  -10    6   20     -1.67     -0.01
   -8    6   20     -1.50      0.01
   -6    6   20     -1.48     -0.01
   -4    6   20     -3.15      0.03
   -2    6   20     -1.15      0.00
    0    6   20     -2.41      0.00
  -31    7   20     -0.37     -0.06
  -29    7   20     -0.54     -0.08
  -27    7   20     -1.57     -0.06
  -25    7   20     -0.07     -0.09
  -23    7   20     -0.89     -0.03
  -21    7   20     -0.41     -0.03
  -19    7   20      0.79      0.00
  -17    7   20     -0.46     -0.01
  -15    7   20      0.74     -0.03
  -13    7   20      0.00     -0.05
  -11    7   20     -0.92     -0.05
   -9    7   20      0.11     -0.05
   -7    7   20     -1.55     -0.01
  -53    1   21      0.51      0.03
  -51    1   21     -2.67     -0.03
  -49    1   21      0.96     -0.02
  -47    1   21     -0.63     -0.13
  -45    1   21     -1.64     -0.03
  -43    1   21      3.30     -0.06
  -41    1   21     -5.44     -0.02
  -39    1   21      5.94      0.16
  -37    1   21     -6.46      0.01
  -35    1   21      5.26      0.29
  -33    1   21     -3.12      0.03
  -31    1   21      1.39      0.22
  -29    1   21      2.68     -0.02
  -27    1   21     -3.46      0.06
  -25    1   21      6.72     -0.12
  -23    1   21     -5.02     -0.04
  -21    1   21      5.52     -0.11
  -19    1   21     -1.17     -0.04
  -17    1   21      0.41      0.03
  -15    1   21      4.15     -0.02
  -13    1   21     -3.59      0.16
  -11    1   21      5.34     -0.01
   -9    1   21     -3.70      0.17
   -7    1   21      1.74      0.00
   -5    1   21     -1.51      0.13
   -3    1   21     -2.76      0.03
   -1    1   21      0.20      0.08
    1    1   21     -4.42      0.01
    3    1   21      0.27      0.02
    5    1   21     -2.70     -0.07
    7    1   21     -0.40     -0.04
    9    1   21     -0.26     -0.09
   11    1   21     -0.36     -0.06
   13    1   21      0.41     -0.04
  -52    2   21     -0.08     -0.04
  -50    2   21     -3.02      0.09
  -48    2   21      2.09     -0.04
  -46    2   21     -4.13      0.04
  -44    2   21      4.28      0.07
  -42    2   21     -2.29     -0.07
  -40    2   21      3.14      0.12
  -38    2   21      1.79     -0.12
  -36    2   21     -0.92      0.00
  -34    2   21      5.40     -0.09
  -32    2   21     -4.01     -0.07
  -30    2   21      6.35     -0.03
  -28    2   21     -3.14      0.01
  -26    2   21      3.57      0.04
  -24    2   21      0.86      0.00
  -22    2   21     -1.34      0.14
  -20    2   21      4.20     -0.14
  -18    2   21     -4.01      0.13
  -16    2   21      3.88     -0.12
  -14    2   21     -2.20     -0.02
  -12    2   21      0.61      0.12
  -10    2   21      1.17     -0.13
   -8    2   21     -2.58      0.25
   -6    2   21      2.43     -0.09
   -4    2   21     -3.45      0.13
   -2    2   21      1.39     -0.02
    0    2   21     -1.90     -0.01
    2    2   21     -0.24     -0.02
    4    2   21      0.38      0.00
    6    2   21     -1.23     -0.02
    8    2   21      1.42      0.03
   10    2   21     -1.09      0.02
   12    2   21      0.96      0.00
  -51    3   21     -1.14      0.00
  -49    3   21     -0.29     -0.06
  -47    3   21     -2.61     -0.03
  -45    3   21      0.25     -0.03
  -43    3   21     -2.47     -0.04
  -41    3   21     -0.31      0.02
  -39    3   21     -0.66     -0.01
  -37    3   21     -1.38      0.03
  -35    3   21      0.91      0.03
  -33    3   21     -1.90      0.02
  -31    3   21      1.03      0.03
  -29    3   21     -2.15      0.02
  -27    3   21      0.29      0.01
  -25    3   21     -2.40      0.03
  -23    3   21     -0.65      0.00
  -21    3   21     -2.00      0.04
  -19    3   21     -1.81      0.02
  -17    3   21     -1.03      0.00
  -15    3   21     -2.85      0.04
  -13    3   21     -0.51     -0.07
  -11    3   21     -2.98      0.06
   -9    3   21     -0.60     -0.12
   -7    3   21     -1.93      0.07
   -5    3   21     -0.80     -0.09
   -3    3   21     -0.40      0.06
   -1    3   21     -0.82     -0.01
    1    3   21      0.48      0.00
    3    3   21     -0.40      0.00
    5    3   21      0.24     -0.01
    7    3   21      0.36     -0.03
    9    3   21     -0.30      0.03
  -48    4   21     -1.90     -0.01
  -46    4   21     -0.51     -0.05
  -44    4   21     -1.41     -0.06
  -42    4   21     -1.62      0.05
  -40    4   21      0.53     -0.02
  -38    4   21     -3.34      0.05
  -36    4   21      2.18      0.06
  -34    4   21     -4.49      0.01
  -32    4   21      2.83      0.03
  -30    4   21     -3.59      0.04
  -28    4   21      2.20     -0.06
  -26    4   21      0.01      0.03
  -24    4   21     -0.22      0.03
  -22    4   21      4.41     -0.17
  -20    4   21     -2.92      0.23
  -18    4   21      5.88     -0.32
  -16    4   21     -3.17      0.23
  -14    4   21      3.19     -0.19
  -12    4   21     -0.87     -0.01
  -10    4   21     -0.68      0.05
   -8    4   21      1.58     -0.16
   -6    4   21     -2.34      0.10
   -4    4   21      2.52     -0.06
   -2    4   21     -1.27      0.01
    0    4   21      1.82      0.05
    2    4   21      0.96     -0.02
    4    4   21      0.32      0.02
    6    4   21      2.27     -0.02
  -45    5   21      0.86      0.02
  -43    5   21      1.14      0.04
  -41    5   21      2.46      0.01
  -39    5   21      0.20      0.00
  -37    5   21      2.31     -0.01
  -35    5   21      0.15     -0.02
  -33    5   21     -0.02     -0.05
  -31    5   21      1.39     -0.02
  -29    5   21     -2.50     -0.05
  -27    5   21      2.53     -0.03
  -25    5   21     -2.86      0.06
  -23    5   21      2.57     -0.01
  -21    5   21     -1.05      0.17
  -19    5   21      1.40      0.14
  -17    5   21      1.16      0.14
  -15    5   21     -0.64      0.32
  -13    5   21      2.39      0.03
  -11    5   21     -2.12      0.30
   -9    5   21      2.72     -0.03
   -7    5   21     -1.42      0.13
   -5    5   21      2.47     -0.03
   -3    5   21      0.85      0.01
   -1    5   21      1.60     -0.02
    1    5   21      2.37      0.01
    3    5   21      0.54     -0.02
  -40    6   21      1.76     -0.04
  -38    6   21      0.41      0.00
  -36    6   21      2.10     -0.09
  -34    6   21     -1.63      0.00
  -32    6   21      0.96     -0.09
  -30    6   21     -1.86     -0.01
  -28    6   21     -0.37     -0.03
  -26    6   21     -0.81     -0.03
  -24    6   21      0.21      0.02
  -22    6   21     -0.12     -0.04
  -20    6   21      1.82      0.03
  -18    6   21      0.46     -0.06
  -16    6   21      1.35      0.07
  -14    6   21      1.45     -0.08
  -12    6   21     -1.12      0.14
  -10    6   21      1.89     -0.07
   -8    6   21     -2.21      0.13
   -6    6   21      1.25     -0.03
   -4    6   21     -0.79      0.04
   -2    6   21      0.45      0.01
  -29    7   21     -0.44      0.01
  -27    7   21     -0.34     -0.03
  -25    7   21     -0.80     -0.01
  -23    7   21      0.24     -0.04
  -21    7   21     -0.44     -0.02
  -19    7   21      1.56     -0.03
  -17    7   21     -0.30     -0.02
  -15    7   21      1.51     -0.01
  -13    7   21     -0.87      0.00
  -11    7   21     -0.24     -0.01
  -54    0   22     -0.64     -0.03
  -52    0   22     -3.07     -0.06
  -50    0   22      0.76      0.03
  -48    0   22     -4.56     -0.06
  -46    0   22      0.58      0.08
  -44    0   22     -2.82     -0.08
  -42    0   22     -2.48      0.05
  -40    0   22      0.89     -0.04
  -38    0   22     -6.03     -0.05
  -36    0   22      3.40      0.06
  -34    0   22     -6.54     -0.08
  -32    0   22      2.76      0.10
  -30    0   22     -2.17     -0.07
  -28    0   22     -0.78      0.06
  -26    0   22      4.96     -0.08
  -24    0   22     -3.96      0.00
  -22    0   22      8.90     -0.07
  -20    0   22     -2.78     -0.01
  -18    0   22      5.95     -0.01
  -16    0   22      2.27      0.01
  -14    0   22     -0.08      0.05
  -12    0   22      6.63      0.00
  -10    0   22     -2.43      0.08
   -8    0   22      7.28     -0.04
   -6    0   22      0.42      0.11
   -4    0   22      4.96      0.03
   -2    0   22      4.39      0.16
    0    0   22      2.39      0.22
    2    0   22      5.43      0.17
    4    0   22      1.66      0.32
    6    0   22      3.38      0.12
    8    0   22      2.09      0.22
   10    0   22      0.86      0.06
  -53    1   22     -0.12      0.00
  -51    1   22      0.69     -0.04
  -49    1   22     -0.73     -0.03
  -47    1   22     -2.11     -0.02
  -45    1   22     -0.65     -0.01
  -43    1   22     -4.55     -0.01
  -41    1   22     -0.07      0.05
  -39    1   22     -3.87      0.02
  -37    1   22      0.15      0.06
  -35    1   22     -0.70      0.08
  -33    1   22     -0.91      0.01
  -31    1   22      1.85      0.07
  -29    1   22     -2.50     -0.02
  -27    1   22      1.83     -0.05
  -25    1   22     -2.05     -0.01
  -23    1   22      0.05     -0.12
  -21    1   22      1.02      0.01
  -19    1   22     -1.48     -0.05
  -17    1   22      3.31      0.05
  -15    1   22     -1.48     -0.01
  -13    1   22      2.36      0.06
  -11    1   22      0.07     -0.09
   -9    1   22      0.09      0.02
   -7    1   22      1.97     -0.14
   -5    1   22     -0.85      0.01
   -3    1   22      2.51     -0.08
   -1    1   22     -0.49      0.10
    1    1   22      1.27      0.00
    3    1   22      0.16      0.15
    5    1   22     -0.20      0.00
    7    1   22      0.68      0.07
    9    1   22     -0.52     -0.02
   11    1   22      0.67     -0.01
  -52    2   22      0.74      0.04
  -50    2   22     -3.13     -0.10
  -48    2   22      0.18      0.13
  -46    2   22     -1.75     -0.16
  -44    2   22     -1.43      0.18
  -42    2   22      1.17     -0.14
  -40    2   22     -2.81      0.16
  -38    2   22      2.71     -0.06
  -36    2   22     -3.08      0.10
  -34    2   22      1.86      0.00
  -32    2   22     -1.90      0.02
  -30    2   22     -0.33      0.04
  -28    2   22      0.79     -0.10
  -26    2   22     -2.36      0.11
  -24    2   22      3.50     -0.18
  -22    2   22     -2.84      0.14
  -20    2   22      3.77     -0.10
  -18    2   22     -1.49      0.06
  -16    2   22      1.43      0.07
  -14    2   22      0.28     -0.08
  -12    2   22     -0.99      0.15
  -10    2   22      1.12     -0.14
   -8    2   22     -1.47      0.10
   -6    2   22      0.79     -0.09
   -4    2   22     -0.23      0.02
   -2    2   22     -0.42     -0.01
    0    2   22      1.19     -0.02
    2    2   22     -1.58     -0.01
    4    2   22      1.38     -0.02
    6    2   22     -1.65     -0.05
    8    2   22      0.48     -0.02
   10    2   22     -1.06     -0.04
  -51    3   22     -0.29      0.14
  -49    3   22     -2.43      0.54
  -47    3   22      2.07      0.43
  -45    3   22     -3.88      0.60
  -43    3   22      3.71      0.61
  -41    3   22     -2.77      0.39
  -39    3   22      2.57      0.46
  -37    3   22      0.99      0.15
  -35    3   22     -0.35      0.07
  -33    3   22      4.87     -0.04
  -31    3   22     -2.87     -0.18
  -29    3   22      6.04     -0.02
  -27    3   22     -3.18     -0.06
  -25    3   22      3.46      0.52
  -23    3   22     -0.93      0.26
  -21    3   22     -0.88      1.49
  -19    3   22      1.77      0.54
  -17    3   22     -3.37      2.01
  -15    3   22      2.42      0.64
  -13    3   22     -2.39      1.45
  -11    3   22      1.13      0.49
   -9    3   22      0.38      0.40
   -7    3   22     -0.62      0.17
   -5    3   22      2.31     -0.16
   -3    3   22     -2.22     -0.07
   -1    3   22      2.13     -0.11
    1    3   22     -3.04     -0.08
    3    3   22      0.48      0.03
    5    3   22     -2.25      0.00
    7    3   22     -0.66      0.03
  -48    4   22      1.73      0.18
  -46    4   22     -0.98     -0.05
  -44    4   22      2.13      0.25
  -42    4   22      0.70     -0.08
  -40    4   22      0.64      0.20
  -38    4   22      2.63     -0.07
  -36    4   22     -1.17      0.09
  -34    4   22      2.53     -0.05
  -32    4   22     -1.15     -0.01
  -30    4   22      1.14      0.00
  -28    4   22      0.35     -0.09
  -26    4   22      0.19      0.10
  -24    4   22      1.29     -0.14
  -22    4   22     -0.45      0.17
  -20    4   22      1.03     -0.07
  -18    4   22     -1.04      0.06
  -16    4   22      0.63      0.10
  -14    4   22     -0.67     -0.13
  -12    4   22      0.55      0.17
  -10    4   22      0.59     -0.18
   -8    4   22     -0.04      0.09
   -6    4   22      1.04     -0.06
   -4    4   22     -1.57      0.00
   -2    4   22     -0.01      0.06
    0    4   22     -2.85     -0.01
    2    4   22     -1.24      0.07
    4    4   22     -2.61     -0.01
  -45    5   22      0.90      0.00
  -43    5   22      1.97     -0.11
  -41    5   22     -0.16      0.06
  -39    5   22      1.98      0.00
  -37    5   22     -0.92      0.03
  -35    5   22      1.08      0.06
  -33    5   22     -1.30     -0.07
  -31    5   22      0.82      0.00
  -29    5   22     -1.34     -0.06
  -27    5   22      0.76     -0.08
  -25    5   22     -0.08      0.03
  -23    5   22     -0.72     -0.06
  -21    5   22      2.27      0.04
  -19    5   22     -2.45      0.03
  -17    5   22      3.29      0.00
  -15    5   22     -1.75      0.01
  -13    5   22      1.80      0.02
  -11    5   22      0.85     -0.09
   -9    5   22     -0.14      0.08
   -7    5   22      2.55     -0.09
   -5    5   22     -0.31      0.07
   -3    5   22      2.47      0.01
   -1    5   22      0.91      0.03
    1    5   22      1.55      0.05
  -38    6   22     -1.41      0.00
  -36    6   22      1.18     -0.02
  -34    6   22     -1.23     -0.01
  -32    6   22     -0.14      0.00
  -30    6   22     -0.42     -0.01
  -28    6   22     -1.45     -0.02
  -26    6   22      0.61     -0.03
  -24    6   22     -1.34      0.00
  -22    6   22      0.53     -0.06
  -20    6   22     -0.13      0.02
  -18    6   22     -0.73     -0.04
  -16    6   22      1.42      0.01
  -14    6   22     -1.15      0.01
  -12    6   22      2.88     -0.02
  -10    6   22      0.42      0.02
   -8    6   22      3.45     -0.02
   -6    6   22      2.31      0.03
   -4    6   22      2.53     -0.02
  -27    7   22     -0.84      0.06
  -25    7   22      2.14      0.01
  -23    7   22     -1.84      0.04
  -21    7   22      1.04      0.00
  -19    7   22     -1.37      0.02
  -17    7   22     -0.31      0.02
  -53    1   23      0.95     -0.03
  -51    1   23     -2.90      0.02
  -49    1   23      1.99      0.02
  -47    1   23     -3.46     -0.01
  -45    1   23      1.91      0.05
  -43    1   23     -0.61     -0.07
  -41    1   23     -0.29      0.00
  -39    1   23      3.36     -0.07
  -37    1   23     -3.44     -0.04
  -35    1   23      5.30     -0.01
  -33    1   23     -5.17     -0.01
  -31    1   23      3.96      0.06
  -29    1   23     -3.50      0.04
  -27    1   23     -0.17      0.12
  -25    1   23      0.69     -0.01
  -23    1   23     -4.42      0.12
  -21    1   23      3.35     -0.11
  -19    1   23     -5.14      0.05
  -17    1   23      2.03     -0.09
  -15    1   23     -1.75      0.00
  -13    1   23     -1.03      0.03
  -11    1   23      2.62      0.00
   -9    1   23     -2.24      0.11
   -7    1   23      4.80     -0.01
   -5    1   23     -0.84      0.07
   -3    1   23      4.07     -0.03
   -1    1   23      1.31      0.02
    1    1   23      1.94     -0.02
    3    1   23      1.95      0.03
    5    1   23      0.48      0.04
    7    1   23      0.79      0.04
    9    1   23      0.25      0.06
  -52    2   23      0.47     -0.04
  -50    2   23      2.10      0.07
  -48    2   23      1.51     -0.04
  -46    2   23     -1.13      0.04
  -44    2   23      2.84      0.05
  -42    2   23     -4.48     -0.08
  -40    2   23      3.03      0.18
  -38    2   23     -4.54     -0.11
  -36    2   23      1.21      0.22
  -34    2   23     -1.69     -0.06
  -32    2   23     -2.03      0.15
  -30    2   23      1.34     -0.09
  -28    2   23     -4.28      0.12
  -26    2   23      2.30     -0.16
  -24    2   23     -3.16      0.08
  -22    2   23      0.69     -0.05
  -20    2   23      0.33     -0.08
  -18    2   23     -1.79      0.14
  -16    2   23      2.67     -0.19
  -14    2   23     -2.57      0.15
  -12    2   23      2.44     -0.11
  -10    2   23     -1.00      0.00
   -8    2   23      1.18      0.03
   -6    2   23      1.27     -0.05
   -4    2   23      0.25      0.04
   -2    2   23      2.40      0.01
    0    2   23     -0.12     -0.01
    2    2   23      1.88      0.03
    4    2   23      0.07     -0.01
    6    2   23      0.65     -0.02
    8    2   23      0.37      0.01
  -51    3   23      1.31      0.02
  -49    3   23      2.20      0.02
  -47    3   23      0.55      0.03
  -45    3   23      3.48      0.02
  -43    3   23     -0.52     -0.01
  -41    3   23      3.48      0.00
  -39    3   23     -0.37     -0.05
  -37    3   23      2.41     -0.03
  -35    3   23      0.61     -0.05
  -33    3   23      1.65     -0.03
  -31    3   23      1.29     -0.02
  -29    3   23      1.36     -0.01
  -27    3   23      1.57     -0.02
  -25    3   23      0.75     -0.01
  -23    3   23      1.79     -0.05
  -21    3   23      0.16     -0.03
  -19    3   23      1.85     -0.09
  -17    3   23      0.42     -0.02
  -15    3   23      1.60     -0.09
  -13    3   23      1.18      0.03
  -11    3   23      1.00     -0.04
   -9    3   23      1.65      0.05
   -7    3   23      0.29     -0.01
   -5    3   23      1.64      0.00
   -3    3   23      0.10     -0.03
   -1    3   23      1.21     -0.02
    1    3   23      0.40     -0.05
    3    3   23      0.58     -0.01
    5    3   23      0.31     -0.03
  -48    4   23     -0.63      0.01
  -46    4   23      2.64      0.00
  -44    4   23     -1.68     -0.08
  -42    4   23      2.16      0.07
  -40    4   23     -1.13     -0.15
  -38    4   23      0.89      0.07
  -36    4   23      1.05     -0.12
  -34    4   23     -0.82      0.01
  -32    4   23      3.11     -0.10
  -30    4   23     -3.10      0.03
  -28    4   23      3.26     -0.19
  -26    4   23     -4.38      0.13
  -24    4   23      1.01     -0.18
  -22    4   23     -2.73      0.09
  -20    4   23     -2.04      0.08
  -18    4   23      0.48     -0.07
  -16    4   23     -3.41      0.31
  -14    4   23      2.06     -0.09
  -12    4   23     -2.59      0.25
  -10    4   23      1.19      0.03
   -8    4   23     -1.07      0.04
   -6    4   23     -0.54      0.06
   -4    4   23      0.11     -0.05
   -2    4   23     -1.67     -0.02
    0    4   23      0.58     -0.02
    2    4   23     -1.52     -0.03
  -43    5   23     -0.95      0.02
  -41    5   23     -0.31      0.01
  -39    5   23     -2.78      0.02
  -37    5   23      1.76      0.03
  -35    5   23     -3.15      0.03
  -33    5   23      2.58      0.04
  -31    5   23     -1.27      0.07
  -29    5   23      1.40      0.04
  -27    5   23      1.07      0.03
  -25    5   23     -0.76      0.08
  -23    5   23      1.98     -0.13
  -21    5   23     -2.36      0.10
  -19    5   23      1.63     -0.26
  -17    5   23     -2.52      0.04
  -15    5   23      0.87     -0.20
  -13    5   23     -1.67     -0.01
  -11    5   23     -0.18     -0.04
   -9    5   23     -1.00      0.03
   -7    5   23     -1.21      0.03
   -5    5   23     -0.96      0.05
   -3    5   23     -1.22      0.00
   -1    5   23     -1.14      0.00
  -38    6   23      0.23     -0.02
  -36    6   23      0.92      0.04
  -34    6   23      0.13     -0.02
  -32    6   23      2.40      0.03
  -30    6   23      0.42     -0.03
  -28    6   23      1.36      0.03
  -26    6   23      0.46     -0.06
  -24    6   23     -0.46      0.03
  -22    6   23     -0.66     -0.05
  -20    6   23     -0.56     -0.01
  -18    6   23     -1.46     -0.01
  -16    6   23      0.41     -0.04
  -14    6   23     -0.17      0.01
  -12    6   23      0.46     -0.01
  -10    6   23      1.68      0.01
   -8    6   23     -0.27      0.05
  -54    0   24      0.80      0.03
  -52    0   24      0.80     -0.03
  -50    0   24      3.10     -0.01
  -48    0   24     -0.88     -0.08
  -46    0   24      5.14      0.01
  -44    0   24     -1.32     -0.04
  -42    0   24      4.32      0.04
  -40    0   24      0.26      0.04
  -38    0   24      0.39      0.01
  -36    0   24      2.43      0.07
  -34    0   24     -4.49     -0.01
  -32    0   24      3.21      0.05
  -30    0   24     -7.00      0.02
  -28    0   24      0.74      0.03
  -26    0   24     -5.20      0.05
  -24    0   24     -4.26      0.03
  -22    0   24     -1.08      0.04
  -20    0   24     -7.51      0.02
  -18    0   24      0.87      0.02
  -16    0   24     -6.26      0.00
  -14    0   24     -1.30     -0.01
  -12    0   24     -3.15     -0.02
  -10    0   24     -5.21     -0.05
   -8    0   24     -1.96     -0.11
   -6    0   24     -6.96     -0.10
   -4    0   24     -2.88     -0.31
   -2    0   24     -5.04     -0.15
    0    0   24     -3.76     -0.44
    2    0   24     -1.70     -0.17
    4    0   24     -3.05     -0.35
    6    0   24      0.04     -0.11
  -53    1   24     -0.65      0.02
  -51    1   24      0.55      0.08
  -49    1   24      0.09      0.01
  -47    1   24      1.97      0.06
  -45    1   24      1.98     -0.01
  -43    1   24      1.93     -0.04
  -41    1   24      3.04     -0.02
  -39    1   24      0.37     -0.16
  -37    1   24      2.06     -0.02
  -35    1   24     -0.75     -0.16
  -33    1   24      0.19     -0.01
  -31    1   24      0.14     -0.04
  -29    1   24     -1.31      0.06
  -27    1   24      1.50      0.08
  -25    1   24     -2.10      0.08
  -23    1   24      0.73      0.09
  -21    1   24     -1.66     -0.03
  -19    1   24     -1.55      0.04
  -17    1   24      0.01     -0.13
  -15    1   24     -2.60      0.00
  -13    1   24      1.18     -0.07
  -11    1   24     -1.89      0.01
   -9    1   24      0.47      0.05
   -7    1   24     -0.83      0.02
   -5    1   24     -0.94      0.05
   -3    1   24     -0.16     -0.01
   -1    1   24     -1.22     -0.02
    1    1   24     -0.05     -0.06
    3    1   24     -0.46      0.00
    5    1   24     -0.63     -0.05
  -52    2   24      2.10     -0.02
  -50    2   24     -0.65      0.08
  -48    2   24      3.23      0.00
  -46    2   24     -0.78      0.02
  -44    2   24      2.30      0.04
  -42    2   24      0.67     -0.01
  -40    2   24      0.36      0.03
  -38    2   24      2.82      0.00
  -36    2   24     -1.07     -0.01
  -34    2   24      4.17      0.02
  -32    2   24     -1.67     -0.04
  -30    2   24      3.66      0.05
  -28    2   24     -1.36     -0.11
  -26    2   24      1.32      0.17
  -24    2   24      0.01     -0.27
  -22    2   24     -0.96      0.30
  -20    2   24      1.61     -0.38
  -18    2   24     -1.19      0.32
  -16    2   24      2.27     -0.33
  -14    2   24      0.10      0.20
  -12    2   24      1.53     -0.17
  -10    2   24      1.04      0.07
   -8    2   24     -0.08     -0.02
   -6    2   24      1.10      0.03
   -4    2   24     -1.18      0.03
   -2    2   24      0.85      0.04
    0    2   24     -0.83      0.01
    2    2   24      0.64      0.05
    4    2   24      0.07     -0.01
  -51    3   24     -0.85     -0.33
  -49    3   24      1.51     -0.03
  -47    3   24      0.79     -0.48
  -45    3   24     -0.33     -0.01
  -43    3   24      3.09     -0.38
  -41    3   24     -2.49     -0.01
  -39    3   24      3.20     -0.12
  -37    3   24     -3.24      0.10
  -35    3   24      0.65      0.12
  -33    3   24     -1.71      0.20
  -31    3   24     -2.29      0.24
  -29    3   24      1.31     -0.10
  -27    3   24     -3.30      0.09
  -25    3   24      3.21     -0.76
  -23    3   24     -1.77     -0.47
  -21    3   24      2.28     -1.13
  -19    3   24      0.68     -1.07
  -17    3   24     -0.09     -0.86
  -15    3   24      1.77     -1.08
  -13    3   24     -1.70     -0.33
  -11    3   24      1.17     -0.48
   -9    3   24     -1.92     -0.02
   -7    3   24      0.36      0.06
   -5    3   24     -0.70      0.01
   -3    3   24      0.28      0.13
   -1    3   24      1.31     -0.01
    1    3   24      0.59      0.01
    3    3   24      2.14     -0.01
  -48    4   24      0.67     -0.15
  -46    4   24     -1.75     -0.01
  -44    4   24      1.70     -0.12
  -42    4   24     -2.41     -0.04
  -40    4   24      1.30     -0.07
  -38    4   24     -0.72     -0.02
  -36    4   24     -0.03     -0.03
  -34    4   24      1.00      0.01
  -32    4   24     -0.99      0.01
  -30    4   24      0.81      0.04
  -28    4   24     -1.12     -0.02
  -26    4   24     -0.07      0.13
  -24    4   24     -0.72     -0.18
  -22    4   24     -0.11      0.27
  -20    4   24     -0.22     -0.33
  -18    4   24      0.22      0.31
  -16    4   24      0.02     -0.27
  -14    4   24      0.27      0.21
  -12    4   24      0.09     -0.08
  -10    4   24      0.74      0.06
   -8    4   24      0.45      0.01
   -6    4   24      2.05     -0.02
   -4    4   24      0.99     -0.02
   -2    4   24      3.12     -0.01
    0    4   24      1.02     -0.03
  -43    5   24     -1.69     -0.08
  -41    5   24      0.32     -0.08
  -39    5   24     -0.85     -0.11
  -37    5   24      0.19     -0.04
  -35    5   24     -0.60     -0.02
  -33    5   24      0.19     -0.02
  -31    5   24     -0.08      0.08
  -29    5   24     -0.35      0.00
  -27    5   24      1.23      0.05
  -25    5   24     -0.47      0.01
  -23    5   24      1.45     -0.01
  -21    5   24      0.79     -0.03
  -19    5   24     -0.43      0.01
  -17    5   24      1.88     -0.09
  -15    5   24     -2.26      0.04
  -13    5   24      0.92     -0.07
  -11    5   24     -2.24     -0.01
   -9    5   24     -1.29      0.00
   -7    5   24     -1.23     -0.03
   -5    5   24     -2.76      0.00
  -36    6   24      0.94     -0.01
  -34    6   24      1.05     -0.05
  -32    6   24      1.32      0.00
  -30    6   24      1.59     -0.01
  -28    6   24      0.01      0.00
  -26    6   24      1.70      0.03
  -24    6   24     -1.50      0.01
  -22    6   24      1.61      0.03
  -20    6   24     -1.62      0.02
  -18    6   24      0.87      0.02
  -16    6   24     -0.92      0.00
  -14    6   24     -0.94      0.04
  -12    6   24     -0.71     -0.02
  -10    6   24     -2.64      0.03
  -53    1   25      0.98     -0.04
  -51    1   25      0.68      0.04
  -49    1   25      2.42      0.01
  -47    1   25     -2.42      0.02
  -45    1   25      3.01      0.08
  -43    1   25     -4.24     -0.03
  -41    1   25      2.15      0.09
  -39    1   25     -2.96     -0.05
  -37    1   25      0.25      0.01
  -35    1   25      0.22     -0.06
  -33    1   25     -2.04     -0.04
  -31    1   25      2.75     -0.07
  -29    1   25     -3.10     -0.01
  -27    1   25      2.59     -0.02
  -25    1   25     -1.31      0.04
  -23    1   25      0.00      0.09
  -21    1   25      1.90      0.03
  -19    1   25     -2.39      0.11
  -17    1   25      3.08     -0.05
  -15    1   25     -2.64     -0.01
  -13    1   25      1.25     -0.13
  -11    1   25     -1.38     -0.10
   -9    1   25     -1.53     -0.14
   -7    1   25     -0.26     -0.04
   -5    1   25     -2.96     -0.07
   -3    1   25     -0.14      0.03
   -1    1   25     -2.34      0.00
    1    1   25     -0.69      0.03
    3    1   25     -0.85      0.00
  -52    2   25     -3.03     -0.02
  -50    2   25      0.45      0.00
  -48    2   25     -2.49     -0.07
  -46    2   25      0.58      0.05
  -44    2   25      0.37     -0.05
  -42    2   25     -0.68      0.00
  -40    2   25      2.82      0.02
  -38    2   25     -2.07     -0.07
  -36    2   25      2.95      0.02
  -34    2   25     -1.71     -0.06
  -32    2   25      1.03     -0.01
  -30    2   25      0.46     -0.06
  -28    2   25     -1.59      0.05
  -26    2   25      2.30     -0.12
  -24    2   25     -2.97      0.13
  -22    2   25      1.89     -0.10
  -20    2   25     -1.95      0.04
  -18    2   25     -0.13      0.08
  -16    2   25      0.15     -0.15
  -14    2   25     -1.81      0.18
  -12    2   25      1.15     -0.20
  -10    2   25     -2.33      0.09
   -8    2   25      0.66     -0.10
   -6    2   25     -1.88      0.00
   -4    2   25     -0.31     -0.01
   -2    2   25     -0.88      0.01
    0    2   25     -0.99      0.00
    2    2   25     -0.12      0.01
  -49    3   25     -3.07     -0.01
  -47    3   25     -0.83      0.00
  -45    3   25     -2.24     -0.01
  -43    3   25     -1.69      0.01
  -41    3   25     -1.06      0.03
  -39    3   25     -2.25      0.03
  -37    3   25     -0.78      0.03
  -35    3   25     -2.35      0.02
  -33    3   25     -0.76     -0.01
  -31    3   25     -2.24     -0.01
  -29    3   25     -0.20     -0.04
  -27    3   25     -1.66     -0.01
  -25    3   25      0.31      0.00
  -23    3   25     -0.64      0.06
  -21    3   25      0.07      0.06
  -19    3   25     -0.04      0.11
  -17    3   25     -0.51      0.06
  -15    3   25     -0.19      0.05
  -13    3   25     -0.78      0.01
  -11    3   25     -0.68     -0.03
   -9    3   25     -0.70     -0.01
   -7    3   25     -1.29     -0.01
   -5    3   25     -0.67      0.02
   -3    3   25     -1.66      0.05
   -1    3   25     -0.83      0.03
    1    3   25     -1.10      0.04
  -46    4   25      1.20      0.01
  -44    4   25     -0.95      0.01
  -42    4   25      2.64      0.02
  -40    4   25     -1.73     -0.05
  -38    4   25      2.48      0.06
  -36    4   25     -2.03      0.00
  -34    4   25      1.44      0.06
  -32    4   25     -0.53      0.09
  -30    4   25      0.23      0.08
  -28    4   25      2.40      0.02
  -26    4   25     -0.97      0.16
  -24    4   25      3.87     -0.13
  -22    4   25     -1.40      0.14
  -20    4   25      2.41     -0.11
  -18    4   25     -0.68     -0.06
  -16    4   25      0.13      0.05
  -14    4   25      0.40     -0.20
  -12    4   25     -0.71      0.08
  -10    4   25      1.00     -0.12
   -8    4   25     -0.44      0.00
   -6    4   25      0.79      0.02
   -4    4   25      0.04     -0.02
   -2    4   25     -0.18      0.04
  -43    5   25      1.54      0.01
  -41    5   25      0.09     -0.04
  -39    5   25      0.78      0.00
  -37    5   25      1.22      0.01
  -35    5   25     -1.25     -0.04
  -33    5   25      1.58      0.00
  -31    5   25     -2.53     -0.06
  -29    5   25      0.78     -0.09
  -27    5   25     -1.94     -0.06
  -25    5   25     -0.17     -0.09
  -23    5   25     -0.38     -0.06
  -21    5   25     -0.61      0.03
  -19    5   25      0.76     -0.06
  -17    5   25     -0.60      0.09
  -15    5   25      1.20     -0.05
  -13    5   25     -0.10     -0.01
  -11    5   25      1.26     -0.05
   -9    5   25      0.72     -0.08
   -7    5   25      0.80     -0.04
  -34    6   25     -0.50      0.02
  -32    6   25     -1.35      0.00
  -30    6   25     -1.10      0.04
  -28    6   25     -0.49      0.00
  -26    6   25      0.05      0.03
  -24    6   25     -0.16      0.02
  -22    6   25      0.59      0.03
  -20    6   25      0.11      0.01
  -18    6   25     -0.88      0.06
  -16    6   25      0.20     -0.05
  -14    6   25     -2.17      0.04
  -52    0   26     -0.31      0.11
  -50    0   26     -1.73      0.02
  -48    0   26     -1.64      0.05
  -46    0   26     -0.76      0.01
  -44    0   26     -2.61     -0.06
  -42    0   26      0.95     -0.01
  -40    0   26     -1.50     -0.10
  -38    0   26      2.16      0.00
  -36    0   26      1.57     -0.06
  -34    0   26      1.62      0.06
  -32    0   26      5.27     -0.02
  -30    0   26      0.11      0.11
  -28    0   26      7.41     -0.01
  -26    0   26      0.40      0.07
  -24    0   26      5.99     -0.01
  -22    0   26      3.07     -0.04
  -20    0   26      2.16     -0.03
  -18    0   26      5.44     -0.08
  -16    0   26      0.04     -0.04
  -14    0   26      5.71     -0.02
  -12    0   26      1.80      0.03
  -10    0   26      4.56      0.06
   -8    0   26      4.96      0.16
   -6    0   26      2.98      0.15
   -4    0   26      5.68      0.24
   -2    0   26      1.66      0.26
    0    0   26      3.33      0.18
    2    0   26      1.07      0.26
  -53    1   26      0.79     -0.06
  -51    1   26      0.99     -0.02
  -49    1   26     -0.50     -0.07
  -47    1   26     -0.03      0.02
  -45    1   26     -1.67     -0.04
  -43    1   26     -1.14      0.06
  -41    1   26     -0.91      0.05
  -39    1   26     -1.15      0.08
  -37    1   26      1.01      0.09
  -35    1   26     -0.61      0.03
  -33    1   26      1.69      0.01
  -31    1   26      0.00     -0.05
  -29    1   26      0.67     -0.06
  -27    1   26      1.31     -0.10
  -25    1   26     -0.32     -0.01
  -23    1   26      2.57     -0.04
  -21    1   26     -0.33      0.07
  -19    1   26      1.83      0.10
  -17    1   26      0.04      0.04
  -15    1   26     -0.37      0.14
  -13    1   26      0.40     -0.03
  -11    1   26     -1.41      0.05
   -9    1   26      0.73     -0.08
   -7    1   26     -0.60      0.00
   -5    1   26      0.53     -0.09
   -3    1   26      0.56      0.05
   -1    1   26     -0.11     -0.09
    1    1   26      1.13      0.08
  -52    2   26     -0.78     -0.04
  -50    2   26     -0.85      0.05
  -48    2   26      0.24     -0.07
  -46    2   26     -2.40      0.02
  -44    2   26      0.66     -0.08
  -42    2   26     -3.13     -0.02
  -40    2   26     -0.10     -0.07
  -38    2   26     -2.53      0.01
  -36    2   26     -1.33     -0.02
  -34    2   26     -0.73      0.01
  -32    2   26     -2.32      0.07
  -30    2   26      1.44     -0.06
  -28    2   26     -2.42      0.14
  -26    2   26      2.30     -0.14
  -24    2   26     -1.53      0.12
  -22    2   26      1.02     -0.11
  -20    2   26     -0.67      0.04
  -18    2   26     -1.03      0.00
  -16    2   26     -0.38      0.00
  -14    2   26     -1.94      0.07
  -12    2   26     -0.06      0.00
  -10    2   26     -1.28      0.03
   -8    2   26      0.24     -0.01
   -6    2   26     -0.08     -0.03
   -4    2   26     -0.20     -0.02
   -2    2   26      0.52     -0.03
    0    2   26     -0.91      0.00
  -49    3   26      0.76     -0.02
  -47    3   26     -2.50     -0.02
  -45    3   26     -1.14     -0.01
  -43    3   26     -1.48     -0.03
  -41    3   26     -2.98     -0.12
  -39    3   26      1.28     -0.04
  -37    3   26     -3.15     -0.27
  -35    3   26      3.09     -0.14
  -33    3   26     -2.10     -0.30
  -31    3   26      1.84     -0.09
  -29    3   26     -0.73     -0.18
  -27    3   26     -1.21      0.41
  -25    3   26      0.36     -0.04
  -23    3   26     -2.75      0.96
  -21    3   26      0.65      0.05
  -19    3   26     -1.58      0.91
  -17    3   26      0.52      0.09
  -15    3   26      0.59      0.37
  -13    3   26      0.64      0.04
  -11    3   26      2.02     -0.03
   -9    3   26      0.35     -0.04
   -7    3   26      2.19     -0.06
   -5    3   26     -0.93     -0.05
   -3    3   26      1.12      0.02
   -1    3   26     -1.91     -0.01
  -46    4   26     -0.33      0.09
  -44    4   26      0.07     -0.02
  -42    4   26     -1.63      0.06
  -40    4   26      0.26     -0.01
  -38    4   26     -1.56      0.04
  -36    4   26     -0.61     -0.01
  -34    4   26     -0.14     -0.01
  -32    4   26     -1.03      0.04
  -30    4   26      0.87     -0.13
  -28    4   26     -0.46      0.13
  -26    4   26      0.66     -0.19
  -24    4   26      0.15      0.14
  -22    4   26      0.10     -0.11
  -20    4   26      0.29      0.01
  -18    4   26     -0.18      0.01
  -16    4   26      0.25     -0.09
  -14    4   26     -0.59      0.04
  -12    4   26      0.09     -0.07
  -10    4   26     -1.55      0.01
   -8    4   26     -0.19      0.00
   -6    4   26     -2.42     -0.03
   -4    4   26     -0.26      0.02
  -41    5   26      1.02      0.04
  -39    5   26     -0.29      0.01
  -37    5   26      0.77      0.06
  -35    5   26     -0.12     -0.04
  -33    5   26      0.61      0.02
  -31    5   26     -0.51     -0.04
  -29    5   26     -0.63      0.00
  -27    5   26     -0.34     -0.02
  -25    5   26     -2.38      0.04
  -23    5   26      0.36     -0.01
  -21    5   26     -2.27      0.05
  -19    5   26      0.60      0.06
  -17    5   26     -0.11      0.00
  -15    5   26      0.38      0.12
  -13    5   26      1.66     -0.05
  -11    5   26      0.37      0.08
   -9    5   26      1.83     -0.03
  -30    6   26     -1.30      0.00
  -28    6   26     -0.07      0.00
  -26    6   26      0.07     -0.01
  -24    6   26     -0.41     -0.01
  -22    6   26      1.10     -0.02
  -20    6   26     -1.03      0.01
  -53    1   27     -1.45     -0.01
  -51    1   27      0.81      0.00
  -49    1   27      0.37     -0.03
  -47    1   27      0.22     -0.03
  -45    1   27      2.43      0.01
  -43    1   27     -1.45     -0.06
  -41    1   27      3.06      0.06
  -39    1   27     -2.55     -0.03
  -37    1   27      2.33      0.05
  -35    1   27     -1.49      0.01
  -33    1   27      0.75      0.03
  -31    1   27      1.47     -0.03
  -29    1   27     -1.13      0.02
  -27    1   27      3.67     -0.11
  -25    1   27     -1.81     -0.03
  -23    1   27      3.02     -0.12
  -21    1   27     -0.57     -0.07
  -19    1   27      0.69     -0.01
  -17    1   27      1.23      0.00
  -15    1   27     -0.84      0.10
  -13    1   27      2.03      0.09
  -11    1   27     -0.83      0.11
   -9    1   27      1.71      0.05
   -7    1   27     -0.02      0.05
   -5    1   27      1.04     -0.04
   -3    1   27      0.60     -0.01
   -1    1   27      0.69     -0.06
  -50    2   27      2.07      0.01
  -48    2   27     -1.67     -0.07
  -46    2   27      1.76      0.06
  -44    2   27     -2.14     -0.13
  -42    2   27      0.59      0.06
  -40    2   27     -0.36     -0.09
  -38    2   27     -0.46      0.02
  -36    2   27      1.88     -0.04
  -34    2   27     -0.84      0.06
  -32    2   27      2.55     -0.04
  -30    2   27     -0.03      0.12
  -28    2   27      1.46     -0.01
  -26    2   27      1.67      0.04
  -24    2   27      0.07      0.08
  -22    2   27      2.68     -0.09
  -20    2   27     -0.29      0.10
  -18    2   27      2.17     -0.06
  -16    2   27      0.17      0.03
  -14    2   27      1.13      0.05
  -12    2   27      0.48     -0.01
  -10    2   27      0.37      0.04
   -8    2   27      0.39      0.02
   -6    2   27     -0.17     -0.03
   -4    2   27      0.17      0.02
   -2    2   27     -0.32     -0.03
  -49    3   27      0.53      0.00
  -47    3   27      2.54      0.00
  -45    3   27      0.48     -0.01
  -43    3   27      1.94     -0.01
  -41    3   27      0.73     -0.02
  -39    3   27      1.48     -0.01
  -37    3   27      0.63     -0.01
  -35    3   27      1.47      0.02
  -33    3   27      0.15      0.03
  -31    3   27      0.86      0.05
  -29    3   27     -0.25      0.04
  -27    3   27     -0.46      0.01
  -25    3   27     -0.45     -0.01
  -23    3   27     -1.24     -0.07
  -21    3   27     -0.46     -0.06
  -19    3   27     -0.81     -0.08
  -17    3   27     -0.22     -0.04
  -15    3   27      0.23      0.00
  -13    3   27      0.11      0.02
  -11    3   27      1.21      0.04
   -9    3   27      0.55      0.01
   -7    3   27      1.71      0.00
   -5    3   27      1.10     -0.03
  -46    4   27     -1.60     -0.05
  -44    4   27     -0.79      0.15
  -42    4   27     -0.89     -0.03
  -40    4   27     -1.66      0.09
  -38    4   27      0.39     -0.05
  -36    4   27     -2.57     -0.02
  -34    4   27      1.10     -0.13
  -32    4   27     -3.38      0.01
  -30    4   27      0.63     -0.16
  -28    4   27     -2.57      0.04
  -26    4   27     -0.27     -0.04
  -24    4   27     -0.22     -0.07
  -22    4   27     -0.29      0.07
  -20    4   27      1.37     -0.13
  -18    4   27      0.41      0.04
  -16    4   27      1.17     -0.02
  -14    4   27      0.67     -0.04
  -12    4   27      0.37      0.10
  -10    4   27      0.59     -0.03
   -8    4   27     -0.13      0.07
  -39    5   27      0.94      0.01
  -37    5   27     -1.76     -0.05
  -35    5   27      0.50     -0.01
  -33    5   27      0.03      0.01
  -31    5   27     -0.20      0.07
  -29    5   27      1.39      0.04
  -27    5   27     -0.56      0.15
  -25    5   27      1.54      0.02
  -23    5   27     -0.41      0.11
  -21    5   27      1.13      0.00
  -19    5   27     -0.13      0.01
  -17    5   27      0.58      0.03
  -15    5   27     -0.28      0.00
  -13    5   27     -0.08      0.06
  -52    0   28      1.45     -0.02
  -50    0   28     -0.13     -0.01
  -48    0   28      1.08      0.03
  -46    0   28      0.26      0.09
  -44    0   28     -1.05      0.04
  -42    0   28      0.18      0.09
  -40    0   28     -3.79      0.01
  -38    0   28     -0.03     -0.07
  -36    0   28     -5.12     -0.06
  -34    0   28     -0.70     -0.24
  -32    0   28     -4.02     -0.14
  -30    0   28     -2.85     -0.23
  -28    0   28     -1.80     -0.15
  -26    0   28     -5.07     -0.07
  -24    0   28     -0.74     -0.02
  -22    0   28     -4.55      0.09
  -20    0   28     -1.57      0.07
  -18    0   28     -2.02      0.12
  -16    0   28     -3.29      0.02
  -14    0   28     -0.84      0.05
  -12    0   28     -4.43     -0.07
  -10    0   28     -1.85     -0.07
   -8    0   28     -3.79     -0.04
   -6    0   28     -2.97     -0.18
   -4    0   28     -1.73      0.02
   -2    0   28     -2.66     -0.20
  -51    1   28     -1.17      0.01
  -49    1   28     -0.45      0.05
  -47    1   28     -0.02      0.02
  -45    1   28      0.60     -0.01
  -43    1   28      0.13      0.01
  -41    1   28      0.47     -0.05
  -39    1   28     -1.01     -0.01
  -37    1   28     -0.07     -0.04
  -35    1   28     -1.74      0.05
  -33    1   28      0.04      0.00
  -31    1   28     -1.38      0.09
  -29    1   28     -0.17      0.02
  -27    1   28     -0.55      0.01
  -25    1   28     -1.19      0.03
  -23    1   28      0.49     -0.12
  -21    1   28     -1.36      0.00
  -19    1   28      1.55     -0.11
  -17    1   28      0.04     -0.03
  -15    1   28      1.61      0.00
  -13    1   28      1.31     -0.02
  -11    1   28      0.39      0.06
   -9    1   28      1.36      0.04
   -7    1   28     -0.74      0.04
   -5    1   28      0.78      0.05
   -3    1   28     -0.73      0.01
  -50    2   28      1.15     -0.02
  -48    2   28      0.37      0.02
  -46    2   28      0.92      0.02
  -44    2   28      2.07      0.08
  -42    2   28      0.19     -0.02
  -40    2   28      3.03      0.07
  -38    2   28     -0.85     -0.07
  -36    2   28      2.74      0.01
  -34    2   28     -1.51     -0.07
  -32    2   28      1.20      0.00
  -30    2   28     -1.24     -0.08
  -28    2   28     -0.69      0.09
  -26    2   28     -0.51     -0.09
  -24    2   28     -1.30      0.18
  -22    2   28      0.13     -0.11
  -20    2   28     -0.41      0.15
  -18    2   28      0.63     -0.11
  -16    2   28      0.44      0.06
  -14    2   28      0.68     -0.09
  -12    2   28      0.46      0.01
  -10    2   28      0.18     -0.03
   -8    2   28      0.37      0.03
   -6    2   28     -0.19      0.01
   -4    2   28      0.51      0.03
  -47    3   28      0.21      0.10
  -45    3   28      3.89      0.08
  -43    3   28      0.85      0.07
  -41    3   28      2.91      0.09
  -39    3   28      1.20      0.15
  -37    3   28      0.38      0.15
  -35    3   28      1.87      0.18
  -33    3   28     -1.05      0.24
  -31    3   28      2.53     -0.02
  -29    3   28     -0.43      0.21
  -27    3   28      1.87     -0.21
  -25    3   28      0.71      0.02
  -23    3   28      0.24     -0.12
  -21    3   28      0.55     -0.09
  -19    3   28     -1.00      0.10
  -17    3   28     -0.70      0.03
  -15    3   28     -1.83      0.13
  -13    3   28     -1.42      0.14
  -11    3   28     -2.36      0.02
   -9    3   28     -0.97      0.08
   -7    3   28     -1.71     -0.04
  -44    4   28      0.39      0.06
  -42    4   28      1.04     -0.06
  -40    4   28      1.52      0.06
  -38    4   28      0.31     -0.03
  -36    4   28      1.39      0.02
  -34    4   28      0.14      0.02
  -32    4   28      0.37      0.00
  -30    4   28      0.17     -0.01
  -28    4   28     -0.20      0.07
  -26    4   28     -0.13     -0.10
  -24    4   28     -0.10      0.15
  -22    4   28     -0.55     -0.13
  -20    4   28      0.03      0.16
  -18    4   28     -0.60     -0.07
  -16    4   28      0.10      0.08
  -14    4   28     -0.18     -0.02
  -12    4   28      0.32      0.02
  -10    4   28      0.21      0.00
  -37    5   28     -0.58      0.01
  -35    5   28      0.36     -0.02
  -33    5   28      0.19      0.03
  -31    5   28      0.52     -0.01
  -29    5   28      1.17      0.03
  -27    5   28      0.93     -0.03
  -25    5   28      0.67      0.05
  -23    5   28      1.06     -0.10
  -21    5   28     -0.65      0.05
  -19    5   28      0.30     -0.10
  -17    5   28     -1.00      0.00
  -51    1   29     -0.14      0.01
  -49    1   29     -2.98     -0.03
  -47    1   29      0.41     -0.01
  -45    1   29     -1.67     -0.02
  -43    1   29      0.95     -0.05
  -41    1   29      0.60      0.03
  -39    1   29      0.34     -0.07
  -37    1   29      1.81      0.03
  -35    1   29     -1.25     -0.04
  -33    1   29      0.94     -0.01
  -31    1   29     -1.84      0.01
  -29    1   29     -1.30      0.02
  -27    1   29     -0.76      0.05
  -25    1   29     -2.79      0.06
  -23    1   29      0.22      0.07
  -21    1   29     -2.25      0.03
  -19    1   29     -0.04      0.04
  -17    1   29     -0.70     -0.04
  -15    1   29     -0.69     -0.05
  -13    1   29      0.31     -0.03
  -11    1   29     -0.94     -0.08
   -9    1   29      0.36      0.04
   -7    1   29     -0.81     -0.01
  -50    2   29      0.35      0.03
  -48    2   29     -0.24      0.02
  -46    2   29      1.49      0.06
  -44    2   29     -0.86     -0.03
  -42    2   29      0.92      0.08
  -40    2   29     -1.07     -0.02
  -38    2   29     -0.98      0.03
  -36    2   29     -0.41      0.01
  -34    2   29     -2.73      0.00
  -32    2   29      0.33     -0.05
  -30    2   29     -3.29      0.01
  -28    2   29     -0.14     -0.09
  -26    2   29     -2.55     -0.02
  -24    2   29     -1.45      0.00
  -22    2   29     -1.43     -0.10
  -20    2   29     -1.97      0.10
  -18    2   29     -0.81     -0.13
  -16    2   29     -1.30      0.07
  -14    2   29     -0.37     -0.05
  -12    2   29     -0.35      0.02
  -10    2   29      0.37      0.00
   -8    2   29      0.36      0.02
  -47    3   29     -0.61      0.01
  -45    3   29     -1.24      0.00
  -43    3   29     -0.36      0.00
  -41    3   29     -0.76      0.01
  -39    3   29     -0.13     -0.01
  -37    3   29     -0.51      0.00
  -35    3   29      0.67     -0.03
  -33    3   29     -0.36     -0.02
  -31    3   29      1.68     -0.03
  -29    3   29      0.38     -0.01
  -27    3   29      2.06      0.01
  -25    3   29      1.27      0.03
  -23    3   29      1.59      0.05
  -21    3   29      1.25      0.05
  -19    3   29      0.68      0.02
  -17    3   29      0.29      0.01
  -15    3   29     -0.13     -0.02
  -13    3   29     -0.87     -0.01
  -11    3   29     -0.51     -0.03
  -42    4   29      0.38     -0.11
  -40    4   29      1.66      0.02
  -38    4   29      0.85      0.01
  -36    4   29      1.58      0.04
  -34    4   29      1.81      0.03
  -32    4   29      0.91      0.05
  -30    4   29      2.12     -0.05
  -28    4   29     -0.14      0.06
  -26    4   29      0.77     -0.02
  -24    4   29     -0.80      0.00
  -22    4   29     -0.93      0.14
  -20    4   29     -0.95     -0.08
  -18    4   29     -1.37      0.17
  -16    4   29     -0.80     -0.09
  -14    4   29     -1.07      0.04
  -33    5   29     -0.42     -0.02
  -31    5   29      0.52     -0.05
  -29    5   29     -0.08     -0.07
  -27    5   29      0.02     -0.05
  -25    5   29     -0.16     -0.07
  -23    5   29     -0.28      0.01
  -50    0   30      0.24     -0.08
  -48    0   30      0.29     -0.08
  -46    0   30      1.33     -0.07
  -44    0   30      0.95     -0.08
  -42    0   30      2.61      0.06
  -40    0   30      1.00      0.09
  -38    0   30      3.45      0.23
  -36    0   30      0.05      0.32
  -34    0   30      3.85      0.28
  -32    0   30      0.04      0.40
  -30    0   30      3.40      0.18
  -28    0   30      2.05      0.21
  -26    0   30      1.73     -0.01
  -24    0   30      3.74      0.00
  -22    0   30      0.04     -0.14
  -20    0   30      3.19     -0.03
  -18    0   30      0.03     -0.10
  -16    0   30      1.71      0.02
  -14    0   30      1.54      0.01
  -12    0   30      0.77      0.00
  -10    0   30      2.63      0.04
   -8    0   30      0.26     -0.04
  -49    1   30     -0.58     -0.03
  -47    1   30      0.60     -0.02
  -45    1   30     -1.06     -0.02
  -43    1   30      0.71     -0.01
  -41    1   30     -0.08      0.02
  -39    1   30      0.87     -0.04
  -37    1   30      0.84      0.02
  -35    1   30      0.06     -0.05
  -33    1   30      1.13     -0.02
  -31    1   30     -0.94      0.01
  -29    1   30      1.28     -0.04
  -27    1   30     -1.03      0.08
  -25    1   30      0.78     -0.02
  -23    1   30     -0.83      0.05
  -21    1   30     -0.80      0.00
  -19    1   30     -0.94     -0.01
  -17    1   30     -2.02     -0.02
  -15    1   30     -0.72     -0.03
  -13    1   30     -1.69     -0.04
  -11    1   30     -0.09     -0.04
   -9    1   30     -0.59      0.00
  -48    2   30     -2.02     -0.05
  -46    2   30     -0.13      0.03
  -44    2   30     -2.05     -0.04
  -42    2   30     -0.04      0.02
  -40    2   30     -0.81      0.03
  -38    2   30     -0.20      0.01
  -36    2   30      1.00      0.04
  -34    2   30     -0.55      0.03
  -32    2   30      2.22     -0.01
  -30    2   30     -0.17      0.04
  -28    2   30      2.13     -0.06
  -26    2   30      0.59      0.01
  -24    2   30      1.13     -0.07
  -22    2   30      0.48      0.00
  -20    2   30      0.09     -0.03
  -18    2   30     -0.15      0.02
  -16    2   30     -0.52      0.02
  -14    2   30     -0.19      0.02
  -12    2   30     -0.64      0.03
  -10    2   30      0.05     -0.02
  -45    3   30     -0.73      0.05
  -43    3   30     -2.96     -0.12
  -41    3   30      0.00      0.05
  -39    3   30     -2.50     -0.15
  -37    3   30      0.02     -0.03
  -35    3   30     -1.57     -0.12
  -33    3   30     -0.96     -0.01
  -31    3   30     -0.62     -0.14
  -29    3   30     -1.26      0.11
  -27    3   30     -0.03     -0.22
  -25    3   30     -0.07      0.10
  -23    3   30      0.28     -0.26
  -21    3   30      1.13     -0.07
  -19    3   30      0.96     -0.21
  -17    3   30      1.37     -0.13
  -15    3   30      1.67     -0.11
  -13    3   30      1.38     -0.02
  -40    4   30     -0.50      0.01
  -38    4   30     -1.13     -0.02
  -36    4   30      0.14      0.00
  -34    4   30     -0.85      0.03
  -32    4   30      0.14     -0.05
  -30    4   30     -0.05      0.08
  -28    4   30     -0.05     -0.07
  -26    4   30      0.53      0.06
  -24    4   30      0.09     -0.05
  -22    4   30      0.59      0.00
  -20    4   30      0.21     -0.02
  -18    4   30      0.39      0.00
  -49    1   31      0.26      0.00
  -47    1   31      0.94      0.09
  -45    1   31     -1.61      0.01
  -43    1   31     -0.27      0.07
  -41    1   31     -2.16      0.04
  -39    1   31     -0.90      0.03
  -37    1   31     -0.31      0.07
  -35    1   31     -1.02      0.03
  -33    1   31      2.27      0.04
  -31    1   31     -0.54      0.03
  -29    1   31      2.97     -0.01
  -27    1   31      0.51     -0.02
  -25    1   31      1.72     -0.02
  -23    1   31      1.14     -0.04
  -21    1   31      0.50     -0.01
  -19    1   31      0.79      0.02
  -17    1   31      0.18      0.00
  -15    1   31      0.28      0.04
  -13    1   31      0.22      0.01
  -46    2   31     -0.35      0.00
  -44    2   31      0.07      0.01
  -42    2   31      1.10      0.03
  -40    2   31      0.21     -0.02
  -38    2   31      1.64     -0.02
  -36    2   31      0.57      0.00
  -34    2   31      1.17     -0.05
  -32    2   31      1.45      0.02
  -30    2   31      0.83      0.00
  -28    2   31      2.14      0.01
  -26    2   31      1.31      0.03
  -24    2   31      1.80      0.03
  -22    2   31      1.75     -0.01
  -20    2   31      1.00      0.06
  -18    2   31      1.09     -0.04
  -16    2   31      0.50      0.02
  -14    2   31     -0.17      0.00
  -43    3   31      0.02      0.00
  -41    3   31      0.46      0.02
  -39    3   31     -0.81      0.00
  -37    3   31      0.29      0.01
  -35    3   31     -1.42     -0.01
  -33    3   31     -0.61      0.00
  -31    3   31     -1.66     -0.01
  -29    3   31     -1.61     -0.02
  -27    3   31     -1.70     -0.02
  -25    3   31     -1.69     -0.03
  -23    3   31     -1.38     -0.01
  -21    3   31     -0.76     -0.02
  -19    3   31     -0.74      0.01
  -17    3   31      0.39      0.00
  -36    4   31     -0.15     -0.04
  -34    4   31     -2.07      0.07
  -32    4   31     -0.14     -0.01
  -30    4   31     -1.11      0.05
  -28    4   31      0.17      0.03
  -26    4   31     -0.09     -0.03
  -24    4   31      0.64      0.00
  -48    0   32      0.29      0.11
  -46    0   32     -1.90     -0.01
  -44    0   32      0.18     -0.08
  -42    0   32     -2.17     -0.11
  -40    0   32      0.28     -0.37
  -38    0   32     -1.53     -0.23
  -36    0   32     -0.69     -0.50
  -34    0   32     -0.66     -0.26
  -32    0   32     -2.78     -0.34
  -30    0   32     -0.67     -0.14
  -28    0   32     -3.53     -0.06
  -26    0   32     -1.25      0.01
  -24    0   32     -1.90      0.08
  -22    0   32     -1.37      0.02
  -20    0   32     -0.11      0.07
  -18    0   32     -1.10     -0.05
  -16    0   32      0.26      0.02
  -47    1   32      1.37      0.05
  -45    1   32     -0.76     -0.03
  -43    1   32      1.00      0.03
  -41    1   32     -1.21     -0.01
  -39    1   32      0.58      0.00
  -37    1   32     -0.59      0.03
  -35    1   32      0.50     -0.05
  -33    1   32      0.32      0.03
  -31    1   32      0.08     -0.06
  -29    1   32      0.72      0.00
  -27    1   32     -0.24     -0.03
  -25    1   32      0.97      0.02
  -23    1   32      0.37      0.00
  -21    1   32      1.25      0.08
  -19    1   32      1.01      0.00
  -17    1   32      0.88      0.09
  -15    1   32      0.74      0.00
  -44    2   32     -0.28     -0.04
  -42    2   32      0.82      0.04
  -40    2   32     -1.38     -0.03
  -38    2   32      0.87      0.01
  -36    2   32     -1.34     -0.01
  -34    2   32      0.32     -0.02
  -32    2   32     -0.88     -0.01
  -30    2   32     -0.34      0.00
  -28    2   32     -0.92      0.00
  -26    2   32     -0.15      0.02
  -24    2   32     -0.81      0.01
  -22    2   32      0.44      0.02
  -20    2   32     -0.01     -0.01
  -18    2   32      0.46      0.01
  -41    3   32      0.71      0.01
  -39    3   32      0.39     -0.03
  -37    3   32      1.23      0.00
  -35    3   32      0.48      0.01
  -33    3   32      0.89     -0.05
  -31    3   32      0.41      0.02
  -29    3   32     -0.26      0.00
  -27    3   32     -0.33      0.03
  -25    3   32     -0.71      0.09
  -23    3   32     -1.19      0.09
  -45    1   33      1.43     -0.11
  -43    1   33      1.21      0.01
  -41    1   33      0.46     -0.11
  -39    1   33      1.17     -0.04
  -37    1   33     -0.79     -0.07
  -35    1   33     -0.22     -0.06
  -33    1   33     -0.96     -0.02
  -31    1   33     -1.60     -0.03
  -29    1   33     -0.66      0.02
  -27    1   33     -1.43     -0.01
  -25    1   33     -0.77      0.04
  -23    1   33     -0.30     -0.04
  -21    1   33     -0.85      0.02
  -19    1   33      0.25     -0.02
  -42    2   33      0.01      0.00
  -40    2   33     -1.41     -0.01
  -38    2   33      0.53      0.05
  -36    2   33     -1.49      0.03
  -34    2   33      0.26      0.04
  -32    2   33     -1.38      0.02
  -30    2   33     -0.96      0.03
  -28    2   33     -1.22     -0.05
  -26    2   33     -1.52      0.05
  -24    2   33     -1.17     -0.07
  -22    2   33     -0.75      0.04
  -35    3   33      0.20      0.03
  -33    3   33      1.45      0.02
  -31    3   33      0.77      0.02
  -29    3   33      1.31      0.03
  -42    0   34     -0.97      0.21
  -40    0   34      0.89      0.30
  -38    0   34     -0.94      0.34
  -36    0   34      1.64      0.22
  -34    0   34      0.66      0.29
  -32    0   34      1.89      0.05
  -30    0   34      2.25      0.11
  -28    0   34      1.32     -0.07
  -26    0   34      1.83      0.03
  -24    0   34      0.53     -0.08
  -41    1   34     -0.28     -0.03
  -39    1   34      0.20      0.07
  -37    1   34     -1.05     -0.02
  -35    1   34      0.19      0.05
  -33    1   34     -1.11      0.01
  -31    1   34      0.37      0.01
  -29    1   34     -0.74      0.01
  -27    1   34      0.23     -0.02
  -25    1   34     -0.84     -0.01
  -36    2   34     -0.85      0.01
  -34    2   34     -0.32      0.03
  -32    2   34     -0.45      0.01
  -30    2   34     -0.49      0.03
    0    0    0      0.00      0.00
# SQUEEZE RESULTS (APPEND TO CIF)
# Note: Data are Listed for all Voids in the P1 Unit Cell
# i.e. Centre of Gravity, Solvent Accessible Volume,
# Recovered number of Electrons in the Void and
# Details about the Squeezed Material
loop_
  _platon_squeeze_void_nr
  _platon_squeeze_void_average_x
  _platon_squeeze_void_average_y
  _platon_squeeze_void_average_z
  _platon_squeeze_void_volume
  _platon_squeeze_void_count_electrons
  _platon_squeeze_void_content
   1  0.228  0.922  0.111        36        10 ' '
   2  0.728  0.422  0.111        36        10 ' '
   3  0.265  0.261  0.141         8         0 ' '
   4  0.765  0.761  0.141         8         0 ' '
   5  0.500  0.709  0.250       189        46 ' '
   6  1.000  0.209  0.250       189        46 ' '
   7  0.272  0.422  0.389        36        10 ' '
   8  0.772  0.922  0.389        36        10 ' '
   9  0.235  0.761  0.358         8         0 ' '
  10  0.735  0.261  0.358         8         0 ' '
  11  0.228  0.078  0.611        36        10 ' '
  12  0.728  0.578  0.611        36        10 ' '
  13  0.265  0.739  0.641         7         0 ' '
  14  0.765  0.239  0.641         7         0 ' '
  15  0.500  0.285  0.750       189        46 ' '
  16  1.000  0.785  0.750       189        46 ' '
  17  0.272  0.578  0.889        37        10 ' '
  18  0.772  0.078  0.889        37        10 ' '
  19  0.235  0.239  0.858         7         0 ' '
  20  0.735  0.739  0.858         7         0 ' '
_platon_squeeze_details
TITL a         C 1 2/c 1    R = 0.15
CELL   45.8320    7.7111   29.4700     90.00    129.04     90.00
SPGR C2/c
# Note: Atoms in Void as Cxxx and Qxxx all others
C101 0.215 0.158 0.580 !       5.36 eA-3
C102 0.500 0.095 0.749 !       1.74 eA-3
C103 0.500 0.376 0.749 !       1.69 eA-3
C104 0.496 0.186 0.734 !       1.64 eA-3
C105 0.997 0.366 0.735 !       1.56 eA-3
C106 0.497 0.220 0.233 !       1.56 eA-3
C107 0.004 0.031 0.765 !       1.55 eA-3
C108 0.999 0.153 0.732 !       1.49 eA-3
C109 0.003 0.212 0.804 !       1.33 eA-3
Q110 0.208 0.124 0.004 !       0.52 eA-3
Q111 0.710 0.348 0.528 !       0.52 eA-3
Q112 0.458 0.312 0.339 !       0.52 eA-3
C113 0.022 0.194 0.279 !       0.51 eA-3
