# Supplementary material for: Synthesis, Crystal Structure and Bioactivity of Phenazine-1-carboxylic Acylhydrazone Derivatives
Source: Molecules. 2021 Sep 1;26(17):5320. doi: 10.3390/molecules26175320 (PMC8434039; doi:10.3390/molecules26175320)
Supplement: Supplementary file 1 [file molecules-26-05320-s001.zip › cif and checkcif/cif and checkcif/3e_shelxl.ins]

    a_sq_s.res created by SHELXL-2014/7
 
TITL A in C2/c
CELL 0.71073 45.8322 7.7111 29.4703 90 129.043 90
ZERR 8 0.0058 0.001 0.0036 0 0.003 0
LATT 7
SYMM -X,+Y,0.5-Z
SFAC C H N O
UNIT 336 272 64 56
 
L.S. 10
PLAN  25
SIZE 0.21 0.2 0.19
BOND $H
ABIN
fmap 2
acta
MERG 2
OMIT -3 50
OMIT 2 0 0
REM <olex2.extras>
REM <HklSrc "%.\\a_sq_s.hkl">
REM </olex2.extras>
 
WGHT    0.055800    0.366200
FVAR       0.04851
C1    1    0.874612   -0.270505    0.375635    11.00000    0.05228    0.04906 =
         0.04662    0.01022    0.03178    0.00374
C2    1    0.870372   -0.359406    0.329806    11.00000    0.06409    0.06692 =
         0.05330    0.00049    0.03873    0.00000
AFIX  43
H2    2    0.891532   -0.394284    0.334433    11.00000   -1.20000
AFIX   0
C3    1    0.835707   -0.394052    0.279249    11.00000    0.07456    0.07734 =
         0.05922   -0.00044    0.03993   -0.00568
AFIX  43
H3    2    0.833137   -0.451861    0.249209    11.00000   -1.20000
AFIX   0
C4    1    0.803581   -0.342726    0.272101    11.00000    0.06080    0.09627 =
         0.05870    0.00087    0.02579   -0.00814
AFIX  43
H4    2    0.779934   -0.367170    0.237141    11.00000   -1.20000
AFIX   0
C5    1    0.806267   -0.259076    0.314672    11.00000    0.04920    0.09788 =
         0.07152    0.00278    0.03223    0.00479
AFIX  43
H5    2    0.784548   -0.227198    0.308823    11.00000   -1.20000
AFIX   0
C6    1    0.841974   -0.218992    0.368476    11.00000    0.04886    0.06208 =
         0.05668    0.00684    0.03418    0.00164
C7    1    0.878914   -0.098934    0.459578    11.00000    0.05344    0.04518 =
         0.06062    0.00959    0.04202    0.00345
C8    1    0.882585   -0.009121    0.504841    11.00000    0.06674    0.05377 =
         0.07953    0.00589    0.05766    0.00762
AFIX  43
H8    2    0.861202    0.022288    0.500055    11.00000   -1.20000
AFIX   0
C9    1    0.916780    0.031170    0.554747    11.00000    0.07311    0.05209 =
         0.06859   -0.00361    0.05277   -0.00166
AFIX  43
H9    2    0.918871    0.090506    0.584154    11.00000   -1.20000
AFIX   0
C10   1    0.949377   -0.016015    0.562658    11.00000    0.06139    0.05181 =
         0.05964    0.00067    0.04029   -0.00304
AFIX  43
H10   2    0.972670    0.013268    0.597541    11.00000   -1.20000
AFIX   0
C11   1    0.948173   -0.102927    0.521234    11.00000    0.05032    0.04373 =
         0.05381    0.00503    0.03632    0.00145
C12   1    0.912031   -0.146907    0.467322    11.00000    0.05217    0.03909 =
         0.04984    0.00623    0.03615    0.00135
C13   1    0.985520   -0.147998    0.537087    11.00000    0.05255    0.05185 =
         0.05256    0.00507    0.03233    0.00454
C14   1    1.017646   -0.350992    0.470329    11.00000    0.04475    0.05376 =
         0.04727    0.00860    0.02672    0.00364
AFIX  43
H14   2    0.994633   -0.381314    0.435126    11.00000   -1.20000
AFIX   0
C15   1    1.052101   -0.395020    0.480624    11.00000    0.05258    0.04550 =
         0.04794    0.01013    0.03418    0.00688
C16   1    1.050206   -0.478741    0.436968    11.00000    0.07093    0.05454 =
         0.05757    0.00237    0.04284    0.00054
AFIX  43
H16   2    1.026973   -0.506633    0.401755    11.00000   -1.20000
AFIX   0
C17   1    1.082682   -0.520268    0.445872    11.00000    0.09249    0.06066 =
         0.07497    0.00301    0.06570    0.00770
AFIX  43
H17   2    1.081344   -0.576317    0.416666    11.00000   -1.20000
AFIX   0
C18   1    1.117330   -0.478818    0.498190    11.00000    0.07181    0.06128 =
         0.08492    0.01948    0.06113    0.01183
AFIX  43
H18   2    1.139114   -0.508159    0.503893    11.00000   -1.20000
AFIX   0
C19   1    1.119981   -0.395330    0.541612    11.00000    0.05434    0.05873 =
         0.06235    0.01393    0.04109    0.00637
C20   1    1.087185   -0.352716    0.533211    11.00000    0.05030    0.04952 =
         0.04998    0.00921    0.03513    0.00727
C21   1    1.186990   -0.369592    0.603195    11.00000    0.05316    0.14286 =
         0.11145    0.02812    0.05333    0.01015
AFIX  33
H21A  2    1.207695   -0.330874    0.641727    11.00000   -1.50000
H21B  2    1.190249   -0.489998    0.599100    11.00000   -1.50000
H21C  2    1.186038   -0.302935    0.574773    11.00000   -1.50000
AFIX   0
 
C22   1    0.854534   -0.006380    0.239305    11.00000    0.04780    0.04925 =
         0.04090    0.00564    0.02485   -0.00367
C23   1    0.863134    0.055665    0.291783    11.00000    0.05651    0.06485 =
         0.03924    0.00546    0.02335   -0.00250
AFIX  43
H23   2    0.886934    0.037332    0.327199    11.00000   -1.20000
AFIX   0
C24   1    0.837118    0.140832    0.290701    11.00000    0.07334    0.07528 =
         0.04945   -0.00363    0.03895   -0.00536
AFIX  43
H24   2    0.843047    0.180131    0.325472    11.00000   -1.20000
AFIX   0
C25   1    0.800810    0.171431    0.237289    11.00000    0.06635    0.08541 =
         0.06043   -0.00281    0.04123    0.00497
AFIX  43
H25   2    0.783113    0.229407    0.237526    11.00000   -1.20000
AFIX   0
C26   1    0.791406    0.117614    0.185789    11.00000    0.05094    0.07812 =
         0.05060    0.00383    0.02790    0.00490
AFIX  43
H26   2    0.767531    0.139939    0.150994    11.00000   -1.20000
AFIX   0
C27   1    0.817915    0.027701    0.185109    11.00000    0.04596    0.05230 =
         0.03982    0.00470    0.02340   -0.00077
C28   1    0.835333   -0.103702    0.135124    11.00000    0.04233    0.03912 =
         0.04228    0.00420    0.02443   -0.00499
C29   1    0.871292   -0.142781    0.189409    11.00000    0.04455    0.04631 =
         0.04444    0.00374    0.02426   -0.00582
C30   1    0.898507   -0.233527    0.190102    11.00000    0.04728    0.05324 =
         0.05759    0.00688    0.02595    0.00352
AFIX  43
H30   2    0.921847   -0.259413    0.225424    11.00000   -1.20000
AFIX   0
C31   1    0.890318   -0.282111    0.139150    11.00000    0.05754    0.04909 =
         0.07463    0.00225    0.04162    0.00262
AFIX  43
H31   2    0.908017   -0.342966    0.139599    11.00000   -1.20000
AFIX   0
C32   1    0.855330   -0.241627    0.085485    11.00000    0.06435    0.04720 =
         0.05922   -0.00267    0.04158   -0.00747
AFIX  43
H32   2    0.850647   -0.275470    0.051141    11.00000   -1.20000
AFIX   0
C33   1    0.828059   -0.154996    0.081760    11.00000    0.04786    0.04130 =
         0.04456   -0.00155    0.02813   -0.00854
C34   1    0.792926   -0.114953    0.021059    11.00000    0.06154    0.05015 =
         0.04559    0.00089    0.03242   -0.00640
C35   1    0.709058    0.094440   -0.033854    11.00000    0.05500    0.05533 =
         0.03982   -0.00123    0.02658   -0.01178
AFIX  43
H35   2    0.715673    0.122797    0.002240    11.00000   -1.20000
AFIX   0
C36   1    0.672348    0.144466   -0.086455    11.00000    0.05193    0.04456 =
         0.04537    0.00279    0.03000   -0.00857
C37   1    0.647715    0.232512   -0.081641    11.00000    0.06728    0.05517 =
         0.05505   -0.00391    0.04320   -0.00944
AFIX  43
H37   2    0.655373    0.260109   -0.044844    11.00000   -1.20000
AFIX   0
C38   1    0.612825    0.278143   -0.129909    11.00000    0.05936    0.05887 =
         0.07015    0.00369    0.04486    0.00252
AFIX  43
H38   2    0.596729    0.336549   -0.126073    11.00000   -1.20000
AFIX   0
C39   1    0.601157    0.237846   -0.184873    11.00000    0.04971    0.05580 =
         0.05607    0.00858    0.02872    0.00037
AFIX  43
H39   2    0.577205    0.269802   -0.217770    11.00000   -1.20000
AFIX   0
C40   1    0.624359    0.151634   -0.191518    11.00000    0.05025    0.04895 =
         0.04416    0.00247    0.02646   -0.00398
C41   1    0.660428    0.103282   -0.141892    11.00000    0.04790    0.04393 =
         0.04641    0.00547    0.02988   -0.00070
C42   1    0.578428    0.148518   -0.295583    11.00000    0.05853    0.10231 =
         0.04492    0.00376    0.01221    0.01178
AFIX  33
H42A  2    0.575478    0.108469   -0.329110    11.00000   -1.50000
H42B  2    0.559903    0.094469   -0.294746    11.00000   -1.50000
H42C  2    0.575251    0.272095   -0.297764    11.00000   -1.50000
AFIX   0
 
N1    3    0.844520   -0.135334    0.410284    11.00000    0.04939    0.06465 =
         0.06488    0.00653    0.03738    0.00341
N2    3    0.909243   -0.233101    0.425287    11.00000    0.04754    0.04869 =
         0.04731    0.00651    0.03064    0.00370
N3    3    0.984969   -0.230124    0.496348    11.00000    0.04198    0.06330 =
         0.05117    0.00099    0.02858    0.00143
AFIX  43
H3A   2    0.964020   -0.256457    0.463027    11.00000   -1.20000
AFIX   0
N4    3    1.018576   -0.271125    0.509052    11.00000    0.04237    0.05744 =
         0.05400    0.00557    0.03083    0.00476
 
N5    3    0.880497   -0.092424    0.240617    11.00000    0.04711    0.05522 =
         0.04057    0.00700    0.02157    0.00083
N6    3    0.809181   -0.021825    0.134035    11.00000    0.04436    0.05365 =
         0.03877    0.00335    0.02398   -0.00255
N7    3    0.765948   -0.030573    0.017710    11.00000    0.04720    0.06335 =
         0.03391   -0.00008    0.01949   -0.00152
AFIX  43
H7    2    0.769631   -0.003409    0.049269    11.00000   -1.20000
AFIX   0
N8    3    0.732618    0.012758   -0.035403    11.00000    0.04454    0.05731 =
         0.03583    0.00101    0.01799   -0.00561
 
O1    4    1.152583   -0.347120    0.594199    11.00000    0.04705    0.10112 =
         0.07313    0.00745    0.03660    0.00532
O2    4    1.091395   -0.269137    0.577251    11.00000    0.04542    0.08594 =
         0.05012   -0.00216    0.02799    0.00555
AFIX  83
H2A   2    1.070676   -0.249844    0.568019    11.00000   -1.50000
AFIX   0
O3    4    1.015054   -0.112425    0.585022    11.00000    0.05330    0.10358 =
         0.05760   -0.01284    0.02406    0.00614
 
O4    4    0.615183    0.104567   -0.243594    11.00000    0.05697    0.08003 =
         0.03960    0.00532    0.02090    0.00943
O5    4    0.682147    0.016434   -0.150640    11.00000    0.05079    0.07700 =
         0.04145    0.00263    0.02429    0.00941
AFIX  83
H5A   2    0.702491   -0.005754   -0.119021    11.00000   -1.50000
AFIX   0
O6    4    0.789662   -0.154997   -0.022037    11.00000    0.08209    0.10372 =
         0.04743   -0.00066    0.04103    0.00847
 
AFIX   6
O1W   4    1.045526    0.188010    0.654692    11.00000    0.07661    0.11056 =
         0.08160   -0.00561    0.00227    0.02390
H1WA  2    1.067585    0.170355    0.686222    11.00000   -1.50000
H1WB  2    1.037916    0.098871    0.633016    11.00000   -1.50000
AFIX   0
HKLF 4
 
REM  A in C2/c
REM R1 =  0.0463 for    3613 Fo > 4sig(Fo)  and  0.1048 for all    7126 data
REM    517 parameters refined using      0 restraints
 
END
 
WGHT      0.0562      0.0000
 
REM Highest difference peak  0.230,  deepest hole -0.186,  1-sigma level  0.033
Q1    1   1.0419  0.0886  0.6796  11.00000  0.05    0.23
Q2    1   1.0578  0.1339  0.6384  11.00000  0.05    0.14
Q3    1   0.8089 -0.1537  0.3916  11.00000  0.05    0.14
Q4    1   0.7184  0.1875  0.0200  11.00000  0.05    0.14
Q5    1   0.9363 -0.1562  0.2500  11.00000  0.05    0.13
Q6    1   0.7841  0.4098  0.2307  11.00000  0.05    0.13
Q7    1   0.7289 -0.0077 -0.0697  11.00000  0.05    0.13
Q8    1   1.2090 -0.2317  0.6575  11.00000  0.05    0.13
Q9    1   1.0667 -0.3612  0.4989  11.00000  0.05    0.13
Q10   1   0.7843  0.2997  0.2420  11.00000  0.05    0.12
Q11   1   0.9303  0.1216  0.6108  11.00000  0.05    0.12
Q12   1   1.0132  0.0139  0.6325  11.00000  0.05    0.12
Q13   1   0.7786 -0.1107  0.3013  11.00000  0.05    0.11
Q14   1   0.7974  0.0707  0.1016  11.00000  0.05    0.11
Q15   1   0.8344  0.0343  0.4565  11.00000  0.05    0.11
Q16   1   1.0126 -0.3986  0.3795  11.00000  0.05    0.11
Q17   1   0.8953 -0.1200  0.1984  11.00000  0.05    0.11
Q18   1   0.6655  0.1144 -0.1088  11.00000  0.05    0.11
Q19   1   1.0339 -0.3320  0.5609  11.00000  0.05    0.11
Q20   1   0.7723 -0.2593  0.1983  11.00000  0.05    0.11
Q21   1   1.1825 -0.1277  0.5497  11.00000  0.05    0.11
Q22   1   0.8327 -0.1002  0.1086  11.00000  0.05    0.11
Q23   1   0.8126 -0.0141 -0.0202  11.00000  0.05    0.10
Q24   1   0.7357  0.2210 -0.0279  11.00000  0.05    0.10
Q25   1   0.7567 -0.2234 -0.0711  11.00000  0.05    0.10
