# Supplementary material for: Synthesis, Crystal Structure and Bioactivity of Phenazine-1-carboxylic Acylhydrazone Derivatives
Source: Molecules. 2021 Sep 1;26(17):5320. doi: 10.3390/molecules26175320 (PMC8434039; doi:10.3390/molecules26175320)
Supplement: Supplementary file 1 [file molecules-26-05320-s001.zip › cif and checkcif/cif and checkcif/3f.cif]

data_a
_audit_creation_date               2020-10-06
_audit_creation_method
;
Olex2 1.2-beta
(compiled 2018.05.29 svn.r3508 for OlexSys, GUI svn.r5506)
;
_shelx_SHELXL_version_number       '2014/7'
_audit_contact_author_address      ?
_audit_contact_author_email        ?
_audit_contact_author_name         ''
_audit_contact_author_phone        ?
_publ_contact_author_id_orcid      ?
_publ_section_references
;
Dolomanov, O.V., Bourhis, L.J., Gildea, R.J, Howard, J.A.K. & Puschmann, H.
 (2009), J. Appl. Cryst. 42, 339-341.

Sheldrick, G.M. (2015). Acta Cryst. C71, 3-8.
;
_chemical_name_common              ?
_chemical_name_systematic
;
 ?
;
_chemical_formula_moiety           'C20 H14 N4 O3, H2 O'
_chemical_formula_sum              'C20 H16 N3.50 O4'
_chemical_formula_weight           369.36
_chemical_melting_point            ?
loop_
  _atom_type_symbol
  _atom_type_description
  _atom_type_scat_dispersion_real
  _atom_type_scat_dispersion_imag
  _atom_type_scat_source
 'C' 'C' 0.0033 0.0016 'International Tables Vol C Tables 4.2.6.8 and 6.1.1.4'
 'H' 'H' 0.0000 0.0000 'International Tables Vol C Tables 4.2.6.8 and 6.1.1.4'
 'N' 'N' 0.0061 0.0033 'International Tables Vol C Tables 4.2.6.8 and 6.1.1.4'
 'O' 'O' 0.0106 0.0060 'International Tables Vol C Tables 4.2.6.8 and 6.1.1.4'

_shelx_space_group_comment
;
The symmetry employed for this shelxl refinement is uniquely defined
by the following loop, which should always be used as a source of
symmetry information in preference to the above space-group names.
They are only intended as comments.
;
_space_group_crystal_system        'monoclinic'
_space_group_IT_number             14
_space_group_name_H-M_alt          'P 1 21/c 1'
_space_group_name_Hall             '-P 2ybc'
loop_
  _space_group_symop_operation_xyz
 'x, y, z'
 '-x, y+1/2, -z+1/2'
 '-x, -y, -z'
 'x, -y-1/2, z-1/2'

_cell_length_a                     6.1094(4)
_cell_length_b                     11.5598(7)
_cell_length_c                     25.0951(16)
_cell_angle_alpha                  90
_cell_angle_beta                   92.401(2)
_cell_angle_gamma                  90
_cell_volume                       1770.75(19)
_cell_formula_units_Z              4
_cell_measurement_reflns_used      1700
_cell_measurement_temperature      293(2)
_cell_measurement_theta_max        26.3121
_cell_measurement_theta_min        2.5432
_shelx_estimated_absorpt_T_max     0.979
_shelx_estimated_absorpt_T_min     0.977
_exptl_absorpt_coefficient_mu      0.099
_exptl_absorpt_correction_T_max    0.9738
_exptl_absorpt_correction_T_min    0.9702
_exptl_absorpt_correction_type     'none'
_exptl_absorpt_process_details     ?
_exptl_absorpt_special_details     ?
_exptl_crystal_colour             yellow
_exptl_crystal_density_diffrn      1.385
_exptl_crystal_density_meas        ?
_exptl_crystal_density_method      'not measured'
_exptl_crystal_description        block
_exptl_crystal_F_000               770
_exptl_crystal_size_max            0.24
_exptl_crystal_size_mid            0.23
_exptl_crystal_size_min            0.21
_exptl_special_details
;
 ?
;
_exptl_transmission_factor_max     ?
_exptl_transmission_factor_min     ?
_diffrn_reflns_av_R_equivalents    0.0279
_diffrn_reflns_av_unetI/netI       0.0272
_diffrn_reflns_Laue_measured_fraction_full  0.997
_diffrn_reflns_Laue_measured_fraction_max  0.997
_diffrn_reflns_limit_h_max         7
_diffrn_reflns_limit_h_min         -7
_diffrn_reflns_limit_k_max         13
_diffrn_reflns_limit_k_min         -13
_diffrn_reflns_limit_l_max         29
_diffrn_reflns_limit_l_min         -24
_diffrn_reflns_number              11178
_diffrn_reflns_point_group_measured_fraction_full  0.997
_diffrn_reflns_point_group_measured_fraction_max  0.997
_diffrn_reflns_theta_full          24.978
_diffrn_reflns_theta_max           24.977
_diffrn_reflns_theta_min           1.624
_diffrn_ambient_temperature        293(2)
_diffrn_detector_area_resol_mean   ?
_diffrn_measured_fraction_theta_full  0.997
_diffrn_measured_fraction_theta_max  0.997
_diffrn_measurement_device_type    'CCD area detector'
_diffrn_measurement_method         'phi and omega scans'
_diffrn_radiation_monochromator    'graphite'
_diffrn_radiation_type             MoK\a
_diffrn_radiation_wavelength       0.71073
_diffrn_source                     ?
_reflns_Friedel_coverage           0.000
_reflns_Friedel_fraction_full      .
_reflns_Friedel_fraction_max       .
_reflns_number_gt                  2148
_reflns_number_total               3106
_reflns_special_details
;
 Reflections were merged by SHELXL according to the crystal
 class for the calculation of statistics and refinement.
 
 _reflns_Friedel_fraction is defined as the number of unique
 Friedel pairs measured divided by the number that would be
 possible theoretically, ignoring centric projections and
 systematic absences.
;
_reflns_threshold_expression       'I > 2\s(I)'
_computing_cell_refinement         ?
_computing_data_collection         ?
_computing_data_reduction          ?
_computing_molecular_graphics      'Olex2 (Dolomanov et al., 2009)'
_computing_publication_material    'Olex2 (Dolomanov et al., 2009)'
_computing_structure_refinement    'ShelXL (Sheldrick, 2015)'
_computing_structure_solution      ?
_refine_diff_density_max           0.115
_refine_diff_density_min           -0.155
_refine_diff_density_rms           0.034
_refine_ls_extinction_coef         .
_refine_ls_extinction_method       none
_refine_ls_goodness_of_fit_ref     1.031
_refine_ls_hydrogen_treatment      constr
_refine_ls_matrix_type             full
_refine_ls_number_parameters       256
_refine_ls_number_reflns           3106
_refine_ls_number_restraints       0
_refine_ls_R_factor_all            0.0623
_refine_ls_R_factor_gt             0.0391
_refine_ls_restrained_S_all        1.031
_refine_ls_shift/su_max            0.000
_refine_ls_shift/su_mean           0.000
_refine_ls_structure_factor_coef   Fsqd
_refine_ls_weighting_details      
 'w=1/[\s^2^(Fo^2^)+(0.0513P)^2^+0.2124P] where P=(Fo^2^+2Fc^2^)/3'
_refine_ls_weighting_scheme        calc
_refine_ls_wR_factor_gt            0.0949
_refine_ls_wR_factor_ref           0.1109
_refine_special_details            ?
_olex2_refinement_description
;
1. Fixed Uiso
 At 1.2 times of:
  All C(H) groups, All N(H) groups
 At 1.5 times of:
  All O(H) groups, All O(H,H) groups
2.a Free rotating group:
 O1W(H1WA,H1WB)
2.b Aromatic/amide H refined with riding coordinates:
 C2(H2), C3(H3), C4(H4), C5(H5), C8(H8), C9(H9), C10(H10), C14(H14), C16(H16),
 C17(H17), C19(H19), N1(H1)
2.c Tetrahedral OH refined with riding coordinates:
 O1(H1A), O2(H2A)
;
_atom_sites_solution_hydrogens     mixed
_atom_sites_solution_primary       ?
_atom_sites_solution_secondary     ?
loop_
  _atom_site_label
  _atom_site_type_symbol
  _atom_site_fract_x
  _atom_site_fract_y
  _atom_site_fract_z
  _atom_site_U_iso_or_equiv
  _atom_site_adp_type
  _atom_site_occupancy
  _atom_site_site_symmetry_order
  _atom_site_calc_flag
  _atom_site_refinement_flags_posn
  _atom_site_refinement_flags_adp
  _atom_site_refinement_flags_occupancy
  _atom_site_disorder_assembly
  _atom_site_disorder_group
 C1 C 1.4552(3) 0.46849(14) 0.40998(6) 0.0422(4) Uani 1 1 d . . . . .
 C2 C 1.4091(3) 0.55673(15) 0.37198(7) 0.0508(5) Uani 1 1 d . . . . .
 H2 H 1.2769 0.5565 0.3522 0.061 Uiso 1 1 calc R . . . .
 C3 C 1.5577(3) 0.64121(16) 0.36454(8) 0.0604(5) Uani 1 1 d . . . . .
 H3 H 1.5276 0.6986 0.3393 0.072 Uiso 1 1 calc R . . . .
 C4 C 1.7581(4) 0.64318(17) 0.39465(9) 0.0646(6) Uani 1 1 d . . . . .
 H4 H 1.8584 0.7018 0.3886 0.078 Uiso 1 1 calc R . . . .
 C5 C 1.8078(3) 0.56225(16) 0.43193(8) 0.0561(5) Uani 1 1 d . . . . .
 H5 H 1.9403 0.5655 0.4515 0.067 Uiso 1 1 calc R . . . .
 C6 C 1.6558(3) 0.47179(14) 0.44101(7) 0.0445(4) Uani 1 1 d . . . . .
 C7 C 1.5594(3) 0.30583(14) 0.48386(7) 0.0441(4) Uani 1 1 d . . . . .
 C8 C 1.6050(3) 0.22012(16) 0.52343(7) 0.0543(5) Uani 1 1 d . . . . .
 H8 H 1.7330 0.2244 0.5448 0.065 Uiso 1 1 calc R . . . .
 C9 C 1.4626(3) 0.13276(16) 0.53001(8) 0.0590(5) Uani 1 1 d . . . . .
 H9 H 1.4904 0.0784 0.5568 0.071 Uiso 1 1 calc R . . . .
 C10 C 1.2721(3) 0.12296(15) 0.49674(8) 0.0539(5) Uani 1 1 d . . . . .
 H10 H 1.1787 0.0606 0.5016 0.065 Uiso 1 1 calc R . . . .
 C11 C 1.2193(3) 0.20141(14) 0.45768(7) 0.0442(4) Uani 1 1 d . . . . .
 C12 C 1.3614(3) 0.29880(14) 0.45121(6) 0.0401(4) Uani 1 1 d . . . . .
 C13 C 1.0180(3) 0.17665(15) 0.42362(7) 0.0472(4) Uani 1 1 d . . . . .
 C14 C 0.7067(3) 0.31616(16) 0.32314(7) 0.0481(4) Uani 1 1 d . . . . .
 H14 H 0.7923 0.3816 0.3186 0.058 Uiso 1 1 calc R . . . .
 C15 C 0.5060(3) 0.30110(15) 0.29173(7) 0.0450(4) Uani 1 1 d . . . . .
 C16 C 0.4357(3) 0.38544(16) 0.25510(8) 0.0559(5) Uani 1 1 d . . . . .
 H16 H 0.5220 0.4508 0.2508 0.067 Uiso 1 1 calc R . . . .
 C17 C 0.2426(3) 0.37512(16) 0.22512(8) 0.0571(5) Uani 1 1 d . . . . .
 H17 H 0.1987 0.4329 0.2012 0.069 Uiso 1 1 calc R . . . .
 C18 C 0.1148(3) 0.27732(16) 0.23108(7) 0.0516(5) Uani 1 1 d . . . . .
 C19 C 0.1801(3) 0.19216(17) 0.26655(7) 0.0526(5) Uani 1 1 d . . . . .
 H19 H 0.0938 0.1266 0.2702 0.063 Uiso 1 1 calc R . . . .
 C20 C 0.3731(3) 0.20335(15) 0.29682(7) 0.0460(4) Uani 1 1 d . . . . .
 N1 N 0.9550(2) 0.25730(12) 0.38780(6) 0.0462(4) Uani 1 1 d . . . . .
 H1 H 1.0312 0.3191 0.3840 0.055 Uiso 1 1 calc R . . . .
 N2 N 0.7669(2) 0.23928(12) 0.35740(6) 0.0470(4) Uani 1 1 d . . . . .
 N3 N 1.3110(2) 0.38176(11) 0.41539(5) 0.0418(3) Uani 1 1 d . . . . .
 N4 N 1.7053(2) 0.39161(12) 0.47832(6) 0.0476(4) Uani 1 1 d . . . . .
 O1 O -0.0763(2) 0.26022(12) 0.20265(6) 0.0695(4) Uani 1 1 d . . . . .
 H1A H -0.1006 0.3157 0.1829 0.104 Uiso 1 1 calc R . . . .
 O2 O 0.4293(2) 0.11678(10) 0.33160(5) 0.0618(4) Uani 1 1 d . . . . .
 H2A H 0.5458 0.1327 0.3473 0.093 Uiso 1 1 calc R . . . .
 O3 O 0.9164(2) 0.08523(11) 0.42784(6) 0.0695(4) Uani 1 1 d . . . . .
 O1W O -0.1693(3) 0.43074(13) 0.13347(7) 0.0807(5) Uani 1 1 d . . . . .
 H1WA H -0.0777 0.4650 0.1144 0.121 Uiso 1 1 d G . . . .
 H1WB H -0.2471 0.4849 0.1456 0.121 Uiso 1 1 d G . . . .

loop_
  _atom_site_aniso_label
  _atom_site_aniso_U_11
  _atom_site_aniso_U_22
  _atom_site_aniso_U_33
  _atom_site_aniso_U_23
  _atom_site_aniso_U_13
  _atom_site_aniso_U_12
 C1 0.0386(10) 0.0438(9) 0.0447(10) -0.0065(8) 0.0067(8) -0.0011(8)
 C2 0.0476(11) 0.0504(10) 0.0544(11) 0.0019(9) 0.0013(9) -0.0007(9)
 C3 0.0613(13) 0.0563(11) 0.0640(13) 0.0070(10) 0.0082(10) -0.0085(10)
 C4 0.0583(13) 0.0607(12) 0.0759(14) 0.0029(11) 0.0137(11) -0.0170(10)
 C5 0.0402(11) 0.0625(11) 0.0658(13) -0.0071(11) 0.0050(9) -0.0093(9)
 C6 0.0394(10) 0.0478(10) 0.0468(10) -0.0082(8) 0.0063(8) -0.0012(8)
 C7 0.0402(10) 0.0468(9) 0.0454(10) -0.0049(8) 0.0013(8) 0.0042(8)
 C8 0.0503(12) 0.0593(11) 0.0525(11) -0.0001(9) -0.0085(9) 0.0080(9)
 C9 0.0667(14) 0.0529(11) 0.0566(12) 0.0094(9) -0.0072(10) 0.0044(10)
 C10 0.0557(12) 0.0471(10) 0.0589(11) 0.0060(9) 0.0017(10) -0.0038(9)
 C11 0.0415(10) 0.0436(9) 0.0476(10) 0.0002(8) 0.0028(8) -0.0007(8)
 C12 0.0366(10) 0.0433(9) 0.0405(9) -0.0042(8) 0.0038(8) 0.0036(7)
 C13 0.0425(11) 0.0484(10) 0.0509(11) 0.0003(9) 0.0056(8) -0.0040(8)
 C14 0.0443(11) 0.0496(10) 0.0505(11) -0.0053(9) 0.0025(9) -0.0064(8)
 C15 0.0418(10) 0.0497(10) 0.0437(10) -0.0058(8) 0.0019(8) -0.0010(8)
 C16 0.0575(13) 0.0532(11) 0.0568(12) -0.0006(9) -0.0006(10) -0.0033(9)
 C17 0.0585(13) 0.0586(11) 0.0534(11) -0.0014(9) -0.0071(10) 0.0076(10)
 C18 0.0401(11) 0.0660(12) 0.0486(11) -0.0102(10) 0.0002(9) 0.0045(9)
 C19 0.0423(11) 0.0605(11) 0.0548(11) -0.0047(10) 0.0009(9) -0.0064(9)
 C20 0.0423(10) 0.0513(10) 0.0444(10) -0.0029(8) 0.0019(8) 0.0013(8)
 N1 0.0386(8) 0.0484(8) 0.0511(9) -0.0003(7) -0.0025(7) -0.0076(6)
 N2 0.0376(9) 0.0550(9) 0.0483(9) -0.0049(7) -0.0014(7) -0.0044(7)
 N3 0.0384(8) 0.0435(7) 0.0434(8) -0.0019(7) 0.0011(6) -0.0013(6)
 N4 0.0367(8) 0.0541(9) 0.0517(9) -0.0077(7) -0.0008(7) -0.0007(7)
 O1 0.0490(9) 0.0887(10) 0.0693(9) -0.0007(8) -0.0152(7) 0.0002(7)
 O2 0.0548(9) 0.0601(8) 0.0694(9) 0.0109(7) -0.0110(7) -0.0118(6)
 O3 0.0639(9) 0.0614(8) 0.0824(10) 0.0143(8) -0.0086(8) -0.0239(7)
 O1W 0.0807(12) 0.0757(10) 0.0846(12) 0.0028(9) -0.0119(9) 0.0166(9)

_geom_special_details
;
 All esds (except the esd in the dihedral angle between two l.s. planes)
 are estimated using the full covariance matrix.  The cell esds are taken
 into account individually in the estimation of esds in distances, angles
 and torsion angles; correlations between esds in cell parameters are only
 used when they are defined by crystal symmetry.  An approximate (isotropic)
 treatment of cell esds is used for estimating esds involving l.s. planes.
;
loop_
  _geom_bond_atom_site_label_1
  _geom_bond_atom_site_label_2
  _geom_bond_distance
  _geom_bond_site_symmetry_2
  _geom_bond_publ_flag
 C1 C2 1.417(2) . ?
 C1 C6 1.425(2) . ?
 C1 N3 1.345(2) . ?
 C2 H2 0.9300 . ?
 C2 C3 1.352(2) . ?
 C3 H3 0.9300 . ?
 C3 C4 1.412(3) . ?
 C4 H4 0.9300 . ?
 C4 C5 1.349(3) . ?
 C5 H5 0.9300 . ?
 C5 C6 1.423(2) . ?
 C6 N4 1.343(2) . ?
 C7 C8 1.422(2) . ?
 C7 C12 1.435(2) . ?
 C7 N4 1.345(2) . ?
 C8 H8 0.9300 . ?
 C8 C9 1.348(3) . ?
 C9 H9 0.9300 . ?
 C9 C10 1.408(3) . ?
 C10 H10 0.9300 . ?
 C10 C11 1.364(2) . ?
 C11 C12 1.435(2) . ?
 C11 C13 1.496(2) . ?
 C12 N3 1.341(2) . ?
 C13 N1 1.340(2) . ?
 C13 O3 1.232(2) . ?
 C14 H14 0.9300 . ?
 C14 C15 1.440(2) . ?
 C14 N2 1.280(2) . ?
 C15 C16 1.395(2) . ?
 C15 C20 1.400(2) . ?
 C16 H16 0.9300 . ?
 C16 C17 1.377(3) . ?
 C17 H17 0.9300 . ?
 C17 C18 1.386(3) . ?
 C18 C19 1.375(3) . ?
 C18 O1 1.357(2) . ?
 C19 H19 0.9300 . ?
 C19 C20 1.382(2) . ?
 C20 O2 1.362(2) . ?
 N1 H1 0.8600 . ?
 N1 N2 1.3684(19) . ?
 O1 H1A 0.8200 . ?
 O2 H2A 0.8200 . ?
 O1W H1WA 0.8501 . ?
 O1W H1WB 0.8499 . ?

loop_
  _geom_angle_atom_site_label_1
  _geom_angle_atom_site_label_2
  _geom_angle_atom_site_label_3
  _geom_angle
  _geom_angle_site_symmetry_1
  _geom_angle_site_symmetry_3
  _geom_angle_publ_flag
 C2 C1 C6 119.41(15) . . ?
 N3 C1 C2 119.46(16) . . ?
 N3 C1 C6 121.12(15) . . ?
 C1 C2 H2 120.1 . . ?
 C3 C2 C1 119.82(19) . . ?
 C3 C2 H2 120.1 . . ?
 C2 C3 H3 119.7 . . ?
 C2 C3 C4 120.69(19) . . ?
 C4 C3 H3 119.7 . . ?
 C3 C4 H4 119.2 . . ?
 C5 C4 C3 121.67(18) . . ?
 C5 C4 H4 119.2 . . ?
 C4 C5 H5 120.3 . . ?
 C4 C5 C6 119.43(19) . . ?
 C6 C5 H5 120.3 . . ?
 C5 C6 C1 118.96(17) . . ?
 N4 C6 C1 121.75(15) . . ?
 N4 C6 C5 119.29(17) . . ?
 C8 C7 C12 119.69(16) . . ?
 N4 C7 C8 118.34(16) . . ?
 N4 C7 C12 121.97(16) . . ?
 C7 C8 H8 120.0 . . ?
 C9 C8 C7 119.94(18) . . ?
 C9 C8 H8 120.0 . . ?
 C8 C9 H9 119.7 . . ?
 C8 C9 C10 120.62(18) . . ?
 C10 C9 H9 119.7 . . ?
 C9 C10 H10 118.8 . . ?
 C11 C10 C9 122.49(17) . . ?
 C11 C10 H10 118.8 . . ?
 C10 C11 C12 118.49(17) . . ?
 C10 C11 C13 116.58(15) . . ?
 C12 C11 C13 124.91(15) . . ?
 C7 C12 C11 118.64(15) . . ?
 N3 C12 C7 120.43(15) . . ?
 N3 C12 C11 120.93(16) . . ?
 N1 C13 C11 117.14(15) . . ?
 O3 C13 C11 121.33(17) . . ?
 O3 C13 N1 121.52(17) . . ?
 C15 C14 H14 120.1 . . ?
 N2 C14 H14 120.1 . . ?
 N2 C14 C15 119.87(16) . . ?
 C16 C15 C14 120.52(16) . . ?
 C16 C15 C20 117.39(17) . . ?
 C20 C15 C14 122.08(17) . . ?
 C15 C16 H16 118.9 . . ?
 C17 C16 C15 122.17(18) . . ?
 C17 C16 H16 118.9 . . ?
 C16 C17 H17 120.5 . . ?
 C16 C17 C18 119.03(18) . . ?
 C18 C17 H17 120.5 . . ?
 C19 C18 C17 120.27(18) . . ?
 O1 C18 C17 122.58(18) . . ?
 O1 C18 C19 117.15(17) . . ?
 C18 C19 H19 119.8 . . ?
 C18 C19 C20 120.46(17) . . ?
 C20 C19 H19 119.8 . . ?
 C19 C20 C15 120.66(17) . . ?
 O2 C20 C15 121.32(16) . . ?
 O2 C20 C19 118.02(16) . . ?
 C13 N1 H1 120.7 . . ?
 C13 N1 N2 118.61(14) . . ?
 N2 N1 H1 120.7 . . ?
 C14 N2 N1 118.67(15) . . ?
 C12 N3 C1 117.88(15) . . ?
 C6 N4 C7 116.75(15) . . ?
 C18 O1 H1A 109.5 . . ?
 C20 O2 H2A 109.5 . . ?
 H1WA O1W H1WB 104.5 . . ?

_shelx_res_file
;
    a.res created by SHELXL-2014/7

TITL A in P2(1)/c
CELL 0.71073 6.1094 11.5598 25.0951 90 92.401 90
ZERR 4 0.0004 0.0007 0.0016 0 0.002 0
LATT 1
SYMM -X,0.5+Y,0.5-Z
SFAC C H N O
UNIT 80 64 14 16

L.S. 4
PLAN  25
SIZE 0.21 0.23 0.24
BOND $H
fmap 2
acta
MERG 2
OMIT -3 50
REM <olex2.extras>
REM <HklSrc "%.\\A.hkl">
REM </olex2.extras>

WGHT    0.051300    0.212400
FVAR       0.12623
C1    1    1.455192    0.468487    0.409981    11.00000    0.03862    0.04377 =
         0.04473   -0.00650    0.00666   -0.00106
C2    1    1.409055    0.556730    0.371979    11.00000    0.04760    0.05041 =
         0.05436    0.00190    0.00127   -0.00066
AFIX  43
H2    2    1.276865    0.556545    0.352205    11.00000   -1.20000
AFIX   0
C3    1    1.557717    0.641206    0.364539    11.00000    0.06125    0.05630 =
         0.06396    0.00704    0.00815   -0.00846
AFIX  43
H3    2    1.527647    0.698621    0.339325    11.00000   -1.20000
AFIX   0
C4    1    1.758131    0.643175    0.394645    11.00000    0.05825    0.06067 =
         0.07592    0.00288    0.01367   -0.01700
AFIX  43
H4    2    1.858441    0.701761    0.388615    11.00000   -1.20000
AFIX   0
C5    1    1.807812    0.562252    0.431928    11.00000    0.04025    0.06248 =
         0.06581   -0.00706    0.00505   -0.00935
AFIX  43
H5    2    1.940259    0.565528    0.451534    11.00000   -1.20000
AFIX   0
C6    1    1.655783    0.471786    0.441012    11.00000    0.03936    0.04780 =
         0.04681   -0.00818    0.00631   -0.00124
C7    1    1.559391    0.305834    0.483864    11.00000    0.04022    0.04676 =
         0.04538   -0.00487    0.00134    0.00416
C8    1    1.605003    0.220120    0.523435    11.00000    0.05029    0.05935 =
         0.05246   -0.00013   -0.00855    0.00800
AFIX  43
H8    2    1.732986    0.224353    0.544752    11.00000   -1.20000
AFIX   0
C9    1    1.462613    0.132759    0.530014    11.00000    0.06669    0.05292 =
         0.05663    0.00940   -0.00717    0.00442
AFIX  43
H9    2    1.490421    0.078426    0.556778    11.00000   -1.20000
AFIX   0
C10   1    1.272093    0.122960    0.496744    11.00000    0.05570    0.04709 =
         0.05888    0.00599    0.00172   -0.00376
AFIX  43
H10   2    1.178726    0.060643    0.501589    11.00000   -1.20000
AFIX   0
C11   1    1.219300    0.201413    0.457680    11.00000    0.04148    0.04361 =
         0.04755    0.00023    0.00276   -0.00066
C12   1    1.361374    0.298805    0.451205    11.00000    0.03663    0.04331 =
         0.04048   -0.00416    0.00380    0.00363
C13   1    1.017953    0.176648    0.423621    11.00000    0.04253    0.04842 =
         0.05088    0.00028    0.00559   -0.00405
C14   1    0.706656    0.316157    0.323144    11.00000    0.04432    0.04956 =
         0.05047   -0.00527    0.00252   -0.00643
AFIX  43
H14   2    0.792305    0.381626    0.318551    11.00000   -1.20000
AFIX   0
C15   1    0.506046    0.301095    0.291727    11.00000    0.04177    0.04970 =
         0.04368   -0.00582    0.00194   -0.00098
C16   1    0.435680    0.385438    0.255099    11.00000    0.05745    0.05322 =
         0.05684   -0.00064   -0.00061   -0.00333
AFIX  43
H16   2    0.521985    0.450773    0.250790    11.00000   -1.20000
AFIX   0
C17   1    0.242642    0.375122    0.225118    11.00000    0.05847    0.05857 =
         0.05343   -0.00144   -0.00709    0.00756
AFIX  43
H17   2    0.198735    0.432944    0.201221    11.00000   -1.20000
AFIX   0
C18   1    0.114775    0.277317    0.231081    11.00000    0.04014    0.06603 =
         0.04859   -0.01016    0.00021    0.00450
C19   1    0.180140    0.192164    0.266552    11.00000    0.04229    0.06053 =
         0.05480   -0.00475    0.00094   -0.00644
AFIX  43
H19   2    0.093845    0.126590    0.270188    11.00000   -1.20000
AFIX   0
C20   1    0.373122    0.203347    0.296824    11.00000    0.04231    0.05132 =
         0.04436   -0.00287    0.00191    0.00128
N1    3    0.954965    0.257302    0.387797    11.00000    0.03857    0.04843 =
         0.05110   -0.00031   -0.00253   -0.00755
AFIX  43
H1    2    1.031171    0.319081    0.383996    11.00000   -1.20000
AFIX   0
N2    3    0.766864    0.239281    0.357399    11.00000    0.03760    0.05495 =
         0.04829   -0.00488   -0.00140   -0.00439
N3    3    1.311009    0.381763    0.415385    11.00000    0.03844    0.04351 =
         0.04343   -0.00195    0.00108   -0.00125
N4    3    1.705332    0.391608    0.478318    11.00000    0.03665    0.05412 =
         0.05174   -0.00766   -0.00079   -0.00066
O1    4   -0.076251    0.260216    0.202647    11.00000    0.04895    0.08872 =
         0.06931   -0.00066   -0.01516    0.00020
AFIX  83
H1A   2   -0.100601    0.315747    0.182949    11.00000   -1.50000
AFIX   0
O2    4    0.429281    0.116777    0.331603    11.00000    0.05481    0.06009 =
         0.06939    0.01093   -0.01099   -0.01179
AFIX  83
H2A   2    0.545784    0.132701    0.347312    11.00000   -1.50000
AFIX   0
O3    4    0.916418    0.085231    0.427841    11.00000    0.06387    0.06144 =
         0.08235    0.01433   -0.00856   -0.02389
AFIX   6
O1W   4   -0.169326    0.430742    0.133466    11.00000    0.08070    0.07568 =
         0.08456    0.00283   -0.01188    0.01664
H1WA  2   -0.077664    0.464983    0.114360    11.00000   -1.50000
H1WB  2   -0.247063    0.484902    0.145597    11.00000   -1.50000
AFIX   0
HKLF 4

REM  A in P2(1)/c
REM R1 =  0.0391 for    2148 Fo > 4sig(Fo)  and  0.0623 for all    3106 data
REM    256 parameters refined using      0 restraints

END

WGHT      0.0513      0.2100

REM Highest difference peak  0.115,  deepest hole -0.155,  1-sigma level  0.034
Q1    1   0.8379  0.4113  0.3140  11.00000  0.05    0.11
Q2    1   0.4178  0.2764  0.3030  11.00000  0.05    0.11
Q3    1   1.2978  0.2380  0.4487  11.00000  0.05    0.11
Q4    1   1.2184  0.5254  0.3402  11.00000  0.05    0.11
Q5    1   1.2249  0.1982  0.4901  11.00000  0.05    0.11
Q6    1   0.4973  0.3133  0.2620  11.00000  0.05    0.11
Q7    1   0.7262  0.1690  0.3608  11.00000  0.05    0.11
Q8    1   1.2977  0.1439  0.4597  11.00000  0.05    0.10
Q9    1   1.7890  0.2445  0.5482  11.00000  0.05    0.10
Q10   1   1.9242  0.6588  0.3599  11.00000  0.05    0.10
Q11   1   1.6902  0.5304  0.4432  11.00000  0.05    0.10
Q12   1   1.1208 -0.0654  0.4781  11.00000  0.05    0.10
Q13   1   0.4255  0.3699  0.2920  11.00000  0.05    0.09
Q14   1   1.1690  0.5009  0.3309  11.00000  0.05    0.09
Q15   1   1.2638  0.2559  0.4633  11.00000  0.05    0.09
Q16   1   1.0864  0.4445  0.3460  11.00000  0.05    0.09
Q17   1   1.5481  0.8763  0.3513  11.00000  0.05    0.09
Q18   1  -0.0338  0.4389  0.1638  11.00000  0.05    0.09
Q19   1   0.7397 -0.0266  0.3845  11.00000  0.05    0.09
Q20   1   0.8032  0.4469  0.2309  11.00000  0.05    0.09
Q21   1  -0.1006  0.3505  0.2164  11.00000  0.05    0.09
Q22   1   0.9461  0.0761  0.3854  11.00000  0.05    0.09
Q23   1   0.9490  0.0119  0.4299  11.00000  0.05    0.08
Q24   1  -0.1286  0.0844  0.2165  11.00000  0.05    0.08
Q25   1   1.4135  0.5333  0.4073  11.00000  0.05    0.08
;
_shelx_res_checksum                73248
_shelx_hkl_file
;
   1   0   0  113.67    1.98
  -1   0   0  115.24    2.04
  -2   0   0    0.33    0.06
  -3   0   0    2.13    0.16
  -4   0   0    3.61    0.23
  -5   0   0    0.30    0.11
  -6   0   0    1.93    0.25
  -7   0   0   -0.05    0.09
   7   0   0   -0.08    0.06
  -1  -1   0   32.55    0.61
   1  -1   0   33.53    0.64
   1  -1   0   32.59    0.64
   1   1   0   32.56    0.60
  -1   1   0   32.70    0.64
  -1   1   0   32.68    0.64
  -2  -1   0   16.25    0.39
  -2   1   0   16.33    0.41
  -3  -1   0    2.20    0.15
  -3   1   0    2.03    0.18
  -4  -1   0   15.43    0.48
  -4   1   0   15.75    0.51
  -5  -1   0    1.81    0.22
  -5   1   0    2.03    0.24
  -6  -1   0   -0.11    0.06
  -6   1   0   -0.12    0.09
   6   1   0   -0.04    0.07
  -7  -1   0    0.01    0.09
   7  -1   0    0.13    0.10
  -7   1   0   -0.08    0.08
   7   1   0   -0.03    0.06
   0  -2   0  236.35    4.25
   0  -2   0  232.45    4.14
   0  -2   0  240.10    4.23
   0   2   0  238.26    4.16
   0   2   0  237.09    4.25
   0   2   0  241.89    4.25
   1  -2   0   12.22    0.24
  -1  -2   0   12.21    0.25
  -1  -2   0   12.44    0.28
   1   2   0   12.56    0.25
   1   2   0   12.37    0.27
  -1   2   0   11.83    0.30
  -1   2   0   12.45    0.30
  -2  -2   0    3.19    0.14
  -2   2   0    3.34    0.17
  -2   2   0    3.22    0.16
   2   2   0    2.97    0.13
  -3  -2   0    2.11    0.14
  -3   2   0    1.98    0.18
  -4  -2   0    1.34    0.16
  -4   2   0    0.94    0.15
  -5  -2   0    0.07    0.09
  -5   2   0    0.15    0.10
  -6  -2   0    0.85    0.17
   6   2   0    0.66    0.16
  -6   2   0    0.92    0.20
   7  -2   0    0.88    0.21
  -7  -2   0    0.68    0.17
   7   2   0    0.61    0.16
   7   2   0    0.70    0.16
   0  -3   0   -0.01    0.02
   0   3   0   -0.04    0.02
   0   3   0   -0.04    0.01
   0   3   0   -0.03    0.02
   1  -3   0   11.59    0.30
   1  -3   0   12.35    0.25
  -1  -3   0   11.97    0.25
  -1   3   0   11.95    0.25
   1   3   0   12.10    0.24
   1   3   0   12.24    0.32
   1   3   0   12.11    0.27
  -1   3   0   11.77    0.31
  -2  -3   0   11.85    0.30
   2  -3   0   12.01    0.25
   2   3   0   11.93    0.30
  -2   3   0   12.18    0.36
  -2   3   0   12.22    0.36
  -3  -3   0    0.16    0.05
  -3   3   0    0.05    0.06
   3   3   0    0.15    0.05
  -3   3   0    0.19    0.07
  -4  -3   0    2.77    0.19
   4   3   0    2.54    0.17
  -4   3   0    3.32    0.28
  -5  -3   0   19.51    0.59
  -5   3   0   20.15    0.67
   5   3   0   19.02    0.58
   5   3   0   19.64    0.63
   6  -3   0    0.19    0.11
  -6  -3   0   -0.03    0.08
  -6   3   0   -0.02    0.10
   6   3   0    0.10    0.08
   6   3   0   -0.07    0.06
   7  -3   0    0.28    0.14
  -7  -3   0    0.43    0.15
   7   3   0    0.42    0.13
   7   3   0    0.40    0.13
   0  -4   0   19.77    0.40
   0   4   0   20.30    0.45
   0   4   0   20.06    0.44
   1  -4   0   46.27    0.92
  -1  -4   0   46.04    0.83
   1   4   0   46.92    0.83
   1   4   0   46.57    0.96
  -1   4   0   46.29    0.95
  -1   4   0   46.46    0.86
   1   4   0   47.38    0.88
  -2  -4   0   10.13    0.26
   2  -4   0   10.11    0.33
   2  -4   0   10.39    0.23
   2   4   0   10.23    0.34
  -2   4   0    9.98    0.34
   2   4   0    9.72    0.27
  -3  -4   0    0.21    0.06
   3   4   0    0.07    0.04
  -3   4   0    0.15    0.08
  -3   4   0    0.11    0.06
  -4  -4   0    5.23    0.24
  -4   4   0    4.53    0.29
   4   4   0    4.88    0.23
   5  -4   0    0.36    0.15
  -5  -4   0    0.90    0.15
   5   4   0    0.71    0.14
   5   4   0    0.72    0.13
  -5   4   0    0.79    0.18
  -6  -4   0    0.10    0.09
   6  -4   0    0.02    0.10
   6   4   0    0.07    0.07
   6   4   0    0.10    0.08
   0  -5   0    0.00    0.02
   0   5   0    0.00    0.02
   0   5   0    0.00    0.03
   1  -5   0   78.82    1.47
  -1  -5   0   77.77    1.37
  -1   5   0   77.27    1.52
   1   5   0   78.19    1.53
  -1   5   0   78.43    1.43
   1   5   0   78.95    1.45
   2  -5   0    1.46    0.15
  -2  -5   0    1.38    0.09
   2   5   0    1.54    0.10
   2   5   0    1.40    0.15
  -2   5   0    1.70    0.16
   3  -5   0    5.65    0.29
  -3  -5   0    5.48    0.21
   3   5   0    5.45    0.21
  -3   5   0    5.55    0.29
   3   5   0    5.59    0.28
  -4  -5   0    0.44    0.09
   4  -5   0    0.24    0.11
  -4   5   0    0.26    0.10
   4   5   0    0.55    0.12
   4   5   0    0.37    0.08
  -5  -5   0    5.15    0.28
   5  -5   0    5.81    0.36
   5   5   0    5.01    0.33
   5   5   0    5.26    0.26
  -6  -5   0    1.32    0.19
   6  -5   0    1.33    0.24
   6   5   0    1.25    0.21
   6   5   0    1.23    0.17
   0  -6   0   24.86    0.52
   0   6   0   25.09    0.59
   0   6   0   25.36    0.58
  -1  -6   0   21.48    0.43
   1  -6   0   21.76    0.52
  -1   6   0   21.63    0.48
   1   6   0   21.89    0.51
   1   6   0   22.09    0.57
  -1   6   0   22.33    0.57
  -2  -6   0    0.27    0.05
   2  -6   0    0.32    0.09
   2   6   0    0.22    0.08
   2   6   0    0.34    0.06
  -2   6   0    0.31    0.09
  -3  -6   0    0.37    0.07
   3  -6   0    0.33    0.10
   3   6   0    0.42    0.07
   3   6   0    0.28    0.09
  -3   6   0    0.40    0.11
  -4  -6   0    1.07    0.13
   4  -6   0    1.17    0.19
   4   6   0    0.97    0.12
  -4   6   0    0.78    0.16
   4   6   0    1.07    0.18
   5  -6   0    0.21    0.12
  -5  -6   0    0.23    0.09
   5   6   0    0.17    0.09
   5   6   0    0.21    0.08
   6  -6   0    1.16    0.22
   6   6   0    1.26    0.17
   6   6   0    1.10    0.21
   0  -7   0    0.02    0.03
   0   7   0   -0.03    0.03
   0   7   0    0.01    0.03
   1  -7   0    0.08    0.04
  -1  -7   0    0.16    0.03
   1   7   0    0.11    0.05
  -1   7   0    0.10    0.06
   1   7   0    0.15    0.06
  -1   7   0    0.14    0.04
  -2  -7   0   19.83    0.44
   2  -7   0   19.94    0.56
   2   7   0   20.85    0.50
   2   7   0   20.68    0.61
  -2   7   0   20.99    0.61
  -2   7   0   19.80    0.45
  -3  -7   0    0.00    0.04
   3  -7   0    0.07    0.07
  -3   7   0   -0.06    0.06
   3   7   0   -0.01    0.04
   3   7   0    0.10    0.08
  -4  -7   0    0.53    0.09
   4  -7   0    0.79    0.16
   4   7   0    0.63    0.10
   4   7   0    0.35    0.12
  -4   7   0    0.59    0.16
   5  -7   0    0.07    0.11
   5   7   0    0.09    0.06
   5   7   0   -0.18    0.07
   6  -7   0    2.17    0.30
   6   7   0    2.73    0.32
   0  -8   0    0.30    0.06
   0   8   0    0.33    0.08
   0   8   0    0.38    0.08
   1  -8   0    0.68    0.10
  -1  -8   0    0.60    0.07
   1   8   0    0.69    0.12
   1   8   0    0.51    0.09
  -1   8   0    0.48    0.10
  -1   8   0    0.55    0.08
   2  -8   0    0.26    0.09
  -2  -8   0    0.36    0.06
   2   8   0    0.30    0.09
  -2   8   0    0.28    0.06
   2   8   0    0.25    0.07
  -2   8   0    0.38    0.11
  -3  -8   0    1.40    0.12
   3  -8   0    1.43    0.19
   3   8   0    1.54    0.21
   3   8   0    1.31    0.13
  -3   8   0    1.72    0.23
   4  -8   0    1.29    0.20
   4   8   0    1.29    0.14
  -4   8   0    1.33    0.22
   4   8   0    1.23    0.20
   5  -8   0    1.96    0.26
   5   8   0    1.68    0.17
   5   8   0    1.66    0.24
   0  -9   0    0.05    0.04
   0   9   0   -0.01    0.04
   0   9   0    0.01    0.05
  -1  -9   0   -0.01    0.03
   1  -9   0    0.07    0.06
   1   9   0    0.05    0.06
  -1   9   0   -0.01    0.06
   1   9   0    0.06    0.06
  -1   9   0    0.04    0.04
  -2  -9   0    1.25    0.10
   2  -9   0    1.06    0.15
  -2   9   0    0.92    0.17
   2   9   0    0.99    0.13
   2   9   0    1.01    0.16
  -2   9   0    1.14    0.11
   3  -9   0    0.19    0.09
   3   9   0    0.21    0.10
   3   9   0    0.23    0.08
  -3   9   0    0.14    0.10
   4  -9   0    0.78    0.17
   4   9   0    0.97    0.13
  -4   9   0    0.89    0.20
   4   9   0    0.74    0.16
   5  -9   0    2.54    0.31
   5   9   0    1.67    0.26
   5   9   0    2.50    0.21
  -5   9   0    2.48    0.32
   0 -10   0    2.13    0.13
   0  10   0    2.17    0.22
   0  10   0    2.03    0.20
  -1 -10   0    2.81    0.13
   1 -10   0    2.76    0.18
   1  10   0    2.79    0.21
   1  10   0    2.83    0.25
  -1  10   0    2.80    0.26
  -1  10   0    2.89    0.18
   2 -10   0    0.20    0.09
  -2  10   0    0.29    0.07
   2  10   0    0.11    0.07
   2  10   0    0.43    0.12
  -2  10   0    0.29    0.12
   3 -10   0    0.13    0.09
   3  10   0    0.05    0.07
   3  10   0    0.00    0.08
  -3  10   0    0.08    0.09
   4 -10   0    0.06    0.10
  -4  10   0    0.13    0.12
   4  10   0    0.24    0.09
   4  10   0    0.28    0.13
   0 -11   0    0.01    0.05
   0  11   0   -0.03    0.07
   0  11   0    0.01    0.07
   1 -11   0    4.82    0.24
   1  11   0    4.85    0.29
  -1  11   0    4.41    0.24
   1  11   0    5.17    0.30
  -1  11   0    4.88    0.32
   2 -11   0    0.04    0.07
   2  11   0    0.07    0.09
   2  11   0    0.12    0.07
  -2  11   0   -0.09    0.08
   3 -11   0    0.76    0.16
   3  11   0    0.72    0.16
   3  11   0    0.65    0.13
  -3  11   0    0.73    0.19
   4 -11   0    0.06    0.10
  -4  11   0    0.02    0.11
   4  11   0   -0.05    0.08
   4  11   0    0.06    0.08
   0 -12   0    6.90    0.26
   0  12   0    6.78    0.34
   0  12   0    6.87    0.38
   1 -12   0    8.49    0.33
   1  12   0    8.59    0.40
  -1  12   0    7.94    0.34
   1  12   0    8.27    0.40
  -1  12   0    9.03    0.46
   2 -12   0    0.11    0.08
  -2  12   0    0.05    0.12
   2  12   0    0.30    0.11
   2  12   0    0.10    0.09
   3 -12   0    0.08    0.09
  -3  12   0    0.21    0.13
   3  12   0    0.13    0.09
   3  12   0    0.15    0.11
   0  13   0    0.02    0.08
   0  13   0    0.06    0.10
   1 -13   0    2.76    0.20
   1  13   0    2.51    0.27
  -1  13   0    2.61    0.31
   1  13   0    2.48    0.27
   2 -13   0    0.01    0.07
   2  13   0   -0.07    0.07
   2  13   0    0.04    0.08
  -2  13   0   -0.24    0.09
   7   0  -1    0.04    0.07
  -7   0   1    0.04    0.10
   6   0  -1   -0.09    0.05
  -6   0   1   -0.10    0.07
  -5   0   1    0.14    0.09
  -4   0   1   -0.02    0.05
  -3   0   1   -0.04    0.03
  -2   0   1    0.02    0.03
   1   0  -1    0.08    0.02
  -1   0   1    0.00    0.02
   1   0  -1   -0.01    0.02
   0   0  -1   -0.05    0.00
   0   0   1   -0.05    0.00
  -1   0  -1   -0.08    0.02
   1   0   1   -0.08    0.02
  -2   0  -1    0.03    0.03
  -3   0  -1   -0.04    0.04
  -4   0  -1   -0.01    0.05
  -5   0  -1    0.09    0.08
  -6   0  -1    0.05    0.10
  -7   0  -1    0.03    0.09
   7   0   1    0.09    0.09
   7   0   1    0.03    0.08
  -7  -1   1    0.18    0.13
   7   1  -1    0.38    0.12
  -7   1   1    0.19    0.12
   6  -1  -1    1.27    0.17
  -6  -1   1    1.70    0.24
  -6   1   1    1.14    0.21
   6   1  -1    1.31    0.18
  -5  -1   1    1.62    0.21
  -5   1   1    1.04    0.17
  -4  -1   1    1.20    0.16
  -4   1   1    0.96    0.15
  -3  -1   1    4.36    0.21
  -3   1   1    4.43    0.22
  -2  -1   1    2.18    0.12
  -2   1   1    2.11    0.13
  -2   1   1    2.01    0.12
   1  -1  -1   28.11    0.56
   1  -1  -1   29.14    0.57
  -1  -1   1   28.80    0.54
  -1   1   1   28.18    0.56
   1   1  -1   28.80    0.54
   1   1  -1   28.48    0.56
  -1   1   1   28.70    0.57
   0  -1   1   18.61    0.34
   0  -1  -1   15.63    0.33
   0  -1  -1   19.19    0.35
   0  -1   1   18.82    0.35
   0  -1   1   18.46    0.33
   0   1   1   19.00    0.35
   0   1  -1   18.58    0.35
   0   1  -1   18.53    0.33
   0   1   1   19.43    0.33
   0   1  -1   18.47    0.34
  -1  -1  -1  131.15    2.31
   1   1   1  132.38    2.25
  -1   1  -1  132.43    2.29
   1   1   1  130.80    2.32
  -1   1  -1  132.27    2.34
  -2  -1  -1   26.00    0.55
  -2   1  -1   26.02    0.58
  -3  -1  -1   11.19    0.35
  -3   1  -1   11.16    0.37
  -4  -1  -1    0.64    0.12
  -4   1  -1    0.44    0.11
  -5  -1  -1    0.20    0.10
  -5   1  -1    0.33    0.11
  -6  -1  -1    0.05    0.10
  -6   1  -1   -0.04    0.09
  -7  -1  -1   -0.03    0.10
   7  -1   1    0.09    0.10
   7   1   1    0.04    0.08
  -7  -2   1    0.10    0.11
   7   2  -1    0.10    0.08
   7   2  -1    0.02    0.08
  -7   2   1   -0.03    0.11
   6  -2  -1    1.89    0.19
  -6  -2   1    1.73    0.24
   6   2  -1    2.10    0.24
  -6   2   1    1.84    0.26
  -5  -2   1   12.46    0.48
  -5   2   1   12.45    0.51
   5   2  -1   13.02    0.47
  -4  -2   1    1.60    0.18
  -4   2   1    1.95    0.21
  -3  -2   1    1.86    0.16
  -3   2   1    1.88    0.18
  -2  -2   1    4.95    0.18
  -2   2   1    4.99    0.20
  -2   2   1    5.03    0.21
   2   2  -1    4.96    0.16
  -1  -2   1    1.02    0.06
  -1  -2   1    1.08    0.06
   1  -2  -1    0.99    0.03
   1   2  -1    1.00    0.05
  -1   2   1    1.08    0.09
  -1   2   1    0.92    0.08
   1   2  -1    0.98    0.08
   1   2  -1    0.88    0.05
   0  -2  -1    2.11    0.07
   0  -2   1    2.17    0.08
   0  -2   1    2.25    0.07
   0  -2   1    2.12    0.08
   0  -2  -1    2.15    0.07
   0   2   1    2.22    0.08
   0   2  -1    2.23    0.08
   0   2  -1    2.18    0.08
   0   2  -1    2.13    0.07
   1  -2   1    0.16    0.04
   1  -2   1    0.26    0.03
  -1  -2  -1    0.19    0.03
   1   2   1    0.26    0.04
  -1   2  -1    0.22    0.04
   1   2   1    0.23    0.02
  -2  -2  -1   56.99    1.06
   2   2   1   56.68    1.10
  -2   2  -1   54.70    1.13
  -2   2  -1   57.52    1.12
  -3  -2  -1    1.18    0.12
  -3   2  -1    0.99    0.13
  -4  -2  -1    0.82    0.12
  -4   2  -1    0.71    0.14
  -5  -2  -1    0.28    0.12
  -5   2  -1    0.51    0.13
   6  -2   1    0.09    0.10
  -6  -2  -1   -0.05    0.06
  -6   2  -1    0.13    0.12
  -7  -2  -1    0.03    0.09
   7  -2   1   -0.09    0.10
   7   2   1    0.03    0.08
   7   2   1    0.06    0.09
  -7  -3   1    0.67    0.18
   7  -3  -1    0.48    0.16
   7   3  -1    0.41    0.13
   7   3  -1    0.29    0.12
  -6  -3   1   -0.05    0.07
   6   3  -1    0.04    0.07
  -6   3   1    0.00    0.11
   6   3  -1    0.02    0.06
  -5  -3   1    0.20    0.10
   5   3  -1    0.26    0.10
  -5   3   1    0.28    0.13
   5   3  -1    0.28    0.10
  -4  -3   1    2.11    0.20
   4   3  -1    1.85    0.17
  -4   3   1    1.93    0.22
   4   3  -1    1.59    0.18
  -3  -3   1    5.92    0.23
  -3   3   1    5.25    0.26
   3   3  -1    5.65    0.21
  -3   3   1    5.74    0.27
   3   3  -1    5.59    0.26
   2  -3  -1   13.69    0.27
  -2  -3   1   13.68    0.33
   2   3  -1   13.90    0.39
   2   3  -1   13.57    0.32
  -2   3   1   12.94    0.38
  -2   3   1   14.15    0.40
   1  -3  -1    7.96    0.18
  -1  -3   1    7.91    0.18
   1   3  -1    7.74    0.19
  -1   3   1    7.86    0.23
   1   3  -1    8.00    0.18
  -1   3   1    7.90    0.17
  -1   3   1    7.97    0.24
   1   3  -1    7.90    0.24
   0  -3  -1   11.11    0.24
   0  -3  -1   11.61    0.25
   0  -3   1   11.78    0.25
   0   3  -1   11.58    0.27
   0   3   1   11.61    0.28
   0   3  -1   11.92    0.28
   0   3  -1   11.65    0.26
   1  -3   1   14.26    0.30
  -1  -3  -1   14.43    0.27
   1  -3   1   14.08    0.35
   1   3   1   14.23    0.26
  -1   3  -1   14.08    0.30
   1   3   1   14.19    0.32
  -1   3  -1   14.17    0.36
   2  -3   1    0.05    0.05
  -2  -3  -1    0.03    0.03
  -2   3  -1    0.00    0.03
   2   3   1    0.08    0.03
  -3  -3  -1    0.60    0.09
  -3   3  -1    0.49    0.10
   3   3   1    0.64    0.09
  -4  -3  -1    0.53    0.10
   4   3   1    0.25    0.08
  -4   3  -1    0.63    0.13
   5  -3   1    5.98    0.35
  -5  -3  -1    5.72    0.30
  -5   3  -1    6.25    0.37
   5   3   1    5.70    0.30
   6  -3   1   -0.01    0.10
  -6  -3  -1    0.01    0.07
   6   3   1   -0.05    0.06
   6   3   1    0.06    0.09
  -7  -3  -1    0.03    0.09
   7  -3   1   -0.01    0.10
   7   3   1    0.05    0.08
   7   3   1    0.09    0.09
  -6  -4   1    0.20    0.09
   6  -4  -1    0.09    0.10
  -6   4   1    0.04    0.11
   6   4  -1    0.19    0.09
   6   4  -1    0.07    0.08
  -5  -4   1    9.24    0.39
   5   4  -1   10.15    0.38
  -5   4   1   10.24    0.47
   5   4  -1   10.30    0.45
  -4  -4   1    1.65    0.17
   4   4  -1    1.52    0.19
   4   4  -1    1.33    0.14
  -4   4   1    1.44    0.20
  -3  -4   1    0.21    0.06
   3  -4  -1    0.16    0.03
   3   4  -1    0.16    0.05
   3   4  -1    0.11    0.06
  -3   4   1    0.12    0.06
  -3   4   1    0.08    0.06
  -2  -4   1    9.68    0.26
   2  -4  -1    9.92    0.21
  -2   4   1   10.42    0.34
   2   4  -1    9.67    0.25
   2   4  -1   10.28    0.34
  -2   4   1    9.57    0.33
   1  -4  -1    4.84    0.19
   1  -4  -1    5.02    0.15
  -1  -4   1    5.25    0.14
   1   4  -1    4.84    0.20
  -1   4   1    4.92    0.14
  -1   4   1    5.13    0.20
   1   4  -1    5.05    0.15
   0  -4  -1    0.57    0.05
   0  -4   1    0.56    0.05
   0   4  -1    0.57    0.07
   0   4   1    0.54    0.06
   0   4  -1    0.49    0.06
   0   4   1    0.47    0.06
  -1  -4  -1    1.62    0.06
   1  -4   1    1.70    0.11
   1   4   1    1.74    0.06
   1   4   1    1.69    0.09
  -1   4  -1    1.77    0.08
  -1   4  -1    1.51    0.11
  -2  -4  -1   69.22    1.27
   2  -4   1   71.76    1.39
  -2   4  -1   69.52    1.42
   2   4   1   70.91    1.33
   3  -4   1    1.28    0.15
  -3  -4  -1    1.40    0.12
  -3   4  -1    1.19    0.16
   3   4   1    1.27    0.12
  -4  -4  -1    1.33    0.15
   4  -4   1    1.39    0.19
   4   4   1    1.28    0.15
   5  -4   1    0.22    0.12
  -5  -4  -1    0.28    0.10
   5   4   1    0.11    0.07
  -6  -4  -1    0.78    0.15
   6  -4   1    0.65    0.17
   6   4   1    0.52    0.14
   6   4   1    0.42    0.12
   6  -5  -1   -0.02    0.10
  -6  -5   1    0.01    0.08
   6   5  -1    0.00    0.08
   6   5  -1   -0.06    0.06
   5  -5  -1    0.60    0.17
  -5  -5   1    0.50    0.12
   5   5  -1    0.58    0.11
   5   5  -1    0.55    0.13
  -4  -5   1    0.05    0.05
   4  -5  -1   -0.07    0.08
   4   5  -1    0.03    0.06
  -4   5   1    0.01    0.07
  -4   5   1   -0.03    0.08
   4   5  -1    0.00    0.04
   3  -5  -1    2.28    0.08
   3  -5  -1    2.04    0.20
  -3  -5   1    2.35    0.14
   3   5  -1    2.11    0.12
   3   5  -1    2.28    0.21
  -3   5   1    2.48    0.23
  -3   5   1    2.11    0.21
  -2  -5   1    9.08    0.25
   2  -5  -1    9.25    0.33
   2  -5  -1    9.10    0.22
  -2   5   1    9.08    0.34
   2   5  -1    9.18    0.34
   2   5  -1    8.94    0.25
  -1  -5   1    0.77    0.06
   1  -5  -1    0.56    0.08
  -1   5   1    0.69    0.06
   1   5  -1    0.63    0.07
   1   5  -1    0.63    0.10
  -1   5   1    0.66    0.09
   0  -5  -1    4.30    0.14
   0  -5   1    4.38    0.15
   0   5  -1    4.37    0.17
   0   5  -1    4.46    0.17
   0   5   1    4.49    0.18
   0   5   1    4.48    0.17
  -1  -5  -1   36.31    0.66
   1  -5   1   36.05    0.76
   1   5   1   36.53    0.67
   1   5   1   37.19    0.82
  -1   5  -1   36.65    0.72
  -1   5  -1   36.21    0.80
   1   5   1   37.52    0.75
   2  -5   1   25.37    0.62
  -2  -5  -1   24.90    0.51
   2   5   1   25.64    0.66
   2   5   1   25.19    0.56
  -2   5  -1   24.95    0.66
  -3  -5  -1    2.02    0.12
   3  -5   1    1.95    0.20
   3   5   1    2.08    0.13
  -3   5  -1    1.90    0.21
   4  -5   1    5.01    0.30
  -4  -5  -1    4.72    0.22
   4   5   1    4.80    0.23
   4   5   1    5.01    0.29
   5  -5   1    1.06    0.20
  -5  -5  -1    0.93    0.14
   5   5   1    1.16    0.19
   5   5   1    1.09    0.15
  -6  -5  -1    0.47    0.13
   6  -5   1    0.02    0.11
   6   5   1    0.24    0.11
   6   5   1    0.24    0.10
   6  -6  -1    0.17    0.14
   6   6  -1    0.17    0.09
   6   6  -1    0.32    0.13
   5  -6  -1    1.80    0.26
  -5  -6   1    1.88    0.20
   5   6  -1    1.48    0.21
   5   6  -1    1.73    0.17
  -4  -6   1    0.53    0.10
   4  -6  -1    0.89    0.17
  -4   6   1    0.62    0.15
   4   6  -1    0.52    0.09
   4   6  -1    0.41    0.11
  -3  -6   1    0.47    0.08
   3  -6  -1    0.39    0.11
   3  -6  -1    0.52    0.05
  -3   6   1    0.41    0.11
   3   6  -1    0.47    0.11
   3   6  -1    0.40    0.07
   2  -6  -1    9.77    0.34
  -2  -6   1    8.48    0.24
  -2   6   1    8.30    0.34
   2   6  -1    9.00    0.35
   2   6  -1    8.21    0.25
  -1  -6   1    0.03    0.02
   1  -6  -1    0.02    0.04
  -1   6   1    0.02    0.03
  -1   6   1    0.19    0.07
   1   6  -1    0.00    0.03
   1   6  -1    0.00    0.04
   0  -6  -1    1.69    0.09
   0  -6   1    1.68    0.09
   0   6  -1    1.78    0.12
   0   6   1    1.72    0.12
   0   6   1    1.69    0.12
   0   6  -1    1.67    0.12
   1  -6   1    1.40    0.12
  -1  -6  -1    1.25    0.06
  -1   6  -1    1.16    0.13
   1   6   1    1.31    0.12
   1   6   1    1.32    0.14
  -1   6  -1    1.21    0.09
   2  -6   1   12.95    0.41
  -2  -6  -1   12.67    0.30
  -2   6  -1   12.68    0.43
   2   6   1   13.12    0.35
   2   6   1   12.68    0.44
   3  -6   1    1.70    0.19
  -3  -6  -1    2.06    0.12
   3   6   1    2.04    0.13
   3   6   1    1.69    0.19
  -3   6  -1    1.83    0.21
  -4  -6  -1    0.12    0.06
   4  -6   1    0.15    0.09
  -4   6  -1    0.19    0.10
   4   6   1   -0.01    0.07
   4   6   1    0.06    0.06
  -5  -6  -1    2.91    0.20
   5  -6   1    2.49    0.28
   5   6   1    2.94    0.20
   5   6   1    3.13    0.32
   6  -6   1   -0.04    0.09
   6   6   1    0.15    0.08
   6   6   1    0.03    0.08
   6  -7  -1    0.24    0.15
   6   7  -1    0.23    0.13
   5  -7  -1    0.05    0.11
   5   7  -1    0.06    0.09
   5   7  -1    0.16    0.07
   4  -7  -1    0.07    0.09
  -4  -7   1   -0.05    0.05
   4   7  -1   -0.05    0.05
  -4   7   1    0.02    0.07
   4   7  -1   -0.04    0.04
  -3  -7   1    0.51    0.08
   3  -7  -1    0.52    0.13
   3   7  -1    0.48    0.12
   3   7  -1    0.53    0.08
  -3   7   1    0.34    0.10
  -2  -7   1    3.51    0.15
   2  -7  -1    3.84    0.22
   2   7  -1    3.80    0.17
  -2   7   1    3.54    0.23
   2   7  -1    3.49    0.24
  -2   7   1    3.72    0.14
   1  -7  -1    0.65    0.09
  -1  -7   1    0.69    0.07
  -1   7   1    0.85    0.12
   1   7  -1    0.60    0.10
  -1   7   1    0.58    0.07
   1   7  -1    0.72    0.09
   0  -7   1    1.90    0.11
   0  -7  -1    2.10    0.11
   0   7   1    2.20    0.15
   0   7  -1    1.78    0.13
   0   7   1    1.81    0.14
   0   7  -1    2.05    0.14
  -1  -7  -1    7.91    0.20
   1  -7   1    8.16    0.28
  -1   7  -1    7.85    0.25
  -1   7  -1    8.13    0.32
   1   7   1    7.76    0.27
   1   7   1    8.20    0.32
  -2  -7  -1    0.95    0.08
   2  -7   1    0.96    0.13
  -2   7  -1    0.92    0.15
   2   7   1    0.89    0.10
   2   7   1    0.90    0.14
  -3  -7  -1    0.59    0.08
   3  -7   1    0.35    0.10
   3   7   1    0.68    0.10
   3   7   1    0.62    0.13
  -3   7  -1    0.51    0.13
   4  -7   1    0.18    0.10
  -4  -7  -1    0.24    0.07
   4   7   1    0.03    0.07
   4   7   1    0.24    0.07
  -4   7  -1    0.12    0.10
   5  -7   1   -0.08    0.09
   5   7   1   -0.05    0.08
   5   7   1    0.10    0.07
   6  -7   1    0.15    0.13
   6   7   1    0.12    0.10
   6   7   1    0.00    0.07
   5  -8  -1    2.00    0.27
  -5   8   1    2.40    0.31
   5   8  -1    2.13    0.18
   5   8  -1    1.80    0.27
   4  -8  -1    1.11    0.19
  -4   8   1    1.18    0.20
   4   8  -1    1.07    0.19
   4   8  -1    1.04    0.12
   3  -8  -1    0.59    0.14
  -3  -8   1    0.66    0.09
  -3   8   1    0.92    0.17
   3   8  -1    0.68    0.09
   3   8  -1    0.50    0.13
  -2  -8   1    0.14    0.04
   2  -8  -1    0.19    0.08
  -2   8   1    0.14    0.08
   2   8  -1    0.09    0.05
  -2   8   1    0.05    0.04
   2   8  -1    0.14    0.07
   1  -8  -1    1.34    0.13
  -1  -8   1    1.16    0.08
  -1   8   1    1.46    0.17
   1   8  -1    1.11    0.15
  -1   8   1    1.17    0.11
   1   8  -1    1.19    0.13
   0  -8   1    0.69    0.08
   0  -8  -1    0.77    0.08
   0   8  -1    0.58    0.09
   0   8   1    0.65    0.10
   0   8  -1    0.90    0.12
   0   8   1    0.74    0.11
  -1  -8  -1    0.00    0.02
   1  -8   1    0.03    0.05
  -1   8  -1    0.00    0.04
   1   8   1   -0.01    0.04
  -1   8  -1    0.06    0.04
   1   8   1   -0.07    0.04
  -2  -8  -1    0.54    0.06
   2  -8   1    0.48    0.11
   2   8   1    0.67    0.13
  -2   8  -1    0.60    0.08
  -2   8  -1    0.36    0.10
   2   8   1    0.39    0.08
  -3  -8  -1    1.02    0.09
   3  -8   1    1.00    0.16
   3   8   1    0.82    0.11
  -3   8  -1    1.02    0.18
   3   8   1    1.07    0.18
   4  -8   1    0.40    0.13
  -4   8  -1    0.51    0.15
   4   8   1    0.36    0.13
   4   8   1    0.63    0.11
   5  -8   1    0.38    0.15
   5   8   1    0.53    0.16
   5   8   1    0.63    0.12
   5  -9  -1    0.22    0.13
  -5   9   1    0.52    0.17
   5   9  -1    0.32    0.15
   4  -9  -1   -0.01    0.09
  -4   9   1    0.05    0.10
   4   9  -1    0.06    0.06
   4   9  -1    0.04    0.10
   3  -9  -1    5.11    0.31
   3   9  -1    4.65    0.22
  -3   9   1    5.15    0.34
   3   9  -1    4.75    0.32
   2  -9  -1    0.67    0.12
  -2  -9   1    0.62    0.08
   2   9  -1    0.79    0.14
  -2   9   1    0.48    0.13
  -2   9   1    0.63    0.08
   2   9  -1    0.70    0.11
   1  -9  -1   -0.06    0.04
  -1  -9   1    0.01    0.03
   1   9  -1    0.01    0.06
  -1   9   1   -0.02    0.04
  -1   9   1   -0.03    0.05
   1   9  -1    0.02    0.06
   0  -9   1    1.22    0.11
   0  -9  -1    1.18    0.11
   0   9  -1    1.07    0.14
   0   9   1    1.09    0.14
   0   9  -1    0.98    0.13
   0   9   1    1.08    0.15
  -1  -9  -1    6.14    0.19
   1  -9   1    6.36    0.26
  -1   9  -1    6.48    0.25
   1   9   1    6.49    0.28
  -1   9  -1    6.47    0.32
   1   9   1    6.25    0.30
   2  -9   1    0.92    0.13
  -2  -9  -1    1.06    0.09
  -2   9  -1    1.08    0.17
  -2   9  -1    0.97    0.11
   2   9   1    1.22    0.14
   2   9   1    0.83    0.14
   3  -9   1    0.06    0.09
  -3   9  -1   -0.06    0.07
   3   9   1   -0.04    0.07
   3   9   1   -0.02    0.05
   4  -9   1    0.18    0.11
   4   9   1    0.14    0.07
  -4   9  -1    0.10    0.11
   4   9   1    0.16    0.10
   5  -9   1    0.69    0.17
   5   9   1    0.73    0.13
   5   9   1    0.61    0.16
   4 -10  -1    0.30    0.13
   4  10  -1    0.20    0.08
  -4  10   1    0.54    0.15
   4  10  -1    0.20    0.12
   3 -10  -1    0.34    0.12
   3  10  -1    0.26    0.11
  -3  10   1    0.15    0.12
   3  10  -1    0.11    0.07
  -2 -10   1    0.04    0.04
   2 -10  -1    0.03    0.07
   2  10  -1   -0.07    0.06
  -2  10   1   -0.02    0.04
   2  10  -1    0.07    0.08
  -2  10   1    0.15    0.09
   1 -10  -1    0.00    0.06
  -1 -10   1    0.00    0.03
  -1  10   1    0.00    0.08
   1  10  -1    0.06    0.07
   1  10  -1    0.09    0.07
  -1  10   1    0.06    0.06
   0 -10  -1    1.82    0.12
   0 -10   1    1.75    0.12
   0  10   1    1.62    0.19
   0  10  -1    1.64    0.20
   0  10   1    1.73    0.18
   0  10  -1    1.81    0.18
  -1 -10  -1    1.35    0.10
   1 -10   1    1.45    0.15
  -1  10  -1    1.52    0.21
  -1  10  -1    1.21    0.14
   1  10   1    1.36    0.17
   1  10   1    1.55    0.19
   2 -10   1    2.16    0.21
   2  10   1    1.54    0.20
   2  10   1    1.88    0.19
  -2  10  -1    1.79    0.24
  -2  10  -1    1.89    0.14
   3 -10   1    0.01    0.08
  -3  10  -1   -0.05    0.08
   3  10   1    0.06    0.08
   3  10   1   -0.01    0.06
   4 -10   1    0.04    0.09
   4  10   1    0.11    0.07
  -4  10  -1    0.12    0.13
   4  10   1    0.11    0.10
   4 -11  -1   -0.01    0.08
  -4  11   1    0.06    0.12
   4  11  -1   -0.05    0.08
   3 -11  -1    0.37    0.12
  -3  11   1    0.47    0.15
   3  11  -1    0.51    0.14
   3  11  -1    0.59    0.12
   2 -11  -1    0.29    0.10
   2  11  -1    0.38    0.11
   2  11  -1    0.28    0.10
  -2  11   1    0.38    0.13
   1 -11  -1    0.07    0.06
  -1 -11   1    0.14    0.06
   1  11  -1    0.18    0.09
  -1  11   1    0.12    0.10
   1  11  -1    0.10    0.09
  -1  11   1    0.03    0.07
   0 -11   1    0.02    0.05
   0 -11  -1    0.09    0.06
   0  11   1    0.20    0.11
   0  11  -1    0.00    0.07
   0  11   1   -0.04    0.07
   0  11  -1    0.09    0.09
   1 -11   1    3.44    0.21
  -1  11  -1    3.36    0.21
   1  11   1    3.53    0.26
  -1  11  -1    3.47    0.32
   1  11   1    2.88    0.26
   2 -11   1    0.10    0.08
   2  11   1    0.11    0.08
   2  11   1    0.15    0.10
  -2  11  -1    0.03    0.06
  -2  11  -1    0.07    0.10
   3 -11   1    0.34    0.12
   3  11   1    0.27    0.11
   3  11   1    0.41    0.11
  -3  11  -1    0.13    0.11
   4 -11   1    0.09    0.10
   4  11   1    0.04    0.08
   4  11   1    0.04    0.09
  -4  11  -1    0.19    0.13
   3 -12  -1    0.46    0.13
   3  12  -1    0.55    0.12
  -3  12   1    0.51    0.17
   3  12  -1    0.46    0.15
   2 -12  -1    0.04    0.07
   2  12  -1    0.08    0.08
  -2  12   1    0.05    0.09
   2  12  -1    0.06    0.08
   1 -12  -1    7.42    0.30
  -1  12   1    6.51    0.30
   1  12  -1    6.94    0.36
  -1  12   1    7.30    0.41
   1  12  -1    6.42    0.36
   0 -12   1    0.41    0.09
   0  12  -1    0.33    0.11
   0  12   1    0.29    0.12
   0  12  -1    0.43    0.14
   0  12   1    0.50    0.12
   1 -12   1    0.16    0.08
   1  12   1    0.11    0.08
  -1  12  -1    0.04    0.11
   1  12   1    0.09    0.09
  -1  12  -1   -0.13    0.06
   2 -12   1    0.13    0.08
  -2  12  -1    0.18    0.12
   2  12   1    0.05    0.08
   2  12   1    0.09    0.09
   3 -12   1    0.08    0.10
   3  12   1    0.14    0.09
   3  12   1    0.18    0.11
  -3  12  -1    0.04    0.12
   2 -13  -1    0.08    0.08
  -2  13   1   -0.10    0.10
   2  13  -1   -0.18    0.07
   2  13  -1    0.06    0.09
   1  13  -1    0.35    0.12
  -1  13   1    0.59    0.17
   1  13  -1    0.28    0.13
   0  13  -1    0.82    0.18
   0  13   1    1.02    0.17
   0  13  -1    0.77    0.15
   0  13   1    0.98    0.18
   1 -13   1    0.58    0.12
   1  13   1    0.59    0.15
  -1  13  -1    0.66    0.13
  -1  13  -1    0.64    0.18
   1  13   1    0.47    0.13
   2 -13   1    0.03    0.08
   2  13   1   -0.02    0.08
   2  13   1   -0.07    0.07
  -2  13  -1    0.05    0.11
   7   0  -2    0.04    0.07
  -7   0   2    0.05    0.12
   6   0  -2    0.22    0.09
  -6   0   2    0.06    0.10
   5   0  -2    4.19    0.23
  -5   0   2    4.96    0.31
  -4   0   2    8.84    0.36
  -3   0   2    0.76    0.11
  -2   0   2    3.33    0.15
  -1   0   2    6.47    0.18
   1   0  -2    6.69    0.16
   1   0  -2    6.56    0.18
  -1   0   2    6.47    0.16
   1   0  -2    6.84    0.16
   0   0  -2   34.68    0.60
   0   0  -2   34.80    0.62
   0   0   2   35.11    0.62
   0   0   2   34.71    0.60
   1   0   2   25.40    0.49
   1   0   2   25.46    0.49
  -2   0  -2   69.26    1.30
  -3   0  -2  101.84    1.91
  -4   0  -2    0.51    0.11
  -5   0  -2    1.81    0.22
  -6   0  -2    0.07    0.10
   7   0   2    0.31    0.13
  -7  -1   2   -0.07    0.10
   7   1  -2    0.05    0.08
  -7   1   2    0.05    0.11
   6  -1  -2    1.29    0.16
  -6  -1   2    1.48    0.23
   6   1  -2    1.30    0.18
  -6   1   2    1.72    0.26
   5  -1  -2    0.82    0.12
  -5  -1   2    0.76    0.16
  -5   1   2    0.48    0.13
   5   1  -2    0.60    0.12
  -4  -1   2   17.37    0.53
   4   1  -2   17.15    0.49
  -4   1   2   16.35    0.53
  -3  -1   2    0.23    0.07
  -3   1   2    0.23    0.08
  -2  -1   2    7.54    0.24
   2   1  -2    6.97    0.22
  -2   1   2    7.54    0.26
  -2   1   2    6.98    0.23
   1  -1  -2    2.69    0.06
  -1  -1   2    2.76    0.10
   1  -1  -2    2.79    0.10
  -1  -1   2    2.57    0.10
  -1   1   2    2.84    0.12
  -1   1   2    2.62    0.10
   1   1  -2    2.88    0.10
   1   1  -2    2.89    0.10
   0  -1  -2  116.53    2.01
   0  -1   2  118.19    2.10
   0  -1  -2  114.41    2.07
   0  -1   2  118.78    2.06
   0   1   2  111.56    2.13
   0   1  -2  116.03    2.06
   0   1   2  117.33    2.01
   0   1  -2  113.84    2.11
   0   1  -2  113.58    2.09
   1  -1   2    2.23    0.10
  -1  -1  -2    2.30    0.08
   1   1   2    2.50    0.10
   1   1   2    2.42    0.08
  -2  -1  -2    5.78    0.19
  -2   1  -2    5.71    0.21
  -3  -1  -2   73.93    1.43
  -3   1  -2   74.24    1.47
  -4  -1  -2    0.49    0.10
  -4   1  -2    0.37    0.10
  -5  -1  -2    0.17    0.09
  -5   1  -2    0.42    0.12
  -6  -1  -2   -0.04    0.07
   6  -1   2    0.03    0.10
   7  -1   2    0.11    0.11
   7   1   2    0.17    0.11
  -7  -2   2    0.39    0.15
   7   2  -2    0.45    0.13
   7   2  -2    0.18    0.10
  -7   2   2    0.47    0.19
   6  -2  -2    2.57    0.19
  -6  -2   2    2.26    0.26
  -6   2   2    2.68    0.32
   6   2  -2    2.69    0.27
   5  -2  -2   18.55    0.50
  -5  -2   2   17.47    0.59
  -5   2   2   18.82    0.65
   5   2  -2   19.66    0.60
  -4  -2   2    1.29    0.16
   4   2  -2    1.00    0.14
  -4   2   2    1.08    0.17
  -3  -2   2    0.53    0.09
   3   2  -2    0.51    0.09
  -3   2   2    0.53    0.09
  -3   2   2    0.32    0.08
  -2  -2   2    0.15    0.04
   2   2  -2    0.16    0.03
  -2   2   2    0.12    0.04
  -2   2   2    0.05    0.04
   2   2  -2    0.15    0.05
  -1  -2   2    4.48    0.13
  -1  -2   2    4.51    0.11
   1   2  -2    4.59    0.16
   1   2  -2    4.11    0.12
  -1   2   2    4.29    0.15
  -1   2   2    4.27    0.16
   1   2  -2    4.31    0.11
   0  -2   2   54.11    0.96
   0  -2  -2   55.29    0.96
   0  -2  -2   55.05    1.00
   0  -2   2   55.36    0.99
   0  -2   2   55.47    1.00
   0   2  -2   54.80    0.97
   0   2   2   54.72    0.96
   0   2   2   55.19    1.00
   0   2  -2   54.62    0.99
   0   2  -2   54.04    1.00
   1  -2   2   47.34    0.87
   1  -2   2   48.14    0.90
  -1  -2  -2   47.21    0.83
  -1   2  -2   48.86    0.94
   1   2   2   47.26    0.90
   1   2   2   47.32    0.82
   2  -2   2   -0.04    0.03
  -2  -2  -2    0.02    0.03
   2   2   2    0.09    0.04
  -3  -2  -2    4.41    0.19
  -3   2  -2    4.52    0.23
  -4  -2  -2    6.86    0.29
  -4   2  -2    6.72    0.32
   5  -2   2   -0.02    0.07
  -5  -2  -2   -0.02    0.08
  -5   2  -2   -0.08    0.06
  -6  -2  -2    0.38    0.13
   6  -2   2    0.49    0.14
   7  -2   2    0.31    0.14
   7   2   2    0.26    0.11
   7   2   2    0.14    0.10
   7   2   2    0.19    0.10
  -7  -3   2    0.31    0.15
   7   3  -2    0.67    0.15
   7   3  -2    0.45    0.14
  -7   3   2    0.21    0.14
  -6  -3   2    0.13    0.10
   6   3  -2    0.01    0.07
   6   3  -2    0.05    0.06
  -6   3   2   -0.18    0.09
  -5  -3   2   14.46    0.51
   5  -3  -2   15.35    0.41
  -5   3   2   13.83    0.56
   5   3  -2   15.44    0.49
   5   3  -2   14.60    0.53
  -4  -3   2   15.48    0.48
  -4   3   2   16.38    0.55
   4   3  -2   16.70    0.46
   4   3  -2   15.39    0.50
  -3  -3   2    4.28    0.20
   3   3  -2    4.34    0.22
  -3   3   2    3.96    0.23
   3   3  -2    4.24    0.17
  -3   3   2    4.04    0.22
  -2  -3   2   10.65    0.29
   2   3  -2   10.37    0.33
  -2   3   2   10.21    0.33
   2   3  -2   10.39    0.25
  -2   3   2   10.94    0.33
  -1  -3   2    5.96    0.16
  -1  -3   2    6.07    0.15
  -1   3   2    6.36    0.20
   1   3  -2    6.01    0.15
   1   3  -2    6.23    0.21
  -1   3   2    5.96    0.13
  -1   3   2    5.93    0.20
   0  -3   2   41.29    0.75
   0  -3  -2   41.34    0.75
   0  -3  -2   40.88    0.74
   0   3  -2   42.08    0.79
   0   3   2   40.87    0.79
   0   3  -2   40.95    0.79
   1  -3   2    0.18    0.05
  -1  -3  -2    0.19    0.02
   1   3   2    0.17    0.01
  -1   3  -2    0.17    0.03
  -1   3  -2    0.21    0.05
   1   3   2    0.13    0.03
   2  -3   2   15.23    0.42
  -2  -3  -2   15.11    0.34
  -2   3  -2   15.50    0.44
   2   3   2   15.74    0.33
   2   3   2   15.95    0.39
   3  -3   2    5.05    0.25
  -3  -3  -2    5.77    0.21
   3   3   2    5.90    0.24
   4  -3   2   -0.04    0.06
  -4  -3  -2    0.02    0.05
   4   3   2   -0.03    0.04
  -5  -3  -2    2.85    0.25
   5  -3   2    2.58    0.28
   5   3   2    2.38    0.23
   6  -3   2    0.04    0.09
  -6  -3  -2   -0.01    0.07
   6   3   2    0.16    0.09
   7  -3   2    0.21    0.13
   7   3   2    0.20    0.12
   7   3   2    0.11    0.09
   7   3   2    0.08    0.10
  -6  -4   2    0.17    0.10
   6   4  -2    0.22    0.09
   6   4  -2    0.25    0.10
  -6   4   2    0.06    0.10
   5  -4  -2    4.90    0.19
  -5  -4   2    5.06    0.29
   5   4  -2    5.23    0.32
  -5   4   2    5.37    0.35
   5   4  -2    4.89    0.25
  -4  -4   2    0.38    0.09
   4   4  -2    0.29    0.08
  -4   4   2    0.26    0.09
   4   4  -2    0.16    0.08
  -4   4   2    0.23    0.10
   3  -4  -2    1.91    0.06
  -3  -4   2    2.08    0.14
   3   4  -2    2.03    0.12
  -3   4   2    1.90    0.18
   3   4  -2    2.01    0.19
  -3   4   2    2.00    0.20
  -2  -4   2    0.86    0.09
   2   4  -2    0.68    0.06
  -2   4   2    0.99    0.12
  -2   4   2    0.88    0.12
   2   4  -2    0.73    0.10
  -1  -4   2   16.01    0.34
  -1   4   2   17.04    0.41
   1   4  -2   16.76    0.43
  -1   4   2   16.42    0.34
  -1   4   2   16.45    0.42
   1   4  -2   16.54    0.36
   0  -4   2    8.16    0.21
   0  -4  -2    7.92    0.21
   0  -4  -2    8.00    0.20
   0   4  -2    8.14    0.23
   0   4   2    8.17    0.23
   0   4   2    7.82    0.23
   0   4  -2    7.88    0.23
  -1  -4  -2   22.38    0.40
   1  -4   2   22.02    0.50
  -1   4  -2   22.47    0.53
   1   4   2   22.44    0.41
  -1   4  -2   22.81    0.47
   1   4   2   23.12    0.48
  -2  -4  -2    3.15    0.12
   2  -4   2    3.47    0.18
   2   4   2    3.30    0.15
  -2   4  -2    3.06    0.18
   2   4   2    3.11    0.10
  -3  -4  -2    0.11    0.04
   3  -4   2    0.13    0.07
  -3   4  -2    0.07    0.06
   3   4   2    0.09    0.05
  -4  -4  -2    2.51    0.17
   4  -4   2    2.66    0.26
   4   4   2    2.47    0.18
  -5  -4  -2    9.10    0.36
   5  -4   2    8.70    0.43
   5   4   2    8.99    0.38
   6  -4   2    0.53    0.16
  -6  -4  -2    0.33    0.11
   6   4   2    0.43    0.14
   6   4   2    0.52    0.13
   6  -5  -2    0.19    0.13
  -6  -5   2    0.19    0.10
   6   5  -2    0.12    0.08
   6   5  -2    0.15    0.10
  -5  -5   2    0.17    0.08
   5   5  -2    0.04    0.07
   5   5  -2    0.08    0.06
  -5   5   2    0.27    0.12
  -4  -5   2    0.13    0.07
   4   5  -2    0.17    0.06
  -4   5   2    0.31    0.12
   4   5  -2    0.19    0.08
  -4   5   2    0.21    0.10
  -3  -5   2    0.00    0.04
   3   5  -2   -0.01    0.05
  -3   5   2    0.02    0.06
   3   5  -2   -0.01    0.03
  -3   5   2    0.04    0.05
  -2  -5   2    5.57    0.19
   2   5  -2    5.51    0.25
  -2   5   2    5.65    0.26
   2   5  -2    5.52    0.18
  -2   5   2    5.82    0.25
   1  -5  -2    0.48    0.07
  -1  -5   2    0.58    0.06
  -1   5   2    0.59    0.06
   1   5  -2    0.53    0.08
  -1   5   2    0.68    0.09
   1   5  -2    0.61    0.07
   0  -5  -2    0.26    0.04
   0  -5   2    0.30    0.05
   0   5   2    0.27    0.06
   0   5   2    0.36    0.06
   0   5  -2    0.32    0.06
   0   5  -2    0.16    0.05
  -1  -5  -2    0.66    0.04
   1  -5   2    0.66    0.09
  -1   5  -2    0.74    0.07
   1   5   2    0.50    0.07
   1   5   2    0.68    0.05
  -1   5  -2    0.67    0.10
  -2  -5  -2    0.69    0.06
   2  -5   2    0.71    0.11
   2   5   2    0.64    0.04
   2   5   2    0.67    0.08
  -2   5  -2    0.74    0.12
  -3  -5  -2   -0.04    0.03
   3  -5   2   -0.04    0.05
   3   5   2    0.00    0.04
  -3   5  -2    0.05    0.06
  -4  -5  -2   13.91    0.40
   4  -5   2   13.86    0.51
   4   5   2   14.22    0.44
   5  -5   2    0.63    0.16
  -5  -5  -2    0.92    0.14
   5   5   2    0.71    0.13
   6  -5   2    0.60    0.17
  -6  -5  -2    0.43    0.12
   6   5   2    0.50    0.12
   6   5   2    0.58    0.16
  -6  -6   2    2.30    0.25
   6  -6  -2    2.34    0.32
   6   6  -2    2.10    0.27
   5  -6  -2   -0.06    0.08
  -5  -6   2    0.10    0.07
   5   6  -2    0.20    0.11
   5   6  -2    0.02    0.06
  -4  -6   2    0.84    0.13
   4  -6  -2    0.80    0.16
   4   6  -2    0.63    0.14
  -4   6   2    0.92    0.17
   4   6  -2    0.99    0.11
  -3  -6   2    0.07    0.05
   3  -6  -2    0.15    0.08
   3   6  -2    0.13    0.07
  -3   6   2    0.14    0.08
   3   6  -2    0.19    0.05
   2  -6  -2    0.47    0.10
  -2  -6   2    0.49    0.07
  -2   6   2    0.35    0.09
   2   6  -2    0.43    0.06
   2   6  -2    0.29    0.08
  -1  -6   2    0.04    0.02
   1  -6  -2    0.01    0.04
  -1   6   2    0.05    0.03
   1   6  -2    0.01    0.04
  -1   6   2    0.06    0.04
   1   6  -2    0.05    0.03
   0  -6   2    0.05    0.03
   0  -6  -2    0.11    0.03
   0   6  -2    0.01    0.03
   0   6  -2    0.10    0.04
   0   6   2    0.03    0.04
   0   6   2    0.06    0.04
  -1  -6  -2    0.29    0.03
   1  -6   2    0.27    0.06
   1   6   2    0.17    0.05
  -1   6  -2    0.19    0.07
  -1   6  -2    0.17    0.05
   1   6   2    0.27    0.04
   1   6   2    0.26    0.07
  -2  -6  -2   19.45    0.40
   2  -6   2   20.72    0.55
   2   6   2   19.95    0.38
   2   6   2   19.49    0.57
   2   6   2   19.94    0.48
  -2   6  -2   19.21    0.57
   3  -6   2    0.02    0.07
  -3  -6  -2    0.02    0.03
  -3   6  -2    0.01    0.06
   3   6   2    0.00    0.04
  -4  -6  -2    0.70    0.10
   4  -6   2    0.61    0.14
   4   6   2    0.56    0.13
   4   6   2    0.51    0.10
   5  -6   2    1.22    0.21
  -5  -6  -2    1.24    0.15
   5   6   2    1.35    0.17
   5   6   2    1.22    0.20
   6  -6   2    0.34    0.14
   6   6   2    0.22    0.12
   6   6   2    0.28    0.11
   6  -7  -2    0.05    0.12
   6   7  -2    0.08    0.10
   5  -7  -2    0.25    0.13
  -5  -7   2    0.55    0.12
   5   7  -2    0.67    0.17
  -5   7   2    0.58    0.15
   5   7  -2    0.57    0.10
  -4  -7   2   -0.05    0.05
   4  -7  -2   -0.08    0.05
   4   7  -2    0.01    0.04
  -4   7   2   -0.05    0.06
   4   7  -2   -0.01    0.06
  -3  -7   2    0.29    0.07
   3  -7  -2    0.30    0.12
  -3   7   2    0.21    0.09
   3   7  -2    0.37    0.07
   3   7  -2    0.26    0.09
   2  -7  -2    0.24    0.08
  -2  -7   2    0.31    0.06
  -2   7   2    0.22    0.04
   2   7  -2    0.23    0.06
  -2   7   2    0.22    0.08
   2   7  -2    0.21    0.08
   1  -7  -2    0.03    0.05
  -1  -7   2    0.08    0.03
  -1   7   2    0.09    0.04
   1   7  -2    0.02    0.04
   1   7  -2    0.01    0.05
  -1   7   2    0.02    0.04
   0  -7  -2    0.78    0.08
   0  -7   2    0.94    0.09
   0   7   2    1.00    0.12
   0   7  -2    0.89    0.11
   0   7   2    0.75    0.11
   0   7  -2    0.83    0.10
   1  -7   2    3.71    0.18
  -1  -7  -2    3.45    0.11
  -1   7  -2    3.76    0.17
  -1   7  -2    3.35    0.20
   1   7   2    3.88    0.22
   1   7   2    3.72    0.18
   2  -7   2    1.51    0.16
  -2  -7  -2    1.34    0.07
   2   7   2    1.16    0.12
  -2   7  -2    1.07    0.15
   2   7   2    1.48    0.07
   2   7   2    1.35    0.17
   3  -7   2    0.04    0.07
  -3  -7  -2    0.03    0.03
  -3   7  -2    0.00    0.07
   3   7   2   -0.07    0.04
   3   7   2   -0.02    0.04
   4  -7   2    0.13    0.09
  -4  -7  -2    0.09    0.05
   4   7   2   -0.06    0.07
  -4   7  -2    0.17    0.10
   4   7   2    0.02    0.05
   5  -7   2    0.27    0.12
   5   7   2    0.29    0.13
   5   7   2    0.36    0.10
   6  -7   2    0.99    0.22
   6   7   2    0.69    0.18
   6   7   2    0.99    0.15
   5  -8  -2    0.76    0.18
   5   8  -2    0.99    0.20
  -5   8   2    0.88    0.20
   5   8  -2    0.82    0.13
   4  -8  -2    0.33    0.12
  -4  -8   2    0.26    0.08
   4   8  -2    0.31    0.11
  -4   8   2    0.23    0.11
   4   8  -2    0.43    0.09
  -3  -8   2    0.42    0.08
   3  -8  -2    0.45    0.12
   3   8  -2    0.40    0.12
   3   8  -2    0.43    0.08
  -3   8   2    0.47    0.13
  -2  -8   2    1.14    0.11
   2  -8  -2    1.04    0.15
  -2   8   2    1.02    0.09
  -2   8   2    0.89    0.15
   2   8  -2    0.92    0.15
   2   8  -2    1.00    0.12
   1  -8  -2    0.11    0.06
  -1  -8   2    0.11    0.04
   1   8  -2    0.24    0.07
  -1   8   2    0.02    0.05
  -1   8   2    0.10    0.04
   1   8  -2    0.08    0.05
   0  -8   2    0.40    0.07
   0  -8  -2    0.41    0.06
   0   8   2    0.32    0.09
   0   8  -2    0.48    0.09
   0   8  -2    0.41    0.09
   0   8   2    0.48    0.09
   1  -8   2    6.07    0.25
  -1  -8  -2    6.14    0.17
   1   8   2    5.97    0.25
  -1   8  -2    5.95    0.29
  -1   8  -2    6.40    0.24
   1   8   2    5.62    0.28
   2  -8   2    4.74    0.25
  -2  -8  -2    4.36    0.14
   2   8   2    4.56    0.21
  -2   8  -2    4.40    0.27
  -2   8  -2    4.58    0.19
   2   8   2    4.53    0.27
   2   8   2    4.79    0.15
   3  -8   2    0.26    0.10
  -3   8  -2    0.27    0.11
   3   8   2    0.20    0.10
   3   8   2    0.32    0.08
   4  -8   2    1.42    0.21
   4   8   2    1.17    0.20
  -4   8  -2    1.33    0.22
   4   8   2    1.49    0.16
   5  -8   2    2.34    0.28
   5   8   2    2.47    0.22
   5   8   2    2.72    0.32
   5  -9  -2    1.04    0.21
   5   9  -2    0.88    0.21
  -5   9   2    0.59    0.17
   4  -9  -2    0.10    0.09
   4   9  -2    0.34    0.08
  -4   9   2    0.09    0.11
   4   9  -2    0.14    0.10
   3  -9  -2    0.71    0.14
  -3  -9   2    1.13    0.12
  -3   9   2    1.00    0.18
   3   9  -2    0.79    0.15
   3   9  -2    0.77    0.11
  -2  -9   2    0.01    0.03
   2  -9  -2   -0.04    0.06
   2   9  -2   -0.03    0.04
   2   9  -2    0.04    0.06
  -2   9   2    0.02    0.03
  -2   9   2   -0.03    0.06
  -1  -9   2    0.08    0.04
   1  -9  -2    0.07    0.06
  -1   9   2    0.04    0.07
  -1   9   2    0.16    0.06
   1   9  -2    0.13    0.07
   1   9  -2    0.12    0.06
   0  -9   2    0.87    0.10
   0  -9  -2    0.58    0.08
   0   9   2    0.71    0.11
   0   9  -2    0.83    0.14
   0   9   2    0.69    0.12
   0   9  -2    0.63    0.10
   1  -9   2   -0.02    0.05
  -1  -9  -2    0.06    0.03
  -1   9  -2    0.07    0.08
  -1   9  -2   -0.06    0.04
   1   9   2   -0.02    0.05
   1   9   2    0.15    0.07
   2  -9   2    0.61    0.12
  -2   9  -2    0.59    0.14
  -2   9  -2    0.60    0.09
   2   9   2    0.55    0.10
   2   9   2    0.52    0.12
   3  -9   2    0.99    0.17
   3   9   2    1.07    0.18
  -3   9  -2    0.82    0.17
   3   9   2    1.13    0.14
   4  -9   2    0.25    0.12
  -4   9  -2    0.12    0.11
   4   9   2    0.07    0.07
   4   9   2   -0.05    0.06
   5  -9   2    0.07    0.10
   5   9   2    0.09    0.11
   5   9   2    0.03    0.08
   4 -10  -2    0.02    0.08
   4  10  -2   -0.04    0.05
   4  10  -2   -0.07    0.08
  -4  10   2    0.03    0.10
   3 -10  -2    1.75    0.22
   3  10  -2    1.59    0.22
   3  10  -2    1.85    0.18
  -3  10   2    1.58    0.23
  -2 -10   2    0.03    0.05
   2 -10  -2    0.18    0.09
   2  10  -2    0.12    0.09
   2  10  -2    0.08    0.06
  -2  10   2    0.31    0.12
  -2  10   2    0.13    0.05
  -1 -10   2    0.29    0.07
   1 -10  -2    0.36    0.09
   1  10  -2    0.32    0.11
   1  10  -2    0.43    0.10
  -1  10   2    0.26    0.08
  -1  10   2    0.25    0.11
   0 -10   2    0.04    0.05
   0 -10  -2    0.08    0.05
   0  10   2    0.02    0.06
   0  10   2   -0.09    0.05
   0  10  -2    0.04    0.06
   0  10  -2   -0.06    0.06
   1 -10   2    2.53    0.18
  -1 -10  -2    2.55    0.12
   1  10   2    3.13    0.22
  -1  10  -2    2.48    0.18
  -1  10  -2    2.70    0.27
   1  10   2    2.84    0.24
   2 -10   2    0.88    0.14
   2  10   2    1.01    0.17
  -2  10  -2    1.04    0.12
  -2  10  -2    1.25    0.20
   2  10   2    1.03    0.14
   3 -10   2    0.15    0.09
   3  10   2    0.01    0.07
   3  10   2    0.04    0.06
  -3  10  -2    0.14    0.11
   4 -10   2    0.10    0.10
   4  10   2    0.11    0.07
   4  10   2    0.11    0.10
  -4  10  -2   -0.02    0.10
   4 -11  -2    0.02    0.10
   4  11  -2    0.01    0.07
  -4  11   2   -0.09    0.10
   3 -11  -2    0.76    0.16
  -3  11   2    1.28    0.23
   3  11  -2    1.29    0.17
   3  11  -2    0.98    0.18
   2 -11  -2   -0.08    0.06
   2  11  -2   -0.12    0.06
   2  11  -2   -0.01    0.07
  -2  11   2    0.05    0.10
   1 -11  -2    6.69    0.28
  -1 -11   2    7.23    0.25
   1  11  -2    6.82    0.33
  -1  11   2    7.87    0.40
  -1  11   2    6.71    0.29
   1  11  -2    6.83    0.35
   0 -11   2    6.06    0.25
   0 -11  -2    6.19    0.23
   0  11   2    6.56    0.32
   0  11  -2    5.59    0.30
   0  11  -2    6.22    0.34
   0  11   2    6.07    0.34
   1 -11   2    1.31    0.15
   1  11   2    1.21    0.18
   1  11   2    1.30    0.18
  -1  11  -2    1.47    0.21
  -1  11  -2    1.17    0.15
   2 -11   2    0.50    0.12
   2  11   2    0.67    0.13
   2  11   2    0.47    0.13
  -2  11  -2    0.48    0.10
  -2  11  -2    0.64    0.17
   3 -11   2    0.07    0.08
  -3  11  -2    0.26    0.14
   3  11   2    0.18    0.10
   3  11   2    0.10    0.09
   4 -11   2    0.81    0.17
   4  11   2    0.93    0.15
   4  11   2    0.64    0.18
  -4  11  -2    1.06    0.23
   3 -12  -2   -0.13    0.07
   3  12  -2    0.04    0.07
  -3  12   2   -0.04    0.09
   3  12  -2   -0.04    0.07
   2 -12  -2   -0.05    0.07
   2  12  -2    0.00    0.08
  -2  12   2    0.19    0.12
   2  12  -2    0.11    0.10
   1 -12  -2    1.97    0.18
   1  12  -2    1.42    0.20
  -1  12   2    1.78    0.24
  -1  12   2    2.16    0.20
   1  12  -2    2.35    0.25
   0 -12   2    0.32    0.09
   0  12  -2    0.27    0.12
   0  12  -2    0.26    0.11
   0  12   2    0.40    0.11
   0  12   2    0.18    0.11
   1 -12   2    0.05    0.07
   1  12   2    0.22    0.11
   1  12   2    0.16    0.09
  -1  12  -2   -0.02    0.07
  -1  12  -2   -0.05    0.09
   2 -12   2    1.25    0.18
   2  12   2    1.21    0.20
  -2  12  -2    1.45    0.24
   2  12   2    1.52    0.20
   3 -12   2    0.36    0.13
   3  12   2    0.41    0.12
  -3  12  -2    0.48    0.16
   3  12   2    0.59    0.16
   2 -13  -2   -0.02    0.07
   2  13  -2    0.26    0.10
  -2  13   2    0.02    0.10
   2  13  -2    0.01    0.09
   1  13  -2    0.07    0.10
   1  13  -2    0.14    0.11
  -1  13   2    0.14    0.13
   0  13  -2    2.29    0.28
   0  13  -2    2.65    0.25
   0  13   2    2.34    0.28
   0  13   2    2.75    0.25
   1 -13   2    0.25    0.09
  -1  13  -2    0.26    0.10
   1  13   2    0.40    0.13
  -1  13  -2    0.08    0.11
   1  13   2    0.26    0.12
   2 -13   2    0.04    0.07
   2  13   2   -0.04    0.08
  -2  13  -2    0.06    0.12
   2  13   2    0.00    0.09
  -7   0   3   -0.04    0.11
   6   0  -3   -0.01    0.05
  -6   0   3    0.21    0.11
   5   0  -3    0.00    0.05
  -5   0   3    0.07    0.08
  -4   0   3   -0.02    0.06
   4   0  -3   -0.02    0.03
  -3   0   3   -0.08    0.03
   3   0  -3   -0.03    0.03
  -2   0   3    0.01    0.03
   2   0  -3    0.01    0.02
  -1   0   3    0.00    0.01
   1   0  -3    0.02    0.01
   1   0  -3    0.00    0.01
  -1   0   3    0.04    0.02
  -1   0   3    0.01    0.01
   0   0   3    0.00    0.01
   0   0  -3    0.08    0.02
   0   0   3   -0.01    0.01
   0   0  -3   -0.01    0.01
   1   0   3    0.00    0.02
  -1   0  -3    0.01    0.02
   2   0   3   -0.03    0.02
  -3   0  -3    0.04    0.05
  -4   0  -3    0.00    0.06
   5   0   3    0.06    0.07
  -5   0  -3    0.08    0.07
   6   0   3    0.06    0.09
   7   0   3   -0.13    0.08
  -7  -1   3   -0.04    0.10
   7   1  -3   -0.07    0.06
  -7   1   3    0.04    0.11
   6  -1  -3    1.59    0.18
  -6  -1   3    1.82    0.25
  -6   1   3    2.22    0.28
   6   1  -3    2.09    0.22
   5  -1  -3    0.03    0.05
  -5  -1   3   -0.05    0.07
   5   1  -3    0.02    0.05
  -5   1   3    0.02    0.08
  -4  -1   3    7.05    0.32
   4  -1  -3    7.13    0.25
   4   1  -3    7.23    0.29
  -4   1   3    7.07    0.33
  -3  -1   3   11.44    0.37
   3  -1  -3   12.37    0.31
  -3   1   3   12.92    0.41
   3   1  -3   12.14    0.35
  -2  -1   3    0.35    0.07
   2  -1  -3    0.23    0.03
   2   1  -3    0.22    0.04
  -2   1   3    0.30    0.07
  -2   1   3    0.21    0.05
   2   1  -3    0.23    0.05
  -1  -1   3   43.51    0.80
   1  -1  -3   42.76    0.76
   1  -1  -3   42.86    0.79
   1   1  -3   42.84    0.81
  -1   1   3   42.38    0.80
   1   1  -3   43.57    0.75
  -1   1   3   42.28    0.76
  -1   1   3   43.28    0.82
   0  -1  -3    3.06    0.09
   0  -1   3    3.32    0.09
   0  -1  -3    3.21    0.08
   0  -1   3    3.16    0.10
   0   1  -3    3.16    0.09
   0   1   3    3.09    0.08
   0   1   3    3.16    0.09
   0   1  -3    3.19    0.10
   1  -1   3    4.32    0.14
   1   1   3    4.41    0.11
   1   1   3    4.21    0.15
   1   1   3    4.28    0.12
  -2  -1  -3   15.87    0.37
   2  -1   3   15.99    0.40
  -3  -1  -3   14.26    0.40
   3  -1   3   14.05    0.42
  -3   1  -3   14.62    0.43
   4  -1   3    0.01    0.05
  -4  -1  -3    0.08    0.06
  -4   1  -3    0.03    0.06
   5  -1   3    0.38    0.12
  -5  -1  -3    0.55    0.12
   6  -1   3    0.00    0.08
   6   1   3   -0.03    0.07
   7  -1   3   -0.04    0.10
   7   1   3   -0.07    0.09
  -7  -2   3    0.13    0.11
   7   2  -3    0.19    0.11
   7   2  -3    0.17    0.10
  -7   2   3   -0.02    0.12
  -6  -2   3    6.74    0.39
   6  -2  -3    6.95    0.29
   6   2  -3    6.60    0.35
  -6   2   3    6.21    0.41
  -5  -2   3    3.67    0.26
   5  -2  -3    4.14    0.20
   5   2  -3    4.14    0.26
  -5   2   3    4.19    0.36
  -4  -2   3    4.55    0.25
   4  -2  -3    4.90    0.19
  -4   2   3    4.66    0.28
   4   2  -3    4.92    0.25
   3  -2  -3   25.57    0.52
  -3  -2   3   25.08    0.62
   3   2  -3   26.45    0.63
  -3   2   3   25.55    0.66
  -3   2   3   26.07    0.64
  -2  -2   3   13.37    0.35
   2  -2  -3   13.09    0.26
  -2   2   3   13.79    0.36
   2   2  -3   13.25    0.36
   2   2  -3   13.12    0.30
  -2   2   3   13.37    0.38
  -1  -2   3   53.43    0.94
  -1  -2   3   53.39    0.97
   1   2  -3   53.01    1.02
   1   2  -3   52.51    0.93
  -1   2   3   53.66    1.01
  -1   2   3   53.69    1.01
   0  -2  -3   34.12    0.61
   0  -2   3   34.01    0.64
   0  -2   3   33.71    0.62
   0   2  -3   34.59    0.65
   0   2  -3   33.74    0.64
   0   2   3   34.06    0.64
   0   2   3   33.38    0.61
   1  -2   3    4.11    0.15
   1   2   3    4.07    0.14
  -1   2  -3    4.57    0.16
   1   2   3    4.09    0.10
   1   2   3    3.97    0.09
  -2  -2  -3    0.41    0.05
   2  -2   3    0.23    0.06
   2   2   3    0.24    0.05
   3  -2   3   -0.02    0.05
  -3  -2  -3   -0.05    0.03
   3   2   3    0.16    0.06
   4  -2   3    3.77    0.24
  -4  -2  -3    3.61    0.21
  -5  -2  -3   -0.05    0.06
   5  -2   3    0.01    0.08
  -6  -2  -3    0.28    0.11
   6  -2   3    0.27    0.12
   6   2   3    0.51    0.13
   6   2   3    0.33    0.12
   7  -2   3    0.63    0.18
   7   2   3    0.51    0.15
   7   2   3    0.36    0.14
  -7  -3   3   -0.04    0.10
  -7   3   3    0.21    0.16
   7   3  -3    0.10    0.09
  -6  -3   3    1.15    0.19
   6   3  -3    1.07    0.16
  -6   3   3    1.03    0.21
   6   3  -3    0.87    0.16
  -5  -3   3   17.51    0.58
   5  -3  -3   17.69    0.44
   5   3  -3   18.36    0.53
  -5   3   3   18.10    0.65
   5   3  -3   18.37    0.60
   4  -3  -3   15.25    0.36
  -4  -3   3   16.32    0.50
   4   3  -3   15.62    0.50
   4   3  -3   15.39    0.43
  -4   3   3   16.06    0.54
  -3  -3   3    1.65    0.15
   3  -3  -3    1.55    0.06
   3   3  -3    1.62    0.10
   3   3  -3    1.33    0.14
  -3   3   3    1.78    0.17
  -3   3   3    1.59    0.17
  -2  -3   3    3.49    0.15
  -2   3   3    3.14    0.18
  -2   3   3    3.21    0.17
   2   3  -3    3.45    0.17
   2   3  -3    3.40    0.11
  -1  -3   3    0.99    0.05
  -1  -3   3    0.90    0.06
   1   3  -3    0.93    0.05
  -1   3   3    0.79    0.08
   1   3  -3    0.85    0.08
  -1   3   3    0.92    0.10
  -1   3   3    0.95    0.04
   0  -3   3    7.36    0.19
   0  -3  -3    7.58    0.18
   0   3   3    7.61    0.20
   0   3  -3    7.33    0.20
   0   3   3    7.49    0.18
   0   3  -3    7.40    0.21
   1  -3   3    0.37    0.06
  -1   3  -3    0.40    0.07
   1   3   3    0.28    0.05
   2  -3   3    0.57    0.09
  -2  -3  -3    0.66    0.06
   2   3   3    0.74    0.08
   2   3   3    0.74    0.06
  -2   3  -3    0.61    0.09
  -3  -3  -3    0.18    0.05
   3  -3   3    0.17    0.07
   3   3   3    0.15    0.05
   4  -3   3    0.21    0.09
  -4  -3  -3    0.26    0.08
   4   3   3    0.23    0.08
   5  -3   3    4.25    0.30
  -5  -3  -3    4.39    0.26
   5   3   3    4.30    0.27
  -6  -3  -3   -0.05    0.06
   6  -3   3   -0.09    0.08
   6   3   3    0.00    0.07
   6   3   3    0.02    0.08
  -6  -4   3    0.20    0.11
   6   4  -3    0.26    0.09
   6   4  -3    0.11    0.09
  -6   4   3    0.19    0.13
  -5  -4   3    0.57    0.13
   5   4  -3    0.25    0.11
   5   4  -3    0.60    0.11
  -5   4   3    0.50    0.15
  -4  -4   3    0.56    0.11
   4  -4  -3    0.43    0.04
   4   4  -3    0.41    0.10
   4   4  -3    0.33    0.07
  -4   4   3    0.55    0.13
  -4   4   3    0.51    0.12
  -3  -4   3    0.10    0.05
  -3   4   3    0.29    0.08
  -3   4   3    0.09    0.08
   3   4  -3    0.14    0.04
   3   4  -3    0.24    0.08
  -2  -4   3    1.71    0.11
   2   4  -3    1.71    0.16
  -2   4   3    1.63    0.16
   2   4  -3    1.67    0.08
  -2   4   3    1.80    0.13
  -1  -4   3    4.98    0.15
   1   4  -3    4.73    0.19
  -1   4   3    5.00    0.14
  -1   4   3    5.47    0.20
   1   4  -3    4.85    0.15
  -1   4   3    5.16    0.19
   0  -4   3    0.10    0.03
   0  -4  -3    0.10    0.03
   0  -4  -3    0.11    0.03
   0   4   3    0.12    0.04
   0   4  -3    0.12    0.03
   0   4  -3    0.15    0.04
   1  -4   3    7.96    0.24
   1   4   3    7.86    0.23
  -1   4  -3    7.80    0.22
  -1   4  -3    7.53    0.26
  -2  -4  -3    0.91    0.06
   2  -4   3    0.95    0.11
   2   4   3    0.91    0.05
  -2   4  -3    0.90    0.12
   2   4   3    0.99    0.10
  -3  -4  -3    1.67    0.11
   3  -4   3    1.67    0.17
   3   4   3    1.95    0.14
   4  -4   3   17.00    0.57
  -4  -4  -3   17.63    0.47
   4   4   3   17.42    0.52
   5  -4   3   11.93    0.50
  -5  -4  -3   11.72    0.41
   5   4   3   11.69    0.45
   6  -4   3    0.26    0.14
  -6  -4  -3    0.10    0.09
   6   4   3    0.24    0.11
  -6  -5   3    0.29    0.12
  -6   5   3    0.36    0.16
   6   5  -3    0.31    0.09
   6   5  -3    0.27    0.12
  -5  -5   3    0.24    0.10
   5   5  -3    0.23    0.07
   5   5  -3    0.18    0.09
  -5   5   3   -0.02    0.08
  -4  -5   3    0.44    0.10
  -4   5   3    0.32    0.11
   4   5  -3    0.30    0.07
   4   5  -3    0.19    0.09
  -4   5   3    0.43    0.13
  -3  -5   3    2.76    0.16
   3   5  -3    2.85    0.13
  -3   5   3    3.36    0.22
  -3   5   3    2.66    0.24
   3   5  -3    3.23    0.21
  -2  -5   3    7.72    0.24
  -2   5   3    7.85    0.31
   2   5  -3    7.75    0.21
  -2   5   3    8.24    0.31
   2   5  -3    7.39    0.30
   1  -5  -3    0.07    0.04
  -1  -5   3    0.08    0.03
  -1   5   3    0.15    0.03
  -1   5   3    0.08    0.04
   1   5  -3    0.05    0.03
   1   5  -3    0.07    0.05
   0  -5  -3    1.70    0.09
   0  -5   3    1.72    0.09
   0   5   3    1.51    0.10
   0   5  -3    1.71    0.11
   0   5   3    1.79    0.11
   0   5  -3    1.56    0.10
  -1  -5  -3    2.42    0.06
   1  -5   3    2.50    0.14
  -1   5  -3    2.39    0.12
  -1   5  -3    2.44    0.15
   1   5   3    2.46    0.13
   2  -5   3    0.70    0.11
  -2  -5  -3    0.66    0.05
   2   5   3    0.53    0.08
  -2   5  -3    0.55    0.11
   2   5   3    0.51    0.03
  -3  -5  -3    0.63    0.07
   3  -5   3    0.50    0.11
   3   5   3    0.63    0.09
  -3   5  -3    0.47    0.11
   4  -5   3   15.57    0.54
  -4  -5  -3   14.70    0.41
   4   5   3   13.96    0.45
   5  -5   3   -0.04    0.08
  -5  -5  -3    0.13    0.07
   5   5   3    0.10    0.08
   6  -5   3    0.15    0.12
   6   5   3   -0.01    0.07
   6   5   3    0.11    0.08
   6   5   3    0.02    0.09
   6  -6  -3    0.15    0.13
  -6  -6   3    0.31    0.12
   6   6  -3    0.28    0.13
  -5  -6   3    0.55    0.12
   5  -6  -3    0.19    0.12
   5   6  -3    0.40    0.13
  -5   6   3    0.62    0.16
   5   6  -3    0.52    0.09
  -5   6   3    0.56    0.16
  -4  -6   3    0.03    0.06
  -4   6   3   -0.01    0.07
   4   6  -3    0.04    0.04
   4   6  -3    0.00    0.06
  -4   6   3   -0.01    0.07
  -3  -6   3    0.07    0.05
  -3   6   3    0.09    0.08
   3   6  -3    0.02    0.03
   3   6  -3    0.01    0.06
  -3   6   3    0.02    0.06
   2  -6  -3    7.68    0.31
  -2  -6   3    7.68    0.24
   2   6  -3    7.60    0.23
   2   6  -3    7.84    0.32
  -2   6   3    7.04    0.17
   1  -6  -3    0.14    0.05
  -1  -6   3    0.25    0.04
  -1   6   3    0.20    0.04
   1   6  -3    0.18    0.06
  -1   6   3    0.30    0.07
   1   6  -3    0.20    0.05
   0  -6  -3    2.25    0.10
   0  -6   3    2.33    0.12
   0   6   3    2.48    0.14
   0   6   3    2.32    0.14
   0   6  -3    2.40    0.14
   0   6  -3    2.61    0.15
  -1  -6  -3   21.50    0.40
   1  -6   3   21.57    0.52
  -1  -6  -3   21.78    0.42
   1   6   3   21.88    0.52
  -1   6  -3   21.23    0.56
  -1   6  -3   21.73    0.50
   1   6   3   21.18    0.57
   2  -6   3    8.82    0.32
  -2  -6  -3    8.20    0.18
  -2   6  -3    9.19    0.36
   2   6   3    9.32    0.18
   2   6   3    9.00    0.28
  -3  -6  -3    0.05    0.03
   3  -6   3    0.04    0.06
  -3   6  -3    0.06    0.07
   3   6   3   -0.01    0.04
  -4  -6  -3    5.39    0.21
   4  -6   3    5.04    0.31
   4   6   3    4.87    0.25
   5  -6   3    2.52    0.28
   5   6   3    2.59    0.23
   6  -6   3    0.16    0.11
   6   6   3   -0.02    0.08
   6   6   3   -0.03    0.08
   6  -7  -3    0.00    0.11
   6   7  -3    0.05    0.10
  -5  -7   3    0.36    0.10
   5  -7  -3    0.18    0.11
   5   7  -3    0.24    0.07
   5   7  -3    0.10    0.10
  -5   7   3    0.29    0.13
   4  -7  -3    0.30    0.12
  -4  -7   3    0.39    0.09
   4   7  -3    0.35    0.07
   4   7  -3    0.24    0.10
  -4   7   3    0.58    0.15
  -3  -7   3    1.92    0.14
   3  -7  -3    1.56    0.20
   3   7  -3    1.97    0.22
  -3   7   3    1.96    0.23
   3   7  -3    1.85    0.12
  -2  -7   3    1.10    0.10
   2  -7  -3    0.83    0.13
   2   7  -3    0.91    0.10
   2   7  -3    0.85    0.13
  -2   7   3    1.00    0.07
  -2   7   3    1.12    0.16
  -1  -7   3    0.13    0.04
   1  -7  -3    0.10    0.05
  -1   7   3    0.15    0.04
  -1   7   3    0.12    0.06
   1   7  -3    0.12    0.06
   1   7  -3    0.15    0.05
   0  -7   3    4.21    0.17
   0  -7  -3    4.03    0.15
   0   7  -3    3.93    0.19
   0   7   3    4.31    0.20
   0   7   3    4.06    0.20
   0   7  -3    4.05    0.20
   1  -7   3    1.04    0.12
  -1  -7  -3    0.85    0.05
  -1  -7  -3    0.93    0.07
   1   7   3    0.70    0.11
  -1   7  -3    1.01    0.14
  -1   7  -3    0.91    0.10
   1   7   3    0.66    0.09
   2  -7   3    4.39    0.23
   2   7   3    4.49    0.20
  -2   7  -3    3.69    0.25
   2   7   3    4.16    0.26
  -3  -7  -3    0.03    0.03
   3  -7   3    0.04    0.07
  -3   7  -3    0.12    0.08
   3   7   3    0.06    0.08
   3   7   3    0.01    0.04
   4  -7   3    0.13    0.09
   4   7   3    0.17    0.08
   4   7   3    0.13    0.09
   5  -7   3   -0.01    0.09
   5   7   3    0.08    0.08
   5   7   3    0.32    0.13
   6  -7   3    0.65    0.17
   6   7   3    0.41    0.16
   6   7   3    0.62    0.14
   5  -8  -3    0.28    0.15
  -5   8   3    0.23    0.12
   5   8  -3    0.27    0.12
  -4  -8   3   -0.01    0.05
   4  -8  -3    0.06    0.09
   4   8  -3    0.02    0.05
  -4   8   3    0.13    0.10
   4   8  -3   -0.02    0.06
  -3  -8   3   10.23    0.33
   3  -8  -3    9.87    0.41
  -3   8   3    9.25    0.43
   3   8  -3   10.17    0.43
   3   8  -3    9.58    0.30
  -2  -8   3    4.74    0.19
   2  -8  -3    4.78    0.26
   2   8  -3    4.52    0.20
   2   8  -3    4.72    0.27
  -2   8   3    4.68    0.27
  -2   8   3    4.50    0.15
   1  -8  -3    0.08    0.05
  -1   8   3    0.09    0.06
   1   8  -3    0.06    0.05
   1   8  -3    0.11    0.05
  -1   8   3    0.03    0.04
   0  -8  -3    0.60    0.07
   0  -8   3    0.71    0.09
   0   8   3    0.50    0.09
   0   8  -3    0.52    0.09
   0   8  -3    0.61    0.10
   0   8   3    0.81    0.12
   1  -8   3    0.25    0.07
  -1  -8  -3    0.31    0.04
   1   8   3    0.15    0.06
  -1   8  -3    0.24    0.08
   1   8   3    0.31    0.09
  -1   8  -3    0.18    0.06
   2  -8   3    0.08    0.07
  -2   8  -3    0.05    0.07
   2   8   3   -0.07    0.05
   2   8   3    0.03    0.04
   3  -8   3    0.27    0.10
   3   8   3    0.03    0.08
  -3   8  -3    0.15    0.10
   3   8   3    0.16    0.06
   4  -8   3    0.25    0.12
   4   8   3    0.15    0.08
   4   8   3    0.13    0.10
  -4   8  -3    0.38    0.13
   5  -8   3    0.86    0.18
   5   8   3    0.86    0.19
   5   8   3    1.19    0.17
   5  -9  -3    0.06    0.10
   5   9  -3   -0.02    0.10
  -5   9   3   -0.03    0.10
   4  -9  -3    0.02    0.08
  -4   9   3    0.06    0.10
   4   9  -3    0.15    0.07
   4   9  -3    0.07    0.08
  -3  -9   3    1.86    0.17
   3  -9  -3    1.56    0.20
   3   9  -3    1.67    0.15
  -3   9   3    1.65    0.22
   3   9  -3    1.28    0.19
   2  -9  -3    0.20    0.09
  -2  -9   3    0.18    0.06
   2   9  -3    0.20    0.07
   2   9  -3    0.18    0.08
  -2   9   3    0.10    0.08
  -2   9   3    0.19    0.05
  -1  -9   3    1.28    0.11
   1  -9  -3    1.19    0.14
   1   9  -3    1.19    0.14
   1   9  -3    1.30    0.16
  -1   9   3    1.07    0.12
  -1   9   3    0.97    0.15
   0  -9   3    1.38    0.13
   0  -9  -3    1.58    0.11
   0   9  -3    1.56    0.18
   0   9   3    1.25    0.15
   0   9   3    1.65    0.18
   0   9  -3    1.40    0.16
   1  -9   3    0.43    0.09
  -1  -9  -3    0.37    0.05
   1   9   3    0.22    0.08
  -1   9  -3    0.12    0.08
  -1   9  -3    0.44    0.09
   1   9   3    0.23    0.09
   2  -9   3    0.15    0.08
   2   9   3    0.27    0.08
   2   9   3    0.33    0.10
  -2   9  -3    0.22    0.11
  -2   9  -3    0.24    0.07
   3  -9   3    0.02    0.07
   3   9   3    0.03    0.06
   3   9   3   -0.01    0.06
  -3   9  -3   -0.09    0.08
   4  -9   3    0.28    0.13
   4   9   3    0.26    0.11
  -4   9  -3    0.42    0.15
   4   9   3    0.22    0.09
   5  -9   3    0.81    0.19
   5   9   3    0.86    0.14
   5   9   3    1.02    0.21
   4 -10  -3    0.03    0.10
  -4  10   3    0.22    0.13
   4  10  -3    0.26    0.13
   3 -10  -3    5.77    0.34
  -3  10   3    5.77    0.37
   3  10  -3    5.75    0.27
   3  10  -3    5.80    0.35
  -2 -10   3    1.43    0.14
   2 -10  -3    1.37    0.17
   2  10  -3    1.31    0.16
   2  10  -3    1.41    0.19
  -2  10   3    1.39    0.20
  -2  10   3    1.24    0.11
   1 -10  -3    1.39    0.15
  -1 -10   3    1.52    0.13
   1  10  -3    1.57    0.19
  -1  10   3    1.26    0.19
   1  10  -3    1.49    0.17
  -1  10   3    1.37    0.14
   0 -10   3    2.04    0.14
   0 -10  -3    1.90    0.14
   0  10  -3    2.40    0.21
   0  10   3    1.89    0.21
   0  10   3    1.92    0.19
   0  10  -3    1.75    0.20
   1 -10   3    0.19    0.07
  -1  10  -3    0.15    0.09
   1  10   3    0.16    0.08
   1  10   3    0.23    0.09
  -1  10  -3    0.11    0.07
   2 -10   3    0.58    0.12
  -2  10  -3    0.69    0.16
   2  10   3    0.27    0.10
   2  10   3    0.42    0.11
  -2  10  -3    0.49    0.09
   3 -10   3    0.13    0.09
   3  10   3    0.25    0.09
   3  10   3    0.32    0.12
  -3  10  -3    0.31    0.14
   4 -10   3    0.57    0.16
  -4  10  -3    0.54    0.17
   4  10   3    0.48    0.15
   4  10   3    0.50    0.12
   4 -11  -3   -0.08    0.08
  -4  11   3    0.26    0.14
   4  11  -3   -0.06    0.06
   3 -11  -3    0.04    0.09
   3  11  -3    0.10    0.09
  -3  11   3    0.06    0.10
   3  11  -3    0.11    0.07
   2 -11  -3   -0.01    0.07
   2  11  -3    0.07    0.08
  -2  11   3    0.15    0.09
   2  11  -3    0.00    0.07
   1 -11  -3    3.89    0.22
  -1 -11   3    3.74    0.18
   1  11  -3    3.69    0.26
   1  11  -3    4.17    0.28
  -1  11   3    4.06    0.22
  -1  11   3    3.66    0.27
   0 -11  -3    0.32    0.07
   0 -11   3    0.27    0.08
   0  11   3    0.49    0.11
   0  11  -3    0.28    0.10
   0  11  -3    0.42    0.14
   0  11   3    0.49    0.12
   1 -11   3    0.11    0.07
   1  11   3    0.12    0.08
  -1  11  -3   -0.03    0.06
   1  11   3    0.28    0.11
  -1  11  -3    0.02    0.10
   2 -11   3    1.79    0.19
  -2  11  -3    1.50    0.24
  -2  11  -3    2.24    0.19
   2  11   3    1.67    0.23
   2  11   3    1.43    0.18
   3 -11   3   -0.05    0.08
  -3  11  -3   -0.08    0.08
   3  11   3    0.00    0.07
   3  11   3   -0.01    0.08
   4 -11   3    0.08    0.10
   4  11   3    0.08    0.08
   4  11   3    0.02    0.08
  -4  11  -3    0.02    0.10
   3 -12  -3   -0.02    0.09
   3  12  -3    0.00    0.07
  -3  12   3    0.05    0.10
   2 -12  -3    0.03    0.08
   2  12  -3    0.13    0.08
   2  12  -3    0.30    0.12
  -2  12   3    0.30    0.14
   1 -12  -3    0.13    0.07
   1  12  -3    0.14    0.10
  -1  12   3    0.24    0.13
  -1  12   3    0.07    0.07
   1  12  -3    0.10    0.11
   0 -12   3    1.49    0.15
   0  12   3    1.39    0.18
   0  12  -3    1.41    0.21
   0  12   3    1.55    0.22
   0  12  -3    1.37    0.19
   1 -12   3    0.32    0.09
   1  12   3    0.50    0.12
   1  12   3    0.31    0.12
  -1  12  -3    0.34    0.11
  -1  12  -3    0.51    0.16
   2 -12   3    1.06    0.16
   2  12   3    0.95    0.16
   2  12   3    1.00    0.18
  -2  12  -3    0.84    0.19
   3 -12   3   -0.09    0.06
   3  12   3    0.07    0.09
  -3  12  -3   -0.09    0.11
   3  12   3   -0.06    0.09
   2 -13  -3    0.39    0.11
   2  13  -3    0.77    0.16
  -2  13   3    0.67    0.19
   2  13  -3    0.54    0.15
   1  13  -3    1.05    0.19
   1  13  -3    1.32    0.21
  -1  13   3    1.43    0.24
   0  13   3    0.15    0.11
   0  13  -3    0.03    0.10
   0  13   3    0.19    0.10
   0  13  -3    0.06    0.09
   1 -13   3    0.06    0.07
  -1  13  -3    0.12    0.11
  -1  13  -3   -0.02    0.07
   1  13   3    0.02    0.08
   1  13   3    0.03    0.09
   2 -13   3    0.25    0.11
  -2  13  -3    0.26    0.14
   2  13   3    0.17    0.11
   2  13   3    0.25    0.12
  -7   0   4    0.14    0.13
  -6   0   4    0.60    0.17
   6   0  -4    0.73    0.13
  -5   0   4    2.68    0.27
   5   0  -4    2.06    0.18
   4   0  -4    1.74    0.15
  -4   0   4    1.45    0.18
   3   0  -4   31.54    0.67
  -3   0   4   30.36    0.74
   2   0  -4    6.51    0.19
  -2   0   4    6.57    0.19
  -2   0   4    6.41    0.23
  -1   0   4   17.40    0.33
   1   0  -4   16.87    0.35
  -1   0   4   16.91    0.38
   1   0  -4   17.16    0.33
  -1   0   4   17.09    0.35
   0   0   4    3.46    0.09
   0   0   4    3.35    0.10
   0   0  -4    3.67    0.11
   1   0   4   45.12    0.83
  -1   0  -4   45.85    0.84
   2   0   4   31.31    0.65
   3   0   4   55.26    1.12
   4   0   4    1.76    0.18
   5   0   4    2.52    0.24
   6   0   4    0.27    0.12
   7   0   4    0.06    0.11
  -7  -1   4    0.31    0.15
   7   1  -4    0.18    0.10
  -7   1   4    0.16    0.13
  -6  -1   4    0.93    0.19
   6  -1  -4    0.72    0.12
  -6   1   4    0.57    0.18
   6   1  -4    0.96    0.16
  -5  -1   4    1.21    0.19
   5  -1  -4    0.89    0.12
   5   1  -4    0.88    0.13
  -5   1   4    1.02    0.19
  -4  -1   4    0.86    0.14
   4  -1  -4    0.91    0.10
  -4   1   4    0.95    0.15
   4   1  -4    0.79    0.11
  -3  -1   4    2.12    0.15
   3  -1  -4    1.85    0.10
  -3   1   4    1.74    0.17
   3   1  -4    2.03    0.13
   2  -1  -4   55.56    1.05
  -2  -1   4   58.34    1.12
   2   1  -4   58.39    1.11
  -2   1   4   57.77    1.11
   2   1  -4   57.19    1.06
  -2   1   4   59.15    1.15
   1  -1  -4  306.70    5.38
   1  -1  -4  297.53    5.50
  -1   1   4  299.93    5.37
   1   1  -4  298.78    5.41
  -1   1   4  310.74    5.23
  -1   1   4  307.10    5.56
   0  -1   4   15.99    0.32
   0  -1   4   15.99    0.34
   0  -1  -4   16.18    0.31
   0  -1  -4   16.08    0.33
   0   1   4   16.51    0.31
   0   1  -4   16.35    0.34
   0   1  -4   15.89    0.32
   0   1   4   16.17    0.33
   1  -1   4   17.24    0.37
  -1  -1  -4   17.16    0.34
   1   1   4   17.09    0.33
   1   1   4   17.79    0.40
   2  -1   4   24.15    0.54
   2   1   4   23.65    0.50
   3  -1   4   30.38    0.70
   3   1   4   28.70    0.66
  -4  -1  -4    0.16    0.07
   4  -1   4    0.22    0.09
   4   1   4    0.25    0.08
   5  -1   4    1.21    0.18
   5   1   4    1.06    0.16
   6  -1   4    1.87    0.25
   6   1   4    2.21    0.24
   7  -1   4    0.03    0.11
   7   1   4    0.08    0.09
  -7  -2   4   -0.07    0.10
  -7   2   4    0.04    0.12
   7   2  -4   -0.05    0.07
  -6  -2   4    0.44    0.15
  -6   2   4    0.12    0.12
   6   2  -4    0.33    0.11
  -5  -2   4    1.82    0.23
   5  -2  -4    1.53    0.14
   5   2  -4    1.57    0.19
  -5   2   4    1.48    0.22
  -4  -2   4   11.15    0.41
   4  -2  -4   10.45    0.29
  -4   2   4   11.26    0.44
   4   2  -4   10.96    0.38
   3  -2  -4    0.58    0.06
  -3  -2   4    0.61    0.10
  -3   2   4    0.72    0.10
   3   2  -4    0.67    0.10
  -3   2   4    0.73    0.12
   2  -2  -4    9.68    0.19
  -2  -2   4    9.69    0.29
  -2   2   4    9.66    0.29
   2   2  -4   10.00    0.29
   2   2  -4    9.58    0.22
  -2   2   4    9.94    0.32
  -1  -2   4  135.08    2.34
  -1   2   4  133.91    2.39
   1   2  -4  134.40    2.41
   1   2  -4  135.44    2.34
  -1   2   4  134.07    2.37
   0  -2   4   77.17    1.39
   0  -2  -4   78.31    1.35
   0  -2   4   76.85    1.36
   0   2  -4   78.10    1.40
   0   2   4   77.12    1.35
   0   2   4   78.19    1.40
   0   2  -4   78.45    1.41
   1  -2   4    5.56    0.17
   1   2   4    5.28    0.12
   1   2   4    5.18    0.17
   1   2   4    5.33    0.11
   2  -2   4   -0.02    0.03
   2   2   4   -0.01    0.03
   2   2   4    0.00    0.02
  -3  -2  -4   36.31    0.77
   3  -2   4   35.76    0.83
   3   2   4   37.21    0.84
  -4  -2  -4   10.08    0.35
   4  -2   4   10.37    0.40
   5  -2   4    0.18    0.10
   5   2   4    0.15    0.08
   6  -2   4    0.15    0.10
   6   2   4    0.14    0.09
   6   2   4    0.15    0.10
   7  -2   4   -0.11    0.10
   7   2   4   -0.06    0.08
   7   2   4    0.07    0.10
  -7  -3   4    0.09    0.11
  -7   3   4    0.07    0.12
   7   3  -4    0.02    0.08
  -6  -3   4   -0.01    0.09
   6   3  -4    0.01    0.06
  -6   3   4    0.04    0.11
   6   3  -4    0.08    0.08
   5  -3  -4    2.45    0.14
  -5  -3   4    2.44    0.25
   5   3  -4    2.69    0.18
   5   3  -4    2.27    0.23
  -5   3   4    2.59    0.28
  -4  -3   4    2.83    0.21
   4  -3  -4    2.64    0.11
  -4   3   4    2.98    0.27
   4   3  -4    2.82    0.16
  -4   3   4    3.06    0.22
   4   3  -4    2.40    0.21
  -3  -3   4   20.83    0.54
  -3   3   4   19.96    0.56
  -3   3   4   20.94    0.59
   3   3  -4   21.43    0.47
   3   3  -4   21.42    0.57
  -2  -3   4   19.19    0.46
   2   3  -4   19.96    0.50
  -2   3   4   20.06    0.52
  -2   3   4   19.82    0.49
   2   3  -4   19.47    0.39
  -1  -3   4   14.11    0.32
  -1  -3   4   14.36    0.28
  -1   3   4   14.11    0.36
   1   3  -4   13.74    0.28
   1   3  -4   13.67    0.35
  -1   3   4   14.54    0.35
   0  -3   4    3.02    0.11
   0  -3  -4    3.09    0.10
   0   3   4    2.97    0.10
   0   3   4    3.12    0.12
   0   3  -4    3.03    0.12
   0   3  -4    3.18    0.13
   1  -3   4    3.30    0.14
  -1   3  -4    3.27    0.15
   1   3   4    3.51    0.14
   2  -3   4   10.57    0.33
   2   3   4   11.68    0.32
   2   3   4   10.51    0.25
   2   3   4   10.71    0.25
   3  -3   4    0.14    0.06
  -3  -3  -4    0.01    0.03
   3   3   4    0.04    0.05
   4  -3   4    3.83    0.25
  -4  -3  -4    3.89    0.20
   4   3   4    4.58    0.25
   5  -3   4    1.28    0.19
  -5  -3  -4    1.51    0.18
   5   3   4    1.49    0.17
   5   3   4    1.57    0.20
   6  -3   4    0.39    0.14
   6   3   4    0.48    0.13
   6   3   4    0.38    0.13
  -6  -4   4    0.80    0.17
   6   4  -4    0.72    0.13
   6   4  -4    0.76    0.16
  -6   4   4    0.83    0.21
  -5  -4   4    0.60    0.13
  -5   4   4    0.50    0.14
   5   4  -4    0.64    0.11
   5   4  -4    0.55    0.14
  -4  -4   4   -0.09    0.05
   4   4  -4   -0.01    0.03
  -4   4   4    0.04    0.08
  -4   4   4    0.12    0.07
   4   4  -4   -0.08    0.04
  -3  -4   4    1.96    0.14
   3   4  -4    2.18    0.10
  -3   4   4    2.44    0.18
  -3   4   4    2.18    0.21
   3   4  -4    2.45    0.18
  -2  -4   4    4.66    0.18
  -2   4   4    4.66    0.22
  -2   4   4    4.31    0.22
   2   4  -4    4.66    0.13
   2   4  -4    5.06    0.22
  -1  -4   4    1.05    0.07
   1   4  -4    1.06    0.10
   1   4  -4    1.14    0.07
  -1   4   4    1.14    0.11
  -1   4   4    1.02    0.06
  -1   4   4    1.15    0.11
   0  -4   4    4.33    0.14
   0  -4  -4    4.32    0.14
   0   4   4    4.09    0.16
   0   4  -4    4.47    0.16
   0   4  -4    4.33    0.16
   0   4   4    4.05    0.13
   1  -4   4    0.03    0.03
   1   4   4    0.00    0.02
  -1   4  -4    0.01    0.03
  -1   4  -4    0.01    0.02
   2  -4   4    0.33    0.07
  -2   4  -4    0.43    0.09
   2   4   4    0.37    0.04
   2   4   4    0.51    0.04
   2   4   4    0.43    0.07
  -3  -4  -4    0.03    0.03
   3  -4   4    0.10    0.06
   3   4   4    0.05    0.04
  -4  -4  -4   32.67    0.73
   4  -4   4   33.30    0.86
   4   4   4   32.30    0.81
   5  -4   4    1.00    0.19
  -5  -4  -4    1.25    0.16
   5   4   4    1.68    0.20
   5   4   4    1.58    0.17
   6  -4   4    0.11    0.10
   6   4   4    0.28    0.10
   6   4   4    0.05    0.08
  -6  -5   4    0.01    0.08
   6   5  -4   -0.13    0.06
  -6   5   4   -0.08    0.09
  -5  -5   4    0.36    0.11
   5   5  -4    0.32    0.11
   5   5  -4    0.39    0.08
  -5   5   4    0.34    0.13
  -4  -5   4    0.46    0.10
  -4   5   4    0.57    0.14
  -4   5   4    0.59    0.15
   4   5  -4    0.46    0.11
   4   5  -4    0.53    0.08
  -3  -5   4    0.43    0.08
   3   5  -4    0.65    0.07
  -3   5   4    0.46    0.11
  -3   5   4    0.45    0.11
   3   5  -4    0.28    0.09
  -2  -5   4   17.25    0.42
   2   5  -4   17.21    0.49
  -2   5   4   16.58    0.48
   2   5  -4   16.97    0.37
  -2   5   4   16.66    0.48
  -1  -5   4   11.10    0.27
  -1   5   4   10.80    0.32
   1   5  -4   11.25    0.28
   1   5  -4   11.03    0.34
  -1   5   4   11.07    0.34
  -1   5   4   10.75    0.27
   0  -5   4   12.32    0.30
   0  -5  -4   12.53    0.29
   0   5  -4   12.18    0.34
   0   5   4   11.91    0.33
   0   5  -4   12.50    0.34
   1  -5   4   16.19    0.41
   1   5   4   15.91    0.40
  -1   5  -4   15.81    0.44
  -1   5  -4   16.17    0.39
   2  -5   4    1.97    0.17
   2   5   4    1.72    0.11
  -3  -5  -4    0.62    0.07
   3  -5   4    0.36    0.09
   3   5   4    0.45    0.09
  -4  -5  -4    0.76    0.11
   4  -5   4    0.59    0.14
   4   5   4    1.01    0.15
   5  -5   4    2.52    0.28
   5   5   4    2.25    0.22
   5   5   4    2.43    0.20
   6  -5   4    0.90    0.20
   6   5   4    0.81    0.15
   6  -6  -4   -0.02    0.11
  -6  -6   4    0.05    0.08
  -6   6   4    0.16    0.13
   6   6  -4    0.10    0.09
  -5  -6   4   -0.04    0.06
   5   6  -4    0.04    0.08
  -5   6   4   -0.07    0.08
  -5   6   4   -0.15    0.06
   5   6  -4   -0.02    0.04
   4   6  -4    0.69    0.08
   4   6  -4    0.89    0.16
  -4   6   4    0.72    0.17
  -4   6   4    0.68    0.14
  -3  -6   4    9.51    0.32
  -3   6   4    9.07    0.38
  -3   6   4    9.27    0.39
   3   6  -4    8.97    0.38
   3   6  -4    9.08    0.25
  -2  -6   4    5.80    0.21
   2   6  -4    5.90    0.27
  -2   6   4    6.43    0.28
   2   6  -4    5.76    0.19
  -2   6   4    5.64    0.14
  -2   6   4    5.89    0.27
   1  -6  -4    0.28    0.06
  -1  -6   4    0.36    0.05
   1   6  -4    0.23    0.06
   1   6  -4    0.34    0.06
  -1   6   4    0.25    0.07
  -1   6   4    0.32    0.05
   0  -6  -4    3.89    0.14
   0  -6   4    3.62    0.15
   0   6   4    3.91    0.18
   0   6  -4    3.50    0.17
   0   6  -4    3.65    0.18
   0   6   4    3.65    0.18
   1  -6   4    8.11    0.27
  -1  -6  -4    8.16    0.16
  -1   6  -4    8.13    0.31
  -1   6  -4    8.35    0.26
   1   6   4    8.49    0.28
   2  -6   4    2.69    0.18
  -2   6  -4    2.87    0.21
   2   6   4    2.85    0.15
   3  -6   4    0.40    0.10
  -3   6  -4    0.49    0.12
   3   6   4    0.52    0.04
   3   6   4    0.43    0.09
   4  -6   4    1.69    0.22
   4   6   4    1.41    0.16
   5  -6   4    4.64    0.33
   5   6   4    4.34    0.26
   6  -6   4   -0.01    0.09
   6   6   4    0.04    0.09
   6   6   4   -0.04    0.08
   6  -7  -4   -0.19    0.10
   6   7  -4    0.08    0.10
  -5  -7   4    0.09    0.08
   5  -7  -4    0.06    0.10
   5   7  -4   -0.08    0.05
  -5   7   4   -0.03    0.08
  -4  -7   4    0.48    0.11
   4  -7  -4    0.31    0.12
  -4   7   4    0.38    0.12
   4   7  -4    0.59    0.13
  -4   7   4    0.47    0.14
   4   7  -4    0.39    0.07
   3  -7  -4    1.05    0.16
  -3  -7   4    1.43    0.15
   3   7  -4    0.97    0.15
  -3   7   4    1.04    0.17
   3   7  -4    1.31    0.11
  -2  -7   4    1.58    0.11
   2  -7  -4    1.68    0.18
   2   7  -4    1.59    0.11
  -2   7   4    1.45    0.07
   2   7  -4    1.67    0.18
  -2   7   4    1.58    0.18
  -1  -7   4    4.89    0.18
   1  -7  -4    4.79    0.21
  -1   7   4    4.59    0.23
   1   7  -4    4.71    0.20
  -1   7   4    4.71    0.18
   1   7  -4    4.75    0.23
   0  -7  -4    0.13    0.04
   0  -7   4    0.03    0.04
   0   7  -4    0.00    0.04
   0   7   4    0.08    0.05
   0   7  -4    0.14    0.05
   0   7   4    0.02    0.04
  -1  -7  -4    6.54    0.15
   1  -7   4    6.82    0.26
  -1   7  -4    6.77    0.24
   1   7   4    7.13    0.26
  -1   7  -4    6.53    0.29
   1   7   4    6.47    0.29
   2  -7   4    6.04    0.27
   2   7   4    5.80    0.23
  -2   7  -4    5.92    0.31
   3  -7   4    0.03    0.07
   3   7   4    0.01    0.05
  -3   7  -4    0.02    0.06
   4  -7   4    0.35    0.13
   4   7   4    0.15    0.08
   5  -7   4   11.80    0.53
   5   7   4   12.83    0.57
   5   7   4   13.72    0.47
   6  -7   4   -0.08    0.09
   6   7   4    0.12    0.09
   6   7   4   -0.11    0.09
   5  -8  -4   -0.03    0.09
   5   8  -4    0.00    0.08
  -5   8   4    0.00    0.10
   4  -8  -4    0.05    0.08
   4   8  -4    0.05    0.07
  -4   8   4    0.04    0.08
   4   8  -4    0.07    0.05
  -3  -8   4    2.19    0.16
   3  -8  -4    1.94    0.23
   3   8  -4    1.46    0.19
  -3   8   4    1.79    0.23
   3   8  -4    1.81    0.13
   2  -8  -4    1.39    0.17
  -2  -8   4    1.41    0.13
   2   8  -4    1.19    0.16
  -2   8   4    1.43    0.09
   2   8  -4    1.34    0.13
  -2   8   4    1.29    0.17
  -1  -8   4    0.06    0.04
   1  -8  -4    0.07    0.06
   1   8  -4    0.05    0.05
  -1   8   4    0.07    0.06
  -1   8   4    0.10    0.04
   1   8  -4    0.05    0.05
   0  -8   4   -0.01    0.03
   0  -8  -4    0.00    0.03
   0   8  -4   -0.01    0.05
   0   8  -4   -0.01    0.04
   0   8   4   -0.01    0.04
   0   8   4   -0.01    0.05
  -1  -8  -4    0.17    0.04
   1  -8   4    0.19    0.07
  -1  -8  -4    0.21    0.03
  -1   8  -4    0.22    0.08
   1   8   4    0.14    0.07
   1   8   4    0.16    0.06
  -1   8  -4    0.18    0.06
   2  -8   4   -0.07    0.05
  -2   8  -4   -0.05    0.04
   2   8   4    0.01    0.05
   2   8   4    0.00    0.05
   3  -8   4    0.34    0.11
   3   8   4    0.40    0.09
   3   8   4    0.31    0.11
  -3   8  -4    0.50    0.13
   4  -8   4    0.35    0.12
   4   8   4    0.34    0.13
   4   8   4    0.39    0.10
   5  -8   4    1.64    0.23
   5   8   4    1.39    0.24
   5   8   4    1.60    0.19
   5  -9  -4    0.16    0.11
   5   9  -4   -0.14    0.07
  -5   9   4    0.14    0.13
   4  -9  -4    0.22    0.12
  -4   9   4    0.24    0.12
   4   9  -4    0.23    0.11
  -3  -9   4    0.11    0.06
   3  -9  -4    0.10    0.10
  -3   9   4    0.13    0.09
   3   9  -4    0.04    0.06
   3   9  -4   -0.01    0.06
  -2  -9   4   -0.02    0.03
   2  -9  -4    0.03    0.06
   2   9  -4   -0.01    0.05
  -2   9   4   -0.02    0.07
  -2   9   4   -0.04    0.03
   2   9  -4   -0.04    0.05
  -1  -9   4    3.47    0.16
   1  -9  -4    3.45    0.19
   1   9  -4    3.59    0.20
  -1   9   4    3.33    0.18
   1   9  -4    3.23    0.22
  -1   9   4    3.76    0.24
   0  -9   4    0.23    0.07
   0  -9  -4    0.21    0.06
   0   9  -4    0.27    0.08
   0   9   4    0.16    0.07
   0   9   4    0.28    0.09
   0   9  -4    0.42    0.10
   1  -9   4    0.11    0.06
  -1  -9  -4    0.21    0.03
   1   9   4    0.07    0.06
  -1   9  -4    0.11    0.06
   1   9   4    0.05    0.06
  -1   9  -4    0.02    0.07
   2  -9   4   -0.08    0.05
   2   9   4   -0.03    0.05
  -2   9  -4    0.05    0.08
   2   9   4   -0.03    0.05
   3  -9   4    0.03    0.07
   3   9   4    0.20    0.10
   3   9   4    0.02    0.06
  -3   9  -4    0.01    0.08
   4  -9   4    0.32    0.12
   4   9   4    0.11    0.08
  -4   9  -4    0.41    0.15
   4   9   4    0.07    0.09
   5  -9   4    2.11    0.27
   5   9   4    2.33    0.30
   5   9   4    2.39    0.22
   4 -10  -4   -0.09    0.06
  -4  10   4    0.06    0.10
   4  10  -4    0.02    0.09
   3 -10  -4    0.02    0.09
  -3  10   4    0.09    0.10
   3  10  -4    0.12    0.07
   3  10  -4    0.20    0.10
   2 -10  -4    0.07    0.07
  -2 -10   4    0.03    0.05
   2  10  -4    0.06    0.07
   2  10  -4    0.10    0.07
  -2  10   4    0.01    0.08
  -1 -10   4    3.17    0.17
   1 -10  -4    2.71    0.18
  -1  10   4    3.22    0.28
   1  10  -4    3.23    0.21
  -1  10   4    2.99    0.19
   1  10  -4    3.21    0.24
   0 -10  -4   13.40    0.36
   0 -10   4   14.22    0.40
   0  10   4   13.20    0.48
   0  10  -4   14.22    0.47
   0  10  -4   14.09    0.49
   0  10   4   13.66    0.46
   1 -10   4    0.01    0.06
   1  10   4    0.04    0.06
  -1  10  -4   -0.03    0.08
   1  10   4    0.09    0.07
  -1  10  -4   -0.01    0.05
   2 -10   4    0.07    0.07
   2  10   4    0.10    0.09
  -2  10  -4   -0.09    0.07
   2  10   4    0.10    0.07
  -2  10  -4   -0.04    0.05
   3 -10   4    1.04    0.17
  -3  10  -4    1.02    0.21
   3  10   4    0.98    0.18
   3  10   4    0.80    0.13
   4 -10   4    0.40    0.13
  -4  10  -4    0.64    0.18
   4  10   4    0.38    0.11
   4  10   4    0.35    0.14
   4 -11  -4   -0.13    0.07
  -4  11   4   -0.01    0.10
   4  11  -4    0.04    0.10
   3 -11  -4    0.11    0.10
   3  11  -4    0.10    0.10
   3  11  -4    0.03    0.06
  -3  11   4   -0.04    0.09
   2 -11  -4    2.94    0.25
   2  11  -4    2.93    0.21
   2  11  -4    2.60    0.26
  -2  11   4    3.06    0.32
   1 -11  -4    0.18    0.08
  -1 -11   4    0.16    0.07
   1  11  -4    0.25    0.10
  -1  11   4    0.27    0.12
   1  11  -4    0.03    0.09
  -1  11   4    0.42    0.09
   0 -11   4    0.36    0.09
   0  11   4    0.31    0.10
   0  11  -4    0.39    0.11
   0  11   4    0.63    0.15
   0  11  -4    0.49    0.13
   1 -11   4    0.01    0.06
  -1  11  -4   -0.01    0.09
   1  11   4    0.12    0.09
   1  11   4    0.08    0.08
  -1  11  -4   -0.05    0.06
   2 -11   4    4.29    0.26
  -2  11  -4    4.06    0.23
   2  11   4    4.68    0.32
   2  11   4    4.26    0.26
  -2  11  -4    4.02    0.37
   3 -11   4    0.58    0.13
   3  11   4    0.69    0.13
  -3  11  -4    0.42    0.15
   3  11   4    0.59    0.15
   4 -11   4    0.06    0.10
   4  11   4    0.08    0.11
  -4  11  -4    0.04    0.11
   4  11   4    0.05    0.08
   3 -12  -4    0.02    0.08
   3  12  -4   -0.01    0.09
  -3  12   4   -0.03    0.08
   2 -12  -4    0.63    0.13
  -2  12   4    0.66    0.17
   2  12  -4    0.64    0.13
   2  12  -4    0.58    0.15
  -1 -12   4    0.18    0.07
   1 -12  -4    0.22    0.08
  -1  12   4    0.16    0.10
  -1  12   4    0.14    0.08
   1  12  -4    0.09    0.10
   1  12  -4    0.38    0.12
   0 -12   4    3.21    0.20
   0  12   4    3.17    0.30
   0  12  -4    2.81    0.26
   0  12  -4    3.56    0.32
   0  12   4    3.55    0.24
   1 -12   4    0.37    0.09
   1  12   4    0.33    0.12
   1  12   4    0.15    0.10
  -1  12  -4    0.31    0.14
  -1  12  -4    0.33    0.10
   2 -12   4    0.04    0.07
   2  12   4    0.12    0.10
   2  12   4    0.04    0.09
  -2  12  -4    0.07    0.11
   3 -12   4    0.06    0.09
   3  12   4    0.07    0.09
   3  12   4   -0.01    0.07
  -3  12  -4    0.15    0.13
   2 -13  -4    0.90    0.15
  -2  13   4    0.82    0.20
   2  13  -4    0.80    0.16
   2  13  -4    0.95    0.19
   1  13  -4    0.12    0.11
   1  13  -4    0.15    0.11
  -1  13   4   -0.06    0.09
   0 -13   4    0.57    0.11
   0  13   4    0.59    0.15
   0  13  -4    0.49    0.16
   0  13  -4    0.48    0.14
   0  13   4    0.54    0.12
   1 -13   4    0.09    0.07
  -1  13  -4    0.31    0.14
   1  13   4    0.15    0.10
  -1  13  -4    0.05    0.08
   1  13   4    0.01    0.07
   2 -13   4    0.31    0.11
  -2  13  -4    0.46    0.17
   2  13   4    0.40    0.14
   2  13   4    0.51    0.13
  -7   0   5   -0.10    0.10
  -6   0   5   -0.07    0.09
   6   0  -5   -0.10    0.06
   5   0  -5   -0.01    0.05
  -5   0   5   -0.02    0.07
   4   0  -5    0.02    0.04
  -4   0   5    0.07    0.06
   3   0  -5   -0.01    0.03
  -3   0   5    0.02    0.05
  -2   0   5   -0.02    0.02
   2   0  -5    0.01    0.02
  -2   0   5    0.04    0.04
   1   0  -5    0.02    0.02
  -1   0   5    0.02    0.02
  -1   0   5   -0.01    0.02
  -1   0   5    0.04    0.02
   1   0  -5    0.11    0.02
   0   0   5    0.16    0.03
   0   0  -5    0.00    0.02
   0   0  -5    0.00    0.01
   0   0   5    0.01    0.01
   1   0   5   -0.05    0.02
   2   0   5    0.03    0.03
   3   0   5   -0.03    0.04
   4   0   5    0.00    0.05
   5   0   5    0.08    0.08
   6   0   5    0.19    0.10
   7   0   5    0.01    0.10
  -7  -1   5   -0.17    0.09
   7   1  -5    0.09    0.08
  -7   1   5   -0.03    0.13
   6  -1  -5    2.86    0.21
  -6  -1   5    2.69    0.31
  -6   1   5    2.68    0.32
   6   1  -5    2.72    0.25
  -5  -1   5    5.29    0.33
   5  -1  -5    4.86    0.23
  -5   1   5    5.34    0.33
   5   1  -5    5.52    0.27
  -4  -1   5    0.61    0.13
   4  -1  -5    0.55    0.08
  -4   1   5    0.61    0.14
   4   1  -5    0.55    0.10
  -3  -1   5    4.69    0.23
   3  -1  -5    4.75    0.16
  -3   1   5    5.17    0.25
   3   1  -5    5.15    0.21
  -3   1   5    4.94    0.21
  -2  -1   5    1.06    0.11
   2  -1  -5    1.16    0.06
  -2   1   5    0.99    0.11
  -2   1   5    1.04    0.06
  -2   1   5    1.20    0.10
   2   1  -5    1.13    0.06
   2   1  -5    1.03    0.09
  -1  -1   5   28.35    0.50
  -1  -1   5   28.82    0.58
  -1   1   5   28.70    0.56
   1   1  -5   28.96    0.50
  -1   1   5   28.89    0.60
  -1   1   5   28.55    0.54
   1   1  -5   28.32    0.57
   0  -1   5   77.00    1.34
   0  -1  -5   76.06    1.33
   0   1  -5   78.02    1.39
   0   1   5   77.02    1.38
   0   1   5   75.98    1.34
  -1  -1  -5   58.30    1.04
   1  -1   5   59.88    1.07
   1   1   5   58.23    1.03
   1   1   5   59.06    1.13
   2  -1   5    6.02    0.21
   2   1   5    5.77    0.18
   3  -1   5   12.13    0.38
   3   1   5   12.57    0.36
   4  -1   5    1.97    0.19
   4   1   5    1.75    0.17
   5  -1   5    0.09    0.08
   5   1   5    0.04    0.07
   6  -1   5    0.39    0.14
   6   1   5    0.37    0.12
   7  -1   5    0.18    0.11
   7   1   5    0.07    0.10
  -7  -2   5    0.26    0.14
  -7   2   5   -0.02    0.13
   7   2  -5    0.17    0.10
  -6  -2   5    0.17    0.12
  -6   2   5    0.03    0.11
   6   2  -5    0.21    0.10
  -5  -2   5    3.93    0.33
   5  -2  -5    3.17    0.17
   5   2  -5    3.14    0.23
  -5   2   5    3.27    0.31
  -4  -2   5    0.11    0.08
   4  -2  -5    0.03    0.03
   4   2  -5    0.02    0.05
  -4   2   5    0.12    0.08
  -3  -2   5   11.23    0.36
   3  -2  -5   10.21    0.25
  -3   2   5   10.73    0.35
  -3   2   5   11.32    0.39
   3   2  -5   10.53    0.34
   2  -2  -5   33.20    0.60
  -2  -2   5   33.76    0.71
   2   2  -5   32.55    0.61
  -2   2   5   32.73    0.70
   2   2  -5   32.90    0.71
  -2   2   5   33.37    0.74
   2   2  -5   32.79    0.61
  -1  -2   5  929.70   16.66
  -1   2   5  978.72   16.80
   1   2  -5 1000.00   17.16
  -1   2   5  954.00   17.05
   0  -2  -5   76.30    1.33
   0  -2   5   76.29    1.35
   0  -2   5   76.99    1.38
   0   2   5   76.21    1.39
   0   2   5   76.21    1.34
   0   2  -5   76.75    1.40
   1  -2   5    0.84    0.08
  -1  -2  -5    0.79    0.04
   1   2   5    0.94    0.09
   1   2   5    0.86    0.04
   2  -2   5    5.05    0.20
   2   2   5    4.80    0.20
   2   2   5    5.00    0.15
   3  -2   5    1.15    0.14
   3   2   5    1.36    0.14
   3   2   5    1.34    0.12
   4  -2   5    0.09    0.08
   4   2   5    0.17    0.07
   4   2   5    0.13    0.06
   5  -2   5    1.05    0.17
   5   2   5    0.69    0.15
   5   2   5    1.13    0.16
   6  -2   5    5.62    0.35
   6   2   5    5.00    0.30
   6   2   5    5.41    0.35
   7  -2   5    1.14    0.21
   7   2   5    1.03    0.20
   7   2   5    1.21    0.20
  -7  -3   5    0.65    0.17
  -7   3   5    0.24    0.17
  -6  -3   5    2.94    0.31
   6   3  -5    2.13    0.25
  -6   3   5    2.56    0.31
   6   3  -5    2.40    0.22
  -5  -3   5    0.05    0.08
   5  -3  -5   -0.03    0.03
  -5   3   5    0.02    0.08
   5   3  -5    0.05    0.05
   5   3  -5   -0.14    0.06
  -4  -3   5    0.20    0.09
   4  -3  -5    0.39    0.05
  -4   3   5    0.40    0.11
   4   3  -5    0.32    0.10
   4   3  -5    0.34    0.07
  -4   3   5    0.48    0.13
  -3  -3   5    8.21    0.30
  -3   3   5    8.18    0.32
   3   3  -5    8.24    0.23
  -3   3   5    7.87    0.33
   3   3  -5    8.49    0.31
  -2  -3   5   83.11    1.54
   2   3  -5   81.53    1.45
   2   3  -5   83.94    1.60
  -2   3   5   83.13    1.60
  -2   3   5   81.78    1.58
  -1  -3   5   25.51    0.53
  -1  -3   5   25.85    0.48
   1   3  -5   25.62    0.49
   1   3  -5   26.61    0.58
  -1   3   5   26.78    0.57
  -1   3   5   25.79    0.56
   0  -3   5   11.32    0.27
   0  -3  -5   11.28    0.25
   0   3   5   11.14    0.28
   0   3  -5   11.88    0.29
   0   3  -5   11.39    0.29
   0   3   5   11.47    0.26
   1  -3   5    0.50    0.07
   1   3   5    0.38    0.06
   2  -3   5    1.69    0.15
   2   3   5    1.49    0.07
   2   3   5    1.47    0.11
   2   3   5    1.36    0.07
   3  -3   5    3.72    0.21
   3   3   5    3.65    0.16
   3   3   5    3.55    0.20
   4  -3   5    2.72    0.25
   4   3   5    1.97    0.21
   4   3   5    2.27    0.16
   5  -3   5    0.66    0.16
   5   3   5    0.56    0.11
   5   3   5    0.41    0.13
   6  -3   5   -0.08    0.07
   6   3   5   -0.08    0.07
   6   3   5    0.05    0.08
  -6  -4   5    0.00    0.08
   6   4  -5    0.09    0.08
  -6   4   5    0.04    0.10
  -5  -4   5    0.17    0.09
  -5   4   5   -0.06    0.07
   5   4  -5    0.01    0.05
   5   4  -5   -0.03    0.07
  -4  -4   5    0.41    0.10
   4   4  -5    0.43    0.07
  -4   4   5    0.42    0.13
  -4   4   5    0.67    0.14
   4   4  -5    0.32    0.09
  -3  -4   5    2.56    0.16
  -3   4   5    2.36    0.22
  -3   4   5    2.69    0.19
   3   4  -5    2.27    0.17
   3   4  -5    2.58    0.10
  -2  -4   5   22.16    0.51
  -2   4   5   21.67    0.57
   2   4  -5   21.91    0.43
  -2   4   5   21.39    0.55
   2   4  -5   22.71    0.57
  -1  -4   5    0.60    0.07
  -1  -4   5    0.73    0.05
  -1   4   5    0.73    0.09
   1   4  -5    0.73    0.09
   1   4  -5    0.69    0.06
  -1   4   5    0.63    0.08
   0  -4  -5    1.35    0.07
   0  -4   5    1.36    0.08
   0   4   5    1.34    0.09
   0   4  -5    1.55    0.10
   0   4   5    1.34    0.07
   0   4  -5    1.36    0.09
   1  -4   5    3.95    0.17
  -1   4  -5    3.63    0.18
  -1   4  -5    3.80    0.16
   1   4   5    4.13    0.16
   2  -4   5    5.79    0.23
   2   4   5    5.55    0.22
   2   4   5    5.42    0.12
   2   4   5    5.63    0.12
   3  -4   5    6.88    0.30
   3   4   5    7.17    0.21
   3   4   5    7.13    0.28
   4  -4   5    5.48    0.31
   4   4   5    5.47    0.28
   4   4   5    5.74    0.24
   5  -4   5    0.38    0.12
   5   4   5    0.22    0.08
   5   4   5    0.15    0.09
   6  -4   5    0.11    0.12
   6   4   5    0.13    0.10
   6   4   5    0.13    0.09
  -6  -5   5    0.28    0.12
  -6   5   5    0.36    0.15
   6   5  -5    0.57    0.15
  -5  -5   5    0.80    0.15
  -5   5   5    0.53    0.15
   5   5  -5    0.61    0.14
  -5   5   5    0.76    0.17
   5   5  -5    0.91    0.11
  -4  -5   5    0.06    0.06
   4   5  -5    0.03    0.03
  -4   5   5    0.11    0.09
  -4   5   5    0.07    0.07
   4   5  -5    0.00    0.06
  -3  -5   5    1.20    0.14
  -3   5   5    1.12    0.17
  -3   5   5    1.11    0.15
   3   5  -5    1.14    0.15
   3   5  -5    1.11    0.07
  -2  -5   5    0.18    0.05
  -2   5   5    0.16    0.07
  -2   5   5    0.12    0.06
   2   5  -5    0.13    0.03
   2   5  -5    0.12    0.05
  -1  -5   5    0.08    0.03
  -1   5   5    0.12    0.05
  -1   5   5    0.12    0.05
   1   5  -5    0.08    0.04
  -1   5   5    0.05    0.03
   1   5  -5    0.07    0.03
   0  -5  -5    0.32    0.05
   0  -5   5    0.35    0.06
   0   5  -5    0.32    0.06
   0   5  -5    0.39    0.07
   0   5   5    0.34    0.06
   1  -5   5   56.12    1.11
  -1   5  -5   57.32    1.18
   1   5   5   56.33    1.12
  -1   5  -5   58.31    1.12
   2  -5   5    0.09    0.06
  -2   5  -5    0.00    0.04
   2   5   5    0.03    0.03
   3  -5   5    2.82    0.23
   3   5   5    2.51    0.17
   3   5   5    2.46    0.10
   4  -5   5   28.38    0.80
   4   5   5   28.21    0.74
   4   5   5   28.41    0.63
   5  -5   5    2.60    0.27
   5   5   5    2.59    0.20
   5   5   5    2.32    0.23
   6  -5   5    0.12    0.11
   6   5   5   -0.02    0.07
  -6  -6   5   -0.04    0.07
  -6   6   5    0.05    0.10
   6   6  -5   -0.02    0.08
  -5  -6   5    0.19    0.10
   5   6  -5    0.08    0.08
  -5   6   5    0.05    0.09
  -5   6   5    0.01    0.10
  -4  -6   5    0.12    0.07
  -4   6   5    0.09    0.09
   4   6  -5    0.08    0.07
   4   6  -5    0.04    0.03
  -4   6   5    0.03    0.08
  -3  -6   5    0.27    0.07
   3   6  -5    0.14    0.07
   3   6  -5    0.21    0.04
  -3   6   5    0.17    0.08
  -3   6   5    0.22    0.10
  -2  -6   5    0.36    0.07
  -2   6   5    0.39    0.03
   2   6  -5    0.28    0.08
  -2   6   5    0.34    0.09
   2   6  -5    0.44    0.06
  -2   6   5    0.29    0.08
  -1  -6   5    4.86    0.17
   1   6  -5    4.96    0.23
  -1   6   5    5.11    0.18
   1   6  -5    4.74    0.18
  -1   6   5    4.98    0.22
  -1   6   5    5.00    0.21
   0  -6   5   12.46    0.32
   0  -6  -5   12.25    0.30
   0   6   5   12.26    0.36
   0   6  -5   12.52    0.36
   0   6  -5   12.33    0.36
   1  -6   5    7.83    0.27
  -1   6  -5    7.83    0.26
  -1   6  -5    8.19    0.31
   1   6   5    7.68    0.27
   2  -6   5    7.66    0.30
   2   6   5    8.28    0.28
  -2   6  -5    7.60    0.33
   3  -6   5    6.88    0.32
   3   6   5    6.28    0.27
   4  -6   5   12.42    0.48
   4   6   5   12.25    0.32
   4   6   5   12.64    0.43
   5  -6   5    1.57    0.24
   5   6   5    1.38    0.18
   6  -6   5    0.02    0.10
   6   6   5   -0.03    0.07
   6  -7  -5    0.18    0.13
   6   7  -5   -0.02    0.08
  -5  -7   5    0.12    0.09
  -5   7   5    0.08    0.11
  -5   7   5    0.14    0.11
   5   7  -5    0.07    0.10
  -4  -7   5    0.24    0.09
   4   7  -5    0.19    0.05
   4   7  -5    0.20    0.10
  -4   7   5    0.26    0.11
  -4   7   5    0.51    0.14
  -3  -7   5    1.67    0.16
   3   7  -5    1.65    0.19
  -3   7   5    1.96    0.22
  -3   7   5    1.26    0.18
   3   7  -5    1.42    0.10
  -2  -7   5    4.30    0.19
   2  -7  -5    4.22    0.24
  -2   7   5    4.17    0.24
  -2   7   5    4.10    0.24
   2   7  -5    4.61    0.25
   2   7  -5    4.17    0.17
  -2   7   5    4.08    0.12
   1  -7  -5    0.00    0.04
  -1  -7   5    0.09    0.04
  -1   7   5    0.03    0.04
  -1   7   5    0.00    0.03
   1   7  -5    0.02    0.04
   1   7  -5    0.18    0.07
   0  -7  -5    3.89    0.15
   0  -7   5    3.98    0.17
   0   7  -5    4.07    0.20
   0   7   5    4.11    0.21
   0   7   5    4.36    0.21
   0   7  -5    3.81    0.20
   1  -7   5   10.55    0.33
  -1   7  -5   11.00    0.39
   1   7   5   10.33    0.34
  -1   7  -5   10.71    0.33
   2  -7   5    3.06    0.20
  -2   7  -5    2.57    0.24
   2   7   5    2.77    0.16
   3  -7   5    0.16    0.09
  -3   7  -5    0.14    0.08
   3   7   5    0.04    0.06
   4  -7   5   18.59    0.62
   4   7   5   18.64    0.55
   5  -7   5    4.73    0.34
   5   7   5    4.77    0.28
   6  -7   5   -0.07    0.08
   6   7   5   -0.03    0.07
   6   7   5   -0.19    0.08
   5  -8  -5    0.19    0.13
  -5  -8   5    0.39    0.12
  -5   8   5    0.15    0.13
   5   8  -5    0.22    0.12
   4  -8  -5    0.43    0.13
  -4  -8   5    0.40    0.11
   4   8  -5    0.46    0.08
  -4   8   5    0.31    0.13
   4   8  -5    0.28    0.12
  -3  -8   5    0.49    0.10
   3  -8  -5    0.54    0.13
   3   8  -5    0.69    0.14
  -3   8   5    0.44    0.13
   3   8  -5    0.68    0.09
  -2  -8   5    0.05    0.04
   2  -8  -5    0.06    0.07
   2   8  -5    0.05    0.05
  -2   8   5    0.02    0.03
  -2   8   5   -0.04    0.05
   2   8  -5   -0.02    0.06
   1  -8  -5    1.61    0.15
  -1  -8   5    1.68    0.12
  -1   8   5    1.65    0.18
  -1   8   5    1.62    0.12
   1   8  -5    1.64    0.15
   1   8  -5    1.63    0.17
   0  -8   5    0.00    0.04
   0  -8  -5    0.02    0.03
   0   8  -5    0.09    0.05
   0   8   5   -0.03    0.05
   0   8  -5   -0.06    0.04
   0   8   5    0.00    0.04
  -1  -8  -5    0.36    0.03
   1  -8   5    0.25    0.07
   1   8   5    0.40    0.09
  -1   8  -5    0.37    0.08
  -1   8  -5    0.43    0.11
   1   8   5    0.32    0.09
   2  -8   5    0.02    0.06
   2   8   5    0.01    0.05
  -2   8  -5    0.03    0.06
   2   8   5    0.01    0.05
   3  -8   5    0.19    0.09
   3   8   5    0.04    0.06
  -3   8  -5    0.11    0.10
   4  -8   5    0.34    0.11
   4   8   5    0.12    0.09
   4   8   5    0.16    0.09
   5  -8   5    0.33    0.14
   5   8   5    0.54    0.13
   5   8   5    0.51    0.16
   5  -9  -5    0.08    0.11
   5   9  -5   -0.04    0.08
  -5   9   5   -0.04    0.08
   4  -9  -5    0.57    0.16
  -4  -9   5    0.43    0.11
   4   9  -5    0.16    0.09
  -4   9   5    0.44    0.14
   3  -9  -5    6.00    0.34
  -3  -9   5    6.50    0.28
  -3   9   5    5.75    0.36
   3   9  -5    6.35    0.35
   3   9  -5    6.25    0.25
  -2  -9   5    0.02    0.04
   2  -9  -5   -0.02    0.06
  -2   9   5    0.07    0.04
   2   9  -5    0.13    0.08
  -2   9   5    0.20    0.10
   2   9  -5    0.10    0.06
   1  -9  -5    1.37    0.15
  -1  -9   5    1.08    0.11
   1   9  -5    1.09    0.16
   1   9  -5    1.21    0.14
  -1   9   5    1.15    0.12
  -1   9   5    1.11    0.17
   0  -9  -5    4.54    0.18
   0  -9   5    4.87    0.21
   0   9  -5    5.05    0.27
   0   9   5    4.25    0.24
   0   9  -5    4.62    0.25
   0   9   5    4.99    0.26
  -1  -9  -5    0.01    0.02
   1  -9   5   -0.05    0.05
  -1   9  -5   -0.05    0.05
   1   9   5   -0.03    0.04
   1   9   5   -0.04    0.05
  -1   9  -5    0.01    0.05
   2  -9   5    0.31    0.09
  -2   9  -5    0.47    0.13
   2   9   5    0.30    0.10
   2   9   5    0.31    0.09
   3  -9   5    0.11    0.09
   3   9   5    0.28    0.09
   3   9   5    0.22    0.10
  -3   9  -5    0.23    0.12
   4  -9   5    0.01    0.09
   4   9   5    0.15    0.08
   4   9   5    0.03    0.09
   5  -9   5    0.20    0.13
   5   9   5    0.23    0.12
   5   9   5    0.16    0.09
   4 -10  -5    0.05    0.10
  -4  10   5    0.16    0.11
   4  10  -5    0.05    0.10
  -3 -10   5    0.29    0.09
   3 -10  -5    0.22    0.11
   3  10  -5    0.32    0.12
  -3  10   5    0.18    0.10
   3  10  -5    0.25    0.08
  -2 -10   5    0.53    0.10
   2 -10  -5    0.50    0.12
   2  10  -5    0.40    0.10
  -2  10   5    0.36    0.12
   2  10  -5    0.41    0.12
  -1 -10   5    2.01    0.16
   1 -10  -5    1.79    0.17
  -1  10   5    1.80    0.16
  -1  10   5    1.57    0.21
   1  10  -5    1.99    0.22
   1  10  -5    1.92    0.19
   0 -10  -5   18.39    0.44
   0 -10   5   19.83    0.51
   0  10   5   18.90    0.57
   0  10  -5   19.17    0.58
   0  10   5   19.55    0.61
   0  10  -5   19.68    0.61
   1 -10   5    0.00    0.05
  -1  10  -5   -0.02    0.05
   1  10   5    0.11    0.08
   1  10   5    0.01    0.06
  -1  10  -5    0.07    0.09
   2 -10   5    1.44    0.18
   2  10   5    1.23    0.19
   2  10   5    1.33    0.16
  -2  10  -5    1.66    0.24
   3 -10   5    0.43    0.12
   3  10   5    0.16    0.10
   3  10   5    0.22    0.09
  -3  10  -5    0.25    0.13
   4 -10   5   -0.07    0.07
   4  10   5    0.05    0.09
   4  10   5   -0.01    0.07
   4 -11  -5    0.04    0.10
  -4  11   5    0.08    0.10
   4  11  -5   -0.04    0.08
   3 -11  -5    0.09    0.10
  -3  11   5    0.14    0.11
   3  11  -5    0.04    0.10
   2 -11  -5    0.38    0.11
  -2 -11   5    0.53    0.11
   2  11  -5    0.42    0.11
  -2  11   5    0.11    0.11
   2  11  -5    0.31    0.12
  -1 -11   5    0.26    0.07
   1 -11  -5    0.20    0.07
   1  11  -5    0.17    0.09
  -1  11   5    0.36    0.09
   1  11  -5    0.36    0.11
  -1  11   5    0.35    0.12
   0 -11   5    9.55    0.33
   0  11   5    9.72    0.39
   0  11  -5    9.21    0.39
   0  11   5    9.84    0.43
   0  11  -5    9.43    0.42
   1 -11   5    0.07    0.06
   1  11   5    0.06    0.07
  -1  11  -5   -0.15    0.07
  -1  11  -5   -0.04    0.07
   1  11   5    0.04    0.07
   2 -11   5    0.17    0.09
   2  11   5    0.02    0.08
   2  11   5    0.07    0.09
  -2  11  -5    0.09    0.11
   3 -11   5    0.08    0.08
  -3  11  -5   -0.06    0.08
   3  11   5    0.02    0.07
   3  11   5    0.00    0.07
   4 -11   5    0.42    0.14
   4  11   5    0.36    0.14
   4  11   5    0.50    0.12
   3 -12  -5   -0.06    0.08
   3  12  -5    0.05    0.09
  -3  12   5    0.14    0.13
   2 -12  -5    1.23    0.17
   2  12  -5    1.03    0.16
   2  12  -5    0.77    0.17
  -2  12   5    1.42    0.24
  -1 -12   5    1.27    0.15
  -1  12   5    1.16    0.20
   1  12  -5    1.55    0.21
   1  12  -5    0.92    0.17
   0 -12   5   -0.06    0.06
   0  12   5    0.08    0.07
   0  12   5    0.11    0.10
   0  12  -5   -0.15    0.06
   0  12  -5   -0.08    0.09
   1 -12   5    0.05    0.06
   1  12   5    0.18    0.09
  -1  12  -5   -0.07    0.06
   1  12   5    0.21    0.10
  -1  12  -5    0.18    0.11
   2 -12   5    0.44    0.12
   2  12   5    0.20    0.11
  -2  12  -5    0.43    0.15
   2  12   5    0.51    0.13
   3 -12   5    0.52    0.14
   3  12   5    0.53    0.16
   3  12   5    0.50    0.13
  -3  12  -5    0.50    0.18
  -2  13   5    1.52    0.26
   1  13  -5   -0.11    0.08
  -1  13   5    0.07    0.10
   1  13  -5    0.01    0.09
   0 -13   5    0.02    0.07
   0  13   5   -0.09    0.07
   0  13  -5    0.00    0.08
   0  13  -5    0.01    0.10
   0  13   5    0.05    0.07
   1 -13   5    0.06    0.07
   1  13   5    0.13    0.10
  -1  13  -5    0.04    0.08
   1  13   5    0.04    0.08
  -1  13  -5   -0.04    0.08
  -7   0   6    1.89    0.29
  -6   0   6   16.64    0.65
   6   0  -6   17.61    0.53
   5   0  -6    1.10    0.14
  -5   0   6    1.45    0.21
  -4   0   6   -0.05    0.06
   4   0  -6   -0.04    0.03
   3   0  -6    1.01    0.09
  -3   0   6    1.09    0.14
  -2   0   6    5.44    0.17
  -2   0   6    5.88    0.23
   2   0  -6    5.46    0.17
  -1   0   6  104.16    1.87
   1   0  -6  105.36    1.87
  -1   0   6  104.66    1.93
   1   0  -6  105.81    1.83
   0   0  -6   18.62    0.40
   0   0   6   18.75    0.39
   0   0   6   18.62    0.37
   1   0   6   80.72    1.42
   2   0   6    4.38    0.17
   3   0   6    1.09    0.12
   4   0   6    2.57    0.18
   5   0   6    0.82    0.14
   6   0   6    1.14    0.19
   7   0   6    0.13    0.11
  -7  -1   6    0.10    0.13
   7   1  -6    0.10    0.09
  -7   1   6   -0.05    0.11
  -6  -1   6    2.77    0.33
   6  -1  -6    2.48    0.21
  -6   1   6    3.00    0.34
   6   1  -6    2.67    0.25
   5  -1  -6    0.32    0.07
  -5  -1   6    0.42    0.12
   5   1  -6    0.31    0.09
  -5   1   6    0.22    0.11
   4  -1  -6   -0.01    0.03
  -4  -1   6   -0.04    0.05
  -4   1   6   -0.01    0.06
   4   1  -6   -0.02    0.03
   3  -1  -6    1.92    0.10
  -3  -1   6    1.75    0.17
  -3   1   6    1.82    0.18
  -3   1   6    1.70    0.13
   3   1  -6    1.71    0.12
   2  -1  -6    6.15    0.16
  -2  -1   6    6.10    0.23
  -2   1   6    6.31    0.20
  -2   1   6    6.03    0.17
   2   1  -6    6.03    0.15
  -2   1   6    5.88    0.24
   2   1  -6    6.26    0.20
  -1  -1   6  363.10    6.60
  -1  -1   6  361.32    6.35
  -1   1   6  357.99    6.59
  -1   1   6  361.59    6.49
   1   1  -6  375.99    6.36
  -1   1   6  365.81    6.30
   1   1  -6  375.50    6.70
   0  -1   6   25.97    0.50
   0  -1  -6   25.55    0.49
   0   1   6   25.98    0.52
   0   1   6   25.84    0.50
  -1  -1  -6    0.86    0.05
   1  -1   6    1.02    0.08
   1   1   6    0.92    0.05
   1   1   6    0.74    0.08
   2  -1   6    7.21    0.23
   2   1   6    7.09    0.21
   3  -1   6    7.56    0.28
   3   1   6    7.02    0.25
   4  -1   6    0.62    0.12
   4   1   6    0.59    0.11
   5  -1   6    0.53    0.13
   5   1   6    0.61    0.13
   6  -1   6    0.81    0.17
   6   1   6    1.20    0.19
   7  -1   6   -0.13    0.09
   7   1   6    0.08    0.11
  -7  -2   6   -0.07    0.10
  -7   2   6    0.20    0.15
   7   2  -6    0.03    0.08
  -6  -2   6    9.27    0.47
   6   2  -6    8.72    0.39
  -6   2   6    8.00    0.47
  -5  -2   6    0.28    0.12
   5  -2  -6    0.21    0.06
  -5   2   6    0.15    0.10
   5   2  -6    0.19    0.08
  -4  -2   6   -0.05    0.04
   4  -2  -6    0.01    0.03
  -4   2   6   -0.01    0.04
  -4   2   6    0.00    0.07
   4   2  -6   -0.04    0.04
  -3  -2   6    5.98    0.26
   3  -2  -6    5.85    0.16
  -3   2   6    5.67    0.24
  -3   2   6    5.35    0.27
  -2  -2   6    0.21    0.06
  -2   2   6    0.18    0.05
   2   2  -6    0.16    0.05
   2   2  -6    0.17    0.02
  -2   2   6    0.16    0.06
   2   2  -6    0.20    0.02
  -2   2   6    0.14    0.03
  -1  -2   6  390.86    6.77
   1   2  -6  387.34    7.09
  -1   2   6  390.11    7.09
  -1   2   6  385.58    6.82
   0  -2   6   25.67    0.52
   0  -2  -6   26.00    0.49
   0  -2   6   25.99    0.52
   0   2   6   26.33    0.51
   0   2  -6   25.91    0.55
   0   2   6   26.03    0.53
  -1  -2  -6   43.31    0.79
   1  -2   6   44.71    0.85
   1   2   6   45.27    0.89
   1   2   6   44.80    0.78
   2  -2   6    0.20    0.05
   2   2   6    0.19    0.06
   2   2   6    0.28    0.04
   3  -2   6    4.32    0.22
   3   2   6    4.54    0.23
   3   2   6    4.59    0.19
   4  -2   6    0.37    0.10
   4   2   6    0.46    0.11
   4   2   6    0.53    0.10
   5  -2   6    0.10    0.08
   5   2   6    0.11    0.08
   5   2   6    0.01    0.09
   6  -2   6    2.49    0.27
   6   2   6    2.35    0.24
   6   2   6    2.16    0.26
  -6  -3   6    2.27    0.28
   6   3  -6    2.03    0.23
   6   3  -6    1.74    0.19
  -6   3   6    1.81    0.26
  -5  -3   6    0.12    0.09
   5  -3  -6    0.04    0.03
   5   3  -6   -0.10    0.06
   5   3  -6    0.04    0.05
  -5   3   6    0.07    0.09
   4  -3  -6    1.29    0.07
  -4  -3   6    1.42    0.18
   4   3  -6    1.18    0.15
  -4   3   6    1.43    0.20
  -4   3   6    1.37    0.17
   4   3  -6    1.41    0.11
  -3  -3   6   20.58    0.55
   3   3  -6   21.38    0.56
   3   3  -6   20.26    0.43
  -3   3   6   20.03    0.55
  -3   3   6   20.85    0.60
  -2  -3   6    2.56    0.14
   2   3  -6    2.50    0.15
  -2   3   6    2.66    0.17
   2   3  -6    2.30    0.06
  -2   3   6    2.28    0.14
  -1  -3   6   41.76    0.74
  -1  -3   6   40.70    0.80
   1   3  -6   42.84    0.86
  -1   3   6   41.45    0.84
   1   3  -6   41.27    0.76
  -1   3   6   42.56    0.84
   0  -3  -6   68.79    1.21
   0  -3   6   67.60    1.24
   0   3   6   68.76    1.23
   0   3  -6   68.32    1.29
   0   3   6   68.87    1.28
   1  -3   6   25.35    0.55
   1   3   6   25.50    0.56
   1   3   6   25.13    0.45
   2  -3   6    0.31    0.06
   2   3   6    0.33    0.05
   2   3   6    0.33    0.07
   2   3   6    0.30    0.04
   3  -3   6    2.34    0.17
   3   3   6    2.54    0.17
   3   3   6    2.62    0.13
   4  -3   6    0.89    0.14
   4   3   6    0.75    0.11
   4   3   6    0.86    0.14
   5  -3   6    0.69    0.15
   5   3   6    0.90    0.16
   5   3   6    0.70    0.12
   6  -3   6    1.35    0.22
   6   3   6    1.93    0.21
   6   3   6    1.46    0.22
  -6  -4   6    1.38    0.22
  -6   4   6    1.40    0.24
   6   4  -6    1.20    0.19
  -5  -4   6    0.23    0.11
  -5   4   6    0.23    0.11
   5   4  -6    0.18    0.06
   5   4  -6    0.22    0.10
  -4  -4   6    1.48    0.18
   4   4  -6    1.32    0.09
  -4   4   6    1.13    0.18
  -4   4   6    1.30    0.18
   4   4  -6    1.22    0.16
  -3  -4   6    0.57    0.10
  -3   4   6    0.33    0.09
   3   4  -6    0.49    0.05
   3   4  -6    0.43    0.09
  -3   4   6    0.36    0.11
  -2  -4   6   14.80    0.39
   2   4  -6   14.55    0.42
  -2   4   6   14.97    0.45
   2   4  -6   14.43    0.29
  -2   4   6   14.93    0.42
  -1  -4   6    4.94    0.13
  -1  -4   6    4.97    0.17
   1   4  -6    4.93    0.20
  -1   4   6    5.22    0.20
   1   4  -6    4.69    0.14
  -1   4   6    4.86    0.20
   0  -4   6    0.94    0.08
   0  -4  -6    0.84    0.06
   0   4   6    0.92    0.07
   0   4  -6    0.87    0.09
   0   4  -6    0.95    0.09
   0   4   6    0.97    0.09
   1  -4   6   50.31    0.99
  -1   4  -6   50.51    1.06
   1   4   6   51.93    1.02
   2  -4   6    0.24    0.06
   2   4   6    0.31    0.02
   2   4   6    0.35    0.07
   2   4   6    0.26    0.03
   3  -4   6    0.13    0.07
   3   4   6    0.07    0.06
   3   4   6    0.21    0.05
   4  -4   6    2.60    0.25
   4   4   6    2.17    0.15
   4   4   6    2.74    0.24
   5  -4   6    2.21    0.25
   5   4   6    2.13    0.19
   5   4   6    2.16    0.23
   6  -4   6    0.41    0.13
   6   4   6    0.63    0.13
   6   4   6    0.50    0.14
  -6  -5   6    1.09    0.19
  -6   5   6    0.61    0.18
   6   5  -6    1.45    0.22
  -5  -5   6   -0.01    0.07
   5   5  -6    0.03    0.05
  -5   5   6   -0.04    0.08
  -5   5   6    0.00    0.08
   5   5  -6    0.06    0.07
  -4  -5   6    1.96    0.21
  -4   5   6    1.79    0.21
   4   5  -6    1.74    0.10
   4   5  -6    1.64    0.19
  -4   5   6    2.23    0.25
  -3  -5   6    0.79    0.11
  -3   5   6    0.86    0.14
   3   5  -6    0.77    0.06
  -3   5   6    0.93    0.15
   3   5  -6    0.56    0.10
  -2  -5   6    0.48    0.08
  -2   5   6    0.21    0.08
   2   5  -6    0.34    0.04
   2   5  -6    0.31    0.08
  -2   5   6    0.17    0.07
  -1  -5   6    8.73    0.25
  -1   5   6    8.45    0.29
  -1   5   6    8.72    0.28
   1   5  -6    8.63    0.29
   1   5  -6    8.45    0.23
   0  -5   6   13.39    0.33
   0   5   6   13.22    0.31
   0   5  -6   12.85    0.36
   0   5  -6   13.61    0.36
   0   5   6   13.28    0.36
   1  -5   6    7.84    0.26
   1   5   6    7.52    0.25
  -1   5  -6    7.78    0.26
  -1   5  -6    7.72    0.29
   2  -5   6    0.30    0.08
   2   5   6    0.45    0.08
   3  -5   6    0.09    0.07
   3   5   6    0.15    0.03
   3   5   6    0.15    0.03
   3   5   6    0.12    0.06
   4  -5   6   12.68    0.48
   4   5   6   12.52    0.34
   4   5   6   12.05    0.43
   5  -5   6    0.07    0.09
   5   5   6    0.10    0.07
   5   5   6    0.09    0.07
   6  -5   6   -0.04    0.10
   6   5   6    0.15    0.10
  -6  -6   6    0.11    0.09
   6   6  -6    0.06    0.09
  -6   6   6    0.00    0.12
  -5  -6   6    0.03    0.08
   5   6  -6    0.02    0.07
  -5   6   6   -0.03    0.06
  -5   6   6    0.01    0.09
  -4  -6   6    0.04    0.06
  -4   6   6    0.09    0.08
  -4   6   6   -0.02    0.07
   4   6  -6    0.05    0.03
   4   6  -6    0.00    0.05
  -3  -6   6    0.36    0.09
   3   6  -6    0.29    0.05
  -3   6   6    0.09    0.07
   3   6  -6    0.20    0.08
  -3   6   6    0.25    0.10
  -2  -6   6    0.45    0.08
  -2   6   6    0.46    0.10
  -2   6   6    0.46    0.03
   2   6  -6    0.30    0.08
  -2   6   6    0.22    0.08
   2   6  -6    0.59    0.07
  -1  -6   6    0.47    0.07
  -1   6   6    0.51    0.09
  -1   6   6    0.62    0.09
   1   6  -6    0.43    0.08
  -1   6   6    0.56    0.07
   1   6  -6    0.51    0.07
   0  -6   6    0.01    0.04
   0  -6  -6   -0.03    0.03
   0   6   6    0.13    0.05
   0   6  -6   -0.01    0.03
   0   6  -6    0.23    0.06
   1  -6   6    3.14    0.17
  -1   6  -6    3.24    0.17
   1   6   6    3.20    0.17
  -1   6  -6    3.47    0.20
   2  -6   6    1.67    0.16
  -2   6  -6    1.24    0.16
   2   6   6    1.55    0.14
   3  -6   6    0.65    0.12
   3   6   6    0.73    0.12
   4  -6   6    3.81    0.27
   4   6   6    3.76    0.15
   4   6   6    3.95    0.24
   5  -6   6    3.87    0.34
   5   6   6    3.15    0.27
   6  -6   6    0.47    0.15
   6   6   6    0.27    0.11
   6  -7  -6   -0.03    0.11
  -6  -7   6   -0.03    0.08
   6   7  -6    0.16    0.11
  -6   7   6    0.08    0.12
  -5  -7   6    0.23    0.11
  -5   7   6    0.24    0.14
   5   7  -6    0.27    0.11
  -5   7   6    0.42    0.15
  -4  -7   6    1.33    0.17
  -4   7   6    1.33    0.21
   4   7  -6    1.40    0.10
  -4   7   6    1.18    0.20
   4   7  -6    1.41    0.20
  -3  -7   6    1.61    0.16
  -3   7   6    1.59    0.21
  -3   7   6    1.52    0.20
   3   7  -6    1.79    0.20
   3   7  -6    1.43    0.10
  -2  -7   6    0.00    0.04
  -2   7   6    0.01    0.05
   2   7  -6   -0.05    0.04
   2   7  -6    0.00    0.03
  -2   7   6    0.06    0.02
  -2   7   6   -0.01    0.06
   1  -7  -6    0.05    0.05
  -1  -7   6    0.13    0.05
   1   7  -6    0.10    0.06
  -1   7   6    0.10    0.06
  -1   7   6    0.12    0.04
   1   7  -6    0.12    0.05
   0  -7  -6   31.40    0.64
   0  -7   6   33.00    0.68
   0   7   6   30.03    0.73
   0   7  -6   30.94    0.73
   0   7  -6   31.73    0.74
   1  -7   6    0.04    0.05
  -1   7  -6    0.01    0.04
   1   7   6    0.03    0.04
  -1   7  -6    0.09    0.05
   2  -7   6    1.32    0.16
   2   7   6    1.09    0.12
  -2   7  -6    1.36    0.17
   3  -7   6    4.58    0.27
   3   7   6    4.42    0.24
   4  -7   6    0.70    0.15
   4   7   6    0.90    0.14
   5  -7   6    1.66    0.24
   5   7   6    1.95    0.21
  -5  -8   6    0.04    0.08
   5  -8  -6   -0.10    0.07
  -5   8   6    0.13    0.10
   5   8  -6    0.13    0.09
   4  -8  -6    0.61    0.16
  -4  -8   6    0.45    0.12
  -4   8   6    0.27    0.12
   4   8  -6    0.18    0.10
  -4   8   6    0.28    0.15
  -3  -8   6    2.58    0.18
   3  -8  -6    2.91    0.28
   3   8  -6    2.56    0.25
  -3   8   6    2.75    0.28
   3   8  -6    2.70    0.15
  -2  -8   6    0.51    0.09
   2  -8  -6    0.59    0.12
  -2   8   6    0.33    0.10
  -2   8   6    0.42    0.05
   2   8  -6    0.48    0.08
   2   8  -6    0.58    0.12
  -1  -8   6    0.05    0.04
   1  -8  -6    0.05    0.05
   1   8  -6    0.08    0.05
  -1   8   6    0.03    0.06
   1   8  -6    0.06    0.05
  -1   8   6    0.00    0.04
   0  -8  -6    0.79    0.08
   0  -8   6    0.89    0.11
   0   8   6    1.07    0.13
   0   8  -6    0.87    0.13
   0   8   6    0.72    0.12
   0   8  -6    0.68    0.11
   1  -8   6    1.97    0.17
   1   8   6    1.72    0.17
  -1   8  -6    1.51    0.18
  -1   8  -6    1.87    0.17
   2  -8   6    2.17    0.20
  -2   8  -6    2.64    0.26
   2   8   6    2.36    0.16
   3  -8   6    0.31    0.11
  -3   8  -6    0.45    0.13
   3   8   6    0.32    0.09
   4  -8   6   -0.11    0.08
   4   8   6    0.02    0.07
   5   8   6    2.67    0.25
   5  -9  -6    0.14    0.12
   5   9  -6    0.12    0.11
  -5   9   6    0.31    0.14
   4  -9  -6    0.44    0.15
  -4  -9   6    0.57    0.12
   4   9  -6    0.59    0.15
  -4   9   6    0.41    0.14
  -3  -9   6    0.42    0.10
   3  -9  -6    0.39    0.12
  -3   9   6    0.25    0.11
   3   9  -6    0.47    0.09
   3   9  -6    0.37    0.11
   2  -9  -6    1.63    0.18
  -2  -9   6    1.40    0.15
   2   9  -6    1.63    0.15
  -2   9   6    1.28    0.09
   2   9  -6    1.28    0.18
  -2   9   6    1.38    0.20
   1  -9  -6    0.09    0.07
  -1  -9   6    0.12    0.06
  -1   9   6    0.04    0.06
   1   9  -6    0.20    0.09
   1   9  -6    0.20    0.08
  -1   9   6    0.15    0.09
   0  -9   6   18.00    0.47
   0  -9  -6   17.05    0.41
   0   9   6   17.30    0.52
   0   9  -6   17.21    0.53
   0   9  -6   17.23    0.52
   0   9   6   17.90    0.55
   1  -9   6    0.22    0.08
  -1   9  -6    0.31    0.08
   1   9   6    0.35    0.09
  -1   9  -6    0.39    0.12
   1   9   6    0.29    0.09
   2  -9   6    0.13    0.08
   2   9   6   -0.01    0.07
  -2   9  -6    0.20    0.10
   2   9   6    0.17    0.07
   3  -9   6    0.23    0.10
   3   9   6    0.03    0.07
   3   9   6    0.03    0.06
  -3   9  -6    0.24    0.12
   4  -9   6   -0.02    0.09
   4   9   6    0.03    0.06
   4   9   6   -0.07    0.07
   5  -9   6    0.07    0.12
   5   9   6    0.00    0.07
   5   9   6    0.01    0.10
   4 -10  -6    1.55    0.23
  -4  10   6    1.71    0.26
   4  10  -6    1.60    0.22
   3 -10  -6   -0.04    0.08
  -3 -10   6    0.03    0.06
  -3  10   6    0.05    0.10
   3  10  -6    0.07    0.08
  -2 -10   6    1.05    0.13
   2 -10  -6    1.15    0.16
   2  10  -6    1.05    0.14
   2  10  -6    1.07    0.17
  -2  10   6    0.77    0.16
   1 -10  -6    1.23    0.14
  -1 -10   6    1.19    0.13
  -1  10   6    0.90    0.16
   1  10  -6    0.86    0.15
  -1  10   6    1.20    0.14
   1  10  -6    1.14    0.15
   0 -10  -6    0.09    0.05
   0  10  -6    0.34    0.10
   0  10   6    0.23    0.10
   0  10   6    0.15    0.08
   0  10  -6    0.21    0.10
   1 -10   6   -0.01    0.05
   1  10   6    0.05    0.07
   1  10   6    0.01    0.06
  -1  10  -6    0.00    0.08
  -1  10  -6   -0.06    0.05
   2 -10   6    0.45    0.11
   2  10   6    0.56    0.12
  -2  10  -6    0.30    0.12
   2  10   6    0.62    0.14
   3 -10   6    0.09    0.08
   3  10   6    0.18    0.08
   3  10   6    0.29    0.12
  -3  10  -6    0.03    0.08
   4 -10   6    0.16    0.11
   4  10   6    0.01    0.07
   4  10   6    0.11    0.10
   4 -11  -6    0.12    0.11
   4  11  -6    0.06    0.10
  -4  11   6   -0.05    0.08
   3 -11  -6   -0.07    0.07
  -3  11   6   -0.03    0.08
   3  11  -6   -0.08    0.07
  -2 -11   6    0.00    0.06
   2 -11  -6   -0.06    0.06
   2  11  -6    0.04    0.07
  -2  11   6    0.01    0.09
   2  11  -6   -0.03    0.08
   1 -11  -6    0.35    0.09
  -1 -11   6    0.08    0.06
  -1  11   6    0.19    0.07
  -1  11   6    0.19    0.10
   1  11  -6    0.08    0.08
   1  11  -6    0.18    0.10
   0 -11   6    3.75    0.21
   0  11  -6    3.48    0.26
   0  11  -6    3.32    0.24
   0  11   6    3.85    0.27
   0  11   6    3.94    0.25
   1 -11   6   -0.07    0.05
   1  11   6    0.00    0.06
  -1  11  -6   -0.15    0.07
  -1  11  -6   -0.09    0.06
   1  11   6    0.00    0.06
   2 -11   6    0.33    0.10
   2  11   6    0.26    0.11
  -2  11  -6    0.24    0.12
   2  11   6    0.35    0.11
   3 -11   6    0.77    0.15
   3  11   6    1.07    0.20
   3  11   6    0.92    0.15
  -3  11  -6    0.82    0.19
   4 -11   6    0.04    0.10
   3 -12  -6   -0.01    0.09
  -3  12   6    0.12    0.11
   3  12  -6    0.24    0.12
   2 -12  -6    1.08    0.16
   2  12  -6    0.98    0.19
  -2  12   6    1.20    0.22
   2  12  -6    1.38    0.18
  -1 -12   6   -0.06    0.05
  -1  12   6   -0.01    0.09
   1  12  -6    0.02    0.09
   1  12  -6    0.04    0.09
   0 -12   6    0.03    0.06
   0  12   6    0.16    0.08
   0  12   6    0.10    0.08
   0  12  -6    0.11    0.09
   0  12  -6    0.05    0.09
   1 -12   6    0.27    0.09
   1  12   6    0.27    0.11
   1  12   6    0.10    0.10
  -1  12  -6    0.37    0.11
  -1  12  -6    0.21    0.12
   2 -12   6    0.22    0.10
   2  12   6    0.20    0.10
  -2  12  -6    0.26    0.13
   2  12   6    0.12    0.10
   3 -12   6   -0.02    0.07
   3  12   6    0.00    0.09
  -3  12  -6   -0.05    0.10
   3  12   6    0.07    0.08
   1  13  -6    0.06    0.10
  -1  13   6    0.04    0.09
   1  13  -6    0.01    0.10
   0  13  -6    0.32    0.11
   0  13   6    0.55    0.12
   0  13   6    0.23    0.12
   0  13  -6    0.37    0.14
   1 -13   6    0.00    0.06
  -1  13  -6   -0.01    0.10
  -1  13  -6   -0.11    0.06
   1  13   6    0.03    0.10
   1  13   6    0.03    0.08
  -7   0   7    0.15    0.14
  -6   0   7    0.21    0.12
   6   0  -7   -0.05    0.07
  -5   0   7   -0.06    0.07
   5   0  -7   -0.03    0.04
  -4   0   7   -0.01    0.06
   4   0  -7   -0.02    0.03
  -3   0   7   -0.05    0.04
   3   0  -7    0.01    0.03
  -2   0   7    0.00    0.02
  -2   0   7    0.00    0.04
   2   0  -7   -0.01    0.02
   1   0  -7   -0.01    0.01
  -1   0   7    0.02    0.03
   1   0  -7   -0.01    0.02
  -1   0   7    0.01    0.01
   0   0   7    0.35    0.05
   1   0   7    0.03    0.02
   2   0   7   -0.01    0.03
   3   0   7    0.01    0.04
   4   0   7    0.06    0.05
   5   0   7   -0.03    0.07
   6   0   7   -0.06    0.07
  -7  -1   7    0.23    0.13
  -7   1   7    0.16    0.15
  -6  -1   7    5.02    0.37
   6  -1  -7    4.29    0.24
   6   1  -7    4.79    0.28
  -6   1   7    5.19    0.37
  -5  -1   7    0.82    0.17
   5  -1  -7    0.87    0.11
   5   1  -7    0.89    0.12
  -5   1   7    0.64    0.15
  -4  -1   7   -0.03    0.05
   4  -1  -7    0.05    0.03
  -4   1   7   -0.02    0.07
   4   1  -7   -0.04    0.03
   3  -1  -7    7.58    0.22
  -3  -1   7    8.47    0.32
  -3   1   7    7.81    0.32
   3   1  -7    7.57    0.26
  -3   1   7    7.92    0.27
   2  -1  -7    4.79    0.15
  -2  -1   7    4.76    0.21
   2   1  -7    4.91    0.12
  -2   1   7    5.17    0.18
   2   1  -7    4.82    0.18
  -2   1   7    5.15    0.22
  -1  -1   7   72.68    1.33
  -1  -1   7   70.65    1.28
  -1   1   7   70.60    1.34
   1   1  -7   72.26    1.34
  -1   1   7   74.08    1.31
   1   1  -7   72.52    1.27
   0  -1   7    6.35    0.18
   0   1   7    6.34    0.17
   0   1   7    6.51    0.18
   1  -1   7    3.11    0.12
   1   1   7    3.05    0.10
   1   1   7    2.84    0.14
   2  -1   7   73.30    1.36
   2   1   7   71.81    1.31
   2   1   7   71.49    1.44
   3  -1   7    0.04    0.05
   3   1   7    0.08    0.05
   4  -1   7   -0.02    0.06
   4   1   7   -0.02    0.05
   5  -1   7    0.70    0.15
   5   1   7    1.28    0.16
   6  -1   7    0.15    0.11
   6   1   7    0.15    0.09
  -7  -2   7   -0.05    0.10
  -7   2   7   -0.08    0.13
   7   2  -7   -0.09    0.07
  -6  -2   7    1.88    0.27
  -6   2   7    2.03    0.29
   6   2  -7    1.73    0.20
  -5  -2   7    1.28    0.19
   5  -2  -7    1.53    0.12
  -5   2   7    1.77    0.24
   5   2  -7    1.73    0.19
   4  -2  -7    1.13    0.08
  -4  -2   7    0.91    0.15
  -4   2   7    1.09    0.14
   4   2  -7    1.31    0.15
  -4   2   7    1.20    0.19
  -3  -2   7    0.38    0.09
   3  -2  -7    0.33    0.04
  -3   2   7    0.23    0.08
   3   2  -7    0.21    0.06
  -3   2   7    0.49    0.09
  -2  -2   7    0.79    0.10
  -2   2   7    0.92    0.10
   2   2  -7    0.86    0.09
  -2   2   7    0.84    0.05
  -2   2   7    0.80    0.11
  -1  -2   7    9.25    0.19
  -1  -2   7   11.03    0.28
  -1   2   7   11.23    0.30
  -1   2   7   10.63    0.27
   1   2  -7   10.54    0.29
   0  -2   7    5.96    0.17
   0   2  -7    6.03    0.20
   0   2   7    5.60    0.17
   0   2   7    6.23    0.19
   1  -2   7    3.87    0.15
  -1  -2  -7    3.68    0.11
   1   2   7    3.74    0.10
   1   2   7    3.94    0.16
   2  -2   7   17.74    0.45
   2   2   7   17.90    0.38
   2   2   7   18.03    0.48
   3  -2   7    3.79    0.21
   3   2   7    3.81    0.22
   3   2   7    3.95    0.17
   4  -2   7    5.09    0.27
   4   2   7    5.48    0.24
   4   2   7    5.52    0.29
   5  -2   7    0.01    0.07
   5   2   7   -0.12    0.06
   5   2   7   -0.01    0.06
   6  -2   7    0.21    0.12
   6   2   7    0.54    0.15
   6   2   7    0.27    0.10
  -6  -3   7    0.05    0.10
   6   3  -7    0.06    0.08
  -6   3   7    0.27    0.13
  -5  -3   7    2.24    0.26
   5   3  -7    1.77    0.20
   5   3  -7    2.17    0.15
  -5   3   7    2.21    0.27
  -4  -3   7    0.00    0.06
   4  -3  -7   -0.02    0.02
   4   3  -7   -0.01    0.05
  -4   3   7    0.05    0.05
  -4   3   7   -0.05    0.05
   4   3  -7    0.01    0.03
  -3  -3   7    0.99    0.13
   3   3  -7    0.97    0.06
  -3   3   7    1.16    0.14
   3   3  -7    1.26    0.14
   3   3  -7    0.98    0.06
  -3   3   7    0.88    0.14
  -2  -3   7    0.10    0.05
   2   3  -7    0.18    0.06
  -2   3   7    0.21    0.05
  -2   3   7    0.25    0.07
  -1  -3   7   31.12    0.63
  -1   3   7   30.51    0.66
  -1   3   7   30.94    0.65
   1   3  -7   30.15    0.66
   0  -3   7   35.37    0.68
   0   3   7   34.10    0.66
   0   3   7   33.66    0.70
   0   3  -7   34.64    0.72
   1  -3   7    0.28    0.05
  -1  -3  -7    0.26    0.03
   1   3   7    0.19    0.03
   1   3   7    0.34    0.06
   2  -3   7    2.55    0.15
   2   3   7    2.40    0.15
   2   3   7    2.63    0.09
   2   3   7    2.46    0.10
   3  -3   7    0.05    0.05
   3   3   7    0.10    0.06
   3   3   7    0.00    0.03
   4  -3   7    0.85    0.14
   4   3   7    0.55    0.09
   4   3   7    0.58    0.12
   5  -3   7    0.14    0.10
   5   3   7    0.06    0.07
   5   3   7    0.07    0.07
   6  -3   7    0.84    0.19
   6   3   7    0.64    0.14
   6   3   7    0.78    0.18
  -6  -4   7    0.68    0.17
   6   4  -7    0.45    0.13
  -6   4   7    0.75    0.19
  -5  -4   7    0.39    0.12
   5   4  -7    0.41    0.12
  -5   4   7    0.42    0.13
   5   4  -7    0.62    0.09
  -5   4   7    0.57    0.15
  -4  -4   7    0.06    0.07
  -4   4   7    0.26    0.09
   4   4  -7    0.10    0.07
   4   4  -7    0.12    0.04
  -4   4   7    0.16    0.10
  -3  -4   7    0.25    0.08
   3   4  -7    0.29    0.08
  -3   4   7    0.16    0.07
  -3   4   7    0.23    0.08
   3   4  -7    0.16    0.03
  -2  -4   7    2.13    0.13
   2   4  -7    2.17    0.07
   2   4  -7    2.46    0.16
  -2   4   7    1.92    0.14
  -2   4   7    2.72    0.22
  -1  -4   7    1.02    0.05
  -1  -4   7    1.12    0.10
   1   4  -7    0.99    0.06
  -1   4   7    1.01    0.11
   1   4  -7    0.97    0.10
  -1   4   7    0.98    0.11
   0  -4   7   27.95    0.58
   0   4   7   27.65    0.56
   0   4   7   28.52    0.61
   0   4  -7   28.62    0.63
   0   4  -7   27.84    0.61
   1  -4   7   35.18    0.74
   1   4   7   36.29    0.76
   2  -4   7    0.17    0.06
   2   4   7    0.13    0.02
   2   4   7    0.13    0.02
   2   4   7    0.11    0.05
   3  -4   7    4.21    0.23
   3   4   7    4.29    0.22
   3   4   7    4.31    0.14
   4  -4   7    0.68    0.14
   4   4   7    1.02    0.11
   4   4   7    0.82    0.14
   5  -4   7    0.71    0.16
   5   4   7    1.03    0.18
   5   4   7    0.76    0.12
   6  -4   7   -0.12    0.08
   6   4   7   -0.11    0.06
   6   4   7   -0.09    0.07
  -6  -5   7    0.09    0.09
   6   5  -7    0.04    0.08
  -6   5   7    0.07    0.10
  -5  -5   7    1.50    0.21
  -5   5   7    1.90    0.25
  -5   5   7    1.52    0.23
   5   5  -7    1.97    0.23
  -4  -5   7    0.51    0.12
   4   5  -7    0.65    0.12
  -4   5   7    0.79    0.15
  -4   5   7    0.74    0.15
   4   5  -7    0.65    0.06
  -3  -5   7   -0.03    0.04
   3   5  -7   -0.01    0.02
  -3   5   7    0.06    0.07
  -3   5   7   -0.07    0.05
   3   5  -7   -0.02    0.04
  -2  -5   7    0.14    0.03
  -2  -5   7    0.09    0.04
  -2   5   7    0.09    0.05
   2   5  -7    0.06    0.05
  -2   5   7   -0.09    0.05
   2   5  -7    0.09    0.03
  -1  -5   7    1.74    0.11
  -1   5   7    1.63    0.14
   1   5  -7    1.71    0.15
   1   5  -7    1.77    0.10
  -1   5   7    1.66    0.12
   0  -5   7    3.12    0.14
   0   5   7    3.33    0.13
   0   5   7    3.33    0.16
   0   5  -7    3.17    0.16
   0   5  -7    3.31    0.16
   1  -5   7    2.63    0.15
  -1   5  -7    2.61    0.17
   1   5   7    2.33    0.14
  -1   5  -7    2.25    0.14
   2  -5   7    2.89    0.17
   2   5   7    3.18    0.17
   3  -5   7    0.05    0.06
   3   5   7    0.05    0.02
   3   5   7    0.01    0.02
   3   5   7   -0.01    0.05
   4  -5   7    0.21    0.10
   4   5   7    0.06    0.05
   4   5   7    0.20    0.09
   5  -5   7    0.32    0.13
   5   5   7    0.75    0.11
   5   5   7    0.42    0.12
   6  -5   7    0.06    0.11
   6   5   7    0.08    0.08
  -6  -6   7    0.13    0.10
  -6   6   7    0.06    0.12
   6   6  -7    0.04    0.08
  -5  -6   7    0.37    0.12
  -5   6   7    0.48    0.16
  -5   6   7    0.32    0.13
   5   6  -7    0.55    0.13
  -4  -6   7   -0.07    0.05
  -4   6   7    0.04    0.09
   4   6  -7    0.00    0.03
   4   6  -7    0.01    0.07
  -4   6   7    0.01    0.07
  -3  -6   7    0.34    0.09
   3   6  -7    0.30    0.05
  -3   6   7    0.27    0.09
  -3   6   7    0.33    0.11
   3   6  -7    0.36    0.09
  -2  -6   7    0.03    0.04
  -2   6   7    0.05    0.06
   2   6  -7    0.02    0.05
   2   6  -7    0.04    0.03
  -2   6   7    0.04    0.02
  -2   6   7   -0.02    0.04
  -1  -6   7    0.11    0.04
  -1   6   7    0.06    0.05
  -1   6   7    0.07    0.05
   1   6  -7    0.16    0.06
   0  -6   7    4.44    0.18
   0   6  -7    4.83    0.21
   0   6   7    4.61    0.21
   0   6  -7    4.86    0.22
   1  -6   7   34.74    0.76
   1   6   7   34.18    0.77
  -1   6  -7   35.83    0.83
  -1   6  -7   35.51    0.78
   2  -6   7    0.87    0.12
   2   6   7    1.14    0.13
   3  -6   7    5.40    0.28
   3   6   7    5.35    0.26
   4  -6   7    5.90    0.33
   4   6   7    6.45    0.32
   5  -6   7    2.45    0.27
   5   6   7    2.41    0.25
   6  -6   7    0.10    0.11
   6   6   7    0.12    0.10
  -6  -7   7    0.43    0.14
  -6   7   7    0.32    0.16
   6   7  -7    0.50    0.14
  -5  -7   7   -0.01    0.07
  -5   7   7    0.17    0.12
  -5   7   7    0.10    0.10
   5   7  -7   -0.05    0.06
  -4  -7   7    2.79    0.25
  -4   7   7    2.38    0.27
  -4   7   7    2.68    0.29
   4   7  -7    2.72    0.27
  -3  -7   7    3.01    0.19
   3   7  -7    2.84    0.13
  -3   7   7    3.26    0.29
   3   7  -7    2.96    0.22
  -3   7   7    3.32    0.29
  -2  -7   7    0.57    0.09
   2   7  -7    0.36    0.09
   2   7  -7    0.46    0.07
  -2   7   7    0.15    0.07
  -2   7   7    0.42    0.04
  -2   7   7    0.39    0.10
  -1  -7   7    1.43    0.10
  -1   7   7    1.43    0.11
  -1   7   7    1.34    0.15
   1   7  -7    1.71    0.17
   1   7  -7    1.79    0.12
  -1   7   7    1.49    0.15
   0  -7  -7    1.52    0.11
   0  -7   7    1.87    0.13
   0   7  -7    1.58    0.15
   0   7   7    1.61    0.16
   0   7  -7    1.54    0.15
   1  -7   7    0.43    0.09
   1   7   7    0.29    0.07
  -1   7  -7    0.34    0.09
  -1   7  -7    0.30    0.07
   2  -7   7    1.27    0.15
   2   7   7    1.20    0.14
  -2   7  -7    1.11    0.16
   3  -7   7    1.57    0.19
   3   7   7    1.54    0.17
   4  -7   7    0.10    0.09
   4   7   7    0.07    0.08
   5  -7   7    2.30    0.28
   5   7   7    2.14    0.23
  -5  -8   7   -0.09    0.07
  -5   8   7   -0.09    0.09
  -5   8   7   -0.03    0.09
   5   8  -7    0.08    0.10
  -4  -8   7    2.56    0.24
  -4   8   7    2.46    0.28
  -4   8   7    2.91    0.31
   4   8  -7    2.03    0.24
  -3  -8   7    0.16    0.07
  -3   8   7    0.16    0.10
  -3   8   7    0.23    0.10
   3   8  -7    0.19    0.05
   3   8  -7    0.23    0.10
   2  -8  -7    0.29    0.09
  -2  -8   7    0.20    0.07
  -2   8   7    0.15    0.08
  -2   8   7    0.19    0.04
   2   8  -7    0.38    0.10
   2   8  -7    0.19    0.06
   1  -8  -7    0.53    0.10
  -1  -8   7    0.58    0.09
   1   8  -7    0.59    0.10
   1   8  -7    0.55    0.11
  -1   8   7    0.45    0.08
  -1   8   7    0.47    0.11
   0  -8  -7    0.88    0.09
   0  -8   7    0.85    0.11
   0   8  -7    0.82    0.12
   0   8   7    0.77    0.12
   0   8  -7    0.66    0.12
   0   8   7    0.86    0.12
   1  -8   7    0.01    0.04
   1   8   7    0.06    0.06
  -1   8  -7   -0.08    0.04
  -1   8  -7    0.11    0.05
   2  -8   7    0.02    0.06
   2   8   7    0.01    0.06
  -2   8  -7    0.10    0.08
   3  -8   7    0.47    0.12
   3   8   7    0.57    0.11
   4  -8   7    1.31    0.20
   4   8   7    1.01    0.15
   5  -8   7   -0.01    0.09
   5   8   7    0.00    0.07
   5  -9  -7   -0.06    0.08
   5   9  -7    0.01    0.09
  -5   9   7   -0.05    0.08
  -4  -9   7    1.04    0.16
   4  -9  -7    0.46    0.15
   4   9  -7    0.62    0.15
  -4   9   7    1.05    0.21
   3  -9  -7    1.03    0.17
  -3  -9   7    1.18    0.16
   3   9  -7    1.13    0.12
  -3   9   7    1.04    0.19
   3   9  -7    1.11    0.18
  -2  -9   7    1.71    0.17
   2  -9  -7    1.40    0.18
   2   9  -7    1.08    0.16
   2   9  -7    1.65    0.15
  -2   9   7    1.13    0.18
  -1  -9   7    8.67    0.30
   1  -9  -7    7.98    0.31
   1   9  -7    7.92    0.35
  -1   9   7    8.98    0.38
  -1   9   7    7.90    0.30
   1   9  -7    8.41    0.32
   0  -9  -7    0.39    0.07
   0  -9   7    0.40    0.08
   0   9  -7    0.27    0.09
   0   9   7    0.24    0.09
   0   9   7    0.35    0.10
   0   9  -7    0.42    0.11
   1  -9   7    0.00    0.05
   1   9   7   -0.03    0.05
  -1   9  -7   -0.02    0.05
  -1   9  -7    0.04    0.07
   1   9   7    0.00    0.05
   2  -9   7   -0.05    0.06
   2   9   7    0.01    0.06
  -2   9  -7    0.05    0.08
   3  -9   7    1.26    0.18
  -3   9  -7    0.92    0.18
   3   9   7    1.24    0.16
   4  -9   7    0.10    0.09
   4   9   7    0.03    0.07
   5  -9   7    0.62    0.16
   5   9   7    0.48    0.12
   5   9   7    0.87    0.21
   4 -10  -7    0.33    0.13
   4  10  -7    0.12    0.10
  -4  10   7    0.05    0.11
  -3 -10   7   -0.02    0.05
   3 -10  -7    0.03    0.09
   3  10  -7    0.08    0.09
  -3  10   7    0.01    0.09
  -2 -10   7    0.04    0.06
   2 -10  -7    0.11    0.08
   2  10  -7    0.09    0.06
   2  10  -7    0.00    0.07
  -2  10   7    0.11    0.08
  -1 -10   7    0.11    0.06
   1 -10  -7    0.10    0.07
  -1  10   7    0.12    0.09
  -1  10   7    0.08    0.06
   1  10  -7    0.10    0.07
   1  10  -7   -0.07    0.06
   0 -10  -7    1.52    0.12
   0 -10   7    1.45    0.15
   0  10   7    1.84    0.21
   0  10   7    1.45    0.17
   0  10  -7    1.24    0.18
   0  10  -7    1.46    0.18
   1 -10   7    0.12    0.06
   1  10   7    0.06    0.06
   1  10   7   -0.09    0.05
  -1  10  -7   -0.08    0.06
  -1  10  -7   -0.05    0.05
   2 -10   7    0.11    0.07
   2  10   7    0.13    0.07
  -2  10  -7    0.01    0.08
   2  10   7    0.20    0.10
   3 -10   7    0.15    0.09
   3  10   7    0.04    0.07
  -3  10  -7    0.15    0.10
   3  10   7    0.12    0.10
   4 -10   7   -0.06    0.07
   4  10   7   -0.03    0.07
   4  10   7    0.03    0.06
   4 -11  -7    0.27    0.14
   4  11  -7    0.23    0.13
  -4  11   7    0.21    0.14
   3 -11  -7    0.10    0.10
   3  11  -7    0.14    0.11
  -3  11   7    0.03    0.08
  -2 -11   7    0.10    0.07
   2 -11  -7    0.14    0.09
   2  11  -7    0.11    0.09
   2  11  -7    0.26    0.10
  -2  11   7    0.17    0.10
  -1 -11   7    0.13    0.07
   1 -11  -7    0.14    0.08
   1  11  -7    0.07    0.08
  -1  11   7    0.08    0.06
   1  11  -7    0.19    0.10
  -1  11   7    0.06    0.08
   0 -11   7    1.12    0.14
   0  11   7    1.04    0.18
   0  11  -7    1.31    0.18
   0  11  -7    1.10    0.18
   0  11   7    1.24    0.16
   1 -11   7   -0.03    0.05
   1  11   7    0.08    0.08
   1  11   7    0.07    0.08
  -1  11  -7   -0.09    0.07
  -1  11  -7    0.02    0.07
   2 -11   7    0.19    0.08
   2  11   7   -0.04    0.07
  -2  11  -7   -0.04    0.09
   2  11   7    0.08    0.08
   3 -11   7    0.47    0.13
   3  11   7    0.31    0.11
   3  11   7    0.20    0.10
  -3  11  -7    0.44    0.16
   3 -12  -7   -0.06    0.08
  -3  12   7    0.33    0.13
   3  12  -7    0.13    0.11
   2 -12  -7    0.08    0.09
   2  12  -7   -0.03    0.09
  -2  12   7    0.05    0.09
  -1 -12   7    0.14    0.07
   1  12  -7    0.21    0.11
   1  12  -7    0.06    0.09
  -1  12   7    0.19    0.10
   0 -12   7    0.04    0.06
   0  12  -7    0.02    0.09
   0  12   7    0.01    0.09
   0  12   7    0.08    0.07
   0  12  -7   -0.02    0.07
   1 -12   7    0.84    0.14
   1  12   7    1.24    0.19
  -1  12  -7    1.04    0.16
  -1  12  -7    1.31    0.22
   1  12   7    0.93    0.16
   2 -12   7    0.55    0.12
   2  12   7    0.62    0.14
   2  12   7    0.56    0.15
  -2  12  -7    0.78    0.20
  -3  12  -7    0.38    0.18
   1  13  -7    1.47    0.22
  -1  13   7    1.66    0.24
   1  13  -7    2.03    0.25
   0 -13   7    0.24    0.09
   0  13   7    0.20    0.13
   0  13   7    0.14    0.08
   0  13  -7    0.07    0.10
   0  13  -7    0.12    0.10
   1 -13   7    0.19    0.09
   1  13   7    0.27    0.11
   1  13   7    0.22    0.12
  -1  13  -7    0.21    0.11
  -1  13  -7    0.35    0.14
  -7   0   8    8.10    0.51
  -6   0   8   11.69    0.56
   6   0  -8   12.16    0.43
   5   0  -8    2.66    0.17
  -5   0   8    2.35    0.26
   4   0  -8    5.36    0.22
  -4   0   8    5.51    0.30
  -3   0   8   11.11    0.31
  -3   0   8   10.93    0.39
   3   0  -8   11.03    0.30
  -2   0   8   28.86    0.58
   2   0  -8   29.46    0.60
  -2   0   8   28.68    0.67
  -1   0   8    2.58    0.13
   1   0  -8    2.47    0.11
  -1   0   8    2.47    0.09
   1   0  -8    2.57    0.09
   0   0   8    1.85    0.08
   0   0   8    1.81    0.09
   1   0   8    2.66    0.10
   2   0   8    5.32    0.19
   3   0   8   16.56    0.44
   4   0   8    0.02    0.05
   5   0   8    0.50    0.12
   6   0   8    0.26    0.10
  -7  -1   8    0.10    0.14
  -7   1   8    0.12    0.15
  -6  -1   8   11.89    0.55
  -6   1   8   11.22    0.55
   6   1  -8   13.03    0.46
   5  -1  -8   -0.01    0.04
  -5  -1   8   -0.02    0.08
   5   1  -8   -0.08    0.04
  -5   1   8    0.02    0.07
  -4  -1   8    2.57    0.25
   4  -1  -8    2.45    0.13
   4   1  -8    2.34    0.16
  -4   1   8    2.35    0.24
   3  -1  -8    0.85    0.08
  -3  -1   8    0.67    0.12
  -3   1   8    0.56    0.11
   3   1  -8    0.82    0.10
  -3   1   8    0.84    0.10
  -2  -1   8    8.52    0.29
   2  -1  -8    8.52    0.22
  -2  -1   8    8.41    0.20
   2   1  -8    8.66    0.26
  -2   1   8    8.56    0.24
  -2   1   8    8.33    0.30
   2   1  -8    8.84    0.18
  -1  -1   8    3.18    0.14
  -1  -1   8    3.69    0.09
   1   1  -8    3.38    0.14
   1   1  -8    3.24    0.10
  -1   1   8    3.12    0.12
  -1   1   8    3.20    0.15
   0  -1   8    2.34    0.10
   0  -1   8    2.24    0.10
   0   1   8    2.24    0.10
   0   1   8    2.25    0.10
   1  -1   8    9.56    0.25
   1   1   8    9.42    0.29
   1   1   8    9.98    0.23
   2  -1   8  120.63    2.16
   2   1   8  120.46    2.27
   2   1   8  118.48    2.11
   3  -1   8    0.03    0.05
   3   1   8   -0.02    0.03
   4  -1   8    0.54    0.11
   4   1   8    0.60    0.10
   5  -1   8    0.50    0.12
   5   1   8    0.55    0.12
   6  -1   8    0.06    0.09
   6   1   8    0.06    0.08
  -6  -2   8    0.10    0.12
  -6   2   8    0.04    0.12
   6   2  -8    0.15    0.09
   5  -2  -8    0.08    0.04
  -5  -2   8    0.09    0.09
   5   2  -8    0.10    0.08
  -5   2   8    0.13    0.10
  -4  -2   8    0.04    0.07
   4  -2  -8   -0.03    0.02
  -4   2   8   -0.05    0.06
   4   2  -8   -0.04    0.04
  -4   2   8    0.01    0.05
  -3  -2   8    3.69    0.21
   3  -2  -8    3.76    0.12
   3   2  -8    3.78    0.19
   3   2  -8    3.46    0.11
  -3   2   8    3.58    0.23
  -3   2   8    3.73    0.19
  -2  -2   8    2.92    0.16
   2   2  -8    3.01    0.15
  -2   2   8    2.63    0.14
  -2   2   8    2.50    0.16
  -2   2   8    2.73    0.10
  -1  -2   8    6.75    0.14
  -1  -2   8    6.56    0.21
  -1   2   8    6.96    0.20
  -1   2   8    6.76    0.23
   1   2  -8    6.98    0.23
   0  -2   8    0.41    0.05
   0   2   8    0.48    0.06
   0   2  -8    0.36    0.06
   0   2   8    0.43    0.06
   1  -2   8    0.88    0.09
   1   2   8    0.79    0.09
   1   2   8    0.72    0.05
   2  -2   8    4.61    0.19
   2   2   8    4.71    0.22
   2   2   8    5.00    0.15
   3  -2   8    0.02    0.04
   3   2   8   -0.01    0.05
   3   2   8    0.00    0.03
   4  -2   8    0.26    0.09
   4   2   8    0.33    0.08
   4   2   8    0.29    0.10
   5  -2   8    0.03    0.07
   5   2   8   -0.03    0.08
   5   2   8   -0.03    0.06
   6  -2   8    0.01    0.09
   6   2   8   -0.06    0.08
   6   2   8   -0.07    0.07
  -6  -3   8    1.78    0.25
   6   3  -8    1.52    0.20
  -6   3   8    1.76    0.27
  -5  -3   8    4.30    0.29
  -5   3   8    4.20    0.38
   5   3  -8    4.90    0.28
   5   3  -8    3.70    0.19
   4  -3  -8    2.28    0.09
  -4  -3   8    3.04    0.26
   4   3  -8    2.52    0.18
  -4   3   8    2.21    0.21
   4   3  -8    2.23    0.11
  -4   3   8    2.72    0.28
  -3  -3   8    3.10    0.20
   3   3  -8    3.09    0.09
  -3   3   8    2.95    0.21
  -3   3   8    3.17    0.19
   3   3  -8    2.94    0.08
   3   3  -8    3.36    0.19
  -2  -3   8    5.62    0.23
  -2   3   8    5.92    0.15
   2   3  -8    5.95    0.23
  -2   3   8    6.10    0.23
  -2   3   8    6.12    0.26
  -1  -3   8    4.62    0.17
  -1   3   8    4.22    0.19
   1   3  -8    4.41    0.19
  -1   3   8    4.50    0.17
   0  -3   8    5.72    0.19
   0   3  -8    6.28    0.21
   0   3   8    5.77    0.19
   0   3   8    6.03    0.18
  -1  -3  -8    4.78    0.12
   1  -3   8    4.83    0.18
   1   3   8    4.50    0.19
   1   3   8    4.96    0.13
   2  -3   8    3.90    0.18
   2   3   8    3.71    0.19
   2   3   8    3.69    0.11
   3  -3   8    1.46    0.15
   3   3   8    1.40    0.09
   3   3   8    1.47    0.16
   4  -3   8    0.13    0.07
   4   3   8    0.28    0.10
   4   3   8    0.13    0.06
   5  -3   8    0.02    0.07
   5   3   8    0.04    0.08
   5   3   8    0.06    0.06
   6  -3   8    0.06    0.10
   6   3   8    0.06    0.08
   6   3   8    0.05    0.08
  -6  -4   8    0.07    0.10
  -6   4   8    0.37    0.16
   6   4  -8    0.33    0.12
  -5  -4   8    1.34    0.21
  -5   4   8    1.58    0.24
  -5   4   8    1.90    0.24
   5   4  -8    1.47    0.20
  -4  -4   8    4.39    0.26
   4   4  -8    3.78    0.24
  -4   4   8    3.64    0.24
   4   4  -8    3.97    0.13
  -4   4   8    4.67    0.30
  -3  -4   8    1.51    0.17
  -3   4   8    1.35    0.18
  -3   4   8    1.46    0.17
   3   4  -8    1.52    0.16
  -2  -4   8    9.44    0.31
   2   4  -8    9.75    0.33
  -2   4   8    9.75    0.33
  -2   4   8    9.87    0.35
  -1  -4   8   10.07    0.28
  -1  -4   8   10.37    0.22
  -1   4   8    9.63    0.31
  -1   4   8   10.44    0.31
   1   4  -8    9.91    0.32
   0  -4   8    3.95    0.16
   0   4   8    4.05    0.17
   0   4  -8    4.01    0.18
   0   4   8    3.95    0.15
   1  -4   8    9.35    0.29
   1   4   8    9.79    0.30
   1   4   8    9.18    0.20
   2  -4   8    0.06    0.04
   2   4   8   -0.03    0.03
   2   4   8    0.03    0.02
   2   4   8    0.01    0.01
   3  -4   8    0.20    0.08
   3   4   8    0.24    0.08
   3   4   8    0.22    0.04
   4  -4   8    1.60    0.19
   4   4   8    1.66    0.19
   4   4   8    1.54    0.13
   5  -4   8    0.37    0.13
   5   4   8    0.44    0.13
   5   4   8    0.43    0.09
   6  -4   8    0.38    0.13
   6   4   8    0.36    0.12
  -6  -5   8    0.08    0.10
   6   5  -8    0.06    0.08
  -6   5   8    0.27    0.15
  -5  -5   8    2.53    0.27
  -5   5   8    2.88    0.33
   5   5  -8    2.12    0.23
  -5   5   8    2.21    0.27
  -4  -5   8    4.40    0.26
   4   5  -8    4.27    0.26
  -4   5   8    4.19    0.27
   4   5  -8    4.19    0.13
  -4   5   8    4.15    0.29
  -3  -5   8    0.44    0.10
  -3   5   8    0.34    0.11
   3   5  -8    0.63    0.12
   3   5  -8    0.47    0.04
  -3   5   8    0.49    0.11
  -2  -5   8    0.11    0.03
  -2  -5   8    0.19    0.06
   2   5  -8    0.15    0.03
   2   5  -8    0.15    0.06
  -2   5   8    0.18    0.02
  -2   5   8   -0.13    0.07
  -2   5   8    0.17    0.07
  -1  -5   8    5.64    0.20
  -1   5   8    5.32    0.22
  -1   5   8    5.74    0.23
   1   5  -8    5.66    0.18
   1   5  -8    5.84    0.24
   0  -5   8    0.82    0.09
   0   5   8    0.90    0.08
   0   5   8    0.87    0.10
   0   5  -8    0.68    0.09
   0   5  -8    0.82    0.10
   1  -5   8   23.56    0.55
   1   5   8   23.38    0.56
   2  -5   8   -0.06    0.03
   2   5   8   -0.02    0.03
   3  -5   8    2.07    0.20
   3   5   8    2.22    0.09
   3   5   8    2.54    0.21
   3   5   8    2.29    0.07
   4  -5   8    5.99    0.32
   4   5   8    5.80    0.31
   4   5   8    5.61    0.20
   5  -5   8    0.01    0.09
   5   5   8    0.09    0.08
   6  -5   8    0.54    0.15
   6   5   8    0.56    0.14
  -6  -6   8    0.22    0.11
   6   6  -8    0.05    0.08
  -6   6   8    0.03    0.11
  -5  -6   8    0.09    0.09
   5   6  -8   -0.03    0.07
  -5   6   8    0.04    0.09
  -5   6   8   -0.06    0.08
  -4  -6   8    0.58    0.12
   4   6  -8    0.56    0.12
  -4   6   8    0.70    0.16
  -4   6   8    0.70    0.16
  -3  -6   8    0.52    0.10
   3   6  -8    0.44    0.10
   3   6  -8    0.51    0.05
  -3   6   8    0.43    0.12
  -3   6   8    0.31    0.09
  -2  -6   8    0.85    0.11
  -2   6   8    0.92    0.05
   2   6  -8    0.97    0.13
   2   6  -8    0.95    0.08
  -2   6   8    1.17    0.15
  -2   6   8    1.05    0.15
  -1  -6   8    0.21    0.06
   1   6  -8    0.31    0.06
  -1   6   8    0.29    0.07
  -1   6   8    0.26    0.07
   1   6  -8    0.39    0.08
   0  -6   8    3.77    0.17
   0   6   8    3.43    0.18
   0   6   8    3.41    0.14
   0   6  -8    3.43    0.18
   0   6  -8    3.18    0.17
   1  -6   8    0.12    0.05
   1   6   8    0.23    0.07
  -1   6  -8    0.06    0.06
  -1   6  -8    0.15    0.06
   2  -6   8    0.39    0.09
   2   6   8    0.39    0.08
   3  -6   8   13.23    0.46
   3   6   8   12.92    0.43
   4  -6   8    0.18    0.11
   4   6   8    0.22    0.10
   5  -6   8    0.26    0.12
   5   6   8    0.45    0.13
   6  -6   8   -0.03    0.09
   6   6   8    0.19    0.11
  -6  -7   8   -0.03    0.08
  -6   7   8    0.06    0.12
  -5  -7   8    0.09    0.10
  -5   7   8    0.04    0.09
   5   7  -8    0.13    0.09
  -5   7   8    0.58    0.17
  -4  -7   8    0.09    0.07
   4   7  -8   -0.03    0.05
  -4   7   8    0.06    0.09
  -4   7   8   -0.01    0.08
  -3  -7   8    0.51    0.10
   3   7  -8    0.39    0.11
   3   7  -8    0.47    0.06
  -3   7   8    0.42    0.13
  -3   7   8    0.51    0.13
  -2  -7   8    1.03    0.12
   2   7  -8    1.40    0.16
  -2   7   8    1.14    0.07
  -2   7   8    1.15    0.16
   2   7  -8    1.16    0.10
  -2   7   8    1.20    0.16
  -1  -7   8    0.01    0.04
  -1   7   8   -0.01    0.05
   1   7  -8    0.02    0.03
   1   7  -8    0.03    0.05
  -1   7   8   -0.02    0.05
   0  -7   8    4.03    0.19
   0  -7  -8    4.04    0.16
   0   7  -8    4.08    0.21
   0   7  -8    3.95    0.21
   0   7   8    4.54    0.22
   1  -7   8   -0.02    0.04
  -1   7  -8    0.05    0.06
  -1   7  -8    0.11    0.06
   1   7   8    0.01    0.04
   2  -7   8    0.30    0.09
   2   7   8    0.11    0.06
   3  -7   8    8.75    0.36
   3   7   8    7.29    0.32
   4  -7   8    4.03    0.28
   4   7   8    3.49    0.24
   5  -7   8   -0.11    0.08
   5   7   8    0.03    0.08
  -5  -8   8   -0.03    0.08
  -5   8   8   -0.02    0.08
   5   8  -8   -0.06    0.06
  -5   8   8   -0.08    0.11
  -4  -8   8    3.31    0.23
  -4   8   8    3.31    0.34
   4   8  -8    2.75    0.28
  -4   8   8    3.34    0.33
  -3  -8   8    0.23    0.08
  -3   8   8    0.44    0.13
   3   8  -8    0.46    0.12
   3   8  -8    0.48    0.07
  -3   8   8    0.47    0.14
  -2  -8   8    0.38    0.09
   2   8  -8    0.46    0.08
  -2   8   8    0.39    0.11
  -2   8   8    0.35    0.11
  -2   8   8    0.40    0.05
   2   8  -8    0.44    0.11
   1  -8  -8    0.88    0.12
  -1  -8   8    1.04    0.12
   1   8  -8    1.17    0.13
  -1   8   8    0.97    0.15
   1   8  -8    0.75    0.12
  -1   8   8    0.94    0.11
   0  -8  -8    6.89    0.22
   0  -8   8    7.40    0.26
   0   8  -8    6.92    0.30
   0   8   8    7.09    0.30
   0   8  -8    6.74    0.30
   1  -8   8    0.13    0.06
  -1   8  -8    0.24    0.08
  -1   8  -8    0.11    0.08
   1   8   8    0.05    0.05
   2  -8   8    0.36    0.10
  -2   8  -8    0.45    0.12
   2   8   8    0.50    0.10
   3  -8   8    1.91    0.21
   3   8   8    1.54    0.18
   4  -8   8    1.05    0.18
   4   8   8    1.01    0.15
   5  -8   8    0.04    0.10
   5   8   8    0.08    0.08
   5  -9  -8    0.00    0.09
  -5   9   8   -0.01    0.11
   5   9  -8   -0.11    0.08
  -4  -9   8    0.71    0.14
   4  -9  -8    0.56    0.16
   4   9  -8    0.68    0.16
  -4   9   8    0.47    0.15
  -3  -9   8    0.08    0.06
   3  -9  -8   -0.02    0.07
   3   9  -8    0.01    0.07
  -3   9   8    0.02    0.09
   2  -9  -8    4.57    0.27
  -2  -9   8    4.29    0.23
  -2   9   8    4.04    0.28
   2   9  -8    4.51    0.28
   2   9  -8    4.89    0.22
   1  -9  -8    6.10    0.27
  -1  -9   8    6.53    0.26
   1   9  -8    6.37    0.31
  -1   9   8    6.58    0.33
  -1   9   8    5.78    0.26
   1   9  -8    6.37    0.28
   0  -9   8    0.10    0.06
   0  -9  -8    0.02    0.04
   0   9   8    0.03    0.08
   0   9  -8    0.01    0.07
   0   9  -8   -0.10    0.06
   0   9   8   -0.13    0.04
   1  -9   8    0.04    0.05
  -1   9  -8   -0.13    0.05
  -1   9  -8   -0.07    0.05
   1   9   8   -0.01    0.06
   2  -9   8    0.42    0.11
   2   9   8    0.23    0.09
  -2   9  -8    0.44    0.12
   3  -9   8    0.33    0.10
   3   9   8    0.21    0.09
   4  -9   8    0.27    0.12
   4   9   8    0.33    0.10
   5  -9   8    0.22    0.13
   5   9   8    0.22    0.10
   4 -10  -8    0.32    0.13
   4  10  -8    0.19    0.12
  -4  10   8    0.30    0.14
  -3 -10   8    0.48    0.11
   3 -10  -8    0.31    0.12
   3  10  -8    0.38    0.12
  -3  10   8    0.34    0.13
   2 -10  -8    0.10    0.08
  -2 -10   8    0.13    0.08
  -2  10   8    0.08    0.08
   2  10  -8    0.13    0.09
   2  10  -8    0.07    0.06
  -1 -10   8    0.31    0.09
   1 -10  -8    0.34    0.09
   1  10  -8    0.14    0.09
  -1  10   8    0.31    0.11
  -1  10   8    0.28    0.08
   1  10  -8    0.48    0.11
   0 -10   8    3.13    0.19
   0  10   8    2.34    0.21
   0  10  -8    3.11    0.27
   0  10  -8    2.62    0.24
   0  10   8    2.77    0.26
   1 -10   8    0.01    0.05
   1  10   8    0.04    0.08
  -1  10  -8   -0.05    0.06
   1  10   8   -0.08    0.06
  -1  10  -8    0.09    0.09
   2 -10   8    0.00    0.06
  -2  10  -8    0.10    0.10
   2  10   8    0.01    0.08
   2  10   8    0.07    0.08
   3 -10   8   -0.04    0.07
   3  10   8   -0.01    0.07
   3  10   8    0.07    0.07
   4 -10   8    0.36    0.12
   4  10   8    0.25    0.10
   4  10   8    0.18    0.12
   3 -11  -8    0.01    0.08
   3  11  -8   -0.09    0.06
  -3  11   8   -0.05    0.07
  -2 -11   8    0.21    0.08
   2 -11  -8    0.23    0.10
   2  11  -8    0.04    0.09
  -2  11   8    0.50    0.14
  -1 -11   8    1.29    0.15
   1 -11  -8    1.30    0.15
   1  11  -8    1.28    0.18
   1  11  -8    0.94    0.16
  -1  11   8    1.17    0.19
  -1  11   8    1.35    0.15
   0 -11   8    0.02    0.06
   0  11  -8    0.08    0.09
   0  11   8    0.12    0.08
   0  11   8    0.03    0.06
   0  11  -8    0.03    0.07
   1 -11   8   -0.07    0.05
   1  11   8    0.08    0.08
   1  11   8    0.10    0.08
  -1  11  -8    0.07    0.09
  -1  11  -8   -0.02    0.06
   2 -11   8    0.57    0.13
   2  11   8    0.59    0.14
   2  11   8    0.63    0.15
  -2  11  -8    0.86    0.19
   3 -11   8    0.28    0.11
   3  11   8    0.39    0.12
   3  11   8    0.35    0.13
  -3  12   8   -0.01    0.08
   2 -12  -8    0.00    0.07
   2  12  -8   -0.01    0.10
  -2  12   8    0.00    0.09
  -1 -12   8   -0.06    0.05
   1  12  -8    0.04    0.08
   1  12  -8    0.05    0.08
  -1  12   8   -0.02    0.08
   0 -12   8   -0.02    0.05
   0  12  -8    0.01    0.08
   0  12   8    0.07    0.07
   0  12  -8   -0.07    0.07
   0  12   8    0.08    0.09
   1 -12   8    0.35    0.10
  -1  12  -8    0.46    0.12
   1  12   8    0.22    0.10
  -1  12  -8    0.21    0.12
   1  12   8    0.28    0.11
   2 -12   8    0.27    0.10
  -2  12  -8    0.39    0.15
   2  12   8    0.21    0.11
   2  12   8    0.33    0.11
   1  13  -8   -0.08    0.09
   1  13  -8   -0.04    0.10
  -1  13   8    0.13    0.11
   0 -13   8    0.05    0.07
   0  13  -8   -0.08    0.08
   0  13  -8   -0.06    0.09
   0  13   8    0.02    0.10
   0  13   8    0.11    0.08
   1 -13   8    1.47    0.18
   1  13   8    1.46    0.21
  -1  13  -8    1.42    0.20
   1  13   8    1.53    0.23
  -1  13  -8    1.79    0.27
  -7   0   9   -0.07    0.11
   6   0  -9   -0.01    0.07
  -6   0   9   -0.03    0.10
  -5   0   9    0.03    0.09
   5   0  -9   -0.02    0.04
  -4   0   9    0.08    0.07
   4   0  -9   -0.06    0.03
  -3   0   9   -0.03    0.05
  -3   0   9   -0.03    0.03
   3   0  -9    0.00    0.03
  -2   0   9    0.01    0.02
   2   0  -9    0.33    0.06
  -2   0   9    0.02    0.04
  -1   0   9   -0.02    0.02
   0   0   9   -0.01    0.02
   0   0   9   -0.02    0.02
   1   0   9   -0.03    0.02
   1   0   9    0.00    0.02
   2   0   9    0.08    0.04
   3   0   9   -0.04    0.04
   4   0   9    0.07    0.06
   5   0   9    0.01    0.07
   6   0   9   -0.06    0.07
  -6  -1   9    4.27    0.39
  -6   1   9    4.58    0.42
   6   1  -9    4.34    0.27
  -5  -1   9   -0.02    0.09
   5  -1  -9    0.05    0.05
   5   1  -9    0.06    0.06
  -5   1   9    0.09    0.09
  -4  -1   9    2.52    0.25
   4  -1  -9    2.30    0.13
  -4   1   9    2.58    0.17
  -4   1   9    2.67    0.26
   4   1  -9    2.37    0.16
  -3  -1   9    1.92    0.19
   3  -1  -9    2.06    0.11
  -3   1   9    2.27    0.22
   3   1  -9    2.15    0.14
  -3   1   9    2.09    0.14
  -2  -1   9   44.67    0.97
   2  -1  -9   47.11    0.89
  -2  -1   9   44.83    0.84
   2   1  -9   46.37    0.93
  -2   1   9   47.76    1.00
   2   1  -9   45.83    0.83
  -2   1   9   45.30    0.90
  -1  -1   9    0.03    0.03
  -1  -1   9    0.05    0.02
   1   1  -9    0.05    0.03
  -1   1   9    0.02    0.03
  -1   1   9    0.04    0.02
   0  -1   9    0.02    0.02
   0  -1   9    0.04    0.03
   0   1   9    0.01    0.02
   0   1   9    0.01    0.02
   1  -1   9   36.70    0.72
   1   1   9   36.46    0.79
   1   1   9   36.70    0.69
   2  -1   9   15.62    0.39
   2   1   9   15.33    0.45
   2   1   9   15.32    0.36
   3  -1   9    0.33    0.07
   3   1   9    0.53    0.08
   4  -1   9    0.30    0.09
   4   1   9    0.29    0.08
   5  -1   9    0.02    0.07
   5   1   9    0.01    0.07
   6  -1   9   -0.09    0.08
   6   1   9   -0.02    0.07
   6   1   9    0.09    0.09
  -6  -2   9    0.23    0.13
   6   2  -9    0.18    0.09
  -6   2   9    0.22    0.12
  -5  -2   9    1.40    0.21
   5  -2  -9    1.61    0.11
   5   2  -9    1.54    0.17
  -5   2   9    1.44    0.22
  -4  -2   9    1.52    0.19
   4  -2  -9    1.31    0.09
  -4   2   9    1.34    0.19
   4   2  -9    1.55    0.16
  -4   2   9    1.56    0.17
  -3  -2   9    0.06    0.06
   3  -2  -9    0.06    0.03
  -3   2   9   -0.01    0.06
   3   2  -9    0.04    0.02
   3   2  -9    0.06    0.04
  -3   2   9    0.02    0.04
  -2  -2   9    0.08    0.05
   2   2  -9    0.00    0.03
  -2   2   9    0.13    0.06
  -2   2   9    0.13    0.04
  -1  -2   9    0.31    0.03
   1   2  -9    0.19    0.05
  -1   2   9    0.27    0.05
  -1   2   9    0.32    0.06
   0  -2   9   19.26    0.43
   0   2   9   18.75    0.41
   0   2   9   18.88    0.43
   1  -2   9   12.85    0.32
   1   2   9   12.81    0.28
   1   2   9   12.79    0.36
   2  -2   9   14.77    0.39
   2   2   9   14.58    0.44
   2   2   9   14.53    0.32
   3  -2   9    1.14    0.13
   3   2   9    0.78    0.12
   3   2   9    1.02    0.10
   4  -2   9    0.20    0.09
   4   2   9    0.18    0.08
   4   2   9    0.13    0.06
   5  -2   9    0.12    0.09
   5   2   9    0.05    0.07
   5   2   9    0.10    0.09
   6  -2   9    0.07    0.09
   6   2   9    0.11    0.09
   6   2   9   -0.01    0.08
  -6  -3   9    0.37    0.15
   6   3  -9   -0.02    0.07
  -6   3   9   -0.18    0.09
  -5  -3   9   -0.04    0.07
   5   3  -9    0.00    0.04
   5   3  -9   -0.01    0.07
  -5   3   9    0.16    0.10
  -5   3   9    0.02    0.06
  -4  -3   9    0.52    0.13
  -4   3   9    0.47    0.13
   4   3  -9    0.36    0.09
  -4   3   9    0.20    0.08
   4   3  -9    0.35    0.05
  -3  -3   9    3.48    0.22
  -3   3   9    3.63    0.21
  -3   3   9    3.86    0.24
   3   3  -9    3.94    0.20
  -2  -3   9    1.83    0.14
  -2   3   9    1.78    0.13
   2   3  -9    1.64    0.14
  -2   3   9    2.23    0.20
  -2   3   9    2.22    0.09
  -1  -3   9    0.01    0.03
  -1  -3   9    0.01    0.02
  -1   3   9    0.00    0.04
  -1   3   9   -0.01    0.03
   1   3  -9   -0.01    0.03
   0  -3   9    2.63    0.13
   0   3   9    2.54    0.12
   0   3  -9    2.80    0.15
   0   3   9    2.73    0.13
  -1  -3  -9    2.58    0.09
   1  -3   9    2.47    0.13
   1   3   9    2.52    0.14
   1   3   9    2.36    0.09
   2  -3   9   10.13    0.32
   2   3   9    9.59    0.33
   2   3   9    9.91    0.22
   3  -3   9    0.06    0.06
   3   3   9    0.09    0.04
   3   3   9    0.25    0.08
   4  -3   9    1.18    0.16
   4   3   9    1.46    0.13
   4   3   9    1.27    0.18
   5  -3   9    0.70    0.15
   5   3   9    0.51    0.14
   5   3   9    0.84    0.13
   6  -3   9    0.23    0.12
   6   3   9   -0.01    0.06
   6   3   9    0.04    0.10
  -6  -4   9    0.11    0.11
  -6   4   9    0.18    0.13
   6   4  -9   -0.08    0.07
  -5  -4   9    3.91    0.28
  -5   4   9    4.05    0.29
   5   4  -9    4.85    0.29
  -5   4   9    4.11    0.37
  -4  -4   9    0.24    0.09
  -4   4   9    0.23    0.11
  -4   4   9    0.35    0.11
   4   4  -9    0.33    0.04
   4   4  -9    0.38    0.10
  -3  -4   9    0.97    0.14
  -3   4   9    1.05    0.14
  -3   4   9    0.84    0.15
   3   4  -9    0.72    0.11
  -2  -4   9   21.69    0.55
  -2   4   9   21.33    0.59
   2   4  -9   22.12    0.57
  -2   4   9   21.05    0.42
  -2   4   9   22.01    0.56
  -1  -4   9   12.28    0.26
  -1  -4   9   11.94    0.33
  -1   4   9   12.38    0.36
  -1   4   9   12.28    0.35
   1   4  -9   12.57    0.37
   0  -4   9    2.09    0.12
   0   4   9    1.83    0.12
   0   4   9    1.92    0.10
   0   4  -9    2.10    0.14
   1  -4   9   13.49    0.36
  -1  -4  -9   13.32    0.27
   1   4   9   13.44    0.28
   1   4   9   13.88    0.38
   2  -4   9    2.82    0.16
   2   4   9    2.50    0.08
   2   4   9    2.68    0.17
   2   4   9    2.44    0.09
   3  -4   9   21.80    0.59
   3   4   9   21.66    0.44
   3   4   9   21.61    0.61
   4  -4   9    2.66    0.24
   4   4   9    2.75    0.15
   4   4   9    3.02    0.22
   5  -4   9   -0.01    0.08
   5   4   9   -0.05    0.07
   5   4   9   -0.07    0.05
   6  -4   9    0.15    0.12
   6   4   9    0.12    0.09
  -6  -5   9   -0.05    0.09
   6   5  -9    0.01    0.07
  -6   5   9    0.03    0.11
  -5  -5   9    1.09    0.19
  -5   5   9    1.61    0.24
   5   5  -9    1.42    0.20
  -5   5   9    1.60    0.22
  -4  -5   9    0.73    0.14
   4   5  -9    0.59    0.12
  -4   5   9    1.00    0.18
  -4   5   9    0.79    0.15
  -3  -5   9    0.85    0.13
  -3   5   9    0.49    0.11
  -3   5   9    0.64    0.13
   3   5  -9    0.56    0.11
  -2  -5   9    0.31    0.07
  -2   5   9    0.31    0.04
  -2   5   9    0.39    0.09
   2   5  -9    0.49    0.09
  -2   5   9    0.15    0.10
  -1  -5   9    1.47    0.11
  -1   5   9    1.54    0.14
  -1   5   9    1.62    0.14
   1   5  -9    1.38    0.14
   0  -5   9    6.83    0.23
   0   5   9    6.48    0.24
   0   5  -9    6.75    0.25
   0   5   9    6.15    0.20
   1  -5   9   15.71    0.41
  -1  -5  -9   14.42    0.27
   1   5   9   14.72    0.41
   1   5   9   14.50    0.28
   2  -5   9    0.25    0.08
   2   5   9    0.11    0.06
   3  -5   9    5.13    0.28
   3   5   9    5.31    0.27
   3   5   9    4.88    0.14
   3   5   9    4.87    0.12
   4  -5   9   39.20    0.98
   4   5   9   39.10    0.98
   4   5   9   39.27    0.76
   5  -5   9    0.71    0.16
   5   5   9    0.80    0.15
   6  -5   9    0.17    0.12
   6   5   9    0.15    0.10
  -6  -6   9    0.08    0.10
   6   6  -9   -0.02    0.08
  -6   6   9   -0.04    0.11
  -6   6   9   -0.03    0.07
  -5  -6   9    0.62    0.16
  -5   6   9    0.49    0.16
  -5   6   9    0.50    0.15
   5   6  -9    0.61    0.15
  -4  -6   9    0.05    0.07
   4   6  -9   -0.02    0.05
  -4   6   9    0.15    0.09
  -4   6   9   -0.09    0.08
  -3  -6   9    0.61    0.11
  -3   6   9    0.94    0.16
  -3   6   9    0.78    0.15
   3   6  -9    0.54    0.11
  -2  -6   9    0.30    0.08
  -2  -6   9    0.06    0.03
   2   6  -9    0.04    0.05
  -2   6   9    0.08    0.03
   2   6  -9    0.07    0.03
  -2   6   9    0.05    0.05
  -2   6   9    0.01    0.06
  -1  -6   9    0.75    0.09
   1   6  -9    0.85    0.12
   1   6  -9    0.95    0.10
  -1   6   9    0.90    0.12
  -1   6   9    1.07    0.13
   0  -6   9    0.66    0.09
   0   6   9    1.06    0.10
   0   6   9    0.73    0.10
   0   6  -9    0.80    0.11
   0   6  -9    1.08    0.12
   1  -6   9    0.73    0.10
   1   6   9    0.71    0.10
  -1   6  -9    0.95    0.12
   2  -6   9    0.77    0.12
   2   6   9    0.44    0.09
   3  -6   9   22.13    0.64
   3   6   9   22.95    0.64
   4  -6   9   12.09    0.48
   4   6   9   11.32    0.44
   5  -6   9   -0.08    0.08
   5   6   9    0.05    0.08
   6  -6   9    0.59    0.16
   6   6   9    0.30    0.12
  -5  -7   9   -0.01    0.07
   5   7  -9   -0.01    0.07
  -5   7   9   -0.06    0.08
  -5   7   9   -0.05    0.09
  -4  -7   9    0.31    0.10
  -4   7   9    0.62    0.15
  -4   7   9    0.52    0.15
   4   7  -9    0.38    0.11
  -3  -7   9   -0.03    0.05
  -3   7   9   -0.04    0.05
   3   7  -9    0.04    0.03
   3   7  -9   -0.02    0.06
  -3   7   9   -0.01    0.07
  -2  -7   9    3.25    0.19
  -2   7   9    3.10    0.21
  -2   7   9    3.12    0.11
   2   7  -9    3.06    0.14
  -2   7   9    2.95    0.25
  -1  -7   9    0.05    0.04
   1   7  -9    0.06    0.05
   1   7  -9    0.03    0.04
  -1   7   9    0.08    0.07
  -1   7   9   -0.02    0.05
   0  -7   9    0.91    0.11
   0  -7  -9    1.10    0.10
   0   7  -9    1.07    0.13
   0   7   9    1.02    0.13
   0   7  -9    0.84    0.12
   1  -7   9   -0.01    0.05
  -1   7  -9    0.01    0.06
  -1   7  -9    0.01    0.05
   1   7   9    0.02    0.05
   2  -7   9    0.55    0.11
   2   7   9    0.69    0.11
   3  -7   9    0.01    0.08
   3   7   9   -0.05    0.07
   4  -7   9    2.56    0.26
   4   7   9    3.18    0.23
   5  -7   9    0.51    0.15
   5   7   9    0.57    0.13
  -5  -8   9   -0.04    0.06
  -5   8   9    0.00    0.10
  -5   8   9   -0.16    0.10
   5   8  -9   -0.06    0.08
  -4  -8   9    4.10    0.27
  -4   8   9    4.59    0.39
  -4   8   9    4.27    0.32
   4   8  -9    4.28    0.30
  -3  -8   9    0.19    0.09
   3   8  -9    0.11    0.08
  -3   8   9    0.21    0.10
  -3   8   9    0.06    0.10
  -2  -8   9    1.35    0.15
  -2   8   9    1.15    0.08
  -2   8   9    1.36    0.18
  -2   8   9    0.97    0.16
   2   8  -9    1.61    0.13
   2   8  -9    1.26    0.17
  -1  -8   9   11.58    0.36
   1  -8  -9   11.47    0.37
  -1   8   9   10.66    0.37
  -1   8   9   10.11    0.40
   1   8  -9   12.01    0.43
   1   8  -9   11.57    0.37
  -1   8   9   10.92    0.35
   0  -8  -9    4.02    0.17
   0  -8   9    4.02    0.20
   0   8  -9    4.58    0.24
   0   8   9    4.09    0.23
   0   8  -9    4.39    0.24
   1  -8   9    0.02    0.05
  -1   8  -9    0.02    0.06
   1   8   9    0.05    0.05
  -1   8  -9    0.02    0.05
   2  -8   9    0.32    0.09
   2   8   9    0.10    0.07
   3  -8   9    0.80    0.14
   3   8   9    0.85    0.14
   4  -8   9   -0.04    0.08
   4   8   9    0.05    0.08
   5  -8   9   -0.19    0.07
   5   8   9   -0.01    0.07
   5  -9  -9    0.15    0.11
  -5   9   9    0.10    0.12
  -5   9   9    0.01    0.10
   5   9  -9   -0.01    0.10
  -4  -9   9    0.87    0.15
   4   9  -9    0.81    0.17
  -4   9   9    0.98    0.20
  -4   9   9    0.80    0.19
   3  -9  -9    1.94    0.23
  -3  -9   9    1.84    0.20
  -3   9   9    1.81    0.23
   3   9  -9    1.80    0.22
  -3   9   9    1.66    0.22
  -2  -9   9    0.64    0.12
   2  -9  -9    0.42    0.11
  -2   9   9    0.90    0.17
   2   9  -9    0.74    0.14
   2   9  -9    0.79    0.11
   1  -9  -9    0.31    0.10
  -1  -9   9    0.47    0.10
  -1   9   9    0.42    0.12
  -1   9   9    0.25    0.08
   1   9  -9    0.42    0.10
   1   9  -9    0.46    0.11
   0  -9   9    0.05    0.05
   0  -9  -9    0.09    0.05
   0   9   9   -0.13    0.05
   0   9  -9   -0.05    0.06
   0   9   9    0.01    0.06
   0   9  -9   -0.08    0.06
   1  -9   9    0.75    0.11
  -1   9  -9    0.98    0.15
  -1   9  -9    0.78    0.15
   1   9   9    0.91    0.14
   2  -9   9    0.88    0.14
  -2   9  -9    1.28    0.20
   2   9   9    1.05    0.15
   3  -9   9    0.11    0.08
   3   9   9    0.01    0.07
   4  -9   9    0.53    0.14
   4   9   9    0.68    0.13
  -4 -10   9    1.50    0.20
   4 -10  -9    1.95    0.26
   4  10  -9    2.08    0.27
  -4  10   9    1.58    0.25
   3 -10  -9    0.80    0.16
  -3 -10   9    0.94    0.15
   3  10  -9    0.43    0.13
  -3  10   9    0.90    0.19
  -2 -10   9    0.69    0.12
   2 -10  -9    0.61    0.13
   2  10  -9    0.51    0.10
   2  10  -9    0.33    0.11
  -2  10   9    0.62    0.15
   1 -10  -9    1.52    0.16
  -1 -10   9    1.39    0.15
   1  10  -9    1.36    0.19
   1  10  -9    1.72    0.18
  -1  10   9    1.40    0.15
  -1  10   9    1.48    0.21
   0 -10   9    0.95    0.13
   0  10  -9    0.81    0.14
   0  10   9    0.98    0.15
   0  10   9    0.81    0.15
   0  10  -9    0.85    0.15
   1 -10   9    0.49    0.11
   1  10   9    0.64    0.13
  -1  10  -9    0.57    0.12
  -1  10  -9    0.63    0.15
   1  10   9    0.49    0.13
   2 -10   9    0.63    0.13
   2  10   9    0.32    0.10
  -2  10  -9    0.57    0.15
   3 -10   9    0.88    0.16
   3  10   9    1.03    0.16
   4 -10   9    0.12    0.11
   4  10   9    0.38    0.11
   4  10   9    0.19    0.12
   3 -11  -9    0.07    0.09
  -3 -11   9    0.01    0.08
   3  11  -9   -0.03    0.07
  -3  11   9    0.11    0.12
  -2 -11   9    1.12    0.15
   2 -11  -9    0.93    0.16
  -2  11   9    0.78    0.17
   2  11  -9    0.71    0.16
  -1 -11   9    0.86    0.13
   1  11  -9    0.81    0.14
   1  11  -9    0.62    0.14
  -1  11   9    0.61    0.15
   0 -11   9    0.03    0.06
   0  11  -9    0.12    0.08
   0  11  -9   -0.04    0.06
   0  11   9    0.01    0.06
   0  11   9   -0.02    0.08
   1 -11   9   -0.03    0.06
  -1  11  -9    0.04    0.08
   1  11   9   -0.01    0.08
  -1  11  -9   -0.02    0.08
   1  11   9   -0.02    0.06
   2 -11   9    0.26    0.10
   2  11   9    0.54    0.15
   2  11   9    0.54    0.13
  -2  11  -9    0.27    0.13
   3 -11   9    0.05    0.08
   3  11   9    0.04    0.07
   3  11   9   -0.02    0.09
  -2 -12   9    0.27    0.09
  -2  12   9    0.14    0.11
   2  12  -9    0.15    0.11
  -1 -12   9    0.01    0.05
   1  12  -9    0.02    0.07
  -1  12   9   -0.13    0.05
   1  12  -9   -0.03    0.08
   0 -12   9    0.05    0.06
   0  12   9   -0.02    0.06
   0  12  -9   -0.02    0.08
   0  12   9   -0.05    0.08
   0  12  -9   -0.11    0.07
   1 -12   9    0.35    0.10
   1  12   9    0.07    0.09
  -1  12  -9    0.28    0.13
  -1  12  -9    0.25    0.11
   1  12   9    0.21    0.10
   2 -12   9    0.25    0.10
   2  12   9    0.41    0.13
   2  12   9    0.33    0.12
  -2  12  -9    0.31    0.14
   0 -13   9    0.06    0.07
   0  13   9    0.06    0.09
   0  13  -9   -0.06    0.07
   0  13  -9    0.14    0.10
   6   0 -10    3.67    0.23
  -6   0  10    3.75    0.38
  -5   0  10    0.55    0.15
   5   0 -10    0.62    0.10
  -4   0  10    4.73    0.29
   4   0 -10    4.80    0.20
  -3   0  10    7.65    0.33
   3   0 -10    7.65    0.25
  -3   0  10    6.96    0.23
   2   0 -10    0.44    0.06
  -2   0  10    0.46    0.06
  -2   0  10    0.51    0.09
  -1   0  10    2.11    0.09
  -1   0  10    1.76    0.11
   0   0  10    0.57    0.07
   0   0  10    0.67    0.07
   1   0  10   10.37    0.26
   1   0  10   10.55    0.32
   2   0  10   40.08    0.80
   3   0  10    4.31    0.20
   4   0  10    0.41    0.10
   5   0  10   20.68    0.61
   6   0  10    1.82    0.22
  -6  -1  10    0.40    0.15
  -6   1  10    0.11    0.13
   6   1 -10    0.29    0.10
   5  -1 -10   -0.08    0.04
  -5  -1  10   -0.06    0.07
   5   1 -10   -0.05    0.04
  -5   1  10   -0.05    0.07
   4  -1 -10    2.79    0.14
  -4  -1  10    2.84    0.27
  -4   1  10    2.56    0.17
  -4   1  10    2.50    0.26
   4   1 -10    2.83    0.17
  -3  -1  10   36.59    0.88
   3  -1 -10   36.39    0.74
   3   1 -10   36.40    0.79
  -3   1  10   36.81    0.79
  -3   1  10   35.95    0.89
  -2  -1  10    6.63    0.26
  -2  -1  10    6.46    0.16
   2   1 -10    6.69    0.23
   2   1 -10    6.46    0.16
  -2   1  10    6.35    0.27
  -2   1  10    6.74    0.21
  -1  -1  10    0.89    0.05
  -1  -1  10    1.12    0.11
  -1   1  10    1.10    0.11
  -1   1  10    0.95    0.08
   1   1 -10    0.89    0.09
   0  -1  10   29.56    0.61
   0  -1  10   29.53    0.63
   0   1  10   30.23    0.61
   0   1  10   29.81    0.63
   1  -1  10    1.38    0.09
   1   1  10    1.38    0.08
   1   1  10    1.39    0.13
   2  -1  10    0.04    0.04
   2   1  10    0.00    0.04
   2   1  10    0.01    0.03
   3  -1  10   14.25    0.41
   3   1  10   13.83    0.48
   3   1  10   13.99    0.38
   4  -1  10    1.52    0.16
   4   1  10    1.35    0.15
   5  -1  10    1.35    0.18
   5   1  10    1.82    0.19
   6  -1  10    0.12    0.09
   6   1  10    0.47    0.15
   6   1  10    0.19    0.10
  -6  -2  10    0.50    0.16
  -6   2  10    0.52    0.17
   6   2 -10    0.43    0.12
  -5  -2  10    0.12    0.10
   5  -2 -10   -0.04    0.04
  -5   2  10    0.14    0.11
   5   2 -10    0.07    0.06
  -4  -2  10    0.58    0.13
   4  -2 -10    0.59    0.07
   4   2 -10    0.31    0.08
  -4   2  10    0.37    0.11
  -4   2  10    0.61    0.11
  -3  -2  10   14.28    0.46
  -3   2  10   13.86    0.41
   3   2 -10   13.35    0.26
  -3   2  10   13.44    0.47
   3   2 -10   13.78    0.40
   2   2 -10   42.89    0.90
  -2   2  10   43.62    0.88
  -2   2  10   41.58    0.94
  -1  -2  10    7.90    0.18
  -1  -2  10    8.67    0.27
  -1   2  10    8.00    0.23
   1   2 -10    8.15    0.26
  -1   2  10    8.21    0.27
   0  -2  10   10.43    0.28
   0   2  10   11.09    0.30
   0   2  10   10.41    0.28
   1  -2  10    0.24    0.05
   1   2  10    0.26    0.04
   1   2  10    0.17    0.05
   2  -2  10    0.97    0.10
   2   2  10    1.18    0.07
   2   2  10    1.00    0.13
   3  -2  10    0.08    0.06
   3   2  10    0.02    0.05
   3   2  10    0.15    0.05
   4  -2  10    0.89    0.14
   4   2  10    1.00    0.12
   4   2  10    0.85    0.15
   5  -2  10    1.12    0.17
   5   2  10    1.32    0.20
   5   2  10    1.26    0.15
   6  -2  10    0.10    0.09
   6   2  10    0.01    0.08
   6   2  10    0.07    0.09
  -6  -3  10    0.02    0.10
   6   3 -10    0.18    0.10
  -6   3  10    0.25    0.15
  -5  -3  10    0.33    0.13
  -5   3  10    0.31    0.10
   5   3 -10    0.36    0.10
  -5   3  10    0.44    0.15
  -4  -3  10    1.91    0.21
   4   3 -10    1.50    0.07
   4   3 -10    1.65    0.17
  -4   3  10    1.63    0.23
  -4   3  10    1.79    0.20
  -3  -3  10    4.56    0.25
   3   3 -10    4.83    0.23
  -3   3  10    4.54    0.27
  -3   3  10    5.08    0.24
  -2  -3  10    0.10    0.06
  -2   3  10    0.13    0.07
   2   3 -10    0.06    0.05
  -2   3  10    0.12    0.05
  -1  -3  10   21.81    0.51
  -1  -3  10   21.59    0.42
  -1   3  10   20.82    0.52
  -1   3  10   21.36    0.50
   1   3 -10   22.19    0.53
   0  -3  10   60.15    1.15
   0   3  10   61.86    1.18
   0   3  10   59.32    1.13
   0   3 -10   61.39    1.22
   1  -3  10    3.49    0.16
   1   3  10    3.26    0.17
   1   3  10    3.36    0.12
   2  -3  10   18.04    0.46
   2   3  10   17.28    0.36
   2   3  10   16.90    0.49
   3  -3  10    0.09    0.06
   3   3  10    0.15    0.07
   3   3  10    0.03    0.03
   4  -3  10    6.68    0.31
   4   3  10    6.61    0.24
   4   3  10    6.13    0.33
   5  -3  10    0.52    0.13
   5   3  10    0.20    0.08
   5   3  10    0.40    0.13
   6  -3  10   -0.10    0.09
   6   3  10    0.07    0.10
   6   3  10    0.00    0.07
  -6  -4  10   -0.09    0.09
  -6   4  10    0.02    0.11
   6   4 -10    0.03    0.08
  -5  -4  10   -0.09    0.08
  -5   4  10    0.04    0.08
   5   4 -10    0.00    0.07
  -5   4  10    0.02    0.10
  -4  -4  10    0.53    0.13
   4   4 -10    0.23    0.09
  -4   4  10    0.24    0.11
  -4   4  10    0.35    0.10
  -3  -4  10    0.67    0.12
  -3   4  10    0.83    0.13
   3   4 -10    0.68    0.11
  -3   4  10    0.48    0.12
  -2  -4  10  138.00    2.58
   2   4 -10  140.78    2.64
  -2   4  10  139.90    2.63
  -2   4  10  140.64    2.63
  -2   4  10  146.01    2.50
  -1  -4  10   15.00    0.32
  -1  -4  10   15.10    0.39
  -1   4  10   14.46    0.40
  -1   4  10   14.82    0.42
   1   4 -10   15.39    0.43
   0  -4  10    0.23    0.05
   0   4  10    0.35    0.06
   0   4  10    0.27    0.06
   0   4 -10    0.22    0.06
   1  -4  10    7.41    0.25
  -1  -4 -10    7.44    0.17
   1   4  10    7.31    0.19
   1   4  10    7.34    0.26
   2  -4  10    5.05    0.22
   2   4  10    5.05    0.24
   2   4  10    5.04    0.13
   2   4  10    5.03    0.15
   3  -4  10    2.42    0.21
   3   4  10    2.40    0.22
   3   4  10    2.46    0.10
   4  -4  10    1.56    0.19
   4   4  10    1.76    0.13
   4   4  10    1.47    0.19
   5  -4  10    0.21    0.10
   5   4  10    0.17    0.07
   5   4  10    0.27    0.11
   6  -4  10    0.56    0.15
   6   4  10    0.45    0.14
  -6  -5  10    0.03    0.09
  -6   5  10    0.01    0.12
   6   5 -10    0.01    0.08
  -5  -5  10   -0.03    0.08
  -5   5  10   -0.01    0.09
  -5   5  10    0.01    0.08
   5   5 -10   -0.06    0.06
  -4  -5  10   -0.03    0.05
  -4   5  10    0.13    0.08
   4   5 -10    0.05    0.06
  -4   5  10    0.05    0.08
  -3  -5  10    0.41    0.10
  -3   5  10    0.51    0.10
  -3   5  10    0.57    0.13
   3   5 -10    0.56    0.11
  -2  -5  10    8.72    0.32
  -2   5  10    9.74    0.37
  -2   5  10    8.78    0.21
  -2   5  10    8.60    0.33
   2   5 -10    9.06    0.34
  -1  -5  10    0.23    0.06
  -1   5  10    0.16    0.06
  -1   5  10    0.09    0.06
   1   5 -10    0.11    0.06
   0  -5  10    1.07    0.11
   0   5  10    1.05    0.11
   0   5 -10    0.96    0.12
   0   5  10    1.13    0.10
  -1  -5 -10    0.24    0.03
   1  -5  10    0.38    0.08
   1   5  10    0.35    0.04
   1   5  10    0.21    0.06
   2  -5  10    3.87    0.21
   2   5  10    3.41    0.19
   3  -5  10    0.04    0.08
   3   5  10    0.32    0.09
   3   5  10    0.15    0.03
   3   5  10    0.19    0.04
   4  -5  10   19.25    0.61
   4   5  10   18.10    0.60
   4   5  10   17.89    0.40
   5  -5  10    0.29    0.11
   5   5  10   -0.02    0.07
   6  -5  10    0.23    0.13
   6   5  10    0.43    0.14
  -6  -6  10   -0.03    0.10
   6   6 -10    0.00    0.09
  -6   6  10    0.01    0.09
  -6   6  10    0.04    0.12
  -5  -6  10    0.14    0.10
  -5   6  10    0.34    0.13
  -5   6  10    0.17    0.12
   5   6 -10    0.39    0.12
  -4  -6  10    0.38    0.11
  -4   6  10    0.26    0.11
  -4   6  10    0.23    0.11
   4   6 -10    0.27    0.10
  -3  -6  10    0.17    0.07
  -3   6  10    0.35    0.10
   3   6 -10    0.52    0.11
  -3   6  10    0.28    0.11
  -2  -6  10    0.01    0.02
  -2  -6  10   -0.02    0.04
  -2   6  10    0.14    0.07
  -2   6  10    0.04    0.07
   2   6 -10    0.03    0.05
  -1  -6  10    1.90    0.13
   1   6 -10    1.70    0.16
  -1   6  10    1.93    0.18
  -1   6  10    1.78    0.16
   0  -6  10    0.22    0.06
   0   6  10    0.19    0.06
   0   6 -10    0.11    0.05
   0   6  10    0.30    0.06
   1  -6  10    1.37    0.13
   1   6  10    1.20    0.13
   2  -6  10    2.93    0.19
   2   6  10    2.62    0.18
   3  -6  10    8.82    0.38
   3   6  10    8.81    0.36
   4  -6  10    3.65    0.30
   4   6  10    3.01    0.27
   5  -6  10    0.09    0.09
   5   6  10    0.06    0.07
  -5  -7  10    0.25    0.12
  -5   7  10    0.21    0.14
   5   7 -10    0.15    0.11
  -5   7  10    0.23    0.13
  -4  -7  10    0.21    0.10
  -4   7  10    0.21    0.10
  -4   7  10    0.24    0.12
   4   7 -10    0.36    0.11
  -3  -7  10    0.03    0.06
   3   7 -10    0.35    0.10
  -3   7  10    0.22    0.12
  -3   7  10    0.12    0.09
  -2  -7  10    0.46    0.09
   2   7 -10    0.41    0.06
  -2   7  10    0.27    0.09
  -2   7  10    0.34    0.05
  -2   7  10    0.29    0.10
   2   7 -10    0.30    0.09
  -1  -7  10    2.13    0.17
  -1   7  10    1.84    0.17
  -1   7  10    2.05    0.19
   1   7 -10    1.97    0.19
   1   7 -10    2.02    0.13
   0  -7  10    0.06    0.05
   0   7 -10    0.07    0.05
   0   7  10    0.11    0.06
   0   7  10    0.01    0.04
   0   7 -10    0.00    0.05
   1  -7  10    0.08    0.06
   1   7  10    0.09    0.06
  -1   7 -10    0.03    0.06
   2  -7  10    0.24    0.08
   2   7  10    0.30    0.09
   3  -7  10   21.86    0.64
   3   7  10   20.88    0.62
   4  -7  10    0.97    0.18
   4   7  10    1.66    0.20
   5  -7  10   -0.09    0.07
   5   7  10    0.03    0.07
  -5  -8  10   -0.03    0.08
   5   8 -10    0.17    0.10
  -5   8  10    0.25    0.13
  -5   8  10    0.19    0.15
  -4  -8  10    0.18    0.09
   4   8 -10    0.09    0.09
  -4   8  10    0.06    0.11
  -4   8  10    0.04    0.09
  -3  -8  10   -0.04    0.06
   3   8 -10    0.24    0.10
  -3   8  10    0.21    0.09
  -3   8  10    0.04    0.09
  -2  -8  10    3.48    0.21
  -2   8  10    3.48    0.25
   2   8 -10    3.98    0.26
  -2   8  10    3.15    0.28
   2   8 -10    3.62    0.17
  -2   8  10    3.68    0.15
  -1  -8  10   34.92    0.79
  -1   8  10   34.43    0.87
   1   8 -10   34.57    0.87
  -1   8  10   35.29    0.80
   1   8 -10   33.85    0.79
   0  -8  10    0.94    0.12
   0  -8 -10    1.04    0.10
   0   8 -10    0.97    0.14
   0   8 -10    1.00    0.14
   0   8  10    0.87    0.13
   1  -8  10    2.73    0.18
  -1   8 -10    3.11    0.21
  -1   8 -10    2.86    0.26
   1   8  10    2.85    0.19
   2  -8  10    1.58    0.17
   2   8  10    2.25    0.21
   3  -8  10    1.72    0.20
   3   8  10    1.45    0.18
   4  -8  10    0.17    0.10
   4   8  10    0.04    0.08
   5  -8  10    0.21    0.12
   5   8  10    0.28    0.11
  -5  -9  10   -0.02    0.08
  -5   9  10    0.04    0.14
  -4  -9  10    0.41    0.13
  -4   9  10    0.47    0.15
  -4   9  10    0.55    0.16
   4   9 -10    0.39    0.14
  -3  -9  10    0.13    0.08
  -3   9  10    0.09    0.10
  -3   9  10    0.05    0.09
   3   9 -10   -0.10    0.07
  -2  -9  10    0.78    0.13
  -2   9  10    0.55    0.13
  -2   9  10    0.70    0.14
   2   9 -10    0.65    0.14
   2   9 -10    0.75    0.10
   1  -9 -10   16.25    0.48
  -1  -9  10   16.15    0.47
   1   9 -10   15.83    0.48
  -1   9  10   16.33    0.47
  -1   9  10   16.87    0.56
   1   9 -10   16.20    0.54
   0  -9 -10    2.02    0.12
   0  -9  10    1.82    0.17
   0   9 -10    2.26    0.22
   0   9  10    1.75    0.19
   0   9 -10    1.99    0.21
   1  -9  10    0.89    0.13
  -1   9 -10    0.75    0.15
  -1   9 -10    1.06    0.15
   1   9  10    0.90    0.14
   2  -9  10    0.80    0.14
   2   9  10    0.47    0.11
   3  -9  10    5.17    0.29
   3   9  10    5.05    0.28
   4  -9  10    0.16    0.10
   4   9  10    0.23    0.09
  -4 -10  10    0.06    0.08
   4 -10 -10    0.04    0.11
   4  10 -10    0.02    0.09
  -4  10  10    0.02    0.10
   3 -10 -10    0.06    0.08
  -3 -10  10   -0.01    0.06
  -3  10  10    0.09    0.09
   3  10 -10   -0.02    0.08
   2 -10 -10    0.16    0.08
  -2 -10  10    0.28    0.09
  -2  10  10    0.11    0.09
   2  10 -10    0.28    0.11
   1 -10 -10    1.88    0.18
  -1 -10  10    1.38    0.16
  -1  10  10    1.27    0.19
   1  10 -10    1.47    0.17
  -1  10  10    1.55    0.16
   1  10 -10    1.69    0.21
   0 -10  10    0.08    0.06
   0  10 -10   -0.02    0.07
   0  10 -10   -0.04    0.05
   0  10  10    0.13    0.08
   0  10  10   -0.12    0.06
   1 -10  10    0.73    0.13
  -1  10 -10    0.72    0.15
   1  10  10    0.88    0.15
  -1  10 -10    0.74    0.14
   2 -10  10    0.56    0.12
   2  10  10    0.20    0.09
   3 -10  10    0.07    0.08
   3  10  10    0.10    0.09
   4 -10  10    0.09    0.09
   4  10  10   -0.03    0.07
  -3 -11  10    0.02    0.07
   3 -11 -10    0.11    0.09
  -3  11  10    0.04    0.09
   3  11 -10    0.02    0.08
   2 -11 -10    0.02    0.07
  -2 -11  10    0.05    0.07
   2  11 -10   -0.09    0.07
  -2  11  10    0.08    0.10
  -1 -11  10   -0.04    0.05
   1  11 -10    0.18    0.08
   1  11 -10    0.15    0.08
  -1  11  10   -0.09    0.05
   0 -11  10   -0.02    0.06
   0  11 -10    0.06    0.08
   0  11 -10   -0.09    0.06
   0  11  10   -0.08    0.07
   0  11  10    0.02    0.06
   1 -11  10    0.09    0.07
   1  11  10    0.13    0.08
  -1  11 -10    0.01    0.07
  -1  11 -10   -0.05    0.08
   1  11  10    0.12    0.10
   2 -11  10    0.06    0.07
   2  11  10    0.01    0.08
   2  11  10    0.03    0.08
   3 -11  10    0.11    0.09
   3  11  10    0.15    0.11
   3  11  10    0.30    0.11
  -2 -12  10    0.09    0.07
   2  12 -10    0.14    0.11
  -2  12  10    0.24    0.12
  -1 -12  10   -0.09    0.05
   1  12 -10    0.04    0.09
  -1  12  10    0.06    0.09
   0 -12  10   -0.06    0.05
   0  12 -10   -0.08    0.08
   0  12  10   -0.09    0.08
   0  12 -10   -0.13    0.05
   0  12  10   -0.08    0.05
   1 -12  10    0.60    0.12
   1  12  10    0.65    0.14
  -1  12 -10    0.77    0.15
   1  12  10    0.41    0.13
  -1  12 -10    0.85    0.19
   2 -12  10    0.01    0.08
   2  12  10   -0.06    0.08
   2  12  10    0.00    0.09
  -6   0  11   -0.11    0.09
   6   0 -11   -0.07    0.06
   5   0 -11   -0.11    0.04
  -5   0  11   -0.04    0.07
  -4   0  11    0.08    0.08
   4   0 -11   -0.02    0.04
   3   0 -11   -0.04    0.03
  -3   0  11    0.03    0.06
  -3   0  11   -0.02    0.03
  -2   0  11   -0.02    0.04
  -2   0  11    0.01    0.02
   2   0 -11    0.01    0.03
  -1   0  11    0.40    0.05
   0   0  11   -0.02    0.02
   0   0  11   -0.03    0.02
   1   0  11    0.03    0.04
   1   0  11    0.00    0.02
   2   0  11   -0.02    0.03
   3   0  11    0.00    0.04
   4   0  11    0.01    0.06
   5   0  11    0.06    0.09
   6   0  11    0.05    0.09
  -6  -1  11    0.20    0.12
  -6   1  11    0.22    0.13
   6   1 -11   -0.06    0.06
  -5  -1  11   -0.02    0.07
   5  -1 -11   -0.03    0.04
  -5   1  11    0.02    0.09
   5   1 -11   -0.04    0.05
   4  -1 -11    7.07    0.24
  -4  -1  11    7.51    0.37
  -4   1  11    7.03    0.29
   4   1 -11    7.14    0.28
  -4   1  11    7.55    0.38
   3  -1 -11    4.61    0.18
  -3  -1  11    4.75    0.26
  -3   1  11    4.61    0.20
  -3   1  11    5.00    0.27
   3   1 -11    4.56    0.20
  -2  -1  11    5.22    0.14
  -2  -1  11    5.61    0.25
  -2   1  11    5.10    0.24
   2   1 -11    5.12    0.14
  -2   1  11    5.32    0.18
   2   1 -11    5.10    0.20
  -1  -1  11    7.31    0.18
  -1  -1  11    7.39    0.25
  -1   1  11    7.38    0.26
  -1   1  11    7.40    0.21
   1   1 -11    7.11    0.24
   0  -1  11    3.33    0.15
   0  -1  11    3.09    0.14
   0   1  11    3.27    0.14
   0   1  11    3.24    0.14
   1  -1  11    0.02    0.03
   1   1  11    0.02    0.03
   1   1  11    0.07    0.04
   2  -1  11   13.42    0.36
   2   1  11   13.34    0.43
   2   1  11   12.99    0.32
   3  -1  11    4.06    0.20
   3   1  11    4.12    0.25
   3   1  11    3.64    0.18
   4  -1  11    0.44    0.10
   4   1  11    0.31    0.08
   4   1  11    0.30    0.13
   5  -1  11    0.62    0.13
   5   1  11    0.71    0.12
   5   1  11    0.75    0.17
   6  -1  11    1.00    0.18
   6   1  11    0.90    0.19
   6   1  11    1.25    0.18
  -6  -2  11    0.24    0.13
  -6   2  11   -0.01    0.09
   6   2 -11   -0.01    0.07
   5  -2 -11    0.16    0.05
  -5  -2  11    0.02    0.09
   5   2 -11    0.17    0.08
  -5   2  11    0.39    0.14
  -4  -2  11    1.23    0.18
   4  -2 -11    1.42    0.10
  -4   2  11    1.75    0.23
  -4   2  11    1.78    0.18
   4   2 -11    1.53    0.16
  -3  -2  11    7.04    0.32
  -3   2  11    7.83    0.35
   3   2 -11    7.21    0.28
  -3   2  11    8.15    0.29
  -2  -2  11   18.98    0.52
  -2   2  11   19.40    0.47
   2   2 -11   19.33    0.49
  -2   2  11   19.06    0.53
  -1  -2  11    2.43    0.09
  -1  -2  11    2.25    0.13
  -1   2  11    2.43    0.14
  -1   2  11    2.30    0.12
   1   2 -11    2.51    0.14
   0  -2  11   31.42    0.65
   0   2  11   30.17    0.66
   0   2  11   30.93    0.64
   1  -2  11    0.48    0.07
   1   2  11    0.48    0.08
   1   2  11    0.49    0.06
   2  -2  11    2.12    0.13
   2   2  11    2.07    0.18
   2   2  11    2.08    0.10
   3  -2  11    0.01    0.05
   3   2  11    0.13    0.05
   3   2  11    0.06    0.06
   4  -2  11   -0.06    0.05
   4   2  11   -0.06    0.07
   4   2  11    0.10    0.06
   5  -2  11    0.02    0.08
   5   2  11   -0.02    0.06
   5   2  11   -0.04    0.07
   6  -2  11    0.06    0.09
   6   2  11   -0.05    0.07
   6   2  11    0.16    0.11
  -6  -3  11    0.03    0.09
  -6   3  11   -0.14    0.08
   6   3 -11    0.00    0.07
  -5  -3  11    0.41    0.14
  -5   3  11    0.15    0.08
   5   3 -11    0.29    0.09
  -5   3  11    0.32    0.13
  -4  -3  11    0.03    0.06
  -4   3  11    0.06    0.06
   4   3 -11    0.09    0.06
  -4   3  11    0.09    0.09
  -3  -3  11    0.05    0.07
  -3   3  11    0.23    0.10
   3   3 -11    0.18    0.07
  -3   3  11    0.17    0.07
  -2   3  11   47.02    0.99
   2   3 -11   48.13    1.02
  -2   3  11   47.44    1.05
  -1  -3  11   30.08    0.57
  -1  -3  11   30.05    0.57
  -1  -3  11   30.26    0.66
  -1   3  11   29.49    0.65
   1   3 -11   29.27    0.68
  -1   3  11   28.73    0.68
   0  -3  11    6.37    0.22
   0   3  11    6.58    0.22
   0   3  11    6.66    0.23
   1  -3  11    5.16    0.20
   1   3  11    5.03    0.22
   1   3  11    5.04    0.16
   2  -3  11    4.47    0.20
   2   3  11    4.43    0.14
   2   3  11    4.23    0.22
   3  -3  11    0.44    0.10
   3   3  11    0.49    0.06
   3   3  11    0.43    0.10
   4  -3  11    0.18    0.09
   4   3  11    0.14    0.10
   4   3  11    0.09    0.06
   5  -3  11   -0.05    0.07
   5   3  11   -0.03    0.06
   5   3  11    0.06    0.06
   6  -3  11    0.11    0.10
   6   3  11    0.25    0.12
   6   3  11   -0.06    0.08
  -6  -4  11    0.03    0.11
   6   4 -11    0.40    0.12
  -6   4  11    0.11    0.14
  -5  -4  11   -0.08    0.08
  -5   4  11    0.12    0.09
  -5   4  11    0.09    0.09
   5   4 -11    0.05    0.07
  -4  -4  11    0.10    0.08
  -4   4  11    0.20    0.10
   4   4 -11    0.23    0.08
  -4   4  11    0.21    0.09
  -3  -4  11    3.71    0.23
  -3   4  11    3.38    0.21
  -3   4  11    3.43    0.29
   3   4 -11    3.43    0.21
  -2  -4  11   72.17    1.48
  -2   4  11   76.64    1.55
   2   4 -11   76.71    1.52
  -2   4  11   75.51    1.50
  -1  -4  11    5.79    0.23
  -1  -4  11    6.15    0.16
  -1   4  11    5.86    0.23
   1   4 -11    5.97    0.25
  -1   4  11    6.15    0.25
   0  -4  11    0.97    0.10
   0   4 -11    0.88    0.11
   0   4  11    1.01    0.11
   0   4  11    1.01    0.10
   1  -4  11    6.61    0.24
   1   4  11    6.75    0.19
   1   4  11    7.16    0.26
   2  -4  11    0.97    0.12
   2   4  11    0.96    0.13
   2   4  11    0.89    0.05
   3  -4  11    1.02    0.14
   3   4  11    1.73    0.19
   3   4  11    1.34    0.08
   4  -4  11    4.13    0.27
   4   4  11    3.58    0.27
   4   4  11    3.75    0.16
   5  -4  11    0.57    0.15
   5   4  11    1.05    0.12
   5   4  11    0.63    0.15
   6  -4  11   -0.01    0.08
   6   4  11    0.03    0.09
  -6  -5  11    0.21    0.14
   6   5 -11    0.00    0.07
  -6   5  11    0.18    0.13
  -5  -5  11    0.20    0.10
  -5   5  11    0.23    0.12
  -5   5  11    0.29    0.12
   5   5 -11    0.26    0.11
  -4  -5  11    2.58    0.26
   4   5 -11    1.87    0.20
  -4   5  11    2.13    0.27
  -4   5  11    2.28    0.25
  -3  -5  11    0.60    0.12
  -3   5  11    0.04    0.08
  -3   5  11    0.01    0.05
   3   5 -11    0.06    0.06
  -2  -5  11    1.47    0.15
  -2   5  11    1.56    0.18
  -2   5  11    1.98    0.19
   2   5 -11    1.75    0.18
  -1  -5  11    0.83    0.10
  -1   5  11    0.80    0.11
   1   5 -11    0.79    0.12
  -1   5  11    0.66    0.10
   0  -5  11    4.08    0.18
   0   5  11    4.19    0.19
   0   5 -11    4.19    0.21
   0   5  11    3.56    0.16
   1  -5  11    0.04    0.04
  -1  -5 -11    0.05    0.02
   1   5  11    0.09    0.03
   1   5  11    0.15    0.06
   2  -5  11    1.95    0.17
   2   5  11    2.04    0.18
   3  -5  11   13.82    0.46
   3   5  11   13.77    0.28
   3   5  11   13.44    0.46
   4  -5  11    5.78    0.33
   4   5  11    6.07    0.33
   5  -5  11    0.02    0.08
   5   5  11    0.15    0.09
   6  -5  11    2.44    0.28
   6   5  11    2.77    0.30
  -6  -6  11    0.18    0.13
  -6   6  11    0.07    0.11
   6   6 -11    0.10    0.10
  -6   6  11   -0.07    0.09
  -5  -6  11    0.68    0.16
  -5   6  11    0.65    0.18
   5   6 -11    0.75    0.16
  -5   6  11    0.81    0.18
  -4  -6  11    0.07    0.08
  -4   6  11    0.03    0.07
   4   6 -11    0.08    0.08
  -4   6  11    0.01    0.08
  -3  -6  11   -0.02    0.06
  -3   6  11    0.00    0.08
  -3   6  11    0.12    0.08
   3   6 -11    0.12    0.07
  -2  -6  11    0.71    0.11
   2   6 -11    0.67    0.12
  -2   6  11    0.62    0.13
  -2   6  11    0.68    0.12
  -1  -6  11    1.59    0.15
  -1   6  11    1.66    0.16
  -1   6  11    1.31    0.15
   1   6 -11    1.91    0.18
   0  -6  11    0.44    0.08
   0   6  11    0.58    0.08
   0   6 -11    0.33    0.08
   0   6  11    0.52    0.09
   1  -6  11    1.70    0.15
  -1  -6 -11    1.54    0.05
   1   6  11    1.71    0.07
   1   6  11    1.59    0.15
   2  -6  11    0.44    0.10
   2   6  11    0.24    0.08
   3  -6  11    6.99    0.32
   3   6  11    6.56    0.31
   4  -6  11    4.15    0.28
   4   6  11    4.79    0.29
   5  -6  11    0.10    0.09
   5   6  11    0.02    0.09
  -5  -7  11    0.24    0.12
  -5   7  11    0.20    0.13
   5   7 -11    0.04    0.09
  -5   7  11    0.06    0.10
  -4  -7  11    0.25    0.11
   4   7 -11    0.30    0.11
  -4   7  11    0.31    0.12
  -4   7  11    0.43    0.15
  -3  -7  11    0.64    0.13
   3   7 -11    0.68    0.13
  -3   7  11    0.68    0.15
  -3   7  11    0.69    0.16
  -2  -7  11    1.59    0.17
  -2   7  11    1.43    0.09
  -2   7  11    1.37    0.18
   2   7 -11    1.27    0.16
  -2   7  11    1.47    0.18
  -1  -7  11    2.02    0.15
   1   7 -11    2.09    0.20
  -1   7  11    2.56    0.19
  -1   7  11    2.49    0.18
   0  -7  11    0.81    0.11
   0   7  11    0.86    0.12
   0   7  11    0.88    0.09
   0   7 -11    0.68    0.11
   1  -7  11    0.01    0.05
   1   7  11    0.06    0.06
   2  -7  11    0.00    0.06
   2   7  11   -0.04    0.05
   3  -7  11   12.97    0.47
   3   7  11   13.85    0.47
   4  -7  11    0.06    0.09
   4   7  11    0.11    0.08
   5  -7  11    0.11    0.09
   5   7  11   -0.04    0.07
  -5  -8  11    0.51    0.15
  -5   8  11    0.46    0.17
  -5   8  11    0.43    0.18
   5   8 -11    0.40    0.14
  -4  -8  11    0.60    0.14
  -4   8  11    0.25    0.12
  -4   8  11    0.21    0.12
   4   8 -11    0.31    0.12
  -3  -8  11    0.01    0.06
   3   8 -11   -0.01    0.06
  -3   8  11    0.06    0.08
  -3   8  11   -0.04    0.09
  -2  -8  11    1.79    0.18
  -2   8  11    1.88    0.22
   2   8 -11    2.02    0.22
   2   8 -11    1.82    0.12
  -2   8  11    1.70    0.21
  -1  -8  11    0.54    0.10
  -1   8  11    0.58    0.13
   1   8 -11    0.39    0.09
  -1   8  11    0.39    0.10
   1   8 -11    0.39    0.11
   0  -8  11    4.62    0.22
   0  -8 -11    4.65    0.18
   0   8  11    4.35    0.24
   0   8 -11    4.24    0.24
   1  -8  11   -0.03    0.05
  -1   8 -11    0.02    0.06
   1   8  11    0.11    0.07
   2  -8  11    1.63    0.17
   2   8  11    1.70    0.19
   3  -8  11    0.09    0.08
   3   8  11   -0.08    0.06
   4  -8  11    0.30    0.11
   4   8  11    0.65    0.13
   5  -8  11    0.14    0.11
   5   8  11    0.07    0.09
  -4  -9  11    0.20    0.10
  -4   9  11    0.17    0.10
  -4   9  11    0.17    0.13
   4   9 -11    0.17    0.10
  -3  -9  11    0.19    0.09
  -3   9  11    0.10    0.11
   3   9 -11    0.21    0.10
  -3   9  11    0.23    0.11
  -2  -9  11    0.11    0.07
   2   9 -11    0.09    0.08
  -2   9  11    0.07    0.09
  -2   9  11    0.10    0.09
  -1  -9  11    5.57    0.26
   1  -9 -11    5.04    0.26
   1   9 -11    5.30    0.31
  -1   9  11    5.51    0.25
  -1   9  11    5.76    0.32
   1   9 -11    5.13    0.26
   0  -9  11    0.58    0.11
   0   9 -11    0.53    0.12
   0   9  11    0.63    0.12
   0   9 -11    0.41    0.11
   1  -9  11    1.39    0.16
   1   9  11    1.48    0.18
  -1   9 -11    1.38    0.18
   2  -9  11   -0.03    0.05
   2   9  11   -0.02    0.06
   3  -9  11    0.09    0.09
   3   9  11    0.12    0.08
   4  -9  11    0.07    0.09
   4   9  11    0.07    0.08
   4 -10 -11    0.09    0.10
  -4 -10  11    0.04    0.08
   4  10 -11    0.04    0.08
  -4  10  11    0.15    0.12
  -3 -10  11   -0.01    0.06
   3 -10 -11    0.08    0.08
   3  10 -11   -0.05    0.06
  -3  10  11    0.15    0.09
   2 -10 -11    0.03    0.08
  -2 -10  11    0.05    0.07
  -2  10  11   -0.10    0.05
   2  10 -11   -0.07    0.05
   1 -10 -11    0.00    0.06
  -1 -10  11    0.02    0.06
   1  10 -11   -0.04    0.05
   1  10 -11    0.09    0.08
  -1  10  11   -0.06    0.06
  -1  10  11   -0.01    0.05
   0 -10  11    0.15    0.08
   0  10  11    0.10    0.09
   0  10 -11    0.06    0.08
   0  10  11    0.05    0.08
   0  10 -11    0.05    0.07
   1 -10  11    1.42    0.16
   1  10  11    1.80    0.21
  -1  10 -11    1.56    0.19
   2 -10  11   -0.04    0.07
   2  10  11    0.12    0.08
   3 -10  11   -0.05    0.08
   3  10  11   -0.08    0.06
   4 -10  11    0.14    0.10
   4  10  11    0.21    0.10
   3 -11 -11    0.26    0.12
  -3 -11  11    0.27    0.11
  -3  11  11    0.43    0.14
   3  11 -11    0.33    0.13
   2 -11 -11    0.48    0.12
  -2 -11  11    0.57    0.13
  -2  11  11    0.35    0.13
   2  11 -11    0.74    0.16
  -1 -11  11    0.16    0.07
   1  11 -11    0.25    0.09
   1  11 -11    0.29    0.12
  -1  11  11    0.18    0.09
   0 -11  11    0.02    0.06
   0  11  11   -0.04    0.09
   0  11 -11   -0.03    0.07
   0  11 -11    0.04    0.08
   0  11  11   -0.03    0.06
   1 -11  11    0.03    0.06
  -1  11 -11    0.08    0.09
   1  11  11   -0.07    0.06
  -1  11 -11    0.23    0.11
   1  11  11    0.07    0.08
   2 -11  11    0.02    0.07
   2  11  11   -0.08    0.07
   2  11  11    0.06    0.07
   3 -11  11   -0.06    0.07
   3  11  11    0.07    0.10
   3  11  11   -0.01    0.07
  -2 -12  11    0.47    0.12
  -2  12  11    0.17    0.11
   2  12 -11    0.37    0.13
  -1 -12  11    0.00    0.06
  -1  12  11   -0.04    0.07
   1  12 -11   -0.11    0.07
   0 -12  11    0.11    0.07
   0  12  11    0.09    0.07
   0  12 -11    0.02    0.08
   0  12  11    0.07    0.09
   0  12 -11    0.01    0.07
   1 -12  11    0.11    0.08
  -1  12 -11    0.04    0.07
  -1  12 -11    0.12    0.09
   1  12  11   -0.01    0.08
   1  12  11    0.02    0.07
   2 -12  11    0.03    0.08
   2  12  11    0.03    0.10
   2  12  11   -0.06    0.06
   6   0 -12   -0.02    0.07
  -6   0  12    0.10    0.12
   5   0 -12    0.15    0.07
  -5   0  12   -0.06    0.06
   4   0 -12    2.15    0.15
  -4   0  12    2.09    0.24
  -3   0  12    0.42    0.11
  -3   0  12    0.33    0.06
   3   0 -12    0.24    0.06
  -2   0  12    1.16    0.08
   2   0 -12    1.02    0.10
  -2   0  12    0.82    0.12
  -1   0  12    1.53    0.14
  -1   0  12    1.46    0.08
   0   0  12    3.24    0.15
   0   0  12    3.30    0.14
   1   0  12    0.01    0.04
   1   0  12    0.03    0.03
   2   0  12    0.21    0.08
   2   0  12    0.16    0.05
   3   0  12    4.94    0.21
   4   0  12    0.89    0.13
   5   0  12    0.98    0.15
   6   0  12    0.30    0.11
  -6  -1  12    0.06    0.11
   6   1 -12    0.07    0.08
  -6   1  12    0.29    0.14
  -5  -1  12   -0.01    0.08
   5  -1 -12    0.09    0.05
  -5   1  12   -0.02    0.07
   5   1 -12    0.04    0.05
  -4  -1  12    0.49    0.13
   4  -1 -12    0.54    0.08
  -4   1  12    0.50    0.10
  -4   1  12    0.48    0.13
   4   1 -12    0.49    0.09
  -3  -1  12    2.83    0.21
  -3  -1  12    2.70    0.12
   3  -1 -12    2.93    0.15
  -3   1  12    2.85    0.16
   3   1 -12    2.75    0.17
  -3   1  12    2.74    0.25
  -2  -1  12    4.86    0.23
  -2  -1  12    4.97    0.14
  -2   1  12    5.33    0.25
  -2   1  12    4.86    0.18
   2   1 -12    4.66    0.20
   2   1 -12    4.82    0.14
  -1  -1  12    0.14    0.05
  -1  -1  12    0.18    0.04
  -1   1  12    0.17    0.06
  -1   1  12    0.33    0.05
   0  -1  12    0.00    0.03
   0  -1  12    0.04    0.03
   0   1  12    0.11    0.04
   0   1  12    0.02    0.03
   1  -1  12    2.29    0.12
   1   1  12    2.41    0.15
   1   1  12    2.48    0.11
   2  -1  12    2.01    0.13
   2   1  12    1.84    0.11
   2   1  12    1.95    0.19
   3  -1  12    0.85    0.12
   3   1  12    0.86    0.10
   3   1  12    0.76    0.13
   4  -1  12    0.04    0.06
   4   1  12    0.13    0.07
   4   1  12   -0.02    0.08
   5  -1  12    4.44    0.27
   5   1  12    4.09    0.24
   5   1  12    3.93    0.35
   6  -1  12   -0.01    0.09
   6   1  12    0.08    0.09
   6   1  12    0.10    0.10
  -6  -2  12    0.30    0.14
   6   2 -12    0.25    0.10
  -6   2  12    0.13    0.12
  -5  -2  12    0.09    0.10
   5   2 -12    0.10    0.08
  -5   2  12    0.15    0.12
  -4  -2  12   -0.06    0.06
   4  -2 -12    0.01    0.04
  -4   2  12   -0.05    0.07
   4   2 -12    0.01    0.04
  -4   2  12   -0.03    0.05
  -3  -2  12    1.11    0.16
   3   2 -12    0.89    0.11
  -3   2  12    1.11    0.13
  -3   2  12    0.84    0.15
  -2  -2  12    6.05    0.26
  -2   2  12    5.77    0.27
  -2   2  12    5.73    0.21
   2   2 -12    6.20    0.24
  -1  -2  12    0.99    0.06
  -1  -2  12    0.94    0.11
  -1   2  12    1.25    0.13
  -1   2  12    1.00    0.09
   1   2 -12    0.86    0.10
   0  -2  12   30.04    0.64
   0  -2  12   29.54    0.65
   0   2  12   29.90    0.63
   0   2  12   29.90    0.65
   1  -2  12    0.59    0.08
   1   2  12    0.53    0.06
   1   2  12    0.58    0.09
   2  -2  12    0.97    0.11
   2   2  12    0.76    0.12
   2   2  12    0.94    0.08
   3  -2  12   -0.02    0.05
   3   2  12    0.07    0.07
   3   2  12    0.03    0.04
   4  -2  12    0.46    0.11
   4   2  12    0.49    0.09
   4   2  12    0.49    0.14
   5  -2  12    0.05    0.09
   5   2  12   -0.01    0.06
   5   2  12    0.14    0.10
   6  -2  12    0.10    0.09
   6   2  12    0.01    0.07
   6   2  12    0.08    0.10
  -6  -3  12    0.05    0.10
  -6   3  12    0.12    0.13
   6   3 -12    0.00    0.07
  -5  -3  12    0.04    0.09
  -5   3  12    0.29    0.10
   5   3 -12    0.07    0.06
  -5   3  12   -0.05    0.07
  -4  -3  12    0.82    0.16
  -4   3  12    0.67    0.12
   4   3 -12    0.49    0.11
  -4   3  12    0.71    0.16
  -3  -3  12    1.88    0.21
  -3   3  12    1.65    0.20
   3   3 -12    1.52    0.16
  -3   3  12    1.47    0.15
  -2   3  12   72.88    1.45
  -2   3  12   75.84    1.52
   2   3 -12   74.03    1.49
  -1  -3  12    5.08    0.15
  -1  -3  12    5.32    0.22
  -1  -3  12    5.20    0.16
  -1   3  12    5.58    0.21
  -1   3  12    5.55    0.23
   1   3 -12    5.50    0.23
   0  -3  12    8.05    0.26
   0   3  12    8.20    0.27
   0   3  12    7.83    0.25
   1  -3  12   26.42    0.60
   1   3  12   26.67    0.55
   1   3  12   26.71    0.65
   2  -3  12    0.32    0.07
   2   3  12    0.30    0.05
   2   3  12    0.38    0.09
   3  -3  12    0.03    0.06
   3   3  12    0.02    0.03
   3   3  12    0.04    0.06
   4  -3  12    8.55    0.37
   4   3  12    9.52    0.42
   4   3  12    8.65    0.28
   5  -3  12    2.67    0.26
   5   3  12    3.08    0.32
   5   3  12    2.60    0.18
   6  -3  12    0.22    0.11
   6   3  12    0.01    0.10
  -6  -4  12    0.11    0.12
  -6   4  12    0.18    0.13
   6   4 -12    0.27    0.11
  -5  -4  12    0.07    0.09
   5   4 -12    0.18    0.09
  -5   4  12    0.17    0.10
  -5   4  12    0.34    0.14
  -4  -4  12    0.24    0.11
  -4   4  12    0.22    0.09
   4   4 -12    0.11    0.07
  -4   4  12    0.09    0.10
  -3  -4  12    2.34    0.22
   3   4 -12    2.12    0.19
  -3   4  12    2.51    0.25
  -3   4  12    2.13    0.19
  -2  -4  12    2.34    0.20
  -2   4  12    2.25    0.21
   2   4 -12    1.69    0.16
  -2   4  12    2.30    0.17
  -1  -4  12    9.11    0.30
  -1  -4  12    9.04    0.22
  -1   4  12    8.48    0.31
  -1   4  12    8.95    0.30
   1   4 -12    9.28    0.32
   0  -4  12   37.95    0.79
   0   4  12   37.02    0.78
   0   4 -12   38.26    0.85
   0   4  12   36.97    0.81
   1  -4  12    5.91    0.23
   1   4  12    5.62    0.24
   1   4  12    5.96    0.18
   2  -4  12    1.18    0.13
   2   4  12    1.11    0.06
   2   4  12    0.97    0.14
   3  -4  12    5.44    0.26
   3   4  12    4.80    0.15
   3   4  12    5.03    0.27
   4  -4  12    0.12    0.09
   4   4  12    0.20    0.10
   4   4  12    0.09    0.05
   5  -4  12    0.08    0.09
   5   4  12    0.03    0.07
   6  -4  12   -0.06    0.09
   6   4  12    0.01    0.09
  -6  -5  12    0.07    0.11
  -6   5  12    0.01    0.11
   6   5 -12    0.03    0.08
  -6   5  12    0.22    0.11
  -5  -5  12    0.66    0.16
  -5   5  12    1.01    0.21
  -5   5  12    0.92    0.18
   5   5 -12    0.54    0.13
  -4  -5  12    0.38    0.11
  -4   5  12    0.45    0.13
  -4   5  12    0.51    0.14
   4   5 -12    0.45    0.11
  -3  -5  12   -0.03    0.05
  -3   5  12    0.02    0.06
  -3   5  12    0.10    0.09
   3   5 -12   -0.02    0.06
  -2  -5  12    3.88    0.22
  -2   5  12    4.05    0.24
  -2   5  12    3.90    0.22
   2   5 -12    3.85    0.23
  -1  -5  12    7.46    0.27
   1   5 -12    6.70    0.28
  -1   5  12    7.28    0.28
  -1   5  12    7.44    0.29
   0  -5  12    0.14    0.05
   0   5  12    0.17    0.05
   0   5  12    0.21    0.06
   0   5 -12    0.19    0.07
   1  -5  12    0.00    0.04
   1   5  12    0.06    0.04
   1   5  12    0.02    0.03
   2  -5  12    0.47    0.10
   2   5  12    0.44    0.04
   2   5  12    0.46    0.10
   2   5  12    0.44    0.05
   3  -5  12    6.05    0.29
   3   5  12    6.45    0.16
   3   5  12    7.24    0.33
   4  -5  12    0.57    0.14
   4   5  12    0.56    0.13
   5  -5  12   -0.03    0.07
   5   5  12   -0.02    0.07
  -5  -6  12    0.81    0.18
  -5   6  12    0.61    0.18
  -5   6  12    0.74    0.18
   5   6 -12    0.58    0.15
  -4  -6  12   -0.05    0.07
  -4   6  12   -0.06    0.08
  -4   6  12    0.00    0.10
   4   6 -12    0.02    0.06
  -3  -6  12    0.25    0.09
   3   6 -12    0.12    0.08
  -3   6  12   -0.06    0.07
  -3   6  12    0.07    0.09
  -2  -6  12    0.98    0.14
   2   6 -12    1.18    0.16
  -2   6  12    0.81    0.13
  -2   6  12    1.08    0.16
  -1  -6  12   11.56    0.36
  -1   6  12   11.75    0.39
  -1   6  12   11.47    0.38
   1   6 -12   10.95    0.39
   0  -6  12    0.81    0.10
   0   6  12    0.87    0.10
   0   6 -12    0.87    0.12
   0   6  12    0.74    0.11
  -1  -6 -12   -0.01    0.01
   1  -6  12   -0.01    0.04
   1   6  12    0.04    0.05
   1   6  12    0.01    0.03
   2  -6  12    0.73    0.12
   2   6  12    0.73    0.12
   3  -6  12    0.49    0.11
   3   6  12    0.82    0.14
   4  -6  12    0.19    0.11
   4   6  12    0.25    0.09
   5  -6  12   -0.08    0.09
   5   6  12   -0.04    0.06
  -5  -7  12    0.01    0.09
  -5   7  12    0.05    0.08
   5   7 -12    0.13    0.09
  -5   7  12   -0.05    0.10
  -4  -7  12    0.56    0.14
   4   7 -12    0.59    0.14
  -4   7  12    0.73    0.15
  -4   7  12    0.71    0.18
  -3  -7  12    1.57    0.19
  -3   7  12    1.58    0.22
  -3   7  12    1.35    0.19
   3   7 -12    1.38    0.18
  -2  -7  12    2.94    0.20
   2   7 -12    3.24    0.23
  -2   7  12    2.42    0.23
  -2   7  12    2.98    0.26
  -1  -7  12    9.03    0.32
  -1   7  12    9.08    0.36
  -1   7  12    9.30    0.34
   1   7 -12    8.96    0.36
   0  -7  12    0.08    0.05
   0   7  12    0.07    0.06
   0   7  12    0.12    0.05
   0   7 -12    0.21    0.08
   1  -7  12    1.65    0.17
   1   7  12    1.64    0.16
   2  -7  12   -0.03    0.06
   2   7  12   -0.01    0.05
   3  -7  12    1.94    0.21
   3   7  12    1.60    0.18
   4  -7  12    0.30    0.11
   4   7  12    0.24    0.10
   5  -7  12    0.22    0.11
   5   7  12    0.25    0.12
  -5  -8  12   -0.03    0.08
  -5   8  12   -0.06    0.07
  -5   8  12    0.00    0.11
   5   8 -12    0.06    0.09
  -4  -8  12    0.09    0.09
  -4   8  12   -0.08    0.09
  -4   8  12    0.12    0.10
   4   8 -12   -0.07    0.06
  -3  -8  12   -0.01    0.05
  -3   8  12    0.05    0.07
   3   8 -12    0.07    0.08
  -3   8  12   -0.18    0.06
  -2  -8  12    0.28    0.10
   2   8 -12    0.27    0.10
  -2   8  12    0.08    0.08
  -2   8  12    0.09    0.09
  -1  -8  12   13.85    0.43
  -1   8  12   13.96    0.48
   1   8 -12   14.36    0.49
  -1   8  12   13.05    0.43
   0  -8  12    2.67    0.18
   0   8  12    2.63    0.19
   0   8 -12    2.62    0.23
   0   8  12    2.57    0.14
   1  -8  12    1.25    0.14
   1   8  12    1.16    0.15
   2  -8  12    1.22    0.15
   2   8  12    1.13    0.16
   3  -8  12    0.24    0.10
   3   8  12    0.09    0.08
   4  -8  12    1.25    0.19
   4   8  12    1.62    0.20
  -4  -9  12    0.30    0.12
  -4   9  12    0.18    0.11
   4   9 -12    0.15    0.10
  -4   9  12    0.11    0.12
  -3  -9  12    0.17    0.09
  -3   9  12    0.27    0.11
  -3   9  12    0.20    0.11
   3   9 -12    0.57    0.15
  -2  -9  12    0.17    0.08
  -2   9  12    0.04    0.08
   2   9 -12   -0.06    0.06
  -2   9  12    0.22    0.10
  -1  -9  12    6.45    0.28
   1   9 -12    6.36    0.33
  -1   9  12    6.46    0.33
  -1   9  12    6.71    0.29
   0  -9  12    0.21    0.07
   0   9  12    0.17    0.09
   0   9 -12    0.15    0.09
   1  -9  12    0.18    0.08
   1   9  12    0.05    0.07
  -1   9 -12    0.22    0.10
   2  -9  12    1.93    0.20
   2   9  12    1.72    0.20
   3  -9  12    0.49    0.13
   3   9  12    0.43    0.11
   4  -9  12    0.68    0.15
   4   9  12    0.74    0.15
  -4 -10  12    0.28    0.12
  -4  10  12    0.10    0.13
   4  10 -12    0.32    0.13
  -4  10  12    0.23    0.13
  -3 -10  12    0.05    0.08
   3 -10 -12    0.08    0.08
  -3  10  12    0.15    0.10
  -3  10  12    0.00    0.10
   3  10 -12    0.03    0.08
   2 -10 -12    0.06    0.08
  -2 -10  12    0.00    0.06
  -2  10  12    0.01    0.07
   2  10 -12   -0.09    0.05
   1 -10 -12    0.81    0.13
  -1 -10  12    0.97    0.14
   1  10 -12    0.65    0.12
  -1  10  12    0.58    0.10
   1  10 -12    0.72    0.15
  -1  10  12    0.50    0.13
   0 -10  12    0.57    0.11
   0  10  12    0.39    0.11
   0  10 -12    0.38    0.11
   1 -10  12    0.18    0.08
   1  10  12    0.25    0.10
  -1  10 -12    0.13    0.09
   2 -10  12    0.51    0.12
   2  10  12    0.71    0.15
   3 -10  12    0.18    0.10
   3  10  12    0.23    0.10
  -3 -11  12    0.03    0.08
   3 -11 -12    0.02    0.09
  -3  11  12    0.09    0.09
   3  11 -12   -0.02    0.08
   2 -11 -12    0.86    0.15
  -2 -11  12    0.91    0.15
   2  11 -12    0.68    0.16
  -2  11  12    1.09    0.21
  -1 -11  12    0.12    0.07
  -1  11  12    0.17    0.10
   1  11 -12    0.28    0.12
   0 -11  12   -0.06    0.05
   0  11  12    0.00    0.06
   0  11 -12    0.12    0.09
   0  11  12   -0.09    0.07
   0  11 -12   -0.06    0.07
   1 -11  12    0.09    0.07
  -1  11 -12   -0.09    0.07
   1  11  12    0.00    0.07
   1  11  12   -0.14    0.07
   2 -11  12   -0.01    0.07
   2  11  12    0.14    0.09
   3 -11  12   -0.06    0.06
   3  11  12   -0.02    0.06
  -2 -12  12    0.00    0.07
   2  12 -12   -0.08    0.07
  -2  12  12    0.12    0.10
  -1 -12  12    0.01    0.07
   1  12 -12    0.02    0.09
  -1  12  12    0.01    0.08
   0 -12  12   -0.02    0.06
   0  12  12    0.00    0.06
   0  12 -12    0.06    0.08
   0  12 -12    0.00    0.09
   0  12  12    0.06    0.10
   1 -12  12   -0.04    0.06
   1  12  12   -0.03    0.07
  -1  12 -12   -0.10    0.08
   1  12  12    0.00    0.09
  -6   0  13    0.09    0.12
   5   0 -13    0.00    0.05
  -5   0  13    0.05    0.09
   4   0 -13    0.03    0.05
  -4   0  13   -0.09    0.06
   3   0 -13    0.04    0.04
  -3   0  13   -0.07    0.04
  -3   0  13    0.00    0.03
  -2   0  13    0.03    0.05
  -2   0  13    0.02    0.03
  -1   0  13    0.02    0.02
  -1   0  13   -0.03    0.03
   0   0  13    0.01    0.03
   0   0  13    0.02    0.03
   1   0  13   -0.02    0.03
   1   0  13    0.02    0.03
   2   0  13   -0.04    0.03
   2   0  13    0.00    0.03
   3   0  13   -0.06    0.04
   4   0  13    0.00    0.06
   5   0  13   -0.07    0.07
   6   0  13    0.14    0.09
  -6  -1  13    0.79    0.20
  -6   1  13    0.39    0.17
   6   1 -13    0.30    0.10
  -5  -1  13    0.47    0.15
   5  -1 -13    0.30    0.07
   5   1 -13    0.55    0.11
  -5   1  13    0.38    0.14
  -4  -1  13    0.29    0.11
   4  -1 -13    0.32    0.07
   4   1 -13    0.46    0.09
  -4   1  13    0.49    0.10
  -4   1  13    0.49    0.14
  -3  -1  13    2.27    0.22
  -3  -1  13    2.36    0.11
   3  -1 -13    2.24    0.14
  -3   1  13    2.87    0.26
   3   1 -13    2.25    0.15
  -3   1  13    2.11    0.14
  -2  -1  13    0.07    0.03
  -2  -1  13    0.13    0.06
  -2   1  13   -0.02    0.04
  -2   1  13    0.01    0.03
   2   1 -13    0.08    0.04
  -1  -1  13    5.86    0.24
  -1  -1  13    6.26    0.18
  -1   1  13    6.11    0.20
  -1   1  13    6.42    0.25
   0  -1  13    3.92    0.17
   0  -1  13    3.89    0.17
   0   1  13    4.11    0.18
   0   1  13    4.08    0.17
   1  -1  13    4.97    0.23
   1  -1  13    5.02    0.19
   1   1  13    5.36    0.23
   1   1  13    5.29    0.18
   2  -1  13    0.89    0.10
   2   1  13    1.07    0.10
   2   1  13    0.94    0.13
   3  -1  13    0.14    0.06
   3   1  13    0.01    0.04
   3   1  13   -0.02    0.06
   4  -1  13    0.93    0.14
   4   1  13    1.10    0.13
   4   1  13    1.07    0.18
   5  -1  13    0.57    0.12
   5   1  13    0.57    0.16
   5   1  13    0.41    0.11
   6  -1  13    0.28    0.11
   6   1  13    0.35    0.15
   6   1  13    0.61    0.14
  -6  -2  13    0.44    0.17
   6   2 -13    0.45    0.12
  -6   2  13    0.39    0.15
  -5  -2  13    0.40    0.13
   5   2 -13    0.40    0.10
  -5   2  13    0.26    0.09
  -5   2  13    0.38    0.15
  -4  -2  13    0.03    0.08
  -4   2  13    0.02    0.06
  -4   2  13    0.00    0.08
   4   2 -13   -0.04    0.04
  -3  -2  13    4.38    0.26
  -3   2  13    4.05    0.20
  -3   2  13    4.28    0.26
   3   2 -13    3.85    0.20
  -2  -2  13    0.21    0.07
  -2   2  13    0.18    0.07
  -2   2  13    0.18    0.05
   2   2 -13    0.17    0.06
  -1  -2  13    7.38    0.20
  -1  -2  13    7.14    0.26
   1   2 -13    7.59    0.28
  -1   2  13    7.64    0.24
  -1   2  13    7.58    0.28
   0  -2  13   14.24    0.38
   0  -2  13   13.73    0.37
   0   2  13   13.80    0.37
   0   2  13   13.86    0.38
   1  -2  13    4.99    0.20
   1   2  13    4.99    0.22
   1   2  13    4.57    0.16
   2  -2  13    2.51    0.15
   2   2  13    2.52    0.12
   2   2  13    2.12    0.20
   3  -2  13   -0.01    0.05
   3   2  13    0.03    0.04
   3   2  13    0.01    0.05
   4  -2  13    0.14    0.07
   4   2  13   -0.01    0.05
   4   2  13    0.05    0.08
   5  -2  13    0.35    0.12
   5   2  13    0.16    0.08
   5   2  13    0.19    0.10
   6  -2  13   -0.09    0.07
   6   2  13    0.05    0.08
   6   2  13    0.13    0.10
  -6  -3  13    0.15    0.14
   6   3 -13    0.16    0.10
  -6   3  13    0.21    0.15
  -5  -3  13   -0.05    0.08
   5   3 -13   -0.02    0.06
  -5   3  13   -0.05    0.08
  -5   3  13    0.12    0.08
  -4  -3  13    0.33    0.11
   4   3 -13    0.27    0.08
  -4   3  13    0.32    0.12
  -4   3  13    0.28    0.09
  -3  -3  13    0.38    0.11
  -3   3  13    0.46    0.10
   3   3 -13    0.26    0.07
  -3   3  13    0.42    0.12
  -2  -3  13    0.10    0.06
  -2   3  13    0.16    0.06
   2   3 -13    0.08    0.07
  -2   3  13    0.12    0.07
  -1  -3  13    1.94    0.09
  -1  -3  13    2.49    0.15
  -1   3  13    2.05    0.17
  -1   3  13    2.11    0.13
   1   3 -13    2.26    0.18
   0  -3  13   10.43    0.31
   0   3  13    9.54    0.31
   0   3  13   10.46    0.31
   1  -3  13   29.08    0.66
   1   3  13   29.77    0.61
   1   3  13   30.23    0.71
   2  -3  13    3.04    0.17
   2   3  13    2.91    0.12
   2   3  13    3.04    0.20
   3  -3  13    0.26    0.08
   3   3  13    0.23    0.09
   3   3  13    0.45    0.07
   4  -3  13    0.40    0.10
   4   3  13    0.43    0.08
   4   3  13    0.50    0.13
   5  -3  13    0.05    0.08
   5   3  13    0.01    0.06
   5   3  13    0.11    0.09
   6  -3  13   -0.16    0.07
   6   3  13   -0.08    0.07
  -6  -4  13    0.00    0.11
   6   4 -13    0.10    0.09
  -6   4  13    0.05    0.12
  -5  -4  13    0.20    0.12
  -5   4  13    0.13    0.11
   5   4 -13    0.24    0.09
  -5   4  13    0.22    0.10
  -4  -4  13    0.02    0.06
  -4   4  13    0.06    0.08
  -4   4  13   -0.05    0.06
   4   4 -13    0.01    0.06
  -3  -4  13    0.78    0.14
  -3   4  13    1.09    0.17
   3   4 -13    1.11    0.14
  -3   4  13    1.12    0.15
  -2  -4  13    3.99    0.22
  -2   4  13    4.23    0.25
   2   4 -13    3.74    0.22
  -2   4  13    4.11    0.21
  -1  -4  13    3.51    0.18
   1   4 -13    3.68    0.21
  -1   4  13    4.03    0.21
  -1   4  13    3.81    0.19
   0  -4  13    0.44    0.08
   0   4  13    0.71    0.10
   0   4  13    0.47    0.08
   1  -4  13    2.84    0.16
   1   4  13    2.64    0.12
   1   4  13    2.89    0.18
   2  -4  13    0.10    0.06
   2   4  13    0.07    0.06
   2   4  13    0.01    0.03
   3  -4  13    3.97    0.23
   3   4  13    4.02    0.26
   3   4  13    4.03    0.14
   4  -4  13    0.37    0.11
   4   4  13    0.26    0.10
   4   4  13    0.26    0.06
   5  -4  13    0.18    0.10
   5   4  13    0.18    0.11
   6  -4  13    0.17    0.10
   6   4  13    0.09    0.11
  -6  -5  13    1.22    0.24
   6   5 -13    0.93    0.17
  -6   5  13    1.15    0.21
  -6   5  13    0.86    0.22
  -5  -5  13    0.15    0.10
   5   5 -13   -0.12    0.06
  -5   5  13    0.04    0.08
  -5   5  13    0.01    0.09
  -4  -5  13    0.12    0.09
  -4   5  13    0.07    0.09
  -4   5  13    0.05    0.09
   4   5 -13    0.20    0.09
  -3  -5  13    0.06    0.07
  -3   5  13    0.08    0.08
  -3   5  13   -0.06    0.05
   3   5 -13    0.08    0.07
  -2  -5  13    0.80    0.13
  -2   5  13    0.86    0.15
  -2   5  13    0.91    0.13
   2   5 -13    0.81    0.13
  -1  -5  13    0.27    0.07
  -1   5  13    0.15    0.06
  -1   5  13    0.20    0.07
   1   5 -13    0.14    0.07
   0  -5  13    0.02    0.04
   0   5 -13   -0.05    0.04
   0   5  13    0.05    0.04
   0   5  13    0.04    0.04
   1  -5  13    0.47    0.09
   1   5  13    0.71    0.07
   1   5  13    0.75    0.12
   2  -5  13    0.11    0.07
   2   5  13    0.11    0.03
   2   5  13    0.13    0.07
   3  -5  13    0.01    0.07
   3   5  13    0.05    0.03
   3   5  13    0.00    0.07
   4  -5  13    0.77    0.14
   4   5  13    1.01    0.17
   5  -5  13    0.06    0.08
   5   5  13    0.06    0.09
  -5  -6  13    5.77    0.36
  -5   6  13    6.19    0.42
   5   6 -13    6.68    0.37
  -5   6  13    6.37    0.38
  -4  -6  13    0.09    0.09
  -4   6  13    0.27    0.13
   4   6 -13    0.10    0.08
  -4   6  13   -0.03    0.07
  -3  -6  13    3.45    0.29
   3   6 -13    3.75    0.25
  -3   6  13    3.52    0.24
  -3   6  13    3.90    0.28
  -2  -6  13    0.01    0.05
   2   6 -13    0.04    0.06
  -2   6  13    0.14    0.08
  -2   6  13    0.05    0.07
  -1  -6  13    0.22    0.07
  -1   6  13    0.06    0.06
  -1   6  13    0.17    0.07
   1   6 -13    0.11    0.06
   0  -6  13   -0.05    0.03
   0   6  13    0.03    0.05
   0   6 -13    0.03    0.05
   0   6  13    0.13    0.05
   1  -6  13    0.92    0.12
   1   6  13    0.95    0.08
   1   6  13    1.07    0.13
   2  -6  13   -0.04    0.06
   2   6  13   -0.03    0.05
   3  -6  13    0.99    0.15
   3   6  13    1.01    0.16
   4  -6  13    0.21    0.11
   4   6  13    0.59    0.14
   5  -6  13    0.27    0.12
   5   6  13    0.22    0.11
  -5  -7  13    1.39    0.22
  -5   7  13    1.24    0.25
  -5   7  13    1.09    0.21
   5   7 -13    0.96    0.18
  -4  -7  13    0.63    0.15
  -4   7  13    0.05    0.11
  -4   7  13    0.35    0.12
   4   7 -13    0.29    0.11
  -3  -7  13    1.63    0.19
  -3   7  13    1.36    0.22
  -3   7  13    1.50    0.21
   3   7 -13    1.38    0.18
  -2  -7  13   10.36    0.39
  -2   7  13   10.62    0.43
   2   7 -13   10.57    0.41
  -2   7  13   10.36    0.41
  -1  -7  13    0.00    0.05
   1   7 -13    0.05    0.06
  -1   7  13    0.04    0.06
  -1   7  13    0.06    0.07
   0  -7  13    0.13    0.06
   0   7  13    0.03    0.06
   0   7  13    0.10    0.05
   0   7 -13   -0.06    0.05
   1  -7  13    0.14    0.06
   1   7  13    0.10    0.06
   2  -7  13    0.10    0.07
   2   7  13    0.13    0.07
   3  -7  13    1.75    0.19
   3   7  13    1.86    0.21
   4  -7  13    0.43    0.13
   4   7  13    0.76    0.15
   5  -7  13    0.25    0.12
   5   7  13    0.47    0.13
  -5  -8  13    0.14    0.11
  -5   8  13    0.32    0.14
  -5   8  13    0.25    0.16
   5   8 -13    0.34    0.14
  -4  -8  13   -0.07    0.05
   4   8 -13   -0.02    0.08
  -4   8  13   -0.05    0.09
  -4   8  13    0.01    0.08
  -3  -8  13    0.32    0.11
  -3   8  13    0.25    0.10
  -3   8  13    0.21    0.12
   3   8 -13    0.34    0.12
  -2  -8  13    1.47    0.19
  -2   8  13    1.05    0.18
   2   8 -13    0.97    0.16
  -2   8  13    1.51    0.20
  -1  -8  13    0.98    0.14
  -1   8  13    0.68    0.13
   1   8 -13    0.71    0.14
  -1   8  13    0.76    0.12
   0  -8  13    0.31    0.09
   0   8 -13    0.26    0.10
   0   8  13    0.46    0.11
   0   8  13    0.31    0.07
   1  -8  13    0.09    0.07
   1   8  13    0.03    0.06
   2  -8  13    4.00    0.24
   2   8  13    2.55    0.23
   3  -8  13    3.26    0.24
   3   8  13    3.44    0.24
   4  -8  13    0.60    0.14
   4   8  13    0.61    0.13
  -4  -9  13    0.23    0.11
  -4   9  13    0.16    0.13
   4   9 -13   -0.01    0.10
  -4   9  13   -0.05    0.07
  -3  -9  13    0.16    0.09
  -3   9  13    0.30    0.13
  -3   9  13    0.16    0.10
   3   9 -13    0.29    0.11
  -2  -9  13    1.08    0.16
  -2   9  13    1.07    0.18
   2   9 -13    0.79    0.16
  -2   9  13    1.12    0.18
  -1  -9  13    0.11    0.07
  -1   9  13    0.08    0.08
   1   9 -13    0.18    0.09
  -1   9  13    0.11    0.08
   0  -9  13    0.04    0.06
   0   9 -13    0.01    0.07
   0   9  13    0.01    0.07
   1  -9  13    1.05    0.15
   1   9  13    0.89    0.15
   2  -9  13   -0.04    0.07
   2   9  13    0.05    0.08
   3  -9  13    1.16    0.17
   3   9  13    0.75    0.14
   4  -9  13    0.03    0.08
   4   9  13    0.19    0.10
  -3 -10  13    0.10    0.08
  -3  10  13    0.26    0.12
   3  10 -13    0.07    0.10
  -3  10  13    0.10    0.10
  -2 -10  13   -0.05    0.05
   2 -10 -13   -0.03    0.07
  -2  10  13    0.00    0.07
   2  10 -13    0.02    0.09
  -2  10  13   -0.09    0.07
  -1 -10  13    1.24    0.16
   1  10 -13    1.05    0.18
  -1  10  13    1.09    0.18
  -1  10  13    0.98    0.15
   0 -10  13    0.25    0.08
   0  10  13    0.00    0.07
   0  10 -13    0.03    0.08
   1 -10  13    0.03    0.06
   1  10  13   -0.06    0.07
   2 -10  13    0.23    0.10
   2  10  13    0.35    0.12
   3 -10  13    0.21    0.11
   3  10  13    0.41    0.12
   3 -11 -13    0.06    0.09
  -3 -11  13    0.03    0.08
  -3  11  13    0.04    0.10
   3  11 -13    0.11    0.11
  -2 -11  13    0.80    0.15
  -2  11  13    0.68    0.16
   2  11 -13    0.82    0.17
  -1 -11  13    0.09    0.07
  -1  11  13    0.01    0.09
   1  11 -13    0.08    0.09
   0 -11  13   -0.03    0.06
   0  11 -13   -0.04    0.07
   0  11  13    0.03    0.08
   0  11  13    0.04    0.07
   1 -11  13    0.05    0.07
   1  11  13   -0.01    0.07
   2 -11  13    0.10    0.07
   2  11  13    0.10    0.09
  -1 -12  13    0.19    0.09
  -1  12  13    0.45    0.14
   1  12 -13    0.15    0.12
   0 -12  13    0.01    0.07
   0  12  13    0.04    0.08
   0  12  13   -0.07    0.07
   0  12 -13   -0.03    0.07
   1 -12  13    0.03    0.08
   1  12  13    0.05    0.08
   1  12  13    0.02    0.08
  -6   0  14    0.10    0.12
   5   0 -14    0.10    0.06
  -5   0  14    0.26    0.13
   4   0 -14    0.55    0.09
  -4   0  14    0.45    0.08
  -4   0  14    0.85    0.17
  -3   0  14    0.49    0.12
   3   0 -14    0.49    0.08
  -3   0  14    0.61    0.08
  -2   0  14    0.58    0.07
  -2   0  14    0.52    0.10
  -1   0  14   15.21    0.36
  -1   0  14   16.15    0.45
   0   0  14    9.04    0.28
   0   0  14    8.97    0.28
   1   0  14    0.67    0.08
   1   0  14    0.63    0.10
   2   0  14    7.58    0.33
   2   0  14    7.74    0.25
   3   0  14    0.65    0.14
   3   0  14    0.55    0.09
   4   0  14    0.54    0.10
   5   0  14    0.02    0.07
   6   0  14   -0.04    0.08
   6   0  14    0.12    0.09
  -6  -1  14    0.08    0.12
  -6   1  14    0.08    0.10
   6   1 -14    0.00    0.07
   5  -1 -14    0.30    0.08
  -5  -1  14    0.37    0.14
   5   1 -14    0.50    0.11
  -5   1  14    0.68    0.18
   4  -1 -14    8.04    0.28
  -4  -1  14    7.05    0.37
  -4   1  14    8.31    0.31
   4   1 -14    8.56    0.32
  -4   1  14    7.44    0.39
  -3  -1  14    0.42    0.06
  -3  -1  14    0.32    0.10
   3   1 -14    0.39    0.08
  -3   1  14    0.19    0.08
  -3   1  14    0.43    0.08
  -2  -1  14    0.76    0.06
  -2  -1  14    0.74    0.12
  -2   1  14    0.80    0.08
  -2   1  14    0.60    0.11
  -1  -1  14    0.23    0.07
  -1  -1  14    0.34    0.05
  -1   1  14    0.35    0.08
  -1   1  14    0.31    0.05
   0  -1  14    2.86    0.15
   0  -1  14    3.11    0.15
   0   1  14    2.67    0.14
   0   1  14    2.74    0.15
   1  -1  14    0.76    0.09
   1  -1  14    0.89    0.12
   1   1  14    0.90    0.09
   1   1  14    1.08    0.13
   2  -1  14    2.46    0.14
   2   1  14    2.21    0.12
   2   1  14    2.48    0.19
   3  -1  14   -0.01    0.05
   3   1  14    0.02    0.04
   3   1  14    0.05    0.07
   4  -1  14    0.97    0.14
   4   1  14    1.02    0.19
   4   1  14    1.15    0.13
   5  -1  14    0.02    0.07
   5   1  14    0.03    0.06
   5   1  14    0.02    0.09
   6  -1  14    0.04    0.09
   6   1  14    0.00    0.08
   6   1  14   -0.06    0.07
  -6  -2  14    0.20    0.13
   6   2 -14    0.20    0.10
  -6   2  14    0.36    0.16
  -5  -2  14    0.02    0.09
  -5   2  14    0.40    0.14
   5   2 -14    0.06    0.07
  -5   2  14    0.21    0.08
  -4  -2  14    1.61    0.23
  -4   2  14    1.81    0.25
  -4   2  14    1.48    0.16
   4   2 -14    1.65    0.17
  -3  -2  14    0.23    0.09
   3   2 -14    0.33    0.08
  -3   2  14    0.21    0.10
  -3   2  14    0.25    0.07
  -2  -2  14    0.27    0.08
  -2  -2  14    0.29    0.03
   2   2 -14    0.29    0.07
  -2   2  14    0.36    0.07
  -2   2  14    0.29    0.09
  -1  -2  14    0.52    0.06
  -1  -2  14    0.34    0.08
  -1   2  14    0.57    0.10
  -1   2  14    0.56    0.08
   0  -2  14    3.23    0.17
   0  -2  14    3.57    0.17
   0   2  14    3.77    0.17
   0   2  14    3.60    0.17
   1  -2  14    9.67    0.30
   1   2  14   10.02    0.34
   1   2  14   10.27    0.28
   2  -2  14    4.42    0.20
   2   2  14    4.59    0.17
   2   2  14    4.30    0.24
   3  -2  14    3.57    0.21
   3   2  14    3.67    0.16
   3   2  14    3.49    0.24
   4  -2  14    0.04    0.07
   4   2  14    0.02    0.05
   4   2  14   -0.07    0.06
   5  -2  14    0.53    0.13
   5   2  14    0.34    0.09
   5   2  14    0.17    0.10
   6  -2  14   -0.03    0.09
   6   2  14    0.01    0.08
   6   2  14   -0.01    0.07
  -6  -3  14   -0.02    0.09
   6   3 -14   -0.02    0.08
  -6   3  14    0.01    0.11
  -5  -3  14   -0.06    0.07
   5   3 -14   -0.11    0.05
  -5   3  14    0.01    0.07
  -5   3  14   -0.09    0.07
  -4  -3  14    1.10    0.18
   4   3 -14    1.08    0.15
  -4   3  14    1.19    0.20
  -4   3  14    1.39    0.17
  -3  -3  14    7.79    0.36
  -3   3  14    7.60    0.30
   3   3 -14    7.82    0.32
  -3   3  14    7.45    0.37
  -2  -3  14    0.15    0.06
  -2   3  14    0.30    0.09
  -2   3  14    0.19    0.06
   2   3 -14    0.33    0.08
  -1  -3  14    2.38    0.16
  -1  -3  14    2.64    0.11
  -1   3  14    2.82    0.18
  -1   3  14    2.53    0.15
   1   3 -14    2.76    0.19
   0  -3  14   35.60    0.78
   0   3  14   35.93    0.79
   0   3  14   35.89    0.77
   1  -3  14   14.72    0.41
   1   3  14   15.34    0.45
   1   3  14   15.01    0.37
   2  -3  14    0.16    0.07
   2   3  14    0.16    0.04
   2   3  14    0.31    0.09
   3  -3  14   15.63    0.47
   3   3  14   13.94    0.51
   3   3  14   14.68    0.36
   4  -3  14    0.69    0.13
   4   3  14    0.72    0.15
   4   3  14    0.62    0.09
   5  -3  14    0.12    0.10
   5   3  14    0.10    0.08
   5   3  14    0.03    0.06
   6  -3  14    0.10    0.10
   6   3  14    0.03    0.10
  -6  -4  14    0.13    0.12
   6   4 -14   -0.02    0.08
  -6   4  14   -0.05    0.11
  -5  -4  14   -0.01    0.08
  -5   4  14    0.08    0.11
   5   4 -14    0.00    0.07
  -5   4  14    0.01    0.08
  -4  -4  14    0.05    0.09
  -4   4  14    0.03    0.10
   4   4 -14    0.01    0.06
  -4   4  14    0.02    0.07
  -3  -4  14    0.17    0.08
  -3   4  14    0.14    0.09
   3   4 -14    0.19    0.07
  -3   4  14    0.24    0.08
  -2  -4  14   -0.04    0.04
  -2   4  14    0.02    0.05
  -2   4  14    0.09    0.06
   2   4 -14    0.02    0.05
  -1  -4  14    2.87    0.17
  -1  -4  14    2.92    0.12
  -1   4  14    2.86    0.17
   1   4 -14    2.76    0.18
  -1   4  14    2.75    0.18
   0  -4  14    0.30    0.07
   0   4  14    0.29    0.07
   0   4  14    0.28    0.07
   1  -4  14    6.10    0.25
   1   4  14    6.44    0.21
   1   4  14    6.11    0.26
   2  -4  14    0.09    0.06
   2   4  14    0.07    0.06
   2   4  14    0.04    0.03
   3  -4  14    6.85    0.31
   3   4  14    7.14    0.21
   3   4  14    6.97    0.34
   4  -4  14    0.02    0.06
   4   4  14    0.09    0.04
   4   4  14    0.07    0.08
   5  -4  14    0.04    0.08
   5   4  14    0.00    0.08
  -5  -5  14    0.12    0.11
   5   5 -14   -0.04    0.08
  -5   5  14    0.01    0.11
  -5   5  14    0.01    0.08
  -4  -5  14    0.08    0.10
   4   5 -14    0.21    0.09
  -4   5  14   -0.02    0.07
  -4   5  14    0.18    0.11
  -3  -5  14    0.72    0.15
  -3   5  14    0.88    0.17
   3   5 -14    0.63    0.12
  -3   5  14    0.79    0.14
  -2  -5  14    0.02    0.06
  -2   5  14    0.11    0.08
  -2   5  14    0.04    0.06
   2   5 -14    0.09    0.06
  -1  -5  14    0.76    0.11
  -1   5  14    0.92    0.12
  -1   5  14    0.76    0.12
   1   5 -14    0.76    0.13
   0  -5  14    0.10    0.05
   0   5  14    0.16    0.06
   0   5  14    0.20    0.06
   0   5 -14    0.11    0.06
   1  -5  14    4.51    0.21
   1   5  14    4.09    0.22
   1   5  14    4.61    0.17
   2  -5  14    0.12    0.07
   2   5  14    0.30    0.05
   2   5  14    0.21    0.08
   3  -5  14    4.38    0.26
   3   5  14    4.63    0.28
   3   5  14    4.75    0.15
   4  -5  14    1.15    0.16
   4   5  14    1.02    0.18
   5  -5  14    0.02    0.09
   5   5  14   -0.03    0.08
  -5  -6  14    0.31    0.13
   5   6 -14    0.15    0.11
  -5   6  14    0.22    0.12
  -5   6  14    0.08    0.12
  -4  -6  14    0.02    0.08
   4   6 -14   -0.04    0.07
  -4   6  14   -0.01    0.10
  -4   6  14   -0.06    0.08
  -3  -6  14    0.52    0.13
  -3   6  14    0.31    0.12
   3   6 -14    0.45    0.11
  -3   6  14    0.46    0.14
  -2  -6  14    2.27    0.21
  -2   6  14    2.20    0.21
   2   6 -14    2.00    0.20
  -2   6  14    2.42    0.24
  -1  -6  14    2.34    0.16
  -1   6  14    2.65    0.18
  -1   6  14    2.44    0.20
   1   6 -14    2.00    0.19
   0  -6  14    1.48    0.15
   0   6  14    1.78    0.17
   0   6 -14    1.56    0.18
   0   6  14    1.41    0.13
   1  -6  14   -0.07    0.05
   1   6  14    0.00    0.04
   1   6  14    0.03    0.03
   2  -6  14   11.02    0.38
   2   6  14   10.24    0.39
   3  -6  14    0.97    0.15
   3   6  14    1.36    0.18
   4  -6  14   -0.08    0.07
   4   6  14    0.01    0.07
   5  -6  14   -0.02    0.08
   5   6  14    0.02    0.08
  -5  -7  14    0.96    0.20
   5   7 -14    0.95    0.19
  -5   7  14    1.11    0.23
  -5   7  14    0.91    0.20
  -4  -7  14    0.00    0.08
  -4   7  14    0.09    0.12
  -4   7  14   -0.08    0.07
   4   7 -14    0.03    0.07
  -3  -7  14    1.00    0.17
  -3   7  14    1.25    0.20
   3   7 -14    0.78    0.15
  -3   7  14    0.70    0.16
  -2  -7  14    2.58    0.24
  -2   7  14    3.00    0.27
   2   7 -14    3.46    0.25
  -2   7  14    2.48    0.25
  -1  -7  14    0.78    0.12
  -1   7  14    0.77    0.13
   1   7 -14    0.59    0.13
  -1   7  14    0.65    0.12
   0  -7  14    0.32    0.08
   0   7  14    0.30    0.07
   0   7  14    0.17    0.07
   0   7 -14    0.24    0.09
   1  -7  14    0.12    0.06
   1   7  14    0.33    0.10
   1   7  14    0.34    0.05
   2  -7  14    0.73    0.13
   2   7  14    0.82    0.14
   3  -7  14    5.30    0.29
   3   7  14    4.88    0.28
   4  -7  14    1.47    0.20
   4   7  14    0.82    0.15
   5  -7  14    0.20    0.12
   5   7  14    0.20    0.10
  -4  -8  14    0.30    0.12
  -4   8  14    0.19    0.11
  -4   8  14   -0.09    0.08
   4   8 -14    0.11    0.09
  -3  -8  14    0.35    0.11
  -3   8  14    0.30    0.13
  -3   8  14    0.28    0.11
   3   8 -14    0.29    0.11
  -2  -8  14    0.57    0.12
  -2   8  14    0.13    0.10
  -2   8  14    0.29    0.11
   2   8 -14    0.39    0.11
  -1  -8  14    1.03    0.14
  -1   8  14    0.97    0.14
   1   8 -14    0.69    0.13
  -1   8  14    0.94    0.16
   0  -8  14    0.46    0.10
   0   8  14    0.66    0.09
   0   8 -14    0.44    0.12
   0   8  14    0.49    0.11
   1  -8  14    0.58    0.11
   1   8  14    0.60    0.12
   2  -8  14   18.42    0.56
   2   8  14   18.62    0.58
   3  -8  14    2.73    0.25
   3   8  14    3.61    0.25
   4  -8  14    0.03    0.08
   4   8  14   -0.01    0.07
  -4  -9  14    0.02    0.09
  -4   9  14   -0.15    0.10
   4   9 -14   -0.18    0.05
  -4   9  14   -0.03    0.07
  -3  -9  14    0.50    0.13
   3   9 -14    0.36    0.13
  -3   9  14    0.31    0.13
  -3   9  14    0.42    0.13
  -2  -9  14    1.31    0.18
  -2   9  14    1.18    0.18
   2   9 -14    0.87    0.16
  -2   9  14    1.17    0.18
  -1  -9  14    1.09    0.15
  -1   9  14    1.33    0.16
  -1   9  14    0.90    0.15
   1   9 -14    1.22    0.18
   0  -9  14   -0.01    0.05
   0   9 -14    0.10    0.07
   0   9  14    0.03    0.06
   1  -9  14    0.51    0.11
   1   9  14    0.39    0.11
   2  -9  14    0.13    0.08
   2   9  14    0.16    0.08
   3  -9  14    0.07    0.08
   3   9  14   -0.03    0.06
   4  -9  14    0.11    0.09
   4   9  14    0.27    0.11
  -3 -10  14    0.23    0.10
  -3  10  14   -0.16    0.08
  -3  10  14    0.19    0.11
   3  10 -14    0.11    0.10
  -2 -10  14   -0.03    0.06
   2  10 -14   -0.06    0.08
  -2  10  14    0.04    0.08
  -2  10  14   -0.02    0.07
  -1 -10  14    0.46    0.10
  -1  10  14    0.48    0.13
   1  10 -14    0.60    0.14
   0 -10  14    0.10    0.08
   0  10  14    0.22    0.11
   1 -10  14    0.01    0.06
   1  10  14   -0.06    0.08
   2 -10  14    2.44    0.24
   2  10  14    2.13    0.24
   3 -10  14    0.13    0.09
   3  10  14    0.06    0.07
  -2 -11  14    0.09    0.08
  -2  11  14   -0.02    0.08
   2  11 -14   -0.10    0.08
  -1 -11  14    0.14    0.08
  -1  11  14    0.04    0.08
   1  11 -14    0.00    0.08
   0 -11  14    0.06    0.08
   0  11  14    0.08    0.07
   0  11 -14    0.22    0.11
   0  11  14    0.15    0.10
   1 -11  14    0.21    0.09
   1  11  14    0.04    0.08
   2 -11  14    0.01    0.07
   2  11  14   -0.02    0.08
   0 -12  14    0.05    0.07
   0  12 -14   -0.03    0.08
   0  12  14    0.10    0.10
  -6   0  15   -0.04    0.10
  -5   0  15    0.05    0.09
   5   0 -15   -0.10    0.04
  -4   0  15    0.12    0.09
  -4   0  15    0.08    0.05
   4   0 -15    0.09    0.06
  -3   0  15   -0.01    0.03
   3   0 -15    0.05    0.05
  -3   0  15    0.04    0.06
  -2   0  15   -0.03    0.04
  -2   0  15   -0.02    0.02
  -1   0  15    0.06    0.03
  -1   0  15    0.08    0.05
   0   0  15    0.09    0.04
   0   0  15    0.02    0.04
   1   0  15    0.00    0.04
   1   0  15   -0.03    0.03
   2   0  15   -0.03    0.04
   2   0  15   -0.01    0.04
   3   0  15    0.01    0.06
   3   0  15   -0.05    0.04
   4   0  15   -0.05    0.05
   4   0  15    0.01    0.08
   5   0  15    0.05    0.09
   5   0  15    0.02    0.07
   6   0  15   -0.02    0.10
   6   0  15   -0.02    0.08
  -6  -1  15    0.16    0.12
  -6   1  15    0.04    0.11
   6   1 -15    0.04    0.07
   5  -1 -15    0.84    0.11
  -5  -1  15    0.88    0.19
   5   1 -15    0.74    0.13
  -5   1  15    0.68    0.17
   4  -1 -15    1.63    0.15
  -4  -1  15    1.36    0.21
  -4   1  15    1.24    0.21
   4   1 -15    1.41    0.15
  -4   1  15    1.53    0.16
  -3  -1  15    0.01    0.03
  -3  -1  15    0.03    0.07
   3   1 -15   -0.04    0.04
  -3   1  15    0.03    0.04
  -3   1  15   -0.09    0.05
  -2  -1  15    0.01    0.05
  -2  -1  15    0.15    0.04
  -2   1  15    0.00    0.05
   2   1 -15    0.12    0.06
  -2   1  15    0.12    0.04
  -1  -1  15   14.02    0.42
  -1  -1  15   14.22    0.34
  -1   1  15   14.17    0.36
  -1   1  15   14.38    0.43
   0  -1  15    0.01    0.04
   0  -1  15    0.04    0.04
   0   1  15    0.08    0.05
   0   1  15    0.04    0.04
   1  -1  15    2.29    0.17
   1  -1  15    2.04    0.13
   1   1  15    2.05    0.15
   1   1  15    2.20    0.12
   2  -1  15    1.99    0.14
   2   1  15    2.29    0.22
   2   1  15    2.42    0.13
   3  -1  15    1.37    0.14
   3   1  15    1.28    0.12
   3   1  15    1.13    0.17
   4  -1  15    0.04    0.07
   4   1  15    0.04    0.09
   4   1  15    0.09    0.06
   5  -1  15    0.79    0.15
   5   1  15    0.91    0.14
   5   1  15    0.93    0.19
   6  -1  15    0.09    0.09
   6   1  15   -0.07    0.09
   6   1  15   -0.08    0.07
  -6  -2  15    0.65    0.19
  -6   2  15    0.26    0.15
   6   2 -15    0.19    0.10
  -5  -2  15    0.16    0.11
  -5   2  15    0.09    0.10
   5   2 -15    0.02    0.07
  -5   2  15    0.07    0.07
  -4  -2  15    0.05    0.09
   4   2 -15    0.11    0.07
  -4   2  15    0.05    0.06
  -4   2  15    0.05    0.08
  -3  -2  15    0.00    0.06
  -3   2  15    0.00    0.04
   3   2 -15    0.00    0.05
  -3   2  15    0.03    0.07
  -2  -2  15    0.13    0.07
  -2  -2  15    0.28    0.03
   2   2 -15    0.18    0.07
  -2   2  15    0.32    0.07
  -2   2  15    0.29    0.09
  -1  -2  15    0.06    0.05
  -1  -2  15    0.12    0.04
  -1   2  15    0.02    0.05
  -1   2  15    0.16    0.05
   0  -2  15    2.29    0.14
   0  -2  15    2.06    0.13
   0   2  15    2.19    0.14
   0   2  15    2.25    0.14
   1  -2  15   17.04    0.44
   1   2  15   16.55    0.41
   1   2  15   16.29    0.48
   2  -2  15   10.10    0.33
   2   2  15   10.20    0.39
   2   2  15   10.20    0.28
   3  -2  15    1.08    0.13
   3   2  15    1.06    0.17
   3   2  15    1.41    0.12
   4  -2  15    3.31    0.22
   4   2  15    2.93    0.30
   4   2  15    3.50    0.19
   5  -2  15    0.96    0.16
   5   2  15    0.98    0.20
   5   2  15    0.95    0.13
   6   2  15    0.13    0.12
  -6  -3  15    0.05    0.11
  -6   3  15    0.05    0.11
   6   3 -15   -0.12    0.06
  -5  -3  15    0.02    0.08
  -5   3  15    0.01    0.07
  -5   3  15    0.19    0.13
   5   3 -15    0.00    0.07
  -4  -3  15    0.15    0.10
  -4   3  15    0.12    0.07
  -4   3  15    0.14    0.10
   4   3 -15    0.00    0.06
  -3  -3  15    0.39    0.11
   3   3 -15    0.33    0.09
  -3   3  15    0.30    0.10
  -3   3  15    0.28    0.08
  -2  -3  15    0.03    0.05
  -2   3  15    0.05    0.06
   2   3 -15   -0.02    0.05
  -2   3  15    0.05    0.05
  -1  -3  15    2.62    0.11
  -1  -3  15    2.80    0.17
   1   3 -15    2.49    0.18
  -1   3  15    2.53    0.15
  -1   3  15    2.56    0.18
   0  -3  15    0.40    0.08
   0  -3  15    0.36    0.07
   0   3  15    0.35    0.08
   0   3  15    0.35    0.08
   1  -3  15    0.98    0.12
   1   3  15    1.01    0.10
   1   3  15    0.97    0.13
   2  -3  15   12.15    0.38
   2   3  15   11.97    0.31
   2   3  15   11.92    0.43
   3  -3  15   27.11    0.69
   3   3  15   28.05    0.59
   3   3  15   27.19    0.78
   4  -3  15    0.48    0.12
   4   3  15    0.34    0.13
   4   3  15    0.56    0.08
   5  -3  15   -0.03    0.08
   5   3  15   -0.04    0.08
   5   3  15    0.02    0.06
  -6  -4  15    0.70    0.19
   6   4 -15    0.54    0.14
  -6   4  15    0.50    0.17
  -6   4  15    0.66    0.16
  -5  -4  15    0.09    0.10
   5   4 -15    0.03    0.07
  -5   4  15    0.12    0.09
  -5   4  15    0.01    0.10
  -4  -4  15    0.08    0.10
  -4   4  15    0.00    0.08
   4   4 -15    0.10    0.08
  -4   4  15    0.01    0.06
  -3  -4  15    3.45    0.25
  -3   4  15    3.61    0.26
   3   4 -15    3.54    0.23
  -3   4  15    4.05    0.23
  -2  -4  15    0.08    0.06
  -2   4  15    0.03    0.05
   2   4 -15   -0.01    0.05
  -2   4  15    0.01    0.06
  -1  -4  15    0.01    0.04
  -1  -4  15    0.03    0.03
  -1   4  15    0.04    0.04
   1   4 -15    0.04    0.06
  -1   4  15    0.05    0.05
   0  -4  15    0.04    0.04
   0   4  15    0.08    0.05
   0   4  15    0.06    0.05
   1  -4  15    0.25    0.07
   1   4  15    0.14    0.06
   1   4  15    0.22    0.05
   2  -4  15    0.46    0.09
   2   4  15    0.65    0.12
   2   4  15    0.58    0.07
   3  -4  15    2.35    0.21
   3   4  15    2.62    0.26
   3   4  15    2.55    0.13
   4  -4  15    0.07    0.08
   4   4  15   -0.08    0.07
   4   4  15    0.07    0.04
   5  -4  15    0.17    0.10
   5   4  15    0.03    0.08
  -5  -5  15    1.17    0.21
  -5   5  15    0.98    0.22
   5   5 -15    0.97    0.17
  -5   5  15    0.67    0.16
  -4  -5  15   -0.15    0.06
  -4   5  15   -0.03    0.07
   4   5 -15    0.06    0.07
  -4   5  15   -0.09    0.08
  -3  -5  15   -0.08    0.07
  -3   5  15    0.34    0.13
   3   5 -15    0.11    0.08
  -3   5  15    0.11    0.08
  -2  -5  15    4.60    0.25
   2   5 -15    4.76    0.26
  -2   5  15    4.39    0.27
  -2   5  15    4.46    0.24
  -1  -5  15    0.95    0.13
  -1   5  15    0.89    0.12
   1   5 -15    1.09    0.15
  -1   5  15    1.34    0.16
   0  -5  15    0.72    0.10
   0   5  15    0.76    0.10
   0   5  15    0.78    0.11
   1  -5  15    1.78    0.16
   1   5  15    1.86    0.18
   1   5  15    1.75    0.11
   2  -5  15    0.14    0.07
   2   5  15    0.05    0.06
   2   5  15    0.06    0.04
   3  -5  15    5.23    0.29
   3   5  15    4.49    0.28
   4  -5  15    0.10    0.09
   4   5  15   -0.02    0.06
   5  -5  15    0.24    0.11
   5   5  15   -0.09    0.08
  -5  -6  15    0.26    0.12
  -5   6  15    0.28    0.17
  -5   6  15    0.19    0.12
   5   6 -15    0.11    0.10
  -4  -6  15    0.25    0.12
  -4   6  15    0.20    0.14
   4   6 -15    0.24    0.10
  -4   6  15    0.43    0.13
  -3  -6  15   22.24    0.68
  -3   6  15   21.11    0.66
   3   6 -15   22.05    0.67
  -3   6  15   21.79    0.71
  -2  -6  15   30.26    0.78
  -2   6  15   29.54    0.81
   2   6 -15   30.43    0.80
  -2   6  15   30.20    0.79
  -1  -6  15    0.22    0.08
   1   6 -15    0.42    0.11
  -1   6  15    0.25    0.08
  -1   6  15    0.41    0.10
   0  -6  15    0.60    0.10
   0   6  15    0.56    0.11
   0   6  15    0.57    0.09
   0   6 -15    0.50    0.11
   1  -6  15    1.71    0.17
   1   6  15    1.77    0.11
   1   6  15    1.63    0.17
   2  -6  15    1.19    0.15
   2   6  15    1.23    0.16
   3  -6  15   -0.07    0.08
   3   6  15    0.16    0.08
   4  -6  15    0.37    0.11
   4   6  15    0.09    0.09
   5  -6  15    0.79    0.17
   5   6  15    0.60    0.16
  -5  -7  15    0.37    0.13
   5   7 -15    0.21    0.11
  -5   7  15    0.13    0.11
  -5   7  15    0.17    0.15
  -4  -7  15   -0.01    0.07
  -4   7  15    0.05    0.10
  -4   7  15    0.14    0.10
   4   7 -15   -0.15    0.06
  -3  -7  15    0.07    0.08
  -3   7  15    0.09    0.09
  -3   7  15   -0.03    0.08
   3   7 -15    0.04    0.07
  -2  -7  15    6.20    0.31
  -2   7  15    6.81    0.35
   2   7 -15    6.69    0.35
  -2   7  15    6.66    0.33
  -1  -7  15    0.61    0.11
  -1   7  15    0.70    0.12
   1   7 -15    0.48    0.12
  -1   7  15    0.63    0.12
   0  -7  15    0.27    0.08
   0   7  15    0.30    0.07
   0   7  15    0.32    0.09
   0   7 -15    0.13    0.08
   1  -7  15    0.10    0.07
   1   7  15    0.31    0.09
   2  -7  15    1.05    0.15
   2   7  15    1.04    0.15
   3  -7  15    0.66    0.13
   3   7  15    0.65    0.13
   4  -7  15    0.28    0.11
   4   7  15    0.25    0.11
  -4  -8  15    0.16    0.11
  -4   8  15   -0.07    0.10
  -4   8  15    0.30    0.12
   4   8 -15    0.17    0.11
  -3  -8  15    0.06    0.07
  -3   8  15   -0.05    0.09
  -3   8  15   -0.06    0.06
   3   8 -15    0.03    0.08
  -2  -8  15    0.67    0.14
   2   8 -15    0.59    0.13
  -2   8  15    0.45    0.12
  -2   8  15    0.73    0.15
  -1  -8  15    1.15    0.15
  -1   8  15    0.98    0.14
   1   8 -15    0.94    0.16
  -1   8  15    1.07    0.16
   0  -8  15    0.06    0.06
   0   8  15    0.10    0.06
   0   8  15    0.17    0.08
   0   8 -15    0.26    0.10
   1  -8  15    1.74    0.18
   1   8  15    1.27    0.16
   2  -8  15    2.65    0.24
   2   8  15    2.33    0.22
   3  -8  15    0.18    0.09
   3   8  15    0.15    0.10
   4  -8  15    0.02    0.08
   4   8  15   -0.04    0.07
  -4  -9  15    0.04    0.09
   4   9 -15    0.03    0.09
  -4   9  15   -0.14    0.08
  -4   9  15   -0.12    0.09
  -3  -9  15   -0.08    0.06
  -3   9  15   -0.10    0.08
   3   9 -15    0.06    0.09
  -3   9  15   -0.06    0.07
  -2  -9  15    0.06    0.07
  -2   9  15    0.05    0.08
   2   9 -15   -0.04    0.06
  -2   9  15    0.04    0.08
  -1  -9  15    0.02    0.06
  -1   9  15   -0.09    0.05
   1   9 -15    0.03    0.08
  -1   9  15   -0.02    0.07
   0  -9  15    0.03    0.07
   0   9  15   -0.03    0.06
   0   9 -15   -0.04    0.06
   1  -9  15   -0.01    0.05
   1   9  15   -0.06    0.06
   2  -9  15    1.96    0.21
   2   9  15    1.81    0.21
   3  -9  15    0.26    0.11
   3   9  15    0.20    0.10
  -3 -10  15    0.58    0.14
  -3  10  15    0.69    0.17
  -3  10  15    0.69    0.17
   3  10 -15    0.49    0.15
  -2 -10  15    0.26    0.10
  -2  10  15    0.01    0.08
  -2  10  15   -0.01    0.07
   2  10 -15   -0.07    0.08
  -1 -10  15   -0.03    0.06
   1  10 -15    0.16    0.09
  -1  10  15    0.27    0.11
   0 -10  15    0.78    0.13
   0  10 -15    0.92    0.16
   0  10  15    0.75    0.15
   1 -10  15    0.18    0.08
   1  10  15    0.38    0.13
   2 -10  15    0.30    0.10
   2  10  15    0.24    0.10
   3 -10  15    0.12    0.09
   3  10  15    0.05    0.09
  -2 -11  15    0.41    0.13
   2  11 -15    0.38    0.14
  -2  11  15    0.45    0.15
  -1 -11  15    0.35    0.11
  -1  11  15    0.29    0.13
   1  11 -15    0.26    0.11
   0 -11  15    0.62    0.13
   0  11  15    0.75    0.17
   0  11 -15    0.94    0.17
   1 -11  15   -0.07    0.06
   1  11  15   -0.06    0.07
   2 -11  15    0.16    0.09
   2  11  15    0.24    0.11
  -6   0  16    0.12    0.13
  -5   0  16    1.29    0.22
   5   0 -16    1.22    0.15
  -4   0  16   19.49    0.68
   4   0 -16   19.81    0.54
  -4   0  16   20.51    0.51
  -3   0  16    0.29    0.06
  -3   0  16    0.22    0.10
  -2   0  16    1.18    0.09
  -2   0  16    1.06    0.15
  -1   0  16    2.53    0.13
  -1   0  16    3.12    0.19
   0   0  16    0.19    0.06
   0   0  16    0.14    0.05
   1   0  16    5.12    0.24
   1   0  16    5.42    0.21
   2   0  16    0.82    0.14
   2   0  16    1.15    0.12
   3   0  16    1.69    0.22
   3   0  16    2.09    0.15
   4   0  16    3.65    0.34
   4   0  16    3.23    0.20
   5   0  16    0.07    0.07
   5   0  16    0.06    0.10
  -6  -1  16    0.08    0.11
  -6   1  16   -0.05    0.10
   6   1 -16   -0.02    0.07
  -5  -1  16    0.87    0.19
   5  -1 -16    1.16    0.14
   5   1 -16    0.96    0.14
  -5   1  16    0.93    0.20
  -4  -1  16    0.77    0.17
  -4   1  16    0.93    0.19
  -4   1  16    1.13    0.14
   4   1 -16    0.92    0.13
  -3  -1  16    0.00    0.03
  -3  -1  16    0.05    0.06
   3   1 -16    0.04    0.05
  -3   1  16   -0.04    0.05
  -3   1  16    0.05    0.04
  -2  -1  16    2.35    0.11
  -2  -1  16    2.78    0.24
  -2   1  16    2.40    0.13
  -2   1  16    2.45    0.23
  -1  -1  16    2.87    0.19
  -1  -1  16    2.62    0.13
  -1   1  16    3.00    0.14
  -1   1  16    2.79    0.18
   0  -1  16    0.03    0.04
   0  -1  16    0.03    0.04
   0   1  16    0.01    0.04
   0   1  16    0.04    0.04
   1  -1  16    0.00    0.04
   1  -1  16    0.06    0.05
   1   1  16    0.03    0.04
   1   1  16    0.10    0.05
   2  -1  16    0.03    0.05
   2  -1  16    0.06    0.06
   2   1  16   -0.10    0.04
   2   1  16   -0.01    0.04
   3  -1  16    0.00    0.05
   3   1  16    0.09    0.05
   3   1  16    0.08    0.08
   4  -1  16    2.00    0.20
   4   1  16    2.28    0.27
   4   1  16    1.98    0.17
   5  -1  16    0.60    0.13
   5   1  16    0.38    0.10
   5   1  16    0.54    0.16
  -6  -2  16   -0.09    0.09
  -6   2  16   -0.08    0.09
   6   2 -16   -0.04    0.08
  -5  -2  16    0.54    0.16
  -5   2  16    0.29    0.14
   5   2 -16    0.42    0.10
  -5   2  16    0.52    0.12
  -4  -2  16    1.97    0.25
  -4   2  16    2.71    0.19
   4   2 -16    2.59    0.19
  -4   2  16    2.39    0.28
  -3  -2  16    2.38    0.25
  -3   2  16    1.98    0.17
   3   2 -16    2.30    0.20
  -3   2  16    2.44    0.26
  -2  -2  16    0.38    0.04
  -2  -2  16    0.16    0.07
   2   2 -16    0.30    0.08
  -2   2  16    0.31    0.10
  -2   2  16    0.29    0.07
  -1  -2  16    1.08    0.14
  -1  -2  16    1.10    0.09
  -1   2  16    1.13    0.12
  -1   2  16    1.12    0.14
   0  -2  16    5.66    0.23
   0  -2  16    6.16    0.25
   0   2  16    5.70    0.23
   0   2  16    6.12    0.24
   1  -2  16    0.02    0.05
   1  -2  16    0.05    0.05
   1   2  16   -0.01    0.03
   1   2  16    0.12    0.06
   2  -2  16    3.85    0.20
   2   2  16    4.25    0.17
   2   2  16    4.00    0.24
   3  -2  16    9.08    0.34
   3   2  16    9.03    0.28
   3   2  16    8.98    0.42
   4  -2  16    9.34    0.37
   4   2  16    9.81    0.46
   4   2  16    8.97    0.31
   5  -2  16   -0.01    0.08
   5   2  16    0.26    0.13
   5   2  16    0.03    0.06
  -6  -3  16   -0.05    0.09
   6   3 -16    0.04    0.08
  -6   3  16    0.05    0.11
  -5  -3  16    0.34    0.15
  -5   3  16    0.77    0.15
  -5   3  16    0.50    0.16
   5   3 -16    0.48    0.12
  -4  -3  16    0.17    0.11
   4   3 -16    0.23    0.09
  -4   3  16    0.35    0.10
  -4   3  16    0.21    0.12
  -3  -3  16    1.39    0.19
   3   3 -16    1.22    0.15
  -3   3  16    1.31    0.20
  -3   3  16    1.40    0.15
  -2  -3  16    0.07    0.06
  -2   3  16    0.00    0.05
  -2   3  16    0.07    0.06
   2   3 -16   -0.01    0.05
  -1  -3  16    3.20    0.19
  -1  -3  16    3.06    0.13
  -1   3  16    3.15    0.20
  -1   3  16    2.79    0.16
   0  -3  16    0.48    0.09
   0  -3  16    0.52    0.09
   0   3  16    0.80    0.11
   0   3  16    0.59    0.09
   1  -3  16   11.79    0.37
   1   3  16   12.15    0.34
   1   3  16   12.09    0.40
   2  -3  16    1.91    0.17
   2   3  16    2.18    0.21
   2   3  16    1.87    0.11
   3  -3  16   12.87    0.42
   3   3  16   12.73    0.34
   3   3  16   13.04    0.49
   4  -3  16    0.12    0.08
   4   3  16    0.08    0.05
   4   3  16   -0.03    0.07
   5  -3  16    1.17    0.17
   5   3  16    1.29    0.22
  -5  -4  16    0.25    0.13
  -5   4  16    0.32    0.13
  -5   4  16    0.09    0.12
   5   4 -16    0.32    0.11
  -4  -4  16   -0.05    0.09
  -4   4  16   -0.01    0.06
   4   4 -16    0.10    0.08
  -4   4  16    0.03    0.10
  -3  -4  16    7.05    0.36
  -3   4  16    6.73    0.30
  -3   4  16    6.98    0.37
   3   4 -16    5.99    0.30
  -2  -4  16    0.38    0.10
  -2   4  16    0.37    0.11
  -2   4  16    0.45    0.09
   2   4 -16    0.41    0.11
  -1  -4  16    0.27    0.05
  -1  -4  16   -0.02    0.04
   1   4 -16   -0.01    0.05
  -1   4  16    0.00    0.05
  -1   4  16    0.02    0.05
   0  -4  16    0.20    0.06
   0   4  16    0.06    0.05
   0   4  16    0.10    0.05
   1  -4  16   -0.05    0.04
   1   4  16    0.05    0.04
   1   4  16    0.18    0.07
   2  -4  16    0.33    0.09
   2   4  16    0.39    0.07
   2   4  16    0.39    0.10
   3  -4  16   20.67    0.59
   3   4  16   21.66    0.47
   3   4  16   22.20    0.68
   4  -4  16    0.27    0.10
   4   4  16    0.30    0.11
   5  -4  16    0.05    0.08
   5   4  16   -0.08    0.08
  -5  -5  16    0.10    0.10
   5   5 -16    0.05    0.09
  -5   5  16    0.16    0.10
  -5   5  16    0.06    0.11
  -4  -5  16    0.00    0.10
   4   5 -16    0.09    0.08
  -4   5  16    0.00    0.08
  -4   5  16    0.15    0.10
  -3  -5  16    5.96    0.34
   3   5 -16    6.94    0.34
  -3   5  16    6.66    0.33
  -3   5  16    6.83    0.37
  -2  -5  16    0.64    0.13
   2   5 -16    0.86    0.14
  -2   5  16    1.14    0.15
  -2   5  16    0.68    0.14
  -1  -5  16    2.13    0.12
  -1  -5  16    1.83    0.18
  -1   5  16    2.41    0.21
   1   5 -16    1.88    0.19
  -1   5  16    1.93    0.17
   0  -5  16    1.65    0.16
   0   5  16    1.92    0.16
   0   5  16    2.09    0.18
   1  -5  16    1.82    0.17
   1   5  16    2.28    0.13
   1   5  16    2.38    0.21
   2  -5  16   -0.01    0.05
   2   5  16    0.09    0.04
   2   5  16    0.06    0.08
   3  -5  16   -0.04    0.06
   3   5  16    0.06    0.07
   4  -5  16   -0.05    0.06
   4   5  16    0.02    0.07
   5  -5  16    0.04    0.08
   5   5  16    0.07    0.09
  -5  -6  16    0.36    0.15
   5   6 -16    0.20    0.12
  -5   6  16    0.40    0.14
  -5   6  16    0.41    0.17
  -4  -6  16    0.07    0.11
   4   6 -16    0.17    0.10
  -4   6  16    0.07    0.11
  -4   6  16    0.11    0.10
  -3  -6  16    5.99    0.34
   3   6 -16    6.06    0.33
  -3   6  16    5.45    0.35
  -3   6  16    6.37    0.34
  -2  -6  16    0.17    0.08
  -2   6  16    0.10    0.09
  -2   6  16    0.17    0.10
   2   6 -16    0.28    0.10
  -1  -6  16    0.25    0.08
  -1   6  16    0.17    0.08
   1   6 -16    0.16    0.08
  -1   6  16    0.25    0.09
   0  -6  16    0.75    0.12
   0   6  16    0.69    0.11
   0   6  16    0.78    0.13
   1  -6  16   -0.10    0.04
   1   6  16   -0.03    0.04
   1   6  16   -0.01    0.04
   2  -6  16    1.59    0.17
   2   6  16    1.98    0.21
   3  -6  16   -0.07    0.05
   3   6  16    0.01    0.06
   4  -6  16   -0.09    0.06
   4   6  16   -0.01    0.08
   5  -6  16   -0.03    0.09
   5   6  16   -0.04    0.07
  -5  -7  16    0.13    0.12
  -5   7  16   -0.03    0.13
  -5   7  16    0.21    0.12
   5   7 -16    0.03    0.10
  -4  -7  16    0.03    0.08
  -4   7  16   -0.07    0.10
  -4   7  16    0.18    0.10
   4   7 -16    0.14    0.10
  -3  -7  16   -0.04    0.07
  -3   7  16    0.20    0.10
  -3   7  16   -0.04    0.10
   3   7 -16    0.06    0.07
  -2  -7  16   20.91    0.65
  -2   7  16   24.21    0.69
  -2   7  16   21.81    0.68
   2   7 -16   23.32    0.69
  -1  -7  16    1.00    0.14
   1   7 -16    0.72    0.15
  -1   7  16    0.74    0.13
  -1   7  16    1.03    0.15
   0  -7  16    0.09    0.07
   0   7 -16   -0.01    0.07
   0   7  16    0.06    0.06
   0   7  16    0.01    0.06
   1  -7  16    0.16    0.07
   1   7  16    0.27    0.09
   2  -7  16    7.06    0.32
   2   7  16    6.43    0.32
   3  -7  16    0.10    0.08
   3   7  16    0.13    0.09
   4  -7  16   -0.02    0.07
   4   7  16    0.05    0.08
  -4  -8  16    0.18    0.10
   4   8 -16   -0.02    0.08
  -4   8  16   -0.10    0.08
  -4   8  16   -0.03    0.08
  -3  -8  16   -0.01    0.07
  -3   8  16    0.09    0.09
  -3   8  16    0.00    0.11
   3   8 -16    0.03    0.08
  -2  -8  16    0.32    0.11
   2   8 -16    0.27    0.10
  -2   8  16    0.38    0.11
  -2   8  16    0.28    0.11
  -1  -8  16    0.04    0.07
   1   8 -16   -0.06    0.07
  -1   8  16    0.06    0.07
  -1   8  16    0.07    0.07
   0  -8  16    1.46    0.17
   0   8  16    1.13    0.16
   0   8 -16    1.28    0.18
   0   8  16    1.42    0.14
   1  -8  16    0.51    0.12
   1   8  16    0.36    0.11
   2  -8  16    2.03    0.21
   2   8  16    2.44    0.23
   3  -8  16   -0.06    0.05
   3   8  16   -0.07    0.07
   4  -8  16    0.33    0.12
   4   8  16    0.17    0.10
  -4  -9  16    0.12    0.11
  -4   9  16    0.11    0.13
  -4   9  16    0.09    0.10
  -3  -9  16    0.62    0.15
   3   9 -16    0.50    0.14
  -3   9  16    0.61    0.16
  -3   9  16    0.77    0.18
  -2  -9  16    3.06    0.28
  -2   9  16    2.74    0.29
   2   9 -16    2.97    0.29
  -1  -9  16    0.06    0.07
  -1   9  16   -0.02    0.06
  -1   9  16    0.02    0.06
   1   9 -16   -0.02    0.08
   0  -9  16   -0.02    0.05
   0   9 -16   -0.10    0.07
   0   9  16    0.11    0.08
   1  -9  16    0.05    0.06
   1   9  16   -0.03    0.07
   2  -9  16   10.65    0.42
   2   9  16   10.82    0.44
   3  -9  16    0.03    0.08
   3   9  16    0.04    0.09
  -3 -10  16    0.48    0.14
  -3  10  16    0.35    0.14
   3  10 -16    0.08    0.11
  -3  10  16    0.33    0.13
  -2 -10  16    0.02    0.08
  -2  10  16    0.11    0.10
  -2  10  16    0.09    0.09
   2  10 -16   -0.01    0.09
  -1 -10  16    0.36    0.10
  -1  10  16    0.58    0.14
   1  10 -16    0.78    0.16
   0 -10  16    0.25    0.09
   0  10 -16    0.60    0.15
   0  10  16    0.09    0.09
   1 -10  16    0.33    0.11
   1  10  16    0.20    0.10
   2 -10  16    0.06    0.07
   2  10  16    0.08    0.10
  -2 -11  16   -0.08    0.06
   2  11 -16    0.02    0.10
  -2  11  16    0.17    0.11
  -1 -11  16    0.06    0.08
  -1  11  16    0.15    0.11
   1  11 -16    0.24    0.12
   0 -11  16    0.04    0.06
   0  11  16    0.12    0.10
   0  11 -16    0.07    0.11
   1 -11  16    0.05    0.07
   1  11  16   -0.02    0.08
  -6   0  17    0.17    0.13
  -5   0  17    0.07    0.11
   5   0 -17   -0.02    0.06
   4   0 -17    0.01    0.06
  -4   0  17    0.05    0.09
  -3   0  17    0.02    0.03
  -3   0  17   -0.02    0.06
  -2   0  17    0.00    0.05
  -2   0  17    0.06    0.04
  -1   0  17    0.11    0.04
  -1   0  17    0.00    0.05
   0   0  17    0.03    0.04
   0   0  17    0.02    0.04
   1   0  17    0.05    0.05
   1   0  17   -0.01    0.04
   2   0  17    0.06    0.05
   2   0  17    0.01    0.06
   3   0  17    0.01    0.05
   3   0  17   -0.06    0.06
   4   0  17    0.01    0.06
   4   0  17   -0.06    0.06
   5   0  17   -0.10    0.08
   5   0  17   -0.05    0.07
  -6  -1  17   -0.01    0.10
  -6   1  17   -0.02    0.10
  -5  -1  17    0.05    0.11
   5   1 -17    0.21    0.08
  -5   1  17    0.17    0.13
  -4  -1  17    1.13    0.20
  -4   1  17    1.12    0.13
   4   1 -17    0.99    0.14
  -4   1  17    1.00    0.19
  -3  -1  17    0.06    0.07
  -3  -1  17    0.21    0.04
  -3   1  17    0.12    0.05
   3   1 -17    0.20    0.08
  -3   1  17    0.12    0.08
  -2  -1  17    0.21    0.09
  -2  -1  17    0.19    0.04
  -2   1  17    0.17    0.09
  -2   1  17    0.12    0.05
  -1  -1  17    1.17    0.15
  -1  -1  17    1.37    0.11
  -1   1  17    1.28    0.15
  -1   1  17    1.42    0.12
   0  -1  17    0.53    0.09
   0  -1  17    0.33    0.07
   0   1  17    0.39    0.08
   0   1  17    0.47    0.09
   1  -1  17    0.18    0.06
   1  -1  17    0.19    0.07
   1   1  17    0.23    0.06
   1   1  17    0.18    0.07
   2  -1  17    0.03    0.07
   2  -1  17    0.10    0.06
   2   1  17    0.06    0.04
   2   1  17    0.13    0.07
   3  -1  17    2.62    0.28
   3  -1  17    2.52    0.18
   3   1  17    2.96    0.29
   3   1  17    2.37    0.15
   4  -1  17    0.32    0.09
   4   1  17    0.36    0.09
   4   1  17    0.29    0.12
   5  -1  17    1.17    0.17
   5   1  17    0.84    0.19
   5   1  17    1.27    0.16
  -6  -2  17    0.19    0.14
   6   2 -17   -0.01    0.08
  -6   2  17   -0.01    0.10
  -5  -2  17    0.07    0.09
  -5   2  17    0.14    0.14
   5   2 -17    0.03    0.07
  -4  -2  17    0.03    0.08
   4   2 -17    0.03    0.06
  -4   2  17    0.07    0.06
  -4   2  17   -0.01    0.07
  -3  -2  17   -0.03    0.07
  -3   2  17    0.03    0.07
   3   2 -17   -0.07    0.04
  -3   2  17   -0.01    0.04
  -2  -2  17    0.68    0.06
  -2  -2  17    0.37    0.10
   2   2 -17    0.74    0.12
  -2   2  17    0.50    0.08
  -2   2  17    0.45    0.11
  -1  -2  17   10.57    0.28
  -1  -2  17   10.81    0.37
  -1   2  17   10.17    0.32
  -1   2  17   10.04    0.37
   0  -2  17    0.21    0.07
   0  -2  17    0.19    0.06
   0   2  17    0.29    0.07
   0   2  17    0.20    0.06
   1  -2  17    0.20    0.07
   1  -2  17    0.06    0.06
   1   2  17    0.12    0.05
   1   2  17    0.19    0.07
   2  -2  17    1.33    0.14
   2   2  17    1.44    0.12
   2   2  17    1.64    0.18
   3  -2  17    1.46    0.16
   3   2  17    1.03    0.17
   3   2  17    1.18    0.12
   4  -2  17    0.16    0.09
   4   2  17    0.06    0.09
   4   2  17    0.06    0.06
   5  -2  17   -0.08    0.07
   5   2  17    0.09    0.07
   5   2  17    0.04    0.10
  -5  -3  17    0.06    0.10
  -5   3  17    0.16    0.13
   5   3 -17    0.45    0.12
  -5   3  17    0.19    0.10
  -4  -3  17    0.33    0.13
   4   3 -17    0.28    0.09
  -4   3  17    0.19    0.11
  -4   3  17    0.40    0.11
  -3  -3  17    3.93    0.27
  -3   3  17    4.14    0.23
   3   3 -17    4.22    0.25
  -3   3  17    4.16    0.29
  -2  -3  17    0.00    0.05
  -2   3  17   -0.02    0.04
  -2   3  17    0.11    0.07
   2   3 -17    0.09    0.07
  -1  -3  17    0.20    0.05
  -1  -3  17    0.09    0.06
  -1   3  17    0.13    0.07
  -1   3  17    0.15    0.06
   0  -3  17    0.13    0.06
   0  -3  17    0.26    0.07
   0   3  17    0.21    0.06
   0   3  17    0.06    0.05
   1  -3  17    0.26    0.07
   1   3  17    0.20    0.07
   1   3  17    0.29    0.07
   2  -3  17    5.21    0.24
   2   3  17    5.28    0.28
   2   3  17    4.86    0.19
   3  -3  17    0.28    0.09
   3   3  17    0.31    0.11
   3   3  17    0.33    0.07
   4  -3  17    0.21    0.09
   4   3  17    0.16    0.09
   4   3  17    0.20    0.06
   5  -3  17    0.05    0.07
   5   3  17    0.19    0.11
  -5  -4  17    0.16    0.11
   5   4 -17    0.15    0.09
  -5   4  17    0.04    0.11
  -5   4  17    0.12    0.10
  -4  -4  17   -0.03    0.09
  -4   4  17    0.01    0.09
   4   4 -17    0.05    0.08
  -4   4  17    0.01    0.07
  -3  -4  17    0.04    0.08
   3   4 -17    0.11    0.08
  -3   4  17    0.03    0.06
  -3   4  17    0.04    0.10
  -2  -4  17    6.41    0.31
  -2   4  17    5.55    0.30
  -2   4  17    5.79    0.27
   2   4 -17    5.70    0.29
  -1  -4  17    0.99    0.09
  -1  -4  17    0.74    0.12
  -1   4  17    0.76    0.11
  -1   4  17    0.66    0.12
   0  -4  17    0.06    0.05
   0   4  17    0.01    0.04
   0   4  17    0.03    0.05
   1  -4  17   -0.01    0.04
   1   4  17    0.00    0.04
   1   4  17    0.03    0.05
   2  -4  17    1.95    0.18
   2   4  17    2.38    0.23
   2   4  17    2.21    0.13
   3  -4  17    2.12    0.20
   3   4  17    2.20    0.23
   3   4  17    2.38    0.13
   4  -4  17    0.10    0.08
   4   4  17    0.07    0.08
   5  -4  17    0.22    0.10
   5   4  17    0.23    0.12
  -5  -5  17    0.19    0.13
   5   5 -17   -0.04    0.07
  -5   5  17    0.00    0.10
  -5   5  17    0.12    0.10
  -4  -5  17    0.00    0.10
   4   5 -17    0.28    0.10
  -4   5  17    0.26    0.11
  -4   5  17    0.03    0.10
  -3  -5  17   31.87    0.89
  -3   5  17   31.51    0.84
   3   5 -17   33.40    0.86
  -3   5  17   32.82    0.93
  -2  -5  17   10.19    0.41
   2   5 -17   10.61    0.42
  -2   5  17   10.62    0.38
  -2   5  17   10.33    0.43
  -1  -5  17    0.28    0.06
  -1  -5  17    0.15    0.07
  -1   5  17    0.31    0.08
  -1   5  17    0.16    0.07
   1   5 -17    0.19    0.09
   0  -5  17    5.53    0.26
   0   5  17    5.93    0.27
   0   5  17    5.40    0.25
   1  -5  17    0.16    0.07
   1   5  17    0.13    0.06
   1   5  17    0.17    0.07
   2  -5  17    0.03    0.06
   2   5  17    0.03    0.08
   2   5  17    0.11    0.05
   3  -5  17    0.02    0.07
   3   5  17   -0.01    0.06
   4  -5  17    0.08    0.08
   4   5  17    0.15    0.09
   5  -5  17   -0.05    0.08
   5   5  17    0.00    0.08
  -5  -6  17   -0.01    0.09
  -5   6  17    0.01    0.13
  -5   6  17    0.01    0.08
   5   6 -17    0.03    0.09
  -4  -6  17    0.70    0.18
   4   6 -17    0.41    0.13
  -4   6  17    0.35    0.15
  -4   6  17    0.30    0.12
  -3  -6  17    2.85    0.28
  -3   6  17    3.30    0.32
  -3   6  17    3.14    0.29
   3   6 -17    2.76    0.26
  -2  -6  17    0.77    0.14
  -2   6  17    0.80    0.14
   2   6 -17    0.82    0.15
  -2   6  17    1.12    0.18
  -1  -6  17    0.15    0.07
   1   6 -17    0.02    0.08
  -1   6  17   -0.03    0.06
  -1   6  17    0.12    0.07
   0  -6  17    1.28    0.15
   0   6  17    1.18    0.14
   0   6  17    1.27    0.15
   1  -6  17    0.66    0.12
   1   6  17    0.70    0.12
   1   6  17    0.77    0.10
   2  -6  17    0.03    0.06
   2   6  17    0.05    0.07
   3  -6  17   -0.05    0.06
   3   6  17   -0.08    0.06
   4  -6  17    0.00    0.08
   4   6  17   -0.10    0.07
  -4  -7  17    0.33    0.13
  -4   7  17    0.26    0.12
  -4   7  17    0.13    0.12
   4   7 -17    0.29    0.11
  -3  -7  17    1.55    0.22
  -3   7  17    1.37    0.22
  -3   7  17    1.52    0.20
   3   7 -17    1.29    0.19
  -2  -7  17    1.47    0.19
   2   7 -17    1.08    0.18
  -2   7  17    1.29    0.18
  -2   7  17    1.62    0.21
  -1  -7  17    0.04    0.05
  -1   7  17    0.00    0.06
  -1   7  17   -0.08    0.05
   1   7 -17    0.10    0.09
   0  -7  17    0.90    0.13
   0   7  17    1.09    0.16
   0   7  17    1.36    0.15
   1  -7  17    0.03    0.06
   1   7  17    0.12    0.07
   2  -7  17    0.42    0.11
   2   7  17    0.33    0.10
   3  -7  17    0.41    0.11
   3   7  17    0.61    0.14
   4  -7  17    0.01    0.07
   4   7  17    0.11    0.10
  -4  -8  17   -0.03    0.09
  -4   8  17    0.04    0.13
   4   8 -17    0.01    0.09
  -4   8  17    0.14    0.11
  -3  -8  17    0.04    0.09
  -3   8  17    0.01    0.10
  -3   8  17    0.09    0.08
   3   8 -17    0.10    0.09
  -2  -8  17    0.33    0.11
  -2   8  17    0.22    0.11
  -2   8  17    0.30    0.11
   2   8 -17    0.20    0.10
  -1  -8  17    0.50    0.11
   1   8 -17    0.42    0.12
  -1   8  17    0.58    0.14
  -1   8  17    0.55    0.12
   0  -8  17    0.16    0.08
   0   8  17    0.29    0.10
   1  -8  17    0.53    0.11
   1   8  17    0.58    0.12
   2  -8  17    2.38    0.23
   2   8  17    2.40    0.24
   3  -8  17    0.04    0.09
   3   8  17   -0.01    0.07
  -3  -9  17    0.18    0.11
   3   9 -17    0.12    0.10
  -3   9  17    0.16    0.10
  -3   9  17    0.08    0.11
  -2  -9  17   -0.03    0.07
  -2   9  17    0.16    0.10
  -2   9  17    0.01    0.08
   2   9 -17    0.00    0.08
  -1  -9  17   -0.02    0.06
  -1   9  17   -0.01    0.07
   1   9 -17   -0.01    0.08
   0  -9  17    0.66    0.13
   0   9  17    0.52    0.12
   0   9 -17    0.39    0.12
   1  -9  17   -0.12    0.05
   1   9  17    0.00    0.07
   2  -9  17    1.14    0.16
   2   9  17    1.53    0.19
   3  -9  17   -0.07    0.08
   3   9  17    0.05    0.09
  -2 -10  17    0.59    0.14
   2  10 -17    0.29    0.13
  -2  10  17    0.45    0.13
  -1 -10  17    0.91    0.16
   1  10 -17    0.73    0.16
  -1  10  17    0.82    0.16
   0 -10  17    0.20    0.09
   0  10 -17    0.21    0.10
   0  10  17    0.07    0.10
   1 -10  17    0.61    0.13
   1  10  17    0.57    0.14
   2 -10  17    0.21    0.10
   2  10  17    0.21    0.10
  -1 -11  17    0.05    0.07
  -1  11  17    0.01    0.09
   1  11 -17    0.09    0.09
   0 -11  17    0.08    0.07
   0  11 -17   -0.03    0.10
   0  11  17   -0.07    0.08
   1 -11  17   -0.05    0.07
   1  11  17   -0.03    0.08
  -5   0  18   -0.06    0.07
   5   0 -18   -0.03    0.06
  -4   0  18    0.57    0.15
  -3   0  18    1.56    0.13
  -3   0  18    1.45    0.20
  -2   0  18    3.08    0.22
  -2   0  18    2.72    0.14
  -1   0  18   19.43    0.56
  -1   0  18   19.80    0.47
   0   0  18    4.12    0.20
   0   0  18    3.65    0.20
   1   0  18    0.47    0.08
   1   0  18    0.68    0.12
   2   0  18    1.37    0.13
   2   0  18    1.45    0.18
   3   0  18    0.06    0.05
   3   0  18   -0.06    0.07
   4   0  18    2.24    0.27
   4   0  18    2.21    0.19
   5   0  18    0.02    0.07
   5   0  18    0.08    0.11
  -5  -1  18    0.20    0.15
  -5   1  18    0.29    0.14
   5   1 -18    0.18    0.09
  -4  -1  18    0.04    0.08
   4   1 -18    0.01    0.06
  -4   1  18    0.05    0.05
  -4   1  18    0.18    0.10
  -3  -1  18    0.17    0.04
  -3  -1  18    0.07    0.07
  -3   1  18    0.13    0.09
  -3   1  18    0.20    0.06
  -2  -1  18    1.20    0.09
  -2  -1  18    1.35    0.17
  -2   1  18    1.31    0.12
  -2   1  18    1.31    0.18
  -1  -1  18   15.66    0.39
  -1  -1  18   16.32    0.49
  -1   1  18   15.12    0.48
  -1   1  18   15.99    0.41
   0  -1  18    0.01    0.04
   0  -1  18   -0.01    0.04
   0   1  18    0.01    0.05
   0   1  18    0.04    0.05
   1  -1  18    0.86    0.13
   1  -1  18    0.58    0.09
   1   1  18    0.60    0.09
   1   1  18    0.67    0.11
   2  -1  18   -0.02    0.06
   2  -1  18    0.04    0.05
   2   1  18    0.00    0.06
   2   1  18    0.02    0.05
   3  -1  18    2.18    0.16
   3  -1  18    2.05    0.25
   3   1  18    2.09    0.24
   3   1  18    2.07    0.15
   4  -1  18    1.42    0.23
   4  -1  18    1.14    0.15
   4   1  18    1.45    0.22
   4   1  18    1.59    0.16
   5  -1  18    0.52    0.17
   5  -1  18    0.47    0.12
   5   1  18    0.56    0.16
   5   1  18    0.46    0.11
  -5  -2  18    0.19    0.13
  -5   2  18    0.20    0.13
   5   2 -18    0.26    0.10
  -4  -2  18    0.12    0.10
  -4   2  18    0.24    0.09
  -4   2  18    0.28    0.12
   4   2 -18    0.25    0.09
  -3  -2  18    0.50    0.13
  -3   2  18    0.26    0.11
   3   2 -18    0.28    0.09
  -3   2  18    0.48    0.09
  -2  -2  18   -0.01    0.02
  -2  -2  18   -0.01    0.05
  -2   2  18    0.02    0.04
  -2   2  18   -0.12    0.05
  -1  -2  18    3.09    0.20
  -1  -2  18    3.01    0.14
  -1   2  18    2.60    0.22
  -1   2  18    2.98    0.16
   0  -2  18    0.01    0.05
   0  -2  18    0.06    0.05
   0   2  18   -0.01    0.04
   0   2  18    0.05    0.05
   1  -2  18    0.06    0.06
   1  -2  18   -0.03    0.04
   1   2  18   -0.02    0.05
   1   2  18    0.03    0.04
   2  -2  18    0.63    0.11
   2  -2  18    0.50    0.13
   2   2  18    0.58    0.12
   2   2  18    0.50    0.08
   3   2  18    1.99    0.14
   3   2  18    1.82    0.22
   4  -2  18    0.17    0.08
   4   2  18    0.12    0.06
   4   2  18    0.01    0.07
   5  -2  18    0.26    0.10
   5   2  18    0.33    0.15
   5   2  18    0.28    0.08
  -5  -3  18    0.04    0.10
  -5   3  18    0.14    0.09
   5   3 -18    0.05    0.07
  -5   3  18    0.10    0.12
  -4  -3  18    0.09    0.10
   4   3 -18    0.07    0.07
  -4   3  18    0.07    0.07
  -4   3  18    0.07    0.10
  -3  -3  18    0.04    0.07
  -3   3  18    0.04    0.09
  -3   3  18    0.20    0.08
   3   3 -18    0.07    0.07
  -2  -3  18    0.41    0.11
   2   3 -18    0.42    0.11
  -2   3  18    0.52    0.13
  -2   3  18    0.34    0.08
  -1  -3  18    0.40    0.06
  -1  -3  18    0.31    0.08
  -1   3  18    0.29    0.08
  -1   3  18    0.22    0.08
   0  -3  18    0.87    0.12
   0  -3  18    0.87    0.12
   0   3  18    0.96    0.13
   0   3  18    0.98    0.12
   1  -3  18    0.31    0.08
   1   3  18    0.42    0.09
   1   3  18    0.31    0.07
   2  -3  18    1.38    0.16
   2   3  18    1.56    0.19
   2   3  18    1.53    0.13
   3  -3  18    1.53    0.17
   3   3  18    1.48    0.20
   3   3  18    1.51    0.13
   4  -3  18    0.21    0.09
   4   3  18    0.15    0.06
   4   3  18    0.17    0.10
   5  -3  18    0.59    0.14
   5   3  18    0.95    0.19
  -5  -4  18    0.29    0.15
  -5   4  18    0.11    0.13
  -5   4  18    0.23    0.11
   5   4 -18    0.11    0.10
  -4  -4  18    0.45    0.15
  -4   4  18    0.52    0.13
   4   4 -18    0.63    0.14
  -4   4  18    0.62    0.17
  -3  -4  18    4.03    0.29
  -3   4  18    4.11    0.25
   3   4 -18    4.53    0.28
  -3   4  18    3.83    0.35
  -2  -4  18    1.59    0.19
  -2   4  18    1.52    0.16
   2   4 -18    0.92    0.15
  -2   4  18    1.45    0.19
  -1  -4  18    0.15    0.07
  -1  -4  18    0.10    0.04
  -1   4  18    0.10    0.07
  -1   4  18    0.21    0.07
   0  -4  18    0.08    0.06
   0  -4  18    0.10    0.06
   0   4  18    0.08    0.06
   0   4  18    0.25    0.07
   1  -4  18    0.26    0.08
   1   4  18    0.25    0.08
   1   4  18    0.22    0.07
   2  -4  18    0.61    0.11
   2   4  18    0.78    0.15
   2   4  18    0.81    0.10
   3  -4  18    0.02    0.06
   3   4  18    0.02    0.08
   3   4  18   -0.01    0.04
   4  -4  18   -0.03    0.06
   4   4  18    0.04    0.08
   5  -4  18    1.02    0.18
   5   4  18    1.58    0.25
  -5  -5  18    0.61    0.18
   5   5 -18    0.38    0.13
  -5   5  18    0.37    0.13
  -5   5  18    0.28    0.15
  -4  -5  18    0.44    0.15
   4   5 -18    0.30    0.11
  -4   5  18    0.34    0.14
  -4   5  18    0.33    0.12
  -3  -5  18    1.47    0.21
  -3   5  18    1.59    0.19
  -3   5  18    1.53    0.23
   3   5 -18    1.30    0.19
  -2  -5  18    0.82    0.15
  -2   5  18    0.77    0.15
  -2   5  18    1.04    0.15
   2   5 -18    0.58    0.14
  -1  -5  18    1.05    0.10
  -1  -5  18    0.82    0.13
   1   5 -18    0.90    0.16
  -1   5  18    0.68    0.13
  -1   5  18    1.04    0.14
   0  -5  18    4.89    0.25
   0   5  18    4.39    0.23
   0   5  18    4.48    0.24
   1  -5  18    0.10    0.07
   1   5  18    0.25    0.08
   1   5  18    0.15    0.06
   2  -5  18   -0.05    0.05
   2   5  18    0.16    0.05
   2   5  18    0.04    0.07
   3  -5  18   -0.04    0.05
   3   5  18    0.03    0.07
   4  -5  18    0.02    0.07
   4   5  18   -0.03    0.08
  -5  -6  18    0.04    0.10
  -5   6  18   -0.02    0.09
  -5   6  18   -0.08    0.12
  -4  -6  18    0.57    0.16
  -4   6  18    0.52    0.16
  -4   6  18    0.81    0.16
   4   6 -18    0.63    0.15
  -3  -6  18    0.13    0.11
  -3   6  18    0.07    0.09
   3   6 -18    0.10    0.09
  -3   6  18   -0.05    0.09
  -2  -6  18   13.04    0.48
   2   6 -18   11.83    0.47
  -2   6  18   11.53    0.44
  -2   6  18   12.57    0.49
  -1  -6  18    0.00    0.06
  -1   6  18    0.08    0.07
  -1   6  18   -0.05    0.04
   1   6 -18    0.06    0.08
   0  -6  18    0.93    0.14
   0   6  18    0.93    0.13
   0   6  18    1.03    0.13
   1  -6  18    0.07    0.06
   1   6  18    0.12    0.06
   1   6  18    0.12    0.07
   2  -6  18    0.19    0.08
   2   6  18    0.09    0.07
   3  -6  18    0.10    0.07
   3   6  18    0.13    0.09
   4  -6  18    0.27    0.11
   4   6  18    0.21    0.11
  -4  -7  18    0.06    0.10
  -4   7  18   -0.03    0.10
   4   7 -18   -0.07    0.08
  -4   7  18    0.14    0.09
  -3  -7  18    1.04    0.19
  -3   7  18    0.86    0.18
  -3   7  18    1.05    0.18
   3   7 -18    0.89    0.16
  -2  -7  18    0.02    0.08
  -2   7  18    0.04    0.09
   2   7 -18    0.09    0.08
  -2   7  18    0.27    0.10
  -1  -7  18    0.04    0.06
   1   7 -18    0.12    0.09
  -1   7  18    0.00    0.07
  -1   7  18    0.12    0.08
   0  -7  18    0.50    0.11
   0   7  18    0.61    0.12
   0   7  18    0.43    0.10
   1   7  18    1.83    0.19
   2  -7  18    0.63    0.12
   2   7  18    0.72    0.14
   3  -7  18   -0.07    0.05
   3   7  18    0.10    0.09
   4  -7  18    0.09    0.09
   4   7  18    0.25    0.11
  -4  -8  18    0.32    0.13
  -4   8  18    0.05    0.13
   4   8 -18    0.10    0.11
  -4   8  18    0.33    0.14
  -3  -8  18    0.24    0.11
   3   8 -18    0.30    0.12
  -3   8  18    0.26    0.13
  -3   8  18    0.19    0.11
  -2  -8  18    1.01    0.16
   2   8 -18    0.81    0.16
  -2   8  18    1.01    0.18
  -2   8  18    0.93    0.17
  -1  -8  18    0.09    0.07
  -1   8  18    0.08    0.08
   1   8 -18   -0.10    0.07
  -1   8  18    0.02    0.06
   0  -8  18    0.00    0.05
   0   8  18    0.02    0.06
   1  -8  18    1.32    0.17
   1   8  18    1.23    0.16
   2  -8  18   -0.01    0.06
   2   8  18    0.19    0.09
   3  -8  18   -0.03    0.06
   3   8  18    0.12    0.08
  -3  -9  18    0.91    0.18
  -3   9  18    0.71    0.16
   3   9 -18    0.76    0.17
  -3   9  18    1.20    0.22
  -2  -9  18   -0.02    0.07
  -2   9  18   -0.06    0.07
  -2   9  18   -0.05    0.06
   2   9 -18    0.02    0.09
  -1  -9  18    0.16    0.08
  -1   9  18    0.14    0.09
   1   9 -18    0.14    0.10
   0  -9  18   -0.05    0.06
   0   9  18   -0.05    0.07
   1  -9  18    0.01    0.07
   1   9  18    0.16    0.10
   2  -9  18    0.57    0.13
   2   9  18    0.73    0.15
   3  -9  18    0.95    0.16
   3   9  18    1.28    0.19
  -2 -10  18    0.13    0.09
   2  10 -18    0.29    0.13
  -2  10  18    0.37    0.12
  -1 -10  18    0.51    0.12
  -1  10  18    0.17    0.11
   1  10 -18    0.23    0.13
   0 -10  18   -0.03    0.07
   0  10  18   -0.11    0.07
   1 -10  18    1.25    0.18
   1  10  18    1.23    0.20
   2 -10  18    0.67    0.14
   2  10  18    0.75    0.16
  -5   0  19   -0.02    0.10
  -4   0  19   -0.04    0.07
  -3   0  19    0.07    0.04
  -3   0  19    0.00    0.07
  -2   0  19    0.04    0.04
  -2   0  19    0.08    0.08
  -1   0  19    0.08    0.07
  -1   0  19    0.12    0.05
   0   0  19    0.06    0.05
   0   0  19    0.05    0.05
   1   0  19    0.05    0.05
   1   0  19   -0.01    0.05
   2   0  19    0.02    0.07
   2   0  19    0.01    0.05
   3   0  19   -0.05    0.04
   3   0  19    0.09    0.09
   4   0  19    0.06    0.06
   4   0  19    0.03    0.09
   5   0  19    0.08    0.07
   5   0  19    0.03    0.09
  -5  -1  19    0.17    0.12
   5   1 -19    0.10    0.08
  -5   1  19    0.06    0.12
  -4  -1  19    0.29    0.12
  -4   1  19    0.27    0.11
   4   1 -19    0.42    0.11
  -3  -1  19    0.05    0.08
  -3   1  19    0.04    0.07
  -3   1  19    0.08    0.05
  -2  -1  19    1.31    0.09
  -2  -1  19    0.93    0.15
  -2   1  19    1.39    0.18
  -2   1  19    1.72    0.14
  -1  -1  19    9.25    0.36
  -1  -1  19    9.74    0.29
  -1   1  19    9.70    0.30
  -1   1  19    9.69    0.38
   0  -1  19   -0.02    0.04
   0  -1  19    0.00    0.05
   0   1  19    0.16    0.06
   0   1  19    0.11    0.06
   1  -1  19    0.13    0.06
   1  -1  19    0.21    0.08
   1   1  19    0.11    0.06
   1   1  19    0.19    0.07
   2  -1  19    4.86    0.29
   2  -1  19    4.64    0.23
   2   1  19    4.28    0.21
   2   1  19    4.69    0.29
   3  -1  19    0.87    0.17
   3  -1  19    1.06    0.13
   3   1  19    1.05    0.12
   3   1  19    1.11    0.18
   4  -1  19   -0.03    0.06
   4  -1  19    0.07    0.10
   4   1  19    0.09    0.09
   4   1  19    0.08    0.06
   5  -1  19    0.07    0.10
   5  -1  19    0.02    0.07
   5   1  19    0.06    0.07
   5   1  19   -0.10    0.08
  -5  -2  19   -0.05    0.10
  -5   2  19   -0.03    0.10
   5   2 -19    0.02    0.08
  -4  -2  19    0.22    0.12
  -4   2  19    0.23    0.12
   4   2 -19    0.19    0.09
  -4   2  19    0.22    0.09
  -3  -2  19   -0.01    0.06
   3   2 -19    0.01    0.07
  -3   2  19    0.04    0.07
  -3   2  19    0.01    0.05
  -2  -2  19    1.08    0.08
  -2  -2  19    0.83    0.15
  -2   2  19    1.38    0.14
  -2   2  19    1.26    0.19
  -1  -2  19    0.05    0.04
  -1  -2  19    0.03    0.06
  -1   2  19    0.09    0.05
  -1   2  19    0.03    0.06
   0  -2  19    0.83    0.12
   0  -2  19    0.88    0.11
   0   2  19    0.79    0.12
   0   2  19    0.88    0.11
   1  -2  19    0.42    0.10
   1  -2  19    0.42    0.10
   1   2  19    0.69    0.12
   1   2  19    0.43    0.09
   2  -2  19    2.02    0.18
   2  -2  19    2.06    0.23
   2   2  19    2.60    0.16
   2   2  19    2.39    0.24
   3  -2  19    0.99    0.14
   3   2  19    0.89    0.16
   3   2  19    0.88    0.11
   4  -2  19    0.14    0.08
   4   2  19    0.01    0.06
   4   2  19    0.29    0.11
   5  -2  19    0.02    0.08
   5   2  19   -0.04    0.09
  -5  -3  19    0.72    0.19
  -5   3  19    0.50    0.17
   5   3 -19    0.61    0.14
  -4  -3  19    0.27    0.13
   4   3 -19    0.46    0.12
  -4   3  19    0.22    0.09
  -4   3  19    0.52    0.16
  -3  -3  19    0.86    0.17
  -3   3  19    0.62    0.11
   3   3 -19    0.41    0.11
  -3   3  19    0.53    0.14
  -2  -3  19    0.15    0.08
  -2   3  19    0.17    0.07
  -2   3  19    0.26    0.10
  -1  -3  19    0.82    0.09
  -1  -3  19    0.55    0.11
  -1   3  19    0.57    0.10
  -1   3  19    0.62    0.12
   0  -3  19    0.17    0.07
   0  -3  19    0.24    0.07
   0   3  19    0.28    0.08
   0   3  19    0.25    0.08
   1  -3  19    0.14    0.07
   1  -3  19    0.26    0.08
   1   3  19    0.17    0.08
   1   3  19    0.18    0.07
   2  -3  19    4.47    0.25
   2   3  19    4.59    0.28
   2   3  19    4.76    0.21
   3  -3  19    1.34    0.16
   3   3  19    1.42    0.20
   3   3  19    1.45    0.13
   4  -3  19   -0.03    0.06
   4   3  19    0.00    0.07
   4   3  19    0.14    0.06
   5  -3  19    0.07    0.09
   5   3  19    0.01    0.09
  -5  -4  19   -0.14    0.09
   5   4 -19    0.02    0.08
  -5   4  19   -0.18    0.07
  -5   4  19    0.09    0.08
  -4  -4  19    0.01    0.09
   4   4 -19    0.16    0.09
  -4   4  19    0.17    0.09
  -4   4  19    0.28    0.15
  -3  -4  19    0.76    0.16
   3   4 -19    0.60    0.13
  -3   4  19    0.99    0.19
  -3   4  19    0.78    0.14
  -2  -4  19    0.68    0.14
  -2   4  19    0.77    0.15
  -2   4  19    0.88    0.12
   2   4 -19    0.62    0.15
  -1  -4  19    0.44    0.07
  -1  -4  19    0.30    0.09
  -1   4  19    0.18    0.09
  -1   4  19    0.39    0.09
   0  -4  19    7.30    0.30
   0  -4  19    7.45    0.31
   0   4  19    8.03    0.32
   0   4  19    7.98    0.31
   1  -4  19    4.00    0.22
   1   4  19    3.91    0.20
   1   4  19    3.85    0.23
   2  -4  19    1.44    0.17
   2   4  19    1.79    0.15
   2   4  19    1.68    0.20
   3  -4  19    0.15    0.08
   3   4  19    0.31    0.07
   3   4  19    0.21    0.10
   4  -4  19    0.06    0.08
   4   4  19    0.01    0.08
  -5  -5  19   -0.13    0.09
  -5   5  19   -0.05    0.09
  -5   5  19   -0.03    0.08
   5   5 -19   -0.01    0.09
  -4  -5  19   -0.08    0.07
  -4   5  19   -0.03    0.07
   4   5 -19    0.13    0.09
  -4   5  19   -0.08    0.09
  -3  -5  19    0.69    0.15
  -3   5  19    1.01    0.16
  -3   5  19    1.57    0.25
   3   5 -19    0.81    0.15
  -2  -5  19    0.06    0.07
   2   5 -19   -0.12    0.06
  -2   5  19    0.05    0.08
  -2   5  19    0.04    0.07
  -1  -5  19    1.45    0.12
  -1  -5  19    0.91    0.14
  -1   5  19    1.26    0.17
  -1   5  19    0.95    0.14
   0  -5  19    5.64    0.27
   0   5  19    5.79    0.28
   0   5  19    5.62    0.27
   1  -5  19    0.35    0.09
   1   5  19    0.29    0.09
   1   5  19    0.48    0.09
   2  -5  19   -0.06    0.05
   2   5  19    0.00    0.06
   2   5  19    0.02    0.05
   3  -5  19    0.24    0.09
   3   5  19    0.25    0.10
   4  -5  19   -0.01    0.06
   4   5  19   -0.07    0.07
  -4  -6  19    0.00    0.10
  -4   6  19    0.17    0.11
  -4   6  19    0.04    0.11
   4   6 -19    0.04    0.09
  -3  -6  19    0.53    0.14
   3   6 -19    0.87    0.16
  -3   6  19    0.60    0.14
  -3   6  19    0.76    0.18
  -2  -6  19    0.12    0.10
   2   6 -19    0.22    0.11
  -2   6  19    0.28    0.10
  -2   6  19    0.23    0.11
  -1  -6  19    0.10    0.08
  -1   6  19    0.11    0.08
   1   6 -19    0.00    0.08
  -1   6  19    0.04    0.06
   0  -6  19    1.49    0.17
   0   6  19    1.79    0.18
   0   6  19    1.63    0.18
   1  -6  19    0.51    0.11
   1   6  19    0.54    0.11
   1   6  19    0.60    0.10
   2  -6  19   -0.04    0.06
   2   6  19   -0.02    0.06
   3  -6  19    0.02    0.06
   3   6  19   -0.02    0.07
   4  -6  19    0.33    0.12
   4   6  19    0.09    0.10
  -4  -7  19    0.16    0.12
   4   7 -19    0.27    0.11
  -4   7  19    0.38    0.14
  -4   7  19    0.35    0.15
  -3  -7  19    0.46    0.14
   3   7 -19    0.33    0.12
  -3   7  19    0.38    0.12
  -3   7  19    0.60    0.17
  -2  -7  19    0.09    0.09
  -2   7  19    0.04    0.08
  -2   7  19    0.19    0.11
   2   7 -19    0.13    0.09
  -1  -7  19    0.13    0.08
   1   7 -19   -0.06    0.07
  -1   7  19    0.03    0.08
  -1   7  19    0.16    0.09
   0  -7  19    1.37    0.17
   0   7  19    1.73    0.17
   0   7  19    1.35    0.18
   1  -7  19    0.09    0.08
   1   7  19    0.04    0.07
   2  -7  19   -0.06    0.06
   2   7  19    0.01    0.07
   3  -7  19    0.23    0.09
   3   7  19    0.06    0.08
  -3  -8  19    0.06    0.08
  -3   8  19    0.03    0.09
  -3   8  19    0.16    0.12
   3   8 -19    0.15    0.10
  -2  -8  19    0.00    0.06
   2   8 -19    0.09    0.10
  -2   8  19   -0.11    0.07
  -2   8  19    0.11    0.09
  -1  -8  19    0.01    0.06
  -1   8  19    0.02    0.06
   1   8 -19    0.01    0.09
  -1   8  19   -0.05    0.06
   0  -8  19    0.07    0.07
   0   8  19   -0.03    0.06
   1  -8  19    0.11    0.08
   1   8  19    0.08    0.08
   2  -8  19   -0.02    0.08
   2   8  19    0.07    0.07
   3  -8  19    0.14    0.09
   3   8  19    0.08    0.09
  -3  -9  19    0.19    0.10
  -3   9  19    0.01    0.11
  -3   9  19    0.24    0.11
   3   9 -19    0.22    0.13
  -2  -9  19    0.10    0.09
   2   9 -19    0.01    0.10
  -2   9  19    0.04    0.10
  -2   9  19    0.06    0.08
  -1  -9  19    0.13    0.09
   1   9 -19    0.06    0.09
  -1   9  19    0.01    0.08
   0  -9  19    0.03    0.06
   0   9  19    0.02    0.07
   1  -9  19    0.22    0.11
   1   9  19    0.35    0.11
   2  -9  19    1.74    0.20
   2   9  19    1.83    0.22
  -1 -10  19    0.13    0.08
   1  10 -19    0.10    0.11
  -1  10  19    0.08    0.10
   0 -10  19    0.04    0.07
   0  10  19    0.03    0.08
   1 -10  19    1.83    0.21
   1  10  19    1.85    0.23
  -5   0  20   -0.03    0.09
  -4   0  20   -0.02    0.07
  -3   0  20    0.05    0.08
  -3   0  20   -0.02    0.04
  -2   0  20    0.38    0.12
  -2   0  20    0.37    0.07
  -1   0  20    2.65    0.15
  -1   0  20    2.51    0.23
   0   0  20    3.15    0.19
   0   0  20    2.87    0.19
   1   0  20    6.06    0.29
   1   0  20    6.44    0.27
   2   0  20    0.13    0.07
   2   0  20   -0.02    0.08
   3   0  20    0.14    0.06
   3   0  20    0.07    0.09
   4   0  20    0.00    0.06
   4   0  20    0.02    0.09
   5   0  20   -0.04    0.06
   5   0  20    0.07    0.11
  -5  -1  20    0.89    0.21
   5   1 -20    0.67    0.14
  -5   1  20    0.65    0.19
  -4  -1  20    0.06    0.09
  -4   1  20    0.04    0.10
  -3  -1  20   -0.01    0.07
  -3   1  20    0.02    0.05
  -3   1  20   -0.04    0.06
  -2  -1  20    0.17    0.05
  -2  -1  20    0.08    0.08
  -2   1  20    0.13    0.09
  -2   1  20    0.11    0.05
  -1  -1  20    0.21    0.08
  -1  -1  20    0.23    0.06
  -1   1  20    0.12    0.08
  -1   1  20    0.33    0.07
   0  -1  20    0.68    0.12
   0  -1  20    0.65    0.11
   0   1  20    0.49    0.09
   0   1  20    0.69    0.12
   1  -1  20    3.70    0.23
   1  -1  20    3.82    0.21
   1   1  20    3.47    0.19
   1   1  20    3.49    0.23
   2  -1  20   25.42    0.64
   2  -1  20   25.85    0.77
   2   1  20   25.24    0.74
   2   1  20   25.91    0.62
   3  -1  20   -0.04    0.08
   3  -1  20    0.03    0.06
   3   1  20   -0.11    0.04
   3   1  20    0.03    0.09
   4  -1  20    0.04    0.07
   4  -1  20    0.06    0.10
   4   1  20    0.09    0.07
   4   1  20    0.24    0.12
   5  -1  20   -0.11    0.08
   5  -1  20    0.07    0.07
   5   1  20    0.05    0.06
   5   1  20   -0.06    0.07
  -5  -2  20    0.57    0.18
  -5   2  20    0.45    0.17
   5   2 -20    0.46    0.12
  -4  -2  20   -0.05    0.07
  -4   2  20   -0.07    0.05
   4   2 -20   -0.03    0.07
  -4   2  20    0.11    0.11
  -3  -2  20   -0.03    0.07
  -3   2  20    0.09    0.09
  -3   2  20    0.19    0.07
  -2  -2  20   -0.01    0.06
  -2  -2  20    0.01    0.03
  -2   2  20   -0.02    0.06
  -2   2  20   -0.04    0.04
  -1  -2  20    1.35    0.12
  -1  -2  20    1.10    0.16
  -1   2  20    1.35    0.14
  -1   2  20    1.27    0.16
   0  -2  20    1.32    0.14
   0  -2  20    1.17    0.15
   0   2  20    1.25    0.14
   0   2  20    1.22    0.15
   1  -2  20    1.87    0.20
   1  -2  20    1.41    0.15
   1   2  20    1.54    0.15
   1   2  20    1.40    0.17
   2  -2  20    0.60    0.11
   2  -2  20    0.70    0.16
   2   2  20    0.84    0.12
   2   2  20    0.69    0.15
   3  -2  20    0.08    0.09
   3  -2  20    0.01    0.06
   3   2  20   -0.05    0.04
   3   2  20   -0.01    0.07
   4  -2  20    0.09    0.10
   4  -2  20   -0.06    0.06
   4   2  20    0.07    0.09
   4   2  20    0.04    0.06
   5  -2  20    0.11    0.09
   5  -2  20    0.07    0.11
   5   2  20    0.04    0.09
  -5  -3  20    0.99    0.21
  -5   3  20    1.50    0.28
   5   3 -20    1.13    0.18
  -4  -3  20    0.03    0.09
  -4   3  20    0.09    0.11
   4   3 -20    0.08    0.08
  -4   3  20    0.19    0.09
  -3  -3  20   -0.01    0.07
   3   3 -20   -0.07    0.06
  -3   3  20   -0.02    0.09
  -3   3  20    0.06    0.06
  -2  -3  20    0.33    0.11
  -2   3  20    0.24    0.10
  -2   3  20    0.29    0.08
  -1  -3  20    0.22    0.06
  -1  -3  20    0.14    0.08
  -1   3  20    0.23    0.09
  -1   3  20    0.19    0.06
   0  -3  20    0.17    0.08
   0  -3  20    0.09    0.06
   0   3  20    0.06    0.06
   0   3  20   -0.02    0.06
   1  -3  20    0.14    0.07
   1  -3  20    0.08    0.07
   1   3  20    0.19    0.08
   1   3  20    0.10    0.06
   2  -3  20    9.93    0.37
   2   3  20    9.40    0.31
   2   3  20    8.79    0.39
   3  -3  20    0.29    0.09
   3   3  20    0.47    0.13
   3   3  20    0.35    0.08
   4  -3  20    0.64    0.13
   4   3  20    0.48    0.14
  -5  -4  20    0.03    0.11
   5   4 -20    0.12    0.10
  -5   4  20   -0.06    0.10
  -4  -4  20   -0.01    0.10
   4   4 -20    0.03    0.09
  -4   4  20    0.04    0.12
  -4   4  20    0.07    0.08
  -3  -4  20    2.71    0.29
  -3   4  20    2.53    0.29
   3   4 -20    1.92    0.22
  -3   4  20    2.10    0.21
  -2  -4  20    0.58    0.13
  -2   4  20    0.57    0.11
   2   4 -20    0.59    0.14
  -2   4  20    0.30    0.12
  -1  -4  20    0.49    0.07
  -1  -4  20    0.35    0.10
  -1   4  20    0.48    0.11
  -1   4  20    0.50    0.10
   0  -4  20    5.26    0.25
   0  -4  20    5.79    0.28
   0   4  20    5.21    0.25
   0   4  20    5.36    0.26
   1  -4  20    0.10    0.07
   1   4  20    0.01    0.06
   1   4  20    0.06    0.06
   2  -4  20    0.27    0.08
   2   4  20    0.28    0.10
   2   4  20    0.20    0.07
   3  -4  20    0.50    0.11
   3   4  20    0.73    0.15
   4  -4  20    1.14    0.17
   4   4  20    1.19    0.21
  -4  -5  20    0.92    0.21
  -4   5  20    0.98    0.17
   4   5 -20    0.81    0.17
  -4   5  20    0.92    0.20
  -3  -5  20    3.93    0.35
   3   5 -20    4.35    0.29
  -3   5  20    4.48    0.28
  -3   5  20    3.99    0.37
  -2  -5  20    0.76    0.15
  -2   5  20    0.82    0.14
   2   5 -20    0.75    0.16
  -2   5  20    1.00    0.18
  -1  -5  20    0.54    0.12
  -1   5  20    0.33    0.09
  -1   5  20    0.46    0.11
   0  -5  20   -0.02    0.06
   0  -5  20   -0.03    0.05
   0   5  20    0.01    0.06
   0   5  20    0.06    0.06
   1  -5  20    2.67    0.23
   1   5  20    2.28    0.22
   1   5  20    2.46    0.17
   2  -5  20   -0.01    0.05
   2   5  20    0.10    0.08
   3  -5  20    0.04    0.07
   3   5  20   -0.07    0.06
   4  -5  20    0.15    0.09
   4   5  20   -0.04    0.07
  -4  -6  20    1.10    0.21
  -4   6  20    1.13    0.19
  -4   6  20    0.63    0.18
   4   6 -20    0.36    0.13
  -3  -6  20    0.31    0.12
   3   6 -20    0.30    0.12
  -3   6  20    0.20    0.10
  -3   6  20    0.38    0.15
  -2  -6  20    0.22    0.11
   2   6 -20    0.16    0.10
  -2   6  20    0.14    0.08
  -2   6  20    0.09    0.10
  -1  -6  20   -0.02    0.06
  -1   6  20    0.10    0.08
  -1   6  20    0.29    0.09
   0  -6  20   -0.01    0.06
   0   6  20    0.00    0.07
   0   6  20    0.05    0.06
   1  -6  20    0.46    0.11
   1   6  20    0.51    0.11
   2  -6  20    0.01    0.06
   2   6  20    0.01    0.06
   3  -6  20    0.02    0.06
   3   6  20   -0.02    0.06
   4  -6  20    0.14    0.10
   4   6  20    0.03    0.10
  -4  -7  20    0.15    0.11
  -4   7  20    0.37    0.14
   4   7 -20    0.07    0.10
  -4   7  20    0.24    0.15
  -3  -7  20    0.25    0.12
  -3   7  20    0.30    0.12
   3   7 -20    0.35    0.13
  -3   7  20    0.22    0.13
  -2  -7  20    0.39    0.12
  -2   7  20    0.65    0.15
  -2   7  20    0.70    0.15
   2   7 -20    0.38    0.12
  -1  -7  20    0.12    0.08
  -1   7  20    0.07    0.09
  -1   7  20   -0.01    0.06
   0  -7  20    0.01    0.07
   0   7  20   -0.05    0.06
   0   7  20    0.11    0.08
   1  -7  20    1.59    0.19
   1   7  20    1.73    0.20
   2  -7  20    0.00    0.06
   2   7  20    0.00    0.06
   3  -7  20    0.05    0.08
   3   7  20   -0.06    0.06
  -3  -8  20    0.07    0.09
   3   8 -20    0.08    0.10
  -3   8  20   -0.02    0.12
  -3   8  20    0.18    0.11
  -2  -8  20    0.03    0.07
  -2   8  20    0.04    0.09
  -2   8  20   -0.08    0.07
   2   8 -20    0.04    0.09
  -1  -8  20    0.20    0.09
  -1   8  20    0.15    0.09
   1   8 -20   -0.02    0.08
  -1   8  20    0.08    0.09
   0  -8  20    0.23    0.09
   0   8  20    0.19    0.09
   1  -8  20    1.96    0.21
   1   8  20    1.80    0.21
   2  -8  20    0.13    0.08
   2   8  20    0.11    0.08
   3  -8  20    0.04    0.08
   3   8  20    0.17    0.09
  -2  -9  20    0.15    0.10
  -2   9  20    0.00    0.09
  -2   9  20    0.16    0.11
   2   9 -20    0.17    0.12
  -1  -9  20    0.40    0.12
   1   9 -20    0.29    0.13
  -1   9  20    0.33    0.12
   0  -9  20    0.01    0.08
   0   9  20   -0.06    0.06
   1  -9  20    1.94    0.22
   1   9  20    2.10    0.23
   2  -9  20    0.30    0.11
   2   9  20    0.33    0.12
  -1 -10  20    0.14    0.09
   1  10 -20    0.09    0.11
  -1  10  20   -0.02    0.08
   0 -10  20   -0.03    0.06
   0  10  20    0.02    0.10
  -5   0  21   -0.02    0.10
  -4   0  21    0.03    0.10
  -3   0  21   -0.11    0.05
  -2   0  21    0.11    0.09
  -2   0  21    0.09    0.05
  -1   0  21    0.03    0.07
  -1   0  21    0.04    0.04
   0   0  21    0.03    0.05
   0   0  21   -0.03    0.05
   1   0  21   -0.05    0.05
   1   0  21    0.03    0.06
   2   0  21    0.09    0.07
   2   0  21   -0.06    0.07
   3   0  21    0.00    0.08
   3   0  21   -0.05    0.05
   4   0  21   -0.03    0.09
   4   0  21   -0.02    0.06
  -5  -1  21   -0.04    0.09
  -5   1  21   -0.01    0.10
  -4  -1  21    0.11    0.10
  -4   1  21   -0.01    0.10
  -3  -1  21   -0.10    0.07
  -3   1  21    0.10    0.09
  -3   1  21   -0.02    0.05
  -2  -1  21    0.52    0.14
  -2  -1  21    0.37    0.06
  -2   1  21    0.48    0.14
  -2   1  21    0.42    0.08
  -1  -1  21    0.37    0.10
  -1  -1  21    0.56    0.08
  -1   1  21    0.23    0.06
  -1   1  21    0.23    0.09
   0  -1  21    0.18    0.08
   0   1  21    0.23    0.07
   0   1  21    0.20    0.08
   1  -1  21    3.51    0.22
   1  -1  21    3.37    0.23
   1   1  21    3.36    0.22
   1   1  21    4.00    0.21
   2  -1  21   10.11    0.36
   2  -1  21    9.53    0.44
   2   1  21   10.89    0.45
   2   1  21    9.43    0.34
   3  -1  21    0.08    0.08
   3  -1  21    0.01    0.06
   3   1  21    0.00    0.07
   3   1  21    0.05    0.06
   4  -1  21    0.33    0.10
   4  -1  21    0.44    0.15
   4   1  21    0.45    0.10
   4   1  21    0.56    0.16
  -5  -2  21    1.21    0.25
  -5   2  21    1.41    0.28
   5   2 -21    1.18    0.18
  -4  -2  21    0.19    0.11
   4   2 -21    0.20    0.10
  -4   2  21    0.47    0.16
  -3  -2  21    0.31    0.12
  -3   2  21    0.27    0.12
  -3   2  21    0.22    0.08
  -2  -2  21    0.06    0.08
  -2   2  21    0.04    0.05
  -2   2  21    0.02    0.08
  -1  -2  21    0.04    0.04
  -1  -2  21   -0.02    0.06
  -1   2  21    0.01    0.04
  -1   2  21    0.00    0.06
   0  -2  21    0.24    0.09
   0  -2  21    0.30    0.08
   0   2  21    0.28    0.09
   0   2  21    0.27    0.08
   1  -2  21    0.57    0.12
   1  -2  21    0.74    0.12
   1   2  21    0.67    0.12
   1   2  21    0.68    0.13
   2  -2  21   14.88    0.47
   2  -2  21   15.09    0.57
   2   2  21   15.20    0.44
   2   2  21   14.89    0.54
   3  -2  21    1.44    0.17
   3  -2  21    1.75    0.25
   3   2  21    0.95    0.17
   4  -2  21   -0.04    0.06
   4  -2  21    0.10    0.10
   4   2  21    0.00    0.09
   4   2  21    0.03    0.06
  -5  -3  21    0.30    0.15
  -5   3  21    0.21    0.14
   5   3 -21    0.39    0.12
  -4  -3  21    0.21    0.12
   4   3 -21    0.22    0.10
  -4   3  21    0.23    0.10
  -4   3  21    0.11    0.11
  -3  -3  21    0.45    0.13
  -3   3  21    0.42    0.15
   3   3 -21    0.19    0.10
  -2  -3  21    0.83    0.15
  -2   3  21    0.74    0.15
  -2   3  21    0.93    0.12
  -1  -3  21    0.02    0.06
  -1  -3  21    0.11    0.05
  -1   3  21    0.03    0.05
  -1   3  21    0.04    0.07
   0  -3  21   -0.04    0.05
   0  -3  21   -0.07    0.05
   0   3  21    0.01    0.06
   0   3  21    0.04    0.06
   1  -3  21    0.16    0.08
   1  -3  21    0.09    0.07
   1   3  21    0.13    0.07
   1   3  21    0.07    0.08
   2  -3  21    0.35    0.13
   2  -3  21    0.47    0.11
   2   3  21    0.36    0.11
   2   3  21    0.34    0.08
   3  -3  21    0.43    0.10
   3   3  21    0.75    0.16
   3   3  21    0.58    0.09
   4  -3  21    0.75    0.14
   4   3  21    0.95    0.19
  -4  -4  21    2.25    0.30
   4   4 -21    1.78    0.22
  -4   4  21    2.90    0.35
  -4   4  21    2.24    0.24
  -3  -4  21    0.68    0.16
  -3   4  21    1.04    0.21
  -3   4  21    1.25    0.17
   3   4 -21    0.93    0.18
  -2  -4  21    0.08    0.08
  -2   4  21    0.33    0.12
  -2   4  21    0.33    0.09
  -1  -4  21    0.12    0.07
  -1  -4  21    0.25    0.06
  -1   4  21    0.22    0.09
  -1   4  21    0.20    0.07
   0  -4  21    0.14    0.07
   0  -4  21    0.13    0.07
   0   4  21    0.18    0.08
   0   4  21    0.12    0.07
   1  -4  21    0.31    0.09
   1  -4  21    0.31    0.10
   1   4  21    0.36    0.09
   1   4  21    0.27    0.09
   2  -4  21    0.18    0.08
   2   4  21    0.26    0.07
   2   4  21    0.06    0.07
   3  -4  21    1.64    0.18
   3   4  21    1.95    0.24
   4  -4  21    0.05    0.08
   4   4  21   -0.11    0.06
  -4  -5  21    0.84    0.20
   4   5 -21    0.61    0.15
  -4   5  21    0.83    0.16
  -4   5  21    0.89    0.21
  -3  -5  21   10.51    0.49
  -3   5  21   10.78    0.52
  -3   5  21   10.60    0.43
   3   5 -21   10.83    0.47
  -2  -5  21    0.59    0.14
  -2   5  21    0.54    0.12
   2   5 -21    0.56    0.15
  -2   5  21    0.83    0.17
  -1  -5  21    0.18    0.09
  -1   5  21    0.45    0.12
  -1   5  21    0.27    0.08
   0  -5  21    0.44    0.10
   0  -5  21    0.85    0.13
   0   5  21    0.39    0.10
   0   5  21    0.56    0.12
   1  -5  21    0.22    0.09
   1   5  21    0.12    0.06
   1   5  21    0.11    0.07
   2  -5  21    0.16    0.08
   2   5  21    0.10    0.08
   3  -5  21    0.08    0.08
   3   5  21    0.13    0.09
   4  -5  21    0.10    0.09
   4   5  21    0.02    0.10
  -4  -6  21    1.39    0.25
  -4   6  21    1.08    0.19
  -4   6  21    0.94    0.22
   4   6 -21    0.97    0.19
  -3  -6  21    0.06    0.11
  -3   6  21    0.01    0.11
  -3   6  21    0.23    0.10
   3   6 -21    0.08    0.09
  -2  -6  21    0.26    0.11
  -2   6  21    0.68    0.16
   2   6 -21    0.54    0.14
  -2   6  21    0.44    0.11
  -1  -6  21    0.41    0.11
  -1   6  21    0.36    0.12
  -1   6  21    0.42    0.11
   0  -6  21    2.00    0.19
   0  -6  21    1.35    0.17
   0   6  21    1.18    0.16
   0   6  21    1.33    0.17
   1  -6  21    0.15    0.08
   1   6  21    0.13    0.07
   2  -6  21    0.02    0.06
   2   6  21    0.07    0.08
   3  -6  21    0.08    0.08
   3   6  21    0.10    0.09
  -3  -7  21    5.52    0.36
   3   7 -21    6.47    0.38
  -3   7  21    6.00    0.39
  -3   7  21    5.84    0.35
  -2  -7  21    0.00    0.07
  -2   7  21    0.02    0.07
  -2   7  21    0.04    0.10
   2   7 -21    0.06    0.08
  -1  -7  21    0.05    0.07
  -1   7  21   -0.02    0.08
  -1   7  21    0.28    0.10
   0  -7  21    0.87    0.15
   0   7  21    0.70    0.14
   1  -7  21    0.34    0.10
   1   7  21    0.23    0.09
   2  -7  21   -0.06    0.06
   2   7  21   -0.01    0.06
   3  -7  21    0.00    0.07
   3   7  21    0.01    0.08
  -3  -8  21    1.06    0.20
  -3   8  21    1.23    0.21
   3   8 -21    1.01    0.20
  -3   8  21    0.90    0.20
  -2  -8  21    0.10    0.08
  -2   8  21   -0.14    0.08
  -2   8  21   -0.07    0.07
   2   8 -21   -0.04    0.09
  -1  -8  21   -0.08    0.05
  -1   8  21    0.05    0.08
   0  -8  21   -0.08    0.06
   0   8  21    0.11    0.08
   1  -8  21    0.04    0.07
   1   8  21    0.04    0.07
   2  -8  21    0.37    0.11
   2   8  21    0.69    0.15
  -2  -9  21    0.28    0.12
   2   9 -21    0.33    0.13
  -2   9  21    0.06    0.10
  -1  -9  21    0.01    0.07
   1   9 -21   -0.02    0.08
  -1   9  21    0.00    0.08
   0  -9  21   -0.05    0.06
   0   9  21    0.04    0.07
   1  -9  21    1.96    0.22
   1   9  21    2.23    0.24
  -5   0  22   -0.05    0.08
  -4   0  22   -0.03    0.09
  -3   0  22    0.09    0.10
  -2   0  22    9.81    0.30
  -2   0  22    9.12    0.43
  -1   0  22    1.24    0.18
  -1   0  22    1.05    0.11
   0   0  22    0.04    0.05
   0   0  22   -0.12    0.04
   1   0  22    1.37    0.17
   1   0  22    1.44    0.17
   2   0  22    5.37    0.26
   2   0  22    5.61    0.34
   3   0  22    0.72    0.17
   3   0  22    0.84    0.13
   4   0  22    0.44    0.11
   4   0  22    0.43    0.15
  -5  -1  22    0.49    0.17
  -5   1  22    0.50    0.17
  -4  -1  22   -0.04    0.08
  -4   1  22    0.12    0.11
  -3  -1  22    0.33    0.14
  -3   1  22    0.20    0.07
  -3   1  22    0.23    0.12
  -2  -1  22    0.00    0.07
  -2  -1  22    0.04    0.04
  -2   1  22    0.14    0.10
  -2   1  22    0.09    0.05
  -1  -1  22    0.35    0.11
  -1  -1  22    0.31    0.07
  -1   1  22    0.31    0.08
  -1   1  22    0.45    0.11
   0  -1  22    0.04    0.05
   0  -1  22    0.09    0.07
   0   1  22    0.03    0.06
   0   1  22    0.01    0.07
   1  -1  22    5.29    0.27
   1  -1  22    6.39    0.31
   1   1  22    6.00    0.28
   1   1  22    5.78    0.30
   2  -1  22    0.50    0.12
   2  -1  22    0.60    0.16
   2   1  22    0.74    0.12
   2   1  22    0.48    0.13
   3  -1  22    2.52    0.29
   3  -1  22    1.96    0.19
   3   1  22    2.53    0.17
   3   1  22    1.80    0.24
   4  -1  22    0.72    0.13
   4  -1  22    1.13    0.22
   4   1  22    0.36    0.14
   4   1  22    0.96    0.14
  -5  -2  22    0.39    0.16
  -5   2  22    0.88    0.22
  -4  -2  22   -0.04    0.07
  -4   2  22   -0.09    0.09
  -3  -2  22    0.32    0.12
  -3   2  22    0.58    0.16
  -3   2  22    0.31    0.09
  -2  -2  22    2.06    0.23
  -2   2  22    2.19    0.18
  -2   2  22    1.89    0.23
  -1  -2  22    0.20    0.09
  -1  -2  22    0.20    0.06
  -1   2  22    0.07    0.08
  -1   2  22    0.29    0.08
   0  -2  22    0.44    0.09
   0  -2  22    0.32    0.09
   0   2  22    0.54    0.10
   0   2  22    0.44    0.11
   1  -2  22    0.70    0.13
   1  -2  22    0.75    0.14
   1   2  22    0.49    0.11
   1   2  22    0.90    0.15
   2  -2  22   10.05    0.46
   2  -2  22   10.01    0.37
   2   2  22   10.01    0.35
   2   2  22    9.82    0.43
   3  -2  22    0.13    0.07
   3  -2  22   -0.03    0.09
   3   2  22    0.02    0.07
   3   2  22    0.02    0.05
   4  -2  22    0.10    0.11
   4  -2  22    0.03    0.07
   4   2  22    0.18    0.08
   4   2  22    0.03    0.08
  -4  -3  22    0.21    0.14
  -4   3  22    0.41    0.16
   4   3 -22    0.39    0.13
  -3  -3  22    2.04    0.25
  -3   3  22    2.04    0.20
  -3   3  22    1.64    0.25
  -2  -3  22    0.58    0.14
  -2   3  22    0.53    0.10
  -2   3  22    0.57    0.14
  -1  -3  22   -0.05    0.03
  -1  -3  22   -0.02    0.06
  -1   3  22   -0.03    0.04
  -1   3  22    0.00    0.06
   0  -3  22    0.01    0.06
   0  -3  22   -0.03    0.05
   0   3  22   -0.05    0.05
   0   3  22    0.00    0.06
   1  -3  22   -0.05    0.06
   1  -3  22    0.05    0.06
   1   3  22   -0.08    0.06
   1   3  22   -0.06    0.05
   2  -3  22    1.06    0.15
   2  -3  22    0.99    0.19
   2   3  22    1.44    0.15
   2   3  22    1.58    0.21
   3  -3  22    2.19    0.21
   3  -3  22    2.05    0.28
   3   3  22    2.07    0.15
   3   3  22    2.03    0.25
   4  -3  22    0.68    0.19
   4  -3  22    0.66    0.14
   4   3  22    0.60    0.16
  -4  -4  22    0.13    0.13
   4   4 -22    0.11    0.10
  -4   4  22    0.22    0.10
  -4   4  22    0.18    0.14
  -3  -4  22    0.41    0.14
  -3   4  22    0.42    0.16
  -3   4  22    0.47    0.12
   3   4 -22    0.57    0.15
  -2  -4  22    0.08    0.08
  -2   4  22   -0.03    0.08
  -2   4  22    0.03    0.06
  -1  -4  22   -0.03    0.06
  -1   4  22    0.00    0.05
   0  -4  22    0.09    0.08
   0  -4  22    0.24    0.08
   0   4  22    0.18    0.07
   0   4  22    0.06    0.07
   1  -4  22    0.46    0.11
   1  -4  22    0.55    0.11
   1   4  22    0.54    0.11
   1   4  22    0.37    0.10
   2  -4  22   -0.28    0.07
   2  -4  22    0.03    0.06
   2   4  22   -0.01    0.07
   2   4  22    0.09    0.06
   3  -4  22    0.55    0.12
   3   4  22    0.51    0.13
   4  -4  22    0.06    0.08
   4   4  22    0.22    0.12
  -4  -5  22    0.71    0.19
  -4   5  22    0.78    0.22
   4   5 -22    0.55    0.15
  -4   5  22    0.51    0.14
  -3  -5  22    4.71    0.34
  -3   5  22    3.82    0.26
  -3   5  22    4.05    0.38
   3   5 -22    3.71    0.33
  -2  -5  22    0.14    0.09
  -2   5  22    0.26    0.12
  -2   5  22    0.20    0.09
  -1  -5  22    0.45    0.12
  -1   5  22    0.35    0.10
   0  -5  22    0.52    0.11
   0  -5  22    0.51    0.11
   0   5  22    0.68    0.13
   0   5  22    0.50    0.11
   1  -5  22    0.09    0.07
   1  -5  22    0.28    0.10
   1   5  22    0.21    0.08
   1   5  22    0.09    0.07
   2  -5  22    0.25    0.09
   2   5  22    0.41    0.12
   3  -5  22    0.50    0.12
   3   5  22    0.62    0.14
  -3  -6  22    0.00    0.09
  -3   6  22    0.15    0.09
  -3   6  22    0.07    0.11
   3   6 -22    0.13    0.10
  -2  -6  22    0.12    0.10
  -2   6  22    0.02    0.09
   2   6 -22    0.05    0.09
  -2   6  22    0.11    0.08
  -1  -6  22    0.05    0.07
  -1   6  22    0.02    0.06
  -1   6  22   -0.02    0.07
   0  -6  22    0.76    0.14
   0  -6  22    0.98    0.14
   0   6  22    0.65    0.12
   0   6  22    0.73    0.13
   1  -6  22    0.74    0.14
   1   6  22    0.72    0.13
   2  -6  22    0.07    0.07
   2   6  22   -0.09    0.07
   3  -6  22    0.04    0.08
   3   6  22   -0.01    0.08
  -3  -7  22    0.10    0.11
  -3   7  22    0.35    0.12
   3   7 -22    0.16    0.10
  -3   7  22    0.14    0.12
  -2  -7  22    0.31    0.12
  -2   7  22    0.06    0.10
   2   7 -22    0.10    0.10
  -2   7  22    0.09    0.09
  -1  -7  22    1.28    0.18
  -1   7  22    1.28    0.18
  -1   7  22    1.46    0.20
   0  -7  22    0.12    0.09
   0   7  22    0.00    0.07
   1  -7  22    0.06    0.07
   1   7  22   -0.04    0.06
   2  -7  22    0.19    0.09
   2   7  22    0.17    0.11
  -2  -8  22    0.10    0.10
   2   8 -22   -0.04    0.08
  -2   8  22    0.10    0.10
  -2   8  22    0.03    0.09
  -1  -8  22   -0.01    0.06
  -1   8  22   -0.02    0.07
   0  -8  22    0.07    0.08
   0   8  22    0.06    0.08
   1  -8  22    0.45    0.13
   1   8  22    0.51    0.14
   2  -8  22    0.03    0.08
   2   8  22    0.00    0.06
  -1  -9  22   -0.02    0.07
  -1   9  22   -0.02    0.07
   0  -9  22    0.00    0.07
   0   9  22    0.06    0.08
  -4   0  23    0.12    0.10
  -3   0  23   -0.03    0.09
  -2   0  23    0.08    0.09
  -2   0  23    0.03    0.05
  -1   0  23    0.01    0.04
  -1   0  23    0.04    0.07
   0   0  23   -0.10    0.05
   0   0  23    0.00    0.05
   1   0  23    0.02    0.08
   1   0  23   -0.09    0.07
   2   0  23    0.01    0.08
   2   0  23   -0.05    0.05
   3   0  23    0.00    0.09
   3   0  23    0.02    0.06
   4   0  23   -0.02    0.06
   4   0  23   -0.05    0.08
  -4  -1  23   -0.01    0.10
  -4   1  23    0.02    0.09
  -3  -1  23    0.22    0.12
  -3   1  23    0.18    0.11
  -2  -1  23    0.93    0.18
  -2   1  23    0.77    0.11
  -2   1  23    1.24    0.20
  -1  -1  23    0.06    0.05
  -1  -1  23   -0.07    0.06
  -1   1  23   -0.01    0.05
  -1   1  23    0.01    0.07
   0  -1  23    0.07    0.07
   0  -1  23    0.13    0.07
   0   1  23   -0.03    0.07
   0   1  23    0.10    0.07
   1  -1  23    1.24    0.17
   1  -1  23    0.77    0.13
   1   1  23    0.96    0.15
   1   1  23    0.80    0.15
   2  -1  23    1.37    0.20
   2  -1  23    1.52    0.17
   2   1  23    1.65    0.22
   2   1  23    1.44    0.16
   3  -1  23    0.05    0.06
   3  -1  23    0.00    0.08
   3   1  23    0.04    0.09
   3   1  23    0.00    0.06
   4  -1  23    0.60    0.17
   4  -1  23    0.15    0.09
   4   1  23    0.24    0.08
   4   1  23    0.23    0.13
  -4  -2  23   -0.04    0.10
  -4   2  23    0.07    0.12
  -3  -2  23    1.19    0.20
  -3   2  23    1.37    0.15
  -3   2  23    1.29    0.22
  -2  -2  23    0.40    0.12
  -2   2  23    0.51    0.10
  -2   2  23    0.45    0.14
  -1  -2  23    0.30    0.07
  -1  -2  23    0.33    0.10
  -1   2  23    0.29    0.08
  -1   2  23    0.16    0.09
   0  -2  23    0.46    0.10
   0  -2  23    0.43    0.11
   0   2  23    0.37    0.10
   0   2  23    0.68    0.14
   1  -2  23    0.56    0.12
   1  -2  23    0.65    0.13
   1   2  23    0.53    0.12
   1   2  23    0.49    0.12
   2  -2  23    0.03    0.09
   2  -2  23    0.14    0.08
   2   2  23    0.13    0.09
   2   2  23    0.07    0.07
   3  -2  23    0.36    0.13
   3  -2  23    0.22    0.09
   3   2  23    0.26    0.08
   3   2  23    0.34    0.13
   4  -2  23    0.74    0.20
   4  -2  23    0.73    0.14
   4   2  23    0.74    0.17
  -4  -3  23    2.72    0.33
  -4   3  23    2.41    0.32
  -3  -3  23    0.20    0.12
  -3   3  23    0.15    0.10
  -3   3  23    0.22    0.09
  -2  -3  23    0.05    0.07
  -2   3  23   -0.03    0.05
  -2   3  23    0.10    0.09
  -1  -3  23    0.12    0.05
  -1  -3  23    0.26    0.09
  -1   3  23    0.07    0.06
  -1   3  23    0.11    0.09
   0  -3  23    0.07    0.06
   0  -3  23    0.06    0.06
   0   3  23    0.07    0.08
   0   3  23   -0.12    0.04
   1  -3  23    0.03    0.07
   1  -3  23    0.23    0.09
   1   3  23    0.11    0.08
   1   3  23    0.00    0.07
   2  -3  23    0.13    0.07
   2  -3  23   -0.01    0.08
   2   3  23    0.06    0.06
   2   3  23    0.03    0.08
   3  -3  23    0.40    0.10
   3  -3  23    0.60    0.18
   3   3  23    0.34    0.13
   3   3  23    0.59    0.11
   4  -3  23    0.20    0.13
   4  -3  23    0.07    0.08
   4   3  23   -0.01    0.08
  -4  -4  23    0.67    0.19
   4   4 -23    0.99    0.19
  -4   4  23    0.62    0.19
  -4   4  23    0.74    0.15
  -3  -4  23    4.00    0.37
  -3   4  23    4.57    0.28
  -3   4  23    3.84    0.39
  -2  -4  23    0.00    0.07
  -2   4  23    0.01    0.06
  -2   4  23   -0.07    0.06
  -1  -4  23    0.01    0.07
  -1   4  23    0.01    0.07
  -1   4  23    0.04    0.06
   0  -4  23    0.00    0.05
   0  -4  23    0.07    0.06
   0   4  23    0.06    0.06
   0   4  23    0.12    0.08
   1  -4  23    0.09    0.08
   1  -4  23    0.00    0.05
   1   4  23    0.14    0.08
   1   4  23   -0.01    0.07
   2  -4  23   -0.04    0.07
   2  -4  23   -0.10    0.07
   2   4  23   -0.02    0.05
   2   4  23   -0.10    0.05
   3  -4  23   -0.03    0.06
   3   4  23   -0.06    0.08
  -4   5  23    0.21    0.15
  -4   5  23    0.01    0.08
  -3  -5  23    0.44    0.15
  -3   5  23    0.31    0.11
   3   5 -23    0.35    0.14
  -3   5  23    0.42    0.15
  -2  -5  23   -0.01    0.09
  -2   5  23   -0.11    0.05
  -2   5  23    0.00    0.09
  -1  -5  23    1.57    0.20
  -1   5  23    1.41    0.20
  -1   5  23    1.22    0.16
   0  -5  23    1.24    0.17
   0  -5  23    1.36    0.16
   0   5  23    1.57    0.19
   0   5  23    1.42    0.17
   1  -5  23    0.03    0.08
   1  -5  23    0.01    0.06
   1   5  23   -0.01    0.06
   1   5  23    0.06    0.07
   2  -5  23    0.14    0.09
   2   5  23    0.08    0.08
   3  -5  23    0.73    0.14
   3   5  23    0.48    0.14
  -3  -6  23    0.89    0.20
  -3   6  23    1.23    0.19
  -3   6  23    1.27    0.23
   3   6 -23    1.07    0.20
  -2  -6  23    0.01    0.08
  -2   6  23    0.00    0.07
  -2   6  23    0.22    0.13
  -1  -6  23    0.41    0.13
  -1   6  23    0.41    0.11
  -1   6  23    0.32    0.12
   0  -6  23    1.22    0.17
   0   6  23    1.70    0.20
   0   6  23    1.80    0.21
   1  -6  23    0.29    0.10
   1   6  23    0.17    0.09
   2  -6  23    0.13    0.08
   2   6  23    0.02    0.08
   3  -6  23   -0.01    0.07
   3   6  23   -0.07    0.06
  -3   7  23    0.27    0.15
  -2  -7  23    0.08    0.08
  -2   7  23    0.17    0.11
  -2   7  23    0.07    0.09
  -1  -7  23    0.70    0.15
  -1   7  23    0.50    0.14
  -1   7  23    0.93    0.16
   0  -7  23    0.09    0.08
   0   7  23    0.20    0.09
   1  -7  23    0.08    0.08
   1   7  23   -0.01    0.06
   2  -7  23    0.12    0.08
   2   7  23    0.09    0.09
  -2  -8  23   -0.04    0.08
  -2   8  23   -0.04    0.08
   2   8 -23    0.11    0.10
  -2   8  23    0.04    0.09
  -1  -8  23   -0.05    0.06
  -1   8  23   -0.03    0.08
   0  -8  23    0.02    0.08
   0   8  23   -0.07    0.06
   1  -8  23    0.08    0.09
   1   8  23    0.11    0.09
  -4   0  24    0.16    0.12
  -3   0  24   -0.11    0.09
  -2   0  24    0.73    0.10
  -2   0  24    0.57    0.15
  -1   0  24    1.36    0.14
  -1   0  24    1.06    0.17
   0   0  24   -0.03    0.07
   0   0  24    0.06    0.06
   1   0  24    1.90    0.21
   1   0  24    1.59    0.19
   2   0  24    3.71    0.23
   2   0  24    3.48    0.31
   3   0  24    0.20    0.11
   3   0  24    0.31    0.10
   4   0  24    0.05    0.10
   4   0  24    0.06    0.07
  -4  -1  24   -0.10    0.08
  -4   1  24    0.09    0.13
  -3  -1  24   -0.14    0.07
  -3   1  24    0.05    0.09
  -2  -1  24    6.31    0.36
  -2   1  24    6.07    0.26
  -2   1  24    6.67    0.37
  -1  -1  24    0.03    0.07
  -1  -1  24    0.07    0.05
  -1   1  24    0.09    0.06
  -1   1  24    0.17    0.11
   0  -1  24    0.10    0.08
   0  -1  24    0.02    0.05
   0   1  24    0.08    0.07
   0   1  24    0.05    0.07
   1  -1  24    4.75    0.26
   1  -1  24    4.88    0.29
   1   1  24    4.51    0.27
   1   1  24    4.84    0.27
   2  -1  24    1.25    0.16
   2  -1  24    1.33    0.20
   2   1  24    1.86    0.23
   2   1  24    1.65    0.17
   3  -1  24   -0.08    0.06
   3  -1  24   -0.11    0.07
   3   1  24    0.00    0.06
   3   1  24    0.09    0.09
  -4  -2  24    0.38    0.15
  -4   2  24    0.53    0.17
  -3  -2  24    0.85    0.19
  -3   2  24    0.38    0.15
  -2  -2  24    0.04    0.10
  -2   2  24    0.04    0.06
  -2   2  24    0.15    0.10
  -1  -2  24    0.52    0.13
  -1  -2  24    0.71    0.10
  -1   2  24    0.55    0.10
  -1   2  24    0.83    0.16
   0  -2  24   -0.04    0.06
   0  -2  24    0.02    0.06
   0   2  24    0.05    0.07
   0   2  24   -0.04    0.07
   1  -2  24    0.93    0.15
   1  -2  24    0.79    0.14
   1   2  24    0.92    0.15
   1   2  24    0.74    0.14
   2  -2  24    0.07    0.07
   2  -2  24   -0.01    0.08
   2   2  24   -0.03    0.05
   2   2  24    0.05    0.08
   3  -2  24    0.05    0.07
   3  -2  24    0.09    0.10
   3   2  24    0.03    0.08
   3   2  24    0.04    0.06
  -4  -3  24    1.08    0.23
  -4   3  24    1.45    0.26
  -3  -3  24    0.12    0.10
  -3   3  24    0.25    0.14
  -3   3  24    0.23    0.09
  -2  -3  24    0.05    0.08
  -2   3  24    0.01    0.09
  -2   3  24    0.01    0.06
  -1  -3  24   -0.05    0.06
  -1   3  24    0.04    0.06
  -1   3  24   -0.07    0.07
   0  -3  24    0.39    0.11
   0  -3  24    0.49    0.10
   0   3  24    0.38    0.12
   0   3  24    0.31    0.09
   1  -3  24    0.06    0.08
   1  -3  24   -0.04    0.06
   1   3  24   -0.05    0.06
   1   3  24    0.09    0.07
   2  -3  24   -0.02    0.07
   2  -3  24    0.00    0.08
   2   3  24    0.01    0.08
   2   3  24    0.10    0.07
   3  -3  24   -0.11    0.08
   3  -3  24   -0.04    0.06
   3   3  24    0.11    0.09
  -3  -4  24    0.84    0.18
  -3   4  24    0.63    0.17
  -3   4  24    0.62    0.13
  -2  -4  24    0.05    0.09
  -2   4  24    0.04    0.10
  -2   4  24    0.04    0.06
  -1  -4  24    0.18    0.10
  -1   4  24    0.27    0.09
  -1   4  24    0.27    0.11
   0  -4  24    0.33    0.11
   0  -4  24    0.52    0.11
   0   4  24    0.35    0.10
   0   4  24    0.49    0.12
   1  -4  24    0.07    0.06
   1  -4  24   -0.04    0.06
   1   4  24    0.00    0.06
   1   4  24   -0.06    0.06
   2  -4  24    0.07    0.07
   2  -4  24    0.03    0.09
   2   4  24   -0.04    0.07
   3  -4  24   -0.04    0.07
   3  -4  24    0.12    0.11
   3   4  24   -0.02    0.08
  -3  -5  24    0.67    0.17
  -3   5  24    0.61    0.17
  -3   5  24    0.52    0.13
  -2  -5  24    0.03    0.09
  -2   5  24   -0.04    0.08
  -2   5  24   -0.01    0.07
  -1  -5  24    0.10    0.08
  -1   5  24    0.16    0.09
  -1   5  24    0.13    0.10
   0  -5  24    0.13    0.08
   0   5  24    0.14    0.08
   0   5  24    0.19    0.10
   1  -5  24   -0.04    0.05
   1  -5  24    0.08    0.07
   1   5  24    0.15    0.08
   1   5  24    0.01    0.06
   2  -5  24   -0.06    0.08
   2  -5  24   -0.06    0.06
   2   5  24    0.03    0.07
   3  -5  24    0.06    0.08
   3   5  24    0.13    0.09
  -3  -6  24    0.05    0.09
  -3   6  24    0.22    0.14
  -3   6  24    0.05    0.08
   3   6 -24   -0.02    0.11
  -2  -6  24    0.09    0.08
  -2   6  24   -0.09    0.09
  -2   6  24    0.04    0.07
  -1  -6  24    0.79    0.16
  -1   6  24    0.90    0.16
  -1   6  24    0.79    0.17
   0  -6  24    0.10    0.09
   0   6  24    0.02    0.08
   0   6  24    0.03    0.07
   1  -6  24    0.19    0.09
   1  -6  24    0.02    0.08
   1   6  24    0.07    0.08
   2  -6  24    0.13    0.08
   2   6  24    0.03    0.08
  -2  -7  24   -0.04    0.07
  -2   7  24    0.02    0.11
  -2   7  24    0.01    0.09
  -1  -7  24    0.94    0.17
  -1   7  24    1.40    0.20
  -1   7  24    0.75    0.15
   0  -7  24    0.12    0.09
   0   7  24    0.31    0.11
   1  -7  24   -0.03    0.07
   1   7  24   -0.02    0.07
   0  -8  24    0.15    0.10
   0   8  24    0.26    0.11
  -4   0  25   -0.11    0.09
  -3   0  25    0.10    0.11
  -2   0  25    0.03    0.08
  -1   0  25    0.10    0.08
  -1   0  25   -0.02    0.04
   0   0  25   -0.08    0.06
   0   0  25   -0.03    0.06
   1   0  25    0.21    0.10
   1   0  25    0.11    0.10
   2   0  25    0.07    0.07
   2   0  25   -0.02    0.07
   3   0  25    0.08    0.09
   3   0  25    0.08    0.07
  -4  -1  25    0.05    0.11
  -4   1  25    0.08    0.11
  -3  -1  25    0.28    0.13
  -3   1  25    0.11    0.10
  -2  -1  25    0.40    0.13
  -2   1  25    0.63    0.10
  -2   1  25    0.51    0.15
  -1  -1  25    0.07    0.09
  -1  -1  25    0.01    0.04
  -1   1  25   -0.01    0.08
  -1   1  25   -0.02    0.04
   0  -1  25    1.00    0.16
   0  -1  25    0.94    0.14
   0   1  25    0.78    0.16
   0   1  25    0.70    0.13
   1  -1  25    0.35    0.11
   1  -1  25    0.28    0.11
   1   1  25    0.35    0.11
   1   1  25   -0.07    0.09
   2  -1  25    0.12    0.08
   2  -1  25    0.11    0.10
   2   1  25    0.08    0.08
   2   1  25    0.05    0.07
   3  -1  25    0.13    0.08
   3  -1  25    0.06    0.10
   3   1  25    0.19    0.11
   3   1  25    0.14    0.08
  -4  -2  25    0.57    0.18
  -4   2  25    0.57    0.20
  -3  -2  25    0.03    0.09
  -3   2  25    0.00    0.09
  -2  -2  25    0.39    0.13
  -2   2  25    0.30    0.09
  -2   2  25    0.35    0.13
  -1  -2  25    0.30    0.11
  -1   2  25    0.22    0.08
  -1   2  25    0.13    0.10
   0  -2  25    0.18    0.09
   0  -2  25    0.42    0.10
   0   2  25    0.44    0.13
   0   2  25    0.22    0.09
   1  -2  25    0.02    0.08
   1  -2  25    0.16    0.09
   1   2  25    0.02    0.07
   1   2  25   -0.10    0.06
   2  -2  25    0.05    0.09
   2  -2  25    0.06    0.08
   2   2  25    0.16    0.08
   2   2  25    0.07    0.08
   3  -2  25    0.07    0.07
   3  -2  25   -0.03    0.08
   3   2  25    0.05    0.07
   3   2  25    0.09    0.09
  -3  -3  25    0.30    0.13
  -3   3  25    0.39    0.15
  -3   3  25    0.20    0.09
  -2  -3  25   -0.06    0.07
  -2   3  25    0.02    0.09
  -2   3  25    0.06    0.07
  -1  -3  25   -0.07    0.07
  -1   3  25    0.03    0.09
  -1   3  25    0.00    0.06
   0  -3  25    1.21    0.15
   0  -3  25    0.79    0.15
   0   3  25    0.69    0.14
   0   3  25    0.86    0.14
   1  -3  25    0.30    0.11
   1  -3  25   -0.05    0.06
   1   3  25    0.03    0.07
   1   3  25    0.04    0.08
   2  -3  25    0.05    0.07
   2  -3  25    0.14    0.10
   2   3  25    0.16    0.08
   2   3  25    0.03    0.09
   3  -3  25    0.17    0.09
   3  -3  25    0.06    0.10
   3   3  25    0.19    0.11
  -3  -4  25   -0.04    0.10
  -3   4  25    0.07    0.12
  -3   4  25    0.10    0.08
  -2  -4  25    0.09    0.09
  -2   4  25   -0.09    0.09
  -2   4  25    0.06    0.07
  -1  -4  25    1.59    0.22
  -1   4  25    2.01    0.21
  -1   4  25    1.37    0.20
   0  -4  25    0.00    0.06
   0  -4  25    0.03    0.06
   0   4  25   -0.05    0.05
   0   4  25    0.05    0.08
   1  -4  25   -0.04    0.06
   1  -4  25    0.02    0.08
   1   4  25    0.04    0.08
   1   4  25    0.04    0.07
   2  -4  25    0.11    0.09
   2  -4  25    0.01    0.09
   2   4  25    0.02    0.07
   3  -4  25    0.24    0.11
   3  -4  25    0.44    0.16
   3   4  25    0.06    0.09
  -3  -5  25    0.42    0.15
  -3   5  25    0.29    0.11
  -3   5  25    0.25    0.15
  -2  -5  25   -0.04    0.07
  -2   5  25   -0.03    0.09
  -2   5  25   -0.06    0.06
  -1  -5  25   -0.07    0.08
  -1   5  25    0.01    0.07
  -1   5  25    0.05    0.08
   0  -5  25    0.71    0.14
   0   5  25    0.97    0.16
   0   5  25    1.11    0.17
   1  -5  25    0.01    0.07
   1  -5  25    0.08    0.08
   1   5  25    0.16    0.09
   2  -5  25   -0.10    0.07
   2  -5  25   -0.04    0.08
   2   5  25    0.11    0.09
  -2  -6  25    0.06    0.09
  -2   6  25    0.09    0.12
  -1  -6  25    1.96    0.24
  -1   6  25    1.61    0.20
  -1   6  25    2.18    0.25
   0  -6  25    0.76    0.15
   0   6  25    0.76    0.15
   1  -6  25    0.05    0.08
   1  -6  25   -0.01    0.06
   1   6  25    0.02    0.07
   2  -6  25    0.13    0.09
   2  -6  25    0.10    0.10
   2   6  25   -0.01    0.07
  -1  -7  25    0.36    0.13
  -1   7  25    0.14    0.09
   0  -7  25    0.00    0.07
   0   7  25   -0.03    0.07
   1  -7  25    0.13    0.09
   1   7  25    0.10    0.09
  -3   0  26    0.08    0.10
  -2   0  26    0.06    0.10
  -1   0  26    0.03    0.05
  -1   0  26    0.01    0.09
   0   0  26    0.57    0.14
   0   0  26    0.72    0.13
   1   0  26   32.14    0.85
   1   0  26   32.45    0.87
   2   0  26    1.32    0.20
   2   0  26    1.50    0.18
   3   0  26    0.06    0.08
   3   0  26    0.02    0.08
  -3  -1  26    0.45    0.15
  -3   1  26    0.29    0.13
  -2  -1  26    0.05    0.09
  -2   1  26   -0.09    0.08
  -1  -1  26   -0.02    0.08
  -1  -1  26    0.08    0.06
  -1   1  26   -0.04    0.08
  -1   1  26    0.00    0.05
   0  -1  26    2.05    0.24
   0  -1  26    2.09    0.20
   0   1  26    2.01    0.20
   0   1  26    1.56    0.21
   1  -1  26   11.49    0.46
   1  -1  26   10.93    0.44
   1   1  26   11.07    0.45
   1   1  26   11.68    0.45
   2  -1  26    0.04    0.06
   2  -1  26    0.02    0.08
   2   1  26    0.16    0.09
   2   1  26    0.06    0.07
   3  -1  26    0.24    0.10
   3  -1  26    0.19    0.11
   3   1  26    0.06    0.09
   3   1  26    0.25    0.09
  -3  -2  26    0.24    0.13
  -3   2  26    0.47    0.16
  -2  -2  26    0.02    0.09
  -2   2  26    0.11    0.07
  -2   2  26    0.12    0.12
  -1  -2  26    0.13    0.09
  -1   2  26    0.13    0.07
  -1   2  26    0.00    0.08
   0  -2  26    0.53    0.13
   0  -2  26    0.69    0.12
   0   2  26    0.55    0.12
   0   2  26    0.36    0.12
   1  -2  26    2.22    0.23
   1  -2  26    2.22    0.23
   1   2  26    2.47    0.23
   1   2  26    2.12    0.23
   2  -2  26    0.10    0.10
   2  -2  26    0.07    0.08
   2   2  26   -0.04    0.07
   2   2  26    0.10    0.08
   3  -2  26    0.10    0.08
   3  -2  26    0.11    0.12
   3   2  26    0.07    0.07
   3   2  26    0.20    0.12
  -3  -3  26    0.53    0.17
  -3   3  26    1.15    0.23
  -2  -3  26    0.15    0.11
  -2   3  26    0.23    0.09
  -2   3  26    0.08    0.10
  -1  -3  26    0.06    0.08
  -1   3  26    0.18    0.11
  -1   3  26    0.23    0.09
   0  -3  26    0.37    0.11
   0  -3  26    0.66    0.12
   0   3  26    0.44    0.13
   0   3  26    0.40    0.11
   1  -3  26    0.01    0.08
   1  -3  26   -0.04    0.07
   1   3  26    0.07    0.08
   1   3  26    0.11    0.09
   2  -3  26    0.05    0.08
   2  -3  26    0.02    0.09
   2   3  26   -0.05    0.06
   2   3  26    0.09    0.09
  -3  -4  26    0.25    0.13
  -3   4  26    0.14    0.12
  -3   4  26    0.16    0.09
  -2  -4  26    0.08    0.09
  -2   4  26    0.09    0.10
  -2   4  26    0.02    0.07
  -1  -4  26    0.35    0.13
  -1   4  26    0.68    0.13
  -1   4  26    0.67    0.16
   0  -4  26    0.01    0.07
   0   4  26   -0.06    0.06
   0   4  26    0.28    0.10
   1  -4  26    0.12    0.09
   1  -4  26    0.01    0.07
   1   4  26    0.01    0.08
   1   4  26   -0.06    0.06
   2  -4  26    1.40    0.22
   2  -4  26    0.67    0.14
   2   4  26    1.10    0.18
  -2  -5  26   -0.02    0.08
  -2   5  26   -0.06    0.07
  -2   5  26   -0.06    0.08
  -1  -5  26   -0.02    0.08
  -1   5  26    0.02    0.07
  -1   5  26    0.21    0.10
   0  -5  26    1.28    0.20
   0   5  26    1.19    0.18
   0   5  26    1.10    0.17
   1  -5  26    0.06    0.08
   1  -5  26   -0.02    0.06
   1   5  26   -0.11    0.06
   2  -5  26    0.05    0.08
   2  -5  26    0.02    0.10
   2   5  26    0.07    0.08
  -1  -6  26    0.15    0.10
  -1   6  26    0.35    0.12
  -1   6  26    0.18    0.09
   0  -6  26    0.05    0.08
   0   6  26    0.14    0.09
   1  -6  26    0.04    0.07
   1   6  26    0.10    0.09
  -3   0  27   -0.07    0.08
  -2   0  27    0.04    0.10
  -1   0  27    0.02    0.05
  -1   0  27    0.07    0.11
   0   0  27    0.03    0.07
   0   0  27   -0.09    0.08
   1   0  27    0.93    0.17
   2   0  27    0.19    0.08
   2   0  27    0.04    0.08
  -3  -1  27    0.02    0.11
  -3   1  27    0.03    0.10
  -2  -1  27    0.04    0.08
  -2   1  27    0.06    0.10
  -1  -1  27    0.06    0.09
  -1   1  27    0.01    0.09
  -1   1  27    0.09    0.06
   0  -1  27    2.49    0.27
   0  -1  27    1.82    0.19
   0   1  27    1.83    0.23
   0   1  27    1.69    0.19
   1  -1  27    2.10    0.23
   1  -1  27    2.54    0.25
   1   1  27    2.46    0.25
   1   1  27    2.48    0.25
   2  -1  27    0.64    0.16
   2  -1  27    0.35    0.11
   2   1  27    0.44    0.11
   2   1  27    0.30    0.11
  -3  -2  27    0.13    0.12
  -3   2  27    0.45    0.16
  -2  -2  27    0.15    0.12
  -2   2  27    0.17    0.13
  -2   2  27    0.13    0.07
  -1  -2  27    0.03    0.09
  -1   2  27   -0.06    0.05
  -1   2  27   -0.06    0.09
   0  -2  27    0.03    0.07
   0  -2  27   -0.04    0.08
   0   2  27   -0.09    0.08
   0   2  27   -0.03    0.10
   1  -2  27    0.16    0.09
   1  -2  27    0.05    0.08
   1   2  27   -0.02    0.07
   1   2  27    0.16    0.10
   2  -2  27    0.00    0.07
   2  -2  27   -0.05    0.09
   2   2  27   -0.02    0.07
   2   2  27    0.10    0.09
  -2  -3  27    0.11    0.10
  -2   3  27   -0.07    0.08
  -2   3  27    0.03    0.07
  -1  -3  27    0.24    0.11
  -1   3  27    0.12    0.11
  -1   3  27    0.07    0.07
   0  -3  27    0.24    0.10
   0   3  27    0.10    0.09
   0   3  27    0.12    0.08
   1  -3  27    0.04    0.07
   1  -3  27   -0.09    0.06
   1   3  27    0.01    0.07
   1   3  27    0.10    0.09
   2  -3  27    0.02    0.09
   2  -3  27    0.16    0.09
   2   3  27    0.20    0.11
   2   3  27    0.10    0.09
  -2  -4  27   -0.05    0.09
  -2   4  27   -0.06    0.06
  -2   4  27    0.00    0.08
  -1  -4  27    0.07    0.10
  -1   4  27    0.20    0.08
  -1   4  27    0.16    0.11
   0  -4  27    0.09    0.10
   0   4  27    0.08    0.08
   0   4  27    0.16    0.10
   1  -4  27    0.06    0.09
   1  -4  27    0.02    0.07
   1   4  27    0.03    0.08
   1   4  27   -0.01    0.07
  -1  -5  27    0.08    0.09
  -1   5  27    0.13    0.08
  -1   5  27    0.18    0.11
   0  -5  27    0.09    0.09
   0   5  27    0.13    0.09
   0   5  27    0.04    0.07
   1  -5  27   -0.02    0.08
   1  -5  27    0.02    0.07
   1   5  27    0.05    0.07
  -2   0  28   -0.12    0.09
  -1   0  28    0.21    0.12
   0   0  28    0.13    0.11
   0   0  28    0.19    0.09
   1   0  28    0.89    0.17
   1   0  28    1.04    0.17
   2   0  28    0.27    0.11
   2   0  28    0.28    0.12
  -2  -1  28    0.12    0.11
  -2   1  28    0.05    0.10
  -1  -1  28   -0.02    0.09
  -1   1  28   -0.11    0.07
  -1   1  28    0.00    0.05
   0  -1  28    0.64    0.13
   0  -1  28    0.57    0.15
   0   1  28    0.41    0.14
   0   1  28    0.63    0.13
   1  -1  28    1.08    0.17
   1  -1  28    1.03    0.17
   1   1  28    1.09    0.18
   1   1  28    1.50    0.20
   2  -1  28    0.31    0.12
   2  -1  28    0.52    0.13
   2   1  28    0.29    0.10
   2   1  28    0.60    0.15
  -2  -2  28   -0.04    0.08
  -2   2  28   -0.01    0.10
  -1  -2  28   -0.04    0.07
  -1   2  28    0.04    0.11
  -1   2  28   -0.09    0.05
   0  -2  28    0.00    0.07
   0  -2  28    0.00    0.09
   0   2  28    0.08    0.10
   0   2  28   -0.05    0.07
   1  -2  28    0.13    0.10
   1  -2  28    0.12    0.09
   1   2  28    0.19    0.10
   1   2  28    0.17    0.10
  -2  -3  28   -0.10    0.09
  -2   3  28   -0.07    0.06
  -2   3  28    0.01    0.11
  -1  -3  28    0.54    0.16
  -1   3  28    0.22    0.09
  -1   3  28    0.38    0.15
   0  -3  28    0.20    0.12
   0   3  28    0.01    0.07
   0   3  28    0.13    0.10
   1  -3  28    1.02    0.17
   1  -3  28    1.24    0.19
   1   3  28    1.49    0.20
   1   3  28    0.92    0.16
  -1  -4  28    0.25    0.12
  -1   4  28    0.42    0.11
  -1   4  28    0.41    0.14
   0  -4  28    0.21    0.10
   0   4  28    0.29    0.13
   0   4  28    0.17    0.09
  -1   0  29   -0.12    0.08
   0   0  29    0.09    0.10
   0   0  29   -0.11    0.07
   1   0  29   -0.04    0.08
   1   0  29    0.13    0.09
  -1  -1  29   -0.02    0.10
  -1   1  29   -0.07    0.05
  -1   1  29    0.01    0.11
   0  -1  29    0.36    0.13
   0  -1  29    0.42    0.11
   0   1  29    0.30    0.14
   0   1  29    0.40    0.12
   1  -1  29    0.31    0.13
   1  -1  29    0.16    0.10
   1   1  29    0.64    0.15
   1   1  29    0.20    0.11
  -1  -2  29    0.20    0.12
  -1   2  29    0.20    0.09
  -1   2  29    0.11    0.11
   0  -2  29    0.01    0.08
   0   2  29   -0.04    0.07
   0   2  29    0.17    0.11
   0   3  29    0.13    0.10
   0   3  29    0.11    0.08
   0   0   0    0.00    0.00
;
_shelx_hkl_checksum                94306
_olex2_submission_special_instructions  'No special instructions were received'
