# Supplementary material for: Synthesis, Crystal Structure and Bioactivity of Phenazine-1-carboxylic Acylhydrazone Derivatives
Source: Molecules. 2021 Sep 1;26(17):5320. doi: 10.3390/molecules26175320 (PMC8434039; doi:10.3390/molecules26175320)
Supplement: Supplementary file 1 [file molecules-26-05320-s001.zip › cif and checkcif/cif and checkcif/3f.lis]

                                                                                            "a         "  PLATON-GENERAL   Page    1
====================================================================================================================================
PLATON(V-240213)-Run for: a         P 1 21/c 1   R = 0.04                                                 TIME: Aug 12 15:05:38 2021
=5TIME: =5TIME: =5TIME: =5TIME: =5TIME: =5TIME: =5TIME: =5TIME: =5TIME: =5TIME: =5TIME: =5TIME: =5TIME: =5TIME: =5TIME: =5TIME: =5TIME: =5TIME: =5TIME: =5TIME: =5TIME: =5TIME: =5TIME: =5TIME: =5TIME: =5TIME: =5TIME: =5TIME: =5TIME: =5TIME: =5TIME: =5TIME: =5TIME: =5TIME: =5TIME: =5TIME: =5TIME: =5TIME: =5TIME: =5TIME: =5TIME: =5TIME: =5TIME: =5TIME: =5TIME: =5TIME: =5TIME: =5TIME: =5TIME: =5TIME: =5TIME: =5TIME: =5TIME: =5TIME: =5TIME: =5TIME: =5TIME: =5TIME: =5TIME: =5TIME: =5TIME: =5TIME: =5TIME: =5TIME: =5TIME: =5TIME: =5TIME: =5TIME: =5TIME: =5TIME: =5TIME: =5TIME: =5TIME: =5TIME: =5TIME: =5TIME: =5TIME: =5TIME: =5TIME: =5TIME: =5TIME: =5TIME: =5TIME: =5TIME: =5TIME: =5TIME: =5TIME: =5TIME: =5TIME: =5TIME: =5TIME: =5TIME: =5TIME: =5TIME: =5TIME: =5TIME: =5TIME: =5TIME: =5TIME: =5TIME: =5TIME: =5TIME: =5TIME: =5TIME: =5TIME: =5TIME: =5TIME: =5TIME: =5TIME: =5TIME: =5TIME: =5TIME: =5TIME: =5TIME: =5TIME: =5TIME: =5TIME: =5TIME: =5TIME: =5TIME: =5TIME: =5TIME: =5TIME: =5TIME: =5TIME: =5TIME: =5TIME: =5TIME: =5TIME: =5TIME: =5TIME: =5TIME:
                                                                                                              (C) 1980-2013 A.L.Spek0=5TIME:
                                                       =5TIME: =5TIME: =5TIME: =5TIME: =5TIME: =5TIME: =5TIME: =5TIME: =5TIME: =5TIME: =5TIME: =5TIME:
=5TIME: =5TIME: =5TIME: =5TIME: =5TIME: =5TIME: =5TIME: =5TIME: =5TIME: =5TIME: =5TIME: =5TIME: =5TIME: =5TIME: =5TIME: =5TIME: =5TIME: =5TIME: =5TIME: =5TIME: =5TIME: =5TIME: =5TIME: =5TIME: =5TIME: =5TIME: =5TIME: =5TIME: =5TIME: =5TIME: =5TIME: =5TIME: =5TIME: =5TIME: =5TIME: =5TIME: =5TIME: =5TIME: =5TIME: =5TIME: =5TIME: =5TIME: =5TIME: =5TIME: =5TIME: =5TIME: =5TIME: =5TIME: =5TIME: =5TIME: =5TIME: =5TIME: =5TIME: =5TIME:  Crystal Data =5TIME: =5TIME: =5TIME: =5TIME: =5TIME: =5TIME: =5TIME: =5TIME: =5TIME: =5TIME: =5TIME: =5TIME: =5TIME: =5TIME: =5TIME: =5TIME: =5TIME: =5TIME: =5TIME: =5TIME: =5TIME: =5TIME: =5TIME: =5TIME: =5TIME: =5TIME: =5TIME: =5TIME: =5TIME: =5TIME: =5TIME: =5TIME: =5TIME: =5TIME: =5TIME: =5TIME: =5TIME: =5TIME: =5TIME: =5TIME: =5TIME: =5TIME: =5TIME: =5TIME: =5TIME: =5TIME: =5TIME: =5TIME: =5TIME: =5TIME: =5TIME: =5TIME: =5TIME: =5TIME: =5TIME: =5TIME: =5TIME: =5TIME: =5TIME: =5TIME: =5TIME: =5TIME: =5TIME: =5TIME:
                                                       =5TIME: =5TIME: =5TIME: =5TIME: =5TIME: =5TIME: =5TIME: =5TIME: =5TIME: =5TIME: =5TIME: =5TIME:
                        Input Cell  (Lattice Type: P)   -   Temp = 293K             Reduced Cell     (Acta Cryst.(1976),A32,297-298)
---------------------------------------------------------------------------------   ------------------------------------------------
a =     6.1094(4)  Angstrom                alpha =            90 Degree             a  =    6.109     alpha  =   90.00  V  =  1770.8
b =    11.5598(7)                           beta =     92.401(2)                    b  =   11.560     beta   =   92.40
c =   25.0951(16)                          gamma =            90                    c  =   25.095     gamma  =   90.00
 
V =   1770.75(19) Cubic-Angstrom          d(100) =      6.1040   Angstrom                        Niggli Values
                                          d(010) =     11.5598                              37.325   133.629   629.764
Lambda(MoKa) =   0.71073 Angstrom         d(001) =     25.0731                               0.000    -6.423     0.000
 
                                                =5TIME: =5TIME: =5TIME: =5TIME: =5TIME: =5TIME: =5TIME: =5TIME: =5TIME: =5TIME: =5TIME: =5TIME: =5TIME: =5TIME: =5TIME: =5TIME: =5TIME: =5TIME: =5TIME: =5TIME: =5TIME: =5TIME: =5TIME: =5TIME: =5TIME: =5TIME:
=5TIME: =5TIME: =5TIME: =5TIME: =5TIME: =5TIME: =5TIME: =5TIME: =5TIME: =5TIME: =5TIME: =5TIME: =5TIME: =5TIME: =5TIME: =5TIME: =5TIME: =5TIME: =5TIME: =5TIME: =5TIME: =5TIME: =5TIME: =5TIME: =5TIME: =5TIME: =5TIME: =5TIME: =5TIME: =5TIME: =5TIME: =5TIME: =5TIME: =5TIME: =5TIME: =5TIME: =5TIME: =5TIME: =5TIME: =5TIME: =5TIME: =5TIME: =5TIME: =5TIME: =5TIME: =5TIME: =5TIME:  Orthogonalization Matrices =5TIME: =5TIME: =5TIME: =5TIME: =5TIME: =5TIME: =5TIME: =5TIME: =5TIME: =5TIME: =5TIME: =5TIME: =5TIME: =5TIME: =5TIME: =5TIME: =5TIME: =5TIME: =5TIME: =5TIME: =5TIME: =5TIME: =5TIME: =5TIME: =5TIME: =5TIME: =5TIME: =5TIME: =5TIME: =5TIME: =5TIME: =5TIME: =5TIME: =5TIME: =5TIME: =5TIME: =5TIME: =5TIME: =5TIME: =5TIME: =5TIME: =5TIME: =5TIME: =5TIME: =5TIME: =5TIME: =5TIME: =5TIME: =5TIME: =5TIME: =5TIME: =5TIME: =5TIME: =5TIME: =5TIME: =5TIME: =5TIME:
                                                =5TIME: =5TIME: =5TIME: =5TIME: =5TIME: =5TIME: =5TIME: =5TIME: =5TIME: =5TIME: =5TIME: =5TIME: =5TIME: =5TIME: =5TIME: =5TIME: =5TIME: =5TIME: =5TIME: =5TIME: =5TIME: =5TIME: =5TIME: =5TIME: =5TIME: =5TIME:
 
(See e.g. J.D.Dunitz, Xray Analysis and Structure Determination of Organic Molecules, Cornell Univ. Press, 1979, P236)
 
(XO)   (   6.10940         0  -1.05131 ) (X)   ,   (X)   (   0.16368         0   0.00686 ) (XO)      Orthogonal Axes AO, BO and CO
(YO) = (         0  11.55980         0 )*(Y)   ,   (Y) = (         0   0.08651         0 )*(YO)             are defined as:
(ZO)   (         0         0  25.07307 ) (Z)   ,   (Z)   (         0         0   0.03988 ) (ZO)     AO // A, CO // C*, BO // CO X AO
 
                                                  =5TIME: =5TIME: =5TIME: =5TIME: =5TIME: =5TIME: =5TIME: =5TIME: =5TIME: =5TIME: =5TIME: =5TIME: =5TIME: =5TIME: =5TIME: =5TIME: =5TIME: =5TIME: =5TIME: =5TIME:
=5TIME: =5TIME: =5TIME: =5TIME: =5TIME: =5TIME: =5TIME: =5TIME: =5TIME: =5TIME: =5TIME: =5TIME: =5TIME: =5TIME: =5TIME: =5TIME: =5TIME: =5TIME: =5TIME: =5TIME: =5TIME: =5TIME: =5TIME: =5TIME: =5TIME: =5TIME: =5TIME: =5TIME: =5TIME: =5TIME: =5TIME: =5TIME: =5TIME: =5TIME: =5TIME: =5TIME: =5TIME: =5TIME: =5TIME: =5TIME: =5TIME: =5TIME: =5TIME: =5TIME: =5TIME: =5TIME: =5TIME: =5TIME: =5TIME:  Space Group Symmetry =5TIME: =5TIME: =5TIME: =5TIME: =5TIME: =5TIME: =5TIME: =5TIME: =5TIME: =5TIME: =5TIME: =5TIME: =5TIME: =5TIME: =5TIME: =5TIME: =5TIME: =5TIME: =5TIME: =5TIME: =5TIME: =5TIME: =5TIME: =5TIME: =5TIME: =5TIME: =5TIME: =5TIME: =5TIME: =5TIME: =5TIME: =5TIME: =5TIME: =5TIME: =5TIME: =5TIME: =5TIME: =5TIME: =5TIME: =5TIME: =5TIME: =5TIME: =5TIME: =5TIME: =5TIME: =5TIME: =5TIME: =5TIME: =5TIME: =5TIME: =5TIME: =5TIME: =5TIME: =5TIME: =5TIME: =5TIME: =5TIME: =5TIME: =5TIME: =5TIME: =5TIME:
                                                  =5TIME: =5TIME: =5TIME: =5TIME: =5TIME: =5TIME: =5TIME: =5TIME: =5TIME: =5TIME: =5TIME: =5TIME: =5TIME: =5TIME: =5TIME: =5TIME: =5TIME: =5TIME: =5TIME: =5TIME:
 
(See e.g. G. Burns & A.M. Glazer, Space Groups for Solid State Scientists, Academic Press, 1990 or Int. Tables A)
 
Space Group  H-M:  P21/c
Space Group Hall: -P 2ybc                               [Schoenflies: C2h^5 ]
Lattice Type: mP,  Centric,   Monoclinic, Order:   4( 2), No:  14, Laue:  2/m
 
  Nr            ***** Symmetry Operation(s) *****
 
   1               X ,              Y ,              Z
   2             - X ,        1/2 + Y ,        1/2 - Z
   3             - X ,            - Y ,            - Z
   4               X ,        1/2 - Y ,        1/2 + Z
                                                                                            "a         "  PLATON-GEOMETRY  Page    2
====================================================================================================================================
(1:19-Rule Rounded) Coordinates of Unique Residue(s) Identified.  Standard Deviations in the Last Digit are in Parentheses.
------------------------------------------------------------------------------------------------------------------------------------
          Site    = Site Symmetry; SSN = Site Symmetry Number; SSOF = SHELX Site Occupation Factor (= S.O.F / SSN).
*******   Move    = Transformation on Input Data: N.IJK (N = SymOp, IJK = Translation) i.e. 1.555 = nomove
SYMBOLS:  Type    = D/A = Potential Donor or Acceptor atom, D-H = H on Donor atom, MET = Metal.
*******   El Type = AK = Alkali Metal, AE = Alkaline Earth, HL = Halogen, AN = Actinide, LN = Lanthanide, TR = Transition Element.
          ARU     = Asymmetric Residue Unit encoded as sklm.nn, with s = symmetry op, klm = translation, nn = residue #.
          RESIDUE = collection of ARU's constituting an isolated unit (= molecule, ion).
          FLAGS   : d = determined, c = calculated, R = riding G = group
------------------------------------------------------------------------------------------------------------------------------------
Atom Types  :      C      H      N      O
Cov.Rad(Ang):   0.68   0.35   0.68   0.68
Atom Volume :  13.87   5.08  11.80  11.39
Atom Number :      6      1      7      8
Atom Weight : 12.010  1.008  14.01  16.00
Scat.Fact.f0:  5.999  1.000  6.995  7.999
Scat.Fact.f':  0.003  0.000  0.006  0.011
Scat.Fact.f":  0.002  0.000  0.003  0.006
Mu/Rho(MoKa):   0.58   0.37   0.84   1.22
Elem. Type  :     --     --     --     --
------------------------------------------------------------------------------------------------------------------------------------
Sources - Cov. Radii : Manual Cambridge Crystallographic Data Base
        - Atom Volume: D.W.M. Hofmann (2002). Acta Cryst. B58, 489-493
        - Atomic Wt. : SHELXL97                                                                                               NOMOVE
        - Scat. Fact.: SHELXL97 (International Tables)
        - mu/rho     : International Tables C, table 4.2.4.2, p193-199
 
                                                         =============
******************************************************** Residue =   1 *************************************************************
                                                         =============
 
------------------------------------------------------------------------------------------------------------------------------------
Flags Label         Fractional Coordinates (x,y,z)          Orthogonal Coordinates (XO,YO,ZO)   Site SSN*SSOF =    S.O.F   Move Type
------------------------------------------------------------------------------------------------------------------------------------
d     O1          -0.0763(2)    0.26022(12)     0.20265(6) -0.6792(12)  3.0081(14)  5.0811(15)        1     1          1    -    D/A
d     O2           0.4293(2)    0.11678(10)     0.33160(5)  2.2742(12)  1.3500(12)  8.3142(13)        1     1          1    -    D/A
d     O3           0.9164(2)    0.08523(11)     0.42784(6)  5.1489(12)  0.9852(13) 10.7273(15)        1     1          1    -    D/A
d     N1           0.9550(2)    0.25730(12)     0.38780(6)  5.4268(12)  2.9743(14)  9.7233(15)        1     1          1    -    D/A
d     N2           0.7669(2)    0.23928(12)     0.35740(6)  4.3096(12)  2.7660(14)  8.9611(15)        1     1          1    -    D/A
d     N3           1.3110(2)    0.38176(11)     0.41539(5)  7.5727(12)  4.4131(13) 10.4151(13)        1     1          1    -    D/A
d     N4           1.7053(2)    0.39161(12)     0.47832(6)  9.9155(12)  4.5269(14) 11.9930(15)        1     1          1    -    D/A
d     C1           1.4552(3)    0.46849(14)     0.40998(6)  8.4594(18)  5.4157(16) 10.2795(15)        1     1          1    -     -
d     C2           1.4091(3)    0.55673(15)     0.37198(7)  8.2177(18)  6.4357(17)  9.3267(18)        1     1          1    -     -
d     C3           1.5577(3)    0.64121(16)     0.36454(8)  9.1334(18)  7.4123(18)    9.140(2)        1     1          1    -     -
d     C4           1.7581(4)    0.64318(17)     0.39465(9)   10.326(2)    7.435(2)    9.895(2)        1     1          1    -     -
d     C5           1.8078(3)    0.56225(16)     0.43193(8) 10.5905(18)  6.4995(18)   10.830(2)        1     1          1    -     -
d     C6           1.6558(3)    0.47179(14)     0.44101(7)  9.6523(18)  5.4538(16) 11.0575(18)        1     1          1    -     -
d     C7           1.5594(3)    0.30583(14)     0.48386(7)  9.0183(18)  3.5353(16) 12.1319(18)        1     1          1    -     -
                                                                                            "a         "  PLATON-GEOMETRY  Page    3
====================================================================================================================================
d     C8           1.6050(3)    0.22012(16)     0.52343(7)  9.2553(18)  2.5445(18) 13.1240(18)        1     1          1    -     -
d     C9           1.4626(3)    0.13276(16)     0.53001(8)  8.3784(18)  1.5347(18)   13.289(2)        1     1          1    -     -
d     C10          1.2721(3)    0.12296(15)     0.49674(8)  7.2495(18)  1.4214(17)   12.455(2)        1     1          1    -     -
d     C11          1.2193(3)    0.20141(14)     0.45768(7)  6.9680(18)  2.3283(16) 11.4754(18)        1     1          1    -     -
d     C12          1.3614(3)    0.29880(14)     0.45121(6)  7.8430(18)  3.4541(16) 11.3132(15)        1     1          1    -     -
d     C13          1.0180(3)    0.17665(15)     0.42362(7)  5.7740(18)  2.0420(17) 10.6215(18)        1     1          1    -     -
d     C14          0.7067(3)    0.31616(16)     0.32314(7)  3.9778(18)  3.6547(18)  8.1021(18)        1     1          1    -     -
d     C15          0.5060(3)    0.30110(15)     0.29173(7)  2.7847(18)  3.4807(17)  7.3146(18)        1     1          1    -     -
d     C16          0.4357(3)    0.38544(16)     0.25510(8)  2.3937(18)  4.4556(18)    6.396(2)        1     1          1    -     -
d     C17          0.2426(3)    0.37512(16)     0.22512(8)  1.2455(18)  4.3363(18)    5.644(2)        1     1          1    -     -
d     C18          0.1148(3)    0.27732(16)     0.23108(7)  0.4584(18)  3.2058(18)  5.7939(18)        1     1          1    -     -
d     C19          0.1801(3)    0.19216(17)     0.26655(7)  0.8201(18)    2.221(2)  6.6832(18)        1     1          1    -     -
d     C20          0.3731(3)    0.20335(15)     0.29682(7)  1.9674(18)  2.3507(17)  7.4422(18)        1     1          1    -     -
 
cR    H1             1.03120        0.31910        0.38400      5.8963      3.6887      9.6281        1     1          1    -    D-H
cR    H1A           -0.10060        0.31570        0.18290     -0.8069      3.6494      4.5859        1     1          1    -    D-H
cR    H2             1.27690        0.55650        0.35220      7.4308      6.4330      8.8307        1     1          1    -     -
cR    H2A            0.54580        0.13270        0.34730      2.9694      1.5340      8.7079        1     1          1    -    D-H
cR    H3             1.52760        0.69860        0.33930      8.9760      8.0757      8.5073        1     1          1    -     -
cR    H4             1.85840        0.70180        0.38860     10.9452      8.1127      9.7434        1     1          1    -     -
cR    H5             1.94030        0.56550        0.45150     11.3794      6.5371     11.3205        1     1          1    -     -
cR    H8             1.73300        0.22440        0.54480     10.0148      2.5940     13.6598        1     1          1    -     -
cR    H9             1.49040        0.07840        0.55680      8.5201      0.9063     13.9607        1     1          1    -     -
cR    H10            1.17870        0.06060        0.50160      6.6738      0.7005     12.5767        1     1          1    -     -
cR    H14            0.79230        0.38160        0.31860      4.5055      4.4112      7.9883        1     1          1    -     -
cR    H16            0.52200        0.45080        0.25080      2.9254      5.2112      6.2883        1     1          1    -     -
cR    H17            0.19870        0.43290        0.20120      1.0024      5.0042      5.0447        1     1          1    -     -
cR    H19            0.09380        0.12660        0.27020      0.2890      1.4635      6.7747        1     1          1    -     -
 
                                                         =============
******************************************************** Residue =   2 *************************************************************
                                                         =============
 
------------------------------------------------------------------------------------------------------------------------------------
Flags Label         Fractional Coordinates (x,y,z)          Orthogonal Coordinates (XO,YO,ZO)   Site SSN*SSOF =    S.O.F   Move Type
------------------------------------------------------------------------------------------------------------------------------------
d     O1W         -0.1693(3)    0.43074(13)     0.13347(7) -1.1746(18)  4.9793(15)  3.3465(18)        1     1          1    -    D/A
 
dG    H1WA          -0.07770        0.46500        0.11440     -0.5950      5.3753      2.8684        1     1          1    -    D-H
dG    H1WB          -0.24710        0.48490        0.14560     -1.6627      5.6053      3.6506        1     1          1    -    D-H
 
NOTE: A # in the Atom Label Indicates a Label that was Modified to Conform with the Label Convention (A4)
 
                                                                                            "a         "  PLATON-GEOMETRY  Page    4
====================================================================================================================================
 
   Ordered Structure                                  Unit Cell Contents (Based on Contents of Atom List, that may be Incomplete)
====================================================================================================================================
Resd Site  X(cen) Y(cen) Z(cen)  Mol.Wt S.O.F   Z      C     H    N    O
====================================================================================================================================
  1     1  1.009  0.314  0.378   358.35     1   4     20    14    4    3
  2     1 -0.169  0.436  0.133    18.02     1   4      -     2    -    1
                              ------------------------------------------------------------------------------------------------------
        Unit Cell Weight =      1505.47               80    64   16   16
 
 Calculated Analysis (%) =                          63.8   4.3 14.9 17.0
 
          Moiety_Formula = C20 H14 N4 O3, H2 O
 
             Sum_Formula = C20 H16 N4 O4
 
          Formula_Weight =      376.37 [Note: Based on SHELXL97 Atomic Weights]
 
               Formula_Z =           4
 
            SpaceGroup_Z =           4  ===>  Z' =  4 /  4 =   1.000
 
      Calculated Density =   1.4118(2) g cm-3 [= Mg m-3]                              ** WARNING **
                                                                           Please Check the Derived Crystal Data.
                  F(000) =       784.0 [     784.37]                       They may be Incorrect for Disordered,
                                                                           Incomplete or Polymeric Structures.
                mu(MoKa) =        1.01 cm-1 =   0.101 mm-1
 
 
        Predicted Volume =      1805.8[    1804.9] Ang**3, 298[293]K - (D.W.M. Hofmann (2002). Acta Cryst. B58, 489-493)
 
Note on F000: The first number is a pure electron count, the second number between [] is calculated from f,f' & f"
                                                                                            "a         "  PLATON-H-BONDS   Page    5
====================================================================================================================================
Analysis of Potential Hydrogen Bonds and Schemes with d(D...A) < R(D)+R(A)+0.50, d(H...A) < R(H)+R(A)-0.12 Ang., D-H...A > 100.0 Deg
====================================================================================================================================
Note: - ARU codes in [] are with reference to the Coordinates printed above (Possibly transformed, when MOVE .NE. 1.555)
====================================================================================================================================
 
Nr Typ Res Donor --- H....Acceptor [    ARU  ]      D - H      H...A      D...A  D - H...A    A..H..A* A'..H..A" Sum(XY,YZ)  Sum(XZ)
------------------------------------------------------------------------------------------------------------------------------------
 1 Intra 1 N1    --H1     ..N3     [         ]       0.86       1.99 2.6746(18)        136
 2       2 O1W   --H1WA   ..O3     [  2655.01]       0.85       2.03   2.854(2)        164
 3       1 O1    --H1A    ..O1W    [         ]       0.82       1.85   2.672(2)        174
 4       2 O1W   --H1WB   ..O2     [  2555.01]       0.85       1.99   2.834(2)        176
 5 Intra 1 O2    --H2A    ..N2     [         ]       0.82       1.84 2.5625(18)        147
 
 6 Intra 1 C10   --H10    ..O3     [         ]       0.93       2.41   2.755(2)        101
 7       1 C10   --H10    ..O3     [  3756.01]       0.93       2.53   3.299(2)        140'       117'                 358
 
Translation of ARU-Code to CIF and Equivalent Position Code
===========================================================
   [  3756.] = [  3_756] =2-x,-y,1-z
   [  2655.] = [  2_655] =1-x,1/2+y,1/2-z
   [  2555.] = [  2_555] =-x,1/2+y,1/2-z
 
For C--H...Acceptor Interactions See: Th. Steiner, Cryst. Rev, (1996), 6, 1-57
 
H-Bond classification [G.A.Jeffrey, H.Maluszynska & J.Mitra., Int.J.Biol.Macromol.(1985),7,336-348]
------------------------------------------------------------------------------------------------------------------------------------
2-Centre   (linear)     D-H...X most prob. angle 160 deg  - also: G.A.Jeffrey & W.Saenger, Hydrogen Bonding in Biological Structures
3-Centre (bifurcated)   SUM of 3 angl. about H = 360 deg                    Springer-Verlag, Berlin, 1991, pp 20.
4-Centre (trifurcated)
 
Analysis of Potential Donor/Acceptor Atoms -- (Major Disorder Form Only)
====================================================================================================================================
 
At.Nr  D/A    #Cov.Bonds    # H     #D-H..A   #A..H   #A..H-C  Sum(A-H)   Sum(A-X)
------------------------------------------------------------------------------------------------------------------------------------
   1   O1            2      1 H        1        0        0        1        2
   2   O1W           2      2 H        2        1        0        3        3
   3   O2            2      1 H        1        1        0        2        3
   4   O3            1        -        0        1        2        3        4
   5   N1            3      1 H        1        0        0        1        3
   6   N2            2        -        0        1        0        1        3
   7   N3            2        -        0        1        0        1        3
   8   N4            2        -        0        0        0        0        2
                                                                                            "a         "  PLATON-H-BONDS   Page    6
====================================================================================================================================
Analysis of Hydrogen Bonded Molecular Aggregates (See also Acta Cryst. B36, 1980, 2113 - 2115) -- (Major Disorder Component Only)
====================================================================================================================================
 
 
                    Coordinates of Donor and Acceptor Atoms                                Coordinates of D/A-Bonded Atom(s)
                    =======================================                                =================================
 
  D/A I  [    ARU  ]      X      Y      Z   --  D/A J  [    ARU  ]      X      Y      Z   Atom K     X      Y      Z   I..J--K Angle
------------------------------------------------------------------------------------------------------------------------------------
  N1     [  1555.01],  0.9550 0.2573 0.3878 >>  N3     [  1555.01],  1.3110 0.3818 0.4154 C1      1.4552 0.4685 0.4100   154.64(11)
                                                                                          C12     1.3614 0.2988 0.4512     87.15(9)
  N3     [  1555.01],  1.3110 0.3818 0.4154 <<  N1     [  1555.01],  0.9550 0.2573 0.3878 N2      0.7669 0.2393 0.3574   151.76(10)
                                                                                          C13     1.0180 0.1767 0.4236     89.60(9)
                                                                                          H1      1.0312 0.3191 0.3840    31.12(12)
  O1W    [  1555.02], -0.1693 0.4307 0.1335 >>  O3     [  2655.01],  0.0836 0.5852 0.0722 C13    -0.0180 0.6766 0.0764   101.79(10)
  O3     [  1555.01],  0.9164 0.0852 0.4278 <<  O1W    [  2645.02],  1.1693-0.0693 0.3665 H1WA    1.0777-0.0350 0.3856    11.49(11)
                                                                                          H1WB    1.2471-0.0151 0.3544    93.19(13)
  O1     [  1555.01], -0.0763 0.2602 0.2026 >>  O1W    [  1555.02], -0.1693 0.4307 0.1335 H1WA   -0.0777 0.4650 0.1144   125.65(14)
                                                                                          H1WB   -0.2471 0.4849 0.1456   114.68(16)
  O1W    [  1555.02], -0.1693 0.4307 0.1335 <<  O1     [  1555.01], -0.0763 0.2602 0.2026 C18     0.1148 0.2773 0.2311   112.89(10)
                                                                                          H1A    -0.1006 0.3157 0.1829     4.01(12)
  O1W    [  1555.02], -0.1693 0.4307 0.1335 >>  O2     [  2555.01], -0.4293 0.6168 0.1684 C20    -0.3731 0.7034 0.2032   128.76(10)
                                                                                          H2A    -0.5458 0.6327 0.1527   120.54(15)
  O2     [  1555.01],  0.4293 0.1168 0.3316 <<  O1W    [  2545.02],  0.1693-0.0693 0.3665 H1WA    0.0777-0.0350 0.3856   102.21(13)
                                                                                          H1WB    0.2471-0.0151 0.3544     3.07(12)
  O2     [  1555.01],  0.4293 0.1168 0.3316 >>  N2     [  1555.01],  0.7669 0.2393 0.3574 N1      0.9550 0.2573 0.3878   150.84(10)
                                                                                          C14     0.7067 0.3162 0.3231     90.48(9)
  N2     [  1555.01],  0.7669 0.2393 0.3574 <<  O2     [  1555.01],  0.4293 0.1168 0.3316 C20     0.3731 0.2033 0.2968     86.25(8)
                                                                                          H2A     0.5458 0.1327 0.3473    23.25(12)
 
                                                         ==============
******************************************************** Aggregate =  1 ************************************************************
                                                         ==============
 
(N:M)  :  ARU   --    Connected with N Hydrogen Bonds to/from M ARU(S).    T = Translated Molecule (Infinite chain etc.)
------------------------------------------------------------------------------------------------------------------------------------
 3  3  1555.01  --   1555.02   2645.02   2545.02T
 3  3  1555.02  --   2655.01   2555.01T  1555.01
 3  3  2645.02  --   1555.01   1655.01T  2645.01T
 3  3  2655.01  --   2655.02T  1555.02   1655.02T
 
:: Analysis of Polymeric Structure(s)
 
:: Resd  1 - Infinite (Type2) 2D-Network :: Base Vectors: #1 = [  1  0  0],  #2 = [  0  1  0],  - Plane: (  0  0  1)
 
:: Resd  2 - Infinite (Type2) 2D-Network :: Base Vectors: #1 = [  1  0  0],  #2 = [  0  1  0],  - Plane: (  0  0  1)
                                                                                            "a         "  PLATON-H-BONDS   Page    7
====================================================================================================================================
 
                                                         ==============
******************************************************** Aggregate =  2 ************************************************************
                                                         ==============
 
(N:M)  :  ARU   --    Connected with N Hydrogen Bonds to/from M ARU(S).    T = Translated Molecule (Infinite chain etc.)
------------------------------------------------------------------------------------------------------------------------------------
 3  3  3555.01  --   3555.02   4454.02   4554.02T
 3  3  3555.02  --   4444.01   4544.01T  3555.01
 3  3  4454.02  --   3555.01   3455.01T  4454.01T
 3  3  4444.01  --   4444.02T  3555.02   3455.02T
 
:: Analysis of Polymeric Structure(s)
 
:: Resd  1 - Infinite (Type2) 2D-Network :: Base Vectors: #1 = [  1  0  0],  #2 = [  0  1  0],  - Plane: (  0  0  1)
 
:: Resd  2 - Infinite (Type2) 2D-Network :: Base Vectors: #1 = [  1  0  0],  #2 = [  0  1  0],  - Plane: (  0  0  1)
                                                                                            "a         "  PLATON-H-BONDS   Page    8
====================================================================================================================================
Search for ARU-Circuits (Max =  6 Membered)
====================================================================================================================================
 
  6-Membered ARU-Circuit - ResCount -  3, 3,
  1555.01  1555.02  2655.01  1655.02  1655.01  2645.02  1555.01
 
  6-Membered ARU-Circuit - ResCount -  3, 3,
  1555.01  1555.02  2555.01  1455.02  1455.01  2545.02  1555.01
 
  6-Membered ARU-Circuit - ResCount -  3, 3,
  1555.01  2645.02  2645.01  1545.02  2545.01  2545.02  1555.01
 
  6-Membered ARU-Circuit - ResCount -  3, 3,
  1555.02  2655.01  2655.02  1565.01  2555.02  2555.01  1555.02
                                                                                            "a         "  PLATON-H-BONDS   Page    9
====================================================================================================================================
Search for Infinite ARU-Chains (Max =  4)
====================================================================================================================================
 
  4-Membered Infinite ARU-Chain (Translation [  0  1  0])
  1555.01  1555.02  2655.01  2655.02  1565.01
 
  4-Membered Infinite ARU-Chain (Translation [  1  0  0])
  1555.01  1555.02  2655.01  1655.02  1655.01
 
  4-Membered Infinite ARU-Chain (Translation [ -1  1  0])
  1555.01  1555.02  2555.01  2555.02  1465.01
 
  4-Membered Infinite ARU-Chain (Translation [ -1  0  0])
  1555.01  1555.02  2555.01  1455.02  1455.01
 
  2-Membered Infinite ARU-Chain (Translation [  1  0  0])
  1555.01  2645.02  1655.01
 
  2-Membered Infinite ARU-Chain (Translation [ -1  0  0])
  1555.01  2545.02  1455.01
 
  4-Membered Infinite ARU-Chain (Translation [  0  1  0])
  1555.02  2655.01  2655.02  1565.01  1565.02
 
  4-Membered Infinite ARU-Chain (Translation [  1  1  0])
  1555.02  2655.01  2655.02  1665.01  1665.02
 
  2-Membered Infinite ARU-Chain (Translation [  1  0  0])
  1555.02  2655.01  1655.02
 
  4-Membered Infinite ARU-Chain (Translation [ -1  1  0])
  1555.02  2555.01  2555.02  1465.01  1465.02
 
  4-Membered Infinite ARU-Chain (Translation [  0  1  0])
  1555.02  2555.01  2555.02  1565.01  1565.02
 
  2-Membered Infinite ARU-Chain (Translation [ -1  0  0])
  1555.02  2555.01  1455.02
 
  4-Membered Infinite ARU-Chain (Translation [  1  0  0])
  1555.02  1555.01  2645.02  1655.01  1655.02
 
  4-Membered Infinite ARU-Chain (Translation [  0 -1  0])
  1555.02  1555.01  2645.02  2645.01  1545.02
 
  4-Membered Infinite ARU-Chain (Translation [ -1  0  0])
  1555.02  1555.01  2545.02  1455.01  1455.02
                                                                                            "a         "  PLATON-H-BONDS   Page   10
====================================================================================================================================
 
  4-Membered Infinite ARU-Chain (Translation [ -1 -1  0])
  1555.02  1555.01  2545.02  2545.01  1445.02
                                                                                            "a         "  PLATON-H-BONDS   Page   11
====================================================================================================================================
Analysis of the (Cooperative) Hydrogen Bond Network  (i.e. (In)Finite O-H...O-H...O-H..  Chains and/or Rings (Max = 18 Membered))
====================================================================================================================================
 
 
                                                         ============
******************************************************** NetworK =  1 **************************************************************
                                                         ============
 
  Code Acc    Donor Atom          X       Y       Z       Acceptor Atom       X       Y       Z up to BondCode(s) of Forward Link(s)
------------------------------------------------------------------------------------------------------------------------------------
 1.555      N1    [  1555.01]  0.9550  0.2573  0.3878   N3    [  1555.01]  1.3110  0.3818  0.4154
            H1                 1.0312  0.3191  0.3840
 
                                                         ============
******************************************************** NetworK =  2 **************************************************************
                                                         ============
 
  Code Acc    Donor Atom          X       Y       Z       Acceptor Atom       X       Y       Z up to BondCode(s) of Forward Link(s)
------------------------------------------------------------------------------------------------------------------------------------
 2.555      O1    [  1555.01] -0.0763  0.2602  0.2026   O1W   [  1555.02] -0.1693  0.4307  0.1335    3.555     4.555
            H1A               -0.1006  0.3157  0.1829
 3.555  A   O1W   [  1555.02] -0.1693  0.4307  0.1335   O3    [  2655.01]  0.0836  0.5852  0.0722
            H1WA              -0.0777  0.4650  0.1144
 4.555  A   O1W   [  1555.02] -0.1693  0.4307  0.1335   O2    [  2555.01] -0.4293  0.6168  0.1684    5.555
            H1WB              -0.2471  0.4849  0.1456
 5.555  A   O2    [  2555.01] -0.4293  0.6168  0.1684   N2    [  2555.01] -0.7669  0.7393  0.1426
            H2A               -0.5458  0.6327  0.1527
 
                                            ------------------------------
 
Hydrogen Bonds are Coded as N.IJK Where N       = Sequence Number of Hydrogen Bond (NOTE: New Hbond Numbering system)
                                        I - 5   = Nr of Translation Units Along A-Axis
                                        J - 5   = Nr of Translation Units Along B-Axis
                                        K - 5   = Nr of Translation Units Along C-Axis
 
Ring Closure Links are Indicated with 'R' and Infinite Chain Links With 'T'
:: Instruction CALC    NOT allowed at this point
                                                                                            "          "  PLATON-SUMMARY   Page   12
====================================================================================================================================
 
 
                                                          ===========
********************************************************* N O T I C E **************************************************
                                                          ===========
 
- PLATON Reference : Spek, A.L. (2003). J. Appl. Cryst. 36, 7-13.
                     Spek, A.L. (2009). Acta Cryst. D65, 148-155.
 
- Output Values (Esd) may have  been set to 99, 999 or 9999 to Avoid Format Overflow
 
- Derived Parameter SU's (= Esd's) may be Incorrect in Cases where Covariances in the Atom Parameters should have been taken
  into Account (e.g. Those Involving Atoms That were Refined with Constraints)
 
- ROUNDING, in particular of the Input Coordinate Data, may give deviating values for derived geometry parameters.
  However, differences should be within the associated esd-range.
 
- PLATON is NOT a Finished Program. The Implementation of Additional Options is Planned. Some of the More Advanced
  Features are Experimental and may Contain Loose Ends.
 
- The Communication of Glitches Encountered will be Appreciated: E-mail: a.l.spek@uu.nl
 
- Recent versions of PLATON may be obtained from http://www.platonsoft.nl/xraysoft
 
- More INFO can be found on http://www.platonsoft.nl/
 
 
 
:: Input Xtal Data from File 3f.cif - Data Type CIF
 
:: NORMAL END of PLATON :    12 Pages on FILE 3f.lis
 
