# Supplementary material for: Synthesis, Crystal Structure and Bioactivity of Phenazine-1-carboxylic Acylhydrazone Derivatives
Source: Molecules. 2021 Sep 1;26(17):5320. doi: 10.3390/molecules26175320 (PMC8434039; doi:10.3390/molecules26175320)
Supplement: Supplementary file 1 [file molecules-26-05320-s001.zip › cif and checkcif/cif and checkcif/3f_shelxl.ins]

    a.res created by SHELXL-2014/7
 
TITL A in P2(1)/c
CELL 0.71073 6.1094 11.5598 25.0951 90 92.401 90
ZERR 4 0.0004 0.0007 0.0016 0 0.002 0
LATT 1
SYMM -X,0.5+Y,0.5-Z
SFAC C H N O
UNIT 80 64 14 16
 
L.S. 4
PLAN  25
SIZE 0.21 0.23 0.24
BOND $H
fmap 2
acta
MERG 2
OMIT -3 50
REM <olex2.extras>
REM <HklSrc "%.\\A.hkl">
REM </olex2.extras>
 
WGHT    0.051300    0.212400
FVAR       0.12623
C1    1    1.455192    0.468487    0.409981    11.00000    0.03862    0.04377 =
         0.04473   -0.00650    0.00666   -0.00106
C2    1    1.409055    0.556730    0.371979    11.00000    0.04760    0.05041 =
         0.05436    0.00190    0.00127   -0.00066
AFIX  43
H2    2    1.276865    0.556545    0.352205    11.00000   -1.20000
AFIX   0
C3    1    1.557717    0.641206    0.364539    11.00000    0.06125    0.05630 =
         0.06396    0.00704    0.00815   -0.00846
AFIX  43
H3    2    1.527647    0.698621    0.339325    11.00000   -1.20000
AFIX   0
C4    1    1.758131    0.643175    0.394645    11.00000    0.05825    0.06067 =
         0.07592    0.00288    0.01367   -0.01700
AFIX  43
H4    2    1.858441    0.701761    0.388615    11.00000   -1.20000
AFIX   0
C5    1    1.807812    0.562252    0.431928    11.00000    0.04025    0.06248 =
         0.06581   -0.00706    0.00505   -0.00935
AFIX  43
H5    2    1.940259    0.565528    0.451534    11.00000   -1.20000
AFIX   0
C6    1    1.655783    0.471786    0.441012    11.00000    0.03936    0.04780 =
         0.04681   -0.00818    0.00631   -0.00124
C7    1    1.559391    0.305834    0.483864    11.00000    0.04022    0.04676 =
         0.04538   -0.00487    0.00134    0.00416
C8    1    1.605003    0.220120    0.523435    11.00000    0.05029    0.05935 =
         0.05246   -0.00013   -0.00855    0.00800
AFIX  43
H8    2    1.732986    0.224353    0.544752    11.00000   -1.20000
AFIX   0
C9    1    1.462613    0.132759    0.530014    11.00000    0.06669    0.05292 =
         0.05663    0.00940   -0.00717    0.00442
AFIX  43
H9    2    1.490421    0.078426    0.556778    11.00000   -1.20000
AFIX   0
C10   1    1.272093    0.122960    0.496744    11.00000    0.05570    0.04709 =
         0.05888    0.00599    0.00172   -0.00376
AFIX  43
H10   2    1.178726    0.060643    0.501589    11.00000   -1.20000
AFIX   0
C11   1    1.219300    0.201413    0.457680    11.00000    0.04148    0.04361 =
         0.04755    0.00023    0.00276   -0.00066
C12   1    1.361374    0.298805    0.451205    11.00000    0.03663    0.04331 =
         0.04048   -0.00416    0.00380    0.00363
C13   1    1.017953    0.176648    0.423621    11.00000    0.04253    0.04842 =
         0.05088    0.00028    0.00559   -0.00405
C14   1    0.706656    0.316157    0.323144    11.00000    0.04432    0.04956 =
         0.05047   -0.00527    0.00252   -0.00643
AFIX  43
H14   2    0.792305    0.381626    0.318551    11.00000   -1.20000
AFIX   0
C15   1    0.506046    0.301095    0.291727    11.00000    0.04177    0.04970 =
         0.04368   -0.00582    0.00194   -0.00098
C16   1    0.435680    0.385438    0.255099    11.00000    0.05745    0.05322 =
         0.05684   -0.00064   -0.00061   -0.00333
AFIX  43
H16   2    0.521985    0.450773    0.250790    11.00000   -1.20000
AFIX   0
C17   1    0.242642    0.375122    0.225118    11.00000    0.05847    0.05857 =
         0.05343   -0.00144   -0.00709    0.00756
AFIX  43
H17   2    0.198735    0.432944    0.201221    11.00000   -1.20000
AFIX   0
C18   1    0.114775    0.277317    0.231081    11.00000    0.04014    0.06603 =
         0.04859   -0.01016    0.00021    0.00450
C19   1    0.180140    0.192164    0.266552    11.00000    0.04229    0.06053 =
         0.05480   -0.00475    0.00094   -0.00644
AFIX  43
H19   2    0.093845    0.126590    0.270188    11.00000   -1.20000
AFIX   0
C20   1    0.373122    0.203347    0.296824    11.00000    0.04231    0.05132 =
         0.04436   -0.00287    0.00191    0.00128
N1    3    0.954965    0.257302    0.387797    11.00000    0.03857    0.04843 =
         0.05110   -0.00031   -0.00253   -0.00755
AFIX  43
H1    2    1.031171    0.319081    0.383996    11.00000   -1.20000
AFIX   0
N2    3    0.766864    0.239281    0.357399    11.00000    0.03760    0.05495 =
         0.04829   -0.00488   -0.00140   -0.00439
N3    3    1.311009    0.381763    0.415385    11.00000    0.03844    0.04351 =
         0.04343   -0.00195    0.00108   -0.00125
N4    3    1.705332    0.391608    0.478318    11.00000    0.03665    0.05412 =
         0.05174   -0.00766   -0.00079   -0.00066
O1    4   -0.076251    0.260216    0.202647    11.00000    0.04895    0.08872 =
         0.06931   -0.00066   -0.01516    0.00020
AFIX  83
H1A   2   -0.100601    0.315747    0.182949    11.00000   -1.50000
AFIX   0
O2    4    0.429281    0.116777    0.331603    11.00000    0.05481    0.06009 =
         0.06939    0.01093   -0.01099   -0.01179
AFIX  83
H2A   2    0.545784    0.132701    0.347312    11.00000   -1.50000
AFIX   0
O3    4    0.916418    0.085231    0.427841    11.00000    0.06387    0.06144 =
         0.08235    0.01433   -0.00856   -0.02389
AFIX   6
O1W   4   -0.169326    0.430742    0.133466    11.00000    0.08070    0.07568 =
         0.08456    0.00283   -0.01188    0.01664
H1WA  2   -0.077664    0.464983    0.114360    11.00000   -1.50000
H1WB  2   -0.247063    0.484902    0.145597    11.00000   -1.50000
AFIX   0
HKLF 4
 
REM  A in P2(1)/c
REM R1 =  0.0391 for    2148 Fo > 4sig(Fo)  and  0.0623 for all    3106 data
REM    256 parameters refined using      0 restraints
 
END
 
WGHT      0.0513      0.2100
 
REM Highest difference peak  0.115,  deepest hole -0.155,  1-sigma level  0.034
Q1    1   0.8379  0.4113  0.3140  11.00000  0.05    0.11
Q2    1   0.4178  0.2764  0.3030  11.00000  0.05    0.11
Q3    1   1.2978  0.2380  0.4487  11.00000  0.05    0.11
Q4    1   1.2184  0.5254  0.3402  11.00000  0.05    0.11
Q5    1   1.2249  0.1982  0.4901  11.00000  0.05    0.11
Q6    1   0.4973  0.3133  0.2620  11.00000  0.05    0.11
Q7    1   0.7262  0.1690  0.3608  11.00000  0.05    0.11
Q8    1   1.2977  0.1439  0.4597  11.00000  0.05    0.10
Q9    1   1.7890  0.2445  0.5482  11.00000  0.05    0.10
Q10   1   1.9242  0.6588  0.3599  11.00000  0.05    0.10
Q11   1   1.6902  0.5304  0.4432  11.00000  0.05    0.10
Q12   1   1.1208 -0.0654  0.4781  11.00000  0.05    0.10
Q13   1   0.4255  0.3699  0.2920  11.00000  0.05    0.09
Q14   1   1.1690  0.5009  0.3309  11.00000  0.05    0.09
Q15   1   1.2638  0.2559  0.4633  11.00000  0.05    0.09
Q16   1   1.0864  0.4445  0.3460  11.00000  0.05    0.09
Q17   1   1.5481  0.8763  0.3513  11.00000  0.05    0.09
Q18   1  -0.0338  0.4389  0.1638  11.00000  0.05    0.09
Q19   1   0.7397 -0.0266  0.3845  11.00000  0.05    0.09
Q20   1   0.8032  0.4469  0.2309  11.00000  0.05    0.09
Q21   1  -0.1006  0.3505  0.2164  11.00000  0.05    0.09
Q22   1   0.9461  0.0761  0.3854  11.00000  0.05    0.09
Q23   1   0.9490  0.0119  0.4299  11.00000  0.05    0.08
Q24   1  -0.1286  0.0844  0.2165  11.00000  0.05    0.08
Q25   1   1.4135  0.5333  0.4073  11.00000  0.05    0.08
