# Supplementary material for: Synthesis, Crystal Structure and Bioactivity of Phenazine-1-carboxylic Acylhydrazone Derivatives
Source: Molecules. 2021 Sep 1;26(17):5320. doi: 10.3390/molecules26175320 (PMC8434039; doi:10.3390/molecules26175320)
Supplement: Supplementary file 1 [file molecules-26-05320-s001.zip › cif and checkcif/cif and checkcif/3g.cif]

data_m
_audit_creation_date               2020-10-06
_audit_creation_method
;
Olex2 1.2-beta
(compiled 2018.05.29 svn.r3508 for OlexSys, GUI svn.r5506)
;
_shelx_SHELXL_version_number       '2014/7'
_audit_contact_author_address      ?
_audit_contact_author_email        ?
_audit_contact_author_name         ''
_audit_contact_author_phone        ?
_publ_contact_author_id_orcid      ?
_publ_section_references
;
Dolomanov, O.V., Bourhis, L.J., Gildea, R.J, Howard, J.A.K. & Puschmann, H.
 (2009), J. Appl. Cryst. 42, 339-341.

Sheldrick, G.M. (2015). Acta Cryst. C71, 3-8.
;
_chemical_name_common              ?
_chemical_name_systematic
;
 ?
;
_chemical_formula_moiety           'C19 H13 N5 O'
_chemical_formula_sum              'C19 H13 N5 O'
_chemical_formula_weight           327.34
_chemical_absolute_configuration   ?
_chemical_melting_point            ?
loop_
  _atom_type_symbol
  _atom_type_description
  _atom_type_scat_dispersion_real
  _atom_type_scat_dispersion_imag
  _atom_type_scat_source
 'C' 'C' 0.0033 0.0016 'International Tables Vol C Tables 4.2.6.8 and 6.1.1.4'
 'H' 'H' 0.0000 0.0000 'International Tables Vol C Tables 4.2.6.8 and 6.1.1.4'
 'N' 'N' 0.0061 0.0033 'International Tables Vol C Tables 4.2.6.8 and 6.1.1.4'
 'O' 'O' 0.0106 0.0060 'International Tables Vol C Tables 4.2.6.8 and 6.1.1.4'

_shelx_space_group_comment
;
The symmetry employed for this shelxl refinement is uniquely defined
by the following loop, which should always be used as a source of
symmetry information in preference to the above space-group names.
They are only intended as comments.
;
_space_group_crystal_system        'monoclinic'
_space_group_IT_number             7
_space_group_name_H-M_alt          'P 1 n 1'
_space_group_name_Hall             'P -2yac'
loop_
  _space_group_symop_operation_xyz
 'x, y, z'
 'x+1/2, -y, z+1/2'

_cell_length_a                     7.2472(8)
_cell_length_b                     5.1293(5)
_cell_length_c                     20.804(2)
_cell_angle_alpha                  90
_cell_angle_beta                   95.915(3)
_cell_angle_gamma                  90
_cell_volume                       769.22(14)
_cell_formula_units_Z              2
_cell_measurement_reflns_used      1300
_cell_measurement_temperature      293(2)
_cell_measurement_theta_max        26.3121
_cell_measurement_theta_min        2.5432
_shelx_estimated_absorpt_T_max     0.983
_shelx_estimated_absorpt_T_min     0.981
_exptl_absorpt_coefficient_mu      0.093
_exptl_absorpt_correction_T_max     0.979
_exptl_absorpt_correction_T_min    0.975
_exptl_absorpt_correction_type     'none'
_exptl_absorpt_process_details     ?
_exptl_absorpt_special_details     ?
_exptl_crystal_colour           colourless
_exptl_crystal_density_diffrn      1.413
_exptl_crystal_density_meas        ?
_exptl_crystal_density_method      'not measured'
_exptl_crystal_description         block
_exptl_crystal_F_000               340
_exptl_crystal_size_max            0.21
_exptl_crystal_size_mid            0.2
_exptl_crystal_size_min            0.18
_exptl_special_details
;
 ?
;
_exptl_transmission_factor_max     ?
_exptl_transmission_factor_min     ?
_diffrn_reflns_av_R_equivalents    0.0305
_diffrn_reflns_av_unetI/netI       0.0341
_diffrn_reflns_Laue_measured_fraction_full  0.994
_diffrn_reflns_Laue_measured_fraction_max  0.994
_diffrn_reflns_limit_h_max         8
_diffrn_reflns_limit_h_min         -6
_diffrn_reflns_limit_k_max         6
_diffrn_reflns_limit_k_min         -5
_diffrn_reflns_limit_l_max         24
_diffrn_reflns_limit_l_min         -24
_diffrn_reflns_number              4585
_diffrn_reflns_point_group_measured_fraction_full  0.813
_diffrn_reflns_point_group_measured_fraction_max  0.813
_diffrn_reflns_theta_full          24.806
_diffrn_reflns_theta_max           24.806
_diffrn_reflns_theta_min           1.968
_diffrn_ambient_temperature        293(2)
_diffrn_detector_area_resol_mean   ?
_diffrn_measured_fraction_theta_full  0.994
_diffrn_measured_fraction_theta_max  0.994
_diffrn_measurement_device_type    'CCD area detector'
_diffrn_measurement_method         'phi and omega scans'
_diffrn_radiation_monochromator    'graphite'
_diffrn_radiation_type             MoK\a
_diffrn_radiation_wavelength       0.71073
_diffrn_source                     ?
_reflns_Friedel_coverage           0.633
_reflns_Friedel_fraction_full      0.632
_reflns_Friedel_fraction_max       0.632
_reflns_number_gt                  1834
_reflns_number_total               2159
_reflns_special_details
;
 Reflections were merged by SHELXL according to the crystal
 class for the calculation of statistics and refinement.
 
 _reflns_Friedel_fraction is defined as the number of unique
 Friedel pairs measured divided by the number that would be
 possible theoretically, ignoring centric projections and
 systematic absences.
;
_reflns_threshold_expression       'I > 2\s(I)'
_computing_cell_refinement         ?
_computing_data_collection         ?
_computing_data_reduction          ?
_computing_molecular_graphics      'Olex2 (Dolomanov et al., 2009)'
_computing_publication_material    'Olex2 (Dolomanov et al., 2009)'
_computing_structure_refinement    'ShelXL (Sheldrick, 2015)'
_computing_structure_solution      ?
_refine_diff_density_max           0.121
_refine_diff_density_min           -0.142
_refine_diff_density_rms           0.033
_refine_ls_abs_structure_details
;
 Flack x determined using 608 quotients [(I+)-(I-)]/[(I+)+(I-)]
 (Parsons, Flack and Wagner, Acta Cryst. B69 (2013) 249-259).
;
_refine_ls_abs_structure_Flack     -2.8(10)
_refine_ls_extinction_coef         .
_refine_ls_extinction_method       none
_refine_ls_goodness_of_fit_ref     1.030
_refine_ls_hydrogen_treatment      constr
_refine_ls_matrix_type             full
_refine_ls_number_parameters       226
_refine_ls_number_reflns           2159
_refine_ls_number_restraints       2
_refine_ls_R_factor_all            0.0461
_refine_ls_R_factor_gt             0.0365
_refine_ls_restrained_S_all        1.030
_refine_ls_shift/su_max            0.000
_refine_ls_shift/su_mean           0.000
_refine_ls_structure_factor_coef   Fsqd
_refine_ls_weighting_details      
 'w=1/[\s^2^(Fo^2^)+(0.0447P)^2^] where P=(Fo^2^+2Fc^2^)/3'
_refine_ls_weighting_scheme        calc
_refine_ls_wR_factor_gt            0.0797
_refine_ls_wR_factor_ref           0.0859
_refine_special_details            ?
_olex2_refinement_description
;
1. Fixed Uiso
 At 1.2 times of:
  All C(H) groups, All N(H) groups
2.a Aromatic/amide H refined with riding coordinates:
 C1(H1), C2(H2), C3(H3), C4(H4), C9(H9), C10(H10), C11(H11), C14(H14),
 C16(H16), C17(H17), C18(H18), C19(H19), N3(H3A)
;
_atom_sites_solution_hydrogens     geom
_atom_sites_solution_primary       ?
_atom_sites_solution_secondary     ?
loop_
  _atom_site_label
  _atom_site_type_symbol
  _atom_site_fract_x
  _atom_site_fract_y
  _atom_site_fract_z
  _atom_site_U_iso_or_equiv
  _atom_site_adp_type
  _atom_site_occupancy
  _atom_site_site_symmetry_order
  _atom_site_calc_flag
  _atom_site_refinement_flags_posn
  _atom_site_refinement_flags_adp
  _atom_site_refinement_flags_occupancy
  _atom_site_disorder_assembly
  _atom_site_disorder_group
 C1 C 0.1637(6) -0.5588(7) -0.08128(18) 0.0516(10) Uani 1 1 d . . . . .
 H1 H 0.0461 -0.5949 -0.1016 0.062 Uiso 1 1 calc R . . . .
 C2 C 0.3098(6) -0.6949(7) -0.09758(19) 0.0540(11) Uani 1 1 d . . . . .
 H2 H 0.2924 -0.8245 -0.1289 0.065 Uiso 1 1 calc R . . . .
 C3 C 0.4894(6) -0.6434(7) -0.06777(19) 0.0527(11) Uani 1 1 d . . . . .
 H3 H 0.5891 -0.7399 -0.0796 0.063 Uiso 1 1 calc R . . . .
 C4 C 0.5190(6) -0.4553(7) -0.02212(17) 0.0462(9) Uani 1 1 d . . . . .
 H4 H 0.6387 -0.4223 -0.0033 0.055 Uiso 1 1 calc R . . . .
 C5 C 0.3680(5) -0.3086(6) -0.00299(15) 0.0366(8) Uani 1 1 d . . . . .
 C6 C 0.1857(5) -0.3601(7) -0.03338(16) 0.0395(9) Uani 1 1 d . . . . .
 C7 C 0.0679(5) -0.0433(6) 0.02782(15) 0.0373(8) Uani 1 1 d . . . . .
 C8 C 0.2503(5) 0.0054(6) 0.05916(16) 0.0343(8) Uani 1 1 d . . . . .
 C9 C -0.0841(5) 0.1066(7) 0.04457(18) 0.0446(9) Uani 1 1 d . . . . .
 H9 H -0.2029 0.0730 0.0250 0.054 Uiso 1 1 calc R . . . .
 C10 C -0.0565(6) 0.2986(7) 0.08909(19) 0.0468(10) Uani 1 1 d . . . . .
 H10 H -0.1561 0.3998 0.0991 0.056 Uiso 1 1 calc R . . . .
 C11 C 0.1227(5) 0.3469(6) 0.12064(17) 0.0423(9) Uani 1 1 d . . . . .
 H11 H 0.1380 0.4796 0.1512 0.051 Uiso 1 1 calc R . . . .
 C12 C 0.2729(5) 0.2059(6) 0.10772(15) 0.0359(8) Uani 1 1 d . . . . .
 C13 C 0.4530(5) 0.2678(6) 0.14620(15) 0.0378(8) Uani 1 1 d . . . . .
 C14 C 0.8303(6) -0.0831(7) 0.21613(17) 0.0458(9) Uani 1 1 d . . . . .
 H14 H 0.7975 -0.2467 0.1994 0.055 Uiso 1 1 calc R . . . .
 C15 C 1.0084(5) -0.0451(6) 0.25532(15) 0.0397(9) Uani 1 1 d . . . . .
 C16 C 1.0394(6) 0.1611(7) 0.29739(18) 0.0516(10) Uani 1 1 d . . . . .
 H16 H 0.9455 0.2798 0.3031 0.062 Uiso 1 1 calc R . . . .
 C17 C 1.3071(6) -0.1851(8) 0.27796(19) 0.0562(12) Uani 1 1 d . . . . .
 H17 H 1.4006 -0.3028 0.2709 0.067 Uiso 1 1 calc R . . . .
 C18 C 1.3477(6) 0.0140(7) 0.3203(2) 0.0546(11) Uani 1 1 d . . . . .
 H18 H 1.4663 0.0307 0.3416 0.066 Uiso 1 1 calc R . . . .
 C19 C 1.2132(6) 0.1879(8) 0.33091(19) 0.0566(11) Uani 1 1 d . . . . .
 H19 H 1.2375 0.3232 0.3603 0.068 Uiso 1 1 calc R . . . .
 N1 N 0.3989(4) -0.1259(5) 0.04286(14) 0.0372(7) Uani 1 1 d . . . . .
 N2 N 0.0376(4) -0.2263(5) -0.01835(14) 0.0428(8) Uani 1 1 d . . . . .
 N3 N 0.5619(4) 0.0639(5) 0.16591(14) 0.0411(7) Uani 1 1 d . . . . .
 H3A H 0.5315 -0.0921 0.1539 0.049 Uiso 1 1 calc R . . . .
 N4 N 0.7212(4) 0.1091(5) 0.20529(13) 0.0410(7) Uani 1 1 d . . . . .
 N5' N 1.1383(5) -0.2197(6) 0.24582(16) 0.0540(9) Uani 1 1 d . . . . .
 O002 O 0.4935(4) 0.4924(4) 0.16164(14) 0.0578(8) Uani 1 1 d . . . . .

loop_
  _atom_site_aniso_label
  _atom_site_aniso_U_11
  _atom_site_aniso_U_22
  _atom_site_aniso_U_33
  _atom_site_aniso_U_23
  _atom_site_aniso_U_13
  _atom_site_aniso_U_12
 C1 0.053(3) 0.053(2) 0.046(2) -0.0106(17) -0.009(2) -0.004(2)
 C2 0.062(3) 0.050(3) 0.049(2) -0.0132(17) 0.000(2) 0.000(2)
 C3 0.055(3) 0.046(2) 0.058(2) -0.0071(18) 0.011(2) 0.0054(18)
 C4 0.040(2) 0.044(2) 0.054(2) -0.0024(16) 0.0026(19) 0.0004(17)
 C5 0.040(2) 0.0324(18) 0.0368(18) 0.0024(14) -0.0003(18) -0.0004(16)
 C6 0.042(2) 0.0399(19) 0.0351(18) 0.0038(14) -0.0045(18) -0.0020(16)
 C7 0.034(2) 0.0363(19) 0.0401(19) 0.0049(15) -0.0019(17) -0.0012(15)
 C8 0.033(2) 0.0321(16) 0.0368(17) 0.0039(14) -0.0010(16) -0.0034(15)
 C9 0.034(2) 0.046(2) 0.053(2) 0.0035(18) -0.0018(19) -0.0019(18)
 C10 0.039(2) 0.045(2) 0.056(2) 0.0018(18) 0.007(2) 0.0092(18)
 C11 0.045(2) 0.0394(19) 0.042(2) -0.0035(15) 0.0022(19) -0.0022(17)
 C12 0.035(2) 0.0337(17) 0.0380(19) 0.0033(15) 0.0005(17) -0.0010(16)
 C13 0.041(2) 0.0308(18) 0.0410(19) -0.0004(13) -0.0005(16) -0.0037(16)
 C14 0.048(3) 0.0399(19) 0.047(2) -0.0045(16) -0.0086(18) -0.0020(18)
 C15 0.044(3) 0.0360(19) 0.0381(19) 0.0022(14) -0.0033(17) -0.0015(16)
 C16 0.050(3) 0.044(2) 0.058(2) -0.0073(17) -0.010(2) 0.0037(19)
 C17 0.051(3) 0.059(3) 0.056(3) -0.0025(19) -0.006(2) 0.0126(19)
 C18 0.043(3) 0.060(2) 0.057(2) -0.0008(19) -0.015(2) 0.002(2)
 C19 0.057(3) 0.052(2) 0.057(3) -0.0096(18) -0.012(2) -0.007(2)
 N1 0.0337(18) 0.0345(15) 0.0418(16) 0.0002(12) -0.0028(14) 0.0001(13)
 N2 0.0397(19) 0.0437(16) 0.0429(17) -0.0020(14) -0.0053(15) -0.0020(15)
 N3 0.0406(19) 0.0308(14) 0.0485(16) -0.0060(12) -0.0115(14) -0.0032(13)
 N4 0.040(2) 0.0402(16) 0.0400(16) -0.0005(12) -0.0087(15) -0.0050(14)
 N5' 0.051(2) 0.0509(19) 0.058(2) -0.0091(15) -0.0090(17) 0.0091(17)
 O002 0.0582(19) 0.0317(13) 0.0787(18) -0.0041(12) -0.0170(15) -0.0065(12)

_geom_special_details
;
 All esds (except the esd in the dihedral angle between two l.s. planes)
 are estimated using the full covariance matrix.  The cell esds are taken
 into account individually in the estimation of esds in distances, angles
 and torsion angles; correlations between esds in cell parameters are only
 used when they are defined by crystal symmetry.  An approximate (isotropic)
 treatment of cell esds is used for estimating esds involving l.s. planes.
;
loop_
  _geom_bond_atom_site_label_1
  _geom_bond_atom_site_label_2
  _geom_bond_distance
  _geom_bond_site_symmetry_2
  _geom_bond_publ_flag
 C1 H1 0.9300 . ?
 C1 C2 1.341(6) . ?
 C1 C6 1.423(5) . ?
 C2 H2 0.9300 . ?
 C2 C3 1.408(5) . ?
 C3 H3 0.9300 . ?
 C3 C4 1.355(5) . ?
 C4 H4 0.9300 . ?
 C4 C5 1.418(5) . ?
 C5 C6 1.430(4) . ?
 C5 N1 1.339(4) . ?
 C6 N2 1.338(5) . ?
 C7 C8 1.434(5) . ?
 C7 C9 1.416(5) . ?
 C7 N2 1.345(4) . ?
 C8 C12 1.439(4) . ?
 C8 N1 1.343(4) . ?
 C9 H9 0.9300 . ?
 C9 C10 1.353(5) . ?
 C10 H10 0.9300 . ?
 C10 C11 1.415(5) . ?
 C11 H11 0.9300 . ?
 C11 C12 1.357(5) . ?
 C12 C13 1.493(5) . ?
 C13 N3 1.348(4) . ?
 C13 O002 1.224(4) . ?
 C14 H14 0.9300 . ?
 C14 C15 1.468(5) . ?
 C14 N4 1.269(4) . ?
 C15 C16 1.376(5) . ?
 C15 N5' 1.329(5) . ?
 C16 H16 0.9300 . ?
 C16 C19 1.382(5) . ?
 C17 H17 0.9300 . ?
 C17 C18 1.360(5) . ?
 C17 N5' 1.344(5) . ?
 C18 H18 0.9300 . ?
 C18 C19 1.356(6) . ?
 C19 H19 0.9300 . ?
 N3 H3A 0.8600 . ?
 N3 N4 1.365(4) . ?

loop_
  _geom_angle_atom_site_label_1
  _geom_angle_atom_site_label_2
  _geom_angle_atom_site_label_3
  _geom_angle
  _geom_angle_site_symmetry_1
  _geom_angle_site_symmetry_3
  _geom_angle_publ_flag
 C2 C1 H1 119.5 . . ?
 C2 C1 C6 121.0(4) . . ?
 C6 C1 H1 119.5 . . ?
 C1 C2 H2 119.7 . . ?
 C1 C2 C3 120.6(3) . . ?
 C3 C2 H2 119.7 . . ?
 C2 C3 H3 119.5 . . ?
 C4 C3 C2 121.0(4) . . ?
 C4 C3 H3 119.5 . . ?
 C3 C4 H4 119.9 . . ?
 C3 C4 C5 120.2(4) . . ?
 C5 C4 H4 119.9 . . ?
 C4 C5 C6 118.8(3) . . ?
 N1 C5 C4 119.6(3) . . ?
 N1 C5 C6 121.5(3) . . ?
 C1 C6 C5 118.3(4) . . ?
 N2 C6 C1 119.8(3) . . ?
 N2 C6 C5 121.9(3) . . ?
 C9 C7 C8 119.8(3) . . ?
 N2 C7 C8 121.4(3) . . ?
 N2 C7 C9 118.7(3) . . ?
 C7 C8 C12 118.4(3) . . ?
 N1 C8 C7 121.6(3) . . ?
 N1 C8 C12 120.0(3) . . ?
 C7 C9 H9 120.0 . . ?
 C10 C9 C7 120.0(4) . . ?
 C10 C9 H9 120.0 . . ?
 C9 C10 H10 119.7 . . ?
 C9 C10 C11 120.6(4) . . ?
 C11 C10 H10 119.7 . . ?
 C10 C11 H11 119.0 . . ?
 C12 C11 C10 122.1(3) . . ?
 C12 C11 H11 119.0 . . ?
 C8 C12 C13 123.9(3) . . ?
 C11 C12 C8 119.0(3) . . ?
 C11 C12 C13 117.1(3) . . ?
 N3 C13 C12 116.7(3) . . ?
 O002 C13 C12 120.9(3) . . ?
 O002 C13 N3 122.2(3) . . ?
 C15 C14 H14 120.3 . . ?
 N4 C14 H14 120.3 . . ?
 N4 C14 C15 119.4(3) . . ?
 C16 C15 C14 122.1(3) . . ?
 N5' C15 C14 115.1(3) . . ?
 N5' C15 C16 122.8(3) . . ?
 C15 C16 H16 120.7 . . ?
 C15 C16 C19 118.5(4) . . ?
 C19 C16 H16 120.7 . . ?
 C18 C17 H17 118.4 . . ?
 N5' C17 H17 118.4 . . ?
 N5' C17 C18 123.1(4) . . ?
 C17 C18 H18 120.4 . . ?
 C19 C18 C17 119.2(4) . . ?
 C19 C18 H18 120.4 . . ?
 C16 C19 H19 120.5 . . ?
 C18 C19 C16 119.0(4) . . ?
 C18 C19 H19 120.5 . . ?
 C5 N1 C8 116.8(3) . . ?
 C6 N2 C7 116.7(3) . . ?
 C13 N3 H3A 120.6 . . ?
 C13 N3 N4 118.9(3) . . ?
 N4 N3 H3A 120.6 . . ?
 C14 N4 N3 116.6(3) . . ?
 C15 N5' C17 117.3(3) . . ?

_shelx_res_file
;
    m.res created by SHELXL-2014/7

TITL M in Pn
CELL 0.71073 7.2472 5.1293 20.8036 90 95.915 90
ZERR 2 0.0008 0.0005 0.0021 0 0.003 0
LATT -1
SYMM 0.5+X,-Y,0.5+Z
SFAC C H N O
UNIT 38 26 10 2

L.S. 4
PLAN  25
SIZE 0.21 0.2 0.18
BOND $H
fmap 2
acta
MERG 2
OMIT -3 52
REM <olex2.extras>
REM <HklSrc "%.\\M.hkl">
REM </olex2.extras>

WGHT    0.044700
FVAR       0.30838
C1    1    0.163695   -0.558823   -0.081284    11.00000    0.05285    0.05333 =
         0.04566   -0.01060   -0.00884   -0.00375
AFIX  43
H1    2    0.046114   -0.594868   -0.101614    11.00000   -1.20000
AFIX   0
C2    1    0.309800   -0.694901   -0.097580    11.00000    0.06163    0.04989 =
         0.04918   -0.01321    0.00008   -0.00027
AFIX  43
H2    2    0.292360   -0.824538   -0.128870    11.00000   -1.20000
AFIX   0
C3    1    0.489351   -0.643394   -0.067773    11.00000    0.05500    0.04615 =
         0.05783   -0.00714    0.01070    0.00541
AFIX  43
H3    2    0.589133   -0.739890   -0.079584    11.00000   -1.20000
AFIX   0
C4    1    0.519027   -0.455316   -0.022124    11.00000    0.03956    0.04438 =
         0.05415   -0.00236    0.00256    0.00041
AFIX  43
H4    2    0.638750   -0.422348   -0.003287    11.00000   -1.20000
AFIX   0
C5    1    0.368040   -0.308600   -0.002989    11.00000    0.03970    0.03236 =
         0.03678    0.00241   -0.00033   -0.00043
C6    1    0.185659   -0.360148   -0.033385    11.00000    0.04156    0.03992 =
         0.03514    0.00377   -0.00446   -0.00203
C7    1    0.067936   -0.043292    0.027824    11.00000    0.03443    0.03625 =
         0.04005    0.00490   -0.00195   -0.00123
C8    1    0.250308    0.005362    0.059165    11.00000    0.03296    0.03206 =
         0.03678    0.00387   -0.00104   -0.00344
C9    1   -0.084099    0.106583    0.044574    11.00000    0.03363    0.04554 =
         0.05328    0.00354   -0.00182   -0.00192
AFIX  43
H9    2   -0.202903    0.072984    0.024975    11.00000   -1.20000
AFIX   0
C10   1   -0.056461    0.298624    0.089088    11.00000    0.03943    0.04514 =
         0.05608    0.00185    0.00664    0.00920
AFIX  43
H10   2   -0.156118    0.399827    0.099050    11.00000   -1.20000
AFIX   0
C11   1    0.122706    0.346943    0.120636    11.00000    0.04510    0.03944 =
         0.04190   -0.00350    0.00218   -0.00220
AFIX  43
H11   2    0.137986    0.479608    0.151193    11.00000   -1.20000
AFIX   0
C12   1    0.272899    0.205885    0.107724    11.00000    0.03532    0.03368 =
         0.03805    0.00326    0.00050   -0.00099
C13   1    0.452969    0.267767    0.146198    11.00000    0.04071    0.03077 =
         0.04096   -0.00036   -0.00049   -0.00370
C14   1    0.830252   -0.083125    0.216127    11.00000    0.04761    0.03994 =
         0.04708   -0.00454   -0.00860   -0.00195
AFIX  43
H14   2    0.797510   -0.246714    0.199368    11.00000   -1.20000
AFIX   0
C15   1    1.008438   -0.045075    0.255325    11.00000    0.04354    0.03601 =
         0.03806    0.00215   -0.00331   -0.00150
C16   1    1.039393    0.161096    0.297390    11.00000    0.04953    0.04422 =
         0.05794   -0.00729   -0.00988    0.00371
AFIX  43
H16   2    0.945461    0.279757    0.303132    11.00000   -1.20000
AFIX   0
C17   1    1.307104   -0.185063    0.277964    11.00000    0.05107    0.05930 =
         0.05606   -0.00250   -0.00552    0.01264
AFIX  43
H17   2    1.400564   -0.302754    0.270943    11.00000   -1.20000
AFIX   0
C18   1    1.347714    0.013993    0.320272    11.00000    0.04270    0.05972 =
         0.05722   -0.00082   -0.01524    0.00226
AFIX  43
H18   2    1.466303    0.030657    0.341646    11.00000   -1.20000
AFIX   0
C19   1    1.213155    0.187894    0.330909    11.00000    0.05680    0.05208 =
         0.05733   -0.00955   -0.01182   -0.00698
AFIX  43
H19   2    1.237476    0.323175    0.360328    11.00000   -1.20000
AFIX   0
N1    3    0.398868   -0.125912    0.042862    11.00000    0.03372    0.03452 =
         0.04184    0.00023   -0.00276    0.00008
N2    3    0.037551   -0.226307   -0.018348    11.00000    0.03970    0.04375 =
         0.04293   -0.00199   -0.00528   -0.00202
N3    3    0.561873    0.063859    0.165912    11.00000    0.04058    0.03083 =
         0.04849   -0.00597   -0.01149   -0.00320
AFIX  43
H3A   2    0.531458   -0.092073    0.153878    11.00000   -1.20000
AFIX   0
N4    3    0.721211    0.109103    0.205292    11.00000    0.04001    0.04016 =
         0.04002   -0.00052   -0.00867   -0.00497
N5'   3    1.138263   -0.219720    0.245819    11.00000    0.05064    0.05089 =
         0.05754   -0.00905   -0.00902    0.00909
O002  4    0.493511    0.492448    0.161639    11.00000    0.05820    0.03165 =
         0.07865   -0.00411   -0.01699   -0.00649
HKLF 4

REM  M in Pn
REM R1 =  0.0365 for    1834 Fo > 4sig(Fo)  and  0.0461 for all    2159 data
REM    226 parameters refined using      2 restraints

END

WGHT      0.0447      0.0000

REM Highest difference peak  0.121,  deepest hole -0.142,  1-sigma level  0.033
Q1    1   0.7623 -0.4979  0.1774  11.00000  0.05    0.12
Q2    1  -0.0104 -0.6165 -0.0804  11.00000  0.05    0.11
Q3    1   0.4336  0.5962  0.2018  11.00000  0.05    0.11
Q4    1   1.1954  0.2459  0.3893  11.00000  0.05    0.11
Q5    1   1.1035  0.4783  0.3684  11.00000  0.05    0.11
Q6    1   0.7243 -0.2523  0.2505  11.00000  0.05    0.10
Q7    1   0.2568  0.0624  0.0983  11.00000  0.05    0.10
Q8    1   0.0858  0.1431  0.1724  11.00000  0.05    0.10
Q9    1   0.3675  0.4123  0.2099  11.00000  0.05    0.10
Q10   1   0.1635 -0.4970 -0.0492  11.00000  0.05    0.10
Q11   1   0.7287 -0.0064  0.2453  11.00000  0.05    0.10
Q12   1   0.3147 -0.4558 -0.1502  11.00000  0.05    0.09
Q13   1   1.2730  0.2936  0.2432  11.00000  0.05    0.09
Q14   1   0.1303  0.4142  0.1874  11.00000  0.05    0.09
Q15   1   0.2347  0.5398  0.1866  11.00000  0.05    0.09
Q16   1  -0.1652 -0.5854 -0.1195  11.00000  0.05    0.09
Q17   1  -0.1075  0.5547  0.1506  11.00000  0.05    0.09
Q18   1   0.8240  0.2896  0.3225  11.00000  0.05    0.09
Q19   1   1.4053 -0.2546  0.2563  11.00000  0.05    0.09
Q20   1  -0.1075 -0.4627 -0.0787  11.00000  0.05    0.09
Q21   1   1.4057  0.2404  0.2722  11.00000  0.05    0.09
Q22   1   0.0339 -0.3893  0.0320  11.00000  0.05    0.09
Q23   1   1.1432 -0.3964  0.2123  11.00000  0.05    0.08
Q24   1   1.2979  0.1610  0.2966  11.00000  0.05    0.08
Q25   1   0.4552 -0.2010  0.2098  11.00000  0.05    0.08
;
_shelx_res_checksum                15388
_shelx_hkl_file
;
   1   0   0   -0.03    0.04
   1   0   0    0.05    0.05
  -1   0   0    0.02    0.05
   2   0   0   44.68    1.01
   2   0   0   43.00    0.98
   3   0   0    0.16    0.13
   3   0   0   -0.11    0.06
   4   0   0   20.61    0.88
   4   0   0   19.09    0.83
   5   0   0    0.07    0.22
   5   0   0    0.04    0.15
   6   0   0    3.78    0.58
   6   0   0    3.66    0.59
   7   0   0   -0.09    0.25
   7   0   0   -0.11    0.28
   8   0   0    0.81    0.42
   8   0   0    0.58    0.40
   0  -1   0  129.58    1.79
   0  -1   0  129.81    2.10
   0   1   0  131.59    1.81
   0   1   0  129.62    2.10
   1  -1   0    6.82    0.21
  -1  -1   0    6.69    0.16
   1  -1   0    7.35    0.34
  -1   1   0    6.59    0.25
   1   1   0    6.55    0.19
  -1   1   0    6.72    0.18
   2  -1   0   46.73    0.76
   2  -1   0   46.11    1.12
  -2   1   0   46.17    0.84
   2   1   0   45.63    0.92
   2   1   0   46.46    1.23
   3  -1   0   51.84    1.36
   3   1   0   49.22    1.15
   3   1   0   49.77    1.44
  -3   1   0   49.19    0.93
   4  -1   0   24.39    0.80
   4  -1   0   25.74    1.04
   4   1   0   25.11    1.09
   4   1   0   23.88    0.89
   5  -1   0   13.93    0.88
   5  -1   0   14.30    0.71
   5   1   0   16.57    0.85
   5   1   0   13.89    0.92
   6  -1   0   20.26    1.16
   6  -1   0   21.14    0.97
   6   1   0   21.89    1.10
   6   1   0   18.21    1.13
   7  -1   0   -0.18    0.22
   7  -1   0   -0.07    0.29
   7   1   0   -0.26    0.27
   7   1   0    0.41    0.33
   8  -1   0    0.73    0.39
   8   1   0    0.33    0.41
   8   1   0    0.84    0.42
   0  -2   0    0.62    0.10
   0   2   0    0.95    0.20
   0   2   0    0.55    0.11
   1  -2   0   20.02    0.63
  -1   2   0   21.75    0.62
   1   2   0   21.09    0.81
   1   2   0   20.76    0.38
   1   2   0   21.03    0.36
  -1   2   0   21.39    0.57
   2  -2   0   18.54    0.47
   2  -2   0   18.92    0.73
   2   2   0   17.96    0.44
  -2   2   0   18.20    0.37
   2   2   0   18.01    0.37
  -2   2   0   18.61    0.58
   2   2   0   18.28    0.85
   3  -2   0   22.05    0.91
   3   2   0   21.61    0.64
   3   2   0   23.19    1.06
  -3   2   0   21.81    0.64
   4  -2   0    7.66    0.35
   4  -2   0    8.67    0.79
   4   2   0    9.13    0.92
  -4   2   0    7.16    0.38
   4   2   0    7.78    0.49
   5  -2   0    1.66    0.42
   5  -2   0    1.34    0.22
   5   2   0    1.94    0.48
   5   2   0    1.49    0.32
  -5   2   0    1.40    0.21
   6  -2   0    4.51    0.70
   6   2   0    4.52    0.58
   6   2   0    5.28    0.83
   7  -2   0    1.21    0.48
   7   2   0    1.29    0.41
   7   2   0    0.70    0.41
   8  -2   0    1.02    0.47
   8   2   0    0.88    0.39
   0  -3   0    0.04    0.07
   0   3   0   -0.05    0.15
   0   3   0    0.14    0.13
   1  -3   0    3.97    0.35
   1   3   0    2.85    0.16
   1   3   0    2.53    0.41
  -1   3   0    3.13    0.36
  -1   3   0    4.09    0.38
   2  -3   0    1.37    0.29
  -2   3   0    1.54    0.26
  -2   3   0    1.35    0.17
   2   3   0    1.37    0.37
   3  -3   0   -0.08    0.05
   3  -3   0    0.20    0.23
   3   3   0    0.14    0.10
   3   3   0    0.06    0.23
  -3   3   0    0.51    0.19
   3   3   0    0.29    0.07
   4  -3   0    2.85    0.48
  -4   3   0    3.01    0.35
   4   3   0    2.12    0.52
   4   3   0    3.18    0.32
   5  -3   0   11.25    1.01
   5   3   0   10.80    1.17
  -5   3   0    9.59    0.51
   5   3   0    9.55    0.57
   6  -3   0    0.57    0.37
   6   3   0    0.57    0.30
  -6   3   0    0.43    0.17
   6   3   0    0.99    0.48
   7  -3   0   -0.02    0.37
   7   3   0    1.03    0.51
   0  -4   0    2.00    0.21
   0   4   0    2.94    0.42
   0   4   0    2.31    0.42
   1  -4   0    9.96    0.50
  -1   4   0    7.80    0.56
   1   4   0    9.51    0.89
   2  -4   0    2.60    0.38
   2   4   0    1.89    0.48
  -2   4   0    2.51    0.28
  -2   4   0    2.16    0.37
   3  -4   0    1.92    0.40
   3   4   0    1.19    0.44
  -3   4   0    1.36    0.31
   4  -4   0    5.80    0.71
  -4   4   0    5.57    0.54
   4   4   0    6.03    0.92
   5  -4   0    7.69    0.87
  -5   4   0    8.38    0.53
   5   4   0    8.36    1.11
   6  -4   0    0.95    0.45
   6   4   0    0.71    0.48
  -6   4   0    0.88    0.24
   0   5   0    1.52    0.42
   0   5   0    0.76    0.28
  -1   5   0    8.63    0.78
   1   5   0    8.77    0.80
   1   5   0   10.51    1.02
  -1   5   0    9.22    0.66
   2  -5   0    8.45    0.59
  -2   5   0    8.14    0.73
   2   5   0    9.08    1.03
   3  -5   0    1.82    0.39
   3   5   0    2.89    0.69
  -3   5   0    1.36    0.36
   4  -5   0    1.91    0.44
  -4   5   0    2.28    0.41
   4   5   0    1.31    0.59
   0   6   0    0.49    0.38
   0   6   0    0.22    0.27
  -1   6   0    4.82    0.67
   8   0  -1   -0.27    0.28
   8   0  -1    0.09    0.34
   7   0  -1    5.84    0.78
   7   0  -1    4.94    0.74
   6   0  -1   -0.12    0.20
   6   0  -1    0.01    0.24
   5   0  -1    6.42    0.66
   5   0  -1    6.47    0.66
   4   0  -1   -0.09    0.10
   4   0  -1    0.01    0.14
   3   0  -1    6.04    0.41
   3   0  -1    6.75    0.43
   2   0  -1   -0.03    0.08
  -1   0   1  113.58    1.69
   1   0  -1  114.40    1.70
   0   0   1    0.01    0.02
   0   0   1   -0.14    0.01
   0   0  -1   -0.13    0.01
   0   0  -1   -0.08    0.02
  -1   0  -1  269.26    3.70
   1   0   1  269.34    3.70
  -1   0  -1  271.76    4.00
   1   0   1  273.98    4.01
   2   0   1    0.12    0.09
   2   0   1    0.01    0.11
   3   0   1   36.70    1.04
   3   0   1   34.34    1.00
   4   0   1   -0.07    0.12
   4   0   1    0.41    0.21
   5   0   1    4.62    0.59
   5   0   1    4.62    0.56
   6   0   1   -0.25    0.24
   6   0   1   -0.17    0.21
   7   0   1    0.65    0.36
   7   0   1    0.83    0.36
   8   0   1   -0.13    0.31
   8   0   1    0.32    0.31
   8  -1  -1    0.05    0.30
   8   1  -1    0.60    0.42
   8   1  -1    1.00    0.44
   7  -1  -1    5.59    0.81
   7  -1  -1    6.65    0.74
   7   1  -1    5.99    0.78
   7   1  -1    5.42    0.85
   6  -1  -1    5.56    0.62
   6  -1  -1    5.63    0.74
   6   1  -1    5.26    0.65
   6   1  -1    5.49    0.76
   5  -1  -1    1.04    0.34
   5  -1  -1    1.04    0.27
   5   1  -1    1.35    0.39
   5   1  -1    1.30    0.34
   4  -1  -1   20.27    0.94
   4   1  -1   20.99    1.00
   4   1  -1   22.63    0.84
   3  -1  -1   39.11    1.16
  -3   1   1   40.42    0.80
   3   1  -1   41.64    1.28
   3   1  -1   38.86    1.01
   2  -1  -1   26.90    0.80
   2  -1  -1   25.79    0.50
   2   1  -1   25.57    0.87
   2   1  -1   26.00    0.64
  -2   1   1   25.00    0.55
   1  -1  -1   91.09    1.45
   1  -1  -1   93.31    1.55
   1   1  -1   91.65    1.30
   1   1  -1   93.57    1.76
  -1   1   1   90.25    1.41
  -1   1   1   89.90    1.41
   1   1  -1   92.17    1.32
   0  -1   1   26.28    0.61
   0  -1  -1   26.56    0.47
   0  -1   1   27.28    0.50
   0   1  -1   26.74    0.50
   0   1   1   26.26    0.46
   0   1   1   26.86    0.64
   0   1  -1   26.10    0.61
   1  -1   1   15.77    0.49
   1   1   1   15.38    0.30
   1   1   1   16.38    0.59
  -1   1  -1   16.27    0.41
   2  -1   1   12.29    0.31
  -2  -1  -1   12.30    0.41
   2  -1   1   12.07    0.53
  -2   1  -1   12.20    0.36
   2   1   1   11.54    0.57
   2   1   1   11.40    0.40
   3  -1   1   49.16    1.03
   3  -1   1   46.18    1.31
   3   1   1   46.43    1.39
   3   1   1   49.03    1.14
  -3   1  -1   48.01    0.90
   4  -1   1   26.11    1.06
   4  -1   1   27.64    0.84
   4   1   1   27.22    0.95
   4   1   1   27.47    1.13
   5  -1   1   22.06    0.88
   5  -1   1   22.97    1.13
   5   1   1   22.49    0.99
   5   1   1   22.18    1.15
   6  -1   1   48.25    1.49
   6  -1   1   48.38    1.78
   6   1   1   48.91    1.86
   6   1   1   48.51    1.62
   7  -1   1    0.83    0.39
   7  -1   1    0.24    0.25
   7   1   1    0.40    0.36
   7   1   1    0.03    0.31
   8  -1   1    0.27    0.36
   8   1   1    1.39    0.53
   8   1   1    0.10    0.29
   8  -2  -1   -0.08    0.32
   8   2  -1   -0.22    0.36
   8   2  -1   -0.17    0.29
   7  -2  -1    0.23    0.32
   7   2  -1    0.16    0.29
   7   2  -1    0.23    0.32
   6  -2  -1    7.70    0.87
   6  -2  -1    7.96    0.58
   6   2  -1    6.75    0.70
   6   2  -1    9.56    1.12
   5  -2  -1    0.56    0.32
   5  -2  -1    1.08    0.22
   5   2  -1    0.84    0.27
  -5   2   1    0.79    0.18
   5   2  -1    0.80    0.34
   4  -2  -1   10.00    0.85
  -4   2   1   10.09    0.43
   4   2  -1    9.78    0.54
   4   2  -1   10.25    0.95
   3  -2  -1   46.91    0.91
   3  -2  -1   46.22    1.37
  -3   2   1   47.81    1.03
   3   2  -1   48.94    1.58
   3   2  -1   48.43    1.06
   2  -2  -1    2.35    0.22
   2  -2  -1    2.30    0.31
  -2   2   1    1.97    0.13
   2   2  -1    2.31    0.37
   2   2  -1    1.85    0.13
  -2   2   1    1.99    0.23
   2   2  -1    2.07    0.18
   1  -2  -1   41.02    0.94
  -1  -2   1   38.96    0.65
  -1   2   1   40.97    0.92
   1   2  -1   39.86    1.16
   1   2  -1   39.46    0.68
  -1   2   1   39.76    0.88
   0  -2  -1   12.46    0.34
   0  -2   1   12.86    0.37
   0   2   1   13.18    0.56
   0   2  -1   13.20    0.54
   0   2   1   13.78    0.38
   1  -2   1   55.35    1.14
   1  -2   1   54.18    1.09
   1   2   1   55.22    1.42
  -1   2  -1   55.24    1.06
  -1   2  -1   52.87    1.11
   2  -2   1   39.89    1.09
   2   2   1   39.84    0.69
   2   2   1   40.90    1.30
  -2   2  -1   39.91    0.92
  -2   2  -1   39.32    0.62
   3  -2   1   27.28    1.02
   3   2   1   25.91    0.71
  -3   2  -1   27.38    0.73
   3   2   1   28.70    1.20
   4  -2   1    6.22    0.67
   4  -2   1    5.64    0.26
  -4   2  -1    5.88    0.34
   4   2   1    6.47    0.50
   4   2   1    6.19    0.76
   5  -2   1    0.77    0.18
   5  -2   1    0.71    0.32
   5   2   1    0.73    0.27
  -5   2  -1    0.65    0.15
   5   2   1    0.63    0.34
   6  -2   1    6.15    0.78
   6   2   1    5.29    0.62
   6   2   1    4.94    0.82
   7  -2   1    1.77    0.53
   7   2   1    1.31    0.54
   7   2   1    2.61    0.49
   7  -3  -1    1.76    0.53
   7   3  -1    1.95    0.62
   6  -3  -1    4.18    0.71
  -6   3   1    4.24    0.43
   6   3  -1    3.75    0.51
   6   3  -1    2.72    0.66
   5  -3  -1    2.16    0.49
  -5   3   1    2.55    0.33
   5   3  -1    2.42    0.37
   5   3  -1    3.04    0.65
   4  -3  -1    0.90    0.32
   4   3  -1    0.95    0.40
   4   3  -1    0.85    0.21
  -4   3   1    0.94    0.22
   3  -3  -1    2.65    0.43
   3   3  -1    3.60    0.27
  -3   3   1    2.50    0.16
   3   3  -1    2.41    0.51
  -3   3   1    2.82    0.35
   2  -3  -1   20.34    0.81
  -2   3   1   17.80    0.69
   2   3  -1   19.44    0.43
   2   3  -1   18.97    0.98
  -2   3   1   19.62    0.55
   2   3  -1   18.96    0.41
   1  -3  -1    2.03    0.27
  -1  -3   1    1.72    0.14
   1   3  -1    2.06    0.19
  -1   3   1    1.50    0.27
   1   3  -1    1.78    0.35
  -1   3   1    1.52    0.27
   0  -3   1    0.10    0.08
   0  -3  -1    0.19    0.09
   0   3  -1    0.05    0.13
   0   3  -1    0.13    0.16
   0   3   1    0.36    0.16
   0   3   1    0.25    0.20
   1  -3   1   38.82    0.97
  -1   3  -1   39.40    1.06
   1   3   1   39.04    1.32
  -1   3  -1   37.33    1.00
   2  -3   1    7.03    0.57
  -2   3  -1    6.78    0.46
   2   3   1    6.95    0.73
  -2   3  -1    6.02    0.27
   3  -3   1   -0.15    0.18
  -3   3  -1    0.35    0.17
   3   3   1    0.00    0.26
   4  -3   1    0.80    0.33
  -4   3  -1    1.29    0.24
   4   3   1    1.07    0.44
   4   3   1    1.24    0.21
   5  -3   1    3.93    0.64
   5   3   1    3.46    0.69
   5   3   1    4.81    0.45
  -5   3  -1    3.48    0.37
   6  -3   1   -0.29    0.28
   6   3   1    0.01    0.32
  -6   3  -1    0.02    0.11
   7  -3   1    0.32    0.41
   7   3   1   -0.12    0.30
   6  -4  -1    1.05    0.45
  -6   4   1    1.18    0.27
   6   4  -1    0.97    0.53
   5  -4  -1    4.73    0.71
   5   4  -1    3.21    0.74
  -5   4   1    3.72    0.44
   4  -4  -1    1.46    0.41
   4   4  -1    1.29    0.49
  -4   4   1    1.13    0.29
   3  -4  -1    0.52    0.27
  -3   4   1    0.70    0.24
   3   4  -1    0.34    0.32
  -3   4   1    0.54    0.11
   2  -4  -1    8.97    0.59
  -2   4   1    9.31    0.47
  -2   4   1    9.31    0.60
   2   4  -1    8.88    0.91
   1  -4  -1   10.42    0.52
  -1  -4   1   11.04    0.31
   1   4  -1   12.34    0.84
  -1   4   1   10.82    0.63
  -1   4   1   12.08    0.66
   0  -4   1    1.53    0.20
   0  -4  -1    1.54    0.17
   0   4   1    2.04    0.36
   0   4  -1    1.04    0.26
   0   4   1    1.26    0.36
   0   4  -1    2.18    0.42
   1  -4   1    5.22    0.44
  -1   4  -1    5.49    0.55
  -1   4  -1    5.99    0.53
   1   4   1    7.26    0.79
   2  -4   1    1.26    0.30
  -2   4  -1    1.82    0.35
   2   4   1    1.75    0.49
  -2   4  -1    1.59    0.24
   3  -4   1    5.39    0.60
   3   4   1    5.19    0.78
  -3   4  -1    4.84    0.52
   4  -4   1    9.08    0.86
  -4   4  -1   11.58    0.64
   4   4   1    9.63    1.09
  -5   4  -1    2.93    0.39
   5   4   1    3.01    0.72
   6  -4   1    0.99    0.43
   6   4   1    0.81    0.51
  -6   4  -1    1.03    0.26
   4  -5  -1    3.14    0.52
  -4   5   1    2.01    0.38
   4   5  -1    2.36    0.66
   3  -5  -1    3.72    0.52
   3   5  -1    4.04    0.77
  -3   5   1    3.77    0.53
   2  -5  -1    7.63    0.63
   2   5  -1    5.66    0.85
  -2   5   1    7.12    0.72
  -1   5   1   15.77    0.83
   1   5  -1   16.24    1.06
  -1   5   1   16.23    0.86
   1   5  -1   15.85    0.85
   0   5  -1    0.21    0.33
   0   5   1   -0.09    0.27
   0   5   1    0.54    0.28
   0   5  -1    0.24    0.24
   1  -5   1    3.25    0.37
  -1   5  -1    3.95    0.50
  -1   5  -1    3.40    0.49
   1   5   1    2.95    0.60
   1   5   1    4.47    0.56
   2  -5   1    0.02    0.17
   2   5   1   -0.28    0.30
  -2   5  -1    0.52    0.27
   3  -5   1    0.66    0.28
  -3   5  -1    1.04    0.31
   3   5   1    1.03    0.54
   4  -5   1    2.22    0.48
   4   5   1    0.64    0.51
  -4   5  -1    1.88    0.39
  -1   6   1    0.29    0.27
   0   6   1    0.12    0.34
   0   6  -1    0.34    0.28
   0   6   1    0.07    0.26
   8   0  -2    2.14    0.57
   8   0  -2    1.35    0.50
   7   0  -2    0.15    0.31
   7   0  -2    0.06    0.30
   6   0  -2   51.87    1.78
   6   0  -2   50.81    1.77
   5   0  -2   -0.09    0.14
   5   0  -2   -0.18    0.19
   4   0  -2   17.09    0.79
   4   0  -2   19.16    0.83
   3   0  -2    0.07    0.12
   2   0  -2   78.21    1.47
  -1   0   2    0.55    0.09
   1   0  -2    0.29    0.07
   0   0  -2  106.68    1.65
   0   0   2  112.86    1.65
   0   0   2  112.53    1.52
   0   0  -2  112.57    1.52
   1   0   2   -0.05    0.08
   1   0   2   -0.06    0.07
  -1   0  -2   -0.14    0.07
  -1   0  -2   -0.23    0.06
   2   0   2   64.45    1.28
   2   0   2   64.97    1.32
   3   0   2    0.25    0.15
   3   0   2    0.16    0.16
   4   0   2    2.25    0.36
   4   0   2    1.47    0.29
   5   0   2   -0.16    0.16
   5   0   2   -0.20    0.19
   6   0   2    4.90    0.65
   6   0   2    5.93    0.70
   7   0   2   -0.13    0.24
   7   0   2    0.04    0.25
   8   0   2    5.64    0.83
   8   0   2    5.65    0.85
   8  -1  -2    0.93    0.43
   8   1  -2    1.94    0.61
   8   1  -2    1.63    0.53
   7  -1  -2    2.02    0.45
   7  -1  -2    1.91    0.53
   7   1  -2    1.76    0.48
   7   1  -2    2.41    0.58
   6  -1  -2    8.61    0.66
   6  -1  -2    7.44    0.86
   6   1  -2    7.28    0.75
   6   1  -2    7.31    0.86
   5  -1  -2   18.17    0.81
   5  -1  -2   17.45    0.96
   5   1  -2   17.95    0.88
   5   1  -2   15.53    0.97
   4  -1  -2    3.14    0.45
   4   1  -2    3.41    0.40
   4   1  -2    4.04    0.54
   3  -1  -2   51.65    1.35
  -3   1   2   52.60    0.96
   3   1  -2   52.08    1.48
   3   1  -2   50.95    1.20
   2  -1  -2   11.57    0.52
   2  -1  -2   11.96    0.33
  -2   1   2   11.50    0.34
   2   1  -2   11.78    0.41
   2   1  -2   12.43    0.59
   1  -1  -2   12.94    0.43
   1  -1  -2   11.55    0.37
   1   1  -2   12.23    0.31
  -1   1   2   13.63    0.34
  -1   1   2   12.41    0.35
   1   1  -2   11.90    0.30
   0  -1   2  169.70    2.36
   0  -1  -2  165.98    2.29
   0   1   2  172.43    2.27
   0   1   2  169.30    2.69
   0   1  -2  167.53    2.37
   1  -1   2   21.75    0.59
  -1  -1  -2   20.96    0.40
   1   1   2   21.66    0.38
  -1   1  -2   21.76    0.49
   2  -1   2   39.17    1.00
   2  -1   2   38.66    0.65
   2   1   2   38.30    1.11
   2   1   2   37.35    0.79
  -2   1  -2   39.17    0.74
   3  -1   2   36.91    1.13
   3  -1   2   38.32    0.85
  -3   1  -2   38.11    0.77
   3   1   2   37.56    0.97
   3   1   2   39.10    1.25
   4  -1   2    3.74    0.36
   4  -1   2    3.91    0.50
   4   1   2    2.73    0.45
   4   1   2    3.00    0.38
   5  -1   2   18.01    0.78
   5  -1   2   20.19    1.06
   5   1   2   18.90    0.89
   5   1   2   15.74    0.96
   6  -1   2   34.34    1.47
   6  -1   2   31.91    1.20
   6   1   2   31.69    1.30
   6   1   2   34.31    1.56
   7  -1   2    2.15    0.45
   7  -1   2    2.11    0.53
   7   1   2    2.08    0.57
   7   1   2    1.70    0.44
   8  -1   2    0.07    0.38
   8   1   2    0.49    0.46
   8   1   2    0.47    0.37
   8  -2  -2    0.25    0.33
   8   2  -2    0.69    0.39
   8   2  -2    0.09    0.39
   7  -2  -2    0.30    0.34
   7   2  -2    0.19    0.35
   7   2  -2    0.91    0.38
   6  -2  -2    1.45    0.30
   6  -2  -2    1.62    0.47
   6   2  -2    1.96    0.43
   6   2  -2    1.11    0.44
   5  -2  -2    1.95    0.45
   5   2  -2    1.82    0.36
  -5   2   2    1.14    0.19
   5   2  -2    0.98    0.34
   4  -2  -2   14.57    0.84
   4   2  -2   14.82    0.93
   4   2  -2   15.49    0.68
  -4   2   2   15.07    0.53
   3  -2  -2   64.49    1.66
  -3   2   2   64.17    1.26
   3   2  -2   62.91    1.31
   3   2  -2   65.01    1.89
   2  -2  -2   17.24    0.70
   2   2  -2   16.53    0.46
  -2   2   2   16.34    0.55
   2   2  -2   16.90    0.81
  -2   2   2   16.53    0.43
  -1  -2   2   17.10    0.39
   1  -2  -2   17.16    0.58
   1   2  -2   17.76    0.73
  -1   2   2   16.39    0.54
   1   2  -2   17.23    0.41
  -1   2   2   17.66    0.55
   0  -2   2   12.56    0.39
   0  -2  -2   12.84    0.36
   0   2   2   13.23    0.57
   0   2  -2   12.95    0.53
   0   2   2   12.56    0.47
   0   2   2   12.79    0.34
   1  -2   2   25.88    0.72
   1   2   2   27.14    0.94
  -1   2  -2   25.83    0.62
  -1   2  -2   26.58    0.71
   2  -2   2   58.28    1.38
   2   2   2   56.05    0.86
  -2   2  -2   57.04    1.17
   2   2   2   59.68    1.64
   3  -2   2   10.05    0.63
   3   2   2    9.40    0.40
   3   2   2    9.90    0.72
  -3   2  -2    9.67    0.42
   4  -2   2   11.00    0.75
  -4   2  -2   10.09    0.44
   4   2   2   10.60    0.98
   4   2   2   11.05    0.55
   5  -2   2    7.45    0.35
   5  -2   2    7.71    0.84
   5   2   2    9.80    1.02
  -5   2  -2    8.18    0.41
   5   2   2    8.80    0.61
   6  -2   2   11.21    1.08
   6   2   2   11.20    0.86
   6   2   2    9.92    1.10
   7  -2   2    2.25    0.58
   7   2   2    1.67    0.57
   7   2   2    2.17    0.47
   7  -3  -2    0.89    0.43
   7   3  -2    0.20    0.38
   6  -3  -2    1.49    0.50
   6   3  -2    1.52    0.37
  -6   3   2    1.64    0.27
   6   3  -2    1.19    0.54
   5  -3  -2    4.51    0.67
  -5   3   2    4.15    0.40
   5   3  -2    4.17    0.48
   5   3  -2    4.43    0.76
   4  -3  -2    1.47    0.38
   4   3  -2    1.16    0.24
  -4   3   2    1.07    0.25
   4   3  -2    1.08    0.41
   3  -3  -2    2.24    0.40
   3   3  -2    1.93    0.23
  -3   3   2    2.38    0.20
  -3   3   2    2.57    0.33
   3   3  -2    2.14    0.49
   2  -3  -2    4.55    0.48
   2   3  -2    3.83    0.21
  -2   3   2    4.14    0.28
  -2   3   2    4.01    0.39
   2   3  -2    3.17    0.54
   1  -3  -2    2.40    0.28
  -1  -3   2    2.27    0.16
  -1   3   2    3.10    0.36
  -1   3   2    2.63    0.34
   1   3  -2    2.82    0.43
   0  -3   2   22.71    0.60
   0  -3  -2   22.53    0.53
   0   3   2   21.90    0.76
   0   3   2   22.99    0.90
   0   3  -2   24.03    0.87
   0   3  -2   21.68    0.76
   1  -3   2   42.85    1.04
   1   3   2   42.55    1.40
  -1   3  -2   41.21    1.05
  -1   3  -2   43.73    1.13
   2  -3   2   36.76    1.10
  -2   3  -2   37.29    0.72
   2   3   2   37.80    1.43
  -2   3  -2   37.43    1.03
   3  -3   2    6.95    0.67
  -3   3  -2    6.04    0.42
   3   3   2    5.70    0.72
   4  -3   2    1.38    0.41
   4   3   2    1.71    0.21
   4   3   2    1.48    0.48
  -4   3  -2    1.88    0.29
   5  -3   2   11.74    1.05
   5   3   2   13.04    0.59
   5   3   2   10.71    1.15
  -5   3  -2   12.16    0.57
   6  -3   2    1.77    0.53
   6   3   2    2.25    0.67
  -6   3  -2    2.17    0.31
   7  -3   2    0.65    0.45
   7   3   2    0.78    0.50
   6  -4  -2    1.59    0.52
  -6   4   2    1.95    0.34
   6   4  -2    1.91    0.66
   5  -4  -2    0.76    0.38
  -5   4   2    0.65    0.22
   5   4  -2    0.19    0.40
   4  -4  -2    1.44    0.41
   4   4  -2    1.23    0.47
  -4   4   2    1.68    0.31
   3  -4  -2    0.62    0.29
   3   4  -2    0.31    0.30
  -3   4   2    0.07    0.18
  -3   4   2    0.28    0.10
   2  -4  -2    0.92    0.29
  -2   4   2    1.33    0.31
   2   4  -2    1.31    0.44
   2   4  -2    1.25    0.13
  -2   4   2    1.21    0.23
   1  -4  -2   13.26    0.56
  -1  -4   2   12.60    0.38
  -1   4   2   13.13    0.69
  -1   4   2   11.77    0.67
   1   4  -2   13.30    0.86
   0  -4  -2    2.42    0.21
   0  -4   2    2.42    0.25
   0   4  -2    2.11    0.37
   0   4   2    2.55    0.44
   0   4   2    2.35    0.39
   0   4  -2    2.03    0.40
   1  -4   2    4.87    0.43
  -1   4  -2    5.07    0.50
   1   4   2    4.72    0.64
  -1   4  -2    5.18    0.52
   2  -4   2    6.97    0.60
  -2   4  -2    7.35    0.39
   2   4   2    8.84    0.93
  -2   4  -2    7.82    0.68
   3  -4   2    4.45    0.54
   3   4   2    4.64    0.76
  -3   4  -2    4.78    0.52
   4  -4   2   24.24    1.13
  -4   4  -2   25.63    0.94
   4   4   2   22.00    1.40
   5  -4   2    8.74    0.92
   5   4   2    9.32    1.18
  -5   4  -2   10.62    0.59
   6  -4   2    0.81    0.41
  -6   4  -2    0.72    0.23
   6   4   2    1.40    0.61
   4  -5  -2    8.93    0.87
   4   5  -2    7.53    1.09
  -4   5   2    9.56    0.65
   3  -5  -2    0.14    0.23
  -3   5   2    0.12    0.22
   3   5  -2    0.39    0.39
   2  -5  -2   10.10    0.63
  -2   5   2   11.10    0.75
   2   5  -2   11.19    1.13
  -2   5   2   10.36    0.57
   1   5  -2    9.28    0.97
   1   5  -2    7.35    0.72
  -1   5   2    8.61    0.65
   0   5   2    4.49    0.58
   0   5   2    6.10    0.70
   0   5  -2    5.20    0.68
   0   5  -2    4.15    0.55
   1  -5   2    4.95    0.44
   1   5   2    4.50    0.56
  -1   5  -2    5.20    0.57
   1   5   2    5.14    0.75
  -1   5  -2    5.31    0.62
   2  -5   2    0.94    0.28
   2   5   2    1.21    0.50
  -2   5  -2    0.54    0.28
   3  -5   2    1.16    0.32
  -3   5  -2    1.22    0.33
   3   5   2    0.13    0.43
   4  -5   2    0.34    0.28
  -4   5  -2    0.70    0.27
   4   5   2    1.02    0.52
   0   6   2    0.71    0.42
   0   6  -2    0.62    0.29
   0   6   2    0.32    0.28
   8   0  -3   -0.04    0.29
   8   0  -3   -0.25    0.23
   7   0  -3   48.88    1.87
   7   0  -3   49.13    1.89
   6   0  -3   -0.15    0.22
   6   0  -3    0.10    0.26
   5   0  -3   29.42    1.18
   5   0  -3   30.53    1.21
   4   0  -3    0.01    0.14
   3   0  -3   10.42    0.53
   2   0  -3   -0.02    0.07
   1   0  -3  313.58    4.23
   1   0  -3  306.97    4.54
   0   0   3    0.11    0.04
   0   0  -3    0.08    0.04
   0   0  -3    0.06    0.04
   0   0   3    0.03    0.04
   1   0   3  340.98    4.72
   1   0   3  355.53    4.72
  -1   0  -3  348.07    5.15
   1   0   3  349.41    5.12
   2   0   3    0.02    0.11
   2   0   3    0.14    0.12
   3   0   3  173.86    3.08
   3   0   3  171.51    2.93
   4   0   3   -0.07    0.13
   4   0   3   -0.10    0.13
   5   0   3    2.39    0.44
   5   0   3    2.04    0.40
   6   0   3   -0.27    0.24
   6   0   3    0.05    0.25
   7   0   3    1.20    0.43
   7   0   3    1.36    0.42
   8   0   3   -0.15    0.32
   8   0   3   -0.27    0.31
   8  -1  -3    0.24    0.34
   8   1  -3   -0.58    0.25
   8   1  -3    0.22    0.33
   7  -1  -3    7.06    0.89
   7  -1  -3    8.05    0.83
   7   1  -3    6.09    0.78
   7   1  -3    8.46    1.03
   6  -1  -3    4.78    0.61
   6  -1  -3    4.02    0.65
   6   1  -3    3.01    0.57
   6   1  -3    4.47    0.61
   5  -1  -3    8.09    0.78
   5   1  -3   10.06    0.69
   5   1  -3    9.07    0.89
   4  -1  -3    0.03    0.15
   4   1  -3   -0.03    0.11
   4   1  -3    0.04    0.16
   3  -1  -3   56.07    1.44
  -3   1   3   56.98    1.02
   3   1  -3   56.54    1.28
   2  -1  -3    5.66    0.37
  -2   1   3    6.59    0.26
   2   1  -3    5.78    0.30
  -2   1   3    6.84    0.26
  -1  -1   3  358.60    4.75
   1  -1  -3  359.13    4.92
  -1   1   3  353.23    5.46
  -1   1   3  348.36    4.76
   0  -1  -3  246.06    3.22
   0  -1  -3  240.31    3.24
   0  -1   3  239.77    3.33
   0   1   3  243.76    3.74
   0   1   3  238.29    3.31
   1  -1   3   28.52    0.69
  -1  -1  -3   27.34    0.52
  -1   1  -3   27.16    0.46
   1   1   3   28.02    0.82
   1   1   3   26.92    0.49
  -1   1  -3   26.56    0.57
   2  -1   3    5.97    0.19
   2  -1   3    5.55    0.38
  -2   1  -3    5.56    0.21
  -2   1  -3    5.78    0.24
   2   1   3    6.58    0.45
   2   1   3    5.97    0.29
   3  -1   3   32.14    1.03
   3  -1   3   29.90    0.72
   3   1   3   29.09    0.84
  -3   1  -3   30.13    0.66
   3   1   3   30.30    1.10
   4  -1   3    6.60    0.43
   4  -1   3    6.46    0.64
   4   1   3    7.08    0.56
   4   1   3    8.69    0.79
   5  -1   3    6.32    0.53
   5  -1   3    5.61    0.66
   5   1   3    5.08    0.56
   5   1   3    5.16    0.68
   6  -1   3    6.40    0.79
   6  -1   3    8.26    0.71
   6   1   3    6.00    0.69
   6   1   3    7.24    0.90
   7  -1   3    3.04    0.62
   7   1   3    2.24    0.60
   7   1   3    1.97    0.47
   8  -1   3    0.32    0.36
   8   1   3    0.32    0.44
   8   1   3    0.36    0.37
   8  -2  -3    1.11    0.49
   8   2  -3   -0.01    0.33
   8   2  -3    0.29    0.34
   7  -2  -3   -0.28    0.21
   7   2  -3   -0.27    0.24
   7   2  -3    0.26    0.34
   6  -2  -3    2.81    0.59
   6  -2  -3    3.86    0.47
   6   2  -3    3.40    0.69
   6   2  -3    3.70    0.55
   5  -2  -3    3.61    0.60
   5   2  -3    1.97    0.50
  -5   2   3    2.70    0.29
   5   2  -3    2.64    0.41
   4  -2  -3    6.45    0.67
   4   2  -3    6.23    0.53
  -4   2   3    5.97    0.34
   4   2  -3    5.57    0.70
   3  -2  -3    1.66    0.34
   3   2  -3    1.77    0.25
  -3   2   3    2.33    0.26
   3   2  -3    1.23    0.32
   2  -2  -3    6.67    0.45
   2   2  -3    7.50    0.31
  -2   2   3    7.34    0.30
  -2   2   3    7.81    0.38
   2   2  -3    7.28    0.56
   1  -2  -3   19.45    0.61
  -1  -2   3   19.56    0.47
   1   2  -3   19.75    0.78
  -1   2   3   18.93    0.59
  -1   2   3   18.12    0.57
   0  -2   3   12.31    0.40
   0  -2  -3   11.96    0.35
   0   2   3   10.95    0.54
   0   2   3   12.72    0.46
   0   2  -3   12.65    0.53
   0   2   3   12.42    0.32
   1  -2   3   14.38    0.53
   1   2   3   14.35    0.70
  -1   2  -3   13.67    0.43
  -1   2  -3   14.99    0.51
   2  -2   3    4.52    0.43
   2   2   3    6.19    0.61
   2   2   3    4.95    0.17
  -2   2  -3    5.11    0.33
   3  -2   3    0.49    0.22
   3   2   3    0.73    0.29
  -3   2  -3    0.84    0.17
   3   2   3    0.60    0.15
   4  -2   3   10.63    0.87
   4   2   3    8.85    0.87
  -4   2  -3    9.28    0.42
   4   2   3   10.20    0.53
   5  -2   3    6.81    0.79
  -5   2  -3    6.81    0.38
   5   2   3    6.05    0.80
   5   2   3    7.38    0.62
   6  -2   3   10.59    1.03
   6   2   3   11.67    0.77
   6   2   3   12.59    1.24
   7  -2   3    1.05    0.51
   7   2   3    0.55    0.42
   7   2   3    1.14    0.40
   7  -3  -3    1.42    0.56
   7   3  -3    2.29    0.69
   6  -3  -3    5.70    0.82
   6   3  -3    5.03    0.90
   6   3  -3    5.95    0.66
  -6   3   3    5.80    0.50
   5  -3  -3    0.77    0.35
   5   3  -3    1.72    0.35
  -5   3   3    0.75    0.19
   5   3  -3    2.38    0.59
   4  -3  -3    0.66    0.31
   4   3  -3    1.59    0.29
  -4   3   3    1.60    0.27
   4   3  -3    0.94    0.38
   3  -3  -3    1.16    0.33
  -3   3   3    1.11    0.16
  -3   3   3    1.41    0.26
   3   3  -3    1.09    0.19
   3   3  -3    0.89    0.36
   2  -3  -3   20.14    0.82
   2   3  -3   21.55    1.06
  -2   3   3   20.45    0.74
   2   3  -3   19.82    0.54
  -2   3   3   20.57    0.62
  -1  -3   3   10.87    0.36
   1  -3  -3   10.84    0.50
  -1   3   3   11.26    0.55
  -1   3   3   11.19    0.55
   1   3  -3   11.24    0.69
   0  -3  -3    9.69    0.35
   0  -3   3    9.57    0.40
   0   3  -3    9.45    0.50
   0   3   3   10.94    0.54
   0   3   3   10.86    0.35
   0   3  -3    9.24    0.56
   0   3   3    9.88    0.61
   1  -3   3   30.59    0.87
  -1   3  -3   29.53    0.85
   1   3   3   31.74    1.19
  -1   3  -3   28.79    0.90
   2  -3   3   16.54    0.73
  -2   3  -3   17.36    0.67
  -2   3  -3   15.40    0.38
   2   3   3   16.22    0.97
   3  -3   3    0.23    0.23
   3   3   3    0.42    0.31
  -3   3  -3    0.48    0.18
   4  -3   3    3.33    0.56
   4   3   3    2.88    0.24
   4   3   3    2.79    0.59
  -4   3  -3    2.18    0.30
   5  -3   3    1.47    0.44
   5   3   3    1.42    0.50
   5   3   3    1.64    0.27
  -5   3  -3    1.97    0.30
   6  -3   3    0.69    0.38
  -6   3  -3    0.47    0.17
   6   3   3    0.01    0.35
   7  -3   3    0.46    0.40
   7   3   3    0.15    0.48
   6  -4  -3    2.17    0.54
  -6   4   3    2.30    0.35
   6   4  -3    3.08    0.77
   5  -4  -3    1.03    0.37
   5   4  -3    1.12    0.52
  -5   4   3    1.68    0.32
   4  -4  -3    1.50    0.40
   4   4  -3    1.69    0.56
  -4   4   3    1.27    0.28
   3  -4  -3    1.52    0.38
   3   4  -3    2.38    0.55
  -3   4   3    1.88    0.22
  -3   4   3    1.55    0.32
   2  -4  -3   10.34    0.66
  -2   4   3   10.15    0.53
   2   4  -3    9.98    0.37
   2   4  -3   10.83    1.02
  -2   4   3   10.69    0.63
   1  -4  -3    3.74    0.37
  -1  -4   3    3.50    0.24
  -1   4   3    3.43    0.44
  -1   4   3    4.01    0.48
   1   4  -3    3.67    0.55
   0  -4  -3    3.10    0.21
   0  -4   3    3.82    0.32
   0   4  -3    3.62    0.50
   0   4   3    3.02    0.42
   0   4  -3    3.61    0.47
   0   4   3    3.79    0.54
   1  -4   3    8.47    0.50
  -1   4  -3    7.98    0.56
  -1   4  -3    8.72    0.57
   1   4   3    8.44    0.84
   2  -4   3    0.04    0.17
   2   4   3    0.35    0.32
  -2   4  -3    0.01    0.14
  -2   4  -3    0.29    0.22
   3  -4   3    9.61    0.78
  -3   4  -3    7.79    0.55
   3   4   3    6.03    0.85
   4  -4   3    5.86    0.69
   4   4   3    5.08    0.86
  -4   4  -3    6.26    0.57
   5  -4   3    3.59    0.62
  -5   4  -3    2.78    0.38
   5   4   3    3.16    0.76
   6  -4   3    1.34    0.45
   6   4   3    0.87    0.55
  -6   4  -3    1.15    0.26
   4  -5  -3    6.68    0.77
  -4   5   3    9.43    0.80
   4   5  -3    7.72    1.12
   3  -5  -3    1.50    0.36
  -3   5   3    1.16    0.34
   3   5  -3    2.88    0.66
   2  -5  -3   17.02    0.78
  -2   5   3   17.47    0.74
  -2   5   3   17.51    0.92
   2   5  -3   17.86    1.18
   1   5  -3    0.45    0.36
  -1   5   3    1.12    0.31
  -1   5   3    0.90    0.32
   1   5  -3    0.50    0.26
   0   5   3    3.35    0.55
   0   5  -3    4.02    0.61
   0   5  -3    3.15    0.49
   0   5   3    3.74    0.54
   1  -5   3    0.42    0.19
  -1   5  -3    0.29    0.24
  -1   5  -3    0.73    0.31
   1   5   3   -0.13    0.20
   1   5   3    0.56    0.36
   2  -5   3    2.75    0.40
   2   5   3    2.84    0.64
  -2   5  -3    3.11    0.51
   3  -5   3    0.34    0.24
   3   5   3   -0.25    0.40
  -3   5  -3    0.36    0.23
   4  -5   3    2.47    0.51
   4   5   3    2.95    0.77
  -4   5  -3    3.39    0.50
   8   0  -4    2.14    0.58
   8   0  -4    2.52    0.60
   7   0  -4   -0.11    0.29
   7   0  -4    0.00    0.25
   6   0  -4   65.41    2.01
   6   0  -4   68.92    2.11
   5   0  -4   -0.03    0.19
   4   0  -4   29.20    1.05
   3   0  -4    0.02    0.10
   1   0  -4    1.27    0.14
   0   0   4   66.01    1.11
   0   0  -4   65.61    1.05
   0   0   4   63.87    1.04
   1   0   4   -0.05    0.11
   1   0   4   -0.10    0.03
   1   0   4   -0.09    0.09
   2   0   4  156.78    2.66
   2   0   4  155.77    2.49
   3   0   4    0.42    0.18
   3   0   4    0.59    0.21
   4   0   4    3.70    0.45
   4   0   4    3.84    0.46
   5   0   4   -0.19    0.20
   5   0   4   -0.08    0.24
   6   0   4    1.21    0.38
   6   0   4    1.62    0.42
   7   0   4   -0.16    0.28
   7   0   4   -0.05    0.32
   8   0   4    2.19    0.59
   8   0   4    2.08    0.59
   8  -1  -4    1.57    0.54
   8  -1  -4    1.35    0.48
   8   1  -4    2.42    0.64
   8   1  -4    1.60    0.51
   7  -1  -4    2.49    0.51
   7  -1  -4    2.11    0.54
   7   1  -4    4.25    0.71
   7   1  -4    3.17    0.70
   6  -1  -4    2.58    0.53
   6   1  -4    2.90    0.49
   6   1  -4    3.12    0.60
   5  -1  -4    2.02    0.40
   5   1  -4    1.73    0.42
   5   1  -4    2.26    0.41
   4  -1  -4    3.57    0.47
   4   1  -4    3.63    0.45
   3  -1  -4   18.94    0.77
  -3   1   4   19.40    0.49
   3   1  -4   18.96    0.68
   2  -1  -4    8.57    0.44
  -2   1   4    7.88    0.28
  -2   1   4    8.44    0.32
   2   1  -4    7.99    0.35
   1  -1  -4  826.72   11.33
  -1  -1   4  821.03   11.15
  -1   1   4  772.75   12.03
  -1   1   4  799.36   10.91
   0  -1   4  400.11    5.40
   0  -1  -4  401.01    5.38
   0  -1  -4  406.35    5.47
   0   1   4  399.81    5.53
   0   1   4  396.24    5.97
   1  -1   4    2.65    0.25
   1  -1   4    2.88    0.13
  -1  -1  -4    2.59    0.17
   1   1   4    2.79    0.15
  -1   1  -4    2.53    0.13
  -1   1  -4    2.41    0.17
   1   1   4    3.04    0.32
   2  -1   4   27.42    0.51
   2  -1   4   27.51    0.82
   2   1   4   26.70    0.64
  -2   1  -4   27.76    0.58
  -2   1  -4   26.68    0.59
   2   1   4   27.34    0.93
   3  -1   4   22.07    0.87
   3  -1   4   22.01    0.58
   3   1   4   21.79    0.94
  -3   1  -4   21.44    0.52
   3   1   4   21.95    0.70
  -3   1  -4   21.19    0.60
   4  -1   4    5.04    0.40
   4  -1   4    3.59    0.49
   4   1   4    5.63    0.65
   4   1   4    4.95    0.47
   5  -1   4    4.84    0.49
   5  -1   4    4.53    0.62
   5   1   4    4.75    0.66
   5   1   4    3.90    0.51
   6  -1   4   -0.28    0.29
   6  -1   4   -0.33    0.22
   6   1   4    0.41    0.36
   6   1   4   -0.22    0.24
   7  -1   4    2.51    0.60
   7   1   4    2.26    0.49
   8  -1   4    1.30    0.51
   8   1   4    1.95    0.51
   8   1   4    1.19    0.57
   8  -2  -4    1.63    0.60
   8   2  -4    0.83    0.45
   8   2  -4    1.48    0.47
   7  -2  -4    0.82    0.43
   7   2  -4    0.86    0.46
   7   2  -4    1.95    0.48
   6  -2  -4    0.60    0.34
   6   2  -4    0.83    0.40
   6   2  -4    0.84    0.31
   5  -2  -4    2.16    0.47
  -5   2   4    2.04    0.25
   5   2  -4    1.92    0.46
   5   2  -4    2.57    0.42
   4  -2  -4   13.25    0.82
  -4   2   4   13.98    0.51
   4   2  -4   12.21    0.86
   4   2  -4   13.63    0.66
   3  -2  -4   18.34    0.81
  -3   2   4   18.20    0.57
   3   2  -4   16.73    0.92
   3   2  -4   15.55    0.59
  -3   2   4   16.52    0.51
   2  -2  -4    7.40    0.47
  -2   2   4    6.61    0.31
  -2   2   4    7.11    0.36
   2   2  -4    6.70    0.63
   2   2  -4    6.13    0.30
   1  -2  -4   15.15    0.54
  -1  -2   4   16.34    0.45
   1   2  -4   16.75    0.72
  -1   2   4   15.57    0.55
  -1   2   4   16.23    0.53
   0  -2  -4    4.84    0.24
   0  -2   4    5.07    0.28
   0   2   4    5.15    0.20
   0   2   4    4.86    0.44
   0   2   4    5.34    0.31
   0   2  -4    4.81    0.34
  -1  -2  -4   13.86    0.28
   1  -2   4   14.59    0.55
  -1   2  -4   13.50    0.44
   1   2   4   13.78    0.69
  -1   2  -4   14.49    0.51
  -2  -2  -4   18.75    0.44
   2  -2   4   18.66    0.73
   2   2   4   18.59    0.38
   2   2   4   20.06    0.92
  -2   2  -4   18.19    0.57
   3  -2   4    2.41    0.38
   3   2   4    1.74    0.40
  -3   2  -4    2.13    0.24
   3   2   4    2.51    0.23
   4  -2   4    5.54    0.63
  -4   2  -4    5.64    0.33
   4   2   4    5.16    0.67
   4   2   4    5.38    0.43
   5  -2   4   20.03    1.11
  -5   2  -4   19.17    0.64
   5   2   4   20.47    1.25
   5   2   4   21.55    0.85
   6  -2   4    3.96    0.67
   6   2   4    4.78    0.56
   6   2   4    3.32    0.70
   7  -2   4    3.56    0.69
   7   2   4    3.27    0.75
   7   2   4    2.89    0.49
   7  -3  -4    2.69    0.66
   7   3  -4    1.67    0.63
   6  -3  -4    1.51    0.50
  -6   3   4    0.77    0.21
   6   3  -4    0.97    0.33
   6   3  -4    1.92    0.60
   5  -3  -4    0.12    0.27
   5   3  -4    0.59    0.24
   5   3  -4    0.42    0.32
  -5   3   4    0.50    0.17
   4  -3  -4    2.36    0.48
  -4   3   4    2.33    0.30
   4   3  -4    2.30    0.33
   4   3  -4    2.65    0.58
   3  -3  -4    1.19    0.32
   3   3  -4    1.59    0.23
  -3   3   4    1.26    0.24
  -3   3   4    1.44    0.19
   3   3  -4    1.41    0.42
   2  -3  -4    0.63    0.23
   2   3  -4    0.41    0.11
  -2   3   4    0.33    0.18
   2   3  -4    0.55    0.27
  -2   3   4    0.64    0.17
  -1  -3   4    1.82    0.19
   1  -3  -4    2.10    0.28
  -1   3   4    2.04    0.32
   1   3  -4    1.63    0.34
  -1   3   4    2.08    0.32
   0  -3  -4    1.55    0.18
   0  -3   4    1.62    0.21
   0   3  -4    1.80    0.30
   0   3   4    1.86    0.34
   0   3   4    1.45    0.26
   0   3  -4    1.56    0.28
   1  -3   4    5.17    0.43
  -1   3  -4    4.35    0.38
   1   3   4    5.22    0.60
  -1   3  -4    5.65    0.49
   2  -3   4    1.98    0.33
   2   3   4    1.52    0.40
  -2   3  -4    2.06    0.11
  -2   3  -4    2.61    0.35
   3  -3   4    9.72    0.78
  -3   3  -4    9.59    0.53
   3   3   4    8.65    0.90
   4  -3   4    1.33    0.39
   4   3   4    1.69    0.19
   4   3   4    2.14    0.56
  -4   3  -4    1.62    0.28
   5  -3   4    4.39    0.66
   5   3   4    6.15    0.89
  -5   3  -4    5.84    0.41
   6  -3   4    2.04    0.54
   6   3   4    1.95    0.61
  -6   3  -4    1.95    0.29
   7  -3   4    0.13    0.37
   7   3   4    0.08    0.41
   6  -4  -4    0.74    0.41
  -6   4   4    0.30    0.17
   6   4  -4    0.42    0.51
   5  -4  -4    3.52    0.65
  -5   4   4    4.24    0.47
   5   4  -4    2.85    0.69
   4  -4  -4    0.80    0.33
   4   4  -4    0.38    0.32
  -4   4   4    0.81    0.25
   3  -4  -4    4.36    0.58
   3   4  -4    2.93    0.62
  -3   4   4    4.01    0.34
   3   4  -4    4.02    0.34
  -3   4   4    3.36    0.43
   2  -4  -4   30.19    1.06
  -2   4   4   32.63    1.10
   2   4  -4   33.74    1.50
   2   4  -4   32.58    0.77
  -2   4   4   31.10    0.94
   1  -4  -4    2.14    0.29
  -1  -4   4    2.23    0.24
  -1   4   4    1.99    0.38
  -1   4   4    3.08    0.43
   1   4  -4    1.83    0.43
   0  -4   4    1.01    0.20
   0  -4  -4    1.16    0.14
   0   4  -4    0.93    0.26
   0   4  -4    0.93    0.29
   0   4   4    1.27    0.31
   0   4   4    0.96    0.35
   1  -4   4    2.69    0.35
   1   4   4    2.51    0.37
  -1   4  -4    2.94    0.40
  -1   4  -4    2.88    0.42
   1   4   4    2.26    0.49
   2  -4   4    0.77    0.25
  -2   4  -4    0.93    0.19
  -2   4  -4    0.74    0.26
   2   4   4    0.83    0.42
   3  -4   4    3.55    0.51
   3   4   4    3.88    0.72
  -3   4  -4    3.79    0.46
   4  -4   4    4.77    0.63
   4   4   4    5.10    0.86
  -4   4  -4    5.42    0.51
   5  -4   4    0.29    0.30
  -5   4  -4    0.35    0.19
   5   4   4   -0.16    0.40
   6  -4   4   -0.32    0.28
   6   4   4    0.18    0.48
  -6   4  -4    0.30    0.17
   4  -5  -4    4.28    0.63
   4   5  -4    4.25    0.86
  -4   5   4    6.29    0.65
   3  -5  -4    0.18    0.26
  -3   5   4    0.53    0.27
   3   5  -4    0.73    0.40
   2   5  -4    9.93    1.05
  -2   5   4   10.99    0.75
  -2   5   4   10.07    0.59
  -1   5   4    3.52    0.52
  -1   5   4    4.33    0.55
   1   5  -4    3.40    0.59
   1   5  -4    3.49    0.51
   0   5  -4    5.82    0.64
   0   5   4    4.90    0.58
   0   5   4    5.29    0.68
   0   5  -4    4.92    0.66
   1  -5   4    0.18    0.15
   1   5   4    0.18    0.23
   1   5   4    0.28    0.33
  -1   5  -4    0.38    0.22
   2  -5   4    2.62    0.41
   2   5   4    1.56    0.54
  -2   5  -4    1.74    0.40
   3  -5   4    0.49    0.28
  -3   5  -4    0.14    0.21
   3   5   4   -0.14    0.40
   4  -5   4    2.85    0.52
   4   5   4    1.91    0.70
  -4   5  -4    2.40    0.41
   8   0  -5   -0.03    0.32
   8   0  -5    0.09    0.28
   7   0  -5    8.73    0.98
   7   0  -5    7.17    0.89
   6   0  -5    0.05    0.21
   6   0  -5   -0.01    0.21
   5   0  -5    7.49    0.72
   4   0  -5    0.03    0.14
   3   0  -5   15.57    0.66
   2   0  -5    0.02    0.09
  -1   0   5  991.11   14.79
   1   0  -5 1000.00   13.63
   0   0   5    0.06    0.07
   0   0   5    0.04    0.07
   1   0   5    3.23    0.11
   1   0   5    3.37    0.27
   1   0   5    3.69    0.28
   2   0   5    0.47    0.16
   2   0   5    0.64    0.15
   3   0   5  284.07    4.69
   3   0   5  287.56    4.40
   4   0   5    0.06    0.17
   4   0   5   -0.08    0.18
   5   0   5    1.20    0.35
   5   0   5    1.42    0.38
   6   0   5   -0.01    0.31
   6   0   5   -0.09    0.26
   7   0   5    0.77    0.37
   7   0   5    1.36    0.49
   8   0   5    0.40    0.42
   8   0   5    0.12    0.32
   8  -1  -5    0.18    0.25
   8  -1  -5    0.10    0.35
   8   1  -5    0.48    0.40
   8   1  -5    0.04    0.32
   7  -1  -5    0.71    0.44
   7  -1  -5    1.03    0.36
   7   1  -5    1.70    0.53
   7   1  -5    0.41    0.33
   6  -1  -5    0.63    0.35
   6   1  -5    1.18    0.35
   6   1  -5    0.83    0.34
   5  -1  -5    2.22    0.44
   5   1  -5    2.23    0.46
   5   1  -5    2.64    0.44
   4  -1  -5    7.69    0.68
   4   1  -5    7.48    0.53
   3  -1  -5   41.58    1.21
   3   1  -5   41.51    1.07
  -3   1   5   41.80    0.81
   2  -1  -5   13.51    0.56
  -2   1   5   13.73    0.37
  -2   1   5   13.30    0.44
   2   1  -5   13.33    0.48
  -1  -1   5  191.52    2.79
   1  -1  -5  193.75    2.88
  -1   1   5  190.90    3.01
  -1   1   5  192.26    2.68
   0  -1   5  470.77    6.52
   0  -1  -5  502.82    6.54
   0   1   5  480.30    6.58
   0   1   5  488.36    7.20
   1  -1   5    8.74    0.26
   1  -1   5    8.25    0.39
   1   1   5    8.35    0.27
   1   1   5    8.91    0.47
  -1   1  -5    8.84    0.27
  -1   1  -5    8.55    0.29
   2  -1   5    3.69    0.37
   2  -1   5    3.94    0.18
  -2   1  -5    4.20    0.21
   2   1   5    3.46    0.41
   2   1   5    3.95    0.26
  -2   1  -5    3.49    0.23
   3  -1   5   20.92    0.56
   3  -1   5   22.52    0.86
   3   1   5   21.40    0.69
  -3   1  -5   20.80    0.52
   3   1   5   21.19    0.94
   4  -1   5    0.36    0.17
   4  -1   5    0.34    0.21
   4   1   5    0.27    0.17
   4   1   5    0.08    0.26
   5  -1   5    6.53    0.54
   5  -1   5    6.05    0.68
   5   1   5    7.62    0.84
   5   1   5    6.22    0.61
   6  -1   5    4.04    0.63
   6  -1   5    4.18    0.52
   6   1   5    4.86    0.62
   6   1   5    3.75    0.67
   7  -1   5    3.24    0.66
   7   1   5    3.21    0.57
   7   1   5    1.65    0.54
   8  -1   5    2.13    0.57
   8   1   5    0.68    0.52
   8   1   5    1.79    0.50
   8  -2  -5    1.07    0.53
   8   2  -5    0.95    0.44
   7  -2  -5    0.54    0.38
   7   2  -5    0.77    0.47
   7   2  -5    0.87    0.37
   6  -2  -5    1.15    0.42
   6   2  -5    0.59    0.27
   6   2  -5    0.52    0.32
   5  -2  -5    4.55    0.64
   5   2  -5    3.64    0.63
   5   2  -5    6.04    0.62
  -5   2   5    4.73    0.32
   4  -2  -5    8.68    0.76
   4   2  -5    9.68    0.57
  -4   2   5   10.15    0.43
   4   2  -5    7.52    0.81
   3  -2  -5   37.58    1.23
  -3   2   5   37.81    0.90
  -3   2   5   40.85    0.90
   3   2  -5   38.11    1.41
   3   2  -5   37.45    0.99
   2  -2  -5    1.10    0.24
   2   2  -5    2.47    0.23
  -2   2   5    1.74    0.23
  -2   2   5    1.50    0.19
   1  -2  -5   45.05    1.04
  -1  -2   5   43.05    0.89
  -1   2   5   44.09    0.96
  -1   2   5   45.43    1.04
   0  -2  -5   53.50    1.00
   0  -2   5   52.35    1.07
   0   2   5   53.33    1.09
   0   2   5   54.60    1.32
  -1  -2  -5   30.88    0.56
  -1  -2  -5   31.51    0.56
   1  -2   5   31.45    0.86
  -1   2  -5   29.57    0.77
   1   2   5   30.07    1.05
   2  -2   5    5.44    0.47
  -2  -2  -5    5.13    0.26
   2   2   5    5.47    0.20
  -2   2  -5    5.68    0.33
   2   2   5    4.81    0.55
   3   2   5    5.28    0.29
   3   2   5    3.67    0.57
  -3   2  -5    4.44    0.30
   4  -2   5    3.83    0.53
  -4   2  -5    2.78    0.28
   4   2   5    3.52    0.35
   4   2   5    2.96    0.55
   5  -2   5   50.28    1.73
  -5   2  -5   53.28    1.16
   5   2   5   52.70    2.03
   5   2   5   52.53    1.36
   6  -2   5    4.31    0.69
   6   2   5    3.81    0.73
   6   2   5    4.96    0.55
   7  -2   5    0.96    0.44
   7   2   5    0.31    0.44
   7   2   5    0.39    0.27
   7  -3  -5    1.35    0.51
   7   3  -5    1.82    0.64
   7   3  -5    1.99    0.49
   6  -3  -5    5.32    0.82
   6   3  -5    5.58    0.66
   6   3  -5    7.12    1.04
  -6   3   5    5.86    0.42
   5  -3  -5   12.21    1.08
   5   3  -5   14.48    1.36
  -5   3   5   13.34    0.59
   5   3  -5   12.31    0.72
   4  -3  -5    2.45    0.48
   4   3  -5    1.15    0.25
  -4   3   5    1.92    0.29
   4   3  -5    1.11    0.42
   3  -3  -5    1.15    0.33
   3   3  -5    0.91    0.33
  -3   3   5    1.18    0.19
  -3   3   5    1.18    0.24
   3   3  -5    0.87    0.18
   2  -3  -5    3.79    0.45
  -2   3   5    3.46    0.34
  -2   3   5    4.06    0.42
   2   3  -5    3.99    0.27
   2   3  -5    3.36    0.53
  -1  -3   5    0.62    0.14
   1  -3  -5    0.85    0.19
  -1   3   5    0.60    0.20
   1   3  -5    0.35    0.20
  -1   3   5    0.63    0.22
   0  -3   5    4.40    0.31
   0  -3  -5    4.07    0.26
   0   3  -5    4.53    0.47
   0   3   5    4.50    0.41
   0   3   5    4.48    0.50
   0   3  -5    4.00    0.40
   1  -3   5   15.60    0.65
  -1   3  -5   15.56    0.61
   1   3   5   15.50    0.86
  -1   3  -5   15.26    0.64
   2  -3   5    7.64    0.54
  -2   3  -5    8.37    0.48
   2   3   5    8.65    0.83
   3  -3   5    5.65    0.62
   3   3   5    4.01    0.64
  -3   3  -5    4.20    0.41
   4  -3   5   17.83    0.99
   4   3   5   15.36    1.11
  -4   3  -5   16.29    0.65
   4   3   5   15.95    0.45
   5  -3   5    0.55    0.32
   5   3   5    0.46    0.44
  -5   3  -5    1.06    0.21
   6  -3   5   -0.28    0.22
   6   3   5   -0.58    0.36
  -6   3  -5    0.26    0.13
   6  -4  -5    1.05    0.48
  -6   4   5    1.54    0.30
   6   4  -5    1.91    0.64
   5  -4  -5    0.69    0.36
  -5   4   5    0.25    0.17
   5   4  -5   -0.24    0.29
   4  -4  -5    0.27    0.27
  -4   4   5    0.14    0.18
   4   4  -5    0.05    0.27
   3  -4  -5    5.65    0.65
   3   4  -5    4.94    0.77
  -3   4   5    5.93    0.37
   3   4  -5    5.37    0.42
  -3   4   5    7.09    0.63
   2  -4  -5   30.91    1.08
  -2   4   5   33.75    1.11
   2   4  -5   34.77    1.53
   2   4  -5   32.91    0.82
  -2   4   5   32.05    0.98
  -1  -4   5    8.99    0.41
   1  -4  -5    8.55    0.49
  -1   4   5    9.60    0.66
   1   4  -5    9.64    0.89
  -1   4   5    9.00    0.61
   0  -4  -5    1.37    0.16
   0  -4   5    1.08    0.21
   0   4  -5    0.46    0.25
   0   4   5    1.14    0.31
   0   4  -5    0.77    0.27
   0   4   5    0.60    0.30
   1  -4   5   10.26    0.56
  -1   4  -5    9.58    0.60
  -1   4  -5    8.59    0.56
   1   4   5    9.77    0.89
   1   4   5    8.62    0.57
   2  -4   5    0.44    0.22
  -2   4  -5    0.43    0.23
   2   4   5    1.02    0.44
   3  -4   5    0.74    0.30
   3   4   5    0.74    0.45
  -3   4  -5    0.93    0.28
   4  -4   5   15.67    0.93
  -4   4  -5   14.33    0.71
   4   4   5   11.95    1.24
   5  -4   5    0.73    0.38
  -5   4  -5    0.80    0.23
   5   4   5    1.04    0.58
   4  -5  -5   -0.04    0.25
  -4   5   5    0.29    0.22
   4   5  -5    0.67    0.42
   3  -5  -5    0.18    0.24
   3   5  -5    0.08    0.33
  -3   5   5    0.82    0.29
  -2   5   5    1.38    0.30
   2   5  -5    0.44    0.39
  -2   5   5    0.66    0.27
  -1   5   5    4.23    0.55
  -1   5   5    4.48    0.57
   1   5  -5    4.19    0.68
   1   5  -5    4.58    0.56
   0   5   5    1.33    0.43
   0   5  -5    2.59    0.52
   0   5  -5    1.93    0.41
   0   5   5    2.39    0.44
   1  -5   5    4.32    0.45
   1   5   5    2.96    0.46
   1   5   5    3.07    0.60
  -1   5  -5    2.69    0.46
   2  -5   5    1.84    0.35
   2   5   5    1.56    0.50
  -2   5  -5    1.27    0.34
   3  -5   5    0.93    0.31
   3   5   5    0.97    0.51
  -3   5  -5    1.23    0.35
   4  -5   5   -0.29    0.22
   4   5   5   -0.63    0.39
  -4   5  -5    0.31    0.23
   8   0  -6    1.52    0.53
   8   0  -6    2.07    0.54
   7   0  -6   -0.17    0.23
   7   0  -6    0.16    0.24
   6   0  -6   56.97    1.90
   5   0  -6    0.02    0.18
   4   0  -6   24.40    0.96
   3   0  -6    0.04    0.11
   1   0  -6    0.51    0.11
  -1   0   6    0.51    0.11
   0   0   6   26.94    0.63
   0   0   6   26.48    0.61
   1   0   6    0.07    0.08
   1   0   6   -0.01    0.03
   1   0   6    0.00    0.10
   2   0   6  196.88    3.04
   2   0   6  192.38    3.21
   3   0   6    0.07    0.16
   3   0   6    0.05    0.17
   4   0   6    6.60    0.59
   4   0   6    7.23    0.64
   5   0   6   -0.02    0.26
   5   0   6   -0.18    0.20
   6   0   6    2.54    0.50
   6   0   6    1.95    0.47
   7   0   6   -0.12    0.32
   7   0   6   -0.17    0.24
   8   0   6    2.22    0.54
   8  -1  -6    2.45    0.62
   8  -1  -6    2.31    0.56
   8   1  -6    2.62    0.61
   8   1  -6    1.62    0.56
   7  -1  -6    8.92    1.01
   7   1  -6    7.79    0.90
   7   1  -6    8.79    1.06
   6  -1  -6    3.00    0.55
   6   1  -6    3.93    0.64
   6   1  -6    2.41    0.48
   5  -1  -6    3.15    0.51
   5   1  -6    1.48    0.35
   4  -1  -6   27.65    1.09
   4   1  -6   29.22    1.02
   3  -1  -6   55.14    1.46
   3   1  -6   58.72    1.35
   2  -1  -6    7.46    0.43
  -2   1   6    7.12    0.26
  -2   1   6    6.98    0.33
   2   1  -6    7.00    0.35
  -1  -1   6    7.68    0.33
   1  -1  -6    8.04    0.36
  -1   1   6    7.54    0.34
  -1   1   6    7.98    0.26
   0  -1  -6  173.78    2.51
   0  -1   6  172.29    2.63
   0   1   6  176.87    2.53
   0   1   6  172.23    2.43
   0   1   6  175.12    2.88
   1  -1   6    0.70    0.10
   1  -1   6    0.56    0.14
   1   1   6    0.57    0.10
  -1   1  -6    0.61    0.10
   1   1   6    0.58    0.20
   2  -1   6    6.13    0.47
   2  -1   6    5.75    0.23
   2   1   6    5.25    0.50
   2   1   6    5.94    0.32
  -2   1  -6    5.50    0.23
   3  -1   6   14.03    0.45
   3  -1   6   13.81    0.69
   3   1   6   14.58    0.79
  -3   1  -6   14.44    0.41
   3   1   6   13.19    0.55
   4  -1   6    1.38    0.33
   4  -1   6    2.03    0.27
   4   1   6    1.42    0.28
   4   1   6    1.79    0.41
   5  -1   6    7.58    0.56
   5  -1   6    6.78    0.73
   5   1   6    7.64    0.82
   5   1   6    7.57    0.65
   6  -1   6    2.81    0.43
   6  -1   6    3.18    0.59
   6   1   6    2.18    0.42
   6   1   6    1.95    0.52
   7  -1   6    0.15    0.30
   7   1   6    0.07    0.37
   7   1   6    0.45    0.30
   7  -2  -6    0.50    0.41
   7   2  -6    0.74    0.35
   7   2  -6    0.54    0.38
   6  -2  -6    0.01    0.27
   6   2  -6    0.34    0.24
   6   2  -6    0.59    0.32
   5  -2  -6    2.08    0.47
   5   2  -6    2.52    0.52
   4  -2  -6    0.27    0.20
  -4   2   6    0.36    0.13
   4   2  -6    0.65    0.31
   4   2  -6    0.14    0.14
   3  -2  -6    6.23    0.60
  -3   2   6    5.31    0.31
   3   2  -6    5.47    0.38
  -3   2   6    5.33    0.32
   2  -2  -6    5.56    0.50
  -2   2   6    6.02    0.33
  -2   2   6    5.02    0.31
   2   2  -6    5.19    0.31
  -1  -2   6   28.67    0.72
   1  -2  -6   29.13    0.82
  -1   2   6   29.33    0.74
  -1   2   6   29.21    0.83
   0  -2  -6   71.98    1.28
   0  -2   6   73.67    1.39
   0   2   6   74.10    1.64
   0   2   6   72.08    1.35
  -1  -2  -6   22.37    0.50
  -1  -2  -6   22.69    0.48
   1  -2   6   21.69    0.73
   1   2   6   21.69    0.90
  -1   2  -6   21.85    0.64
   2  -2   6    3.77    0.40
   2   2   6    3.06    0.46
  -2   2  -6    3.20    0.19
  -2   2  -6    3.53    0.31
   2   2   6    2.96    0.17
   3  -2   6    0.44    0.21
   3   2   6    0.87    0.16
   3   2   6    0.30    0.27
  -3   2  -6    0.48    0.14
   4  -2   6   11.52    0.76
   4   2   6   12.50    0.55
  -4   2  -6   12.32    0.48
   4   2   6   13.56    1.00
   5  -2   6   34.43    1.43
   5   2   6   37.33    1.12
   5   2   6   36.72    1.70
  -5   2  -6   37.27    0.92
   6  -2   6    9.65    0.96
   6   2   6    9.56    0.76
   6   2   6   11.31    1.18
   7  -2   6    1.33    0.48
   7   2   6    0.01    0.41
   7   2   6    0.65    0.31
   7  -3  -6    0.17    0.32
   7   3  -6    0.71    0.45
   7   3  -6    0.95    0.37
   6  -3  -6    0.36    0.33
   6   3  -6   -0.09    0.23
  -6   3   6    0.23    0.14
   6   3  -6    0.31    0.25
   5  -3  -6    0.69    0.34
  -5   3   6    0.67    0.18
   5   3  -6    0.97    0.31
   5   3  -6    1.15    0.48
   4  -3  -6    4.12    0.59
  -4   3   6    3.48    0.37
   4   3  -6    2.55    0.53
   4   3  -6    3.51    0.42
   3  -3  -6    4.05    0.53
  -3   3   6    3.60    0.37
  -3   3   6    3.83    0.30
   3   3  -6    4.07    0.39
   3   3  -6    4.87    0.70
   2  -3  -6    6.53    0.59
  -2   3   6    5.51    0.39
  -2   3   6    5.78    0.40
   2   3  -6    6.29    0.73
   2   3  -6    5.96    0.34
  -1  -3   6    2.58    0.26
   1  -3  -6    2.24    0.29
   1   3  -6    2.12    0.39
  -1   3   6    2.48    0.33
  -1   3   6    1.97    0.31
   0  -3  -6    4.75    0.29
   0  -3   6    4.38    0.37
   0   3   6    4.56    0.51
   0   3  -6    3.86    0.39
   0   3   6    4.74    0.42
   0   3  -6    4.56    0.49
   1  -3   6    9.64    0.53
  -1   3  -6    9.65    0.49
   1   3   6   10.79    0.75
  -1   3  -6   10.78    0.54
   2  -3   6   10.70    0.63
  -2   3  -6   11.65    0.56
  -2   3  -6   11.66    0.27
  -2   3  -6   10.09    0.34
   2   3   6   11.55    0.86
   3  -3   6   32.69    1.19
   3   3   6   31.45    1.44
  -3   3  -6   33.26    0.96
   4  -3   6   71.55    2.00
  -4   3  -6   71.62    1.53
   4   3   6   72.08    1.23
   4   3   6   73.29    2.42
   5  -3   6    6.13    0.74
   5   3   6    6.21    0.90
  -5   3  -6    5.87    0.40
   6  -3   6   -0.21    0.24
  -6   3  -6    0.01    0.11
   6   3   6    0.20    0.44
   6  -4  -6    0.18    0.32
   6   4  -6    0.12    0.38
  -6   4   6    0.24    0.15
   5  -4  -6    0.38    0.33
   5   4  -6    0.18    0.37
  -5   4   6    0.16    0.16
   4  -4  -6    1.17    0.38
  -4   4   6    0.99    0.25
  -4   4   6    1.99    0.28
   4   4  -6    1.93    0.54
   3  -4  -6    3.72    0.55
   3   4  -6    4.20    0.39
  -3   4   6    3.98    0.46
  -3   4   6    3.33    0.36
   3   4  -6    3.87    0.70
   2  -4  -6   27.94    1.04
  -2   4   6   26.05    0.90
   2   4  -6   26.16    1.34
  -2   4   6   28.04    1.01
   2   4  -6   28.38    0.78
   1  -4  -6    3.87    0.40
  -1  -4   6    4.31    0.37
   1   4  -6    4.65    0.63
  -1   4   6    3.28    0.47
  -1   4   6    3.89    0.49
   0  -4   6    4.66    0.42
   0  -4  -6    4.07    0.27
   0   4   6    5.37    0.64
   0   4  -6    5.01    0.58
   0   4  -6    4.36    0.49
   0   4   6    5.12    0.54
   1  -4   6    3.62    0.42
  -1   4  -6    3.32    0.46
  -1   4  -6    2.40    0.37
   1   4   6    3.83    0.45
   1   4   6    3.06    0.55
   2  -4   6    2.95    0.43
   2   4   6    2.82    0.57
  -2   4  -6    2.80    0.40
   3  -4   6    1.10    0.32
   3   4   6    0.49    0.41
  -3   4  -6    1.15    0.30
   4  -4   6    0.41    0.30
  -4   4  -6    0.63    0.24
   4   4   6    0.49    0.42
   5  -4   6    1.38    0.44
   5   4   6    1.04    0.59
  -5   4  -6    1.50    0.29
   4  -5  -6    0.86    0.38
   4   5  -6    0.40    0.45
  -4   5   6    0.80    0.26
   3  -5  -6    0.16    0.25
  -3   5   6   -0.08    0.19
   3   5  -6    0.17    0.32
  -2   5   6    2.11    0.43
  -2   5   6    2.04    0.35
   2   5  -6    2.31    0.59
  -1   5   6    0.71    0.31
   1   5  -6    1.33    0.36
   1   5  -6    0.81    0.37
  -1   5   6    0.94    0.33
   0  -5   6    6.13    0.49
   0   5   6    5.95    0.72
   0   5   6    6.19    0.66
   0   5  -6    5.63    0.69
   0   5  -6    4.89    0.60
   1  -5   6    1.57    0.30
  -1   5  -6    1.54    0.36
   1   5   6    0.89    0.30
   1   5   6    1.83    0.50
   2  -5   6    1.98    0.36
   2   5   6    2.31    0.43
  -2   5  -6    2.20    0.44
   2   5   6    0.82    0.48
   3  -5   6    0.87    0.31
  -3   5  -6    0.28    0.24
   3   5   6    0.41    0.45
   4  -5   6    0.16    0.25
  -4   5  -6   -0.14    0.15
   4   5   6    0.39    0.43
   8   0  -7   -0.11    0.28
   8   0  -7    0.17    0.26
   7   0  -7    8.06    0.94
   7   0  -7    6.29    0.82
   6   0  -7   -0.11    0.17
   5   0  -7    0.57    0.26
   4   0  -7   -0.17    0.09
   3   0  -7   19.42    0.75
   2   0  -7    0.12    0.10
   1   0  -7  228.90    3.36
  -1   0   7  229.92    3.60
   0   0   7    0.24    0.10
   0   0   7    0.21    0.09
   1   0   7   29.60    0.73
   1   0   7   29.17    0.47
   1   0   7   29.50    0.74
   2   0   7    1.43    0.21
   3   0   7   31.97    0.97
   3   0   7   32.63    1.00
   4   0   7    0.19    0.23
   4   0   7    0.23    0.19
   5   0   7    0.53    0.27
   5   0   7    0.40    0.31
   6   0   7   -0.09    0.24
   6   0   7   -0.14    0.26
   7   0   7    0.56    0.34
   7   0   7    0.90    0.43
   8  -1  -7    0.00    0.25
   8  -1  -7   -0.21    0.35
   8   1  -7    0.48    0.40
   8   1  -7    0.50    0.37
   7  -1  -7    8.54    0.98
   7   1  -7    8.11    0.99
   7   1  -7    8.13    0.92
   6  -1  -7    9.62    0.97
   6   1  -7    9.67    1.04
   6   1  -7    9.39    0.89
   5  -1  -7    0.77    0.29
   5   1  -7    0.55    0.24
   4  -1  -7    1.12    0.30
   4   1  -7    1.20    0.27
   3  -1  -7    2.87    0.39
   3   1  -7    2.42    0.31
   2  -1  -7   33.74    0.95
  -2   1   7   33.01    0.64
   2   1  -7   33.27    0.85
  -2   1   7   31.49    0.82
  -1  -1   7   34.81    0.81
   1  -1  -7   35.01    0.84
  -1   1   7   35.23    0.64
  -1   1   7   35.28    0.86
   0  -1   7  110.83    1.84
   0   1   7  108.30    1.73
   0   1   7  109.01    1.99
   0   1   7  105.66    1.57
   1  -1   7    2.93    0.29
   1  -1   7    2.98    0.18
   1   1   7    2.45    0.31
  -1   1  -7    3.02    0.18
   1   1   7    3.02    0.20
   2  -1   7    5.34    0.45
   2  -1   7    4.61    0.23
   2   1   7    5.54    0.31
  -2   1  -7    4.82    0.21
   2   1   7    4.69    0.48
   3  -1   7    5.40    0.50
   3  -1   7    6.83    0.32
  -3   1  -7    6.72    0.27
   3   1   7    6.99    0.42
   3   1   7    7.74    0.69
   4  -1   7    3.07    0.32
   4  -1   7    2.94    0.44
   4   1   7    2.24    0.45
   4   1   7    3.50    0.40
   5  -1   7    8.38    0.80
   5  -1   7    7.05    0.53
   5   1   7    8.03    0.68
   5   1   7    7.44    0.84
   6  -1   7    3.46    0.58
   6  -1   7    4.28    0.49
   6   1   7    2.74    0.61
   6   1   7    3.67    0.54
   7  -1   7    1.30    0.44
   7   1   7    0.85    0.49
   7   1   7    1.52    0.40
   7  -2  -7    1.21    0.46
   7   2  -7    0.33    0.35
   7   2  -7    0.83    0.37
   6  -2  -7    0.71    0.37
   6   2  -7    1.29    0.42
   6   2  -7    2.01    0.42
   5  -2  -7    1.65    0.42
   5   2  -7    2.49    0.55
   5   2  -7    2.16    0.41
   4  -2  -7    1.02    0.31
   4   2  -7    0.81    0.24
  -4   2   7    0.81    0.17
   3  -2  -7    2.19    0.37
  -3   2   7    2.98    0.30
  -3   2   7    3.27    0.28
   3   2  -7    2.72    0.32
   2  -2  -7   32.04    1.01
   2   2  -7   31.98    0.83
  -2   2   7   31.66    0.85
  -2   2   7   31.83    0.77
  -1  -2   7   20.02    0.61
   1  -2  -7   19.53    0.66
  -1   2   7   19.91    0.68
  -1   2   7   18.82    0.57
   0  -2  -7   15.70    0.49
   0  -2   7   15.28    0.56
   0   2  -7   14.59    0.53
   0   2   7   15.99    0.51
   0   2   7   15.95    0.71
  -1  -2  -7   41.00    0.78
   1  -2   7   41.39    1.06
  -1   2  -7   40.38    0.93
   1   2   7   39.19    1.24
   2  -2   7    0.85    0.23
   2   2   7    0.83    0.12
  -2   2  -7    0.95    0.14
  -2   2  -7    1.07    0.19
   2   2   7    1.14    0.32
   3  -2   7   12.35    0.71
  -3   2  -7   12.12    0.46
   3   2   7   12.05    0.45
   3   2   7   11.98    0.83
   4  -2   7    3.55    0.51
  -4   2  -7    4.36    0.35
   4   2   7    4.46    0.40
   4   2   7    3.35    0.62
   5  -2   7   11.14    0.98
   5   2   7   10.31    0.61
   5   2   7   10.17    1.06
  -5   2  -7   11.68    0.48
   6  -2   7    1.79    0.48
   6   2   7    2.67    0.66
   6   2   7    1.80    0.37
   7  -2   7    1.31    0.45
   7   2   7    1.46    0.62
   7   2   7    0.71    0.30
   7  -3  -7    0.93    0.45
   7   3  -7    0.47    0.33
   7   3  -7    0.65    0.45
   6  -3  -7    0.21    0.32
   6   3  -7   -0.06    0.26
   6   3  -7    0.11    0.22
  -6   3   7    0.18    0.13
   5  -3  -7    4.44    0.70
   5   3  -7    3.19    0.46
   5   3  -7    4.07    0.76
  -5   3   7    3.52    0.37
   4  -3  -7    2.99    0.51
  -4   3   7    2.97    0.33
   4   3  -7    3.16    0.41
  -4   3   7    3.38    0.35
   4   3  -7    3.08    0.61
   3  -3  -7    1.22    0.32
  -3   3   7    1.70    0.28
   3   3  -7    1.18    0.23
   3   3  -7    0.85    0.36
  -3   3   7    0.88    0.19
   2  -3  -7    3.38    0.44
   2   3  -7    2.98    0.31
  -2   3   7    3.74    0.38
  -2   3   7    4.46    0.42
   2   3  -7    3.49    0.56
  -1  -3   7    3.04    0.30
   1  -3  -7    3.16    0.36
  -1   3   7    2.89    0.38
   1   3  -7    3.71    0.52
  -1   3   7    3.63    0.39
   0  -3  -7    3.14    0.29
   0  -3   7    2.59    0.30
   0   3  -7    3.28    0.39
   0   3   7    3.27    0.37
   0   3   7    3.19    0.46
   0   3  -7    2.67    0.38
   1  -3   7    3.79    0.40
  -1  -3  -7    3.68    0.20
  -1   3  -7    4.11    0.40
  -1   3  -7    4.64    0.45
   1   3   7    4.22    0.57
   2  -3   7    1.50    0.31
  -2   3  -7    1.57    0.28
  -2   3  -7    1.52    0.13
  -2   3  -7    1.40    0.16
   2   3   7    1.49    0.45
   3  -3   7   16.03    0.86
   3   3   7   16.69    1.11
   3   3   7   16.54    0.37
  -3   3  -7   15.28    0.65
   4  -3   7   20.09    1.03
   4   3   7   21.12    0.61
  -4   3  -7   20.77    0.73
   4   3   7   17.89    1.20
   5  -3   7    8.98    0.90
  -5   3  -7    9.49    0.49
   5   3   7    9.48    1.10
   6  -3   7    0.24    0.33
   6   3   7    0.28    0.43
  -6   3  -7    0.58    0.18
   6  -4  -7    0.35    0.36
  -6   4   7    0.33    0.18
   6   4  -7    0.18    0.42
   5  -4  -7    0.41    0.34
   5   4  -7    0.42    0.39
  -5   4   7    0.51    0.21
   4  -4  -7    0.27    0.25
  -4   4   7    0.09    0.12
  -4   4   7    0.14    0.17
   4   4  -7    0.13    0.32
   4   4  -7    0.08    0.16
   3  -4  -7   10.83    0.88
   3   4  -7   11.60    1.15
  -3   4   7   11.24    0.65
  -3   4   7   12.01    0.57
   3   4  -7   11.95    0.57
   2  -4  -7    9.22    0.64
   2   4  -7   10.44    1.03
   2   4  -7   10.39    0.50
  -2   4   7    9.87    0.62
  -2   4   7    9.26    0.56
   1  -4  -7    0.89    0.24
  -1  -4   7    0.79    0.19
  -1   4   7    0.21    0.20
   1   4  -7    0.41    0.28
  -1   4   7    0.80    0.29
   0  -4  -7    0.12    0.11
   0  -4   7    0.27    0.16
   0   4  -7    0.41    0.21
   0   4   7    0.16    0.18
   0   4  -7    0.08    0.22
   0   4   7    0.10    0.25
   1  -4   7   12.22    0.63
   1   4   7   14.27    0.92
  -1   4  -7   13.50    0.73
  -1   4  -7   10.96    0.63
   1   4   7   12.81    0.68
   2  -4   7    1.23    0.30
   2   4   7    1.41    0.50
  -2   4  -7    1.46    0.31
   3  -4   7    0.03    0.21
  -3   4  -7   -0.12    0.16
   3   4   7    0.52    0.43
   4  -4   7    1.60    0.42
   4   4   7    0.87    0.51
  -4   4  -7    1.49    0.32
   5  -4   7    0.04    0.30
   5   4   7    0.43    0.43
  -5   4  -7    0.18    0.14
   4  -5  -7    0.48    0.33
  -4   5   7    0.30    0.22
   4   5  -7    0.54    0.47
   3  -5  -7    0.76    0.30
  -3   5   7    0.71    0.27
   3   5  -7    0.69    0.45
  -2   5   7    7.17    0.54
   2   5  -7    6.81    0.89
  -2   5   7    7.59    0.73
  -1   5   7    6.67    0.68
   1   5  -7    6.18    0.81
  -1   5   7    6.36    0.66
   1   5  -7    7.07    0.72
   0  -5   7    2.66    0.35
   0   5  -7    1.66    0.38
   0   5   7    3.10    0.48
   0   5  -7    1.91    0.47
   0   5   7    2.46    0.51
   1  -5   7    4.42    0.48
  -1   5  -7    6.15    0.68
   1   5   7    4.17    0.55
   1   5   7    4.02    0.71
   2  -5   7    0.44    0.23
  -2   5  -7    0.34    0.27
   2   5   7    0.42    0.43
   2   5   7    0.41    0.21
   3  -5   7    1.49    0.37
   3   5   7    2.59    0.65
  -3   5  -7    2.13    0.41
   8   0  -8    3.72    0.73
   8   0  -8    2.00    0.57
   7   0  -8   -0.10    0.24
   6   0  -8    0.43    0.26
   5   0  -8    0.10    0.19
   4   0  -8   15.70    0.80
   3   0  -8    0.07    0.11
   2   0  -8   24.12    0.75
   1   0  -8    2.04    0.22
  -1   0   8    1.65    0.20
   0   0   8   22.56    0.61
   0   0   8   21.19    0.61
   1   0   8    0.08    0.03
   1   0   8    0.10    0.09
   1   0   8    0.04    0.09
   2   0   8  133.29    2.42
   2   0   8  138.78    2.37
   3   0   8   -0.17    0.12
   3   0   8   -0.14    0.16
   4   0   8   17.01    0.81
   4   0   8   16.76    0.84
   5   0   8   -0.09    0.25
   5   0   8   -0.31    0.16
   6   0   8   12.43    0.87
   6   0   8   11.58    0.90
   7   0   8   -0.11    0.31
   7   0   8   -0.20    0.21
   8  -1  -8    0.75    0.40
   8  -1  -8    1.01    0.39
   8   1  -8    0.92    0.43
   8   1  -8    1.49    0.51
   7  -1  -8    8.91    0.99
   7   1  -8    7.21    0.87
   7   1  -8    8.03    1.00
   6  -1  -8   10.68    1.04
   6   1  -8    8.07    0.85
   5  -1  -8    0.92    0.30
   5   1  -8    0.90    0.29
   4  -1  -8    9.99    0.68
   4   1  -8    9.29    0.59
   3  -1  -8    6.50    0.60
   3   1  -8    4.42    0.42
   2  -1  -8   23.52    0.79
  -2   1   8   23.50    0.50
   2   1  -8   22.22    0.70
  -2   1   8   23.77    0.70
   1  -1  -8   10.38    0.44
  -1  -1   8   11.00    0.44
  -1   1   8   10.22    0.28
  -1   1   8   11.09    0.45
   0  -1   8   31.16    0.80
   0   1  -8   30.77    0.63
   0   1   8   31.88    0.86
   0   1   8   30.69    0.72
   0   1   8   29.49    0.56
   1  -1   8    4.32    0.23
   1  -1   8    4.45    0.37
  -1   1  -8    3.94    0.20
   1   1   8    3.90    0.24
   1   1   8    4.25    0.40
   2  -1   8   39.94    1.10
   2  -1   8   40.47    0.85
  -2   1  -8   40.97    0.75
   2   1   8   40.92    1.21
   2   1   8   41.53    0.94
   3  -1   8   16.13    0.51
   3  -1   8   15.95    0.74
   3   1   8   16.52    0.64
  -3   1  -8   16.38    0.44
   3   1   8   17.32    0.87
   4  -1   8    3.30    0.32
   4  -1   8    3.46    0.48
   4   1   8    3.69    0.41
   4   1   8    3.88    0.58
   5  -1   8    5.24    0.47
   5  -1   8    4.40    0.59
   5   1   8    4.39    0.52
   5   1   8    5.54    0.74
   6  -1   8   10.18    0.93
   6  -1   8   12.12    0.73
   6   1   8   11.52    0.77
   6   1   8   11.44    1.09
   7  -1   8    2.01    0.51
   7   1   8    1.21    0.52
   7   1   8    1.42    0.40
   7  -2  -8    1.30    0.48
   7   2  -8    0.96    0.37
   7   2  -8    1.70    0.58
   6  -2  -8    4.32    0.69
   6   2  -8    4.21    0.61
   6   2  -8    2.17    0.53
   5  -2  -8    0.32    0.27
   5   2  -8    1.28    0.32
   5   2  -8    1.31    0.45
   4  -2  -8    2.71    0.47
  -4   2   8    2.26    0.25
   4   2  -8    2.14    0.34
   3  -2  -8    6.93    0.64
   3   2  -8    7.19    0.44
  -3   2   8    6.57    0.34
  -3   2   8    6.73    0.39
   2  -2  -8   47.31    1.29
  -2   2   8   48.71    1.00
  -2   2   8   48.44    1.15
   2   2  -8   49.38    1.14
   1  -2  -8  138.90    2.41
  -1  -2   8  142.13    2.34
  -1   2   8  140.48    2.55
  -1   2   8  136.32    2.20
   0  -2  -8   63.96    1.23
   0  -2   8   63.21    1.34
   0   2   8   64.82    1.53
   0   2  -8   62.49    1.26
   0   2   8   63.11    1.21
   1  -2   8   23.01    0.78
  -1   2  -8   23.21    0.66
   1   2   8   22.48    0.57
   1   2   8   22.78    0.92
   2  -2   8    9.75    0.59
   2   2   8   11.10    0.37
  -2   2  -8   10.03    0.42
   2   2   8    9.52    0.69
   3  -2   8    1.70    0.35
   3   2   8    1.39    0.44
  -3   2  -8    1.55    0.21
  -3   2  -8    1.32    0.17
   3   2   8    1.71    0.22
   4  -2   8    4.60    0.59
  -4   2  -8    4.60    0.36
   4   2   8    3.93    0.39
   4   2   8    4.03    0.67
   5  -2   8    0.24    0.31
   5   2   8    0.03    0.17
   5   2   8    0.26    0.40
   6  -2   8    0.58    0.38
   6   2   8    0.70    0.25
   6   2   8    0.54    0.49
   7  -2   8    0.95    0.44
   7   2   8    0.94    0.33
   7   2   8    1.17    0.59
   7  -3  -8    0.45    0.38
   7   3  -8    0.38    0.45
   7   3  -8    0.41    0.33
   6  -3  -8    2.15    0.59
   6   3  -8    1.18    0.47
   6   3  -8    1.14    0.34
   5  -3  -8    0.60    0.33
   5   3  -8    0.24    0.21
   5   3  -8    0.16    0.28
  -5   3   8    0.44    0.16
   4  -3  -8    3.35    0.54
   4   3  -8    3.76    0.46
   4   3  -8    4.53    0.74
  -4   3   8    3.78    0.38
  -4   3   8    4.15    0.40
   3  -3  -8   36.99    1.34
   3   3  -8   38.55    1.08
  -3   3   8   37.86    1.04
  -3   3   8   39.08    1.02
   3   3  -8   37.14    1.56
   2  -3  -8    8.80    0.58
  -2   3   8    8.37    0.49
   2   3  -8    7.31    0.76
  -2   3   8    8.36    0.48
   2   3  -8    7.70    0.42
  -1  -3   8    1.59    0.24
   1  -3  -8    2.22    0.32
  -1   3   8    1.87    0.33
  -1   3   8    1.81    0.27
   1   3  -8    1.76    0.36
   0  -3  -8    2.26    0.26
   0  -3   8    1.73    0.27
   0   3   8    1.45    0.25
   0   3   8    1.91    0.38
   0   3  -8    2.07    0.32
   0   3  -8    1.46    0.31
  -1  -3  -8    7.20    0.31
   1  -3   8    7.10    0.48
  -1   3  -8    6.49    0.46
  -1   3  -8    6.74    0.45
   1   3   8    6.84    0.72
   2  -3   8    1.82    0.33
  -2  -3  -8    1.52    0.14
   2   3   8    1.19    0.41
  -2   3  -8    1.07    0.17
  -2   3  -8    1.13    0.26
   3  -3   8   24.22    1.04
  -3   3  -8   24.93    0.81
   3   3   8   24.14    1.28
   3   3   8   23.61    0.53
   4  -3   8    8.30    0.81
   4   3   8    6.53    0.90
  -4   3  -8    8.07    0.46
   5  -3   8    5.82    0.75
  -5   3  -8    5.24    0.45
   5   3   8    4.17    0.82
   6  -3   8    0.02    0.31
   6   3   8   -0.39    0.43
  -6   3  -8    0.40    0.16
   6  -4  -8   -0.46    0.25
   6   4  -8   -0.25    0.27
  -6   4   8    0.26    0.16
   5  -4  -8   -0.36    0.20
  -5   4   8    0.10    0.16
   5   4  -8    0.05    0.30
   4  -4  -8    2.27    0.50
  -4   4   8    2.64    0.34
  -4   4   8    2.32    0.36
   4   4  -8    2.09    0.57
   4   4  -8    1.96    0.35
   3  -4  -8   14.53    0.89
  -3   4   8   14.56    0.65
  -3   4   8   15.09    0.72
   3   4  -8   13.87    0.64
   3   4  -8   12.17    1.18
   2  -4  -8    9.92    0.66
  -2   4   8    9.44    0.60
   2   4  -8    7.26    0.86
  -2   4   8    9.20    0.57
   2   4  -8    9.08    0.50
   1  -4  -8   11.00    0.59
  -1  -4   8   10.63    0.52
  -1   4   8   10.83    0.64
  -1   4   8   11.97    0.70
   1   4  -8   10.27    0.79
   0  -4   8    4.45    0.44
   0   4   8    3.98    0.46
   0   4  -8    3.51    0.46
   0   4  -8    3.83    0.53
   0   4   8    3.60    0.54
   1  -4   8    2.22    0.35
   1   4   8    2.41    0.52
  -1   4  -8    2.01    0.35
  -1   4  -8    2.29    0.39
   1   4   8    2.50    0.40
   2  -4   8    0.98    0.27
   2   4   8    1.04    0.43
  -2   4  -8    1.00    0.28
   3  -4   8    0.25    0.22
   3   4   8   -0.04    0.32
  -3   4  -8    0.23    0.20
   4  -4   8    1.15    0.36
  -4   4  -8    1.18    0.29
   4   4   8    1.38    0.57
   5  -4   8    1.06    0.41
   5   4   8    0.52    0.45
  -5   4  -8    0.70    0.22
   4  -5  -8   -0.34    0.22
   4   5  -8    0.33    0.42
  -4   5   8    0.59    0.24
   3  -5  -8    0.16    0.27
  -3   5   8    0.21    0.16
  -3   5   8    0.24    0.21
   3   5  -8    0.03    0.29
  -2   5   8    1.57    0.32
   2   5  -8    1.52    0.50
  -2   5   8    1.79    0.39
  -1   5   8    2.88    0.46
   1   5  -8    1.61    0.46
   1   5  -8    2.23    0.43
  -1   5   8    3.08    0.47
   0  -5   8    1.68    0.30
   0   5  -8    1.00    0.33
   0   5   8    2.10    0.40
   0   5   8    1.59    0.45
   0   5  -8    1.77    0.43
   1  -5   8    6.79    0.62
  -1   5  -8    7.05    0.72
   1   5   8    5.61    0.77
   1   5   8    6.59    0.70
   2  -5   8    0.39    0.22
  -2   5  -8    0.06    0.23
   2   5   8    0.10    0.21
   2   5   8    0.41    0.41
   3  -5   8    1.35    0.39
   3   5   8    1.20    0.58
  -3   5  -8    1.18    0.33
   8   0  -9    0.20    0.27
   8   0  -9   -0.10    0.31
   7   0  -9    3.36    0.63
   6   0  -9   -0.20    0.14
   5   0  -9    0.26    0.19
   4   0  -9    0.05    0.14
   3   0  -9   69.74    1.63
   2   0  -9   -0.01    0.07
   1   0  -9  129.32    1.77
  -1   0   9  129.58    2.30
   1   0  -9  130.82    2.17
  -1   0   9  130.62    2.19
   0   0   9    0.06    0.09
   0   0   9   -0.03    0.06
   1   0   9    1.55    0.22
   1   0   9    1.26    0.21
   2   0   9    0.55    0.18
   2   0   9    0.63    0.17
   3   0   9    0.79    0.24
   3   0   9    1.35    0.28
   4   0   9   -0.21    0.18
   4   0   9    0.29    0.24
   5   0   9    1.15    0.36
   5   0   9    1.37    0.34
   6   0   9    0.34    0.26
   6   0   9   -0.53    0.23
   7   0   9   -0.10    0.31
   7   0   9   -0.07    0.24
   8  -1  -9    0.25    0.38
   8   1  -9    0.07    0.29
   8   1  -9    0.55    0.41
   7  -1  -9    2.81    0.62
   7   1  -9    3.61    0.65
   7   1  -9    4.24    0.77
   6  -1  -9    7.26    0.86
   6   1  -9    7.30    0.83
   5  -1  -9    0.05    0.18
   5   1  -9    0.20    0.17
   4  -1  -9    2.33    0.42
   4   1  -9    2.39    0.36
   3  -1  -9   17.17    0.78
   3   1  -9   16.84    0.71
   2  -1  -9   45.55    1.18
  -2   1   9   45.40    1.10
   2   1  -9   45.97    1.11
  -2   1   9   47.07    0.81
  -1  -1   9   16.86    0.58
   1  -1  -9   16.98    0.59
  -1   1   9   17.43    0.61
  -1   1   9   17.71    0.38
   0  -1   9    5.52    0.34
   0  -1   9    4.96    0.30
   0   1   9    5.95    0.40
   0   1   9    5.48    0.19
   0   1  -9    4.98    0.23
   0   1   9    6.02    0.31
   1  -1   9    0.22    0.13
   1  -1   9    0.54    0.12
  -1   1  -9    0.57    0.10
   1   1   9    0.49    0.21
   1   1   9    0.43    0.11
   2  -1   9   35.79    0.82
   2  -1   9   36.90    1.07
   2   1   9   36.76    0.90
   2   1   9   36.77    1.14
  -2   1  -9   35.79    0.68
   3  -1   9   12.55    0.46
   3  -1   9   12.12    0.68
   3   1   9   11.88    0.56
   3   1   9   11.79    0.73
   4  -1   9    0.06    0.13
   4  -1   9    0.18    0.22
   4   1   9    0.24    0.17
   4   1   9   -0.05    0.23
   5  -1   9    4.16    0.41
   5  -1   9    3.61    0.55
   5   1   9    4.14    0.66
   5   1   9    3.84    0.50
   6  -1   9    0.01    0.27
   6   1   9   -0.10    0.36
   6   1   9    0.20    0.22
   7  -1   9    0.14    0.32
   7   1   9   -0.28    0.33
   7   1   9    0.02    0.22
   7  -2  -9    2.18    0.58
   7   2  -9    1.95    0.60
   7   2  -9    1.51    0.44
   6  -2  -9    1.64    0.47
   6   2  -9    2.39    0.49
   6   2  -9    2.49    0.60
   5  -2  -9    2.84    0.52
   5   2  -9    2.73    0.46
   4  -2  -9    4.19    0.59
  -4   2   9    3.64    0.31
   4   2  -9    4.91    0.52
   3  -2  -9   -0.03    0.12
  -3   2   9    0.01    0.10
  -3   2   9    0.02    0.08
   3   2  -9   -0.03    0.08
   2  -2  -9   26.09    0.94
  -2   2   9   25.28    0.66
  -2   2   9   25.92    0.82
   2   2  -9   27.32    0.82
  -1  -2   9   96.14    1.80
   1  -2  -9   96.31    1.87
  -1   2   9   94.76    1.62
  -1   2   9   95.51    1.95
   0  -2  -9   68.64    1.34
   0  -2   9   68.38    1.46
   0   2   9   69.14    1.27
   0   2   9   69.02    1.62
   0   2  -9   67.38    1.33
   1  -2   9    8.82    0.51
   1   2   9    8.95    0.61
   1   2   9    8.02    0.34
  -1   2  -9    8.17    0.39
   2  -2   9    3.79    0.43
   2   2   9    3.88    0.53
   2   2   9    4.09    0.26
  -2   2  -9    3.99    0.28
   3  -2   9   19.63    0.90
   3   2   9   21.30    0.64
  -3   2  -9   21.15    0.61
   3   2   9   21.36    1.12
   4  -2   9    6.20    0.67
   4   2   9    5.25    0.44
  -4   2  -9    5.37    0.32
   4   2   9    3.53    0.65
   5  -2   9    2.02    0.47
   5   2   9    2.30    0.56
   5   2   9    1.98    0.34
   6  -2   9    0.76    0.36
   6   2   9    2.17    0.62
   6   2   9    1.62    0.34
   7  -2   9    0.56    0.40
   7   2   9    0.18    0.46
   7   2   9    0.83    0.32
   7  -3  -9   -0.30    0.24
   7   3  -9   -0.08    0.23
   6  -3  -9    0.24    0.33
   6   3  -9    0.13    0.20
   6   3  -9    0.14    0.28
   5  -3  -9    2.39    0.53
   5   3  -9    2.68    0.62
  -5   3   9    1.35    0.24
   5   3  -9    1.35    0.33
   4  -3  -9    2.80    0.53
  -4   3   9    4.08    0.41
   4   3  -9    3.33    0.63
  -4   3   9    3.30    0.35
   4   3  -9    3.74    0.46
   3  -3  -9   10.31    0.73
  -3   3   9   11.32    0.53
   3   3  -9   10.90    1.06
  -3   3   9   10.38    0.54
   3   3  -9   11.00    0.59
   2  -3  -9    3.31    0.45
   2   3  -9    3.05    0.34
  -2   3   9    3.46    0.39
  -2   3   9    3.17    0.35
   1  -3  -9    3.44    0.39
  -1  -3   9    2.25    0.30
  -1   3   9    2.73    0.33
  -1   3   9    2.60    0.39
   0  -3  -9    2.86    0.31
   0  -3   9    2.27    0.31
   0   3  -9    2.38    0.34
   0   3   9    2.30    0.31
   0   3   9    2.68    0.45
  -1  -3  -9    1.79    0.20
   1  -3   9    1.04    0.26
  -1   3  -9    2.00    0.31
   1   3   9    1.61    0.43
   1   3   9    1.51    0.27
   2  -3   9    0.94    0.28
  -2  -3  -9    1.43    0.16
  -2   3  -9    1.52    0.22
  -2   3  -9    1.44    0.28
   2   3   9    1.30    0.44
   3  -3   9   15.74    0.88
   3   3   9   14.94    0.44
  -3   3  -9   15.33    0.63
   3   3   9   13.66    1.01
   4  -3   9    7.30    0.77
   4   3   9    8.11    0.98
  -4   3  -9    8.21    0.45
   5  -3   9   16.78    1.06
   5   3   9   16.07    1.22
  -5   3  -9   16.56    0.64
   6  -3   9    2.23    0.56
   6   3   9    2.81    0.74
   5  -4  -9    1.15    0.45
   5   4  -9    0.80    0.47
  -5   4   9    1.06    0.25
   4  -4  -9   -0.08    0.23
   4   4  -9   -0.04    0.24
   4   4  -9    0.31    0.20
  -4   4   9    0.29    0.16
  -4   4   9    0.02    0.13
   3  -4  -9    3.79    0.54
   3   4  -9    4.23    0.45
  -3   4   9    4.28    0.47
   3   4  -9    5.45    0.85
  -3   4   9    4.52    0.46
   2  -4  -9    7.92    0.70
  -2   4   9    9.05    0.58
   2   4  -9    9.63    1.01
   2   4  -9    8.94    0.51
  -2   4   9    7.91    0.56
   1  -4  -9   -0.05    0.15
  -1  -4   9    0.13    0.13
  -1   4   9    0.14    0.22
  -1   4   9    0.08    0.18
   1   4  -9   -0.05    0.19
   0  -4   9    2.86    0.37
   0   4   9    4.02    0.58
   0   4  -9    3.05    0.48
   0   4  -9    3.19    0.46
   0   4   9    2.86    0.39
   1  -4   9    0.96    0.25
  -1   4  -9    1.10    0.28
   1   4   9    1.56    0.32
   1   4   9    1.39    0.44
  -1   4  -9    2.16    0.37
   2  -4   9    3.49    0.47
  -2   4  -9    2.67    0.42
   2   4   9    3.52    0.65
   3  -4   9    0.30    0.25
   3   4   9    0.43    0.42
  -3   4  -9    0.60    0.23
   4  -4   9    3.35    0.57
  -4   4  -9    2.38    0.37
   4   4   9    2.83    0.71
   5  -4   9    1.36    0.45
   5   4   9    0.06    0.42
  -5   4  -9    1.14    0.26
  -3   5   9    0.05    0.18
   3   5  -9    0.48    0.37
  -3   5   9    0.45    0.19
  -2   5   9    1.44    0.34
   2   5  -9    1.61    0.52
  -2   5   9    1.31    0.35
  -1  -5   9    3.06    0.41
  -1   5   9    3.32    0.50
   1   5  -9    3.21    0.59
   1   5  -9    2.58    0.48
  -1   5   9    2.12    0.40
   0  -5   9    2.75    0.38
   0   5   9    2.29    0.50
   0   5  -9    2.15    0.44
   0   5  -9    2.16    0.47
   0   5   9    2.55    0.46
   1  -5   9    1.49    0.33
   1   5   9    0.91    0.39
   1   5   9    1.30    0.34
  -1   5  -9    0.73    0.29
   2  -5   9    0.57    0.26
   2   5   9    0.34    0.24
  -2   5  -9    0.36    0.25
   2   5   9   -0.03    0.35
   3  -5   9    0.99    0.32
   3   5   9    1.15    0.55
  -3   5  -9    1.34    0.36
   8   0 -10    1.86    0.57
   7   0 -10   -0.19    0.23
   6   0 -10    0.21    0.23
   5   0 -10   -0.03    0.17
   4   0 -10   64.38    1.74
   3   0 -10   -0.01    0.11
   2   0 -10   40.90    1.07
  -1   0  10    0.36    0.13
   1   0 -10    0.30    0.05
  -1   0  10    0.51    0.14
   0   0  10    4.55    0.30
   0   0  10    4.52    0.31
   1   0  10    0.03    0.11
   1   0  10   -0.04    0.08
   2   0  10   68.46    1.48
   2   0  10   64.48    1.44
   3   0  10    0.00    0.13
   3   0  10    0.28    0.20
   4   0  10    1.78    0.37
   4   0  10    1.98    0.35
   5   0  10    0.18    0.28
   5   0  10   -0.11    0.18
   6   0  10    2.71    0.50
   6   0  10    2.24    0.48
   7   0  10   -0.52    0.28
   7   0  10    0.07    0.26
   7  -1 -10    5.58    0.84
   7   1 -10    5.45    0.78
   6  -1 -10    5.84    0.77
   6   1 -10    5.48    0.72
   5  -1 -10    0.10    0.21
   5   1 -10    0.10    0.15
   4  -1 -10    2.15    0.41
   4   1 -10    1.72    0.32
   3  -1 -10    3.89    0.46
  -3   1  10    4.54    0.42
   3   1 -10    3.72    0.40
   2  -1 -10   18.21    0.71
   2   1 -10   17.80    0.65
  -2   1  10   17.27    0.64
  -1  -1  10   83.70    1.63
   1  -1 -10   80.52    1.60
  -1   1  10   81.65    1.21
  -1   1  10   85.18    1.71
   0  -1  10   21.58    0.71
   0  -1  10   21.44    0.67
   0   1  10   22.55    0.75
   0   1  10   21.28    0.41
   0   1  10   21.79    0.64
   0   1 -10   22.27    0.50
   1  -1  10    7.89    0.45
   1  -1  10    8.51    0.37
   1   1  10    8.17    0.38
   1   1  10    9.07    0.52
  -1   1 -10    8.10    0.27
   2  -1  10    4.08    0.27
   2  -1  10    4.35    0.45
  -2   1 -10    4.29    0.19
   2   1  10    4.07    0.36
   2   1  10    3.79    0.46
   3  -1  10    3.38    0.45
   3  -1  10    2.93    0.28
   3   1  10    2.69    0.33
   3   1  10    3.09    0.50
   4  -1  10    2.30    0.28
   4  -1  10    1.92    0.38
   4   1  10    1.65    0.31
   4   1  10    2.60    0.52
   5  -1  10    3.23    0.54
   5  -1  10    3.95    0.38
   5   1  10    4.71    0.70
   5   1  10    3.37    0.45
   6  -1  10    0.70    0.35
   6   1  10    0.61    0.27
   6   1  10    0.05    0.35
   7  -1  10   -0.01    0.27
   7   1  10   -0.17    0.37
   7   1  10    0.21    0.23
   7  -2 -10    1.69    0.52
   7   2 -10    1.39    0.45
   7   2 -10    1.06    0.46
   6  -2 -10    1.40    0.45
   6   2 -10    1.25    0.37
   6   2 -10    1.50    0.50
   5  -2 -10    1.57    0.42
   5   2 -10    1.87    0.40
   4  -2 -10    1.90    0.41
   4   2 -10    1.50    0.31
  -4   2  10    1.97    0.23
   3  -2 -10    0.38    0.19
   3   2 -10    0.20    0.13
  -3   2  10    0.26    0.15
  -3   2  10    0.21    0.10
   2  -2 -10   10.07    0.59
  -2   2  10   10.44    0.53
  -2   2  10   10.89    0.41
   2   2 -10   10.14    0.51
  -1  -2  10   15.56    0.62
   1  -2 -10   16.77    0.66
  -1   2  10   14.36    0.48
  -1   2  10   15.44    0.67
   0  -2 -10   20.95    0.65
   0  -2  10   20.01    0.72
   0   2  10   19.32    0.79
   0   2 -10   20.28    0.63
   0   2  10   19.84    0.57
   1  -2  10    3.92    0.41
  -1   2 -10    4.27    0.34
   1   2  10    4.27    0.28
   1   2  10    3.70    0.47
   2  -2  10    0.46    0.22
   2   2  10    0.48    0.27
   2   2  10    0.61    0.14
  -2   2 -10    0.53    0.15
   3  -2  10   77.22    1.94
   3   2  10   76.00    2.17
   3   2  10   75.71    1.49
  -3   2 -10   76.63    1.40
   4  -2  10   29.72    1.23
   4   2  10   30.61    0.92
  -4   2 -10   31.36    0.78
   4   2  10   29.75    1.40
   5  -2  10    0.12    0.28
   5   2  10   -0.42    0.30
   5   2  10    0.00    0.14
   6  -2  10    0.38    0.33
   6   2  10    0.43    0.23
   6   2  10   -0.15    0.32
   6  -3 -10    1.57    0.48
   6   3 -10    1.13    0.50
   6   3 -10    1.22    0.35
   5  -3 -10    1.68    0.46
   5   3 -10    1.90    0.39
   5   3 -10    2.32    0.57
  -5   3  10    2.60    0.31
   4  -3 -10    1.46    0.40
  -4   3  10    1.45    0.28
  -4   3  10    0.93    0.20
   4   3 -10    2.37    0.57
   3  -3 -10   19.05    0.99
  -3   3  10   20.11    0.78
  -3   3  10   19.68    0.69
   3   3 -10   19.47    0.79
  -2  -3  10   23.43    0.84
   2  -3 -10   26.79    1.04
  -2   3  10   24.59    0.79
   2   3 -10   26.29    0.86
  -2   3  10   24.93    0.90
  -1  -3  10    1.31    0.24
   1  -3 -10    0.90    0.23
  -1   3  10    0.76    0.27
  -1   3  10    0.87    0.21
   0  -3  10    1.09    0.25
   0  -3 -10    1.44    0.23
   0   3 -10    0.74    0.22
   0   3  10    1.00    0.23
   0   3  10    0.81    0.29
   1  -3  10    1.03    0.27
  -1  -3 -10    0.56    0.14
  -1   3 -10    0.69    0.21
   1   3  10    0.60    0.33
   1   3  10    0.96    0.22
   2  -3  10    1.16    0.28
  -2  -3 -10    1.04    0.16
   2   3  10    1.50    0.46
  -2   3 -10    1.14    0.26
   3  -3  10    7.00    0.70
   3   3  10    7.41    0.34
   3   3  10    7.92    0.90
  -3   3 -10    7.63    0.47
   4  -3  10   23.47    1.14
  -4   3 -10   26.49    0.80
   4   3  10   20.05    1.27
   5  -3  10   10.75    1.02
  -5   3 -10   10.42    0.51
   5   3  10   11.58    1.22
   6  -3  10    1.13    0.44
   6   3  10    1.52    0.62
   5  -4 -10   -0.27    0.28
   5   4 -10    0.62    0.44
  -5   4  10    0.24    0.17
   4  -4 -10    2.57    0.52
  -4   4  10    2.38    0.35
   4   4 -10    1.67    0.53
  -4   4  10    2.26    0.34
   4   4 -10    2.31    0.39
   3  -4 -10    5.41    0.66
  -3   4  10    5.71    0.53
   3   4 -10    5.66    0.53
  -3   4  10    5.88    0.54
   3   4 -10    6.71    0.88
   2  -4 -10    0.07    0.18
   2   4 -10   -0.11    0.12
   2   4 -10   -0.12    0.19
  -2   4  10   -0.08    0.14
  -2   4  10    0.05    0.18
   1  -4 -10    0.87    0.24
  -1  -4  10    0.44    0.18
   1   4 -10    0.72    0.26
   1   4 -10    0.54    0.27
  -1   4  10    0.45    0.27
  -1   4  10    0.67    0.25
   0  -4  10    4.67    0.47
   0   4  10    4.24    0.58
   0   4 -10    4.44    0.58
   0   4 -10    4.24    0.51
   0   4  10    5.19    0.53
   1  -4  10    1.88    0.34
  -1   4 -10    1.80    0.34
   1   4  10    2.88    0.41
   1   4  10    1.10    0.42
  -1   4 -10    2.21    0.37
   2  -4  10    7.33    0.69
   2   4  10    8.34    0.93
  -2   4 -10    8.25    0.69
   3  -4  10    0.22    0.24
   3   4  10    0.14    0.43
  -3   4 -10    0.11    0.18
   4  -4  10    2.69    0.53
   4   4  10    3.37    0.73
  -4   4 -10    2.67    0.38
  -3   5  10    1.90    0.33
   3   5 -10    1.58    0.54
  -3   5  10    1.76    0.36
   2   5 -10    3.02    0.63
  -2   5  10    5.46    0.58
  -2   5  10    4.76    0.56
  -1  -5  10    0.56    0.19
  -1   5  10    0.23    0.23
   1   5 -10    0.56    0.28
   1   5 -10    0.98    0.41
  -1   5  10    0.57    0.30
   0  -5  10    0.17    0.16
   0   5  10    0.46    0.30
   0   5 -10   -0.23    0.18
   0   5  10   -0.13    0.17
   1  -5  10    0.63    0.25
  -1   5 -10    1.08    0.36
   1   5  10    0.35    0.36
   1   5  10    0.61    0.29
   2  -5  10    1.09    0.31
   2   5  10    1.70    0.57
   2   5  10    1.70    0.39
  -2   5 -10    1.63    0.39
   7   0 -11    0.07    0.26
   6   0 -11    0.03    0.19
   5   0 -11    0.23    0.20
   4   0 -11    0.35    0.19
   3   0 -11   64.74    1.60
  -2   0  11    0.05    0.09
   2   0 -11   -0.08    0.08
  -1   0  11   34.60    0.93
  -1   0  11   34.47    0.95
   1   0 -11   33.88    0.55
   0   0  11    0.22    0.11
   0   0  11    0.02    0.08
   1   0  11   19.79    0.68
   1   0  11   20.40    0.70
   2   0  11   -0.01    0.11
   2   0  11   -0.05    0.12
   3   0  11    0.47    0.21
   3   0  11    0.26    0.18
   4   0  11   -0.04    0.15
   4   0  11    0.22    0.24
   5   0  11   11.18    0.77
   5   0  11   10.03    0.76
   6   0  11   -0.28    0.25
   6   0  11   -0.25    0.19
   7   0  11    1.40    0.43
   7   0  11    1.50    0.48
   7  -1 -11    3.72    0.68
   7   1 -11    3.77    0.68
   6  -1 -11    1.72    0.46
   6   1 -11    1.03    0.36
   5  -1 -11    2.97    0.51
   5   1 -11    3.51    0.55
   4  -1 -11    1.01    0.28
   4   1 -11    1.53    0.32
   3  -1 -11    4.61    0.52
  -3   1  11    4.11    0.42
   3   1 -11    3.77    0.42
   2  -1 -11    9.86    0.54
  -2   1  11   10.26    0.50
   2   1 -11   10.50    0.52
   1  -1 -11    5.75    0.37
  -1  -1  11    5.94    0.38
  -1   1  11    6.06    0.18
  -1   1  11    5.37    0.39
   0  -1  11   36.33    0.95
   0  -1  11   37.35    0.99
   0   1  11   35.64    0.90
   0   1  11   34.56    0.56
   0   1 -11   34.47    0.68
   0   1  11   36.13    1.04
   1  -1  11   13.54    0.51
   1  -1  11   14.40    0.62
   1   1  11   15.76    0.69
   1   1  11   13.35    0.52
   1   1  11   13.38    0.32
  -1   1 -11   13.41    0.35
   2  -1  11   23.00    0.87
   2  -1  11   22.97    0.68
  -2   1 -11   24.42    0.50
   2   1  11   24.78    0.98
   2   1  11   24.44    0.76
   3  -1  11   11.44    0.67
   3  -1  11   10.71    0.47
   3   1  11   10.68    0.72
   3   1  11   10.52    0.55
   4  -1  11    0.32    0.16
   4  -1  11    0.11    0.24
   4   1  11    0.31    0.20
   4   1  11    0.09    0.29
   5  -1  11    3.08    0.53
   5  -1  11    3.66    0.38
   5   1  11    2.75    0.43
   5   1  11    4.02    0.63
   6  -1  11    0.51    0.30
   6   1  11    0.36    0.27
   6   1  11    0.26    0.39
   7  -1  11    0.99    0.44
   7   1  11    0.68    0.45
   7   1  11    1.02    0.35
   7  -2 -11    2.99    0.66
   7   2 -11    4.30    0.71
   7   2 -11    3.49    0.71
   6  -2 -11    0.64    0.35
   6   2 -11    0.87    0.35
   5  -2 -11    1.09    0.36
   5   2 -11    0.99    0.28
   4  -2 -11    2.72    0.50
   4   2 -11    2.44    0.39
   3  -2 -11    1.08    0.29
   3   2 -11    1.18    0.25
  -3   2  11    1.02    0.16
  -3   2  11    1.34    0.26
   2  -2 -11    0.13    0.14
  -2   2  11    0.13    0.12
  -2   2  11    0.07    0.09
   2   2 -11    0.01    0.09
  -1  -2  11   29.52    0.92
   1  -2 -11   28.65    0.91
  -1   2  11   29.57    0.69
  -1   2  11   28.25    0.96
   0  -2 -11    3.83    0.35
   0  -2  11    3.88    0.40
   0   2 -11    4.76    0.38
   0   2  11    3.97    0.27
   0   2  11    3.32    0.41
   1  -2  11    6.91    0.57
  -1   2 -11    6.49    0.36
   1   2  11    7.55    0.66
   1   2  11    6.62    0.36
   1   2  11    7.57    0.35
   2  -2  11    4.41    0.50
  -2   2 -11    4.46    0.34
   2   2  11    4.84    0.37
   2   2  11    3.71    0.53
   3  -2  11   48.24    1.50
  -3   2 -11   47.45    1.00
   3   2  11   47.72    1.66
   3   2  11   47.15    1.11
   4  -2  11    9.80    0.86
   4   2  11    9.69    0.53
   4   2  11    9.76    0.99
  -4   2 -11    9.83    0.42
   5  -2  11    2.75    0.52
   5   2  11    1.79    0.56
   5   2  11    2.00    0.35
   6  -2  11    0.72    0.36
   6   2  11    0.45    0.24
   6   2  11    0.23    0.41
   6  -3 -11    0.39    0.35
   6   3 -11    0.52    0.33
   6   3 -11    0.14    0.25
   5  -3 -11    0.50    0.33
  -5   3  11    0.37    0.15
   5   3 -11    0.38    0.21
   5   3 -11    0.40    0.27
   4  -3 -11    9.93    0.97
   4   3 -11    6.86    0.64
  -4   3  11    8.36    0.44
  -4   3  11    6.95    0.50
   3  -3 -11   15.64    0.92
   3   3 -11   15.00    0.72
  -3   3  11   15.89    0.71
  -3   3  11   14.95    0.60
  -2  -3  11    0.58    0.19
   2  -3 -11    0.40    0.21
  -2   3  11    0.59    0.22
   2   3 -11    0.53    0.19
  -2   3  11    0.58    0.19
   1  -3 -11    0.82    0.24
  -1  -3  11    0.70    0.21
  -1   3  11    0.84    0.21
  -1   3  11    1.14    0.31
   0  -3  11    4.32    0.46
   0  -3 -11    4.10    0.40
   0   3 -11    4.52    0.47
   0   3  11    4.83    0.56
   0   3  11    5.48    0.45
   1  -3  11    2.60    0.38
  -1  -3 -11    3.42    0.32
  -1   3 -11    3.40    0.40
   1   3  11    4.03    0.57
   1   3  11    4.11    0.41
   2  -3  11    0.50    0.25
  -2  -3 -11    0.44    0.12
   2   3  11    0.59    0.35
  -2   3 -11    0.50    0.19
   3  -3  11    8.90    0.81
  -3   3 -11    9.66    0.49
   3   3  11    9.97    0.98
   3   3  11    9.47    0.41
   4  -3  11    5.92    0.70
  -4   3 -11    6.57    0.40
   4   3  11    7.40    0.96
   5  -3  11    5.74    0.79
  -5   3 -11    5.37    0.45
   5   3  11    3.98    0.79
   5  -4 -11    2.26    0.58
   5   4 -11    1.89    0.57
   5   4 -11    2.34    0.46
  -5   4  11    1.75    0.31
   4  -4 -11    0.90    0.39
   4   4 -11    1.26    0.31
  -4   4  11    1.42    0.28
   4   4 -11    1.68    0.51
  -4   4  11    1.78    0.32
   3  -4 -11    2.92    0.51
   3   4 -11    3.36    0.68
  -3   4  11    2.22    0.35
   3   4 -11    2.50    0.37
  -3   4  11    2.82    0.39
   2  -4 -11    1.10    0.32
  -2   4  11    1.13    0.29
   2   4 -11    1.25    0.27
  -2   4  11    0.77    0.24
   2   4 -11    0.85    0.35
  -1  -4  11    1.18    0.27
   1  -4 -11    1.13    0.29
  -1   4  11    1.39    0.33
   1   4 -11    1.44    0.40
  -1   4  11    1.03    0.27
   1   4 -11    1.95    0.38
   0  -4  11    3.66    0.44
   0   4 -11    4.08    0.50
   0   4  11    3.08    0.40
   0   4  11    3.76    0.57
   0   4 -11    3.42    0.54
   1  -4  11    0.57    0.23
  -1   4 -11    0.32    0.22
   1   4  11    0.75    0.38
  -1   4 -11    0.44    0.25
   1   4  11    0.35    0.22
   2  -4  11    0.57    0.25
   2   4  11    0.51    0.22
   2   4  11    0.51    0.39
  -2   4 -11    0.21    0.22
   3  -4  11    1.98    0.42
  -3   4 -11    1.80    0.33
   3   4  11    1.06    0.49
   4  -4  11    8.11    0.85
   4   4  11    6.74    0.98
  -4   4 -11    7.74    0.53
  -3   5  11    1.06    0.30
  -3   5  11    1.14    0.27
   3   5 -11    0.91    0.42
  -2   5  11    1.67    0.35
   2   5 -11    0.51    0.38
  -2   5  11    0.66    0.28
  -1  -5  11    0.30    0.20
  -1   5  11    0.71    0.31
  -1   5  11    0.40    0.26
   1   5 -11    1.12    0.33
   1   5 -11    0.39    0.35
   0  -5  11    0.92    0.26
   0   5  11    0.90    0.30
   0   5 -11    0.73    0.30
   0   5  11    0.53    0.30
   1  -5  11    4.42    0.53
  -1   5 -11    5.42    0.64
   1   5  11    4.62    0.58
   1   5  11    4.74    0.72
   2  -5  11    0.17    0.20
   2   5  11    0.13    0.21
  -2   5 -11    0.32    0.26
   2   5  11    0.31    0.38
   7   0 -12    0.25    0.25
   6   0 -12    0.37    0.26
   5   0 -12    0.08    0.16
   4   0 -12    0.84    0.26
   3   0 -12    0.12    0.14
   2   0 -12   25.73    0.87
  -2   0  12   25.67    0.87
   1   0 -12    0.13    0.04
  -1   0  12    0.04    0.10
  -1   0  12    0.31    0.14
   0   0  12   22.50    0.74
   0   0  12   23.27    0.75
   1   0  12   -0.04    0.10
   1   0  12   -0.06    0.09
   2   0  12    9.03    0.51
   2   0  12    9.69    0.53
   3   0  12   -0.04    0.16
   3   0  12    0.06    0.16
   4   0  12    0.44    0.26
   4   0  12    0.85    0.29
   5   0  12   -0.11    0.19
   5   0  12    0.06    0.24
   6   0  12   12.59    0.89
   6   0  12   13.54    0.90
   7  -1 -12    0.99    0.44
   7   1 -12    2.24    0.54
   6  -1 -12    0.88    0.38
   6   1 -12    0.46    0.29
   5  -1 -12    1.26    0.37
   5   1 -12    1.53    0.35
   4  -1 -12    0.70    0.25
   4   1 -12    0.70    0.23
   3  -1 -12    5.76    0.58
  -3   1  12    5.21    0.49
   3   1 -12    5.02    0.50
   2  -1 -12    5.03    0.49
  -2   1  12    4.76    0.44
   2   1 -12    4.60    0.43
  -1  -1  12    8.94    0.48
   1  -1 -12    8.21    0.45
  -1   1  12    7.83    0.46
   0  -1  12   17.39    0.68
   0  -1  12   16.30    0.62
   0   1  12   16.17    0.28
   0   1 -12   15.94    0.41
   0   1  12   17.59    0.71
   0   1  12   16.28    0.60
   1  -1  12   11.70    0.50
   1  -1  12   12.22    0.61
   1   1  12   12.60    0.63
  -1   1 -12   11.87    0.31
   1   1  12   11.47    0.27
   1   1  12   11.77    0.51
   2  -1  12   20.24    0.82
   2  -1  12   20.62    0.65
   2   1  12   19.91    0.71
  -2   1 -12   20.61    0.44
   2   1  12   20.91    0.91
   3  -1  12   16.92    0.84
   3  -1  12   16.71    0.61
   3   1  12   17.68    0.72
   3   1  12   17.61    0.93
   4  -1  12    5.07    0.60
   4  -1  12    5.86    0.40
   4   1  12    5.67    0.68
   4   1  12    5.43    0.54
   5  -1  12    3.28    0.53
   5  -1  12    3.29    0.35
   5   1  12    3.59    0.61
   5   1  12    2.70    0.45
   6  -1  12    0.29    0.29
   6   1  12   -0.20    0.33
   6   1  12   -0.20    0.19
   7  -2 -12    5.26    0.88
   7   2 -12    6.28    1.00
   7   2 -12    6.00    0.85
   6  -2 -12    1.00    0.39
   6   2 -12    1.04    0.35
   5  -2 -12    3.13    0.58
   5   2 -12    2.18    0.43
   4  -2 -12    3.76    0.58
   4   2 -12    3.50    0.49
   3  -2 -12   -0.01    0.15
   3   2 -12   -0.01    0.10
  -3   2  12    0.06    0.13
  -3   2  12    0.09    0.09
   2  -2 -12   11.65    0.64
   2   2 -12   12.44    0.60
  -2   2  12   10.62    0.39
  -2   2  12   11.62    0.59
   1  -2 -12   19.19    0.75
  -1  -2  12   19.76    0.77
  -1   2  12   19.72    0.80
  -1   2  12   18.94    0.53
   0  -2 -12    0.23    0.12
   0  -2  12    0.37    0.18
   0   2  12    0.29    0.23
   0   2  12    0.21    0.11
   0   2 -12    0.42    0.16
   1  -2  12    6.80    0.56
   1   2  12    6.46    0.37
   1   2  12    6.43    0.32
  -1   2 -12    6.01    0.36
   1   2  12    6.73    0.64
   2  -2  12   11.80    0.68
   2   2  12   11.12    0.49
  -2   2 -12   11.08    0.43
   2   2  12   12.73    0.87
   3  -2  12    2.00    0.41
  -3   2 -12    2.15    0.23
   3   2  12    2.23    0.29
   3   2  12    2.52    0.53
   4  -2  12    1.86    0.44
  -4   2 -12    2.64    0.26
   4   2  12    2.61    0.57
   4   2  12    2.15    0.32
   5  -2  12    0.44    0.34
   5   2  12    0.34    0.37
   5   2  12    0.88    0.26
   6  -2  12    0.50    0.32
   6   2  12    0.33    0.41
   6   2  12    0.13    0.19
   6  -3 -12   -0.14    0.24
   6   3 -12   -0.10    0.25
   6   3 -12    0.05    0.19
   5  -3 -12    0.57    0.33
   5   3 -12    0.78    0.44
   5   3 -12    0.44    0.23
  -5   3  12    0.56    0.17
   4  -3 -12    0.01    0.23
  -4   3  12    0.68    0.17
   4   3 -12    0.14    0.18
  -4   3  12    0.39    0.19
   3  -3 -12   11.47    0.81
  -3   3  12   12.86    0.66
  -3   3  12   12.88    0.55
   3   3 -12   13.64    0.70
  -2  -3  12   62.75    1.56
   2  -3 -12   63.12    1.76
  -2   3  12   64.74    1.64
  -2   3  12   62.65    1.34
   1  -3 -12   23.95    0.93
  -1  -3  12   24.27    0.89
  -1   3  12   23.79    0.76
  -1   3  12   25.33    1.01
   0  -3 -12    1.30    0.24
   0  -3  12    1.33    0.29
   0   3  12    1.30    0.25
   0   3 -12    1.16    0.28
   0   3  12    0.55    0.26
   1  -3  12    1.11    0.27
  -1  -3 -12    1.30    0.21
  -1   3 -12    1.18    0.27
   1   3  12    1.24    0.37
   1   3  12    1.52    0.26
   2  -3  12    1.06    0.29
  -2  -3 -12    1.08    0.18
   2   3  12    1.00    0.42
  -2   3 -12    0.99    0.24
   3  -3  12    6.92    0.73
   3   3  12    6.09    0.82
  -3   3 -12    6.89    0.43
   3   3  12    7.19    0.39
   4  -3  12    1.51    0.42
   4   3  12    0.87    0.46
  -4   3 -12    1.99    0.28
   5  -3  12    3.97    0.68
   5   3  12    2.09    0.65
  -5   3 -12    3.44    0.36
   5  -4 -12    0.22    0.32
   5   4 -12    0.86    0.42
  -5   4  12    0.22    0.17
   5   4 -12    0.59    0.27
   4  -4 -12    0.15    0.29
   4   4 -12    0.46    0.23
  -4   4  12    0.38    0.20
  -4   4  12    0.19    0.16
   4   4 -12    0.31    0.35
   3  -4 -12   -0.17    0.19
  -3   4  12    0.49    0.20
   3   4 -12    0.57    0.31
   3   4 -12    0.08    0.14
  -3   4  12    0.10    0.14
   2  -4 -12    0.43    0.24
   2   4 -12    0.26    0.17
  -2   4  12    0.22    0.18
   2   4 -12    0.51    0.29
  -2   4  12    0.25    0.20
  -1  -4  12    1.42    0.31
   1  -4 -12    1.76    0.34
   1   4 -12    1.88    0.44
  -1   4  12    2.19    0.42
  -1   4  12    1.60    0.31
   1   4 -12    1.92    0.37
   0  -4  12   15.11    0.75
   0   4 -12   17.00    0.94
   0   4  12   15.99    0.91
   0   4  12   17.53    0.76
   0   4 -12   17.42    0.82
   1  -4  12    2.81    0.44
   1   4  12    1.26    0.42
  -1   4 -12    1.25    0.32
  -1   4 -12    1.80    0.36
   1   4  12    1.78    0.34
   2  -4  12    0.69    0.26
   2   4  12    1.05    0.41
  -2   4 -12    0.81    0.27
   2   4  12    0.27    0.19
   3  -4  12    1.36    0.38
   3   4  12    0.14    0.38
  -3   4 -12    1.33    0.29
   4  -4  12    3.60    0.60
   4   4  12    2.91    0.72
  -4   4 -12    3.99    0.44
   2   5 -12    1.99    0.57
   2   5 -12    2.04    0.44
  -2   5  12    2.13    0.38
  -2   5  12    2.38    0.41
  -1  -5  12    0.64    0.24
  -1   5  12    0.86    0.30
   1   5 -12   -0.02    0.27
   1   5 -12    0.42    0.27
  -1   5  12    0.57    0.28
   0  -5  12    0.41    0.22
   0   5 -12    0.68    0.30
   0   5  12    0.81    0.34
   0   5  12    0.47    0.25
   1  -5  12    0.64    0.26
   1   5  12    0.18    0.22
  -1   5 -12    0.23    0.23
   1   5  12    0.07    0.27
   7   0 -13    2.09    0.55
   6   0 -13    0.19    0.22
   5   0 -13    1.38    0.38
   4   0 -13    0.00    0.14
   3   0 -13   10.27    0.63
   2   0 -13    0.01    0.09
  -2   0  13    0.06    0.11
  -1   0  13   11.74    0.57
  -1   0  13   11.86    0.56
   1   0 -13   11.81    0.26
   0   0  13    0.04    0.11
   0   0  13    0.13    0.10
   1   0  13   14.58    0.63
   1   0  13   14.73    0.63
   2   0  13    0.06    0.06
   2   0  13    0.18    0.15
   2   0  13    0.11    0.14
   3   0  13    0.72    0.25
   3   0  13    0.63    0.23
   4   0  13    0.04    0.19
   4   0  13   -0.16    0.18
   5   0  13    3.16    0.51
   5   0  13    3.65    0.49
   6   0  13   -0.11    0.24
   6   0  13    0.21    0.26
   7  -1 -13    0.54    0.38
   7   1 -13    0.73    0.39
   6  -1 -13    0.67    0.36
   6   1 -13    1.37    0.40
   5  -1 -13    1.21    0.37
   5   1 -13    1.17    0.34
   4  -1 -13    7.89    0.78
   4   1 -13    7.36    0.68
   3  -1 -13    2.71    0.42
  -3   1  13    2.01    0.33
   3   1 -13    2.12    0.33
   2  -1 -13    1.92    0.30
   2   1 -13    2.28    0.34
  -2   1  13    1.72    0.28
   1  -1 -13    8.11    0.47
  -1  -1  13    8.25    0.49
  -1   1  13    7.89    0.47
   0  -1  13    3.49    0.38
   0  -1  13    4.99    0.45
   0   1  13    4.03    0.39
   0   1 -13    4.18    0.21
   0   1  13    4.01    0.42
   1  -1  13    3.55    0.42
   1  -1  13    3.42    0.35
  -1   1 -13    3.35    0.15
   1   1  13    3.89    0.44
   1   1  13    4.05    0.38
   2  -1  13   15.85    0.60
   2  -1  13   16.07    0.76
   2   1  13   14.82    0.64
   2   1  13   15.47    0.80
   3  -1  13    0.98    0.20
   3  -1  13    0.60    0.27
   3   1  13    0.46    0.27
   3   1  13    0.65    0.21
   4  -1  13    0.08    0.22
   4  -1  13    0.15    0.13
   4   1  13    0.53    0.34
   4   1  13    0.07    0.17
   5  -1  13    8.28    0.82
   5  -1  13    5.70    0.43
   5   1  13    6.30    0.61
   5   1  13    6.53    0.77
   6  -1  13    0.09    0.24
   6   1  13    0.16    0.23
   6   1  13    0.40    0.38
   7  -2 -13    5.99    0.91
   7   2 -13    3.88    0.69
   6  -2 -13    1.21    0.46
   6   2 -13    1.79    0.46
   5  -2 -13    0.67    0.34
   5   2 -13    0.04    0.17
   4  -2 -13   12.87    0.89
   4   2 -13   10.36    0.68
  -4   2  13   11.65    0.66
   3  -2 -13   20.92    1.00
  -3   2  13   21.48    0.58
  -3   2  13   20.74    0.85
   3   2 -13   20.70    0.88
   2  -2 -13    1.44    0.30
   2   2 -13    1.50    0.27
  -2   2  13    1.51    0.18
  -2   2  13    1.76    0.31
   1  -2 -13    3.40    0.39
  -1  -2  13    3.24    0.39
  -1   2  13    3.79    0.24
  -1   2  13    4.18    0.47
   0  -2 -13    0.19    0.11
   0  -2  13    0.39    0.18
   0   2  13    0.22    0.20
   0   2  13    0.23    0.11
   0   2 -13    0.28    0.15
   1  -2  13    2.84    0.41
  -1   2 -13    2.97    0.29
   1   2  13    2.45    0.29
   1   2  13    2.34    0.24
   1   2  13    1.99    0.40
   2  -2  13   12.20    0.71
   2   2  13   13.13    0.85
  -2   2 -13   11.38    0.44
   2   2  13   12.47    0.54
   3  -2  13   14.09    0.83
  -3   2 -13   13.13    0.46
   3   2  13   13.81    0.94
   3   2  13   13.33    0.60
   4  -2  13    8.85    0.86
   4   2  13   10.14    0.57
  -4   2 -13   10.87    0.42
   4   2  13   10.79    1.00
   5  -2  13    1.21    0.39
   5   2  13    1.01    0.27
   5   2  13    1.02    0.49
   6  -2  13    0.48    0.34
   6   2  13    0.58    0.26
   6   2  13   -0.41    0.39
   6  -3 -13   -0.35    0.26
   6   3 -13    0.03    0.28
   6   3 -13    0.03    0.22
   5  -3 -13    0.55    0.32
   5   3 -13    0.37    0.25
   4  -3 -13    2.90    0.57
   4   3 -13    2.46    0.41
  -4   3  13    3.90    0.48
  -4   3  13    3.62    0.35
   3  -3 -13   13.38    0.88
   3   3 -13   12.94    0.71
  -3   3  13   14.57    0.56
  -3   3  13   12.81    0.69
   2  -3 -13    1.06    0.30
  -2  -3  13    1.14    0.29
  -2   3  13    1.13    0.29
  -2   3  13    1.30    0.23
   1  -3 -13   21.03    0.88
  -1  -3  13   20.71    0.86
  -1   3  13   18.74    0.89
  -1   3  13   20.70    0.69
   0  -3 -13    1.44    0.26
   0  -3  13    2.36    0.39
   0   3  13    1.95    0.40
   0   3  13    1.15    0.23
   0   3 -13    1.48    0.30
  -1  -3 -13    0.87    0.19
   1  -3  13    0.69    0.23
  -1   3 -13    0.91    0.25
   1   3  13    1.26    0.24
   1   3  13    0.42    0.29
  -2  -3 -13    2.58    0.28
   2  -3  13    3.31    0.50
  -2   3 -13    2.54    0.33
   2   3  13    2.71    0.56
   3  -3  13    1.42    0.39
  -3   3 -13    1.64    0.26
   3   3  13    0.57    0.40
   4  -3  13    0.89    0.36
   4   3  13    0.67    0.44
  -4   3 -13    1.02    0.21
   5  -3  13    0.67    0.37
  -5   3 -13    0.87    0.19
   5   3  13    0.30    0.44
   4  -4 -13    0.68    0.34
   4   4 -13    0.91    0.28
   4   4 -13    1.78    0.54
  -4   4  13    1.33    0.32
  -4   4  13    1.42    0.26
   3  -4 -13    0.41    0.26
  -3   4  13    0.15    0.18
  -3   4  13    0.14    0.15
   3   4 -13    0.28    0.26
   3   4 -13    0.17    0.17
   2  -4 -13    0.06    0.21
  -2   4  13    0.18    0.18
  -2   4  13    0.13    0.16
   2   4 -13    0.05    0.21
   2   4 -13   -0.11    0.13
   1  -4 -13    1.56    0.34
  -1  -4  13    1.29    0.30
   1   4 -13    1.52    0.39
  -1   4  13    1.23    0.30
  -1   4  13    1.49    0.35
   1   4 -13    1.01    0.30
   0  -4  13    0.96    0.28
   0   4  13    0.83    0.32
   0   4 -13    0.95    0.32
   0   4  13    0.76    0.25
   0   4 -13    0.90    0.28
   1  -4  13    2.12    0.39
  -1   4 -13    2.42    0.41
   1   4  13    1.42    0.30
   1   4  13    1.89    0.47
   2  -4  13    0.57    0.26
   2   4  13    1.36    0.32
   2   4  13    0.97    0.47
  -2   4 -13    0.70    0.25
   3  -4  13    2.23    0.47
   3   4  13    2.25    0.61
  -3   4 -13    2.18    0.35
   4  -4  13    3.10    0.57
  -4   4 -13    3.43    0.41
   2   5 -13    0.47    0.27
  -2   5  13    0.58    0.26
  -1  -5  13    0.57    0.26
   1   5 -13    0.42    0.32
  -1   5  13    0.77    0.28
   1   5 -13    0.13    0.27
  -1   5  13    0.63    0.30
   0  -5  13    0.40    0.21
   0   5  13    0.63    0.26
   0   5  13    0.45    0.32
   0   5 -13    0.42    0.28
   1  -5  13    1.26    0.33
  -1   5 -13    1.04    0.35
   1   5  13    1.12    0.33
   7   0 -14   -0.02    0.26
   6   0 -14    0.29    0.24
   5   0 -14   -0.09    0.14
   4   0 -14    1.51    0.35
   3   0 -14    0.11    0.13
  -2   0  14   27.54    0.98
   2   0 -14   30.55    1.00
   1   0 -14    0.05    0.05
  -1   0  14   -0.01    0.10
  -1   0  14   -0.03    0.10
   0   0  14   24.05    0.84
   0   0  14   23.53    0.83
   1   0  14    0.06    0.11
   1   0  14    0.17    0.16
   2   0  14    6.71    0.56
   2   0  14    4.93    0.49
   3   0  14   -0.13    0.15
   3   0  14    0.01    0.16
   4   0  14    0.37    0.22
   4   0  14    0.35    0.24
   5   0  14    0.14    0.21
   5   0  14    0.10    0.20
   6   0  14    1.38    0.39
   6   0  14    2.57    0.45
   7  -1 -14    1.73    0.51
   7   1 -14    0.24    0.28
   6  -1 -14    0.94    0.36
   6   1 -14    1.02    0.37
   5  -1 -14    1.37    0.38
   5   1 -14    2.69    0.49
   4  -1 -14   11.52    0.78
   4   1 -14    9.79    0.69
   3  -1 -14    4.74    0.56
   3   1 -14    6.03    0.59
  -3   1  14    4.87    0.51
   2  -1 -14    0.05    0.11
   2   1 -14    0.03    0.11
  -2   1  14    0.20    0.14
   1  -1 -14    0.14    0.12
  -1   1  14    0.00    0.12
   0  -1  14    5.26    0.48
   0  -1  14    4.72    0.47
   0   1  14    5.41    0.47
   0   1  14    4.75    0.48
   0   1 -14    5.12    0.22
   1  -1  14    0.75    0.22
   1  -1  14    0.80    0.19
   1   1  14    0.70    0.18
  -1   1 -14    0.80    0.09
   1   1  14    0.94    0.27
   2  -1  14   31.12    0.90
   2  -1  14   30.59    1.07
   2   1  14   30.11    0.95
   2   1  14   28.01    1.07
   3  -1  14   24.70    1.04
   3  -1  14   24.98    0.80
   3   1  14   22.74    1.02
   3   1  14   25.47    0.93
   4  -1  14    3.69    0.53
   4  -1  14    4.83    0.37
   4   1  14    4.49    0.61
   4   1  14    4.50    0.50
   5  -1  14    1.31    0.28
   5  -1  14    1.09    0.38
   5   1  14    1.04    0.30
   5   1  14    0.89    0.39
   6  -1  14   -0.33    0.22
   6   1  14    0.46    0.38
   6   1  14   -0.04    0.18
   6  -2 -14    0.84    0.40
   6   2 -14    1.03    0.37
   5  -2 -14    1.30    0.41
   5   2 -14    1.19    0.33
   4  -2 -14    3.09    0.53
  -4   2  14    3.53    0.48
   4   2 -14    4.02    0.53
   3  -2 -14   17.22    0.92
   3   2 -14   19.22    0.85
  -3   2  14   18.52    0.83
   2  -2 -14   10.78    0.66
   2   2 -14    9.92    0.59
  -2   2  14   11.30    0.63
  -2   2  14   10.52    0.36
   1  -2 -14    4.12    0.44
  -1  -2  14    4.54    0.50
  -1   2  14    3.62    0.44
  -1   2  14    3.96    0.23
   0  -2  14    2.33    0.36
   0  -2 -14    1.80    0.27
   0   2  14    1.35    0.17
   0   2  14    1.69    0.34
   0   2 -14    1.78    0.25
   1  -2  14    2.68    0.40
   1   2  14    2.22    0.30
   1   2  14    2.36    0.22
   1   2  14    2.34    0.43
  -1   2 -14    3.07    0.29
   2  -2  14   19.93    0.91
   2   2  14   20.87    1.07
   2   2  14   20.29    0.73
  -2   2 -14   19.73    0.56
   3  -2  14   18.87    0.97
   3   2  14   19.39    0.73
   3   2  14   18.33    1.05
  -3   2 -14   19.20    0.55
   4  -2  14    5.05    0.64
   4   2  14    5.06    0.50
   4   2  14    4.82    0.74
   5  -2  14    0.57    0.31
   5   2  14    0.46    0.22
   5   2  14    0.91    0.48
   6  -3 -14   -0.18    0.22
   6   3 -14    0.03    0.31
   6   3 -14    0.08    0.24
   5  -3 -14    0.18    0.28
   5   3 -14    0.49    0.25
   4  -3 -14    1.28    0.42
  -4   3  14    0.93    0.27
  -4   3  14    0.98    0.21
   4   3 -14    1.45    0.34
   3  -3 -14    0.68    0.29
   3   3 -14    0.62    0.23
  -3   3  14    0.70    0.23
  -3   3  14    0.99    0.20
  -2  -3  14    3.61    0.47
   2  -3 -14    4.16    0.54
  -2   3  14    3.74    0.48
  -2   3  14    3.72    0.34
  -1  -3  14   14.05    0.74
   1  -3 -14   16.34    0.79
  -1   3  14   16.64    0.85
  -1   3  14   15.80    0.59
   0  -3 -14    0.11    0.13
   0  -3  14    0.07    0.17
   0   3  14    0.01    0.23
   0   3 -14    0.03    0.16
   0   3  14    0.05    0.14
   1  -3  14    0.96    0.27
  -1  -3 -14    0.75    0.18
  -1   3 -14    0.22    0.18
   1   3  14    0.66    0.33
   1   3  14    0.72    0.19
  -2  -3 -14    1.07    0.20
   2  -3  14    0.88    0.29
   2   3  14    1.42    0.25
   2   3  14    1.44    0.45
  -2   3 -14    1.14    0.25
   3  -3  14    7.15    0.74
   3   3  14    5.99    0.82
   4  -3  14    2.15    0.47
  -4   3 -14    2.96    0.32
   4   3  14    1.80    0.57
   5  -3  14    0.47    0.36
  -5   3 -14    1.08    0.22
   4  -4 -14    3.52    0.65
   4   4 -14    2.29    0.42
  -4   4  14    3.14    0.46
  -4   4  14    3.24    0.39
   4   4 -14    2.83    0.65
   3  -4 -14    0.35    0.29
   3   4 -14    0.58    0.32
  -3   4  14    0.54    0.20
  -3   4  14    0.35    0.21
   3   4 -14    0.69    0.25
   2  -4 -14    0.37    0.27
   2   4 -14    0.57    0.30
  -2   4  14    0.71    0.26
   2   4 -14    0.50    0.22
  -2   4  14    0.64    0.20
  -1  -4  14    0.67    0.25
   1  -4 -14    0.28    0.22
  -1   4  14    0.37    0.19
  -1   4  14    0.46    0.26
   1   4 -14    0.62    0.26
   0  -4  14    0.39    0.23
   0   4 -14    0.37    0.22
   0   4  14    0.64    0.24
   0   4  14    0.58    0.29
   1  -4  14    0.05    0.19
   1   4  14    0.13    0.18
   1   4  14    0.00    0.25
  -1   4 -14   -0.04    0.18
   2  -4  14    0.05    0.20
  -2   4 -14    0.23    0.20
   2   4  14    0.66    0.23
   2   4  14    0.63    0.37
   3  -4  14    3.77    0.58
   3   4  14    3.02    0.66
  -3   4 -14    2.59    0.37
   7   0 -15    0.08    0.25
   6   0 -15   -0.18    0.14
   5   0 -15    1.80    0.42
   4   0 -15   -0.04    0.15
   3   0 -15    3.24    0.45
   2   0 -15    0.17    0.13
  -2   0  15    0.12    0.14
  -1   0  15   34.85    1.10
  -1   0  15   36.09    1.11
   0   0  15    0.22    0.16
   0   0  15   -0.01    0.11
   1   0  15   17.88    0.75
   1   0  15   19.15    0.77
   2   0  15   -0.20    0.13
   2   0  15    0.07    0.16
   3   0  15    0.68    0.23
   3   0  15    1.23    0.28
   4   0  15    0.19    0.18
   4   0  15   -0.13    0.16
   5   0  15    0.89    0.34
   5   0  15    1.56    0.36
   6   0  15    0.46    0.24
   6   0  15    0.35    0.27
   7  -1 -15   -0.30    0.25
   7   1 -15    0.15    0.26
   6  -1 -15    1.12    0.40
   6   1 -15    1.40    0.43
   5  -1 -15    0.88    0.35
   5   1 -15    0.28    0.26
   4  -1 -15    8.46    0.83
   4   1 -15    7.64    0.76
   3  -1 -15    1.79    0.36
  -3   1  15    1.83    0.34
   3   1 -15    1.95    0.36
   2  -1 -15    0.20    0.15
  -2   1  15    0.20    0.15
   2   1 -15    0.06    0.11
  -1  -1  15    2.19    0.34
   1  -1 -15    2.06    0.31
   0  -1  15    1.86    0.32
   0  -1  15    2.03    0.32
   0   1  15    2.14    0.33
   0   1  15    1.74    0.30
   0   1 -15    2.19    0.16
   1  -1  15    1.07    0.24
   1  -1  15    1.27    0.28
  -1   1 -15    1.27    0.09
   1   1  15    1.78    0.34
   1   1  15    1.61    0.28
   2  -1  15   28.40    0.90
   2  -1  15   28.79    1.09
   2   1  15   29.05    1.10
   2   1  15   28.21    0.95
   3  -1  15   10.69    0.73
   3  -1  15   11.17    0.54
   3   1  15   11.48    0.64
   3   1  15   13.09    0.81
   4  -1  15    5.73    0.41
   4  -1  15    5.26    0.64
   4   1  15    5.77    0.66
   4   1  15    4.96    0.56
   5  -1  15    0.11    0.23
   5   1  15    0.41    0.33
   5   1  15    0.29    0.21
   6  -1  15    0.26    0.30
   6   1  15    1.17    0.33
   6  -2 -15    0.48    0.35
   6   2 -15    0.07    0.21
   5  -2 -15    0.38    0.29
   5   2 -15    0.87    0.34
   4  -2 -15    2.63    0.50
   4   2 -15    2.65    0.44
  -4   2  15    2.50    0.42
   3  -2 -15    7.07    0.72
   3   2 -15    6.29    0.62
  -3   2  15    7.89    0.57
   2  -2 -15    2.71    0.42
   2   2 -15    2.44    0.37
  -2   2  15    2.79    0.40
  -2   2  15    2.60    0.21
   1  -2 -15    3.51    0.41
  -1  -2  15    3.90    0.46
  -1   2  15    3.58    0.45
  -1   2  15    4.10    0.22
   0  -2 -15    0.09    0.11
   0  -2  15    0.16    0.18
   0   2  15    0.10    0.08
   0   2 -15   -0.12    0.11
   0   2  15    0.02    0.18
   1  -2  15    9.90    0.65
  -1   2 -15    9.21    0.40
   1   2  15    9.70    0.68
   1   2  15    9.18    0.34
   1   2  15   10.50    0.55
   2  -2  15   15.53    0.85
   2   2  15   15.79    0.50
   2   2  15   15.51    0.67
  -2   2 -15   14.75    0.47
   2   2  15   15.58    0.93
   3  -2  15    2.60    0.46
  -3   2 -15    2.34    0.23
   3   2  15    2.02    0.33
   3   2  15    2.21    0.48
   4  -2  15    1.04    0.35
   4   2  15    0.40    0.36
   4   2  15    1.00    0.26
   5  -2  15    0.02    0.25
   5   2  15   -0.16    0.33
   5   2  15    0.54    0.23
   5  -3 -15    0.60    0.35
   5   3 -15    0.62    0.30
   4  -3 -15    2.54    0.53
  -4   3  15    2.20    0.27
   4   3 -15    1.96    0.41
  -4   3  15    1.73    0.36
   3  -3 -15    2.26    0.46
  -3   3  15    2.68    0.29
  -3   3  15    2.21    0.38
   3   3 -15    2.10    0.37
  -2  -3  15    2.60    0.41
   2  -3 -15    2.41    0.45
   2   3 -15    2.52    0.40
  -2   3  15    2.69    0.42
  -2   3  15    2.51    0.28
  -1  -3  15    4.42    0.52
   1  -3 -15    3.01    0.45
  -1   3  15    3.25    0.32
  -1   3  15    3.36    0.48
   1   3 -15    3.82    0.43
   0  -3 -15    3.06    0.39
   0  -3  15    4.90    0.54
   0   3 -15    3.33    0.41
   0   3  15    4.25    0.57
   0   3  15    4.07    0.36
   1  -3  15    1.21    0.31
  -1  -3 -15    1.61    0.28
  -1   3 -15    1.38    0.28
   1   3  15    1.21    0.36
   1   3  15    1.08    0.22
   2  -3  15    3.69    0.53
  -2  -3 -15    3.07    0.33
   2   3  15    3.28    0.36
   2   3  15    3.40    0.60
  -2   3 -15    3.28    0.37
   3  -3  15    0.63    0.31
   3   3  15    0.13    0.32
  -3   3 -15    0.11    0.12
   4  -3  15    1.62    0.46
   4   3  15    0.13    0.33
  -4   3 -15    1.03    0.20
   4  -4 -15    0.33    0.32
  -4   4  15    0.40    0.16
  -4   4  15    0.50    0.24
   4   4 -15    0.39    0.23
   4   4 -15    0.62    0.36
   3  -4 -15    0.45    0.33
   3   4 -15    0.72    0.27
   3   4 -15    0.47    0.31
  -3   4  15    0.88    0.29
  -3   4  15    1.13    0.23
   2  -4 -15    2.00    0.46
   2   4 -15    1.42    0.32
  -2   4  15    1.12    0.25
  -2   4  15    1.26    0.34
  -1  -4  15    1.86    0.38
  -1   4  15    2.23    0.33
  -1   4  15    2.17    0.45
   1   4 -15    2.45    0.43
   0  -4  15    0.34    0.20
   0   4  15    0.61    0.29
   0   4  15    0.65    0.24
   0   4 -15    0.24    0.23
   1  -4  15    0.78    0.30
   1   4  15    0.31    0.29
   1   4  15    0.78    0.25
  -1   4 -15    0.51    0.26
   2  -4  15    0.11    0.20
   2   4  15    0.00    0.19
   2   4  15   -0.07    0.33
  -2   4 -15    0.17    0.20
   3  -4  15    2.33    0.49
  -3   4 -15    1.07    0.26
   3   4  15    1.97    0.56
   7   0 -16    0.01    0.26
   6   0 -16    0.29    0.25
   5   0 -16    0.04    0.15
   4   0 -16    4.00    0.58
   3   0 -16    0.14    0.15
   2   0 -16   12.50    0.68
  -2   0  16   11.70    0.66
  -1   0  16   -0.04    0.10
  -1   0  16    0.01    0.13
   1   0 -16   -0.04    0.10
   0   0  16   19.34    0.80
   0   0  16   18.87    0.80
   1   0  16    0.12    0.15
   1   0  16    0.31    0.19
   2   0  16    4.94    0.49
   2   0  16    5.03    0.53
   3   0  16   -0.08    0.16
   3   0  16   -0.08    0.15
   4   0  16   -0.23    0.14
   4   0  16    0.12    0.19
   5   0  16    0.03    0.19
   5   0  16    0.07    0.20
   6  -1 -16    2.78    0.62
   6   1 -16    2.30    0.52
   5  -1 -16   -0.08    0.16
   5   1 -16   -0.03    0.15
   4  -1 -16    5.14    0.66
   4   1 -16    4.66    0.60
   3  -1 -16    0.26    0.20
  -3   1  16    0.29    0.19
   3   1 -16    0.28    0.18
   2  -1 -16    0.71    0.23
  -2   1  16    0.63    0.22
   2   1 -16    0.84    0.23
   1  -1 -16    0.80    0.21
  -1  -1  16    1.12    0.28
  -1   1  16    0.57    0.22
   0  -1  16    1.45    0.29
   0  -1  16    1.24    0.26
   0   1  16    1.63    0.30
   0   1  16    0.87    0.26
   0   1 -16    1.28    0.11
   1  -1  16    0.75    0.21
   1  -1  16    0.93    0.27
   1   1  16    0.91    0.24
   1   1  16    1.07    0.29
   2  -1  16    1.31    0.26
   2  -1  16    1.47    0.33
   2   1  16    0.79    0.28
   2   1  16    1.42    0.30
   3  -1  16    9.01    0.51
   3  -1  16    8.80    0.76
   3   1  16    9.77    0.62
   3   1  16    8.34    0.75
   4  -1  16    4.79    0.45
   4  -1  16    3.91    0.57
   4   1  16    3.34    0.52
   4   1  16    3.44    0.48
   5  -1  16    1.79    0.43
   5   1  16    2.59    0.44
   5   1  16    3.47    0.57
   6  -2 -16    0.43    0.33
   6   2 -16    0.19    0.25
   5  -2 -16    0.00    0.21
   5   2 -16   -0.07    0.17
   4  -2 -16    7.17    0.83
   4   2 -16    7.15    0.74
  -4   2  16    7.17    0.69
   3  -2 -16   16.72    0.93
  -3   2  16   15.25    0.80
   3   2 -16   14.44    0.82
   2  -2 -16    2.25    0.40
  -2   2  16    1.86    0.34
   2   2 -16    2.40    0.37
   1  -2 -16    0.27    0.17
  -1  -2  16    0.74    0.25
  -1   2  16    0.23    0.07
  -1   2  16    0.25    0.19
   0  -2  16    0.03    0.14
   0  -2 -16    0.19    0.13
   0   2 -16    0.02    0.12
   0   2  16    0.15    0.22
   0   2  16    0.13    0.07
   1  -2  16    1.07    0.29
  -1  -2 -16    1.08    0.23
   1   2  16    1.40    0.37
  -1   2 -16    0.93    0.17
   1   2  16    0.84    0.23
   2  -2  16    5.31    0.62
  -2   2 -16    4.94    0.27
   2   2  16    6.63    0.56
   2   2  16    3.68    0.56
   3  -2  16    0.04    0.18
   3   2  16    0.19    0.30
  -3   2 -16    0.29    0.10
   3   2  16    0.20    0.17
   4  -2  16    0.72    0.32
   4   2  16    0.48    0.37
   4   2  16    0.18    0.18
   5  -2  16    2.21    0.51
   5   2  16    1.45    0.32
   5   2  16    2.02    0.53
   5  -3 -16   -0.20    0.27
   5   3 -16    0.70    0.28
   4  -3 -16    0.31    0.28
   4   3 -16    0.47    0.24
  -4   3  16    0.70    0.28
   3  -3 -16    0.79    0.30
   3   3 -16    0.61    0.24
  -3   3  16    0.53    0.15
  -3   3  16    0.44    0.23
  -2  -3  16    4.41    0.54
   2  -3 -16    4.66    0.60
   2   3 -16    3.82    0.49
  -2   3  16    4.85    0.32
  -2   3  16    4.33    0.53
  -1  -3  16    6.77    0.66
   1  -3 -16    6.52    0.64
  -1   3  16    5.61    0.61
  -1   3  16    5.90    0.35
   1   3 -16    6.95    0.58
   0  -3  16    7.07    0.69
   0  -3 -16    7.74    0.53
   0   3 -16    7.26    0.48
   0   3  16    6.64    0.39
   0   3  16    6.40    0.68
   1  -3  16    0.59    0.24
  -1  -3 -16    0.28    0.15
   1   3  16    0.67    0.32
  -1   3 -16    0.18    0.18
   2  -3  16    0.73    0.29
  -2  -3 -16    0.78    0.21
  -2   3 -16    1.53    0.26
   2   3  16    0.90    0.36
   3  -3  16    5.82    0.70
   3   3  16    5.14    0.76
  -3   3 -16    5.36    0.35
   4  -3  16    0.33    0.27
   4   3  16    0.21    0.35
  -4   3 -16    0.36    0.13
   3  -4 -16    1.21    0.40
  -3   4  16    2.08    0.30
   3   4 -16    1.51    0.35
  -3   4  16    1.66    0.37
   2  -4 -16    8.00    0.83
  -2   4  16    8.23    0.49
   2   4 -16    7.60    0.72
  -2   4  16    7.00    0.72
  -1  -4  16    2.48    0.43
  -1   4  16    2.44    0.35
   1   4 -16    2.76    0.46
  -1   4  16    2.58    0.46
   0  -4  16    0.01    0.20
   0   4  16    0.09    0.18
   0   4 -16    0.50    0.26
   0   4  16    0.04    0.24
   1  -4  16    0.09    0.18
   1   4  16   -0.19    0.24
  -1   4 -16    0.15    0.20
   2  -4  16    0.86    0.31
  -2   4 -16    0.97    0.28
   2   4  16    1.02    0.43
   6   0 -17   -0.15    0.20
   5   0 -17    0.45    0.25
   4   0 -17    0.09    0.15
   3   0 -17    5.84    0.62
   2   0 -17    0.32    0.16
  -2   0  17    0.17    0.15
   1   0 -17    3.78    0.44
  -1   0  17    4.26    0.49
  -1   0  17    2.97    0.41
   0   0  17    0.18    0.18
   0   0  17    0.64    0.21
   1   0  17   12.25    0.65
   1   0  17   11.25    0.65
   2   0  17   -0.09    0.13
   2   0  17    0.03    0.16
   3   0  17    1.69    0.35
   3   0  17    1.39    0.31
   4   0  17    0.14    0.20
   4   0  17    0.05    0.16
   5   0  17    0.42    0.24
   5   0  17    0.07    0.20
   6  -1 -17    0.07    0.28
   6   1 -17    0.28    0.25
   5  -1 -17    0.38    0.26
   5   1 -17    0.22    0.24
   4  -1 -17    7.41    0.80
   4   1 -17    7.11    0.76
   3  -1 -17    3.96    0.53
   3   1 -17    4.22    0.52
  -3   1  17    4.69    0.57
   2  -1 -17    2.46    0.41
  -2   1  17    3.17    0.44
   2   1 -17    2.31    0.40
   1  -1 -17    1.28    0.26
  -1  -1  17    1.42    0.31
   1   1 -17    1.52    0.17
  -1   1  17    1.53    0.31
   0  -1  17    0.08    0.14
   0  -1  17   -0.06    0.11
   0   1  17    0.00    0.12
   0   1  17    0.09    0.19
   1  -1  17    1.56    0.29
   1  -1  17    1.53    0.32
   1   1  17    1.60    0.33
   1   1  17    1.02    0.25
   2  -1  17    7.80    0.70
   2  -1  17    9.23    0.54
   2   1  17   10.12    0.70
   2   1  17    9.52    0.60
   3  -1  17   13.95    0.66
   3  -1  17   14.51    0.84
   3   1  17   13.70    0.81
   3   1  17   15.54    0.78
   4  -1  17    3.81    0.42
   4  -1  17    2.94    0.52
   4   1  17    2.74    0.45
   4   1  17    2.96    0.51
   5  -1  17    0.39    0.30
   5   1  17    0.58    0.31
   5   1  17    0.29    0.24
   6  -2 -17   -0.01    0.30
   6   2 -17    0.36    0.27
   5  -2 -17    1.48    0.43
   5   2 -17    1.80    0.43
   4  -2 -17    1.67    0.43
   4   2 -17    2.48    0.47
  -4   2  17    2.58    0.45
   3  -2 -17   13.75    0.89
   3   2 -17   16.19    0.87
  -3   2  17   14.13    0.80
   2  -2 -17    2.17    0.39
   2   2 -17    1.88    0.37
  -2   2  17    2.42    0.40
  -1  -2  17    2.31    0.40
   1  -2 -17    2.13    0.36
  -1   2  17    1.92    0.36
   1   2 -17    2.44    0.29
   0  -2 -17    0.10    0.12
   0  -2  17   -0.08    0.13
   0   2 -17   -0.16    0.10
   0   2  17    0.10    0.18
  -1  -2 -17    3.27    0.39
   1  -2  17    3.82    0.52
  -1   2 -17    3.59    0.26
   1   2  17    3.93    0.54
   1   2  17    3.70    0.44
   2  -2  17    7.15    0.72
   2   2  17    6.25    0.68
   2   2  17    7.50    0.50
   3  -2  17    1.62    0.38
   3   2  17    1.23    0.39
   3   2  17    1.34    0.28
   4  -2  17    1.22    0.38
   4   2  17    1.08    0.43
   4   2  17    1.39    0.31
   5  -3 -17   -0.23    0.23
   5   3 -17    0.20    0.21
   4  -3 -17    0.85    0.36
   4   3 -17    0.15    0.20
  -4   3  17    0.16    0.21
   3  -3 -17    1.58    0.42
   3   3 -17    1.86    0.37
  -3   3  17    1.57    0.22
  -3   3  17    1.71    0.36
   2  -3 -17    1.51    0.36
  -2  -3  17    1.96    0.39
  -2   3  17    1.66    0.22
  -2   3  17    1.09    0.29
   2   3 -17    0.93    0.28
   1  -3 -17   -0.01    0.16
  -1  -3  17   -0.12    0.13
  -1   3  17    0.32    0.24
   1   3 -17    0.01    0.18
   0  -3  17    3.81    0.54
   0  -3 -17    3.58    0.46
   0   3  17    3.09    0.50
   0   3 -17    3.85    0.43
  -1  -3 -17    7.54    0.51
   1  -3  17    7.39    0.72
   1   3  17    6.92    0.76
  -1   3 -17    7.95    0.47
   2  -3  17    6.80    0.73
   2   3  17    5.16    0.70
  -2   3 -17    5.91    0.40
   3  -3  17    0.44    0.28
   3   3  17    0.13    0.31
   3  -4 -17    0.48    0.32
   3   4 -17    0.25    0.24
  -3   4  17    0.38    0.18
   2  -4 -17   10.71    0.99
  -2   4  17   11.06    0.77
   2   4 -17   11.65    0.76
   2   4 -17   12.44    0.74
  -2   4  17   11.43    0.60
  -1  -4  17    0.08    0.18
  -1   4  17   -0.09    0.16
   1   4 -17    0.09    0.21
   0  -4  17   -0.05    0.15
   0   4  17    0.05    0.24
   0   4 -17   -0.25    0.17
   1  -4  17   -0.08    0.16
  -1   4 -17    0.15    0.20
   1   4  17    0.80    0.35
   6   0 -18    1.98    0.50
   5   0 -18    0.12    0.20
   4   0 -18    4.06    0.58
   3   0 -18   -0.07    0.14
   2   0 -18    0.05    0.14
  -2   0  18   -0.08    0.11
   1   0 -18    0.05    0.14
  -1   0  18   -0.08    0.13
   0   0  18   16.94    0.80
   0   0  18   16.93    0.82
   1   0  18    0.19    0.19
   1   0  18    0.12    0.16
   2   0  18   43.92    1.39
   2   0  18   45.94    1.37
   3   0  18   -0.02    0.15
   3   0  18    0.30    0.21
   4   0  18    0.78    0.30
   4   0  18    0.98    0.29
   5   0  18   -0.07    0.17
   5   0  18    0.21    0.21
   6  -1 -18    0.00    0.27
   6   1 -18    0.10    0.23
   5  -1 -18    0.03    0.21
   5   1 -18    0.26    0.23
   4  -1 -18    1.51    0.38
   4   1 -18    1.69    0.41
   3  -1 -18    4.44    0.57
  -3   1  18    4.27    0.53
   3   1 -18    4.58    0.58
   2  -1 -18    1.72    0.33
  -2   1  18    2.51    0.42
   2   1 -18    1.89    0.36
  -1  -1  18    4.23    0.52
   1  -1 -18    4.21    0.49
  -1   1  18    3.88    0.48
   0  -1  18    4.36    0.50
   0  -1  18    4.33    0.52
   0   1  18    3.38    0.46
   0   1  18    4.23    0.51
   1  -1  18    3.46    0.44
   1  -1  18    2.79    0.43
   1   1  18    2.37    0.38
   1   1  18    3.04    0.45
   2  -1  18    8.03    0.74
   2  -1  18    9.73    0.57
   2   1  18    9.06    0.60
   2   1  18    8.24    0.63
   3  -1  18    6.11    0.47
   3  -1  18    5.04    0.63
   3   1  18    6.44    0.62
   3   1  18    6.28    0.68
   4  -1  18    0.63    0.28
   4  -1  18    0.59    0.20
   4   1  18    0.55    0.30
   4   1  18    0.38    0.24
   5  -2 -18    2.54    0.57
   5   2 -18    3.32    0.57
   4  -2 -18    1.25    0.39
  -4   2  18    1.33    0.35
   4   2 -18    1.51    0.37
   3  -2 -18    0.63    0.27
   3   2 -18    1.26    0.33
  -3   2  18    1.45    0.35
   2  -2 -18    0.15    0.18
  -2   2  18    0.58    0.25
   2   2 -18   -0.14    0.16
   1  -2 -18    0.92    0.26
  -1  -2  18    0.93    0.29
   1   2 -18    1.15    0.22
  -1   2  18    0.65    0.25
   0  -2 -18    0.51    0.19
   0  -2  18    0.66    0.26
   0   2  18    0.47    0.22
   1  -2  18    0.49    0.24
  -1  -2 -18    0.45    0.19
   1   2  18    0.43    0.25
   2  -2  18    0.50    0.25
   2   2  18    0.76    0.23
   2   2  18    0.93    0.36
   3  -2  18    1.49    0.37
   3   2  18    1.01    0.37
   3   2  18    1.23    0.28
   4  -2  18    0.87    0.33
   4   2  18    0.93    0.42
   4   2  18    0.97    0.28
   4  -3 -18    0.62    0.32
  -4   3  18    0.82    0.29
   4   3 -18    0.16    0.20
   3  -3 -18    0.19    0.23
  -3   3  18    0.42    0.24
   3   3 -18    0.00    0.17
   2  -3 -18    1.57    0.39
  -2   3  18    0.96    0.29
   2   3 -18    1.06    0.32
  -1  -3  18    0.56    0.25
   1  -3 -18    0.47    0.23
  -1   3  18    0.40    0.22
   1   3 -18    0.32    0.21
   0  -3 -18    0.63    0.23
   0  -3  18    1.16    0.32
   0   3 -18    0.42    0.23
   0   3  18    0.69    0.29
  -1  -3 -18    1.76    0.33
   1  -3  18    1.78    0.41
   1   3  18    2.66    0.52
   2  -3  18    0.66    0.30
   2   3  18    0.79    0.36
   3  -3  18    1.66    0.41
   3   3  18    1.47    0.46
   2  -4 -18    3.46    0.64
  -1  -4  18    1.71    0.40
   1   4 -18    1.27    0.33
  -1   4  18    1.57    0.37
   0  -4  18    0.27    0.21
   0   4  18    0.11    0.21
   0   4 -18   -0.01    0.22
   6   0 -19    0.13    0.28
   5   0 -19    0.43    0.27
   4   0 -19   -0.02    0.15
   3   0 -19    0.19    0.17
   2   0 -19   -0.10    0.10
  -2   0  19    0.25    0.19
  -1   0  19    0.56    0.23
   1   0 -19    0.05    0.15
   0   0  19   -0.04    0.15
   0   0  19    0.16    0.16
   1   0  19   19.80    0.89
   1   0  19   21.16    0.94
   2   0  19    0.23    0.18
   2   0  19    0.03    0.18
   3   0  19   21.38    1.02
   3   0  19   20.43    0.93
   4   0  19    0.09    0.21
   4   0  19    0.16    0.18
   5  -1 -19    0.24    0.28
   5   1 -19    0.61    0.30
   4  -1 -19    5.62    0.73
   4   1 -19    5.24    0.65
   3  -1 -19    3.40    0.51
   3   1 -19    3.96    0.56
  -3   1  19    3.92    0.55
   2  -1 -19    1.64    0.36
  -2   1  19    2.42    0.42
   2   1 -19    1.15    0.29
  -1  -1  19    2.30    0.41
   1  -1 -19    2.59    0.40
  -1   1  19    3.47    0.48
   0  -1  19    1.13    0.30
   0  -1 -19    0.56    0.21
   0  -1  19    1.05    0.28
   0   1  19    0.76    0.24
   0   1  19    1.19    0.29
   1  -1  19    2.42    0.40
   1  -1  19    2.86    0.46
   1   1  19    3.72    0.48
   1   1  19    2.87    0.45
   2  -1  19    2.82    0.46
   2  -1  19    3.37    0.43
   2   1  19    3.63    0.47
   2   1  19    3.29    0.49
   3  -1  19    3.39    0.52
   3  -1  19    3.31    0.42
   3   1  19    3.37    0.47
   3   1  19    3.14    0.50
   4  -1  19    0.38    0.18
   4  -1  19    0.23    0.24
   4   1  19    0.48    0.23
   4   1  19    0.01    0.24
   5  -2 -19    0.31    0.26
   4  -2 -19    1.15    0.39
  -4   2  19    2.20    0.43
   4   2 -19    1.41    0.36
   3  -2 -19    0.19    0.22
  -3   2  19    0.39    0.22
   3   2 -19    0.11    0.18
   2  -2 -19    0.19    0.16
  -2   2  19    0.33    0.20
   2   2 -19    0.19    0.20
  -1  -2  19   -0.01    0.18
   1  -2 -19    0.49    0.21
  -1   2  19    0.21    0.18
   0  -2  19    0.75    0.26
   0  -2 -19    0.76    0.22
   0   2  19    1.38    0.33
   1  -2  19    0.86    0.32
  -1  -2 -19    0.88    0.24
   1   2  19    1.14    0.33
   2  -2  19    1.53    0.37
   2   2  19    1.68    0.40
   2   2  19    1.85    0.34
   3  -2  19    1.85    0.44
   3   2  19    1.42    0.33
   3   2  19    1.21    0.37
   4  -3 -19    0.35    0.30
  -4   3  19    0.22    0.20
   4   3 -19    0.25    0.23
   3  -3 -19    0.82    0.34
  -3   3  19    0.63    0.27
   3   3 -19    0.44    0.26
   2  -3 -19    1.19    0.36
  -2   3  19    1.10    0.32
   2   3 -19    0.78    0.29
  -1  -3  19    0.26    0.24
   1  -3 -19    0.57    0.23
  -1   3  19    0.49    0.24
   0  -3  19   -0.20    0.12
   0  -3 -19    0.03    0.14
   0   3  19    0.13    0.23
   1  -3  19    1.41    0.38
  -1  -3 -19    1.20    0.27
   1   3  19    1.38    0.42
   2  -3  19    2.88    0.53
   2   3  19    3.22    0.59
   5   0 -20   -0.25    0.21
   4   0 -20    4.20    0.61
   3   0 -20   -0.01    0.13
   2   0 -20    0.38    0.21
   1   0 -20   -0.19    0.08
  -1   0  20   -0.05    0.17
   0   0  20    1.49    0.35
   0   0  20    1.41    0.32
   1   0  20    0.22    0.19
   1   0  20    0.47    0.23
   2   0  20   18.96    0.88
   2   0  20   16.29    0.91
   3   0  20    0.36    0.21
   3   0  20    0.20    0.19
   4   0  20    0.43    0.21
   4   0  20    0.30    0.27
   5  -1 -20    1.84    0.47
   5   1 -20    2.16    0.48
   4  -1 -20    8.91    0.94
   4   1 -20    8.86    0.90
   3  -1 -20    5.26    0.66
  -3   1  20    6.26    0.70
   3   1 -20    4.69    0.61
   2  -1 -20    1.21    0.31
   2   1 -20    0.58    0.25
  -2   1  20    0.91    0.28
  -1  -1  20    1.34    0.33
   1  -1 -20    1.50    0.33
  -1   1  20    1.40    0.33
   0  -1 -20    1.32    0.32
   0  -1  20    1.36    0.34
   0  -1  20    1.66    0.37
   0   1  20    1.15    0.30
   1  -1  20    0.59    0.26
   1  -1  20    1.21    0.30
   1   1  20    1.64    0.35
   1   1  20    1.31    0.33
   2  -1  20    1.03    0.29
   2  -1  20    0.47    0.26
   2   1  20    0.97    0.29
   2   1  20    1.06    0.31
   3  -1  20    1.03    0.26
   3  -1  20    0.54    0.28
   3   1  20    1.37    0.34
   3   1  20    0.98    0.32
   4   1  20    0.25    0.24
   4  -2 -20    1.20    0.38
   4   2 -20    0.55    0.27
   3  -2 -20    0.39    0.24
   3   2 -20    0.80    0.29
  -3   2  20    0.42    0.25
   2  -2 -20   -0.05    0.13
   2   2 -20    0.14    0.19
  -2   2  20    0.28    0.21
   1  -2 -20    2.55    0.42
  -1  -2  20    2.44    0.45
  -1   2  20    1.85    0.39
   0  -2  20    8.54    0.81
   0  -2 -20    6.72    0.64
   0   2  20    7.19    0.73
  -1  -2 -20    1.76    0.33
   1  -2  20    1.77    0.40
   1   2  20    2.14    0.44
   2  -2  20    1.14    0.35
   2   2  20    1.61    0.42
   2   2  20    1.79    0.35
   3  -2  20    0.87    0.34
   3   2  20    0.96    0.38
   3   2  20    1.60    0.34
   3  -3 -20   -0.09    0.21
   3   3 -20    0.05    0.15
  -3   3  20    0.27    0.21
   2  -3 -20   -0.01    0.19
   2   3 -20   -0.06    0.17
  -2   3  20    0.50    0.23
  -1  -3  20   -0.17    0.18
   1  -3 -20    0.33    0.20
  -1   3  20    0.02    0.21
   0  -3 -20    0.69    0.25
   0  -3  20    0.81    0.31
   0   3  20    0.14    0.22
   1  -3  20    3.73    0.57
  -1  -3 -20    4.07    0.54
   1   3  20    3.78    0.62
   5   0 -21    0.52    0.33
   4   0 -21    0.16    0.23
   3   0 -21    0.40    0.24
   2   0 -21    0.17    0.17
  -1   0  21    0.42    0.22
   1   0 -21    0.20    0.21
   0   0  21    0.05    0.18
   0   0  21    0.02    0.12
   1   0  21    6.60    0.66
   1   0  21    5.68    0.65
   2   0  21    0.36    0.23
   2   0  21    0.14    0.17
   3   0  21    6.11    0.63
   3   0  21    5.26    0.65
   4  -1 -21    3.30    0.58
   4   1 -21    3.86    0.59
   3  -1 -21    3.54    0.55
  -3   1  21    2.82    0.49
   3   1 -21    2.80    0.49
   2  -1 -21    0.13    0.18
   2   1 -21   -0.08    0.14
  -2   1  21    0.14    0.19
   1  -1 -21    2.35    0.42
  -1  -1  21    1.87    0.40
  -1   1  21    1.58    0.35
   0  -1 -21    0.94    0.28
   0  -1  21    1.27    0.34
   0   1  21    0.98    0.30
   1  -1  21    0.91    0.30
   1  -1  21    1.63    0.35
   1   1  21    1.29    0.34
   1   1  21    0.76    0.26
   2  -1  21    1.10    0.29
   2  -1  21    1.39    0.36
   2   1  21    0.82    0.30
   2   1  21    0.99    0.31
   3  -1  21    0.33    0.27
   3  -1  21    0.96    0.26
   3   1  21    0.86    0.32
   3   1  21    0.59    0.29
   4  -2 -21    0.23    0.23
   4   2 -21    0.08    0.21
   3  -2 -21   -0.05    0.18
   3   2 -21    0.15    0.19
  -3   2  21   -0.02    0.19
   2  -2 -21    0.25    0.22
  -2   2  21    0.57    0.26
   2   2 -21    0.35    0.21
   1  -2 -21    0.72    0.27
  -1  -2  21    1.40    0.37
  -1   2  21    0.77    0.29
   0  -2  21    2.61    0.49
   0  -2 -21    2.74    0.45
   0   2  21    2.40    0.45
  -1  -2 -21    0.56    0.23
   1  -2  21    0.70    0.30
   1   2  21    0.88    0.33
   2  -2  21    0.32    0.24
   2   2  21    0.15    0.18
   2   2  21    0.43    0.28
  -1  -3  21    0.67    0.31
   1  -3 -21    0.39    0.22
  -1   3  21    0.61    0.29
   0  -3  21    0.32    0.26
   0  -3 -21    0.30    0.22
   0   3  21    0.30    0.23
   4   0 -22   14.65    1.00
   3   0 -22    0.21    0.21
   2   0 -22    1.37    0.35
   1   0 -22   -0.03    0.14
  -1   0  22    0.00    0.14
   0   0  22    2.76    0.45
   0   0  22    2.88    0.47
   1   0  22    0.43    0.26
   1   0  22    0.00    0.16
   2   0  22   30.74    1.27
   2   0  22   27.45    1.14
   4  -1 -22    0.56    0.31
   4   1 -22    0.32    0.25
   3  -1 -22    0.19    0.21
   3   1 -22    0.61    0.29
  -3   1  22    0.52    0.25
   2  -1 -22    0.10    0.19
   2   1 -22    0.09    0.16
  -2   1  22   -0.02    0.17
  -1  -1  22    1.88    0.43
   1  -1 -22    2.10    0.40
  -1   1  22    1.47    0.37
   0  -1 -22    0.78    0.27
   0  -1  22    0.69    0.29
   0   1  22    1.11    0.31
   1  -1  22    1.77    0.36
   1  -1  22    2.62    0.46
   1   1  22    2.14    0.42
   1   1  22    2.74    0.45
   2  -1  22    5.95    0.62
   2  -1  22    5.18    0.67
   2   1  22    5.98    0.68
   2   1  22    5.17    0.63
   3  -2 -22    0.21    0.23
   3   2 -22    0.33    0.21
  -3   2  22    0.46    0.29
   2  -2 -22    1.76    0.40
   2   2 -22    1.30    0.36
  -2   2  22    1.70    0.40
  -1  -2  22    1.13    0.37
   1  -2 -22    1.71    0.40
  -1   2  22    2.10    0.43
   0  -2 -22    0.83    0.28
   0  -2  22    0.73    0.30
   0   2  22    1.02    0.30
  -1  -2 -22    0.50    0.23
   1  -2  22    0.77    0.31
   1   2  22    0.49    0.25
   3   0 -23    1.47    0.39
   2   0 -23    0.13    0.18
   1   0 -23    2.27    0.45
  -1   0  23    1.89    0.41
   0   0  23    0.10    0.20
   0   0  23    0.30    0.22
   1   0  23    3.69    0.53
   1   0  23    3.72    0.57
   2   0  23    0.13    0.18
   2   0  23    0.13    0.20
   3  -1 -23    0.67    0.25
   3   1 -23    1.18    0.35
   2  -1 -23    0.06    0.15
  -2   1  23    0.00    0.18
   2   1 -23   -0.24    0.12
   1  -1 -23    0.30    0.22
  -1  -1  23    0.45    0.26
   1   1 -23   -0.02    0.18
  -1   1  23    0.13    0.22
   0  -1 -23    0.45    0.23
   0  -1  23    0.43    0.26
   0   1  23    0.30    0.20
   1  -1  23    4.93    0.64
   1  -1  23    4.80    0.59
   1   1  23    4.74    0.62
   1   1  23    3.79    0.55
   1  -2 -23    1.19    0.34
  -1  -2  23    1.37    0.40
  -1   2  23    1.18    0.34
   0  -2 -23    0.08    0.16
   0  -2  23   -0.12    0.19
   2   0 -24   -0.05    0.17
   1   0 -24   -0.03    0.15
  -1   0  24    0.04    0.18
   0   0  24    1.96    0.44
   0   0  24    1.12    0.35
  -2   1  24    0.62    0.27
   1  -1 -24    2.46    0.46
  -1   1  24    3.59    0.57
   1   1 -24    2.05    0.46
   0  -1 -24   -0.09    0.15
   0  -1  24   -0.04    0.20
   0   0   0    0.00    0.00
;
_shelx_hkl_checksum                96695
_olex2_submission_special_instructions  'No special instructions were received'
