# Supplementary material for: Synthesis, Crystal Structure and Bioactivity of Phenazine-1-carboxylic Acylhydrazone Derivatives
Source: Molecules. 2021 Sep 1;26(17):5320. doi: 10.3390/molecules26175320 (PMC8434039; doi:10.3390/molecules26175320)
Supplement: Supplementary file 1 [file molecules-26-05320-s001.zip › cif and checkcif/cif and checkcif/3g.lis]

                                                                                            "m         "  PLATON-GENERAL   Page    1
====================================================================================================================================
PLATON(V-240213)-Run for: m         P 1 n 1      R = 0.04                                                 TIME: Aug 12 15:13:02 2021
=5TIME: =5TIME: =5TIME: =5TIME: =5TIME: =5TIME: =5TIME: =5TIME: =5TIME: =5TIME: =5TIME: =5TIME: =5TIME: =5TIME: =5TIME: =5TIME: =5TIME: =5TIME: =5TIME: =5TIME: =5TIME: =5TIME: =5TIME: =5TIME: =5TIME: =5TIME: =5TIME: =5TIME: =5TIME: =5TIME: =5TIME: =5TIME: =5TIME: =5TIME: =5TIME: =5TIME: =5TIME: =5TIME: =5TIME: =5TIME: =5TIME: =5TIME: =5TIME: =5TIME: =5TIME: =5TIME: =5TIME: =5TIME: =5TIME: =5TIME: =5TIME: =5TIME: =5TIME: =5TIME: =5TIME: =5TIME: =5TIME: =5TIME: =5TIME: =5TIME: =5TIME: =5TIME: =5TIME: =5TIME: =5TIME: =5TIME: =5TIME: =5TIME: =5TIME: =5TIME: =5TIME: =5TIME: =5TIME: =5TIME: =5TIME: =5TIME: =5TIME: =5TIME: =5TIME: =5TIME: =5TIME: =5TIME: =5TIME: =5TIME: =5TIME: =5TIME: =5TIME: =5TIME: =5TIME: =5TIME: =5TIME: =5TIME: =5TIME: =5TIME: =5TIME: =5TIME: =5TIME: =5TIME: =5TIME: =5TIME: =5TIME: =5TIME: =5TIME: =5TIME: =5TIME: =5TIME: =5TIME: =5TIME: =5TIME: =5TIME: =5TIME: =5TIME: =5TIME: =5TIME: =5TIME: =5TIME: =5TIME: =5TIME: =5TIME: =5TIME: =5TIME: =5TIME: =5TIME: =5TIME: =5TIME: =5TIME: =5TIME: =5TIME: =5TIME: =5TIME: =5TIME: =5TIME:
                                                                                                              (C) 1980-2013 A.L.Spek0=5TIME:
                                                       =5TIME: =5TIME: =5TIME: =5TIME: =5TIME: =5TIME: =5TIME: =5TIME: =5TIME: =5TIME: =5TIME: =5TIME:
=5TIME: =5TIME: =5TIME: =5TIME: =5TIME: =5TIME: =5TIME: =5TIME: =5TIME: =5TIME: =5TIME: =5TIME: =5TIME: =5TIME: =5TIME: =5TIME: =5TIME: =5TIME: =5TIME: =5TIME: =5TIME: =5TIME: =5TIME: =5TIME: =5TIME: =5TIME: =5TIME: =5TIME: =5TIME: =5TIME: =5TIME: =5TIME: =5TIME: =5TIME: =5TIME: =5TIME: =5TIME: =5TIME: =5TIME: =5TIME: =5TIME: =5TIME: =5TIME: =5TIME: =5TIME: =5TIME: =5TIME: =5TIME: =5TIME: =5TIME: =5TIME: =5TIME: =5TIME: =5TIME:  Crystal Data =5TIME: =5TIME: =5TIME: =5TIME: =5TIME: =5TIME: =5TIME: =5TIME: =5TIME: =5TIME: =5TIME: =5TIME: =5TIME: =5TIME: =5TIME: =5TIME: =5TIME: =5TIME: =5TIME: =5TIME: =5TIME: =5TIME: =5TIME: =5TIME: =5TIME: =5TIME: =5TIME: =5TIME: =5TIME: =5TIME: =5TIME: =5TIME: =5TIME: =5TIME: =5TIME: =5TIME: =5TIME: =5TIME: =5TIME: =5TIME: =5TIME: =5TIME: =5TIME: =5TIME: =5TIME: =5TIME: =5TIME: =5TIME: =5TIME: =5TIME: =5TIME: =5TIME: =5TIME: =5TIME: =5TIME: =5TIME: =5TIME: =5TIME: =5TIME: =5TIME: =5TIME: =5TIME: =5TIME: =5TIME:
                                                       =5TIME: =5TIME: =5TIME: =5TIME: =5TIME: =5TIME: =5TIME: =5TIME: =5TIME: =5TIME: =5TIME: =5TIME:
                        Input Cell  (Lattice Type: P)   -   Temp = 293K             Reduced Cell     (Acta Cryst.(1976),A32,297-298)
---------------------------------------------------------------------------------   ------------------------------------------------
a =     7.2472(8)  Angstrom                alpha =            90 Degree             a  =    5.129     alpha  =   95.92  V  =   769.2
b =     5.1293(5)                           beta =     95.915(3)                    b  =    7.247     beta   =   90.00
c =     20.804(2)                          gamma =            90                    c  =   20.804     gamma  =   90.00
 
V =    769.23(14) Cubic-Angstrom          d(100) =      7.2086   Angstrom                        Niggli Values
                                          d(010) =      5.1293                              26.310    52.522   432.806
Lambda(MoKa) =   0.71073 Angstrom         d(001) =     20.6932                             -15.538     0.000     0.000
 
                                                =5TIME: =5TIME: =5TIME: =5TIME: =5TIME: =5TIME: =5TIME: =5TIME: =5TIME: =5TIME: =5TIME: =5TIME: =5TIME: =5TIME: =5TIME: =5TIME: =5TIME: =5TIME: =5TIME: =5TIME: =5TIME: =5TIME: =5TIME: =5TIME: =5TIME: =5TIME:
=5TIME: =5TIME: =5TIME: =5TIME: =5TIME: =5TIME: =5TIME: =5TIME: =5TIME: =5TIME: =5TIME: =5TIME: =5TIME: =5TIME: =5TIME: =5TIME: =5TIME: =5TIME: =5TIME: =5TIME: =5TIME: =5TIME: =5TIME: =5TIME: =5TIME: =5TIME: =5TIME: =5TIME: =5TIME: =5TIME: =5TIME: =5TIME: =5TIME: =5TIME: =5TIME: =5TIME: =5TIME: =5TIME: =5TIME: =5TIME: =5TIME: =5TIME: =5TIME: =5TIME: =5TIME: =5TIME: =5TIME:  Orthogonalization Matrices =5TIME: =5TIME: =5TIME: =5TIME: =5TIME: =5TIME: =5TIME: =5TIME: =5TIME: =5TIME: =5TIME: =5TIME: =5TIME: =5TIME: =5TIME: =5TIME: =5TIME: =5TIME: =5TIME: =5TIME: =5TIME: =5TIME: =5TIME: =5TIME: =5TIME: =5TIME: =5TIME: =5TIME: =5TIME: =5TIME: =5TIME: =5TIME: =5TIME: =5TIME: =5TIME: =5TIME: =5TIME: =5TIME: =5TIME: =5TIME: =5TIME: =5TIME: =5TIME: =5TIME: =5TIME: =5TIME: =5TIME: =5TIME: =5TIME: =5TIME: =5TIME: =5TIME: =5TIME: =5TIME: =5TIME: =5TIME: =5TIME:
                                                =5TIME: =5TIME: =5TIME: =5TIME: =5TIME: =5TIME: =5TIME: =5TIME: =5TIME: =5TIME: =5TIME: =5TIME: =5TIME: =5TIME: =5TIME: =5TIME: =5TIME: =5TIME: =5TIME: =5TIME: =5TIME: =5TIME: =5TIME: =5TIME: =5TIME: =5TIME:
 
(See e.g. J.D.Dunitz, Xray Analysis and Structure Determination of Organic Molecules, Cornell Univ. Press, 1979, P236)
 
(XO)   (   7.24720         0  -2.14391 ) (X)   ,   (X)   (   0.13798         0   0.01430 ) (XO)      Orthogonal Axes AO, BO and CO
(YO) = (         0   5.12930         0 )*(Y)   ,   (Y) = (         0   0.19496         0 )*(YO)             are defined as:
(ZO)   (         0         0  20.69324 ) (Z)   ,   (Z)   (         0         0   0.04832 ) (ZO)     AO // A, CO // C*, BO // CO X AO
 
                                                  =5TIME: =5TIME: =5TIME: =5TIME: =5TIME: =5TIME: =5TIME: =5TIME: =5TIME: =5TIME: =5TIME: =5TIME: =5TIME: =5TIME: =5TIME: =5TIME: =5TIME: =5TIME: =5TIME: =5TIME:
=5TIME: =5TIME: =5TIME: =5TIME: =5TIME: =5TIME: =5TIME: =5TIME: =5TIME: =5TIME: =5TIME: =5TIME: =5TIME: =5TIME: =5TIME: =5TIME: =5TIME: =5TIME: =5TIME: =5TIME: =5TIME: =5TIME: =5TIME: =5TIME: =5TIME: =5TIME: =5TIME: =5TIME: =5TIME: =5TIME: =5TIME: =5TIME: =5TIME: =5TIME: =5TIME: =5TIME: =5TIME: =5TIME: =5TIME: =5TIME: =5TIME: =5TIME: =5TIME: =5TIME: =5TIME: =5TIME: =5TIME: =5TIME: =5TIME:  Space Group Symmetry =5TIME: =5TIME: =5TIME: =5TIME: =5TIME: =5TIME: =5TIME: =5TIME: =5TIME: =5TIME: =5TIME: =5TIME: =5TIME: =5TIME: =5TIME: =5TIME: =5TIME: =5TIME: =5TIME: =5TIME: =5TIME: =5TIME: =5TIME: =5TIME: =5TIME: =5TIME: =5TIME: =5TIME: =5TIME: =5TIME: =5TIME: =5TIME: =5TIME: =5TIME: =5TIME: =5TIME: =5TIME: =5TIME: =5TIME: =5TIME: =5TIME: =5TIME: =5TIME: =5TIME: =5TIME: =5TIME: =5TIME: =5TIME: =5TIME: =5TIME: =5TIME: =5TIME: =5TIME: =5TIME: =5TIME: =5TIME: =5TIME: =5TIME: =5TIME: =5TIME: =5TIME:
                                                  =5TIME: =5TIME: =5TIME: =5TIME: =5TIME: =5TIME: =5TIME: =5TIME: =5TIME: =5TIME: =5TIME: =5TIME: =5TIME: =5TIME: =5TIME: =5TIME: =5TIME: =5TIME: =5TIME: =5TIME:
 
(See e.g. G. Burns & A.M. Glazer, Space Groups for Solid State Scientists, Academic Press, 1990 or Int. Tables A)
 
Space Group  H-M:  Pn
Space Group Hall:  P -2yac                              [Schoenflies: Cs^2  ]
Lattice Type: mP, Acentric,   Monoclinic, Order:   2( 2), No:   7, Laue:  2/m
 
ACHIRAL - See P.G. Jones, Acta Cryst. (1986), A42, 57.
 
  Nr            ***** Symmetry Operation(s) *****
 
   1               X ,              Y ,              Z
   2         1/2 + X ,            - Y ,        1/2 + Z
                                                                                            "m         "  PLATON-GEOMETRY  Page    2
====================================================================================================================================
(1:19-Rule Rounded) Coordinates of Unique Residue(s) Identified.  Standard Deviations in the Last Digit are in Parentheses.
------------------------------------------------------------------------------------------------------------------------------------
          Site    = Site Symmetry; SSN = Site Symmetry Number; SSOF = SHELX Site Occupation Factor (= S.O.F / SSN).
*******   Move    = Transformation on Input Data: N.IJK (N = SymOp, IJK = Translation) i.e. 1.555 = nomove
SYMBOLS:  Type    = D/A = Potential Donor or Acceptor atom, D-H = H on Donor atom, MET = Metal.
*******   El Type = AK = Alkali Metal, AE = Alkaline Earth, HL = Halogen, AN = Actinide, LN = Lanthanide, TR = Transition Element.
          ARU     = Asymmetric Residue Unit encoded as sklm.nn, with s = symmetry op, klm = translation, nn = residue #.
          RESIDUE = collection of ARU's constituting an isolated unit (= molecule, ion).
          FLAGS   : d = determined, c = calculated, R = riding G = group
------------------------------------------------------------------------------------------------------------------------------------
Atom Types  :      C      H      N      O
Cov.Rad(Ang):   0.68   0.35   0.68   0.68
Atom Volume :  13.87   5.08  11.80  11.39
Atom Number :      6      1      7      8
Atom Weight : 12.010  1.008  14.01  16.00
Scat.Fact.f0:  5.999  1.000  6.995  7.999
Scat.Fact.f':  0.003  0.000  0.006  0.011
Scat.Fact.f":  0.002  0.000  0.003  0.006
Mu/Rho(MoKa):   0.58   0.37   0.84   1.22
Elem. Type  :     --     --     --     --
------------------------------------------------------------------------------------------------------------------------------------
Sources - Cov. Radii : Manual Cambridge Crystallographic Data Base
        - Atom Volume: D.W.M. Hofmann (2002). Acta Cryst. B58, 489-493
        - Atomic Wt. : SHELXL97                                                                                               NOMOVE
        - Scat. Fact.: SHELXL97 (International Tables)
        - mu/rho     : International Tables C, table 4.2.4.2, p193-199
------------------------------------------------------------------------------------------------------------------------------------
Flags Label         Fractional Coordinates (x,y,z)          Orthogonal Coordinates (XO,YO,ZO)   Site SSN*SSOF =    S.O.F   Move Type
------------------------------------------------------------------------------------------------------------------------------------
d     O002         0.4935(4)      0.4924(4)    0.16164(14)    3.230(3)    2.526(2)    3.345(3)        1     1          1    -    D/A
d     N1           0.3989(4)     -0.1259(5)    0.04286(14)    2.799(3)   -0.646(3)    0.887(3)        1     1          1    -    D/A
d     N2           0.0376(4)     -0.2263(5)   -0.01835(14)    0.312(3)   -1.161(3)   -0.380(3)        1     1          1    -    D/A
d     N3           0.5619(4)      0.0639(5)    0.16591(14)    3.717(3)    0.328(3)    3.433(3)        1     1          1    -    D/A
d     N4           0.7212(4)      0.1091(5)    0.20529(13)    4.787(3)    0.560(3)    4.248(3)        1     1          1    -    D/A
d     N5'          1.1383(5)     -0.2197(6)    0.24582(16)    7.722(4)   -1.127(3)    5.087(3)        1     1          1    -    D/A
d     C1           0.1637(6)     -0.5588(7)   -0.08128(18)    1.361(4)   -2.866(4)   -1.682(4)        1     1          1    -     -
d     C2           0.3098(6)     -0.6949(7)   -0.09758(19)    2.454(4)   -3.564(4)   -2.019(4)        1     1          1    -     -
d     C3           0.4894(6)     -0.6434(7)   -0.06777(19)    3.692(4)   -3.300(4)   -1.402(4)        1     1          1    -     -
d     C4           0.5190(6)     -0.4553(7)   -0.02212(17)    3.809(4)   -2.335(4)   -0.458(4)        1     1          1    -     -
d     C5           0.3680(5)     -0.3086(6)   -0.00299(15)    2.673(4)   -1.583(3)   -0.062(3)        1     1          1    -     -
d     C6           0.1857(5)     -0.3601(7)   -0.03338(16)    1.417(4)   -1.847(4)   -0.691(3)        1     1          1    -     -
d     C7           0.0679(5)     -0.0433(6)    0.02782(15)    0.432(4)   -0.222(3)    0.576(3)        1     1          1    -     -
d     C8           0.2503(5)      0.0054(6)    0.05916(16)    1.687(4)    0.028(3)    1.224(3)        1     1          1    -     -
d     C9          -0.0841(5)      0.1066(7)    0.04457(18)   -0.705(4)    0.547(4)    0.922(4)        1     1          1    -     -
d     C10         -0.0565(6)      0.2986(7)    0.08909(19)   -0.600(4)    1.532(4)    1.844(4)        1     1          1    -     -
d     C11          0.1227(5)      0.3469(6)    0.12064(17)    0.631(4)    1.779(3)    2.496(4)        1     1          1    -     -
d     C12          0.2729(5)      0.2059(6)    0.10772(15)    1.747(4)    1.056(3)    2.229(3)        1     1          1    -     -
d     C13          0.4530(5)      0.2678(6)    0.14620(15)    2.970(4)    1.374(3)    3.025(3)        1     1          1    -     -
                                                                                            "m         "  PLATON-GEOMETRY  Page    3
====================================================================================================================================
d     C14          0.8303(6)     -0.0831(7)    0.21613(17)    5.554(4)   -0.426(4)    4.472(4)        1     1          1    -     -
d     C15          1.0084(5)     -0.0451(6)    0.25532(15)    6.761(4)   -0.231(3)    5.283(3)        1     1          1    -     -
d     C16          1.0394(6)      0.1611(7)    0.29739(18)    6.895(4)    0.826(4)    6.154(4)        1     1          1    -     -
d     C17          1.3071(6)     -0.1851(8)    0.27796(19)    8.877(4)   -0.949(4)    5.752(4)        1     1          1    -     -
d     C18          1.3477(6)      0.0140(7)      0.3203(2)    9.080(4)    0.072(4)    6.628(4)        1     1          1    -     -
d     C19          1.2132(6)      0.1879(8)    0.33091(19)    8.083(4)    0.964(4)    6.848(4)        1     1          1    -     -
 
cR    H1             0.04610       -0.59490       -0.10160      0.5519     -3.0514     -2.1024        1     1          1    -     -
cR    H2             0.29240       -0.82450       -0.12890      2.3954     -4.2291     -2.6674        1     1          1    -     -
cR    H3             0.58910       -0.73990       -0.07960      4.4400     -3.7952     -1.6472        1     1          1    -     -
cR    H3A            0.53150       -0.09210        0.15390      3.5219     -0.4724      3.1847        1     1          1    -    D-H
cR    H4             0.63870       -0.42230       -0.00330      4.6359     -2.1661     -0.0683        1     1          1    -     -
cR    H9            -0.20290        0.07300        0.02500     -1.5241      0.3744      0.5173        1     1          1    -     -
cR    H10           -0.15610        0.39980        0.09910     -1.3437      2.0507      2.0507        1     1          1    -     -
cR    H11            0.13800        0.47960        0.15120      0.6760      2.4600      3.1288        1     1          1    -     -
cR    H14            0.79750       -0.24670        0.19940      5.3521     -1.2654      4.1262        1     1          1    -     -
cR    H16            0.94550        0.27980        0.30310      6.2024      1.4352      6.2721        1     1          1    -     -
cR    H17            1.40060       -0.30280        0.27090      9.5696     -1.5532      5.6058        1     1          1    -     -
cR    H18            1.46630        0.03070        0.34160      9.8942      0.1575      7.0688        1     1          1    -     -
cR    H19            1.23750        0.32320        0.36030      8.1960      1.6578      7.4558        1     1          1    -     -
 
NOTE: A # in the Atom Label Indicates a Label that was Modified to Conform with the Label Convention (A4)
 
                                                                                            "m         "  PLATON-GEOMETRY  Page    4
====================================================================================================================================
 
   Ordered Structure                                  Unit Cell Contents (Based on Contents of Atom List, that may be Incomplete)
====================================================================================================================================
Resd Site  X(cen) Y(cen) Z(cen)  Mol.Wt S.O.F   Z      C     H    N    O
====================================================================================================================================
  1     1  0.530 -0.063  0.113   327.34     1   2     19    13    5    1
                              ------------------------------------------------------------------------------------------------------
        Unit Cell Weight =       654.69               38    26   10    2
 
 Calculated Analysis (%) =                          69.7   4.0 21.4  4.9
 
          Moiety_Formula = C19 H13 N5 O
 
             Sum_Formula = C19 H13 N5 O
 
          Formula_Weight =      327.34 [Note: Based on SHELXL97 Atomic Weights]
 
               Formula_Z =           2
 
            SpaceGroup_Z =           2  ===>  Z' =  2 /  2 =   1.000
 
      Calculated Density =   1.4133(3) g cm-3 [= Mg m-3]                              ** WARNING **
                                                                           Please Check the Derived Crystal Data.
                  F(000) =       340.0 [     340.12]                       They may be Incorrect for Disordered,
                                                                           Incomplete or Polymeric Structures.
                mu(MoKa) =        0.93 cm-1 =   0.093 mm-1
 
     Resonant Scattering =           5 * 0.0001 - (E. Girard et al. (2003). Acta Cryst. D59, 1914-1922)
 
     Friedif             =           4          - (H. Flack & U. Shmueli (2007). Acta Cryst. A63, 257-265)
 
        Predicted Volume =       799.9[     799.5] Ang**3, 298[293]K - (D.W.M. Hofmann (2002). Acta Cryst. B58, 489-493)
 
Note on F000: The first number is a pure electron count, the second number between [] is calculated from f,f' & f"
                                                                                            "m         "  PLATON-H-BONDS   Page    5
====================================================================================================================================
Analysis of Potential Hydrogen Bonds and Schemes with d(D...A) < R(D)+R(A)+0.50, d(H...A) < R(H)+R(A)-0.12 Ang., D-H...A > 100.0 Deg
====================================================================================================================================
Note: - ARU codes in [] are with reference to the Coordinates printed above (Possibly transformed, when MOVE .NE. 1.555)
====================================================================================================================================
 
Nr Typ Res Donor --- H....Acceptor [    ARU  ]      D - H      H...A      D...A  D - H...A    A..H..A* A'..H..A" Sum(XY,YZ)  Sum(XZ)
------------------------------------------------------------------------------------------------------------------------------------
 1       1 N3    --H3A    ..O002   [  1545.01]       0.86       2.16   2.973(3)        158
 2 Intra 1 N3    --H3A    ..N1     [         ]       0.86       2.42   2.876(4)        114'        88'                 360
 
 3       1 C11   --H11    ..N5'    [  1465.01]       0.93       2.50   3.417(5)        168
 
Translation of ARU-Code to CIF and Equivalent Position Code
===========================================================
   [  1465.] = [  1_465] =-1+x,1+y,z
   [  1545.] = [  1_545] =x,-1+y,z
 
For C--H...Acceptor Interactions See: Th. Steiner, Cryst. Rev, (1996), 6, 1-57
 
H-Bond classification [G.A.Jeffrey, H.Maluszynska & J.Mitra., Int.J.Biol.Macromol.(1985),7,336-348]
------------------------------------------------------------------------------------------------------------------------------------
2-Centre   (linear)     D-H...X most prob. angle 160 deg  - also: G.A.Jeffrey & W.Saenger, Hydrogen Bonding in Biological Structures
3-Centre (bifurcated)   SUM of 3 angl. about H = 360 deg                    Springer-Verlag, Berlin, 1991, pp 20.
4-Centre (trifurcated)
 
Analysis of Potential Donor/Acceptor Atoms -- (Major Disorder Form Only)
====================================================================================================================================
 
At.Nr  D/A    #Cov.Bonds    # H     #D-H..A   #A..H   #A..H-C  Sum(A-H)   Sum(A-X)
------------------------------------------------------------------------------------------------------------------------------------
   1   O002          1        -        0        1        0        1        2
   2   N1            2        -        0        1        0        1        3
   3   N2            2        -        0        0        0        0        2
   4   N3            3      1 H        2        0        0        2        4
   5   N4            2        -        0        0        0        0        2
   6   N5'           2        -        0        0        1        1        3
                                                                                            "m         "  PLATON-H-BONDS   Page    6
====================================================================================================================================
Analysis of Hydrogen Bonded Molecular Aggregates (See also Acta Cryst. B36, 1980, 2113 - 2115) -- (Major Disorder Component Only)
====================================================================================================================================
 
 
                    Coordinates of Donor and Acceptor Atoms                                Coordinates of D/A-Bonded Atom(s)
                    =======================================                                =================================
 
  D/A I  [    ARU  ]      X      Y      Z   --  D/A J  [    ARU  ]      X      Y      Z   Atom K     X      Y      Z   I..J--K Angle
------------------------------------------------------------------------------------------------------------------------------------
  N3     [  1555.01],  0.5619 0.0639 0.1659 >>  O002   [  1545.01],  0.4935-0.5076 0.1616 C13     0.4530-0.7322 0.1462     166.2(2)
  O002   [  1555.01],  0.4935 0.4924 0.1616 <<  N3     [  1565.01],  0.5619 1.0639 0.1659 N4      0.7212 1.1091 0.2053   108.27(18)
                                                                                          C13     0.4530 1.2678 0.1462     131.7(2)
                                                                                          H3A     0.5315 0.9079 0.1539      15.7(3)
  N3     [  1555.01],  0.5619 0.0639 0.1659 >>  N1     [  1555.01],  0.3989-0.1259 0.0429 C5      0.3680-0.3086-0.0030     153.4(2)
                                                                                          C8      0.2503 0.0054 0.0592      82.7(2)
  N1     [  1555.01],  0.3989-0.1259 0.0429 <<  N3     [  1555.01],  0.5619 0.0639 0.1659 N4      0.7212 0.1091 0.2053     146.7(2)
                                                                                          C13     0.4530 0.2678 0.1462      79.5(2)
                                                                                          H3A     0.5315-0.0921 0.1539      50.0(3)
 
                                                         ==============
******************************************************** Aggregate =  1 ************************************************************
                                                         ==============
 
(N:M)  :  ARU   --    Connected with N Hydrogen Bonds to/from M ARU(S).    T = Translated Molecule (Infinite chain etc.)
------------------------------------------------------------------------------------------------------------------------------------
 2  2  1555.01  --   1545.01T  1565.01T
 
:: Analysis of Polymeric Structure(s)
 
:: Resd  1 - Infinite (Type2) 1D-Chain    - Base Vector: [  0  1  0]
 
                                                         ==============
******************************************************** Aggregate =  2 ************************************************************
                                                         ==============
 
(N:M)  :  ARU   --    Connected with N Hydrogen Bonds to/from M ARU(S).    T = Translated Molecule (Infinite chain etc.)
------------------------------------------------------------------------------------------------------------------------------------
 2  2  2555.01  --   2565.01T  2545.01T
 
:: Analysis of Polymeric Structure(s)
 
:: Resd  1 - Infinite (Type2) 1D-Chain    - Base Vector: [  0  1  0]
                                                                                            "m         "  PLATON-H-BONDS   Page    7
====================================================================================================================================
Search for Infinite ARU-Chains (Max =  4)
====================================================================================================================================
 
  1-Membered Infinite ARU-Chain (Translation [  0 -1  0])
  1555.01  1545.01
                                                                                            "m         "  PLATON-H-BONDS   Page    8
====================================================================================================================================
Analysis of the (Cooperative) Hydrogen Bond Network  (i.e. (In)Finite O-H...O-H...O-H..  Chains and/or Rings (Max = 18 Membered))
====================================================================================================================================
 
 
                                                         ============
******************************************************** NetworK =  1 **************************************************************
                                                         ============
 
  Code Acc    Donor Atom          X       Y       Z       Acceptor Atom       X       Y       Z up to BondCode(s) of Forward Link(s)
------------------------------------------------------------------------------------------------------------------------------------
 1.555      N3    [  1555.01]  0.5619  0.0639  0.1659   O002  [  1545.01]  0.4935 -0.5076  0.1616
            H3A                0.5315 -0.0921  0.1539
 2.555      N3    [  1555.01]  0.5619  0.0639  0.1659   N1    [  1555.01]  0.3989 -0.1259  0.0429
            H3A                0.5315 -0.0921  0.1539
 
                                            ------------------------------
 
Hydrogen Bonds are Coded as N.IJK Where N       = Sequence Number of Hydrogen Bond (NOTE: New Hbond Numbering system)
                                        I - 5   = Nr of Translation Units Along A-Axis
                                        J - 5   = Nr of Translation Units Along B-Axis
                                        K - 5   = Nr of Translation Units Along C-Axis
 
Ring Closure Links are Indicated with 'R' and Infinite Chain Links With 'T'
:: Instruction CALC    NOT allowed at this point
                                                                                            "          "  PLATON-SUMMARY   Page    9
====================================================================================================================================
 
 
                                                          ===========
********************************************************* N O T I C E **************************************************
                                                          ===========
 
- PLATON Reference : Spek, A.L. (2003). J. Appl. Cryst. 36, 7-13.
                     Spek, A.L. (2009). Acta Cryst. D65, 148-155.
 
- Output Values (Esd) may have  been set to 99, 999 or 9999 to Avoid Format Overflow
 
- Derived Parameter SU's (= Esd's) may be Incorrect in Cases where Covariances in the Atom Parameters should have been taken
  into Account (e.g. Those Involving Atoms That were Refined with Constraints)
 
- ROUNDING, in particular of the Input Coordinate Data, may give deviating values for derived geometry parameters.
  However, differences should be within the associated esd-range.
 
- PLATON is NOT a Finished Program. The Implementation of Additional Options is Planned. Some of the More Advanced
  Features are Experimental and may Contain Loose Ends.
 
- The Communication of Glitches Encountered will be Appreciated: E-mail: a.l.spek@uu.nl
 
- Recent versions of PLATON may be obtained from http://www.platonsoft.nl/xraysoft
 
- More INFO can be found on http://www.platonsoft.nl/
 
 
 
:: Input Xtal Data from File 3g.cif - Data Type CIF
 
:: NORMAL END of PLATON :     9 Pages on FILE 3g.lis
 
