# Supplementary material for: Synthesis, Crystal Structure and Bioactivity of Phenazine-1-carboxylic Acylhydrazone Derivatives
Source: Molecules. 2021 Sep 1;26(17):5320. doi: 10.3390/molecules26175320 (PMC8434039; doi:10.3390/molecules26175320)
Supplement: Supplementary file 1 [file molecules-26-05320-s001.zip › cif and checkcif/cif and checkcif/3g_shelxl.ins]

    m.res created by SHELXL-2014/7
 
TITL M in Pn
CELL 0.71073 7.2472 5.1293 20.8036 90 95.915 90
ZERR 2 0.0008 0.0005 0.0021 0 0.003 0
LATT -1
SYMM 0.5+X,-Y,0.5+Z
SFAC C H N O
UNIT 38 26 10 2
 
L.S. 4
PLAN  25
SIZE 0.21 0.2 0.18
BOND $H
fmap 2
acta
MERG 2
OMIT -3 52
REM <olex2.extras>
REM <HklSrc "%.\\M.hkl">
REM </olex2.extras>
 
WGHT    0.044700
FVAR       0.30838
C1    1    0.163695   -0.558823   -0.081284    11.00000    0.05285    0.05333 =
         0.04566   -0.01060   -0.00884   -0.00375
AFIX  43
H1    2    0.046114   -0.594868   -0.101614    11.00000   -1.20000
AFIX   0
C2    1    0.309800   -0.694901   -0.097580    11.00000    0.06163    0.04989 =
         0.04918   -0.01321    0.00008   -0.00027
AFIX  43
H2    2    0.292360   -0.824538   -0.128870    11.00000   -1.20000
AFIX   0
C3    1    0.489351   -0.643394   -0.067773    11.00000    0.05500    0.04615 =
         0.05783   -0.00714    0.01070    0.00541
AFIX  43
H3    2    0.589133   -0.739890   -0.079584    11.00000   -1.20000
AFIX   0
C4    1    0.519027   -0.455316   -0.022124    11.00000    0.03956    0.04438 =
         0.05415   -0.00236    0.00256    0.00041
AFIX  43
H4    2    0.638750   -0.422348   -0.003287    11.00000   -1.20000
AFIX   0
C5    1    0.368040   -0.308600   -0.002989    11.00000    0.03970    0.03236 =
         0.03678    0.00241   -0.00033   -0.00043
C6    1    0.185659   -0.360148   -0.033385    11.00000    0.04156    0.03992 =
         0.03514    0.00377   -0.00446   -0.00203
C7    1    0.067936   -0.043292    0.027824    11.00000    0.03443    0.03625 =
         0.04005    0.00490   -0.00195   -0.00123
C8    1    0.250308    0.005362    0.059165    11.00000    0.03296    0.03206 =
         0.03678    0.00387   -0.00104   -0.00344
C9    1   -0.084099    0.106583    0.044574    11.00000    0.03363    0.04554 =
         0.05328    0.00354   -0.00182   -0.00192
AFIX  43
H9    2   -0.202903    0.072984    0.024975    11.00000   -1.20000
AFIX   0
C10   1   -0.056461    0.298624    0.089088    11.00000    0.03943    0.04514 =
         0.05608    0.00185    0.00664    0.00920
AFIX  43
H10   2   -0.156118    0.399827    0.099050    11.00000   -1.20000
AFIX   0
C11   1    0.122706    0.346943    0.120636    11.00000    0.04510    0.03944 =
         0.04190   -0.00350    0.00218   -0.00220
AFIX  43
H11   2    0.137986    0.479608    0.151193    11.00000   -1.20000
AFIX   0
C12   1    0.272899    0.205885    0.107724    11.00000    0.03532    0.03368 =
         0.03805    0.00326    0.00050   -0.00099
C13   1    0.452969    0.267767    0.146198    11.00000    0.04071    0.03077 =
         0.04096   -0.00036   -0.00049   -0.00370
C14   1    0.830252   -0.083125    0.216127    11.00000    0.04761    0.03994 =
         0.04708   -0.00454   -0.00860   -0.00195
AFIX  43
H14   2    0.797510   -0.246714    0.199368    11.00000   -1.20000
AFIX   0
C15   1    1.008438   -0.045075    0.255325    11.00000    0.04354    0.03601 =
         0.03806    0.00215   -0.00331   -0.00150
C16   1    1.039393    0.161096    0.297390    11.00000    0.04953    0.04422 =
         0.05794   -0.00729   -0.00988    0.00371
AFIX  43
H16   2    0.945461    0.279757    0.303132    11.00000   -1.20000
AFIX   0
C17   1    1.307104   -0.185063    0.277964    11.00000    0.05107    0.05930 =
         0.05606   -0.00250   -0.00552    0.01264
AFIX  43
H17   2    1.400564   -0.302754    0.270943    11.00000   -1.20000
AFIX   0
C18   1    1.347714    0.013993    0.320272    11.00000    0.04270    0.05972 =
         0.05722   -0.00082   -0.01524    0.00226
AFIX  43
H18   2    1.466303    0.030657    0.341646    11.00000   -1.20000
AFIX   0
C19   1    1.213155    0.187894    0.330909    11.00000    0.05680    0.05208 =
         0.05733   -0.00955   -0.01182   -0.00698
AFIX  43
H19   2    1.237476    0.323175    0.360328    11.00000   -1.20000
AFIX   0
N1    3    0.398868   -0.125912    0.042862    11.00000    0.03372    0.03452 =
         0.04184    0.00023   -0.00276    0.00008
N2    3    0.037551   -0.226307   -0.018348    11.00000    0.03970    0.04375 =
         0.04293   -0.00199   -0.00528   -0.00202
N3    3    0.561873    0.063859    0.165912    11.00000    0.04058    0.03083 =
         0.04849   -0.00597   -0.01149   -0.00320
AFIX  43
H3A   2    0.531458   -0.092073    0.153878    11.00000   -1.20000
AFIX   0
N4    3    0.721211    0.109103    0.205292    11.00000    0.04001    0.04016 =
         0.04002   -0.00052   -0.00867   -0.00497
N5'   3    1.138263   -0.219720    0.245819    11.00000    0.05064    0.05089 =
         0.05754   -0.00905   -0.00902    0.00909
O002  4    0.493511    0.492448    0.161639    11.00000    0.05820    0.03165 =
         0.07865   -0.00411   -0.01699   -0.00649
HKLF 4
 
REM  M in Pn
REM R1 =  0.0365 for    1834 Fo > 4sig(Fo)  and  0.0461 for all    2159 data
REM    226 parameters refined using      2 restraints
 
END
 
WGHT      0.0447      0.0000
 
REM Highest difference peak  0.121,  deepest hole -0.142,  1-sigma level  0.033
Q1    1   0.7623 -0.4979  0.1774  11.00000  0.05    0.12
Q2    1  -0.0104 -0.6165 -0.0804  11.00000  0.05    0.11
Q3    1   0.4336  0.5962  0.2018  11.00000  0.05    0.11
Q4    1   1.1954  0.2459  0.3893  11.00000  0.05    0.11
Q5    1   1.1035  0.4783  0.3684  11.00000  0.05    0.11
Q6    1   0.7243 -0.2523  0.2505  11.00000  0.05    0.10
Q7    1   0.2568  0.0624  0.0983  11.00000  0.05    0.10
Q8    1   0.0858  0.1431  0.1724  11.00000  0.05    0.10
Q9    1   0.3675  0.4123  0.2099  11.00000  0.05    0.10
Q10   1   0.1635 -0.4970 -0.0492  11.00000  0.05    0.10
Q11   1   0.7287 -0.0064  0.2453  11.00000  0.05    0.10
Q12   1   0.3147 -0.4558 -0.1502  11.00000  0.05    0.09
Q13   1   1.2730  0.2936  0.2432  11.00000  0.05    0.09
Q14   1   0.1303  0.4142  0.1874  11.00000  0.05    0.09
Q15   1   0.2347  0.5398  0.1866  11.00000  0.05    0.09
Q16   1  -0.1652 -0.5854 -0.1195  11.00000  0.05    0.09
Q17   1  -0.1075  0.5547  0.1506  11.00000  0.05    0.09
Q18   1   0.8240  0.2896  0.3225  11.00000  0.05    0.09
Q19   1   1.4053 -0.2546  0.2563  11.00000  0.05    0.09
Q20   1  -0.1075 -0.4627 -0.0787  11.00000  0.05    0.09
Q21   1   1.4057  0.2404  0.2722  11.00000  0.05    0.09
Q22   1   0.0339 -0.3893  0.0320  11.00000  0.05    0.09
Q23   1   1.1432 -0.3964  0.2123  11.00000  0.05    0.08
Q24   1   1.2979  0.1610  0.2966  11.00000  0.05    0.08
Q25   1   0.4552 -0.2010  0.2098  11.00000  0.05    0.08
