# Supplementary material for: Synthesis, Crystal Structure and Bioactivity of Phenazine-1-carboxylic Acylhydrazone Derivatives
Source: Molecules. 2021 Sep 1;26(17):5320. doi: 10.3390/molecules26175320 (PMC8434039; doi:10.3390/molecules26175320)
Supplement: Supplementary file 1 [file molecules-26-05320-s001.zip › cif and checkcif/cif and checkcif/3h.cif]

data_a
_audit_creation_date               2020-10-06
_audit_creation_method
;
Olex2 1.2-beta
(compiled 2018.05.29 svn.r3508 for OlexSys, GUI svn.r5506)
;
_shelx_SHELXL_version_number       '2014/7'
_audit_contact_author_address      ?
_audit_contact_author_email        ?
_audit_contact_author_name         ''
_audit_contact_author_phone        ?
_publ_contact_author_id_orcid      ?
_publ_section_references
;
Dolomanov, O.V., Bourhis, L.J., Gildea, R.J, Howard, J.A.K. & Puschmann, H.
 (2009), J. Appl. Cryst. 42, 339-341.

Sheldrick, G.M. (2015). Acta Cryst. C71, 3-8.
;
_chemical_name_common              ?
_chemical_name_systematic
;
 ?
;
_chemical_formula_moiety           'C19 H13 N5 O'
_chemical_formula_sum              'C19 H13 N5 O'
_chemical_formula_weight           327.34
_chemical_absolute_configuration   ?
_chemical_melting_point            ?
loop_
  _atom_type_symbol
  _atom_type_description
  _atom_type_scat_dispersion_real
  _atom_type_scat_dispersion_imag
  _atom_type_scat_source
 'C' 'C' 0.0033 0.0016 'International Tables Vol C Tables 4.2.6.8 and 6.1.1.4'
 'H' 'H' 0.0000 0.0000 'International Tables Vol C Tables 4.2.6.8 and 6.1.1.4'
 'N' 'N' 0.0061 0.0033 'International Tables Vol C Tables 4.2.6.8 and 6.1.1.4'
 'O' 'O' 0.0106 0.0060 'International Tables Vol C Tables 4.2.6.8 and 6.1.1.4'

_shelx_space_group_comment
;
The symmetry employed for this shelxl refinement is uniquely defined
by the following loop, which should always be used as a source of
symmetry information in preference to the above space-group names.
They are only intended as comments.
;
_space_group_crystal_system        'orthorhombic'
_space_group_IT_number             33
_space_group_name_H-M_alt          'P n a 21'
_space_group_name_Hall             'P 2c -2n'
loop_
  _space_group_symop_operation_xyz
 'x, y, z'
 '-x, -y, z+1/2'
 '-x+1/2, y+1/2, z+1/2'
 'x+1/2, -y+1/2, z'

_cell_length_a                     24.707(5)
_cell_length_b                     6.1064(13)
_cell_length_c                     20.947(4)
_cell_angle_alpha                  90
_cell_angle_beta                   90
_cell_angle_gamma                  90
_cell_volume                       3160.3(12)
_cell_formula_units_Z              8
_cell_measurement_reflns_used      1500
_cell_measurement_temperature      293(2)
_cell_measurement_theta_max        26.3121
_cell_measurement_theta_min        2.5432
_shelx_estimated_absorpt_T_max     0.984
_shelx_estimated_absorpt_T_min     0.980
_exptl_absorpt_coefficient_mu      0.090
_exptl_absorpt_correction_T_max     0.979
_exptl_absorpt_correction_T_min    0.975
_exptl_absorpt_correction_type     'none'
_exptl_absorpt_process_details     ?
_exptl_absorpt_special_details     ?
_exptl_crystal_colour              yellow
_exptl_crystal_density_diffrn      1.376
_exptl_crystal_density_meas        ?
_exptl_crystal_density_method      'not measured'
_exptl_crystal_description          block
_exptl_crystal_F_000               1360
_exptl_crystal_size_max            0.23
_exptl_crystal_size_mid            0.21
_exptl_crystal_size_min            0.18
_exptl_special_details
;
 ?
;
_exptl_transmission_factor_max     ?
_exptl_transmission_factor_min     ?
_diffrn_reflns_av_R_equivalents    0.0906
_diffrn_reflns_av_unetI/netI       0.1086
_diffrn_reflns_Laue_measured_fraction_full  0.997
_diffrn_reflns_Laue_measured_fraction_max  0.997
_diffrn_reflns_limit_h_max         21
_diffrn_reflns_limit_h_min         -29
_diffrn_reflns_limit_k_max         7
_diffrn_reflns_limit_k_min         -6
_diffrn_reflns_limit_l_max         12
_diffrn_reflns_limit_l_min         -24
_diffrn_reflns_number              9929
_diffrn_reflns_point_group_measured_fraction_full  0.650
_diffrn_reflns_point_group_measured_fraction_max  0.649
_diffrn_reflns_theta_full          24.995
_diffrn_reflns_theta_max           24.995
_diffrn_reflns_theta_min           1.648
_diffrn_ambient_temperature        293(2)
_diffrn_detector_area_resol_mean   ?
_diffrn_measured_fraction_theta_full  0.997
_diffrn_measured_fraction_theta_max  0.997
_diffrn_measurement_device_type    'CCD area detector'
_diffrn_measurement_method         'phi and omega scans'
_diffrn_radiation_monochromator    'graphite'
_diffrn_radiation_type             MoK\a
_diffrn_radiation_wavelength       0.71073
_diffrn_source                     ?
_reflns_Friedel_coverage           0.265
_reflns_Friedel_fraction_full      0.280
_reflns_Friedel_fraction_max       0.280
_reflns_number_gt                  1779
_reflns_number_total               3617
_reflns_special_details
;
 Reflections were merged by SHELXL according to the crystal
 class for the calculation of statistics and refinement.
 
 _reflns_Friedel_fraction is defined as the number of unique
 Friedel pairs measured divided by the number that would be
 possible theoretically, ignoring centric projections and
 systematic absences.
;
_reflns_threshold_expression       'I > 2\s(I)'
_computing_cell_refinement         ?
_computing_data_collection         ?
_computing_data_reduction          ?
_computing_molecular_graphics      'Olex2 (Dolomanov et al., 2009)'
_computing_publication_material    'Olex2 (Dolomanov et al., 2009)'
_computing_structure_refinement    'ShelXL (Sheldrick, 2015)'
_computing_structure_solution      ?
_refine_diff_density_max           0.196
_refine_diff_density_min           -0.188
_refine_diff_density_rms           0.042
_refine_ls_abs_structure_details
;
 Flack x determined using 295 quotients [(I+)-(I-)]/[(I+)+(I-)]
 (Parsons, Flack and Wagner, Acta Cryst. B69 (2013) 249-259).
;
_refine_ls_abs_structure_Flack     1.5(10)
_refine_ls_extinction_coef         .
_refine_ls_extinction_method       none
_refine_ls_goodness_of_fit_ref     0.970
_refine_ls_hydrogen_treatment      constr
_refine_ls_matrix_type             full
_refine_ls_number_parameters       451
_refine_ls_number_reflns           3617
_refine_ls_number_restraints       1
_refine_ls_R_factor_all            0.1436
_refine_ls_R_factor_gt             0.0574
_refine_ls_restrained_S_all        0.970
_refine_ls_shift/su_max            0.000
_refine_ls_shift/su_mean           0.000
_refine_ls_structure_factor_coef   Fsqd
_refine_ls_weighting_details      
 'w=1/[\s^2^(Fo^2^)+(0.0396P)^2^] where P=(Fo^2^+2Fc^2^)/3'
_refine_ls_weighting_scheme        calc
_refine_ls_wR_factor_gt            0.1101
_refine_ls_wR_factor_ref           0.1499
_refine_special_details            ?
_olex2_refinement_description
;
1. Fixed Uiso
 At 1.2 times of:
  All C(H) groups, All N(H) groups
2.a Aromatic/amide H refined with riding coordinates:
 C2(H2), C3(H3), C4(H4), C5(H5), C8(H8), C9(H9), C10(H10), C14(H14), C16(H16),
 C17'(H17'), C18(H18), C19(H19), C20(H20), C21(H21), C22(H22), C25(H25),
 C26(H26), C27(H27), C28(H28), C33(H33), C35(H35), C36(H36), C37(H37), C38(H38),
  N3(H3A), N7(H7)
;
_atom_sites_solution_hydrogens     geom
_atom_sites_solution_primary       ?
_atom_sites_solution_secondary     ?
loop_
  _atom_site_label
  _atom_site_type_symbol
  _atom_site_fract_x
  _atom_site_fract_y
  _atom_site_fract_z
  _atom_site_U_iso_or_equiv
  _atom_site_adp_type
  _atom_site_occupancy
  _atom_site_site_symmetry_order
  _atom_site_calc_flag
  _atom_site_refinement_flags_posn
  _atom_site_refinement_flags_adp
  _atom_site_refinement_flags_occupancy
  _atom_site_disorder_assembly
  _atom_site_disorder_group
 C1 C 1.0220(3) 0.3790(14) 0.2166(4) 0.050(2) Uani 1 1 d . . . . .
 C2 C 1.0014(4) 0.2328(16) 0.2637(4) 0.062(3) Uani 1 1 d . . . . .
 H2 H 0.9849 0.1025 0.2514 0.075 Uiso 1 1 calc R . . . .
 C3 C 1.0059(5) 0.2840(18) 0.3263(5) 0.071(3) Uani 1 1 d . . . . .
 H3 H 0.9937 0.1863 0.3572 0.086 Uiso 1 1 calc R . . . .
 C4 C 1.0291(4) 0.4856(19) 0.3447(4) 0.079(3) Uani 1 1 d . . . . .
 H4 H 1.0307 0.5201 0.3879 0.095 Uiso 1 1 calc R . . . .
 C5 C 1.0489(4) 0.6306(17) 0.3017(4) 0.067(3) Uani 1 1 d . . . . .
 H5 H 1.0636 0.7633 0.3149 0.080 Uiso 1 1 calc R . . . .
 C6 C 1.0467(4) 0.5743(15) 0.2361(4) 0.056(2) Uani 1 1 d . . . . .
 C7 C 1.0656(3) 0.6574(14) 0.1315(4) 0.053(2) Uani 1 1 d . . . . .
 C8 C 1.0900(4) 0.7987(14) 0.0837(5) 0.060(3) Uani 1 1 d . . . . .
 H8 H 1.1076 0.9269 0.0958 0.072 Uiso 1 1 calc R . . . .
 C9 C 1.0869(4) 0.7429(15) 0.0226(4) 0.060(3) Uani 1 1 d . . . . .
 H9 H 1.1025 0.8344 -0.0077 0.072 Uiso 1 1 calc R . . . .
 C10 C 1.0608(3) 0.5503(14) 0.0018(4) 0.054(2) Uani 1 1 d . . . . .
 H10 H 1.0599 0.5185 -0.0416 0.065 Uiso 1 1 calc R . . . .
 C11 C 1.0371(3) 0.4100(12) 0.0436(4) 0.045(2) Uani 1 1 d . . . . .
 C12 C 1.0391(3) 0.4589(13) 0.1113(4) 0.047(2) Uani 1 1 d . . . . .
 C13 C 1.0099(4) 0.2149(15) 0.0146(4) 0.052(2) Uani 1 1 d . . . . .
 C14 C 0.9299(3) -0.2041(14) 0.0764(4) 0.047(2) Uani 1 1 d . . . . .
 H14 H 0.9327 -0.1617 0.1189 0.057 Uiso 1 1 calc R . . . .
 C15 C 0.8991(3) -0.3993(13) 0.0600(3) 0.047(2) Uani 1 1 d . . . . .
 C16 C 0.8783(4) -0.5299(14) 0.1075(4) 0.063(3) Uani 1 1 d . . . . .
 H16 H 0.8851 -0.4885 0.1495 0.076 Uiso 1 1 calc R . . . .
 C17' C 0.8592(4) -0.6476(16) -0.0131(4) 0.070(3) Uani 1 1 d . . . . .
 H17' H 0.8523 -0.6939 -0.0546 0.084 Uiso 1 1 calc R . . . .
 C18 C 0.8408(4) -0.7664(15) 0.0374(5) 0.066(3) Uani 1 1 d . . . . .
 H18 H 0.8211 -0.8930 0.0290 0.079 Uiso 1 1 calc R . . . .
 C19 C 0.8881(4) -0.4594(14) -0.0024(4) 0.060(3) Uani 1 1 d . . . . .
 H19 H 0.9001 -0.3740 -0.0364 0.072 Uiso 1 1 calc R . . . .
 C20 C 0.6807(4) 0.1009(14) 0.3174(4) 0.061(3) Uani 1 1 d . . . . .
 H20 H 0.6826 0.0790 0.3613 0.073 Uiso 1 1 calc R . . . .
 C21 C 0.6535(4) 0.2896(15) 0.2943(4) 0.066(3) Uani 1 1 d . . . . .
 H21 H 0.6373 0.3873 0.3225 0.080 Uiso 1 1 calc R . . . .
 C22 C 0.6513(4) 0.3251(16) 0.2307(5) 0.065(3) Uani 1 1 d . . . . .
 H22 H 0.6335 0.4482 0.2150 0.078 Uiso 1 1 calc R . . . .
 C23 C 0.6757(4) 0.1772(14) 0.1880(4) 0.055(2) Uani 1 1 d . . . . .
 C24 C 0.6946(4) 0.0800(16) 0.0848(4) 0.057(3) Uani 1 1 d . . . . .
 C25 C 0.6943(4) 0.1163(17) 0.0174(4) 0.071(3) Uani 1 1 d . . . . .
 H25 H 0.6796 0.2452 0.0012 0.085 Uiso 1 1 calc R . . . .
 C26 C 0.7152(4) -0.0357(19) -0.0235(4) 0.074(3) Uani 1 1 d . . . . .
 H26 H 0.7144 -0.0084 -0.0672 0.089 Uiso 1 1 calc R . . . .
 C27 C 0.7377(4) -0.2315(19) -0.0014(4) 0.076(3) Uani 1 1 d . . . . .
 H27 H 0.7507 -0.3338 -0.0306 0.091 Uiso 1 1 calc R . . . .
 C28 C 0.7409(4) -0.2743(16) 0.0623(4) 0.062(3) Uani 1 1 d . . . . .
 H28 H 0.7566 -0.4036 0.0766 0.074 Uiso 1 1 calc R . . . .
 C29 C 0.7199(4) -0.1193(15) 0.1070(4) 0.056(2) Uani 1 1 d . . . . .
 C30 C 0.7020(3) -0.0164(13) 0.2115(4) 0.047(2) Uani 1 1 d . . . . .
 C31 C 0.7040(4) -0.0477(14) 0.2787(4) 0.052(2) Uani 1 1 d . . . . .
 C32 C 0.7315(4) -0.2373(16) 0.3109(5) 0.065(3) Uani 1 1 d . . . . .
 C33 C 0.8091(4) -0.6789(15) 0.2608(4) 0.051(2) Uani 1 1 d . . . . .
 H33 H 0.8043 -0.6517 0.2175 0.062 Uiso 1 1 calc R . . . .
 C34 C 0.8408(3) -0.8672(14) 0.2802(4) 0.048(2) Uani 1 1 d . . . . .
 C35 C 0.8514(4) -0.9165(14) 0.3419(4) 0.067(3) Uani 1 1 d . . . . .
 H35 H 0.8386 -0.8277 0.3747 0.081 Uiso 1 1 calc R . . . .
 C36 C 0.8815(4) -1.1016(16) 0.3553(4) 0.077(3) Uani 1 1 d . . . . .
 H36 H 0.8892 -1.1387 0.3974 0.092 Uiso 1 1 calc R . . . .
 C37 C 0.8998(4) -1.2285(16) 0.3071(5) 0.073(3) Uani 1 1 d . . . . .
 H37 H 0.9199 -1.3519 0.3177 0.088 Uiso 1 1 calc R . . . .
 C38 C 0.8614(4) -1.0117(14) 0.2351(4) 0.058(2) Uani 1 1 d . . . . .
 H38 H 0.8534 -0.9801 0.1927 0.070 Uiso 1 1 calc R . . . .
 N1 N 1.0178(3) 0.3220(11) 0.1549(3) 0.0498(18) Uani 1 1 d . . . . .
 N2 N 1.0686(3) 0.7143(12) 0.1928(4) 0.060(2) Uani 1 1 d . . . . .
 N3 N 0.9804(3) 0.0885(11) 0.0553(3) 0.0508(18) Uani 1 1 d . . . . .
 H3A H 0.9791 0.1220 0.0951 0.061 Uiso 1 1 calc R . . . .
 N4 N 0.9530(3) -0.0910(11) 0.0336(3) 0.0493(18) Uani 1 1 d . . . . .
 N5 N 0.7234(3) -0.1636(11) 0.1706(3) 0.0513(18) Uani 1 1 d . . . . .
 N6 N 0.6731(3) 0.2228(11) 0.1244(4) 0.058(2) Uani 1 1 d . . . . .
 N7 N 0.7600(3) -0.3742(12) 0.2742(3) 0.0523(19) Uani 1 1 d . . . . .
 H7 H 0.7612 -0.3531 0.2336 0.063 Uiso 1 1 calc R . . . .
 N8 N 0.7877(3) -0.5507(12) 0.3007(3) 0.0551(19) Uani 1 1 d . . . . .
 N9 N 0.8910(3) -1.1895(12) 0.2453(4) 0.068(2) Uani 1 1 d . . . . .
 N10 N 0.8493(3) -0.7114(13) 0.0982(4) 0.070(2) Uani 1 1 d . . . . .
 O1 O 0.7295(3) -0.2570(11) 0.3699(3) 0.101(3) Uani 1 1 d . . . . .
 O2 O 1.0134(3) 0.1732(10) -0.0420(3) 0.0705(19) Uani 1 1 d . . . . .

loop_
  _atom_site_aniso_label
  _atom_site_aniso_U_11
  _atom_site_aniso_U_22
  _atom_site_aniso_U_33
  _atom_site_aniso_U_23
  _atom_site_aniso_U_13
  _atom_site_aniso_U_12
 C1 0.041(6) 0.054(6) 0.054(5) -0.010(4) 0.005(4) -0.002(5)
 C2 0.052(6) 0.074(7) 0.062(6) -0.007(5) -0.005(5) -0.008(5)
 C3 0.065(7) 0.089(8) 0.060(6) -0.002(6) -0.001(6) 0.002(6)
 C4 0.059(7) 0.116(10) 0.061(6) -0.019(7) 0.008(5) 0.015(7)
 C5 0.061(7) 0.073(7) 0.067(6) -0.027(5) -0.011(5) 0.007(6)
 C6 0.044(6) 0.053(6) 0.070(6) -0.013(5) -0.007(5) 0.005(5)
 C7 0.040(6) 0.042(6) 0.075(6) -0.004(5) 0.008(5) 0.000(4)
 C8 0.049(6) 0.034(5) 0.098(7) 0.006(5) -0.010(6) -0.003(5)
 C9 0.053(6) 0.058(7) 0.070(6) 0.008(5) 0.012(6) -0.003(5)
 C10 0.045(6) 0.049(6) 0.067(5) 0.011(5) 0.008(5) 0.001(5)
 C11 0.036(5) 0.039(5) 0.060(5) 0.003(4) -0.001(4) 0.000(4)
 C12 0.039(6) 0.044(5) 0.057(5) -0.003(4) 0.001(4) 0.005(4)
 C13 0.054(6) 0.049(6) 0.053(5) -0.002(4) 0.000(5) 0.006(5)
 C14 0.037(5) 0.060(6) 0.045(4) -0.008(4) 0.002(4) 0.002(5)
 C15 0.045(6) 0.047(6) 0.047(4) 0.000(4) 0.000(4) 0.007(4)
 C16 0.076(7) 0.057(6) 0.057(5) 0.007(5) -0.005(5) 0.002(6)
 C17' 0.078(7) 0.076(7) 0.056(5) -0.010(5) -0.018(5) -0.008(6)
 C18 0.065(7) 0.057(6) 0.077(7) -0.004(6) -0.015(6) -0.003(5)
 C19 0.074(7) 0.059(6) 0.049(5) 0.001(4) -0.006(5) -0.005(5)
 C20 0.065(7) 0.061(6) 0.057(5) 0.011(5) 0.009(5) 0.006(5)
 C21 0.057(6) 0.059(6) 0.083(7) -0.004(5) -0.010(6) 0.011(5)
 C22 0.057(7) 0.059(7) 0.079(7) 0.013(5) -0.002(6) 0.004(5)
 C23 0.052(6) 0.051(6) 0.063(5) 0.009(5) -0.007(5) -0.009(5)
 C24 0.057(6) 0.068(7) 0.045(5) 0.016(5) -0.007(5) -0.021(5)
 C25 0.071(8) 0.081(8) 0.061(6) 0.024(6) -0.013(5) -0.013(6)
 C26 0.061(7) 0.110(9) 0.052(5) 0.029(6) -0.007(5) -0.022(6)
 C27 0.058(7) 0.110(9) 0.059(6) 0.023(6) -0.004(6) -0.018(6)
 C28 0.052(6) 0.080(8) 0.054(5) 0.010(5) 0.002(5) -0.001(5)
 C29 0.047(6) 0.068(7) 0.054(5) 0.015(5) -0.005(5) -0.010(5)
 C30 0.034(5) 0.042(5) 0.064(5) 0.011(4) -0.001(5) 0.004(4)
 C31 0.048(6) 0.054(6) 0.054(5) 0.016(5) 0.005(5) 0.006(5)
 C32 0.063(7) 0.073(7) 0.058(6) 0.024(5) 0.008(5) 0.015(6)
 C33 0.053(6) 0.058(6) 0.044(5) 0.010(4) -0.009(5) -0.002(5)
 C34 0.044(6) 0.050(6) 0.048(5) 0.006(4) 0.000(4) 0.007(5)
 C35 0.078(7) 0.065(7) 0.059(5) -0.001(5) -0.003(5) 0.031(6)
 C36 0.095(8) 0.080(8) 0.055(5) 0.007(5) -0.006(6) 0.028(7)
 C37 0.065(7) 0.068(7) 0.087(7) 0.012(6) -0.007(7) 0.016(6)
 C38 0.059(6) 0.062(6) 0.055(5) 0.003(5) 0.005(5) 0.008(5)
 N1 0.039(4) 0.050(4) 0.060(4) -0.005(4) -0.007(4) 0.001(4)
 N2 0.052(5) 0.055(5) 0.073(5) -0.015(4) -0.012(4) 0.001(4)
 N3 0.051(5) 0.043(4) 0.058(4) -0.007(4) 0.002(4) -0.005(4)
 N4 0.044(4) 0.050(5) 0.054(4) -0.002(4) -0.002(4) 0.001(4)
 N5 0.046(5) 0.055(5) 0.053(4) 0.012(4) -0.005(4) -0.005(4)
 N6 0.058(5) 0.049(5) 0.067(5) 0.015(4) -0.014(4) -0.009(4)
 N7 0.056(5) 0.055(5) 0.046(3) 0.011(4) 0.004(4) 0.010(4)
 N8 0.056(5) 0.055(5) 0.055(4) 0.011(4) -0.003(4) 0.003(4)
 N9 0.069(6) 0.059(6) 0.075(5) -0.001(4) -0.001(5) 0.017(5)
 N10 0.073(6) 0.069(6) 0.069(5) 0.005(5) 0.000(5) -0.009(5)
 O1 0.141(8) 0.110(6) 0.052(4) 0.021(4) 0.021(4) 0.071(5)
 O2 0.084(5) 0.070(4) 0.057(4) 0.000(3) 0.005(4) -0.008(4)

_geom_special_details
;
 All esds (except the esd in the dihedral angle between two l.s. planes)
 are estimated using the full covariance matrix.  The cell esds are taken
 into account individually in the estimation of esds in distances, angles
 and torsion angles; correlations between esds in cell parameters are only
 used when they are defined by crystal symmetry.  An approximate (isotropic)
 treatment of cell esds is used for estimating esds involving l.s. planes.
;
loop_
  _geom_bond_atom_site_label_1
  _geom_bond_atom_site_label_2
  _geom_bond_distance
  _geom_bond_site_symmetry_2
  _geom_bond_publ_flag
 C1 C2 1.424(11) . ?
 C1 C6 1.399(11) . ?
 C1 N1 1.344(10) . ?
 C2 C3 1.353(12) . ?
 C3 C4 1.411(13) . ?
 C4 C5 1.355(12) . ?
 C5 C6 1.419(11) . ?
 C6 N2 1.359(10) . ?
 C7 C8 1.453(12) . ?
 C7 C12 1.441(10) . ?
 C7 N2 1.331(10) . ?
 C8 C9 1.327(12) . ?
 C9 C10 1.410(12) . ?
 C10 C11 1.357(10) . ?
 C11 C12 1.451(10) . ?
 C11 C13 1.496(11) . ?
 C12 N1 1.345(10) . ?
 C13 N3 1.360(10) . ?
 C13 O2 1.216(9) . ?
 C14 C15 1.456(10) . ?
 C14 N4 1.266(9) . ?
 C15 C16 1.373(11) . ?
 C15 C19 1.386(10) . ?
 C16 N10 1.335(11) . ?
 C17' C18 1.361(12) . ?
 C17' C19 1.371(12) . ?
 C18 N10 1.334(10) . ?
 C20 C21 1.420(12) . ?
 C20 C31 1.345(11) . ?
 C21 C22 1.350(12) . ?
 C22 C23 1.407(12) . ?
 C23 C30 1.435(11) . ?
 C23 N6 1.364(10) . ?
 C24 C25 1.431(11) . ?
 C24 C29 1.445(12) . ?
 C24 N6 1.315(10) . ?
 C25 C26 1.365(13) . ?
 C26 C27 1.398(13) . ?
 C27 C28 1.363(12) . ?
 C28 C29 1.428(12) . ?
 C29 N5 1.362(10) . ?
 C30 C31 1.421(11) . ?
 C30 N5 1.350(9) . ?
 C31 C32 1.502(12) . ?
 C32 N7 1.336(11) . ?
 C32 O1 1.243(10) . ?
 C33 C34 1.450(11) . ?
 C33 N8 1.262(10) . ?
 C34 C35 1.353(10) . ?
 C34 C38 1.389(11) . ?
 C35 C36 1.383(12) . ?
 C36 C37 1.351(12) . ?
 C37 N9 1.333(12) . ?
 C38 N9 1.327(10) . ?
 N3 N4 1.367(8) . ?
 N7 N8 1.393(9) . ?

loop_
  _geom_angle_atom_site_label_1
  _geom_angle_atom_site_label_2
  _geom_angle_atom_site_label_3
  _geom_angle
  _geom_angle_site_symmetry_1
  _geom_angle_site_symmetry_3
  _geom_angle_publ_flag
 C6 C1 C2 119.3(8) . . ?
 N1 C1 C2 118.4(8) . . ?
 N1 C1 C6 122.3(8) . . ?
 C3 C2 C1 119.8(9) . . ?
 C2 C3 C4 120.0(10) . . ?
 C5 C4 C3 122.4(9) . . ?
 C4 C5 C6 118.1(9) . . ?
 C1 C6 C5 120.4(9) . . ?
 N2 C6 C1 121.0(8) . . ?
 N2 C6 C5 118.6(9) . . ?
 C12 C7 C8 119.0(8) . . ?
 N2 C7 C8 119.1(8) . . ?
 N2 C7 C12 121.9(8) . . ?
 C9 C8 C7 119.2(8) . . ?
 C8 C9 C10 122.6(9) . . ?
 C11 C10 C9 121.7(8) . . ?
 C10 C11 C12 119.0(8) . . ?
 C10 C11 C13 115.8(8) . . ?
 C12 C11 C13 125.1(7) . . ?
 C7 C12 C11 118.4(7) . . ?
 N1 C12 C7 120.1(7) . . ?
 N1 C12 C11 121.5(7) . . ?
 N3 C13 C11 116.0(7) . . ?
 O2 C13 C11 122.0(8) . . ?
 O2 C13 N3 122.0(8) . . ?
 N4 C14 C15 121.1(7) . . ?
 C16 C15 C14 120.0(7) . . ?
 C16 C15 C19 117.2(8) . . ?
 C19 C15 C14 122.7(7) . . ?
 N10 C16 C15 125.2(8) . . ?
 C18 C17' C19 119.6(8) . . ?
 N10 C18 C17' 123.7(9) . . ?
 C17' C19 C15 118.5(8) . . ?
 C31 C20 C21 123.0(8) . . ?
 C22 C21 C20 119.1(9) . . ?
 C21 C22 C23 120.4(9) . . ?
 C22 C23 C30 120.4(8) . . ?
 N6 C23 C22 118.0(8) . . ?
 N6 C23 C30 121.6(8) . . ?
 C25 C24 C29 116.7(9) . . ?
 N6 C24 C25 121.2(9) . . ?
 N6 C24 C29 122.1(7) . . ?
 C26 C25 C24 120.8(10) . . ?
 C25 C26 C27 121.6(9) . . ?
 C28 C27 C26 120.8(10) . . ?
 C27 C28 C29 119.6(9) . . ?
 C28 C29 C24 120.3(8) . . ?
 N5 C29 C24 120.6(8) . . ?
 N5 C29 C28 119.1(8) . . ?
 C31 C30 C23 117.8(8) . . ?
 N5 C30 C23 120.5(7) . . ?
 N5 C30 C31 121.7(7) . . ?
 C20 C31 C30 119.4(8) . . ?
 C20 C31 C32 116.3(8) . . ?
 C30 C31 C32 124.4(8) . . ?
 N7 C32 C31 117.5(8) . . ?
 O1 C32 C31 120.2(9) . . ?
 O1 C32 N7 122.2(8) . . ?
 N8 C33 C34 122.2(7) . . ?
 C35 C34 C33 123.3(8) . . ?
 C35 C34 C38 116.0(8) . . ?
 C38 C34 C33 120.7(8) . . ?
 C34 C35 C36 118.7(8) . . ?
 C37 C36 C35 119.8(8) . . ?
 N9 C37 C36 124.7(9) . . ?
 N9 C38 C34 127.7(8) . . ?
 C1 N1 C12 117.5(7) . . ?
 C7 N2 C6 117.1(7) . . ?
 C13 N3 N4 120.9(7) . . ?
 C14 N4 N3 115.3(6) . . ?
 C30 N5 C29 117.7(7) . . ?
 C24 N6 C23 117.5(7) . . ?
 C32 N7 N8 120.9(7) . . ?
 C33 N8 N7 114.9(7) . . ?
 C38 N9 C37 113.1(8) . . ?
 C18 N10 C16 115.6(8) . . ?

_shelx_res_file
;
    a.res created by SHELXL-2014/7

TITL A in Pna2(1)
CELL 0.71073 24.7072 6.1064 20.9471 90 90 90
ZERR 8 0.0053 0.0013 0.0044 0 0 0
LATT -1
SYMM -X,-Y,0.5+Z
SYMM 0.5-X,0.5+Y,0.5+Z
SYMM 0.5+X,0.5-Y,+Z
SFAC C H N O
UNIT 152 104 40 8

L.S. 4
PLAN  25
SIZE 0.21 0.23 0.18
fmap 2
acta
MERG 2
OMIT -3 50
REM <olex2.extras>
REM <HklSrc "%.\\A.hkl">
REM </olex2.extras>

WGHT    0.039600
FVAR       0.09643
C1    1    1.022041    0.379021    0.216629    11.00000    0.04101    0.05437 =
         0.05366   -0.01040    0.00508   -0.00180
C2    1    1.001419    0.232787    0.263659    11.00000    0.05228    0.07351 =
         0.06156   -0.00685   -0.00482   -0.00779
AFIX  43
H2    2    0.984929    0.102529    0.251373    11.00000   -1.20000
AFIX   0
C3    1    1.005894    0.283959    0.326272    11.00000    0.06535    0.08914 =
         0.05981   -0.00214   -0.00076    0.00223
AFIX  43
H3    2    0.993711    0.186319    0.357166    11.00000   -1.20000
AFIX   0
C4    1    1.029057    0.485568    0.344701    11.00000    0.05904    0.11647 =
         0.06138   -0.01864    0.00842    0.01515
AFIX  43
H4    2    1.030739    0.520097    0.387897    11.00000   -1.20000
AFIX   0
C5    1    1.048929    0.630599    0.301734    11.00000    0.06075    0.07284 =
         0.06733   -0.02651   -0.01093    0.00736
AFIX  43
H5    2    1.063638    0.763302    0.314910    11.00000   -1.20000
AFIX   0
C6    1    1.046667    0.574327    0.236051    11.00000    0.04436    0.05284 =
         0.07020   -0.01312   -0.00732    0.00538
C7    1    1.065598    0.657443    0.131528    11.00000    0.03982    0.04228 =
         0.07548   -0.00414    0.00783    0.00047
C8    1    1.089987    0.798745    0.083726    11.00000    0.04875    0.03354 =
         0.09769    0.00621   -0.00959   -0.00283
AFIX  43
H8    2    1.107565    0.926879    0.095809    11.00000   -1.20000
AFIX   0
C9    1    1.086893    0.742870    0.022630    11.00000    0.05306    0.05767 =
         0.07028    0.00840    0.01220   -0.00291
AFIX  43
H9    2    1.102546    0.834366   -0.007683    11.00000   -1.20000
AFIX   0
C10   1    1.060815    0.550262    0.001832    11.00000    0.04542    0.04948 =
         0.06653    0.01098    0.00811    0.00090
AFIX  43
H10   2    1.059869    0.518517   -0.041576    11.00000   -1.20000
AFIX   0
C11   1    1.037061    0.410046    0.043564    11.00000    0.03620    0.03931 =
         0.05963    0.00272   -0.00052    0.00003
C12   1    1.039108    0.458894    0.111309    11.00000    0.03946    0.04380 =
         0.05698   -0.00341    0.00108    0.00525
C13   1    1.009895    0.214943    0.014628    11.00000    0.05368    0.04893 =
         0.05258   -0.00229    0.00038    0.00587
C14   1    0.929921   -0.204101    0.076352    11.00000    0.03664    0.05989 =
         0.04533   -0.00787    0.00179    0.00176
AFIX  43
H14   2    0.932725   -0.161741    0.118870    11.00000   -1.20000
AFIX   0
C15   1    0.899075   -0.399345    0.060041    11.00000    0.04542    0.04743 =
         0.04724    0.00020    0.00002    0.00686
C16   1    0.878347   -0.529873    0.107504    11.00000    0.07573    0.05722 =
         0.05702    0.00749   -0.00470    0.00206
AFIX  43
H16   2    0.885100   -0.488491    0.149482    11.00000   -1.20000
AFIX   0
C17'  1    0.859248   -0.647643   -0.013075    11.00000    0.07827    0.07558 =
         0.05632   -0.00951   -0.01809   -0.00793
AFIX  43
H17'  2    0.852321   -0.693939   -0.054575    11.00000   -1.20000
AFIX   0
C18   1    0.840770   -0.766368    0.037413    11.00000    0.06491    0.05653 =
         0.07695   -0.00431   -0.01540   -0.00326
AFIX  43
H18   2    0.821096   -0.892991    0.029040    11.00000   -1.20000
AFIX   0
C19   1    0.888128   -0.459425   -0.002426    11.00000    0.07368    0.05860 =
         0.04877    0.00086   -0.00623   -0.00503
AFIX  43
H19   2    0.900100   -0.374010   -0.036364    11.00000   -1.20000
AFIX   0
C20   1    0.680716    0.100864    0.317383    11.00000    0.06468    0.06117 =
         0.05714    0.01130    0.00904    0.00616
AFIX  43
H20   2    0.682578    0.078980    0.361265    11.00000   -1.20000
AFIX   0
C21   1    0.653454    0.289597    0.294257    11.00000    0.05739    0.05867 =
         0.08306   -0.00420   -0.00983    0.01063
AFIX  43
H21   2    0.637322    0.387327    0.322496    11.00000   -1.20000
AFIX   0
C22   1    0.651286    0.325142    0.230703    11.00000    0.05687    0.05912 =
         0.07907    0.01251   -0.00198    0.00353
AFIX  43
H22   2    0.633544    0.448223    0.215025    11.00000   -1.20000
AFIX   0
C23   1    0.675695    0.177184    0.188049    11.00000    0.05150    0.05080 =
         0.06313    0.00912   -0.00675   -0.00870
C24   1    0.694569    0.079982    0.084825    11.00000    0.05696    0.06764 =
         0.04504    0.01599   -0.00682   -0.02072
C25   1    0.694267    0.116303    0.017359    11.00000    0.07128    0.08148 =
         0.06081    0.02375   -0.01335   -0.01293
AFIX  43
H25   2    0.679641    0.245167    0.001162    11.00000   -1.20000
AFIX   0
C26   1    0.715170   -0.035742   -0.023543    11.00000    0.06130    0.11003 =
         0.05196    0.02887   -0.00662   -0.02202
AFIX  43
H26   2    0.714410   -0.008391   -0.067209    11.00000   -1.20000
AFIX   0
C27   1    0.737689   -0.231540   -0.001429    11.00000    0.05775    0.11035 =
         0.05918    0.02295   -0.00427   -0.01777
AFIX  43
H27   2    0.750652   -0.333832   -0.030552    11.00000   -1.20000
AFIX   0
C28   1    0.740871   -0.274276    0.062309    11.00000    0.05184    0.07960 =
         0.05431    0.00954    0.00183   -0.00106
AFIX  43
H28   2    0.756608   -0.403599    0.076638    11.00000   -1.20000
AFIX   0
C29   1    0.719898   -0.119317    0.106970    11.00000    0.04661    0.06776 =
         0.05360    0.01486   -0.00485   -0.00974
C30   1    0.701959   -0.016419    0.211509    11.00000    0.03371    0.04229 =
         0.06375    0.01066   -0.00100    0.00442
C31   1    0.703974   -0.047737    0.278697    11.00000    0.04801    0.05421 =
         0.05422    0.01625    0.00512    0.00626
C32   1    0.731487   -0.237296    0.310913    11.00000    0.06319    0.07316 =
         0.05827    0.02354    0.00754    0.01543
C33   1    0.809100   -0.678903    0.260796    11.00000    0.05277    0.05796 =
         0.04367    0.00995   -0.00896   -0.00239
AFIX  43
H33   2    0.804340   -0.651715    0.217474    11.00000   -1.20000
AFIX   0
C34   1    0.840836   -0.867206    0.280199    11.00000    0.04445    0.05045 =
         0.04793    0.00561   -0.00042    0.00655
C35   1    0.851358   -0.916521    0.341944    11.00000    0.07831    0.06475 =
         0.05899   -0.00105   -0.00282    0.03063
AFIX  43
H35   2    0.838562   -0.827705    0.374700    11.00000   -1.20000
AFIX   0
C36   1    0.881516   -1.101611    0.355349    11.00000    0.09538    0.07963 =
         0.05482    0.00716   -0.00643    0.02850
AFIX  43
H36   2    0.889220   -1.138655    0.397443    11.00000   -1.20000
AFIX   0
C37   1    0.899760   -1.228509    0.307076    11.00000    0.06547    0.06755 =
         0.08683    0.01216   -0.00747    0.01572
AFIX  43
H37   2    0.919884   -1.351946    0.317701    11.00000   -1.20000
AFIX   0
C38   1    0.861360   -1.011677    0.235065    11.00000    0.05860    0.06205 =
         0.05460    0.00293    0.00467    0.00846
AFIX  43
H38   2    0.853399   -0.980062    0.192662    11.00000   -1.20000
AFIX   0
N1    3    1.017774    0.322039    0.154871    11.00000    0.03931    0.05003 =
         0.05995   -0.00489   -0.00656    0.00094
N2    3    1.068645    0.714281    0.192775    11.00000    0.05250    0.05501 =
         0.07324   -0.01531   -0.01155    0.00128
N3    3    0.980439    0.088529    0.055288    11.00000    0.05078    0.04339 =
         0.05825   -0.00711    0.00249   -0.00471
AFIX  43
H3A   2    0.979074    0.122049    0.095131    11.00000   -1.20000
AFIX   0
N4    3    0.952990   -0.091018    0.033644    11.00000    0.04412    0.05016 =
         0.05354   -0.00151   -0.00185    0.00080
N5    3    0.723352   -0.163647    0.170567    11.00000    0.04593    0.05453 =
         0.05329    0.01179   -0.00485   -0.00507
N6    3    0.673108    0.222760    0.124392    11.00000    0.05784    0.04946 =
         0.06715    0.01452   -0.01357   -0.00876
N7    3    0.759958   -0.374225    0.274217    11.00000    0.05637    0.05484 =
         0.04561    0.01097    0.00372    0.00956
AFIX  43
H7    2    0.761161   -0.353135    0.233649    11.00000   -1.20000
AFIX   0
N8    3    0.787727   -0.550699    0.300749    11.00000    0.05556    0.05505 =
         0.05475    0.01055   -0.00279    0.00324
N9    3    0.890986   -1.189489    0.245314    11.00000    0.06887    0.05871 =
         0.07527   -0.00145   -0.00110    0.01689
N10   3    0.849279   -0.711415    0.098216    11.00000    0.07285    0.06874 =
         0.06893    0.00454    0.00042   -0.00923
O1    4    0.729464   -0.257004    0.369932    11.00000    0.14145    0.10958 =
         0.05185    0.02078    0.02118    0.07141
O2    4    1.013421    0.173156   -0.041990    11.00000    0.08432    0.07007 =
         0.05704    0.00018    0.00470   -0.00816
HKLF 4

REM  A in Pna2(1)
REM R1 =  0.0574 for    1779 Fo > 4sig(Fo)  and  0.1436 for all    3617 data
REM    451 parameters refined using      1 restraints

END

WGHT      0.0396      0.0000

REM Highest difference peak  0.196,  deepest hole -0.188,  1-sigma level  0.042
Q1    1   0.5805  0.5141  0.4082  11.00000  0.05    0.20
Q2    1   0.9132 -0.1592 -0.0320  11.00000  0.05    0.16
Q3    1   0.8579 -0.4112  0.1808  11.00000  0.05    0.16
Q4    1   0.8195 -0.5829  0.1352  11.00000  0.05    0.15
Q5    1   1.0659  0.0750  0.3631  11.00000  0.05    0.15
Q6    1   0.8988 -1.0498  0.1638  11.00000  0.05    0.14
Q7    1   0.6416 -0.0859 -0.0607  11.00000  0.05    0.14
Q8    1   0.9176  0.2214  0.1446  11.00000  0.05    0.14
Q9    1   1.1132  0.4586  0.0876  11.00000  0.05    0.14
Q10   1   1.0894  0.5898 -0.1202  11.00000  0.05    0.14
Q11   1   0.7713 -0.5485  0.2118  11.00000  0.05    0.14
Q12   1   0.9741  0.4866  0.1225  11.00000  0.05    0.14
Q13   1   0.8232 -0.6214  0.3701  11.00000  0.05    0.14
Q14   1   0.5827  0.4414  0.2162  11.00000  0.05    0.14
Q15   1   0.6209  0.4109  0.3832  11.00000  0.05    0.13
Q16   1   0.9601 -1.1806  0.2301  11.00000  0.05    0.13
Q17   1   0.6216  0.2107 -0.0354  11.00000  0.05    0.13
Q18   1   1.0506  0.8618  0.3678  11.00000  0.05    0.13
Q19   1   1.0768  0.9554  0.3441  11.00000  0.05    0.13
Q20   1   0.8310 -1.0327  0.1224  11.00000  0.05    0.13
Q21   1   1.1036  1.0763 -0.0220  11.00000  0.05    0.13
Q22   1   0.7397  0.0835 -0.0779  11.00000  0.05    0.13
Q23   1   1.0391  0.6527  0.4444  11.00000  0.05    0.13
Q24   1   0.9816  0.1702  0.1950  11.00000  0.05    0.13
Q25   1   0.6907  0.3971  0.0589  11.00000  0.05    0.13
;
_shelx_res_checksum                4415
_shelx_hkl_file
;
   0   4   0    0.35    0.31
   0   5   0   -0.29    0.31
   0   6   0    0.50    0.49
   0   7   0   -0.18    0.44
   0   0  -1   -0.28    0.02
   0   0   1   -0.25    0.03
   0   0   1   -0.25    0.02
   0  -1  -1    6.88    0.57
   0   1   1    7.15    0.57
   0   4  -1    0.15    0.26
   0   5  -1   -0.31    0.27
   0   5   1    0.59    0.41
   0   6  -1   -0.22    0.34
   0   6   1   -0.02    0.36
   0   7  -1    0.54    0.52
   0   0  -2  195.30   11.67
   0   0  -2  197.75   11.70
   0   0   2  198.13   11.67
   0   0   2  197.12   11.70
   0   1  -2   -0.12    0.09
   0  -1  -2    0.01    0.14
   0   1   2   -0.10    0.11
   0   4  -2    0.30    0.32
   0   5  -2    0.08    0.35
   0   5   2    0.23    0.33
   0   6  -2    3.75    0.82
   0   6   2    2.45    0.68
   0   7  -2    0.31    0.54
   0   0  -3   -0.08    0.07
   0   0  -3    0.01    0.08
   0   0   3   -0.14    0.07
   0   0   3   -0.01    0.08
   0   1  -3   24.85    1.55
   0  -1  -3   25.05    1.64
   0   1  -3   23.82    1.62
   0  -1   3   23.56    1.56
   0  -2  -3   -0.09    0.17
   0   2  -3   -0.07    0.14
   0   3  -3   15.73    1.34
   0   4  -3   -0.06    0.29
   0   5  -3    8.32    1.21
   0   5   3    9.22    1.05
   0   6  -3    0.65    0.50
   0   6   3    0.06    0.39
   0   7  -3   -0.08    0.46
   0   7  -3    0.78    0.69
   0   0  -4  782.03   46.87
   0   0  -4  807.36   46.98
   0   0   4  796.11   46.99
   0   0   4  808.13   46.87
   0  -1  -4   -0.06    0.15
   0   1  -4    0.08    0.14
   0   1  -4   -0.13    0.08
   0   1   4   -0.02    0.07
   0  -1   4   -0.04    0.11
   0   2  -4    4.18    0.62
   0  -2  -4    3.10    0.55
   0   2  -4    4.03    0.51
   0   3  -4   -0.44    0.17
   0   3  -4    0.09    0.24
   0   4  -4    0.01    0.29
   0   5  -4   -0.19    0.33
   0   5  -4   -0.21    0.37
   0   5   4   -0.04    0.28
   0   6  -4   10.11    1.48
   0   6  -4   11.77    1.56
   0   6   4    9.36    1.15
   0   7  -4   -0.18    0.49
   0   0  -5    0.14    0.14
   0   0  -5    0.02    0.16
   0   0   5   -0.07    0.14
   0  -1  -5    2.67    0.28
   0   1  -5    3.19    0.34
   0  -1  -5    2.66    0.42
   0   1  -5    1.91    0.39
   0  -1   5    2.64    0.35
   0   1   5    3.10    0.28
   0   2  -5   -0.03    0.13
   0  -2  -5   -0.33    0.14
   0   2  -5    0.28    0.24
   0  -3  -5    2.25    0.60
   0   3  -5    2.48    0.49
   0   3  -5    2.29    0.57
   0   4  -5    0.27    0.36
   0   4  -5    0.29    0.30
   0   5  -5   10.96    1.40
   0   5  -5   11.05    1.50
   0   5   5   13.73    1.24
   0   6  -5   -0.01    0.45
   0   6  -5    0.32    0.53
   0   7  -5    0.11    0.54
   0   0  -6   19.78    1.38
   0   0  -6   20.43    1.37
   0  -1  -6    0.05    0.10
   0   1  -6   -0.07    0.10
   0   1  -6   -0.10    0.15
   0  -1  -6   -0.01    0.15
   0   1   6    0.04    0.10
   0  -2  -6    3.57    0.64
   0   2  -6    2.46    0.50
   0   2  -6    3.29    0.44
   0   2   6    2.78    0.29
   0   3  -6    0.58    0.27
   0   3  -6    0.52    0.36
   0  -3  -6    0.05    0.31
   0   4  -6    0.48    0.31
   0   4  -6   -0.13    0.34
   0   5  -6    0.02    0.37
   0   5  -6   -0.26    0.37
   0   5   6   -0.02    0.27
   0   6  -6    1.69    0.71
   0   6  -6    1.60    0.67
   0   7  -6    0.29    0.60
   0   0  -7   -0.02    0.14
   0   0  -7    0.00    0.12
   0  -1  -7   10.71    0.78
   0   1  -7   10.61    0.82
   0  -1  -7   13.79    1.19
   0   1  -7   10.83    1.06
   0   1   7   10.75    0.79
   0   2  -7    0.03    0.14
   0   2  -7    0.15    0.26
   0  -2  -7    0.00    0.25
   0   2   7   -0.03    0.11
   0   3  -7   27.19    1.92
   0  -3  -7   25.60    2.17
   0   3  -7   29.91    2.20
   0   4  -7   -0.38    0.27
   0   4  -7    0.07    0.26
   0   5  -7    0.02    0.41
   0   5  -7    0.32    0.38
   0   5   7    0.01    0.25
   0   6  -7    0.19    0.47
   0   6  -7   -0.16    0.42
   0   7  -7   -0.30    0.52
   0   0  -8   24.07    1.65
   0   0  -8   24.31    1.68
   0  -1  -8    0.16    0.13
   0   1  -8    0.10    0.20
   0  -1  -8   -0.27    0.16
   0   1  -8    0.14    0.17
   0   2  -8   16.65    1.12
   0  -2  -8   14.18    1.50
   0   2  -8   13.21    1.38
   0   2   8   14.68    0.99
   0   3  -8   -0.15    0.25
   0   3  -8    0.25    0.24
   0  -3  -8   -0.07    0.32
   0   3   8   -0.07    0.12
   0   4  -8    2.97    0.56
   0  -4  -8    1.89    0.67
   0   4  -8    1.28    0.59
   0   5  -8    0.02    0.38
   0   5  -8    0.32    0.41
   0   6  -8    1.17    0.60
   0   6  -8    0.31    0.60
   0   0  -9   -0.02    0.19
   0   0  -9   -0.01    0.16
   0  -1  -9    8.16    0.93
   0   1  -9    6.79    0.74
   0   1  -9    7.98    0.92
   0  -1  -9    7.97    0.66
   0   2  -9   -0.10    0.18
   0   2  -9    0.27    0.29
   0  -2  -9   -0.04    0.29
   0   2   9   -0.04    0.13
   0   3  -9   11.80    0.98
   0  -3  -9   13.66    1.57
   0   3  -9   10.51    1.32
   0   4  -9    0.08    0.35
   0   4  -9    0.05    0.28
   0  -4  -9   -0.05    0.41
   0   5  -9    0.89    0.41
   0   5  -9   -0.46    0.31
   0   6  -9   -0.02    0.44
   0   0 -10    6.60    0.81
   0   0 -10    7.53    0.80
   0   1 -10    0.28    0.28
   0  -1 -10   -0.08    0.27
   0  -1 -10    0.20    0.17
   0   1 -10   -0.04    0.19
   0   2 -10    3.56    0.70
   0  -2 -10    3.87    0.76
   0   2 -10    5.02    0.59
   0   2  10    4.82    0.48
   0   3 -10    0.00    0.34
   0   3 -10   -0.10    0.18
   0  -3 -10   -0.11    0.30
   0   4 -10    5.85    0.76
   0   4 -10    5.69    1.08
   0  -4 -10    5.44    1.16
   0   5 -10    0.04    0.41
   0   5 -10   -0.10    0.31
   0   6 -10    0.27    0.56
   0   0 -11   -0.02    0.19
   0   0 -11   -0.22    0.24
   0  -1 -11   11.14    1.21
   0   1 -11   10.81    1.03
   0  -1 -11    9.61    0.91
   0   1 -11   10.37    1.17
   0   2 -11   -0.02    0.21
   0   2 -11   -0.14    0.23
   0  -2 -11    0.06    0.30
   0   3 -11   -0.05    0.33
   0  -3 -11   -0.01    0.32
   0   3 -11   -0.19    0.18
   0   4 -11    0.69    0.32
   0  -4 -11    0.34    0.48
   0   4 -11    0.25    0.45
   0   5 -11    0.40    0.49
   0   5 -11    0.61    0.40
   0   6 -11   -0.20    0.45
   0   0 -12    3.45    0.57
   0   0 -12    3.80    0.65
   0   1 -12   -0.23    0.20
   0  -1 -12   -0.23    0.18
   0  -1 -12    0.10    0.18
   0   1 -12    0.17    0.26
   0   2 -12    0.33    0.31
   0  -2 -12    0.49    0.41
   0   2 -12    0.71    0.32
   0   3 -12    0.08    0.25
   0  -3 -12   -0.26    0.41
   0   3 -12   -0.24    0.30
   0  -4 -12    0.92    0.56
   0   4 -12    0.22    0.46
   0   4 -12    0.58    0.36
   0   5 -12    0.39    0.55
   0   5 -12   -0.16    0.30
   0   6 -12    0.42    0.59
   0   0 -13   -0.13    0.20
   0   0 -13   -0.18    0.21
   0   1 -13   16.56    1.61
   0  -1 -13   16.43    1.28
   0   1 -13   16.97    1.38
   0  -1 -13   18.45    1.79
   0   2 -13    0.04    0.24
   0   2 -13    0.19    0.30
   0  -2 -13    0.18    0.30
   0   3 -13    4.08    0.63
   0  -3 -13    4.31    0.98
   0  -4 -13   -0.03    0.48
   0   4 -13   -0.04    0.44
   0   4 -13   -0.05    0.30
   0   5 -13    1.19    0.43
   0   5 -13    1.07    0.65
   0  -5 -13    1.91    0.91
   0   6 -13   -0.68    0.49
   0   0 -14    1.76    0.46
   0   0 -14    1.25    0.45
   0  -1 -14   -0.25    0.16
   0   1 -14    0.05    0.25
   0  -1 -14   -0.07    0.33
   0   1 -14   -0.05    0.29
   0   2 -14    5.68    0.79
   0  -2 -14    5.18    0.95
   0   2 -14    6.18    1.01
   0   3 -14   -0.10    0.31
   0   3 -14    0.08    0.41
   0  -3 -14   -0.17    0.42
   0   4 -14    1.06    0.66
   0  -4 -14    1.39    0.70
   0   4 -14   -0.07    0.33
   0   5 -14    0.34    0.59
   0  -5 -14   -0.11    0.51
   0   6 -14    0.77    0.72
   0   0 -15    0.29    0.35
   0   0 -15    0.55    0.31
   0  -1 -15    2.14    0.61
   0  -1 -15    1.71    0.41
   0   1 -15    1.89    0.50
   0   1 -15    2.30    0.60
   0   2 -15   -0.20    0.30
   0  -2 -15    0.29    0.38
   0   2 -15    0.05    0.35
   0  -2 -15    0.11    0.26
   0   3 -15    0.02    0.45
   0  -3 -15    0.06    0.47
   0   3 -15   -0.55    0.28
   0  -4 -15    0.85    0.59
   0   4 -15   -0.01    0.35
   0   4 -15    0.49    0.56
   0   5 -15    0.10    0.56
   0  -5 -15   -0.41    0.51
   0   0 -16    3.26    0.73
   0   0 -16    2.77    0.61
   0   1 -16    0.05    0.32
   0   1 -16    0.21    0.35
   0  -1 -16   -0.17    0.24
   0  -1 -16   -0.22    0.34
   0   2 -16    9.69    1.34
   0  -2 -16    7.75    1.30
   0  -2 -16    9.06    0.94
   0   2 -16    8.37    1.08
   0   3 -16    0.54    0.51
   0   3 -16   -0.04    0.33
   0  -4 -16    2.02    0.88
   0   4 -16    1.46    0.72
   0   4 -16    2.71    0.63
   0  -5 -16    0.44    0.71
   0   5 -16    0.12    0.61
   0   0 -17   -0.31    0.30
   0   0 -17   -0.24    0.27
   0  -1 -17    6.95    0.87
   0  -1 -17    8.11    1.22
   0   1 -17    7.49    1.13
   0   1 -17    6.97    1.03
   0   2 -17    0.11    0.39
   0  -2 -17   -0.01    0.26
   0  -2 -17    0.14    0.43
   0   2 -17   -0.38    0.36
   0   3 -17    0.37    0.52
   0   3 -17    0.80    0.46
   0  -3 -17    0.78    0.70
   0  -4 -17   -0.64    0.50
   0   4 -17   -0.35    0.52
   0   4 -17   -0.20    0.41
   0   5 -17   -0.35    0.51
   0  -5 -17    0.17    0.69
   0   0 -18    0.09    0.34
   0   0 -18    0.55    0.46
   0  -1 -18    0.03    0.46
   0  -1 -18    0.19    0.29
   0   1 -18   -0.25    0.32
   0   1 -18    0.37    0.40
   0   2 -18    4.27    0.95
   0   2 -18    1.94    0.62
   0  -2 -18    2.49    0.52
   0  -2 -18    2.80    0.85
   0   3 -18    0.39    0.51
   0   3 -18   -0.07    0.40
   0  -3 -18   -0.07    0.57
   0   4 -18    0.63    0.49
   0   4 -18    0.05    0.55
   0  -4 -18    0.60    0.70
   0  -5 -18    0.02    0.62
   0   5 -18   -0.51    0.59
   0   0 -19    0.19    0.36
   0   0 -19   -0.08    0.41
   0  -1 -19    0.56    0.49
   0   1 -19    0.09    0.43
   0   1 -19    0.08    0.40
   0  -1 -19    0.25    0.31
   0   2 -19    0.02    0.49
   0  -2 -19    0.43    0.54
   0   2 -19   -0.04    0.39
   0  -3 -19   -0.75    0.35
   0   3 -19   -0.13    0.39
   0   3 -19    0.47    0.56
   0  -4 -19    0.51    0.62
   0   4 -19    0.04    0.54
   0   0 -20    3.06    0.82
   0   0 -20    1.85    0.60
   0  -1 -20   -0.01    0.32
   0   1 -20    0.12    0.40
   0   1 -20    0.12    0.42
   0  -1 -20    0.06    0.48
   0  -2 -20    0.92    0.73
   0   2 -20    0.94    0.54
   0   2 -20    0.53    0.58
   0  -3 -20    0.72    0.66
   0   3 -20    0.06    0.57
   0   3 -20   -0.01    0.41
   0  -4 -20    0.31    0.69
   0   4 -20    0.35    0.63
   0   0 -21   -0.16    0.35
   0   0 -21   -0.12    0.36
   0   1 -21   -0.09    0.41
   0   1 -21    0.10    0.46
   0  -1 -21    0.39    0.41
   0  -1 -21    0.79    0.57
   0   2 -21    0.24    0.47
   0  -2 -21   -0.33    0.43
   0   2 -21   -0.27    0.38
   0   3 -21    0.10    0.43
   0  -3 -21   -0.55    0.45
   0   3 -21    0.07    0.50
   0  -4 -21    0.24    0.64
   0   4 -21   -0.33    0.55
   0   0 -22    0.37    0.51
   0   0 -22    0.46    0.45
   0   1 -22   -0.45    0.41
   0   1 -22   -0.01    0.46
   0  -1 -22    0.20    0.38
   0  -1 -22   -0.06    0.45
   0   2 -22   -0.21    0.44
   0  -2 -22    1.46    0.74
   0   2 -22    0.58    0.54
   0   3 -22    0.42    0.50
   0   3 -22   -0.11    0.53
   0  -3 -22    0.42    0.67
   0   0 -23   -0.15    0.40
   0   0 -23    0.25    0.51
   0   1 -23    0.03    0.50
   0   1 -23    0.45    0.53
   0  -1 -23    0.22    0.53
   0   2 -23    0.26    0.44
   0   2 -23   -0.30    0.48
   0  -2 -23    0.34    0.59
   0   3 -23    0.62    0.53
   0   3 -23    0.06    0.58
   0  -3 -23    0.03    0.59
   0   0 -24    1.19    0.74
   0   0 -24   -0.15    0.39
   0  -1 -24    0.59    0.64
   0   1 -24    0.69    0.56
   0   1 -24   -0.40    0.53
   0   2 -24    0.29    0.59
   0   2 -24   -0.43    0.44
   0  -2 -24   -0.31    0.54
   0   0 -25    0.52    0.62
   0   0 -25   -0.97    0.34
   0  -1 -25    1.04    0.78
  -1   7   0   -0.21    0.45
  -1   6   0    1.35    0.55
  -1   5   0    0.14    0.33
   1   0   0    0.02    0.02
  -1   0   0   -0.01    0.02
   1   1   0  121.07    7.09
   1   1   0  116.96    7.10
  -1  -1   0  120.08    7.10
   1   2   0    5.76    0.61
   1   3   0   10.65    1.07
   1   4   0    2.30    0.50
   1   5   0    0.31    0.38
   1   6   0    3.18    0.79
   1   7   0    0.70    0.60
  -1   7  -1   -0.52    0.39
  -1   7   1   -0.35    0.41
  -1   6  -1    0.39    0.45
  -1   6   1    1.12    0.47
  -1   5  -1   -0.39    0.29
  -1   5   1   -0.22    0.30
  -1   1   1   77.90    4.73
  -1   0  -1    0.03    0.05
   1   0  -1   -0.07    0.04
   1   0  -1   -0.15    0.03
   1   0   1   -0.08    0.03
  -1   0   1   -0.09    0.04
  -1   0   1   -0.08    0.04
   1   1  -1   82.90    4.87
  -1  -1  -1   79.37    4.85
   1   1   1   79.92    4.80
   1   1   1   80.51    4.84
   1   2  -1    1.07    0.27
   1   3  -1    0.48    0.28
   1   3   1    0.63    0.26
   1   4  -1    1.23    0.41
   1   4   1    1.80    0.43
   1   5  -1   -0.22    0.29
   1   5   1    0.58    0.37
   1   6  -1    0.18    0.44
   1   6   1    0.78    0.48
   1   7  -1   -0.28    0.43
  -1   7  -2    1.96    0.65
  -1   6  -2    3.50    0.84
  -1   6   2    2.64    0.68
  -1   5  -2    0.45    0.40
  -1   5   2    0.37    0.35
   1  -1  -2   23.87    1.57
  -1   1  -2   23.90    1.52
  -1   1   2   21.45    1.54
   1   0  -2    0.00    0.05
  -1   0  -2   -0.03    0.04
   1   0  -2   -0.02    0.04
  -1   0   2   -0.03    0.05
   1   0   2   -0.01    0.04
  -1   0   2    0.02    0.05
  -1  -1  -2   21.34    1.51
   1   1  -2   23.05    1.45
   1   1  -2   23.49    1.52
  -1  -1   2   23.63    1.53
   1   1   2   24.31    1.51
  -1  -2  -2   11.32    0.93
   1   2  -2   10.08    0.87
   1   3  -2   17.76    1.40
   1   3   2   17.27    1.27
   1   4  -2   -0.16    0.25
   1   4   2    0.05    0.22
   1   5  -2    0.17    0.32
   1   5   2    0.08    0.30
   1   6  -2    3.69    0.84
   1   6   2    2.59    0.67
   1   7  -2    0.34    0.51
  -1   7  -3    0.95    0.62
  -1   7  -3    0.50    0.66
  -1   6  -3    3.86    0.91
  -1   6   3    2.33    0.66
  -1   5  -3    4.50    0.86
  -1   2  -3   25.25    1.77
   1  -2  -3   25.93    1.86
  -1   1  -3    0.46    0.17
   1  -1  -3    1.32    0.30
   1  -1   3    0.47    0.18
   1   0  -3    0.02    0.10
   1   0  -3   -0.02    0.09
  -1   0  -3    0.07    0.09
   1   0   3   -0.10    0.08
  -1   0   3    0.05    0.09
  -1   0   3   -0.01    0.09
   1   1  -3    0.90    0.24
   1   1  -3    0.74    0.14
  -1  -1  -3    0.72    0.22
  -1  -1   3    0.86    0.17
   1   2  -3   26.92    1.84
  -1  -2  -3   25.22    1.84
   1   3  -3   15.11    1.29
   1   4  -3   -0.25    0.27
   1   4   3    0.19    0.23
   1   5  -3    3.53    0.80
   1   5   3    4.02    0.68
   1   6  -3    2.06    0.72
   1   6   3    3.16    0.71
   1   7  -3   -0.13    0.51
  -1   7  -4    0.53    0.60
  -1   7  -4    0.45    0.56
  -1   6  -4    3.79    0.92
  -1   6  -4    3.05    0.84
  -1   6   4    2.64    0.65
  -1   5  -4    5.22    0.96
  -1   5  -4    2.53    0.75
  -1   4  -4    0.40    0.38
  -1   4  -4   -0.38    0.29
  -1   3  -4   14.46    1.38
  -1   2  -4   20.87    1.42
   1  -2  -4   17.38    1.50
  -1   1  -4    1.91    0.28
   1  -1  -4    1.27    0.32
  -1   1   4    2.17    0.24
   1  -1   4    1.43    0.27
  -1   0  -4    0.44    0.17
  -1   0  -4   -0.13    0.13
   1   0  -4    0.13    0.16
   1   0  -4    0.09    0.14
  -1   0   4    0.08    0.14
   1   0   4    0.34    0.14
  -1   0   4    0.41    0.17
   1   1  -4    2.03    0.24
  -1  -1  -4    1.89    0.34
   1   1  -4    2.47    0.39
  -1  -1   4    2.05    0.26
  -1  -2  -4   19.92    1.47
   1   2  -4   20.42    1.47
   1   2  -4   18.18    1.32
  -1  -3  -4   14.02    1.49
   1   3  -4   13.19    1.26
   1   3  -4   14.39    1.37
   1   4  -4    0.13    0.29
   1   4   4    0.38    0.25
   1   5  -4    4.20    0.87
   1   5   4    4.08    0.65
   1   6  -4    2.94    0.87
   1   6  -4    2.10    0.72
   1   6   4    3.16    0.71
   1   7  -4    0.68    0.65
  -1   7  -5   -0.24    0.52
  -1   6  -5    5.82    1.15
  -1   6  -5    6.14    1.15
  -1   6   5    4.73    0.86
  -1   5  -5    1.14    0.55
  -1   5  -5    2.85    0.75
  -1   4  -5    0.00    0.27
  -1   4  -5    1.06    0.51
  -1   3  -5   11.73    1.19
  -1   2  -5   -0.01    0.16
   1  -2  -5    0.09    0.20
  -1   1  -5   17.09    1.19
   1  -1  -5   18.41    1.32
  -1   1   5   17.91    1.15
  -1   0  -5   -0.29    0.13
   1   0  -5    0.39    0.19
   1   0  -5    0.26    0.21
  -1   0  -5   -0.08    0.18
   1   1  -5   18.15    1.27
  -1  -1  -5   17.40    1.25
  -1  -1  -5   17.61    1.07
   1   1  -5   16.98    1.12
   1   1   5   17.25    1.07
  -1  -1   5   16.18    1.13
   1   2  -5    0.12    0.21
  -1  -2  -5   -0.20    0.20
   1   2  -5   -0.26    0.11
   1   3  -5   11.02    1.23
  -1  -3  -5   10.08    1.24
   1   3  -5   11.59    1.07
   1   4  -5    0.28    0.37
   1   4  -5    1.08    0.38
   1   4   5    0.82    0.28
   1   5  -5    2.92    0.66
   1   5  -5    3.05    0.76
   1   5   5    1.40    0.42
   1   6  -5    6.38    1.16
   1   6  -5    4.41    0.94
   1   7  -5    0.18    0.60
  -1   7  -6   -0.57    0.49
  -1   6  -6    0.31    0.55
  -1   6  -6    0.16    0.45
  -1   5  -6    2.89    0.80
  -1   5  -6    4.15    0.81
  -1   4  -6    0.48    0.33
  -1   4  -6   -0.17    0.30
  -1   3  -6    5.78    0.87
   1  -3  -6    5.22    0.93
  -1   3  -6    5.05    0.72
   1  -2  -6    3.44    0.67
  -1   2  -6    4.71    0.58
  -1   2   6    5.60    0.48
   1  -1  -6   32.13    2.05
  -1   1  -6   32.42    2.08
   1  -1  -6   32.49    2.20
  -1   1  -6   33.13    2.21
  -1   1   6   32.90    2.04
   1   0  -6    0.09    0.17
  -1   0  -6    0.02    0.13
  -1   0  -6   -0.15    0.12
   1   0  -6   -0.01    0.14
  -1  -1  -6   33.27    2.00
  -1  -1  -6   30.94    2.17
   1   1  -6   32.19    2.20
   1   1  -6   33.30    2.06
  -1  -2  -6    5.43    0.75
   1   2  -6    5.01    0.53
   1   2  -6    5.09    0.74
   1   3  -6    5.02    0.62
   1   3  -6    4.70    0.79
  -1  -3  -6    4.30    0.80
   1   4  -6    0.17    0.24
   1   4  -6   -0.18    0.30
   1   4   6    0.13    0.18
   1   5  -6    2.74    0.77
   1   5  -6    2.49    0.64
   1   5   6    3.53    0.53
   1   6  -6    1.01    0.59
   1   6  -6    0.21    0.47
   1   7  -6    0.02    0.54
  -1   7  -7    0.01    0.64
  -1   6  -7    0.80    0.57
  -1   6  -7    0.12    0.49
  -1   5  -7   -0.39    0.30
  -1   5  -7    0.37    0.48
  -1   5   7   -0.07    0.25
  -1   4  -7    0.24    0.32
  -1   4  -7    0.71    0.50
   1  -3  -7   15.45    1.77
  -1   3  -7   16.70    1.33
  -1   3  -7   17.76    1.77
  -1   2  -7    3.11    0.46
  -1   2  -7    2.93    0.57
   1  -2  -7    3.62    0.68
  -1   2   7    3.44    0.37
  -1   1  -7   11.51    0.86
  -1   1  -7   12.29    1.00
   1  -1  -7   11.28    0.84
   1  -1  -7   10.44    1.07
  -1   0  -7   -0.09    0.14
  -1   0  -7   -0.10    0.11
   1   0  -7   -0.08    0.12
   1   0  -7    0.27    0.20
   1   1  -7   12.01    1.15
   1   1  -7   11.26    0.87
  -1  -1  -7   12.29    0.82
  -1  -1  -7   13.63    1.21
   1   2  -7    4.21    0.46
  -1  -2  -7    2.92    0.61
   1   2  -7    3.44    0.62
   1   3  -7   14.66    1.53
  -1  -3  -7   17.13    1.76
   1   3  -7   15.54    1.19
   1   4  -7    0.46    0.32
  -1  -4  -7    0.56    0.42
   1   4  -7    0.54    0.41
   1   4   7    0.71    0.21
   1   5  -7   -0.22    0.37
   1   5  -7    0.54    0.36
   1   5   7    0.16    0.29
   1   6  -7    1.47    0.58
   1   6  -7    0.15    0.52
   1   7  -7    0.18    0.61
  -1   6  -8   -0.13    0.45
  -1   6  -8    0.45    0.54
  -1   5  -8   -0.04    0.40
  -1   5  -8    0.77    0.54
  -1   5   8    0.08    0.25
  -1   4  -8    1.06    0.38
  -1   4  -8    0.00    0.40
  -1   3  -8    3.29    0.75
  -1   3  -8    5.92    0.74
   1  -3  -8    8.16    1.14
  -1   3   8    6.83    0.60
   1  -2  -8    6.72    1.02
  -1   2  -8    9.80    0.86
  -1   2  -8    9.95    1.13
  -1   2   8    8.05    0.65
   1  -1  -8    7.88    0.89
  -1   1  -8    6.00    0.78
  -1   1  -8    7.95    0.75
   1  -1  -8    7.47    0.63
   1   0  -8   -0.11    0.14
   1   0  -8    0.20    0.17
  -1   0  -8    0.42    0.22
  -1   0  -8    0.25    0.17
  -1  -1  -8    7.20    0.59
  -1  -1  -8    6.51    0.81
   1   1  -8    8.04    0.65
   1   1  -8    7.83    0.86
   1   2  -8    6.75    0.91
   1   2  -8    8.01    0.73
  -1  -2  -8    9.49    1.07
  -1  -3  -8    4.66    0.85
   1   3  -8    5.58    0.66
   1   3  -8    6.86    1.03
   1   4  -8   -0.07    0.32
  -1  -4  -8    0.52    0.50
   1   4  -8    0.95    0.35
   1   5  -8    0.59    0.35
   1   5  -8    1.29    0.63
   1   6  -8   -0.04    0.48
  -1   6  -9    0.07    0.45
  -1   6  -9    0.76    0.55
  -1   5  -9    0.51    0.53
  -1   5  -9    0.94    0.45
   1  -4  -9    0.13    0.45
  -1   4  -9    0.84    0.43
  -1   4  -9    0.56    0.34
  -1   3  -9    0.12    0.32
  -1   3  -9   -0.06    0.19
   1  -3  -9   -0.03    0.30
  -1   3   9    0.00    0.15
   1  -2  -9    8.42    1.08
  -1   2  -9    5.97    0.67
  -1   2  -9    4.54    0.79
   1  -1  -9    6.90    0.87
   1  -1  -9    5.67    0.61
  -1   1  -9    5.71    0.78
  -1   1  -9    6.15    0.69
  -1   0  -9    0.39    0.25
   1   0  -9   -0.12    0.14
  -1   0  -9   -0.21    0.13
   1   0  -9   -0.04    0.16
  -1  -1  -9    6.04    0.81
   1   1  -9    5.00    0.74
  -1  -1  -9    7.39    0.63
   1   1  -9    6.16    0.68
   1   2  -9    7.09    0.69
   1   2  -9    5.10    0.82
  -1  -2  -9    6.50    0.92
   1   3  -9    1.25    0.45
   1   3  -9    0.00    0.18
  -1  -3  -9   -0.27    0.26
   1   4  -9    0.51    0.41
  -1  -4  -9    1.22    0.58
   1   4  -9    0.30    0.27
   1   5  -9    0.12    0.45
   1   5  -9    0.91    0.40
   1   6  -9    0.49    0.58
  -1   6 -10    0.24    0.46
  -1   5 -10    1.46    0.48
  -1   5 -10    0.04    0.46
   1  -4 -10   -0.05    0.44
  -1   4 -10    0.20    0.43
  -1   4 -10    0.15    0.27
  -1   3 -10    1.01    0.34
  -1   3 -10    1.20    0.53
   1  -3 -10    1.00    0.51
   1  -2 -10    0.33    0.35
  -1   2 -10    0.84    0.29
  -1   2 -10    0.43    0.29
  -1   1 -10   23.14    1.66
   1  -1 -10   21.32    1.78
  -1   1 -10   23.57    1.79
   1  -1 -10   24.57    1.61
   1   0 -10    0.18    0.20
  -1   0 -10    0.01    0.24
   1   0 -10   -0.17    0.20
  -1   0 -10    0.23    0.21
  -1  -1 -10   23.62    1.61
   1   1 -10   23.18    1.68
  -1  -1 -10   23.71    1.81
   1   1 -10   26.69    1.85
  -1  -2 -10    1.18    0.46
   1   2 -10    1.26    0.32
   1   2 -10    1.33    0.47
  -1  -3 -10    1.06    0.51
   1   3 -10    0.96    0.28
   1   3 -10    0.18    0.37
   1   4 -10    0.19    0.39
  -1  -4 -10    0.57    0.48
   1   4 -10    0.74    0.33
   1   5 -10   -0.20    0.43
   1   5 -10   -0.25    0.27
   1   6 -10    0.29    0.52
  -1   6 -11    1.44    0.76
  -1   5 -11    0.15    0.38
  -1   5 -11    0.34    0.51
   1  -4 -11   12.63    1.78
  -1   4 -11    9.21    1.46
  -1   3 -11    3.82    0.83
   1  -3 -11    2.09    0.65
  -1   3 -11    2.78    0.51
  -1   3  11    3.00    0.37
  -1   2 -11    0.72    0.37
  -1   2 -11    0.53    0.27
   1  -2 -11    0.72    0.42
  -1   1 -11   -0.20    0.21
   1  -1 -11   -0.04    0.22
  -1   1 -11    0.02    0.23
   1  -1 -11    0.51    0.22
   1   0 -11   -0.10    0.20
  -1   0 -11    0.04    0.26
   1   0 -11    0.14    0.28
  -1   0 -11   -0.12    0.19
  -1  -1 -11   -0.23    0.27
  -1  -1 -11   -0.22    0.14
   1   1 -11   -0.04    0.22
   1   1 -11    0.56    0.29
   1   2 -11    1.05    0.31
   1   2 -11    1.08    0.42
  -1  -2 -11    0.51    0.43
  -1  -3 -11    3.12    0.75
   1   3 -11    1.85    0.61
   1   3 -11    2.36    0.42
   1   4 -11    8.47    0.91
  -1  -4 -11    8.81    1.44
   1   4 -11    9.57    1.37
   1   5 -11    0.02    0.28
   1   5 -11    1.07    0.59
   1   6 -11    0.11    0.65
  -1   6 -12   -0.74    0.47
  -1   5 -12    0.84    0.59
  -1   5 -12    1.01    0.43
   1  -4 -12    8.29    1.43
  -1   4 -12    5.13    0.74
  -1   4 -12    4.47    1.00
   1  -3 -12    2.08    0.72
  -1   3 -12    2.85    0.70
  -1   3 -12    2.06    0.46
  -1   2 -12    0.75    0.40
  -1   2 -12    0.49    0.28
   1  -2 -12   -0.17    0.35
  -1   1 -12    1.05    0.36
  -1   1 -12    0.47    0.32
   1  -1 -12    0.26    0.23
   1  -1 -12    0.59    0.39
   1   0 -12    0.21    0.22
  -1   0 -12   -0.20    0.18
  -1   0 -12   -0.01    0.27
   1   0 -12    0.11    0.25
  -1  -1 -12    1.12    0.30
   1   1 -12    0.55    0.33
  -1  -1 -12    1.59    0.51
   1   1 -12    1.13    0.37
   1   2 -12    1.08    0.34
   1   2 -12    0.84    0.39
  -1  -2 -12    0.27    0.36
   1   3 -12    1.36    0.38
   1   3 -12    1.39    0.59
  -1  -3 -12    0.83    0.52
   1   4 -12    6.24    0.77
  -1  -4 -12    7.60    1.30
   1   4 -12    5.59    1.14
   1   5 -12    1.25    0.65
  -1  -5 -12    0.74    0.66
   1   5 -12    1.08    0.40
   1   6 -12   -0.32    0.54
  -1   6 -13   -0.21    0.51
  -1   5 -13   -0.06    0.50
  -1   5 -13    0.56    0.40
  -1   4 -13    4.39    1.03
   1  -4 -13    5.03    1.19
  -1   4 -13    4.53    0.72
   1  -3 -13    2.94    0.86
  -1   3 -13    3.47    0.60
  -1   3 -13    4.22    0.88
  -1   2 -13    1.90    0.48
   1  -2 -13    2.14    0.67
  -1   2 -13    1.93    0.56
  -1   1 -13    3.16    0.63
   1  -1 -13    1.64    0.52
  -1   1 -13    2.33    0.50
   1  -1 -13    1.46    0.37
   1   0 -13    0.03    0.23
  -1   0 -13   -0.13    0.20
   1   0 -13   -0.24    0.21
  -1   0 -13    0.00    0.22
  -1  -1 -13    2.72    0.43
   1   1 -13    1.21    0.41
   1   1 -13    1.65    0.49
  -1  -1 -13    1.21    0.50
  -1  -2 -13    1.82    0.59
   1   2 -13    2.53    0.48
   1   2 -13    1.24    0.50
   1   3 -13    3.79    0.61
   1   3 -13    3.44    0.77
  -1  -3 -13    3.36    0.87
   1   4 -13    6.05    1.16
  -1  -4 -13    4.82    1.14
   1   4 -13    4.93    0.70
   1   5 -13    0.35    0.58
  -1  -5 -13    0.55    0.56
   1   6 -13   -0.07    0.59
  -1   6 -14    0.04    0.62
  -1   5 -14    1.33    0.75
  -1   5 -14    1.28    0.50
   1  -4 -14    1.15    0.69
  -1   4 -14   -0.17    0.30
  -1   4 -14    0.87    0.61
   1  -3 -14   -0.31    0.36
  -1   3 -14   -0.15    0.39
  -1   3 -14    0.18    0.35
  -1   2 -14    3.16    0.61
  -1   2 -14    2.83    0.74
   1  -2 -14    3.19    0.79
   1  -1 -14    2.70    0.66
   1  -1 -14    0.78    0.30
  -1   1 -14    0.28    0.33
  -1   1 -14    1.24    0.44
   1   0 -14    0.11    0.28
  -1   0 -14   -0.19    0.21
   1   0 -14   -0.13    0.23
  -1   0 -14    0.26    0.33
  -1  -1 -14    0.54    0.28
  -1  -1 -14    0.10    0.38
   1   1 -14    1.03    0.41
   1   1 -14    0.34    0.32
  -1  -2 -14    2.80    0.71
  -1  -2 -14    3.62    0.47
   1   2 -14    2.78    0.57
   1   2 -14    3.68    0.80
  -1  -3 -14   -0.15    0.37
   1   3 -14   -0.07    0.42
   1   3 -14    0.46    0.35
  -1  -4 -14    0.38    0.59
   1   4 -14    0.29    0.37
   1   4 -14   -0.15    0.42
  -1  -5 -14    2.15    0.90
   1   5 -14    2.13    0.84
   1   6 -14    0.14    0.62
  -1   5 -15   -0.01    0.51
   1  -5 -15    0.16    0.60
   1  -4 -15    1.20    0.73
  -1   4 -15    1.42    0.51
  -1   4 -15    2.14    0.79
   1  -3 -15    2.46    0.80
  -1   3 -15    1.41    0.70
  -1   3 -15    1.10    0.47
   1  -2 -15    1.32    0.56
  -1   2 -15    1.87    0.59
  -1   2 -15    1.43    0.47
   1  -1 -15    1.48    0.40
   1  -1 -15    0.61    0.41
  -1   1 -15    0.90    0.41
  -1   1 -15    0.37    0.37
   1   0 -15   -0.22    0.29
  -1   0 -15    0.03    0.22
   1   0 -15   -0.09    0.23
  -1   0 -15   -0.22    0.30
  -1  -1 -15    0.56    0.30
   1   1 -15    1.41    0.45
  -1  -1 -15    0.38    0.37
   1   1 -15    1.12    0.43
  -1  -2 -15    1.37    0.59
   1   2 -15    1.46    0.46
   1   2 -15    0.93    0.49
  -1  -2 -15    1.76    0.37
   1   3 -15    1.60    0.49
   1   3 -15    0.15    0.44
  -1  -3 -15    0.46    0.56
  -1  -4 -15    1.30    0.85
   1   4 -15    1.52    0.48
   1   4 -15    2.64    0.88
  -1  -5 -15    1.52    0.81
   1   5 -15   -0.11    0.61
  -1   5 -16    0.29    0.55
   1  -5 -16    0.61    0.70
  -1   4 -16   -0.23    0.41
   1  -4 -16    0.32    0.58
  -1   4 -16    0.14    0.40
  -1   3 -16    0.12    0.34
  -1   3 -16    0.19    0.44
   1  -3 -16   -0.46    0.44
   1  -2 -16    2.42    0.77
  -1   2 -16    3.22    0.79
  -1   2 -16    2.84    0.65
   1  -1 -16    2.06    0.63
  -1   1 -16    0.76    0.44
   1  -1 -16    0.88    0.38
  -1   1 -16    1.69    0.52
  -1   0 -16    0.07    0.31
   1   0 -16   -0.20    0.28
  -1   0 -16    0.47    0.31
   1   0 -16   -0.09    0.36
  -1  -1 -16    1.06    0.39
  -1  -1 -16    0.65    0.47
   1   1 -16    0.96    0.50
   1   1 -16    1.21    0.45
  -1  -2 -16    4.54    0.98
   1   2 -16    4.05    0.85
  -1  -2 -16    4.74    0.61
   1   2 -16    3.96    0.72
   1   3 -16    0.60    0.49
   1   3 -16    0.14    0.36
  -1  -3 -16    0.12    0.55
   1   4 -16    1.02    0.64
  -1  -4 -16    0.69    0.60
   1   4 -16    0.30    0.42
   1   5 -16    0.35    0.61
  -1  -5 -16   -0.79    0.48
  -1   5 -17   -0.71    0.54
   1  -5 -17    0.19    0.64
   1  -4 -17   -0.21    0.55
  -1   4 -17    0.63    0.62
  -1   4 -17   -0.01    0.40
  -1   3 -17    1.48    0.55
  -1   3 -17    0.21    0.44
   1  -3 -17    1.71    0.73
  -1   2 -17    3.59    0.88
  -1   2 -17    2.80    0.66
   1  -2 -17    4.91    1.10
   1  -2 -17    3.79    0.62
   1  -1 -17   -0.11    0.32
  -1   1 -17    0.37    0.40
   1  -1 -17    0.53    0.33
  -1   1 -17    0.32    0.42
   1   0 -17    0.02    0.29
  -1   0 -17    0.71    0.48
  -1   0 -17    0.12    0.32
   1   0 -17   -0.02    0.38
  -1  -1 -17   -0.01    0.27
  -1  -1 -17    0.27    0.38
   1   1 -17    0.81    0.45
   1   1 -17   -0.17    0.38
   1   2 -17    2.67    0.68
   1   2 -17    4.21    0.89
  -1  -2 -17    2.74    0.84
  -1  -2 -17    3.49    0.57
   1   3 -17    1.30    0.52
  -1  -3 -17   -0.11    0.54
   1   3 -17    1.03    0.62
  -1  -4 -17   -0.17    0.52
   1   4 -17   -0.20    0.34
   1   4 -17    0.35    0.51
   1   5 -17    0.15    0.54
  -1  -5 -17   -0.34    0.61
   1  -5 -18    1.26    0.74
  -1   5 -18   -0.10    0.63
  -1   4 -18    0.04    0.39
  -1   4 -18    0.44    0.64
   1  -4 -18    0.87    0.69
  -1   3 -18    1.50    0.72
   1  -3 -18    0.11    0.63
  -1   3 -18    1.55    0.53
   1  -2 -18    0.64    0.59
  -1   2 -18   -0.35    0.32
   1  -2 -18   -0.10    0.32
  -1   2 -18   -0.27    0.48
  -1   1 -18    1.52    0.57
   1  -1 -18    2.10    0.68
   1  -1 -18    1.84    0.49
  -1   1 -18    2.37    0.68
  -1   0 -18   -0.30    0.27
   1   0 -18    0.01    0.33
   1   0 -18    0.56    0.44
  -1   0 -18   -0.44    0.30
  -1  -1 -18    1.50    0.46
   1   1 -18    1.25    0.56
  -1  -1 -18    2.09    0.72
   1   1 -18    1.87    0.60
  -1  -2 -18   -0.33    0.42
  -1  -2 -18    0.18    0.27
   1   2 -18    0.34    0.44
   1   2 -18   -0.57    0.39
  -1  -3 -18    1.56    0.76
   1   3 -18    0.98    0.49
   1   3 -18    0.02    0.46
   1   4 -18   -0.13    0.53
  -1  -4 -18   -0.44    0.45
  -1  -5 -18    1.79    0.89
   1   5 -18    1.07    0.80
  -1   4 -19    0.00    0.39
   1  -4 -19    0.78    0.67
  -1   4 -19    0.11    0.59
   1  -3 -19   -0.56    0.44
  -1   3 -19   -0.71    0.34
  -1   3 -19   -0.12    0.38
  -1   2 -19    1.80    0.67
   1  -2 -19    1.22    0.68
  -1   2 -19    1.61    0.62
   1  -2 -19    1.77    0.50
  -1   1 -19    1.38    0.58
   1  -1 -19    1.54    0.48
  -1   1 -19    2.35    0.70
   1  -1 -19    1.16    0.69
   1   0 -19   -0.03    0.38
   1   0 -19    0.43    0.40
  -1   0 -19    0.01    0.37
  -1   0 -19    0.16    0.47
   1   1 -19    0.57    0.49
  -1  -1 -19    0.86    0.62
   1   1 -19    1.87    0.60
  -1  -1 -19    1.35    0.49
  -1  -2 -19    0.76    0.66
   1   2 -19    1.65    0.65
   1   2 -19    1.46    0.57
  -1  -3 -19    0.66    0.60
   1   3 -19    0.30    0.39
   1   3 -19   -0.28    0.51
   1   4 -19   -0.58    0.45
  -1  -4 -19   -0.17    0.56
   1  -4 -20    0.28    0.65
  -1   4 -20    0.00    0.53
  -1   3 -20    0.01    0.51
   1  -3 -20    0.39    0.56
  -1   3 -20   -0.28    0.37
  -1   2 -20   -0.19    0.42
  -1   2 -20    0.36    0.44
   1  -2 -20    1.10    0.63
  -1   1 -20    1.95    0.66
  -1   1 -20   -0.09    0.44
   1  -1 -20    0.44    0.54
   1   0 -20    0.69    0.50
  -1   0 -20   -0.06    0.37
  -1   0 -20   -0.19    0.39
   1   0 -20    0.16    0.38
   1   1 -20    0.64    0.52
  -1  -1 -20    0.66    0.52
   1   1 -20    0.06    0.46
  -1  -1 -20    0.15    0.34
  -1  -2 -20   -0.25    0.43
   1   2 -20   -0.28    0.37
   1   2 -20    1.00    0.51
   1   3 -20    0.84    0.49
   1   3 -20   -0.08    0.50
  -1  -3 -20    0.29    0.58
  -1  -4 -20    0.23    0.61
   1   4 -20    0.67    0.66
  -1   4 -21   -0.16    0.57
   1  -4 -21    0.14    0.60
  -1   3 -21    0.59    0.48
   1  -3 -21   -0.05    0.59
  -1   3 -21   -0.22    0.51
  -1   2 -21    0.83    0.63
  -1   2 -21    1.33    0.60
   1  -2 -21    1.88    0.85
  -1   1 -21    0.17    0.43
   1  -1 -21   -0.23    0.33
   1  -1 -21    0.36    0.55
  -1   1 -21    0.42    0.49
  -1   0 -21   -0.48    0.32
   1   0 -21    0.14    0.33
  -1   0 -21   -0.40    0.43
   1   0 -21   -0.43    0.35
  -1  -1 -21   -0.52    0.36
  -1  -1 -21    0.08    0.31
   1   1 -21    0.26    0.41
   1   1 -21    0.23    0.47
   1   2 -21    1.70    0.60
  -1  -2 -21    1.45    0.71
   1   2 -21    1.35    0.65
   1   3 -21    0.75    0.45
   1   3 -21   -0.06    0.54
  -1  -3 -21    0.81    0.69
  -1  -4 -21   -0.26    0.60
   1   4 -21   -0.35    0.45
  -1   3 -22   -0.66    0.47
  -1   3 -22    0.07    0.50
   1  -3 -22    0.08    0.59
   1  -2 -22   -0.03    0.56
  -1   2 -22    1.37    0.71
  -1   2 -22    1.13    0.58
   1  -1 -22    0.34    0.48
   1  -1 -22    0.10    0.41
  -1   1 -22   -0.16    0.49
  -1   1 -22   -0.39    0.43
   1   0 -22   -0.64    0.34
  -1   0 -22   -0.08    0.36
   1   0 -22   -0.08    0.36
  -1   0 -22    0.66    0.50
   1   1 -22   -0.06    0.47
  -1  -1 -22   -0.29    0.34
  -1  -1 -22    0.80    0.57
   1   1 -22   -0.26    0.42
  -1  -2 -22    0.51    0.54
   1   2 -22    0.32    0.54
   1   2 -22    0.03    0.44
  -1  -3 -22   -0.08    0.54
   1   3 -22    0.21    0.49
   1   3 -22    0.26    0.56
   1  -3 -23    0.69    0.69
   1  -2 -23    0.90    0.72
  -1   2 -23    0.56    0.58
  -1   2 -23    1.04    0.56
   1  -1 -23    0.06    0.50
  -1   1 -23    0.11    0.50
  -1   1 -23    0.22    0.53
   1  -1 -23    0.25    0.39
   1   0 -23   -0.74    0.34
   1   0 -23   -0.31    0.52
  -1   0 -23    0.95    0.61
  -1   0 -23    0.23    0.44
   1   1 -23    0.34    0.54
   1   1 -23    0.06    0.49
  -1  -1 -23    0.28    0.52
   1   2 -23    1.55    0.83
   1   2 -23    0.34    0.55
  -1  -2 -23    0.27    0.60
  -1  -3 -23   -0.40    0.57
   1  -2 -24   -0.46    0.49
  -1   2 -24    0.12    0.59
  -1   2 -24    0.27    0.48
  -1   1 -24    0.36    0.60
  -1   1 -24    0.70    0.60
   1  -1 -24   -0.61    0.50
  -1   0 -24   -0.83    0.36
  -1   0 -24   -0.30    0.48
   1   0 -24   -0.36    0.39
   1   0 -24   -0.32    0.55
   1   1 -24    0.61    0.61
   1   1 -24   -0.72    0.44
  -1  -1 -24   -0.21    0.55
   1   2 -24    0.09    0.62
  -1  -2 -24    0.22    0.62
   1   2 -24    0.35    0.56
   1  -1 -25   -0.21    0.62
  -1   0 -25   -0.13    0.53
   1   0 -25    0.73    0.66
  -1   0 -25   -0.75    0.38
   1   0 -25   -0.29    0.45
  -1  -1 -25    0.27    0.64
  -2   7   0    0.15    0.42
  -2   6   0   -0.01    0.40
  -2   0   0   -0.05    0.05
   2   0   0   -0.13    0.05
  -2  -1   0    0.66    0.14
   2   1   0    0.49    0.14
  -2  -1   0    0.58    0.14
   2   1   0    0.57    0.13
   2   2   0    0.21    0.16
   2   3   0    1.62    0.38
   2   4   0    1.21    0.37
   2   5   0    0.41    0.37
   2   6   0    0.42    0.43
   2   7   0   -0.62    0.40
  -2   7  -1    0.46    0.50
  -2   7   1   -0.01    0.44
  -2   6  -1    0.16    0.42
  -2   6   1    0.34    0.40
  -2   0  -1   17.48    1.13
   2   0  -1   18.29    1.14
   2   0   1   18.73    1.14
  -2   0   1   18.26    1.14
  -2  -1  -1    4.69    0.38
   2   1  -1    5.25    0.37
   2   1  -1    5.40    0.44
  -2  -1  -1    5.09    0.43
   2   1   1    5.12    0.42
   2   1   1    5.03    0.38
  -2  -1   1    5.49    0.49
   2   2  -1   10.98    0.82
   2   2  -1   11.26    0.85
  -2  -2  -1   10.03    0.86
   2   2   1    9.74    0.77
   2   3  -1    6.40    0.76
   2   3   1    5.35    0.65
   2   4  -1    0.01    0.26
   2   4   1   -0.03    0.23
   2   5  -1    0.25    0.37
   2   5   1    0.17    0.33
   2   6  -1   -0.35    0.36
   2   6   1   -0.04    0.37
   2   7  -1   -0.09    0.46
  -2   7  -2   -0.14    0.49
  -2   6  -2    0.20    0.46
  -2   6   2   -0.33    0.38
  -2   1  -2   32.85    2.12
   2   0  -2   92.20    5.60
   2   0  -2   96.67    5.59
  -2   0  -2   93.77    5.58
   2   0   2   95.29    5.59
  -2   0   2   92.70    5.60
  -2   0   2   93.06    5.58
  -2  -1  -2   32.91    2.06
   2   1  -2   32.78    1.96
   2   1  -2   30.32    2.07
   2   1   2   33.07    1.96
   2   1   2   32.50    2.05
  -2  -1   2   34.18    2.13
  -2  -2  -2   17.77    1.23
   2   2  -2   13.50    1.17
   2   2   2   16.69    1.08
   2   3  -2   30.66    2.21
   2   3   2   31.79    2.08
   2   4  -2    1.72    0.50
   2   4   2    1.36    0.37
   2   5  -2   -0.09    0.31
   2   5   2   -0.12    0.29
   2   6  -2    0.44    0.45
   2   6   2    0.38    0.49
   2   7  -2   -0.34    0.42
  -2   7  -3   -0.26    0.53
  -2   7  -3    0.63    0.59
  -2   6  -3    0.30    0.49
  -2   6   3    1.26    0.49
  -2   5  -3    0.80    0.54
  -2   2  -3    5.47    0.69
  -2   1  -3   24.46    1.60
   2  -1  -3   23.60    1.66
   2   0  -3   81.37    4.88
   2   0  -3   77.65    4.86
  -2   0  -3   80.08    4.86
   2   0   3   83.63    4.87
  -2   0   3   82.05    4.88
  -2   0   3   82.49    4.86
   2   1  -3   23.35    1.39
  -2  -1  -3   21.62    1.51
   2   1  -3   23.59    1.54
  -2  -1   3   22.81    1.41
   2   2  -3    5.36    0.66
  -2  -2  -3    5.28    0.69
   2   2   3    5.66    0.44
   2   3  -3   40.80    2.75
  -2  -3  -3   39.55    2.79
   2   3   3   39.16    2.53
   2   4  -3    2.35    0.59
   2   4   3    2.62    0.45
   2   5  -3    0.06    0.38
   2   5   3   -0.20    0.29
   2   6  -3   -0.30    0.43
   2   6   3    0.75    0.44
   2   7  -3    0.03    0.52
  -2   7  -4   -0.59    0.51
  -2   7  -4    0.76    0.63
  -2   6  -4    2.11    0.73
  -2   6  -4    2.13    0.77
  -2   6   4    1.58    0.57
  -2   5  -4    0.57    0.45
  -2   5  -4    0.88    0.51
  -2   4  -4    0.32    0.35
  -2   3  -4    1.73    0.48
  -2   2  -4   20.12    1.49
   2  -2  -4   20.74    1.61
   2  -1  -4    0.23    0.19
  -2   1  -4    0.26    0.16
  -2   1   4    0.13    0.14
   2   0  -4    0.67    0.19
   2   0  -4    0.85    0.22
  -2   0  -4    0.66    0.19
  -2   0   4    0.66    0.19
  -2   0   4    0.95    0.21
   2   1  -4    0.23    0.18
  -2  -1  -4    0.16    0.15
   2   1  -4    0.29    0.10
  -2  -1   4    0.28    0.10
  -2  -2  -4   17.49    1.41
   2   2  -4   19.30    1.43
   2   2  -4   17.81    1.25
   2   2   4   19.71    1.17
   2   3  -4    1.45    0.44
   2   3  -4    2.19    0.43
  -2  -3  -4    2.11    0.54
   2   3   4    2.40    0.33
   2   4  -4    0.50    0.36
   2   4   4   -0.18    0.18
   2   5  -4    0.65    0.45
   2   5   4    0.39    0.35
   2   6  -4    2.59    0.76
   2   6  -4    1.34    0.65
   2   7  -4    0.36    0.56
  -2   7  -5    0.74    0.60
  -2   7  -5    0.27    0.57
  -2   6  -5    0.31    0.46
  -2   6  -5    0.48    0.55
  -2   6   5    0.53    0.44
  -2   5  -5    0.89    0.47
  -2   5  -5   -0.29    0.36
  -2   4  -5    0.84    0.40
  -2   3  -5    3.98    0.65
   2  -2  -5   10.44    1.25
  -2   2  -5   14.51    1.07
  -2   1  -5   34.66    2.28
   2  -1  -5   35.74    2.38
  -2   1   5   36.65    2.23
  -2   0  -5   52.35    3.20
   2   0  -5   49.73    3.21
   2   0  -5   52.58    3.21
   2   1  -5   33.50    2.05
  -2  -1  -5   33.32    2.00
  -2  -1  -5   31.99    2.17
   2   1  -5   32.88    2.19
  -2  -1   5   33.80    2.05
   2   2  -5   12.60    0.86
   2   2  -5   10.35    1.09
  -2  -2  -5   12.47    1.20
  -2  -3  -5    4.14    0.76
   2   3  -5    4.99    0.59
   2   3  -5    5.05    0.79
   2   3   5    4.36    0.44
   2   4  -5    0.43    0.40
   2   4  -5    0.69    0.34
   2   4   5    1.13    0.29
   2   5  -5    0.75    0.46
   2   5  -5    0.79    0.51
   2   5   5    0.32    0.32
   2   6  -5    0.44    0.50
   2   6  -5    0.14    0.49
   2   7  -5    1.95    0.81
  -2   7  -6    0.04    0.57
  -2   6  -6    3.76    0.94
  -2   6  -6    2.09    0.72
  -2   5  -6    1.32    0.61
  -2   5  -6    2.18    0.65
  -2   4  -6    3.04    0.66
  -2   4  -6    3.64    0.82
  -2   3  -6   28.16    2.05
  -2   2  -6   16.54    1.29
   2  -2  -6   18.55    1.50
  -2   1  -6    0.88    0.22
   2  -1  -6    0.71    0.21
   2  -1  -6    0.77    0.31
  -2   1   6    0.58    0.20
   2   0  -6   27.73    1.84
   2   0  -6   27.43    1.84
  -2   0  -6   29.13    1.86
   2   1  -6    1.07    0.28
  -2  -1  -6    1.38    0.17
  -2  -1  -6    0.56    0.26
   2   1  -6    0.95    0.20
  -2  -1   6    0.92    0.19
  -2  -2  -6   19.44    1.47
   2   2  -6   18.68    1.22
   2   2  -6   18.67    1.47
  -2  -2   6   16.88    1.28
  -2  -3  -6   25.64    2.10
   2   3  -6   28.89    2.12
   2   3  -6   26.98    1.84
  -2  -4  -6    3.50    0.83
   2   4  -6    2.99    0.69
   2   4  -6    2.44    0.50
   2   4   6    3.74    0.44
   2   5  -6    2.50    0.62
   2   5  -6    3.75    0.83
   2   5   6    2.06    0.44
   2   6  -6    3.30    0.79
   2   6  -6    4.32    1.01
   2   7  -6    0.78    0.63
  -2   7  -7   -0.38    0.54
  -2   6  -7    1.28    0.68
  -2   6  -7    0.55    0.49
  -2   5  -7    0.26    0.40
  -2   5  -7    0.07    0.41
  -2   4  -7    0.23    0.30
  -2   4  -7   -0.15    0.35
  -2   3  -7    7.66    0.92
   2  -3  -7    8.78    1.23
   2  -2  -7    7.95    1.01
  -2   2  -7    6.17    0.74
   2  -1  -7    1.39    0.28
   2  -1  -7    1.20    0.38
  -2   1  -7    0.74    0.24
  -2   0  -7   19.25    1.37
  -2   0  -7   20.24    1.39
   2   0  -7   19.61    1.38
   2   0  -7   19.47    1.37
  -2  -1  -7    1.62    0.23
   2   1  -7    1.87    0.39
   2   1  -7    1.43    0.27
  -2  -1  -7    1.91    0.40
   2   2  -7    7.13    0.89
   2   2  -7    6.96    0.57
  -2  -2  -7    7.31    0.92
  -2  -3  -7    8.08    1.15
   2   3  -7    8.81    0.80
   2   3  -7    6.27    0.95
   2   4  -7   -0.11    0.30
   2   4  -7   -0.14    0.21
  -2  -4  -7    0.07    0.37
   2   4   7    0.01    0.15
   2   5  -7    0.24    0.42
   2   5  -7    0.32    0.35
   2   6  -7    1.17    0.66
   2   7  -7    0.30    0.62
  -2   6  -8    0.43    0.52
  -2   6  -8    1.02    0.52
  -2   5  -8    0.14    0.43
  -2   5  -8    0.52    0.45
  -2   4  -8    1.20    0.44
  -2   4  -8    1.64    0.63
   2  -3  -8    1.13    0.56
  -2   3  -8    0.71    0.33
  -2   3  -8    0.89    0.42
   2  -2  -8    6.94    0.99
  -2   2  -8    7.80    0.80
   2  -1  -8    2.05    0.47
  -2   1  -8    2.57    0.47
  -2   1  -8    1.86    0.35
   2  -1  -8    1.72    0.32
  -2   0  -8    3.97    0.53
  -2   0  -8    3.54    0.53
   2   0  -8    4.89    0.60
   2   0  -8    4.10    0.54
  -2  -1  -8    3.11    0.53
   2   1  -8    1.49    0.37
  -2  -1  -8    2.01    0.28
   2   1  -8    2.48    0.37
  -2  -2  -8    8.75    1.02
   2   2  -8    7.43    0.61
   2   2  -8    6.08    0.84
  -2  -3  -8    1.04    0.48
   2   3  -8    0.96    0.27
   2   3  -8    1.00    0.42
   2   4  -8    1.18    0.36
  -2  -4  -8    1.83    0.68
   2   4  -8    2.55    0.71
   2   5  -8   -0.04    0.34
   2   5  -8    0.81    0.55
   2   6  -8   -0.28    0.48
  -2   6  -9    0.59    0.50
  -2   6  -9    1.26    0.71
  -2   5  -9   -0.30    0.32
  -2   5  -9   -0.32    0.37
  -2   4  -9    0.63    0.35
  -2   4  -9    1.68    0.62
   2  -3  -9    0.47    0.41
  -2   3  -9    1.81    0.43
  -2   3  -9    1.73    0.58
  -2   2  -9    2.82    0.61
   2  -2  -9    1.37    0.51
  -2   2  -9    1.62    0.38
   2  -1  -9   14.53    1.15
   2  -1  -9   17.99    1.36
  -2   1  -9   15.11    1.18
  -2   1  -9   16.03    1.47
  -2   0  -9   13.81    1.06
   2   0  -9   12.96    1.07
  -2   0  -9   13.63    1.07
   2   0  -9   11.84    1.03
  -2  -1  -9   15.68    1.07
  -2  -1  -9   16.30    1.27
   2   1  -9   15.23    1.13
   2   1  -9   13.40    1.34
  -2  -2  -9    1.15    0.43
   2   2  -9    1.24    0.29
   2   2  -9    1.45    0.41
  -2  -3  -9    1.50    0.56
   2   3  -9    1.28    0.30
   2   3  -9    1.73    0.52
  -2  -4  -9    2.52    0.76
   2   4  -9    1.20    0.55
   2   4  -9    1.87    0.41
   2   5  -9   -0.15    0.29
   2   5  -9   -0.25    0.46
   2   6  -9   -0.34    0.48
  -2   6 -10   -0.31    0.40
  -2   6 -10   -0.06    0.44
  -2   5 -10    0.95    0.47
  -2   5 -10   -0.11    0.39
  -2   4 -10    1.99    0.52
  -2   4 -10    1.11    0.55
  -2   3 -10    0.66    0.39
  -2   3 -10    1.10    0.34
   2  -3 -10    0.64    0.40
  -2   2 -10    1.71    0.53
  -2   2 -10    1.29    0.35
   2  -2 -10    1.30    0.49
   2  -1 -10    9.64    1.11
  -2   1 -10    8.51    0.92
   2  -1 -10   11.27    0.95
  -2   1 -10    8.63    1.04
   2   0 -10   85.67    5.49
  -2   0 -10   87.14    5.48
  -2   0 -10   91.51    5.51
   2   0 -10   88.49    5.48
   2   1 -10   11.25    0.96
  -2  -1 -10    8.15    0.73
   2   1 -10    8.78    1.02
  -2  -1 -10    9.19    1.03
   2   2 -10    2.42    0.57
   2   2 -10    1.90    0.37
  -2  -2 -10    1.62    0.51
   2   3 -10    0.77    0.45
   2   3 -10    0.91    0.27
  -2  -3 -10    0.09    0.36
  -2  -4 -10    2.00    0.70
   2   4 -10    0.32    0.46
   2   4 -10    1.12    0.34
  -2  -5 -10    1.49    0.76
   2   5 -10   -0.02    0.51
   2   5 -10    0.42    0.31
   2   6 -10   -0.20    0.47
  -2   6 -11    0.67    0.55
  -2   5 -11    0.66    0.62
  -2   5 -11   -0.23    0.33
  -2   4 -11    1.66    0.49
  -2   4 -11    1.15    0.58
   2  -4 -11    1.28    0.73
  -2   3 -11    0.21    0.36
   2  -3 -11    2.25    0.63
  -2   3 -11    0.24    0.26
  -2   2 -11    2.70    0.62
   2  -2 -11    1.21    0.52
  -2   2 -11    2.10    0.43
  -2   1 -11   13.12    1.31
   2  -1 -11   11.04    1.28
  -2   1 -11   11.22    1.12
   2  -1 -11   12.11    0.99
  -2   0 -11   23.54    1.77
   2   0 -11   22.91    1.73
   2   0 -11   23.48    1.76
  -2   0 -11   24.99    1.75
   2   1 -11   11.02    1.18
  -2  -1 -11   10.78    0.86
   2   1 -11   10.58    1.03
  -2  -1 -11   10.35    1.18
   2   2 -11    1.37    0.49
  -2  -2 -11    2.30    0.60
   2   2 -11    2.04    0.40
   2   3 -11    0.18    0.23
   2   3 -11    0.67    0.40
  -2  -3 -11    0.33    0.40
   2   4 -11    2.17    0.67
   2   4 -11    1.16    0.33
  -2  -4 -11    0.84    0.57
   2   5 -11    0.21    0.52
   2   5 -11   -0.36    0.28
  -2  -5 -11    0.13    0.57
   2   6 -11   -0.46    0.48
  -2   6 -12    0.02    0.51
  -2   5 -12    0.52    0.55
  -2   5 -12    0.25    0.38
  -2   4 -12   12.67    1.74
   2  -4 -12   24.13    2.57
  -2   4 -12   15.59    1.50
   2  -3 -12    2.50    0.79
  -2   3 -12    1.30    0.53
  -2   3 -12    1.13    0.37
  -2   2 -12   -0.07    0.28
  -2   2 -12    0.72    0.33
   2  -2 -12    0.36    0.45
  -2   1 -12    7.99    1.05
  -2   1 -12   10.91    1.07
   2  -1 -12    9.15    0.91
   2  -1 -12    7.90    1.08
   2   0 -12    2.45    0.51
  -2   0 -12    2.77    0.53
  -2   0 -12    2.42    0.55
   2   0 -12    3.63    0.63
  -2  -1 -12   11.70    1.28
   2   1 -12    9.18    1.02
   2   1 -12    9.97    1.17
  -2  -1 -12   11.12    0.88
   2   2 -12    0.68    0.29
   2   2 -12    0.55    0.37
  -2  -2 -12    0.19    0.35
   2   3 -12    1.14    0.35
  -2  -3 -12    0.19    0.39
   2   3 -12    1.09    0.55
   2   4 -12   17.21    1.23
  -2  -4 -12   10.82    1.71
   2   4 -12   13.43    1.76
  -2  -5 -12    0.88    0.73
   2   5 -12   -0.47    0.47
   2   6 -12   -0.37    0.54
  -2   6 -13    0.13    0.55
  -2   5 -13    0.77    0.69
  -2   5 -13    0.89    0.43
   2  -4 -13    5.08    1.19
  -2   4 -13    2.84    0.88
  -2   4 -13    3.97    0.69
   2  -3 -13   12.47    1.72
  -2   3 -13   14.77    1.75
  -2   3 -13   15.80    1.28
   2  -2 -13   -0.01    0.32
  -2   2 -13    0.89    0.35
  -2   2 -13    1.46    0.53
   2  -1 -13    0.55    0.41
  -2   1 -13    0.18    0.27
   2  -1 -13    0.12    0.23
  -2   1 -13   -0.25    0.23
  -2   0 -13    0.56    0.30
   2   0 -13    0.33    0.27
   2   0 -13    0.73    0.37
  -2   0 -13    0.03    0.28
   2   1 -13   -0.18    0.23
   2   1 -13    0.33    0.32
  -2  -1 -13    0.85    0.39
  -2  -1 -13    0.54    0.24
   2   2 -13    0.91    0.34
  -2  -2 -13    0.74    0.23
   2   2 -13    0.14    0.31
  -2  -2 -13    0.67    0.43
   2   3 -13   13.66    1.24
  -2  -3 -13   14.64    1.80
   2   3 -13   13.00    1.61
  -2  -4 -13    5.34    1.14
   2   4 -13    4.84    1.05
   2   4 -13    4.83    0.68
   2   5 -13    0.57    0.59
  -2  -5 -13    0.94    0.68
   2   6 -13   -0.65    0.49
  -2   6 -14    1.10    0.87
  -2   5 -14    0.53    0.43
  -2   5 -14   -0.02    0.46
  -2   4 -14    0.29    0.35
   2  -4 -14    0.84    0.66
  -2   4 -14    1.22    0.67
  -2   3 -14    1.00    0.57
   2  -3 -14   -0.46    0.37
  -2   3 -14    0.27    0.33
  -2   2 -14    0.78    0.46
   2  -2 -14    0.66    0.50
  -2   2 -14    0.26    0.33
  -2   1 -14    0.98    0.41
  -2   1 -14    1.61    0.48
   2  -1 -14    0.79    0.45
   2  -1 -14    0.74    0.31
   2   0 -14    2.87    0.56
  -2   0 -14    3.33    0.64
  -2   0 -14    2.46    0.53
   2   0 -14    2.11    0.57
   2   1 -14    0.25    0.31
  -2  -1 -14    0.57    0.27
  -2  -1 -14    1.60    0.50
   2   1 -14    0.17    0.30
  -2  -2 -14    0.52    0.24
   2   2 -14    0.72    0.48
  -2  -2 -14    0.76    0.46
   2   2 -14    0.74    0.35
   2   3 -14    1.18    0.54
   2   3 -14    1.14    0.42
  -2  -3 -14    0.59    0.55
  -2  -4 -14    1.14    0.76
   2   4 -14    0.99    0.41
   2   4 -14    0.84    0.62
   2   5 -14   -0.48    0.54
  -2  -5 -14   -0.08    0.59
   2   6 -14    0.78    0.73
  -2   5 -15    1.19    0.48
  -2   5 -15    1.40    0.74
  -2   4 -15    1.76    0.55
   2  -4 -15    1.40    0.71
  -2   4 -15    1.31    0.70
   2  -3 -15   -0.83    0.34
  -2   3 -15   -0.48    0.33
  -2   3 -15    0.17    0.36
  -2   2 -15    0.23    0.35
   2  -2 -15    0.43    0.49
  -2   2 -15    0.61    0.38
  -2   1 -15    0.51    0.35
   2  -1 -15   -0.03    0.24
   2  -1 -15   -0.12    0.28
  -2   1 -15    0.40    0.35
   2   0 -15    0.40    0.33
  -2   0 -15    0.68    0.35
   2   0 -15    1.11    0.47
  -2   0 -15    1.97    0.53
  -2  -1 -15    0.41    0.25
   2   1 -15    0.36    0.34
   2   1 -15    0.36    0.36
  -2  -1 -15    0.33    0.37
   2   2 -15   -0.08    0.33
  -2  -2 -15    0.21    0.20
  -2  -2 -15    0.51    0.50
   2   2 -15    0.63    0.35
   2   3 -15    0.89    0.40
  -2  -3 -15    0.62    0.54
   2   3 -15    0.01    0.40
   2   4 -15    2.38    0.76
  -2  -4 -15    1.03    0.74
   2   4 -15    1.95    0.52
  -2  -5 -15    1.27    0.85
   2   5 -15    0.20    0.54
  -2   5 -16    0.35    0.57
  -2   4 -16    0.93    0.50
   2  -4 -16    1.26    0.77
  -2   4 -16    1.88    0.75
  -2   3 -16   -0.29    0.36
  -2   3 -16   -0.35    0.33
   2  -3 -16    0.35    0.53
   2  -2 -16   12.78    1.64
  -2   2 -16    9.40    1.18
  -2   2 -16   10.85    1.47
   2  -1 -16    2.41    0.51
  -2   1 -16    1.74    0.55
  -2   1 -16    0.83    0.45
   2  -1 -16    1.12    0.56
   2   0 -16    2.75    0.59
   2   0 -16    3.25    0.72
  -2   0 -16    3.09    0.60
  -2   0 -16    4.06    0.77
   2   1 -16    1.66    0.58
  -2  -1 -16    0.87    0.54
  -2  -1 -16    1.37    0.40
   2   1 -16    1.59    0.51
  -2  -2 -16    9.80    1.47
  -2  -2 -16    9.84    0.94
   2   2 -16   10.01    1.18
   2   2 -16   12.02    1.49
   2   3 -16   -0.42    0.31
  -2  -3 -16   -0.06    0.48
   2   3 -16    0.75    0.55
   2   4 -16    1.72    0.52
   2   4 -16    0.16    0.56
  -2  -4 -16    2.00    0.80
  -2  -5 -16   -0.38    0.50
   2   5 -16   -0.33    0.50
  -2   5 -17    1.35    0.78
  -2   4 -17    0.06    0.37
   2  -4 -17    1.07    0.70
  -2   4 -17    0.24    0.49
   2  -3 -17    2.53    0.92
  -2   3 -17    3.66    0.94
  -2   3 -17    3.35    0.74
  -2   2 -17    1.94    0.60
   2  -2 -17    2.15    0.77
  -2   2 -17    2.13    0.70
  -2   1 -17    1.40    0.54
   2  -1 -17    2.10    0.65
   2  -1 -17    1.55    0.48
  -2   1 -17    0.40    0.44
   2   0 -17    4.20    0.77
   2   0 -17    5.46    1.00
  -2   0 -17    4.17    0.76
  -2   0 -17    6.06    0.97
   2   1 -17    0.95    0.48
   2   1 -17    1.61    0.56
  -2  -1 -17    2.24    0.68
  -2  -1 -17    1.51    0.43
  -2  -2 -17    3.02    0.87
   2   2 -17    2.19    0.69
  -2  -2 -17    2.74    0.48
   2   2 -17    2.93    0.64
  -2  -3 -17    3.49    0.95
   2   3 -17    3.76    0.70
   2   3 -17    1.40    0.66
  -2  -4 -17    0.28    0.59
   2   4 -17    1.22    0.69
  -2  -5 -17   -0.10    0.60
   2   5 -17    0.89    0.66
  -2   5 -18    1.11    0.78
   2  -4 -18    0.49    0.66
  -2   4 -18    0.64    0.64
  -2   4 -18    0.00    0.40
  -2   3 -18    1.13    0.64
   2  -3 -18    0.32    0.63
  -2   3 -18    1.14    0.52
   2  -2 -18    0.52    0.59
  -2   2 -18    1.04    0.57
  -2   2 -18    1.63    0.58
   2  -1 -18    2.32    0.78
  -2   1 -18    1.88    0.62
   2  -1 -18    1.41    0.48
  -2   1 -18    3.12    0.73
   2   0 -18    2.04    0.62
   2   0 -18    0.86    0.45
  -2   0 -18    1.37    0.61
  -2   0 -18    1.47    0.48
   2   1 -18    1.80    0.64
   2   1 -18    3.30    0.79
  -2  -1 -18    1.65    0.68
  -2  -1 -18    2.83    0.56
  -2  -2 -18    0.90    0.60
   2   2 -18    0.88    0.51
   2   2 -18    0.44    0.49
   2   3 -18    1.38    0.53
   2   3 -18    1.03    0.65
  -2  -3 -18    0.92    0.63
   2   4 -18    0.59    0.63
  -2  -4 -18    1.68    0.84
   2   5 -18   -0.61    0.56
  -2  -5 -18   -0.62    0.52
   2  -4 -19    0.04    0.51
  -2   4 -19   -0.17    0.50
  -2   4 -19   -0.18    0.36
  -2   3 -19   -0.23    0.46
  -2   3 -19    0.10    0.43
   2  -3 -19    0.83    0.70
   2  -2 -19    0.42    0.59
  -2   2 -19   -0.12    0.46
  -2   2 -19    0.57    0.48
   2  -1 -19   10.16    1.55
  -2   1 -19   12.58    1.51
  -2   1 -19   13.16    1.55
   2  -1 -19   10.58    1.24
  -2   0 -19    1.26    0.50
   2   0 -19    1.93    0.64
   2   0 -19    1.48    0.54
  -2   0 -19    1.75    0.63
   2   1 -19    8.56    1.30
   2   1 -19   12.60    1.47
  -2  -1 -19   12.59    1.63
  -2  -1 -19   11.37    1.21
  -2  -2 -19    1.49    0.76
   2   2 -19    1.07    0.58
   2   2 -19    1.43    0.52
   2   3 -19    0.21    0.48
   2   3 -19   -0.32    0.41
  -2  -3 -19   -0.03    0.52
   2   4 -19    0.05    0.51
  -2  -4 -19    0.76    0.65
   2  -4 -20   -0.22    0.42
  -2   4 -20    0.49    0.64
  -2   4 -20   -0.31    0.38
   2  -3 -20   -0.14    0.50
  -2   3 -20    0.02    0.40
  -2   3 -20   -0.16    0.46
  -2   2 -20   -0.34    0.37
   2  -2 -20    0.24    0.52
  -2   2 -20    1.06    0.59
   2  -1 -20    0.86    0.60
  -2   1 -20   -0.15    0.37
  -2   1 -20    0.68    0.50
   2  -1 -20    0.21    0.39
  -2   0 -20    1.80    0.59
  -2   0 -20    2.00    0.68
   2   0 -20    2.89    0.79
   2   0 -20    2.20    0.65
  -2  -1 -20   -0.12    0.31
   2   1 -20    0.37    0.43
   2   1 -20   -0.02    0.45
  -2  -1 -20   -0.05    0.38
   2   2 -20    1.01    0.50
   2   2 -20    1.41    0.61
  -2  -2 -20    0.02    0.49
  -2  -3 -20    0.17    0.50
   2   3 -20   -0.28    0.46
   2   3 -20    0.70    0.45
  -2  -4 -20    1.14    0.71
   2   4 -20   -0.06    0.55
  -2   4 -21    0.00    0.59
   2  -4 -21    0.27    0.67
   2  -3 -21   -0.40    0.43
  -2   3 -21    0.01    0.53
  -2   3 -21   -0.74    0.33
  -2   2 -21    0.08    0.48
  -2   2 -21   -0.12    0.40
   2  -2 -21    0.83    0.57
   2  -1 -21   -0.30    0.44
  -2   1 -21   -0.38    0.38
  -2   1 -21    0.12    0.43
   2  -1 -21   -0.31    0.30
  -2   0 -21    0.11    0.37
   2   0 -21    1.28    0.63
   2   0 -21    0.51    0.47
  -2   0 -21    0.48    0.58
   2   1 -21    0.57    0.50
  -2  -1 -21    0.69    0.51
  -2  -1 -21   -0.13    0.30
   2   1 -21   -0.29    0.41
   2   2 -21    0.37    0.58
  -2  -2 -21   -0.73    0.28
   2   2 -21   -0.17    0.37
  -2  -3 -21   -0.08    0.45
   2   3 -21    0.46    0.51
   2   3 -21    0.42    0.45
   2   4 -21   -0.05    0.48
  -2  -4 -21   -0.11    0.59
  -2   3 -22    0.55    0.60
  -2   3 -22   -0.18    0.45
   2  -3 -22   -0.66    0.53
  -2   2 -22    0.06    0.51
  -2   2 -22   -0.50    0.37
   2  -2 -22    0.19    0.56
   2  -1 -22    0.05    0.37
  -2   1 -22    0.19    0.46
   2  -1 -22    0.22    0.52
  -2   1 -22    0.13    0.44
   2   0 -22   -0.51    0.44
   2   0 -22   -0.29    0.37
  -2   0 -22    0.19    0.48
  -2   0 -22    0.55    0.50
  -2  -1 -22    0.26    0.47
  -2  -1 -22    0.13    0.35
   2   1 -22    0.62    0.52
   2   1 -22    0.09    0.44
   2   2 -22    0.20    0.49
  -2  -2 -22    0.25    0.58
   2   2 -22    0.54    0.54
   2   3 -22    1.48    0.72
  -2  -3 -22    0.88    0.72
   2  -2 -23    0.76    0.75
  -2   2 -23   -0.33    0.44
  -2   2 -23    0.05    0.52
  -2   1 -23    1.15    0.65
   2  -1 -23    0.69    0.46
  -2   1 -23   -0.12    0.45
   2  -1 -23    0.87    0.64
   2   0 -23   -0.33    0.47
   2   0 -23    0.84    0.55
  -2   0 -23    0.04    0.52
  -2   0 -23    0.24    0.42
   2   1 -23   -0.19    0.50
   2   1 -23    0.13    0.46
  -2  -1 -23    0.68    0.62
  -2  -2 -23    0.08    0.54
   2   2 -23    0.34    0.57
   2   2 -23    0.87    0.54
  -2  -3 -23   -0.26    0.48
   2  -2 -24    0.22    0.64
  -2   2 -24   -0.08    0.48
  -2   2 -24    0.55    0.61
   2  -1 -24    0.07    0.56
  -2   1 -24    0.08    0.53
  -2   1 -24    0.16    0.54
   2   0 -24    0.53    0.49
   2   0 -24    0.02    0.48
  -2   0 -24   -0.12    0.51
  -2   0 -24    0.00    0.48
  -2  -1 -24   -0.55    0.52
   2   1 -24   -0.63    0.44
   2   1 -24    0.10    0.51
   2   2 -24   -0.50    0.51
  -2  -2 -24   -0.25    0.65
   2   2 -24   -0.07    0.51
   2   0 -25    0.52    0.57
  -2   0 -25   -0.45    0.43
   2   0 -25    0.50    0.55
  -2   0 -25    0.44    0.58
  -3   7   0    0.95    0.55
  -3   6   0   -0.01    0.37
   3   0   0    0.14    0.09
  -3   0   0   -0.04    0.07
   3   1   0   20.41    1.34
   3   1   0   21.63    1.30
  -3  -1   0   20.72    1.34
  -3  -1   0   20.59    1.30
  -3  -2   0   13.18    1.01
   3   2   0   13.99    0.99
   3   3   0    1.36    0.34
   3   4   0    4.99    0.73
   3   5   0   -0.21    0.29
   3   6   0   -0.26    0.36
  -3   7  -1   -0.23    0.44
  -3   7   1    0.13    0.43
  -3   6  -1    1.22    0.56
  -3   6   1    0.51    0.45
  -3   0  -1   -0.22    0.06
   3   0   1   -0.15    0.06
  -3   0   1    0.01    0.10
   3   1  -1   67.10    4.03
  -3  -1  -1   69.23    4.10
  -3  -1  -1   68.40    4.08
   3   1  -1   69.01    4.14
   3   1   1   68.07    4.08
  -3  -1   1   67.05    4.04
   3   1   1   67.82    4.09
  -3  -1   1   68.91    4.14
   3   2  -1    7.95    0.79
  -3  -2  -1   10.26    0.77
   3   2  -1    8.29    0.66
   3   2   1    8.02    0.66
   3   3  -1    8.83    0.96
   3   3   1   10.16    0.95
   3   4  -1    4.79    0.73
   3   4   1    4.19    0.64
   3   5  -1   -0.14    0.34
   3   5   1   -0.25    0.30
   3   6  -1    0.25    0.45
   3   6   1    0.63    0.44
   3   7  -1   -0.16    0.48
  -3   7  -2    0.06    0.44
  -3   6  -2    0.30    0.48
  -3   1  -2  109.04    6.61
   3   0  -2    0.06    0.13
  -3   0  -2   -0.02    0.08
  -3   0   2   -0.01    0.13
   3   0   2   -0.08    0.07
  -3  -1  -2  108.95    6.45
  -3  -1  -2  109.68    6.39
   3   1  -2  106.44    6.49
   3   1   2  105.99    6.44
  -3  -2  -2    8.55    0.86
   3   2  -2    8.81    0.67
   3   2  -2    8.45    0.83
   3   2   2    9.28    0.66
  -3  -3  -2   21.24    1.64
   3   3   2   21.01    1.47
   3   4  -2    0.38    0.32
   3   4   2    0.40    0.27
   3   5  -2   -0.12    0.33
   3   5   2    0.10    0.31
   3   6  -2    0.38    0.43
   3   6   2   -0.28    0.40
   3   7  -2    0.36    0.53
  -3   7  -3   -0.43    0.42
  -3   7  -3    0.67    0.74
  -3   6  -3   -0.41    0.44
  -3   2  -3   13.67    1.30
  -3   1  -3   19.02    1.34
  -3   0  -3    0.22    0.13
   3   0  -3    0.11    0.17
   3   0  -3    0.20    0.17
   3   0   3    0.04    0.11
  -3   0   3    0.02    0.16
  -3   0   3    0.06    0.15
  -3  -1  -3   20.29    1.33
   3   1  -3   18.99    1.35
   3   1  -3   19.49    1.17
   3   2  -3   11.94    1.00
  -3  -2  -3   13.49    1.02
   3   2   3   11.40    0.80
  -3  -3  -3    2.93    0.62
   3   3  -3    3.70    0.64
   3   3   3    5.51    0.54
   3   4  -3   -0.07    0.28
   3   4   3    0.02    0.22
   3   5  -3    0.71    0.46
   3   5   3    0.09    0.29
   3   6  -3   -0.18    0.45
   3   6   3   -0.07    0.39
   3   7  -3   -0.25    0.49
  -3   7  -4   -0.48    0.52
  -3   7  -4   -0.07    0.49
  -3   6  -4    0.27    0.54
  -3   6  -4   -0.72    0.41
  -3   5  -4    0.49    0.50
  -3   4  -4    0.88    0.49
  -3   3  -4    0.76    0.33
  -3   2  -4    7.53    0.83
   3  -1  -4   12.85    1.10
  -3   1  -4   14.49    1.03
  -3   0  -4    0.34    0.15
   3   0  -4   -0.12    0.13
   3   0  -4    0.06    0.15
  -3   0   4   -0.06    0.14
   3   1  -4   14.18    0.91
  -3  -1  -4   13.29    1.04
   3   1  -4   14.65    1.08
  -3  -1   4   15.05    0.90
  -3  -2  -4   11.63    1.05
   3   2  -4    8.12    0.92
   3   2  -4    9.25    0.66
   3   2   4    9.11    0.61
  -3  -3  -4    1.51    0.49
   3   3  -4    1.71    0.36
   3   3  -4    2.17    0.50
   3   3   4    1.18    0.25
   3   4  -4    1.95    0.57
   3   4   4    1.24    0.32
   3   5  -4    1.51    0.61
   3   5   4    1.42    0.43
   3   6  -4   -0.35    0.43
   3   6  -4    0.28    0.52
   3   7  -4   -0.07    0.49
  -3   7  -5    0.62    0.64
  -3   7  -5    0.28    0.56
  -3   6  -5   -0.13    0.48
  -3   6  -5    0.19    0.50
  -3   5  -5   -0.07    0.37
  -3   4  -5    1.13    0.45
  -3   3  -5    3.97    0.67
  -3   2  -5    0.97    0.31
  -3   1  -5   13.02    0.97
   3  -1  -5   12.07    1.16
  -3   0  -5    0.80    0.24
   3   0  -5    0.90    0.31
   3   0  -5    0.04    0.25
   3   1  -5   11.35    0.78
  -3  -1  -5   11.19    0.92
   3   1  -5   12.15    0.93
  -3  -1   5   11.75    0.76
  -3  -2  -5    1.70    0.41
   3   2  -5    1.22    0.20
   3   2  -5    1.28    0.37
   3   3  -5    3.59    0.68
   3   3  -5    3.73    0.49
  -3  -3  -5    4.42    0.75
   3   3   5    4.30    0.40
  -3  -4  -5    1.99    0.61
   3   4  -5    1.77    0.44
   3   4  -5    1.46    0.53
   3   4   5    1.46    0.31
   3   5  -5    0.34    0.36
   3   5  -5   -0.16    0.35
   3   5   5   -0.08    0.28
   3   6  -5    0.35    0.55
   3   6  -5   -0.27    0.40
   3   7  -5    0.91    0.67
  -3   7  -6    0.13    0.53
  -3   7  -6    0.14    0.52
  -3   6  -6    1.57    0.64
  -3   6  -6    2.21    0.75
  -3   5  -6   -0.48    0.33
  -3   5  -6    0.25    0.45
  -3   4  -6    0.81    0.43
  -3   3  -6   -0.21    0.21
   3  -2  -6    0.18    0.31
  -3   2  -6    0.26    0.20
  -3   1  -6   17.03    1.22
   3  -1  -6   17.11    1.33
   3   0  -6    0.01    0.15
  -3   0  -6    0.12    0.15
   3   0  -6    0.37    0.18
   3   1  -6   18.23    1.33
  -3  -1  -6   16.60    1.30
  -3  -1  -6   17.75    1.13
   3   1  -6   17.87    1.17
  -3  -1   6   17.86    1.15
  -3  -2  -6    0.44    0.31
   3   2  -6    0.44    0.25
   3   2  -6    0.38    0.14
  -3  -3  -6    0.13    0.28
   3   3  -6    0.24    0.17
   3   3  -6   -0.20    0.26
  -3  -4  -6    1.31    0.59
   3   4  -6    0.48    0.42
   3   4  -6    1.00    0.33
   3   4   6    1.45    0.27
   3   5  -6    0.38    0.37
   3   5  -6    0.14    0.44
   3   5   6   -0.06    0.26
   3   6  -6    0.03    0.60
   3   7  -6    0.16    0.62
  -3   7  -7    0.23    0.59
  -3   6  -7    0.32    0.58
  -3   6  -7    0.79    0.59
  -3   5  -7    1.12    0.54
  -3   5  -7   -0.03    0.38
  -3   4  -7    3.06    0.66
  -3   3  -7    1.09    0.40
  -3   2  -7    7.84    0.86
   3  -2  -7    8.32    1.06
   3  -1  -7    5.88    0.61
   3  -1  -7    3.60    0.64
  -3   1  -7    5.92    0.63
   3   0  -7    0.26    0.19
  -3   0  -7   -0.01    0.16
   3   0  -7    0.49    0.21
   3   1  -7    4.30    0.46
  -3  -1  -7    4.14    0.40
  -3  -1  -7    4.76    0.62
   3   1  -7    3.48    0.53
   3   2  -7    8.80    1.03
   3   2  -7    8.87    0.69
  -3  -2  -7   11.99    1.21
  -3  -2   7   10.02    0.75
  -3  -3  -7    1.18    0.47
   3   3  -7    0.73    0.37
   3   3  -7    1.04    0.25
  -3  -4  -7    2.40    0.75
   3   4  -7    3.05    0.74
   3   4  -7    2.94    0.49
   3   5  -7    0.37    0.42
   3   5  -7    0.29    0.34
   3   6  -7    1.12    0.70
   3   7  -7   -0.20    0.55
  -3   6  -8   -0.01    0.43
  -3   6  -8    1.01    0.62
  -3   5  -8    0.92    0.57
  -3   5  -8    0.53    0.42
  -3   4  -8   -0.46    0.35
  -3   4  -8    0.60    0.40
  -3   3  -8    3.93    0.66
   3  -3  -8    5.14    0.99
  -3   2  -8    7.49    0.82
   3  -2  -8    7.79    1.09
   3  -1  -8   11.31    0.90
  -3   1  -8   10.00    0.88
   3  -1  -8   11.77    1.17
   3   0  -8   -0.19    0.17
  -3   0  -8   -0.06    0.18
   3   0  -8    0.07    0.18
   3   1  -8   11.40    1.09
  -3  -1  -8    9.94    0.76
  -3  -1  -8   11.46    1.13
   3   1  -8   10.85    0.82
   3   2  -8    9.86    1.07
   3   2  -8    7.98    0.65
  -3  -2  -8    7.60    0.99
   3   3  -8    3.62    0.45
  -3  -3  -8    4.56    0.85
   3   3  -8    5.89    0.91
   3   4  -8    1.34    0.34
   3   4  -8    1.06    0.51
  -3  -4  -8    1.37    0.59
   3   5  -8    0.37    0.47
   3   5  -8    0.58    0.33
   3   6  -8   -0.34    0.43
  -3   6  -9   -0.12    0.41
  -3   6  -9    0.19    0.50
  -3   5  -9   -0.23    0.40
  -3   5  -9    0.50    0.43
  -3   4  -9    0.25    0.44
  -3   4  -9    1.52    0.47
   3  -3  -9    1.54    0.59
  -3   3  -9    1.41    0.41
  -3   2  -9    5.11    0.68
   3  -2  -9    5.48    0.88
   3  -1  -9   22.85    1.55
  -3   1  -9   19.81    1.53
   3  -1  -9   22.84    1.72
   3   0  -9    0.19    0.19
  -3   0  -9    0.16    0.19
  -3   0  -9    0.16    0.22
   3   0  -9    0.15    0.23
   3   1  -9   22.38    1.69
  -3  -1  -9   22.15    1.49
  -3  -1  -9   23.09    1.70
   3   1  -9   22.44    1.55
   3   2  -9    6.01    0.60
  -3  -2  -9    5.57    0.85
   3   2  -9    6.32    0.84
  -3  -3  -9    2.80    0.66
   3   3  -9    1.47    0.50
   3   3  -9    1.03    0.26
  -3  -4  -9    0.56    0.47
   3   4  -9    0.10    0.38
   3   4  -9    0.44    0.23
  -3  -5  -9   -0.46    0.46
   3   5  -9    0.23    0.51
   3   5  -9    0.20    0.30
   3   6  -9   -0.13    0.47
  -3   6 -10   -0.20    0.42
  -3   6 -10    0.58    0.58
  -3   5 -10    0.67    0.44
  -3   5 -10   -0.09    0.42
  -3   4 -10    0.02    0.30
  -3   4 -10    0.37    0.43
   3  -3 -10    0.04    0.40
  -3   3 -10    1.10    0.40
  -3   3 -10    0.12    0.31
  -3   2 -10    2.95    0.68
  -3   2 -10    1.98    0.44
   3  -2 -10    1.96    0.63
   3  -1 -10   27.21    1.81
  -3   1 -10   26.26    1.84
   3  -1 -10   25.22    1.95
  -3   1 -10   24.01    1.92
  -3   0 -10   -0.08    0.21
  -3   0 -10   -0.06    0.21
   3   0 -10    0.65    0.26
   3   0 -10    0.66    0.31
   3   1 -10   24.17    1.67
  -3  -1 -10   24.18    1.80
  -3  -1 -10   23.58    1.59
   3   1 -10   23.51    1.80
  -3  -2 -10    2.41    0.59
   3   2 -10    1.58    0.33
   3   2 -10    2.15    0.53
   3   3 -10    0.75    0.25
   3   3 -10    0.68    0.44
  -3  -3 -10    0.68    0.45
   3   4 -10   -0.11    0.21
  -3  -4 -10    0.03    0.49
   3   4 -10    0.32    0.39
  -3  -5 -10    1.28    0.78
   3   5 -10    1.76    0.74
   3   6 -10   -0.33    0.45
  -3   6 -11    0.15    0.41
  -3   6 -11    1.17    0.66
  -3   5 -11    0.02    0.38
  -3   5 -11    1.55    0.61
  -3   4 -11    1.36    0.47
  -3   4 -11    1.39    0.58
  -3   3 -11    0.04    0.24
  -3   3 -11    0.12    0.38
   3  -3 -11    0.15    0.40
  -3   2 -11    0.39    0.35
  -3   2 -11    0.62    0.31
   3  -2 -11    1.00    0.48
   3  -1 -11    6.18    0.72
  -3   1 -11    5.18    0.79
   3  -1 -11    6.44    0.95
  -3   1 -11    6.07    0.76
   3   0 -11    0.28    0.25
   3   0 -11   -0.49    0.18
  -3   0 -11    0.10    0.19
  -3   0 -11   -0.04    0.24
  -3  -1 -11    4.13    0.74
  -3  -1 -11    4.77    0.58
   3   1 -11    7.34    0.75
   3   1 -11    6.28    0.82
   3   2 -11    0.50    0.26
  -3  -2 -11    0.74    0.41
   3   2 -11    0.42    0.38
   3   3 -11   -0.01    0.31
  -3  -3 -11    0.26    0.32
   3   3 -11    0.02    0.22
   3   4 -11    3.50    0.84
  -3  -4 -11    2.88    0.89
   3   4 -11    2.19    0.41
  -3  -5 -11   -0.29    0.51
   3   5 -11    0.47    0.53
   3   6 -11    0.41    0.59
  -3   6 -12    0.49    0.55
  -3   5 -12    0.40    0.56
  -3   5 -12    1.02    0.49
   3  -4 -12    3.41    0.99
  -3   4 -12    3.34    0.64
  -3   4 -12    3.21    0.85
   3  -3 -12    8.41    1.38
  -3   3 -12    8.42    0.99
  -3   3 -12    9.59    1.36
  -3   2 -12    0.56    0.31
   3  -2 -12    0.39    0.41
  -3   2 -12   -0.35    0.27
  -3   1 -12    1.02    0.42
  -3   1 -12    1.19    0.39
   3  -1 -12    1.08    0.34
   3  -1 -12    1.34    0.47
  -3   0 -12    0.21    0.22
  -3   0 -12    0.26    0.31
   3   0 -12    0.67    0.35
   3   0 -12   -0.04    0.19
   3   1 -12    0.45    0.29
  -3  -1 -12    0.75    0.25
  -3  -1 -12    1.63    0.50
   3   1 -12    0.47    0.36
   3   2 -12    0.81    0.31
  -3  -2 -12    0.27    0.16
   3   2 -12    0.45    0.34
  -3  -2 -12    1.44    0.50
   3   3 -12   10.53    1.38
   3   3 -12    8.80    0.90
   3   4 -12    4.78    0.62
  -3  -4 -12    2.80    0.86
   3   4 -12    4.07    0.89
  -3  -5 -12    0.97    0.68
   3   5 -12    1.03    0.70
   3   6 -12   -0.79    0.46
  -3   6 -13    0.56    0.57
  -3   5 -13    0.41    0.41
  -3   5 -13   -0.01    0.48
   3  -4 -13   10.23    1.66
  -3   4 -13    8.95    1.42
  -3   4 -13    8.92    1.08
  -3   3 -13    5.75    0.79
   3  -3 -13    4.16    0.95
  -3   3 -13    3.88    0.89
  -3   2 -13    2.16    0.65
  -3   2 -13    3.30    0.57
   3  -2 -13    0.97    0.52
  -3   1 -13    0.60    0.39
   3  -1 -13    1.51    0.52
  -3   1 -13    0.78    0.35
   3  -1 -13    1.12    0.34
   3   0 -13   -0.11    0.25
  -3   0 -13    0.39    0.29
   3   0 -13    0.43    0.27
  -3   0 -13    0.04    0.20
  -3  -1 -13    0.67    0.24
   3   1 -13    0.92    0.36
  -3  -1 -13    0.27    0.31
   3   1 -13    0.62    0.35
   3   2 -13    2.68    0.50
  -3  -2 -13    2.01    0.31
   3   2 -13    2.70    0.66
  -3  -2 -13    2.47    0.66
   3   3 -13    6.26    1.05
  -3  -3 -13    3.84    0.91
   3   3 -13    5.55    0.71
   3   4 -13    9.74    1.43
  -3  -4 -13   10.49    1.63
   3   4 -13   11.62    1.06
  -3  -5 -13    0.58    0.60
   3   5 -13   -0.18    0.47
   3   6 -13    0.90    0.69
  -3   6 -14   -0.43    0.62
  -3   5 -14   -0.05    0.53
  -3   5 -14   -0.31    0.33
   3  -4 -14    1.53    0.78
  -3   4 -14    3.93    0.96
  -3   4 -14    2.18    0.59
  -3   3 -14    7.34    1.28
   3  -3 -14    8.79    1.45
  -3   3 -14    6.32    0.88
  -3   2 -14    1.38    0.55
   3  -2 -14    0.63    0.49
  -3   2 -14    0.77    0.40
  -3   1 -14    0.78    0.38
   3  -1 -14    1.02    0.35
   3  -1 -14    0.44    0.35
  -3   1 -14    0.65    0.43
   3   0 -14   -0.05    0.30
   3   0 -14   -0.38    0.20
  -3   0 -14   -0.03    0.29
  -3   0 -14    0.08    0.26
   3   1 -14    0.87    0.39
  -3  -1 -14    1.63    0.37
   3   1 -14    0.84    0.41
  -3  -1 -14    0.59    0.40
   3   2 -14    1.31    0.50
   3   2 -14    0.47    0.32
  -3  -2 -14    0.58    0.23
  -3  -2 -14    1.12    0.54
   3   3 -14    6.39    1.11
   3   3 -14    7.09    0.83
  -3  -3 -14    5.41    1.08
   3   4 -14    2.01    0.49
   3   4 -14    3.83    0.96
  -3  -4 -14    2.32    0.87
   3   5 -14    0.53    0.62
  -3  -5 -14    0.43    0.67
   3   6 -14   -0.80    0.55
  -3   5 -15    0.28    0.40
  -3   5 -15    1.00    0.72
   3  -4 -15    0.34    0.62
  -3   4 -15    0.75    0.43
  -3   4 -15    1.03    0.65
  -3   3 -15    1.62    0.62
   3  -3 -15    2.75    0.88
  -3   3 -15    2.19    0.58
  -3   2 -15    1.43    0.50
   3  -2 -15    0.12    0.47
  -3   2 -15    2.27    0.65
   3  -1 -15    0.39    0.28
  -3   1 -15    0.57    0.37
   3  -1 -15    0.95    0.48
  -3   1 -15    0.91    0.41
  -3   0 -15    0.01    0.24
  -3   0 -15    0.00    0.31
   3   0 -15    0.08    0.33
   3   0 -15    0.05    0.25
  -3  -1 -15    0.78    0.30
  -3  -1 -15    0.29    0.34
   3   1 -15    0.39    0.34
   3   1 -15   -0.15    0.31
   3   2 -15    1.81    0.49
   3   2 -15    1.42    0.56
  -3  -2 -15    1.62    0.33
  -3  -2 -15    2.26    0.70
   3   3 -15    2.47    0.52
   3   3 -15    2.65    0.79
  -3  -3 -15    1.32    0.63
   3   4 -15    1.39    0.68
  -3  -4 -15    0.81    0.57
  -3  -5 -15    1.09    0.73
   3   5 -15    0.92    0.72
  -3   5 -16    0.45    0.56
  -3   5 -16    0.16    0.41
  -3   4 -16    0.09    0.57
   3  -4 -16    0.13    0.60
  -3   4 -16    0.46    0.39
   3  -3 -16    1.49    0.68
  -3   3 -16    0.81    0.58
  -3   3 -16    0.88    0.48
   3  -2 -16    0.46    0.50
  -3   2 -16    0.45    0.43
  -3   2 -16    1.56    0.62
   3  -1 -16    2.32    0.69
  -3   1 -16    1.14    0.52
   3  -1 -16    1.51    0.44
  -3   1 -16    1.48    0.51
  -3   0 -16    0.11    0.25
  -3   0 -16   -0.15    0.31
   3   0 -16   -0.74    0.26
   3   0 -16   -0.09    0.27
   3   1 -16    1.95    0.56
   3   1 -16    1.82    0.60
  -3  -1 -16    1.19    0.40
  -3  -1 -16    1.71    0.58
   3   2 -16    0.76    0.53
   3   2 -16    0.63    0.45
  -3  -2 -16    0.32    0.44
  -3  -2 -16    0.10    0.24
   3   3 -16    1.58    0.49
  -3  -3 -16    1.58    0.69
   3   3 -16    1.76    0.66
  -3  -4 -16    0.27    0.61
   3   4 -16    0.64    0.65
   3   5 -16   -0.18    0.60
  -3  -5 -16    1.89    0.86
  -3   5 -17   -0.05    0.58
  -3   4 -17    0.23    0.39
   3  -4 -17    0.49    0.65
  -3   4 -17    0.26    0.53
  -3   3 -17    0.40    0.47
  -3   3 -17   -0.37    0.34
   3  -3 -17    0.05    0.49
  -3   2 -17    9.83    1.22
   3  -2 -17   10.89    1.56
  -3   2 -17    9.20    1.39
   3  -1 -17    1.27    0.56
   3  -1 -17    1.10    0.42
  -3   1 -17    1.30    0.56
  -3   1 -17    0.86    0.51
   3   0 -17    0.14    0.33
  -3   0 -17   -0.08    0.30
   3   0 -17    0.17    0.40
  -3   0 -17   -0.11    0.33
   3   1 -17    0.48    0.47
   3   1 -17    0.91    0.48
  -3  -1 -17    0.49    0.31
  -3  -1 -17    1.85    0.63
   3   2 -17   10.00    1.38
  -3  -2 -17   11.44    1.58
   3   2 -17   11.03    1.24
  -3  -2 -17    8.88    0.91
   3   3 -17    0.67    0.44
   3   3 -17    1.38    0.65
  -3  -3 -17    0.78    0.60
   3   4 -17    0.64    0.54
  -3  -4 -17   -0.53    0.48
   3   5 -17    0.09    0.57
  -3  -5 -17    1.36    0.78
  -3   5 -18   -0.10    0.57
   3  -4 -18    0.81    0.76
  -3   4 -18   -0.14    0.56
  -3   4 -18    1.16    0.55
  -3   3 -18    1.04    0.54
  -3   3 -18    0.40    0.53
   3  -3 -18   -0.05    0.51
  -3   2 -18    2.55    0.77
  -3   2 -18    2.29    0.67
   3  -2 -18    2.07    0.79
   3  -1 -18    1.62    0.70
  -3   1 -18    1.87    0.63
  -3   1 -18    2.34    0.65
   3  -1 -18    1.06    0.46
  -3   0 -18    0.26    0.32
   3   0 -18   -0.25    0.30
  -3   0 -18   -0.17    0.38
   3   0 -18   -0.07    0.33
  -3  -1 -18    1.89    0.66
  -3  -1 -18    1.16    0.41
   3   1 -18    1.15    0.52
   3   1 -18    2.17    0.64
   3   2 -18    3.66    0.88
   3   2 -18    3.74    0.76
  -3  -2 -18    2.24    0.80
   3   3 -18    0.90    0.46
  -3  -3 -18    0.10    0.60
   3   3 -18    0.63    0.53
   3   4 -18    0.58    0.58
  -3  -4 -18    0.41    0.68
  -3  -5 -18   -0.73    0.59
   3   5 -18   -0.48    0.48
  -3   4 -19    0.20    0.57
   3  -4 -19   -0.34    0.57
  -3   4 -19   -0.20    0.37
  -3   3 -19   -0.04    0.38
  -3   3 -19   -0.14    0.45
   3  -3 -19    0.86    0.72
  -3   2 -19    0.89    0.63
  -3   2 -19    1.27    0.56
   3  -2 -19    0.83    0.72
   3  -1 -19    1.25    0.49
  -3   1 -19    0.88    0.52
   3  -1 -19    1.72    0.70
  -3   1 -19    0.85    0.49
   3   0 -19   -0.41    0.32
   3   0 -19   -0.31    0.40
  -3   0 -19   -0.33    0.40
  -3   0 -19   -0.34    0.28
   3   1 -19    1.37    0.54
  -3  -1 -19    1.01    0.61
  -3  -1 -19    0.98    0.40
   3   1 -19    0.35    0.49
  -3  -2 -19    0.92    0.63
   3   2 -19    0.78    0.49
   3   2 -19    0.54    0.57
  -3  -3 -19    0.56    0.58
   3   3 -19    0.18    0.52
   3   3 -19   -0.03    0.39
   3   4 -19    0.16    0.50
  -3  -4 -19   -0.15    0.56
  -3   4 -20   -0.26    0.57
  -3   4 -20    0.33    0.46
   3  -4 -20    0.93    0.83
  -3   3 -20    0.06    0.43
   3  -3 -20    0.24    0.55
  -3   3 -20    0.16    0.56
  -3   2 -20    0.78    0.50
  -3   2 -20    0.31    0.54
   3  -2 -20    1.43    0.76
   3  -1 -20    0.55    0.43
  -3   1 -20    0.22    0.43
  -3   1 -20    0.48    0.50
   3  -1 -20    0.49    0.56
   3   0 -20   -0.12    0.40
   3   0 -20   -0.30    0.37
  -3   0 -20   -0.21    0.42
  -3   0 -20   -0.22    0.32
  -3  -1 -20    0.41    0.35
  -3  -1 -20    0.87    0.61
   3   1 -20    0.42    0.52
   3   1 -20    0.56    0.51
  -3  -2 -20    0.79    0.60
   3   2 -20    1.63    0.67
   3   2 -20    0.66    0.46
  -3  -3 -20   -0.47    0.43
   3   3 -20    0.13    0.42
   3   3 -20   -0.03    0.48
   3   4 -20   -0.10    0.56
  -3  -4 -20    0.97    0.75
  -3   4 -21    0.65    0.53
  -3   3 -21   -0.54    0.47
  -3   3 -21    0.23    0.47
   3  -3 -21    0.69    0.61
  -3   2 -21    0.62    0.55
   3  -2 -21    0.39    0.61
  -3   2 -21   -0.27    0.42
   3  -1 -21    0.42    0.39
  -3   1 -21    0.18    0.47
  -3   1 -21    0.03    0.40
   3  -1 -21    0.92    0.65
  -3   0 -21    0.30    0.47
   3   0 -21   -0.09    0.40
  -3   0 -21   -0.28    0.33
   3   0 -21   -0.71    0.28
  -3  -1 -21    0.00    0.33
   3   1 -21   -0.17    0.39
  -3  -1 -21   -0.07    0.39
   3   1 -21   -0.08    0.45
   3   2 -21    0.50    0.50
   3   2 -21   -0.99    0.38
  -3  -2 -21    0.25    0.56
  -3  -3 -21    0.03    0.44
   3   3 -21    0.72    0.64
  -3  -4 -21   -0.08    0.63
  -3   3 -22    0.96    0.55
  -3   3 -22    0.38    0.52
   3  -3 -22    0.57    0.71
  -3   2 -22   -0.46    0.39
   3  -2 -22   -0.11    0.60
  -3   2 -22   -0.51    0.43
  -3   1 -22   -0.37    0.39
   3  -1 -22    0.82    0.64
   3  -1 -22   -0.24    0.35
  -3   1 -22    0.00    0.45
   3   0 -22   -0.53    0.31
  -3   0 -22    0.21    0.51
   3   0 -22    0.39    0.52
  -3   0 -22   -0.17    0.39
   3   1 -22    0.07    0.51
  -3  -1 -22   -0.61    0.39
   3   1 -22    1.09    0.59
   3   2 -22   -0.16    0.40
  -3  -2 -22   -0.22    0.48
   3   2 -22    0.82    0.63
   3   3 -22    0.50    0.64
  -3  -3 -22   -0.35    0.49
  -3   2 -23    1.09    0.63
  -3   2 -23    0.77    0.68
   3  -2 -23    0.78    0.74
   3  -1 -23   -0.06    0.55
   3  -1 -23   -0.30    0.38
  -3   1 -23    0.54    0.57
  -3   1 -23    0.20    0.50
  -3   0 -23   -0.47    0.42
   3   0 -23    0.59    0.56
  -3   0 -23   -0.19    0.38
   3   0 -23   -0.56    0.31
   3   1 -23   -0.11    0.44
  -3  -1 -23    0.20    0.55
   3   1 -23    0.32    0.53
  -3  -2 -23    0.24    0.59
   3   2 -23    0.56    0.54
   3   2 -23    0.69    0.67
   3  -2 -24    1.56    0.86
  -3   2 -24    0.65    0.56
  -3   2 -24    0.48    0.60
  -3   1 -24    0.56    0.52
  -3   1 -24    0.59    0.61
   3  -1 -24   -0.04    0.57
  -3   0 -24   -0.23    0.47
   3   0 -24    0.28    0.50
   3   0 -24   -0.52    0.48
  -3   0 -24   -0.34    0.41
   3   1 -24   -0.43    0.46
   3   1 -24   -0.54    0.43
  -3  -1 -24   -0.04    0.51
  -3  -2 -24    0.77    0.68
   3   2 -24    0.76    0.62
   3   2 -24    0.30    0.62
   3   0 -25   -0.21    0.50
   3   0 -25    0.11    0.60
  -3   0 -25    0.51    0.54
  -3   0 -25    0.72    0.66
  -4   7   0    0.25    0.50
  -4   0   0   83.27    5.07
   4   0   0   85.07    5.08
  -4  -1   0   11.93    0.86
  -4  -1   0   12.45    0.81
   4   1   0   12.38    0.79
   4   1   0   12.01    0.87
  -4  -2   0    1.20    0.27
   4   2   0    1.75    0.32
   4   2   0    2.21    0.30
   4   3   0    2.51    0.44
   4   4   0    1.56    0.41
   4   5   0    0.67    0.40
   4   6   0   -0.18    0.41
  -4   7  -1    0.62    0.58
  -4   7   1    0.05    0.44
  -4   0  -1    4.47    0.44
   4   0   1    3.54    0.41
  -4  -1  -1    4.43    0.42
   4   1  -1    4.15    0.31
   4   1  -1    4.18    0.45
  -4  -1  -1    5.17    0.44
   4   1   1    4.91    0.38
   4   1   1    4.48    0.43
  -4  -1   1    4.19    0.32
   4   2  -1   22.74    1.61
   4   2  -1   24.04    1.51
  -4  -2  -1   22.75    1.59
   4   2   1   24.32    1.56
   4   3  -1    4.29    0.60
   4   3   1    4.45    0.58
   4   4  -1    5.55    0.77
   4   4   1    3.55    0.60
   4   5  -1    0.39    0.37
   4   5   1    0.26    0.32
   4   6  -1   -0.03    0.42
   4   6   1    0.05    0.38
   4   7  -1   -0.86    0.39
  -4   7  -2    0.43    0.58
  -4   7   2    0.89    0.53
  -4   1  -2   19.92    1.43
   4   0  -2    5.22    0.59
  -4   0  -2    8.04    0.58
   4   0   2    7.37    0.58
  -4  -1  -2   19.00    1.17
   4   1  -2   17.49    1.25
  -4  -1  -2   17.91    1.21
  -4  -2  -2    7.71    0.62
   4   2  -2    7.92    0.58
  -4  -2  -2    7.79    0.78
   4   2  -2    8.15    0.79
   4   2   2    8.09    0.62
   4   3  -2    3.86    0.61
  -4  -3  -2    3.76    0.64
   4   3   2    3.66    0.49
   4   4  -2   14.58    1.42
   4   4   2   12.09    1.18
   4   5  -2    0.67    0.41
   4   5   2    0.57    0.38
   4   6  -2    0.28    0.43
   4   6   2   -0.35    0.39
   4   7  -2    0.24    0.54
  -4   7  -3   -0.07    0.49
  -4   7  -3    0.36    0.65
  -4   6  -3    1.01    0.68
  -4   6  -3    0.40    0.53
  -4   2  -3   -0.25    0.17
  -4   1  -3    3.07    0.44
  -4   0  -3   24.66    1.59
   4   0  -3   23.53    1.62
  -4   0   3   25.11    1.60
   4   1  -3    3.69    0.46
  -4  -1  -3    4.38    0.48
  -4  -1  -3    3.93    0.36
   4   2  -3    0.27    0.23
   4   2  -3    0.33    0.13
  -4  -2  -3    0.12    0.11
  -4  -2  -3    0.22    0.22
   4   2   3    0.63    0.16
   4   3  -3   22.11    1.72
  -4  -3  -3   24.43    1.79
   4   3   3   22.98    1.54
   4   4  -3    5.14    0.80
   4   4   3    5.70    0.67
   4   5  -3    0.90    0.46
   4   5   3    0.26    0.30
   4   6  -3    0.14    0.46
   4   6   3    0.08    0.40
   4   7  -3   -0.30    0.45
  -4   7  -4    1.03    0.73
  -4   7  -4   -0.04    0.50
  -4   6  -4    1.66    0.73
  -4   6  -4    0.73    0.65
  -4   5  -4    1.43    0.60
  -4   4  -4    1.08    0.52
  -4   3  -4    1.85    0.54
  -4   2  -4    7.03    0.85
  -4   1  -4   18.28    1.33
   4   0  -4    3.44    0.50
  -4   0  -4    3.27    0.40
   4   0  -4    2.41    0.43
  -4   0   4    2.84    0.43
  -4  -1  -4   17.62    1.22
   4   1  -4   17.30    1.07
   4   1  -4   16.75    1.25
   4   2  -4    6.49    0.45
  -4  -2  -4    6.47    0.77
   4   2  -4    5.37    0.71
   4   3  -4    1.77    0.33
   4   3  -4    2.22    0.49
   4   3   4    1.88    0.29
  -4  -4  -4    0.66    0.39
   4   4  -4    0.17    0.31
   4   4   4    1.00    0.29
   4   5  -4    1.15    0.58
   4   5   4    2.10    0.46
   4   6  -4    1.25    0.62
   4   7  -4   -0.39    0.48
  -4   7  -5    0.35    0.68
  -4   7  -5    1.08    0.65
  -4   6  -5    3.13    0.87
  -4   6  -5    1.63    0.68
  -4   5  -5    0.66    0.57
  -4   4  -5    2.05    0.61
  -4   3  -5    0.64    0.36
  -4   2  -5   15.98    1.29
   4  -1  -5    4.28    0.61
  -4   1  -5    3.42    0.49
   4   0  -5    0.50    0.21
   4   0  -5    0.55    0.24
  -4   0  -5    0.28    0.17
  -4  -1  -5    6.09    0.64
   4   1  -5    4.30    0.39
   4   1  -5    3.84    0.53
  -4  -1   5    4.15    0.34
   4   2  -5   16.24    1.30
  -4  -2  -5   15.60    1.27
   4   2  -5   16.51    1.02
   4   3  -5    0.83    0.23
  -4  -3  -5    0.87    0.39
   4   3  -5    0.65    0.35
   4   3   5    0.83    0.18
   4   4  -5    1.73    0.55
   4   4  -5    1.65    0.40
  -4  -4  -5    2.37    0.64
   4   4   5    1.51    0.31
   4   5  -5    0.67    0.46
   4   5  -5    0.97    0.40
   4   5   5    0.75    0.34
   4   6  -5    1.75    0.71
   4   7  -5   -0.09    0.49
  -4   7  -6   -0.06    0.58
  -4   7  -6    0.28    0.58
  -4   6  -6    0.78    0.60
  -4   6  -6    1.02    0.60
  -4   5  -6   -0.26    0.36
  -4   4  -6    3.07    0.67
  -4   3  -6    0.73    0.37
  -4   2  -6   13.82    1.16
   4  -1  -6    9.37    0.97
  -4   1  -6    5.82    0.69
   4   0  -6   14.75    1.11
  -4   0  -6   13.76    1.07
   4   0  -6   16.14    1.12
  -4  -1  -6    8.09    0.81
   4   1  -6    6.25    0.73
   4   1  -6    6.70    0.52
  -4  -1   6    5.94    0.49
   4   2  -6   16.25    1.29
   4   2  -6   15.02    0.98
  -4  -2  -6   14.88    1.27
   4   3  -6    0.70    0.37
   4   3  -6    0.85    0.21
  -4  -3  -6    0.21    0.32
   4   4  -6    1.95    0.62
  -4  -4  -6    2.06    0.63
   4   4  -6    2.98    0.46
   4   4   6    2.69    0.34
   4   5  -6    0.67    0.47
   4   5  -6   -0.10    0.29
   4   5   6    0.14    0.26
   4   6  -6    1.27    0.71
   4   7  -6   -0.76    0.44
  -4   7  -7    1.90    0.79
  -4   6  -7    0.13    0.51
  -4   6  -7    0.33    0.56
  -4   5  -7    1.44    0.60
  -4   4  -7    4.33    0.78
  -4   3  -7    9.26    1.08
   4  -2  -7    0.41    0.37
  -4   2  -7    0.65    0.30
   4  -1  -7    2.83    0.56
  -4   1  -7    4.14    0.52
   4   0  -7   12.69    0.99
   4   0  -7   13.70    1.01
  -4   0  -7   11.20    0.96
  -4  -1  -7    4.06    0.58
   4   1  -7    3.91    0.45
   4   1  -7    5.19    0.65
  -4  -1   7    4.08    0.44
  -4  -2  -7    0.81    0.34
   4   2  -7    0.77    0.18
   4   2  -7    0.67    0.32
  -4  -2   7    0.70    0.20
   4   3  -7    9.61    1.12
   4   3  -7    9.78    0.71
  -4  -3  -7    8.45    1.17
   4   4  -7    8.09    1.13
  -4  -4  -7    5.38    0.99
   4   4  -7    4.52    0.58
   4   5  -7    1.72    0.46
   4   5  -7    1.11    0.55
   4   6  -7    0.22    0.56
  -4   6  -8    0.53    0.59
  -4   6  -8    0.45    0.49
  -4   5  -8    0.52    0.54
  -4   5  -8    0.25    0.41
  -4   4  -8    0.36    0.40
  -4   3  -8    1.64    0.48
  -4   2  -8    3.84    0.60
   4  -2  -8    3.57    0.73
   4  -1  -8    0.15    0.28
  -4   1  -8    0.09    0.16
   4  -1  -8    0.51    0.26
   4   0  -8   32.98    2.23
   4   0  -8   32.59    2.23
  -4   0  -8   34.26    2.24
  -4  -1  -8    0.21    0.23
   4   1  -8    0.03    0.17
   4   1  -8    0.67    0.29
  -4  -1  -8    0.30    0.14
   4   2  -8    4.52    0.48
  -4  -2  -8    4.95    0.77
   4   2  -8    5.26    0.79
  -4  -2   8    5.28    0.55
   4   3  -8    1.98    0.28
  -4  -3  -8    1.37    0.48
   4   3  -8    1.32    0.46
   4   4  -8    0.57    0.42
  -4  -4  -8    1.26    0.59
   4   4  -8    1.07    0.28
  -4  -5  -8    1.28    0.65
   4   5  -8    0.33    0.30
   4   5  -8    0.36    0.47
   4   6  -8   -0.67    0.40
  -4   6  -9   -0.27    0.46
  -4   6  -9    0.26    0.48
  -4   5  -9    0.43    0.54
  -4   5  -9    0.51    0.44
  -4   4  -9   -0.01    0.30
   4  -3  -9    1.10    0.52
  -4   3  -9    1.04    0.39
  -4   2  -9    3.17    0.53
   4  -2  -9    2.52    0.63
  -4   1  -9    4.57    0.63
   4  -1  -9    4.58    0.77
   4  -1  -9    4.78    0.63
  -4   0  -9    9.52    1.02
   4   0  -9   11.19    1.07
   4   0  -9   12.02    1.11
  -4  -1  -9    3.13    0.58
  -4  -1  -9    4.85    0.51
   4   1  -9    5.35    0.59
   4   1  -9    4.03    0.66
   4   2  -9    3.51    0.42
  -4  -2  -9    1.79    0.55
   4   2  -9    4.04    0.70
   4   3  -9    0.46    0.33
   4   3  -9    0.36    0.19
  -4  -3  -9    0.80    0.36
   4   4  -9    0.42    0.23
  -4  -4  -9    0.03    0.40
   4   4  -9    0.05    0.34
  -4  -5  -9   -0.42    0.44
   4   5  -9    0.15    0.42
   4   6  -9    0.21    0.57
  -4   6 -10    0.10    0.47
  -4   6 -10    0.09    0.49
  -4   5 -10    0.16    0.50
  -4   5 -10    0.62    0.50
  -4   4 -10    0.85    0.44
  -4   4 -10    1.03    0.59
   4  -3 -10    0.40    0.44
  -4   3 -10   -0.06    0.27
   4  -2 -10    2.54    0.66
  -4   2 -10    3.52    0.57
   4  -1 -10   24.14    1.93
   4  -1 -10   24.08    1.78
  -4   1 -10   26.81    1.82
   4   0 -10   19.09    1.43
   4   0 -10   18.71    1.42
  -4   0 -10   16.46    1.37
  -4   0 -10   17.97    1.41
  -4  -1 -10   23.34    1.72
  -4  -1 -10   22.62    1.51
   4   1 -10   22.41    1.71
   4   1 -10   20.70    1.56
   4   2 -10    4.15    0.51
   4   2 -10    4.24    0.75
  -4  -2 -10    4.27    0.78
   4   3 -10    0.00    0.18
   4   3 -10    0.19    0.39
  -4  -3 -10   -0.01    0.38
  -4  -4 -10    1.38    0.66
   4   4 -10    1.19    0.30
   4   4 -10    0.87    0.49
   4   5 -10   -0.16    0.45
  -4  -5 -10    0.41    0.61
   4   6 -10    0.34    0.55
  -4   6 -11   -0.10    0.55
  -4   6 -11   -0.01    0.42
  -4   5 -11    1.00    0.51
  -4   5 -11    0.54    0.61
  -4   4 -11    0.29    0.47
  -4   4 -11    0.00    0.32
  -4   3 -11    0.62    0.47
   4  -3 -11    1.97    0.66
  -4   3 -11    0.58    0.33
   4  -2 -11    0.68    0.42
  -4   2 -11    1.09    0.36
   4  -1 -11   17.58    1.39
  -4   1 -11   19.31    1.56
  -4   1 -11   17.63    1.42
   4  -1 -11   18.62    1.80
   4   0 -11    1.18    0.37
  -4   0 -11    0.47    0.26
  -4   0 -11    0.97    0.34
   4   0 -11    0.65    0.32
   4   1 -11   17.09    1.32
   4   1 -11   20.77    1.50
  -4  -1 -11   16.70    1.44
  -4  -1 -11   16.06    1.23
   4   2 -11    0.46    0.35
  -4  -2 -11    1.35    0.49
   4   2 -11    1.66    0.34
  -4  -3 -11    0.99    0.52
   4   3 -11    1.55    0.33
   4   3 -11    0.92    0.44
   4   4 -11    0.42    0.44
   4   4 -11    0.46    0.26
  -4  -4 -11    0.56    0.63
  -4  -5 -11    1.42    0.72
   4   5 -11    1.14    0.64
   4   6 -11   -0.20    0.49
  -4   6 -12    0.18    0.51
  -4   6 -12    0.28    0.53
  -4   5 -12    4.24    1.13
  -4   4 -12    1.14    0.68
  -4   4 -12    0.69    0.41
  -4   3 -12   13.57    1.63
   4  -3 -12   16.39    1.93
  -4   3 -12   13.13    1.35
  -4   2 -12    3.90    0.62
   4  -2 -12    4.18    0.88
  -4   2 -12    2.77    0.66
  -4   1 -12    0.52    0.35
   4  -1 -12    0.09    0.24
   4  -1 -12    0.15    0.35
  -4   1 -12    0.82    0.35
   4   0 -12    5.12    0.73
  -4   0 -12    5.74    0.79
   4   0 -12    6.52    0.87
  -4   0 -12    3.87    0.65
   4   1 -12    0.79    0.36
   4   1 -12    0.35    0.27
  -4  -1 -12   -0.10    0.22
  -4  -1 -12    0.46    0.22
  -4  -2 -12    2.62    0.67
  -4  -2 -12    3.89    0.37
   4   2 -12    4.50    0.79
   4   2 -12    3.68    0.55
   4   3 -12   13.40    1.07
  -4  -3 -12   14.02    1.65
   4   3 -12   14.67    1.67
   4   4 -12    1.17    0.35
  -4  -4 -12    1.88    0.72
   4   4 -12    0.54    0.55
  -4  -5 -12    1.93    0.79
   4   5 -12    2.02    0.77
   4   6 -12    0.37    0.60
  -4   6 -13    0.65    0.59
  -4   5 -13   -0.20    0.35
  -4   5 -13    0.39    0.52
  -4   4 -13    7.73    1.06
  -4   4 -13    9.80    1.51
  -4   3 -13   11.39    1.24
   4  -3 -13    9.82    1.56
  -4   3 -13   13.35    1.60
  -4   2 -13    2.25    0.67
   4  -2 -13    4.17    0.88
  -4   2 -13    3.23    0.60
   4  -1 -13    5.21    0.93
  -4   1 -13    5.38    0.80
  -4   1 -13    6.33    0.92
   4  -1 -13    6.14    0.80
   4   0 -13    4.20    0.72
  -4   0 -13    4.15    0.71
  -4   0 -13    3.52    0.61
   4   0 -13    4.32    0.68
  -4  -1 -13    4.68    0.83
   4   1 -13    5.04    0.74
   4   1 -13    5.31    0.82
  -4  -1 -13    5.67    0.66
   4   2 -13    3.92    0.58
   4   2 -13    5.19    0.84
  -4  -2 -13    3.49    0.39
  -4  -2 -13    3.10    0.73
   4   3 -13   10.83    1.43
  -4  -3 -13   11.08    1.54
   4   3 -13   11.19    1.06
   4   4 -13    8.23    1.30
   4   4 -13    9.62    0.93
  -4  -4 -13    8.34    1.46
   4   5 -13   -0.30    0.49
  -4  -5 -13    0.29    0.62
   4   6 -13   -0.50    0.49
  -4   6 -14    1.21    0.79
  -4   5 -14   -0.47    0.32
  -4   5 -14   -0.36    0.48
  -4   4 -14    1.24    0.60
  -4   4 -14    0.94    0.47
   4  -4 -14    2.43    0.91
   4  -3 -14    8.44    1.41
  -4   3 -14    6.61    0.92
  -4   3 -14    7.45    1.29
  -4   2 -14    0.41    0.39
  -4   2 -14    1.16    0.45
   4  -2 -14    1.31    0.57
  -4   1 -14    0.48    0.33
   4  -1 -14    0.04    0.26
   4  -1 -14    0.77    0.43
  -4   1 -14   -0.19    0.25
   4   0 -14   -0.04    0.32
  -4   0 -14    0.22    0.34
   4   0 -14    0.12    0.29
  -4   0 -14   -0.12    0.24
  -4  -1 -14    1.19    0.45
   4   1 -14    0.43    0.37
  -4  -1 -14   -0.13    0.18
   4   1 -14    0.64    0.34
  -4  -2 -14    0.94    0.51
   4   2 -14    0.42    0.40
  -4  -2 -14    0.70    0.22
   4   2 -14    0.78    0.35
  -4  -3 -14    6.25    1.17
   4   3 -14    6.97    0.79
   4   3 -14    4.07    0.90
   4   4 -14    1.89    0.70
  -4  -4 -14    2.51    0.86
  -4  -5 -14   -0.30    0.52
   4   5 -14   -0.59    0.44
   4   6 -14   -0.22    0.57
  -4   5 -15    0.51    0.57
  -4   5 -15    0.01    0.42
  -4   4 -15    0.00    0.50
   4  -4 -15    0.37    0.64
  -4   4 -15    0.87    0.43
  -4   3 -15    0.84    0.57
   4  -3 -15    1.28    0.68
  -4   3 -15    0.37    0.38
  -4   2 -15    1.02    0.48
  -4   2 -15    1.13    0.54
   4  -2 -15    1.65    0.68
  -4   1 -15    3.10    0.64
   4  -1 -15    2.15    0.52
   4  -1 -15    4.20    0.88
  -4   1 -15    3.62    0.74
   4   0 -15    1.25    0.53
  -4   0 -15    1.77    0.55
  -4   0 -15    1.35    0.44
   4   0 -15    1.28    0.43
   4   1 -15    3.26    0.69
  -4  -1 -15    2.08    0.62
  -4  -1 -15    2.15    0.45
   4   1 -15    4.20    0.73
   4   2 -15    1.90    0.49
  -4  -2 -15    1.08    0.28
  -4  -2 -15    1.16    0.56
   4   2 -15    1.60    0.60
   4   3 -15    0.16    0.34
   4   3 -15    0.27    0.49
  -4  -3 -15   -0.04    0.42
  -4  -4 -15    0.31    0.60
   4   4 -15    0.82    0.62
   4   5 -15   -0.55    0.41
  -4  -5 -15    0.76    0.70
  -4   5 -16    0.03    0.42
  -4   5 -16   -0.10    0.50
  -4   4 -16    1.33    0.69
  -4   4 -16    0.83    0.45
   4  -4 -16    2.28    0.91
  -4   3 -16    3.12    0.67
  -4   3 -16    1.61    0.64
   4  -3 -16    0.72    0.60
  -4   2 -16    2.72    0.72
  -4   2 -16    3.26    0.71
   4  -2 -16    1.84    0.74
   4  -1 -16    2.24    0.67
  -4   1 -16    1.58    0.55
   4  -1 -16    3.45    0.63
  -4   1 -16    2.68    0.65
  -4   0 -16    3.32    0.72
   4   0 -16    2.89    0.62
  -4   0 -16    3.69    0.69
   4   0 -16    3.83    0.81
   4   1 -16    3.16    0.67
   4   1 -16    3.05    0.72
  -4  -1 -16    2.06    0.48
  -4  -1 -16    3.88    0.81
   4   2 -16    2.72    0.60
  -4  -2 -16    2.20    0.70
  -4  -2 -16    2.19    0.39
   4   2 -16    1.97    0.73
  -4  -3 -16    1.86    0.75
   4   3 -16    3.70    0.87
   4   3 -16    2.65    0.56
   4   4 -16    1.34    0.68
  -4  -4 -16    0.67    0.70
   4   5 -16   -0.56    0.52
  -4  -5 -16    0.28    0.60
  -4   5 -17    1.17    0.71
  -4   5 -17    0.36    0.45
   4  -4 -17    0.26    0.58
  -4   4 -17   -0.19    0.36
  -4   4 -17    0.15    0.51
  -4   3 -17    5.30    1.14
  -4   3 -17    3.35    0.74
   4  -3 -17    4.44    1.14
  -4   2 -17    8.45    1.12
  -4   2 -17    5.85    1.08
   4  -2 -17    6.85    1.26
   4  -1 -17    1.18    0.62
  -4   1 -17    4.44    0.86
  -4   1 -17    4.32    0.83
   4  -1 -17    2.90    0.63
   4   0 -17    0.57    0.40
  -4   0 -17    1.05    0.46
  -4   0 -17    1.04    0.53
   4   0 -17    1.28    0.55
  -4  -1 -17    3.26    0.79
   4   1 -17    2.58    0.67
   4   1 -17    2.53    0.70
  -4  -1 -17    3.34    0.58
   4   2 -17    6.13    1.11
  -4  -2 -17    4.98    1.05
   4   2 -17    7.44    1.01
  -4  -3 -17    4.31    1.05
   4   3 -17    3.90    0.69
   4   3 -17    1.93    0.73
   4   4 -17    0.09    0.56
  -4  -4 -17   -0.50    0.45
   4   5 -17    0.05    0.62
  -4  -5 -17    0.28    0.58
  -4   5 -18   -0.14    0.57
  -4   4 -18    1.44    0.67
   4  -4 -18    0.22    0.60
  -4   4 -18    0.26    0.42
  -4   3 -18    0.25    0.53
   4  -3 -18   -0.07    0.50
  -4   3 -18    0.32    0.44
  -4   2 -18    1.51    0.68
  -4   2 -18    1.43    0.58
   4  -2 -18    1.19    0.67
  -4   1 -18    3.80    0.80
  -4   1 -18    3.33    0.77
   4  -1 -18    3.13    0.66
   4  -1 -18    5.14    1.03
  -4   0 -18    3.53    0.71
   4   0 -18    3.17    0.78
  -4   0 -18    2.43    0.72
   4   0 -18    3.72    0.75
   4   1 -18    3.12    0.74
  -4  -1 -18    3.08    0.79
  -4  -1 -18    3.03    0.59
   4   1 -18    2.90    0.71
   4   2 -18    0.18    0.47
   4   2 -18    1.58    0.58
  -4  -2 -18    1.69    0.73
   4   3 -18    0.20    0.38
  -4  -3 -18   -0.57    0.33
   4   3 -18    0.99    0.58
  -4  -4 -18   -0.06    0.61
   4   4 -18   -0.12    0.46
  -4  -5 -18   -0.18    0.66
   4   5 -18   -0.73    0.42
   4  -4 -19    0.05    0.65
  -4   4 -19    1.18    0.68
  -4   4 -19   -0.13    0.39
  -4   3 -19    1.55    0.80
   4  -3 -19    1.13    0.74
  -4   3 -19    0.41    0.47
   4  -2 -19    0.56    0.55
  -4   2 -19    0.76    0.51
  -4   2 -19   -0.04    0.42
  -4   1 -19   -0.42    0.35
  -4   1 -19    0.31    0.44
   4  -1 -19    0.53    0.53
   4  -1 -19    0.51    0.40
  -4   0 -19    0.12    0.46
   4   0 -19    1.20    0.63
  -4   0 -19    0.65    0.45
   4   0 -19    0.59    0.43
  -4  -1 -19   -0.35    0.31
   4   1 -19   -0.67    0.32
   4   1 -19    0.69    0.49
  -4  -1 -19   -0.02    0.31
   4   2 -19    0.39    0.46
  -4  -2 -19    0.51    0.45
   4   2 -19    0.07    0.50
   4   3 -19    1.38    0.68
   4   3 -19    2.08    0.62
  -4  -3 -19    1.31    0.71
   4   4 -19    0.31    0.56
  -4  -4 -19    0.61    0.74
   4  -4 -20    0.19    0.69
  -4   4 -20   -0.54    0.40
  -4   4 -20    0.79    0.69
   4  -3 -20    1.19    0.79
  -4   3 -20    0.54    0.61
  -4   3 -20   -0.23    0.43
  -4   2 -20    1.70    0.63
   4  -2 -20    1.22    0.77
  -4   2 -20   -0.06    0.47
  -4   1 -20    2.12    0.66
  -4   1 -20    0.19    0.47
   4  -1 -20    0.87    0.51
   4  -1 -20    1.62    0.75
   4   0 -20    6.36    1.05
   4   0 -20    9.42    1.35
  -4   0 -20    6.74    1.03
  -4   0 -20    6.93    1.17
  -4  -1 -20    0.63    0.63
  -4  -1 -20    1.45    0.47
   4   1 -20    0.74    0.54
   4   1 -20    1.01    0.54
   4   2 -20    2.09    0.75
  -4  -2 -20    1.96    0.78
   4   2 -20    2.24    0.67
  -4  -3 -20    0.28    0.57
   4   3 -20   -0.43    0.44
  -4  -4 -20    0.12    0.58
   4   4 -20   -0.63    0.56
  -4   3 -21   -0.18    0.53
   4  -3 -21   -0.63    0.45
  -4   3 -21   -0.14    0.41
  -4   2 -21   -0.40    0.41
   4  -2 -21    1.16    0.71
  -4   2 -21   -0.22    0.48
   4  -1 -21    1.10    0.66
  -4   1 -21    1.11    0.55
   4  -1 -21    1.57    0.54
  -4   1 -21    0.83    0.59
   4   0 -21    1.96    0.72
  -4   0 -21    1.17    0.63
  -4   0 -21    1.27    0.57
   4   0 -21    1.42    0.59
   4   1 -21    1.41    0.63
  -4  -1 -21    0.40    0.56
   4   1 -21    1.22    0.67
  -4  -1 -21    1.60    0.48
   4   2 -21   -0.42    0.44
   4   2 -21    0.00    0.45
  -4  -2 -21    0.08    0.47
  -4  -3 -21    0.28    0.58
   4   3 -21   -0.48    0.54
  -4   3 -22   -0.25    0.49
   4  -3 -22    2.06    0.95
  -4   3 -22    2.44    0.73
   4  -2 -22    0.33    0.65
  -4   2 -22    1.35    0.67
  -4   2 -22    1.67    0.67
   4  -1 -22    1.20    0.52
  -4   1 -22   -0.13    0.45
   4  -1 -22    0.31    0.54
  -4   1 -22   -0.29    0.39
   4   0 -22   -0.48    0.35
  -4   0 -22   -0.16    0.36
   4   0 -22    1.15    0.66
  -4   0 -22    0.60    0.56
   4   1 -22    0.32    0.48
   4   1 -22    0.66    0.52
  -4  -1 -22   -0.01    0.49
   4   2 -22   -0.57    0.47
  -4  -2 -22    0.75    0.59
   4   2 -22    0.62    0.49
  -4  -3 -22    1.50    0.75
   4   3 -22    0.18    0.61
   4  -2 -23    0.36    0.66
  -4   2 -23    0.62    0.55
  -4   2 -23    0.11    0.57
  -4   1 -23    0.32    0.55
   4  -1 -23    0.98    0.74
   4  -1 -23    0.06    0.39
  -4   1 -23    0.01    0.45
   4   0 -23    0.02    0.47
  -4   0 -23    0.48    0.57
   4   0 -23    1.31    0.70
  -4   0 -23   -0.42    0.42
  -4  -1 -23    0.88    0.70
   4   1 -23    0.66    0.55
   4   1 -23   -0.59    0.41
   4   2 -23    0.61    0.59
   4   2 -23    0.41    0.52
  -4  -2 -23    0.60    0.68
   4  -2 -24    0.15    0.73
  -4   2 -24    0.21    0.52
   4  -1 -24    0.49    0.61
  -4   1 -24   -0.53    0.42
  -4   1 -24   -0.07    0.43
   4   0 -24    0.02    0.56
  -4   0 -24   -0.44    0.43
  -4   0 -24    0.48    0.66
   4   0 -24    0.52    0.52
   4   1 -24   -0.16    0.50
  -4  -1 -24    0.02    0.51
   4   1 -24    0.46    0.53
  -4  -2 -24    0.30    0.62
   4   0 -25    1.07    0.75
  -4   0 -25    0.20    0.61
  -5   7   0    0.91    0.55
   5   0   0    0.04    0.15
  -5   0   0   -0.02    0.13
   5   1   0  162.52    9.69
  -5  -1   0  163.02    9.59
   5   1   0  161.67    9.59
   5   2   0   10.25    0.84
  -5  -2   0   10.73    0.80
   5   2   0   10.16    0.75
   5   3   0    4.19    0.58
   5   4   0    0.28    0.27
   5   5   0    0.89    0.41
   5   6   0   -0.51    0.35
  -5   7  -1   -0.04    0.45
  -5   7   1   -0.10    0.41
  -5   1  -1  144.76    8.78
  -5   0  -1    0.06    0.11
   5   0   1   -0.06    0.12
  -5  -1  -1  143.22    8.52
  -5  -1  -1  145.23    8.56
   5   1  -1  145.54    8.60
   5   1  -1  142.22    8.47
   5   1   1  142.82    8.51
  -5  -1   1  144.98    8.46
   5   1   1  140.30    8.57
   5   2  -1    2.66    0.30
  -5  -2  -1    2.51    0.39
   5   2  -1    2.31    0.40
   5   2   1    2.22    0.33
  -5  -2   1    2.04    0.31
  -5  -3  -1    5.66    0.77
   5   3  -1    7.59    0.80
   5   3   1    6.72    0.72
   5   4  -1    3.81    0.63
   5   4   1    3.13    0.55
   5   5  -1    3.35    0.67
   5   5   1    1.86    0.54
   5   6  -1    0.32    0.40
   5   6   1    0.30    0.46
   5   7  -1    0.01    0.49
  -5   7  -2    0.27    0.50
  -5   7  -2    0.96    0.73
  -5   7   2   -0.01    0.44
  -5   1  -2  118.87    7.26
  -5   0  -2    0.03    0.13
   5   1  -2  119.77    7.06
  -5  -1  -2  115.77    6.99
  -5  -1  -2  116.15    6.99
  -5  -1   2  116.49    6.88
   5   2  -2    0.48    0.25
   5   2  -2    0.20    0.11
  -5  -2  -2    0.30    0.18
  -5  -2  -2    0.12    0.20
   5   2   2    0.11    0.16
   5   3  -2   16.11    1.32
  -5  -3  -2   16.11    1.34
   5   3   2   17.62    1.23
   5   4  -2    4.66    0.75
   5   4   2    5.41    0.69
   5   5  -2    2.63    0.65
   5   5   2    2.60    0.57
   5   6  -2   -0.01    0.41
   5   6   2   -0.23    0.39
   5   7  -2    0.04    0.46
  -5   7  -3    0.48    0.57
  -5   7  -3    1.93    0.82
  -5   6  -3    0.45    0.57
  -5   3  -3    6.78    1.00
  -5   2  -3    1.83    0.47
  -5   1  -3   27.48    1.91
  -5   0  -3   -0.22    0.13
   5   0  -3   -0.58    0.29
  -5  -1  -3   28.32    1.85
   5   1  -3   28.83    1.90
  -5  -2  -3    2.45    0.31
  -5  -2  -3    2.23    0.43
   5   2  -3    2.56    0.46
   5   2   3    2.11    0.29
   5   3  -3    7.68    0.91
   5   3  -3    8.31    0.66
  -5  -3  -3    7.14    0.91
   5   3   3    8.47    0.75
   5   4  -3   10.81    1.17
  -5  -4  -3    7.24    1.05
   5   4   3    7.43    0.81
   5   5  -3    1.76    0.60
   5   5   3   -0.01    0.31
   5   6  -3   -0.38    0.39
   5   7  -3   -0.57    0.50
  -5   7  -4    0.32    0.55
  -5   7  -4    0.44    0.71
  -5   6  -4    1.57    0.73
  -5   5  -4    0.02    0.42
  -5   4  -4    6.01    1.03
  -5   3  -4    4.50    0.78
  -5   2  -4    0.79    0.35
  -5   1  -4    2.21    0.42
  -5   0  -4    0.08    0.14
   5   0  -4   -0.32    0.21
  -5   0   4    0.05    0.17
  -5  -1  -4    2.39    0.38
   5   1  -4    1.79    0.35
  -5  -2  -4    1.06    0.32
   5   2  -4    0.66    0.26
  -5  -2  -4    0.93    0.17
   5   3  -4    3.54    0.63
   5   3  -4    3.54    0.41
   5   3  -4    4.04    0.45
  -5  -3  -4    4.64    0.73
   5   3   4    3.95    0.43
   5   4  -4    5.85    0.90
  -5  -4  -4    6.75    1.02
   5   4   4    6.51    0.68
   5   5  -4    0.49    0.46
   5   5   4    0.29    0.30
   5   6  -4    1.92    0.69
   5   7  -4    0.94    0.63
  -5   7  -5    1.07    0.71
  -5   7  -5    0.38    0.71
  -5   6  -5    0.90    0.59
  -5   5  -5    4.88    1.00
  -5   4  -5    2.10    0.63
  -5   3  -5    0.27    0.30
  -5   2  -5    1.14    0.38
  -5   1  -5    6.21    0.70
   5   0  -5   -0.09    0.17
  -5   0  -5    0.11    0.14
   5   0  -5    0.02    0.17
   5   1  -5    5.25    0.45
  -5  -1  -5    6.43    0.69
   5   1  -5    6.85    0.73
  -5  -1   5    5.65    0.42
  -5  -2  -5    0.52    0.29
   5   2  -5    1.26    0.36
  -5  -3  -5    0.25    0.30
   5   3  -5    0.67    0.34
   5   3  -5    0.25    0.14
   5   3  -5    0.73    0.20
   5   3   5    0.25    0.15
   5   4  -5    0.35    0.35
   5   4  -5    0.97    0.30
  -5  -4  -5    0.92    0.44
   5   4   5    1.71    0.31
   5   5  -5    4.26    0.86
   5   5  -5    5.11    0.75
   5   5   5    4.48    0.60
   5   6  -5   -0.19    0.41
   5   7  -5    1.40    0.72
  -5   7  -6    0.26    0.58
  -5   7  -6    0.29    0.62
  -5   6  -6    2.51    0.84
  -5   6  -6    1.56    0.75
  -5   5  -6    1.58    0.67
  -5   4  -6   -0.05    0.29
  -5   3  -6   -0.14    0.23
  -5   2  -6   24.30    1.81
   5  -1  -6    0.92    0.38
  -5   1  -6    0.76    0.27
   5   0  -6   -0.08    0.16
   5   0  -6    0.09    0.17
  -5   0  -6   -0.12    0.12
   5   1  -6    1.34    0.34
  -5  -1  -6    0.65    0.25
   5   1  -6    0.78    0.19
  -5  -1   6    0.93    0.17
   5   2  -6   22.92    1.41
   5   2  -6   22.93    1.75
  -5  -2  -6   23.88    1.72
   5   3  -6    0.15    0.16
   5   3  -6   -0.23    0.24
   5   3  -6   -0.01    0.10
  -5  -3  -6   -0.41    0.22
   5   4  -6   -0.14    0.29
   5   4  -6    0.12    0.20
  -5  -4  -6   -0.11    0.32
   5   4   6    0.07    0.16
   5   5  -6    1.30    0.58
   5   5  -6    1.28    0.41
   5   6  -6    2.88    0.84
   5   7  -6    0.89    0.65
  -5   6  -7    0.72    0.56
  -5   6  -7    1.18    0.65
  -5   5  -7    0.57    0.49
  -5   4  -7   -0.12    0.29
  -5   3  -7    1.86    0.51
  -5   2  -7   22.02    1.68
   5  -1  -7    1.26    0.40
  -5   1  -7    1.80    0.37
  -5   0  -7    0.20    0.19
   5   0  -7    0.02    0.20
   5   0  -7    0.03    0.21
   5   1  -7    0.71    0.29
  -5  -1  -7    1.10    0.34
   5   1  -7    1.24    0.26
  -5  -1   7    1.36    0.23
   5   2  -7   17.71    1.51
   5   2  -7   19.01    1.20
  -5  -2  -7   19.47    1.52
  -5  -2   7   18.96    1.23
  -5  -3  -7    2.00    0.54
   5   3  -7    0.40    0.33
   5   3  -7    0.79    0.17
   5   4  -7   -0.08    0.16
  -5  -4  -7   -0.30    0.31
   5   4  -7    0.16    0.35
   5   5  -7    1.14    0.55
   5   5  -7    0.34    0.30
  -5  -5  -7    1.71    0.71
   5   6  -7    0.20    0.52
  -5   6  -8    0.18    0.54
  -5   6  -8    0.28    0.49
  -5   5  -8    0.76    0.46
  -5   4  -8   -0.01    0.38
  -5   3  -8    1.37    0.44
  -5   2  -8    5.13    0.74
   5  -2  -8    5.22    0.90
   5  -1  -8    4.57    0.76
  -5   1  -8    4.48    0.62
   5   0  -8   -0.08    0.19
   5   0  -8   -0.03    0.20
  -5   0  -8    0.38    0.25
  -5  -1  -8    5.06    0.68
   5   1  -8    4.87    0.67
   5   1  -8    3.90    0.50
   5   2  -8    3.68    0.65
  -5  -2  -8    4.10    0.70
   5   2  -8    4.44    0.44
  -5  -2   8    4.54    0.47
   5   3  -8    1.83    0.55
   5   3  -8    1.70    0.24
  -5  -3  -8    1.71    0.54
  -5  -4  -8    1.38    0.56
   5   4  -8    1.36    0.53
  -5  -5  -8    1.60    0.74
   5   5  -8    1.66    0.71
   5   6  -8   -0.09    0.49
  -5   6  -9   -0.11    0.43
  -5   6  -9   -0.11    0.46
  -5   5  -9    1.07    0.55
  -5   5  -9    2.09    0.77
  -5   4  -9    2.22    0.61
  -5   3  -9   -0.01    0.28
  -5   2  -9    3.00    0.54
   5  -2  -9    2.43    0.67
   5  -1  -9   10.06    1.18
  -5   1  -9   11.01    1.06
   5  -1  -9   10.81    1.07
   5   0  -9   -0.03    0.23
   5   0  -9   -0.18    0.21
  -5   0  -9    0.27    0.22
   5   1  -9   10.71    1.11
   5   1  -9   10.60    0.96
  -5  -1  -9   10.37    1.09
  -5  -2  -9    2.51    0.58
   5   2  -9    3.47    0.41
   5   2  -9    3.64    0.67
  -5  -3  -9    0.42    0.37
   5   3  -9    0.62    0.20
   5   3  -9    0.83    0.40
   5   4  -9    2.08    0.32
  -5  -4  -9    2.69    0.80
   5   4  -9    3.16    0.76
  -5  -5  -9    1.22    0.65
   5   5  -9    0.55    0.56
   5   6  -9    0.20    0.53
  -5   6 -10    0.42    0.50
  -5   6 -10   -0.19    0.41
  -5   5 -10    1.45    0.59
  -5   5 -10    0.57    0.58
  -5   4 -10    0.39    0.39
  -5   3 -10   -0.25    0.24
  -5   2 -10    4.08    0.65
   5  -2 -10    5.25    0.94
   5  -1 -10    4.22    0.63
   5  -1 -10    4.85    0.78
  -5   1 -10    4.86    0.66
   5   0 -10   -0.13    0.24
  -5   0 -10   -0.04    0.22
   5   0 -10    0.30    0.27
   5   1 -10    4.51    0.70
  -5  -1 -10    4.57    0.71
   5   1 -10    4.90    0.62
  -5  -1 -10    4.50    0.53
  -5  -2 -10    3.07    0.67
   5   2 -10    5.71    0.56
   5   2 -10    4.05    0.72
  -5  -3 -10    0.22    0.37
   5   3 -10   -0.06    0.16
   5   3 -10   -0.26    0.24
  -5  -4 -10    0.30    0.49
   5   4 -10    0.32    0.44
   5   4 -10    0.31    0.22
  -5  -5 -10    0.19    0.53
   5   5 -10    0.82    0.57
   5   6 -10   -0.14    0.47
  -5   6 -11   -0.39    0.55
  -5   6 -11    0.56    0.48
  -5   5 -11    3.26    0.98
  -5   5 -11    3.04    0.74
  -5   4 -11   -0.43    0.44
  -5   4 -11   -0.18    0.33
   5  -3 -11    5.03    1.06
   5  -2 -11    1.52    0.60
  -5   2 -11    3.32    0.57
   5  -1 -11    4.44    0.79
  -5   1 -11    2.93    0.57
   5  -1 -11    3.61    0.59
   5   0 -11    0.02    0.21
   5   0 -11   -0.26    0.23
  -5   0 -11   -0.03    0.25
  -5  -1 -11    3.24    0.64
   5   1 -11    3.16    0.52
  -5  -1 -11    2.70    0.42
   5   1 -11    3.56    0.66
   5   2 -11    1.94    0.54
  -5  -2 -11    2.48    0.64
   5   2 -11    3.20    0.45
   5   3 -11    1.66    0.53
   5   3 -11    2.69    0.40
  -5  -3 -11    1.52    0.61
   5   4 -11   -0.04    0.21
  -5  -4 -11   -0.91    0.36
   5   4 -11    0.05    0.43
   5   5 -11    3.24    0.86
  -5  -5 -11    3.44    0.99
   5   6 -11    0.36    0.58
  -5   6 -12    0.92    0.62
  -5   6 -12    0.30    0.50
  -5   5 -12    2.95    0.95
  -5   5 -12    2.41    0.68
  -5   4 -12    2.77    0.67
  -5   4 -12    2.78    0.85
  -5   3 -12   11.21    1.22
   5  -3 -12    9.35    1.49
  -5   2 -12    0.69    0.34
   5  -2 -12    1.50    0.57
   5  -1 -12    0.88    0.41
   5  -1 -12    0.51    0.31
  -5   1 -12    0.90    0.39
   5   0 -12    0.02    0.26
   5   0 -12    0.06    0.21
  -5   0 -12    0.25    0.28
  -5   0 -12    0.04    0.22
   5   1 -12    0.59    0.34
   5   1 -12    0.26    0.26
  -5  -1 -12    0.69    0.39
  -5  -1 -12    1.19    0.30
  -5  -2 -12    1.74    0.58
   5   2 -12    1.61    0.37
   5   2 -12    1.42    0.49
   5   3 -12   10.10    1.37
   5   3 -12   11.21    0.96
  -5  -3 -12    8.51    1.32
  -5  -4 -12    2.63    0.89
   5   4 -12    2.99    0.82
   5   4 -12    2.88    0.50
  -5  -5 -12    5.05    1.19
   5   5 -12    3.62    0.98
   5   6 -12   -0.58    0.47
  -5   6 -13   -0.37    0.50
  -5   6 -13    0.57    0.50
  -5   5 -13    0.28    0.39
  -5   5 -13    1.25    0.61
  -5   4 -13    4.73    1.07
  -5   4 -13    5.51    0.88
  -5   3 -13    7.02    1.19
   5  -3 -13    6.87    1.33
  -5   3 -13    7.67    1.00
   5  -2 -13    3.76    0.84
  -5   2 -13    2.33    0.55
  -5   2 -13    4.01    0.82
   5  -1 -13    0.39    0.38
   5  -1 -13    0.08    0.25
  -5   1 -13    0.13    0.30
  -5   1 -13    0.04    0.32
   5   0 -13    0.07    0.25
  -5   0 -13    0.08    0.26
  -5   0 -13    0.26    0.24
   5   0 -13    0.22    0.32
   5   1 -13    0.06    0.26
  -5  -1 -13   -0.11    0.17
   5   1 -13    0.09    0.30
  -5  -1 -13   -0.12    0.29
   5   2 -13    2.86    0.69
   5   2 -13    3.12    0.53
  -5  -2 -13    2.79    0.77
  -5  -2 -13    2.77    0.33
  -5  -3 -13    5.89    1.15
   5   3 -13    6.42    0.72
   5   3 -13    5.70    1.02
   5   4 -13    4.00    0.96
  -5  -4 -13    3.63    1.01
  -5  -5 -13    0.83    0.65
   5   5 -13    0.11    0.54
   5   6 -13   -0.09    0.54
  -5  -6 -13   -0.09    0.66
  -5   5 -14    0.36    0.40
  -5   5 -14    0.38    0.57
  -5   4 -14    2.06    0.60
  -5   4 -14    1.26    0.67
  -5   3 -14    2.59    0.76
   5  -3 -14    0.88    0.63
  -5   3 -14    1.88    0.57
  -5   2 -14    2.77    0.73
   5  -2 -14    2.66    0.77
  -5   2 -14    1.35    0.49
   5  -1 -14    2.03    0.63
  -5   1 -14    1.10    0.45
  -5   1 -14    1.13    0.43
   5  -1 -14    2.20    0.51
  -5   0 -14    0.02    0.23
   5   0 -14    0.20    0.33
  -5   0 -14   -0.20    0.27
   5   0 -14   -0.06    0.24
   5   1 -14    1.47    0.51
  -5  -1 -14    2.03    0.56
  -5  -1 -14    1.23    0.35
   5   1 -14    2.15    0.51
  -5  -2 -14    2.66    0.74
   5   2 -14    2.25    0.65
  -5  -2 -14    1.72    0.29
   5   2 -14    2.72    0.52
   5   3 -14    2.62    0.49
   5   3 -14    2.38    0.71
  -5  -3 -14    2.83    0.81
  -5  -4 -14    1.07    0.66
   5   4 -14    1.18    0.64
   5   5 -14    0.72    0.61
  -5  -5 -14    0.93    0.71
  -5   5 -15    1.07    0.52
  -5   5 -15    0.68    0.64
  -5   4 -15    0.77    0.46
  -5   4 -15    0.78    0.57
   5  -3 -15    2.50    0.92
  -5   3 -15    0.61    0.38
  -5   3 -15    0.36    0.46
   5  -2 -15    1.64    0.72
  -5   2 -15    1.27    0.50
  -5   2 -15    0.85    0.54
   5  -1 -15    3.37    0.79
   5  -1 -15    2.91    0.63
  -5   1 -15    2.77    0.66
  -5   1 -15    3.70    0.73
  -5   0 -15   -0.04    0.25
  -5   0 -15    0.04    0.33
   5   0 -15   -0.40    0.30
   5   0 -15   -0.09    0.27
  -5  -1 -15    2.61    0.50
  -5  -1 -15    4.30    0.82
   5   1 -15    3.74    0.71
   5   1 -15    3.29    0.71
  -5  -2 -15    1.31    0.28
   5   2 -15    1.98    0.65
  -5  -2 -15    1.35    0.58
   5   2 -15    2.21    0.50
   5   3 -15    1.40    0.61
   5   3 -15    1.20    0.40
  -5  -3 -15    1.42    0.63
  -5  -4 -15   -0.30    0.46
   5   4 -15    0.80    0.70
  -5  -5 -15    1.47    0.80
   5   5 -15    1.87    0.79
  -5   5 -16   -0.49    0.53
  -5   5 -16   -0.15    0.35
  -5   4 -16    0.55    0.44
  -5   4 -16   -0.17    0.40
  -5   3 -16    0.41    0.41
   5  -3 -16   -0.21    0.51
  -5   3 -16    0.87    0.50
   5  -2 -16    1.19    0.66
  -5   2 -16   -0.03    0.39
  -5   2 -16    1.38    0.51
   5  -1 -16    4.74    0.96
  -5   1 -16    4.81    0.85
   5  -1 -16    3.45    0.69
  -5   1 -16    2.96    0.74
  -5   0 -16    0.21    0.37
  -5   0 -16    0.23    0.30
   5   0 -16    0.20    0.32
   5   0 -16    0.47    0.44
  -5  -1 -16    3.18    0.78
  -5  -1 -16    2.96    0.54
   5   1 -16    2.28    0.65
   5   1 -16    4.19    0.76
  -5  -2 -16    1.37    0.66
   5   2 -16    1.25    0.46
   5   2 -16    1.72    0.67
  -5  -2 -16    1.18    0.29
  -5  -3 -16    0.26    0.52
   5   3 -16    0.44    0.51
   5   3 -16    0.66    0.38
  -5  -4 -16   -0.15    0.47
   5   4 -16    0.77    0.57
  -5  -5 -16    0.93    0.75
   5   5 -16    0.22    0.58
  -5   5 -17    0.12    0.43
  -5   5 -17    0.19    0.56
  -5   4 -17    0.88    0.50
  -5   4 -17    1.05    0.67
   5  -3 -17    0.14    0.55
  -5   3 -17   -0.29    0.35
  -5   3 -17   -0.06    0.41
   5  -2 -17    0.49    0.52
  -5   2 -17    0.81    0.48
  -5   2 -17    0.71    0.52
  -5   1 -17    0.71    0.50
   5  -1 -17    2.43    0.76
  -5   1 -17    2.89    0.70
   5  -1 -17    1.34    0.47
  -5   0 -17    0.12    0.44
  -5   0 -17    0.01    0.30
   5   0 -17    0.08    0.42
   5   0 -17    0.07    0.31
   5   1 -17    1.54    0.57
  -5  -1 -17    1.33    0.42
   5   1 -17    1.03    0.54
  -5  -1 -17    1.57    0.58
  -5  -2 -17    1.19    0.61
   5   2 -17    0.33    0.43
   5   2 -17    1.46    0.67
   5   3 -17   -0.03    0.36
   5   3 -17    0.05    0.47
  -5  -3 -17    0.27    0.45
  -5  -4 -17    0.69    0.66
   5   4 -17    0.82    0.66
  -5  -5 -17   -0.11    0.56
   5   5 -17   -0.05    0.60
  -5   5 -18   -0.08    0.59
  -5   5 -18   -0.35    0.44
  -5   4 -18    0.59    0.54
   5  -4 -18   -0.35    0.54
  -5   4 -18    0.66    0.47
  -5   3 -18    0.97    0.62
   5  -3 -18    0.94    0.70
  -5   3 -18    0.63    0.49
  -5   2 -18    2.15    0.75
   5  -2 -18    2.42    0.85
  -5   2 -18    0.74    0.47
  -5   1 -18    0.89    0.49
   5  -1 -18    1.13    0.49
  -5   1 -18    1.36    0.56
   5  -1 -18    0.66    0.57
  -5   0 -18   -0.13    0.39
   5   0 -18   -0.23    0.31
   5   0 -18    0.52    0.48
  -5   0 -18   -0.09    0.31
   5   1 -18    0.71    0.50
   5   1 -18    0.77    0.56
  -5  -1 -18    0.38    0.44
  -5  -1 -18    1.05    0.41
  -5  -2 -18    2.89    0.84
   5   2 -18    3.29    0.71
   5   2 -18    3.86    0.91
  -5  -3 -18    1.62    0.71
   5   3 -18    1.50    0.59
   5   3 -18    0.50    0.58
  -5  -4 -18   -0.80    0.44
   5   4 -18    0.87    0.69
  -5   4 -19    0.37    0.51
  -5   4 -19    0.53    0.46
   5  -4 -19    0.14    0.49
   5  -3 -19    0.60    0.64
  -5   3 -19   -0.15    0.48
  -5   3 -19    0.01    0.42
   5  -2 -19    0.40    0.56
  -5   2 -19    0.95    0.54
  -5   2 -19    0.34    0.47
  -5   1 -19    1.26    0.59
   5  -1 -19    0.65    0.58
   5  -1 -19    1.14    0.48
  -5   1 -19    0.96    0.53
   5   0 -19    0.10    0.41
  -5   0 -19    0.37    0.38
   5   0 -19   -0.45    0.31
  -5   0 -19   -0.13    0.39
  -5  -1 -19    0.40    0.36
   5   1 -19    1.59    0.62
   5   1 -19   -0.33    0.43
  -5  -1 -19    1.03    0.61
   5   2 -19    1.27    0.65
  -5  -2 -19   -0.63    0.34
   5   2 -19    0.07    0.44
   5   3 -19    0.34    0.56
  -5  -3 -19    0.02    0.52
  -5  -4 -19   -0.11    0.54
   5   4 -19   -0.52    0.53
  -5   4 -20   -0.52    0.43
   5  -4 -20    0.55    0.78
  -5   4 -20    1.37    0.76
   5  -3 -20    1.20    0.78
  -5   3 -20   -0.21    0.46
  -5   3 -20   -0.43    0.41
   5  -2 -20   -0.24    0.46
  -5   2 -20    0.42    0.53
  -5   2 -20    0.37    0.54
   5  -1 -20    0.50    0.43
  -5   1 -20    0.75    0.52
  -5   1 -20    0.48    0.51
   5  -1 -20    0.15    0.53
  -5   0 -20    0.14    0.49
   5   0 -20    0.17    0.51
  -5   0 -20    0.38    0.42
   5   0 -20    0.16    0.39
  -5  -1 -20    0.48    0.36
   5   1 -20    0.37    0.42
  -5  -1 -20    1.20    0.65
   5   1 -20    0.84    0.50
   5   2 -20    0.92    0.54
  -5  -2 -20    0.39    0.46
   5   2 -20    0.14    0.52
   5   3 -20   -0.42    0.48
  -5  -3 -20   -0.32    0.46
  -5  -4 -20    0.98    0.77
   5   4 -20   -0.04    0.61
  -5   3 -21    0.16    0.51
  -5   3 -21    0.49    0.47
   5  -3 -21    0.21    0.61
   5  -2 -21    1.10    0.72
  -5   2 -21   -0.30    0.44
  -5   2 -21   -0.59    0.42
   5  -1 -21    0.21    0.56
  -5   1 -21    0.52    0.53
   5  -1 -21   -0.23    0.36
  -5   1 -21   -0.28    0.39
   5   0 -21   -0.71    0.38
   5   0 -21    0.01    0.43
  -5   0 -21    0.05    0.42
  -5   0 -21   -0.34    0.31
  -5  -1 -21   -0.35    0.30
   5   1 -21    0.20    0.45
   5   1 -21   -0.24    0.40
  -5  -1 -21   -0.10    0.52
  -5  -2 -21   -0.07    0.41
   5   2 -21    0.55    0.55
   5   2 -21    0.03    0.45
  -5  -3 -21   -0.38    0.48
   5   3 -21   -0.80    0.45
  -5   3 -22    0.32    0.59
   5  -3 -22   -0.31    0.51
  -5   3 -22   -0.31    0.46
  -5   2 -22    0.71    0.58
   5  -2 -22    0.44    0.61
  -5   2 -22   -0.62    0.42
  -5   1 -22    0.89    0.53
   5  -1 -22    0.46    0.62
   5  -1 -22    0.60    0.49
  -5   1 -22    1.59    0.68
  -5   0 -22    0.51    0.48
   5   0 -22    0.32    0.52
  -5   0 -22   -0.03    0.39
   5   0 -22   -0.51    0.32
  -5  -1 -22    1.85    0.75
   5   1 -22    0.52    0.57
   5   1 -22    0.35    0.52
   5   2 -22    0.36    0.60
  -5  -2 -22    0.13    0.56
   5   2 -22    0.47    0.51
  -5  -3 -22   -0.33    0.41
   5   3 -22    0.94    0.69
  -5   2 -23    0.28    0.57
  -5   2 -23    0.76    0.60
   5  -2 -23   -0.08    0.59
   5  -1 -23    0.41    0.50
  -5   1 -23   -0.24    0.41
   5  -1 -23    0.08    0.56
  -5   1 -23   -0.55    0.44
   5   0 -23    0.00    0.55
   5   0 -23    0.10    0.49
  -5   0 -23    0.02    0.48
  -5   0 -23   -0.35    0.42
   5   1 -23    0.28    0.52
  -5  -1 -23    0.33    0.58
   5   1 -23    0.10    0.49
  -5  -2 -23   -0.55    0.54
   5   2 -23   -0.37    0.48
  -5   1 -24    0.33    0.53
   5  -1 -24   -0.23    0.56
   5  -1 -24    0.15    0.46
  -5   1 -24   -0.14    0.44
  -5   0 -24   -0.52    0.41
   5   0 -24    0.31    0.63
  -5   0 -24   -0.10    0.44
   5   0 -24   -0.43    0.41
   5   1 -24   -0.41    0.43
  -5  -1 -24    0.32    0.58
   5   1 -24   -0.05    0.47
  -6   0   0   31.89    2.08
   6   1   0   20.95    1.39
   6   1   0   21.82    1.48
  -6  -1   0   21.49    1.37
   6   2   0    0.37    0.19
  -6  -2   0    0.08    0.15
   6   2   0    0.00    0.12
   6   3   0    0.14    0.22
  -6  -3   0   -0.01    0.17
   6   4   0    1.38    0.39
   6   5   0    0.98    0.45
   6   6   0   -0.41    0.40
  -6   7  -1    0.28    0.52
  -6   1  -1  980.57   57.76
  -6   0  -1  672.96   39.34
  -6   0   1  663.70   39.35
   6   1  -1  986.75   58.34
  -6  -1  -1  997.23   58.30
   6   1  -1  990.33   58.11
  -6  -1   1  978.61   58.14
   6   1   1 1000.00   58.14
   6   2  -1    6.32    0.48
  -6  -2  -1    6.25    0.64
   6   2  -1    6.14    0.68
   6   2   1    7.03    0.66
  -6  -2   1    6.18    0.56
   6   3  -1    6.84    0.80
  -6  -3  -1    6.89    0.81
   6   3   1    7.99    0.79
   6   4  -1    0.09    0.28
   6   4   1    0.07    0.25
   6   5  -1    0.14    0.36
   6   5   1    0.14    0.37
   6   6  -1    0.13    0.41
   6   6   1    0.12    0.42
  -6   7  -2   -0.25    0.61
  -6   7  -2   -0.08    0.47
  -6   2  -2    1.46    0.46
  -6   1  -2  124.72    7.64
  -6   0  -2   52.28    3.27
   6   1  -2  128.08    7.84
  -6  -1  -2  131.88    7.76
  -6  -1   2  129.37    7.66
  -6  -2  -2    1.62    0.33
   6   2  -2    1.75    0.18
   6   2  -2    0.83    0.29
   6   2   2    1.19    0.27
  -6  -3  -2    0.10    0.25
   6   3  -2    0.03    0.22
   6   3   2    0.15    0.20
   6   4  -2    1.91    0.52
   6   4   2    1.80    0.42
   6   5  -2    3.19    0.70
   6   5   2    2.84    0.58
   6   6  -2    0.03    0.46
   6   6   2    0.51    0.42
   6   7  -2    0.03    0.52
  -6   7  -3    0.89    0.74
  -6   7  -3    0.82    0.66
  -6   6  -3    0.13    0.57
  -6   5  -3    5.72    1.12
  -6   3  -3    0.52    0.37
  -6   2  -3    0.88    0.36
  -6   1  -3  108.12    6.66
  -6   0  -3   33.41    2.17
   6   1  -3  105.49    6.61
  -6  -1  -3  110.37    6.54
  -6  -1   3  109.26    6.42
  -6  -2  -3    1.38    0.35
   6   2  -3    0.55    0.28
  -6  -2  -3    0.71    0.19
   6   2   3    0.57    0.21
   6   3  -3    0.70    0.18
   6   3  -3   -0.06    0.25
  -6  -3  -3    0.29    0.24
   6   3   3    0.11    0.19
  -6  -4  -3    0.44    0.37
   6   4  -3    0.38    0.35
   6   4   3    0.22    0.26
   6   5  -3    8.08    1.12
   6   5   3    6.46    0.81
   6   6  -3    0.01    0.43
   6   7  -3   -0.06    0.60
  -6   7  -4    1.08    0.67
  -6   7  -4    1.25    0.77
  -6   6  -4    1.11    0.68
  -6   5  -4    5.77    1.12
  -6   4  -4   -0.12    0.35
  -6   3  -4    1.22    0.46
  -6   2  -4   10.50    1.18
  -6   1  -4    1.67    0.39
   6   0  -4    6.06    0.66
  -6   0  -4    6.54    0.65
  -6  -1  -4    2.05    0.36
   6   1  -4    2.15    0.39
  -6  -1   4    1.12    0.16
   6   2  -4    7.65    0.91
  -6  -2  -4    9.70    0.69
  -6  -2  -4   11.30    1.02
   6   3  -4    1.57    0.44
  -6  -3  -4    1.04    0.38
   6   3  -4    1.26    0.22
   6   3  -4    1.52    0.21
   6   3   4    1.31    0.27
  -6  -4  -4    0.60    0.37
   6   4  -4    0.41    0.40
   6   4   4    0.43    0.26
   6   5  -4    6.64    1.03
   6   5   4    5.79    0.74
   6   6  -4    0.52    0.53
   6   7  -4    1.46    0.73
  -6   7  -5    0.86    0.63
  -6   7  -5    1.23    0.76
  -6   6  -5    0.98    0.65
  -6   5  -5    0.13    0.47
  -6   4  -5    0.75    0.48
  -6   3  -5    0.05    0.28
  -6   2  -5    5.09    0.75
  -6   1  -5    7.59    0.86
   6   0  -5  105.11    6.26
  -6   0  -5   98.97    6.19
   6   1  -5    7.22    0.79
  -6  -1  -5    8.13    0.81
  -6  -1   5    7.77    0.55
   6   2  -5    4.43    0.66
  -6  -2  -5    4.10    0.59
  -6  -2  -5    4.72    0.39
   6   3  -5    0.81    0.37
  -6  -3  -5    0.37    0.28
  -6  -4  -5    0.76    0.45
   6   4  -5    1.19    0.48
   6   4  -5    0.94    0.28
   6   4   5    1.17    0.29
   6   5  -5    0.12    0.28
   6   5  -5    0.25    0.44
   6   5   5    0.13    0.28
   6   6  -5    0.88    0.56
   6   7  -5   -0.90    0.45
  -6   7  -6   -0.29    0.60
  -6   6  -6    0.84    0.58
  -6   5  -6    0.09    0.46
  -6   4  -6    3.36    0.78
  -6   3  -6    1.14    0.42
  -6   2  -6   15.91    1.36
  -6   1  -6    0.21    0.23
   6   0  -6    3.19    0.47
  -6   0  -6    2.14    0.39
   6   1  -6    0.00    0.15
  -6  -1  -6    0.40    0.24
   6   1  -6    0.76    0.32
  -6  -1   6   -0.02    0.11
   6   2  -6   20.30    1.52
  -6  -2  -6   17.30    1.42
  -6  -3  -6    2.76    0.58
   6   3  -6    1.87    0.51
  -6  -4  -6    2.61    0.71
   6   4  -6    3.19    0.39
   6   4  -6    1.95    0.58
   6   4  -6    2.99    0.42
   6   4   6    2.90    0.35
  -6  -5  -6    1.70    0.64
   6   5  -6    1.63    0.65
   6   6  -6    0.13    0.48
  -6   6  -7   -0.46    0.42
  -6   5  -7    1.80    0.67
  -6   4  -7    0.45    0.42
  -6   3  -7    0.32    0.32
  -6   2  -7   20.54    1.61
  -6   1  -7    2.21    0.44
   6   0  -7   15.43    1.25
  -6   0  -7   16.42    1.22
   6   0  -7   15.67    1.24
   6   1  -7    2.45    0.37
  -6  -1  -7    2.53    0.47
   6   1  -7    2.60    0.48
  -6  -1   7    2.94    0.34
  -6  -2  -7   19.33    1.56
   6   2  -7   21.01    1.62
  -6  -3  -7    0.71    0.42
   6   3  -7    0.74    0.41
   6   4  -7    0.56    0.18
   6   4  -7    0.83    0.22
  -6  -4  -7    1.01    0.52
   6   4  -7    1.19    0.48
   6   5  -7    1.11    0.59
  -6  -5  -7    0.78    0.62
   6   6  -7    0.30    0.54
  -6   6  -8   -0.18    0.46
  -6   6  -8   -0.46    0.43
  -6   5  -8    0.03    0.33
  -6   4  -8    1.88    0.62
  -6   3  -8    0.53    0.38
  -6   2  -8   11.43    1.19
  -6   1  -8    0.18    0.24
   6  -1  -8    0.28    0.34
  -6   0  -8    1.57    0.37
   6   0  -8    1.41    0.39
   6   0  -8    1.88    0.43
  -6  -1  -8    0.57    0.28
   6   1  -8    0.55    0.33
   6   1  -8    0.59    0.23
   6   2  -8   11.48    0.80
  -6  -2  -8   11.93    1.23
   6   2  -8   10.47    1.18
  -6  -2   8   11.73    0.80
   6   3  -8    0.36    0.35
  -6  -3  -8   -0.20    0.26
  -6  -4  -8    2.00    0.69
   6   4  -8    2.17    0.27
   6   4  -8    2.22    0.66
   6   5  -8   -0.03    0.42
  -6  -5  -8   -0.08    0.44
   6   6  -8   -0.06    0.49
  -6   6  -9   -0.31    0.44
  -6   6  -9   -0.56    0.44
  -6   5  -9    0.69    0.50
  -6   4  -9    0.46    0.43
  -6   3  -9    0.31    0.33
  -6   2  -9   13.61    1.34
  -6   1  -9    1.62    0.41
   6  -1  -9    1.40    0.48
  -6   0  -9   52.73    3.38
   6   0  -9   52.24    3.39
   6   0  -9   50.21    3.39
   6   1  -9    1.61    0.37
  -6  -1  -9    1.83    0.47
   6   1  -9    1.57    0.44
   6   2  -9   11.23    0.84
   6   2  -9   11.78    1.25
  -6  -2  -9   15.90    1.42
  -6  -2   9   11.29    0.83
   6   3  -9    0.31    0.14
   6   3  -9    0.20    0.31
  -6  -3  -9   -0.05    0.27
  -6  -4  -9    0.58    0.51
   6   4  -9    0.53    0.45
   6   4  -9    0.80    0.20
   6   5  -9    0.57    0.54
  -6  -5  -9    1.01    0.65
   6   6  -9   -0.35    0.45
  -6   6 -10    1.07    0.66
  -6   6 -10    0.34    0.50
  -6   5 -10    0.97    0.52
  -6   4 -10    1.25    0.52
  -6   3 -10    0.88    0.44
  -6   2 -10    2.06    0.48
   6  -2 -10    1.22    0.54
   6  -1 -10    2.31    0.58
  -6   1 -10    2.71    0.51
   6  -1 -10    2.47    0.53
  -6   0 -10   28.84    2.01
   6   0 -10   25.90    1.99
   6   0 -10   28.46    2.02
  -6  -1 -10    2.18    0.48
   6   1 -10    0.94    0.34
   6   1 -10    2.56    0.45
   6   2 -10    1.89    0.50
  -6  -2 -10    1.77    0.50
   6   2 -10    2.14    0.36
  -6  -3 -10    0.69    0.50
   6   3 -10    0.98    0.47
   6   3 -10    1.09    0.23
   6   4 -10    3.57    0.82
   6   4 -10    1.39    0.26
  -6  -4 -10    1.11    0.61
  -6  -5 -10    0.71    0.65
   6   5 -10    1.35    0.69
   6   6 -10   -0.08    0.51
  -6   6 -11   -0.54    0.37
  -6   6 -11    0.26    0.57
  -6   5 -11   -0.24    0.38
  -6   5 -11   -0.60    0.39
  -6   4 -11    0.35    0.38
  -6   3 -11    3.95    0.72
   6  -2 -11    2.46    0.70
  -6   2 -11    1.68    0.47
   6  -1 -11    1.23    0.50
  -6   1 -11    1.74    0.48
   6  -1 -11    1.71    0.46
   6   0 -11    5.63    0.78
   6   0 -11    5.24    0.79
  -6   0 -11    4.29    0.69
   6   1 -11    1.70    0.43
  -6  -1 -11    0.99    0.41
   6   1 -11    1.47    0.40
  -6  -1 -11    1.17    0.30
   6   2 -11    3.44    0.68
  -6  -2 -11    2.69    0.62
   6   2 -11    2.79    0.45
   6   3 -11    2.87    0.74
  -6  -3 -11    3.05    0.77
   6   3 -11    3.88    0.44
  -6  -4 -11    0.04    0.47
   6   4 -11   -0.12    0.38
  -6  -5 -11    0.38    0.62
   6   5 -11    0.25    0.50
   6   6 -11   -0.28    0.49
  -6   6 -12    0.39    0.57
  -6   6 -12   -0.51    0.39
  -6   5 -12    1.41    0.62
  -6   5 -12    3.12    0.95
  -6   4 -12    0.17    0.35
  -6   3 -12    0.58    0.41
   6  -2 -12    2.59    0.76
  -6   2 -12    2.72    0.57
  -6   1 -12    2.56    0.54
   6  -1 -12    3.39    0.62
   6  -1 -12    1.79    0.57
   6   0 -12    6.07    0.83
  -6   0 -12    5.17    0.82
   6   0 -12    5.48    0.83
   6   1 -12    3.91    0.61
  -6  -1 -12    3.05    0.47
  -6  -1 -12    2.92    0.63
   6   1 -12    1.69    0.50
  -6  -2 -12    3.64    0.70
   6   2 -12    2.10    0.44
  -6  -2 -12    2.40    0.29
   6   2 -12    2.74    0.68
   6   3 -12    1.78    0.34
   6   3 -12    1.99    0.58
  -6  -3 -12    0.73    0.52
  -6  -4 -12    0.53    0.60
   6   4 -12    0.50    0.49
  -6  -5 -12    1.75    0.80
   6   5 -12    1.05    0.65
  -6  -6 -12   -0.84    0.54
   6   6 -12   -0.55    0.49
  -6   6 -13    0.17    0.54
  -6   6 -13    0.95    0.80
  -6   5 -13   -0.17    0.38
  -6   5 -13    0.56    0.56
  -6   4 -13    0.34    0.36
  -6   4 -13    0.03    0.48
  -6   3 -13    0.92    0.45
   6  -3 -13    0.91    0.66
  -6   2 -13    0.53    0.38
   6  -2 -13    2.23    0.65
   6  -1 -13   -0.07    0.30
   6  -1 -13    0.54    0.44
  -6   1 -13    1.22    0.44
   6   0 -13    0.30    0.29
  -6   0 -13    0.02    0.23
   6   0 -13   -0.20    0.25
  -6   0 -13    0.04    0.30
  -6  -1 -13    0.74    0.39
   6   1 -13    0.59    0.33
  -6  -1 -13    0.55    0.26
   6   1 -13    0.18    0.31
   6   2 -13    1.10    0.49
  -6  -2 -13    0.34    0.36
  -6  -2 -13    0.89    0.20
   6   2 -13    0.41    0.28
   6   3 -13    1.89    0.40
  -6  -3 -13    1.00    0.59
   6   3 -13    1.57    0.65
  -6  -4 -13   -0.41    0.37
   6   4 -13    1.01    0.61
   6   5 -13    1.08    0.67
  -6  -5 -13   -0.13    0.56
  -6  -6 -13   -0.72    0.57
   6   6 -13   -0.02    0.47
  -6   5 -14    0.54    0.66
  -6   5 -14    1.49    0.59
  -6   4 -14    0.49    0.45
  -6   4 -14    0.11    0.34
  -6   3 -14    2.51    0.60
   6  -3 -14    1.82    0.75
  -6   3 -14    0.47    0.51
  -6   2 -14    2.10    0.57
  -6   2 -14    2.24    0.64
   6  -2 -14    1.84    0.67
  -6   1 -14    0.24    0.33
   6  -1 -14    0.03    0.42
  -6   1 -14    0.21    0.35
   6  -1 -14    0.41    0.32
  -6   0 -14    4.37    0.79
  -6   0 -14    4.40    0.73
   6   0 -14    5.73    0.89
   6   0 -14    4.03    0.73
   6   1 -14    0.18    0.28
  -6  -1 -14    0.22    0.40
  -6  -1 -14    0.57    0.27
   6   1 -14    0.43    0.35
  -6  -2 -14    1.10    0.51
   6   2 -14    1.28    0.44
   6   2 -14    2.90    0.73
  -6  -2 -14    2.24    0.32
   6   3 -14    1.33    0.60
  -6  -3 -14    0.31    0.50
   6   3 -14    1.92    0.43
  -6  -4 -14    2.50    0.84
   6   4 -14    1.48    0.72
  -6  -5 -14    1.56    0.84
   6   5 -14    2.49    0.88
  -6   5 -15   -0.14    0.53
  -6   5 -15    0.23    0.46
  -6   4 -15    0.18    0.49
  -6   4 -15    0.88    0.47
   6  -3 -15    0.31    0.52
  -6   3 -15   -0.03    0.33
  -6   3 -15    0.36    0.52
  -6   2 -15    1.13    0.57
  -6   2 -15    1.07    0.45
   6  -2 -15    1.38    0.67
   6  -1 -15    0.23    0.46
  -6   1 -15   -0.12    0.27
   6  -1 -15    0.20    0.33
  -6   1 -15    0.05    0.33
  -6   0 -15    2.04    0.57
  -6   0 -15    1.99    0.49
   6   0 -15    1.57    0.57
   6   0 -15    2.21    0.59
  -6  -1 -15   -0.13    0.26
  -6  -1 -15    0.45    0.27
   6   1 -15    0.57    0.37
   6   1 -15    0.26    0.40
   6   2 -15    1.93    0.51
  -6  -2 -15    1.53    0.60
   6   2 -15    2.90    0.72
  -6  -2 -15    2.15    0.34
   6   3 -15    0.61    0.36
   6   3 -15    1.01    0.57
  -6  -3 -15    0.25    0.48
   6   4 -15    0.51    0.56
  -6  -4 -15   -0.15    0.44
  -6  -5 -15    0.65    0.69
   6   5 -15    0.40    0.63
  -6   5 -16   -0.25    0.51
  -6   5 -16    0.26    0.44
  -6   4 -16    0.15    0.57
  -6   4 -16    0.29    0.40
   6  -3 -16    1.01    0.66
  -6   3 -16    0.46    0.44
  -6   3 -16    0.58    0.51
   6  -2 -16    0.54    0.52
  -6   2 -16    1.24    0.49
  -6   2 -16    0.87    0.55
  -6   1 -16   10.76    1.43
   6  -1 -16   12.46    1.35
  -6   1 -16   10.49    1.37
   6  -1 -16   13.75    1.65
   6   0 -16    8.12    1.13
  -6   0 -16    8.94    1.12
  -6   0 -16    8.37    1.19
   6   0 -16    9.94    1.30
  -6  -1 -16   11.21    1.43
   6   1 -16   12.50    1.37
   6   1 -16    8.67    1.24
  -6  -1 -16   11.68    1.16
  -6  -2 -16    0.71    0.27
  -6  -2 -16    0.93    0.61
   6   2 -16    1.14    0.45
   6   2 -16    0.45    0.49
  -6  -3 -16   -0.35    0.34
   6   3 -16    0.67    0.38
   6   3 -16    0.02    0.47
   6   4 -16    1.34    0.71
  -6  -4 -16   -0.19    0.50
   6   5 -16    0.56    0.65
  -6  -5 -16    0.73    0.76
  -6   5 -17    1.12    0.73
  -6   5 -17    0.39    0.53
  -6   4 -17   -0.23    0.34
  -6   4 -17    0.49    0.57
   6  -3 -17    2.70    0.94
  -6   3 -17    2.98    0.85
  -6   3 -17    2.94    0.74
  -6   2 -17    2.66    0.66
  -6   2 -17    2.64    0.77
   6  -2 -17    4.30    0.99
  -6   1 -17    2.14    0.62
  -6   1 -17    1.73    0.63
   6  -1 -17    2.66    0.63
   6  -1 -17    2.81    0.86
   6   0 -17    5.09    0.94
  -6   0 -17    2.89    0.66
   6   0 -17    4.57    0.81
  -6   0 -17    3.64    0.83
  -6  -1 -17    1.99    0.68
  -6  -1 -17    2.60    0.54
   6   1 -17    2.08    0.63
   6   1 -17    1.18    0.56
   6   2 -17    3.60    0.72
   6   2 -17    3.96    0.92
  -6  -2 -17    3.78    0.93
   6   3 -17    2.98    0.84
  -6  -3 -17    3.46    0.94
   6   4 -17   -0.18    0.47
  -6  -4 -17   -0.49    0.33
  -6  -5 -17   -1.10    0.51
   6   5 -17    1.08    0.80
  -6   4 -18   -0.06    0.45
  -6   4 -18    0.72    0.60
  -6   3 -18    1.66    0.67
  -6   3 -18    0.81    0.48
   6  -3 -18    2.38    0.92
   6  -2 -18    0.99    0.67
  -6   2 -18    1.10    0.62
  -6   2 -18    1.10    0.54
  -6   1 -18    0.46    0.46
   6  -1 -18   -0.41    0.31
   6  -1 -18    0.31    0.45
  -6   1 -18    0.07    0.44
   6   0 -18    1.17    0.53
   6   0 -18    0.27    0.47
  -6   0 -18    0.33    0.43
  -6   0 -18    0.00    0.40
   6   1 -18    0.32    0.44
   6   1 -18    0.27    0.47
  -6  -1 -18    0.77    0.58
  -6  -1 -18    0.24    0.33
   6   2 -18    0.31    0.42
   6   2 -18    0.30    0.42
  -6  -2 -18    1.18    0.61
  -6  -3 -18    0.41    0.52
   6   3 -18    1.73    0.67
   6   4 -18   -0.33    0.52
  -6  -4 -18    0.16    0.59
  -6   4 -19    0.72    0.50
  -6   4 -19   -0.39    0.49
   6  -3 -19   -0.04    0.45
  -6   3 -19   -0.15    0.40
  -6   3 -19    0.17    0.51
  -6   2 -19    0.20    0.41
   6  -2 -19    0.36    0.55
  -6   2 -19    0.74    0.53
   6  -1 -19    1.86    0.70
   6  -1 -19    0.49    0.46
  -6   1 -19    1.01    0.56
  -6   1 -19    0.77    0.50
  -6   0 -19    0.61    0.43
   6   0 -19    1.01    0.58
   6   0 -19    1.62    0.60
  -6   0 -19    1.89    0.73
   6   1 -19    1.81    0.63
   6   1 -19    0.74    0.49
  -6  -1 -19    1.05    0.56
  -6  -1 -19    0.75    0.41
   6   2 -19    0.22    0.45
  -6  -2 -19    0.55    0.59
   6   2 -19    1.19    0.55
   6   3 -19    1.05    0.60
  -6  -3 -19   -0.14    0.53
  -6  -4 -19    0.60    0.63
   6   4 -19   -0.23    0.54
  -6   4 -20    0.77    0.63
  -6   4 -20   -0.69    0.40
  -6   3 -20    0.64    0.55
  -6   3 -20    0.44    0.59
   6  -3 -20   -0.20    0.58
  -6   2 -20    0.15    0.47
  -6   2 -20    0.12    0.41
   6  -2 -20    0.07    0.57
   6  -1 -20    2.33    0.81
  -6   1 -20    1.57    0.69
   6  -1 -20    1.54    0.56
  -6   1 -20    1.33    0.59
   6   0 -20    0.12    0.47
  -6   0 -20    0.06    0.46
  -6   0 -20   -0.25    0.31
   6   0 -20    0.12    0.43
   6   1 -20    1.62    0.66
  -6  -1 -20    1.13    0.60
  -6  -1 -20    0.63    0.38
   6   1 -20    1.72    0.67
   6   2 -20   -0.13    0.47
   6   2 -20    0.72    0.51
  -6  -2 -20    0.52    0.57
  -6  -3 -20    0.03    0.42
   6   3 -20   -0.22    0.52
   6   4 -20    0.35    0.63
  -6  -4 -20    0.14    0.62
  -6   3 -21   -0.26    0.50
   6  -3 -21    0.83    0.69
  -6   3 -21   -0.12    0.46
  -6   2 -21    0.02    0.51
  -6   2 -21   -0.23    0.41
   6  -2 -21   -0.30    0.48
   6  -1 -21    0.09    0.54
  -6   1 -21    0.05    0.45
   6  -1 -21    0.00    0.40
  -6   1 -21   -0.70    0.39
  -6   0 -21    0.81    0.58
  -6   0 -21    0.12    0.42
   6   0 -21    0.18    0.52
   6   0 -21   -0.34    0.36
   6   1 -21    0.12    0.45
  -6  -1 -21   -0.12    0.42
   6   1 -21    0.42    0.50
  -6  -2 -21    0.26    0.51
   6   2 -21    0.01    0.54
   6   2 -21   -0.17    0.36
   6   3 -21    0.59    0.56
  -6  -3 -21    0.04    0.47
  -6   3 -22   -0.41    0.49
  -6   3 -22    0.07    0.45
   6  -3 -22    1.80    1.02
   6  -2 -22    0.12    0.62
  -6   2 -22   -0.19    0.47
  -6   2 -22   -0.74    0.31
   6  -1 -22    0.14    0.52
  -6   1 -22    0.70    0.56
  -6   1 -22   -0.25    0.37
   6  -1 -22   -0.72    0.32
  -6   0 -22   -0.20    0.33
   6   0 -22    0.05    0.44
   6   0 -22    0.53    0.56
  -6   0 -22    0.39    0.54
   6   1 -22    0.67    0.54
  -6  -1 -22    0.10    0.54
   6   1 -22    0.12    0.41
   6   2 -22    0.47    0.52
  -6  -2 -22    0.59    0.59
   6   2 -22    0.01    0.59
   6   3 -22    0.63    0.67
  -6  -3 -22    1.34    0.82
  -6   2 -23   -0.19    0.44
  -6   2 -23   -0.45    0.46
   6  -2 -23   -0.16    0.53
  -6   1 -23    0.19    0.52
   6  -1 -23   -0.48    0.42
  -6   1 -23   -0.05    0.48
   6  -1 -23    0.18    0.61
   6   0 -23    0.45    0.62
   6   0 -23    0.03    0.46
  -6   0 -23    1.69    0.61
  -6   0 -23    0.88    0.61
   6   1 -23    0.30    0.54
   6   1 -23    0.15    0.53
  -6  -1 -23   -0.40    0.45
  -6  -2 -23   -0.56    0.43
   6   2 -23   -0.72    0.46
  -6   1 -24    0.02    0.55
  -6   1 -24    0.23    0.56
   6  -1 -24    0.09    0.64
   6  -1 -24    0.10    0.51
   6   0 -24    0.56    0.53
  -6   0 -24    0.34    0.53
   6   0 -24    1.22    0.73
  -6   0 -24    0.57    0.55
  -6  -1 -24   -0.02    0.59
   6   1 -24   -0.19    0.51
   6   1 -24   -0.19    0.49
  -7   0   0   -0.15    0.14
  -7  -1   0  263.28   15.47
   7   1   0  261.15   15.51
  -7  -2   0    7.92    0.64
   7   2   0    7.04    0.76
  -7  -3   0    0.83    0.28
   7   3   0    0.66    0.28
   7   4   0   -0.29    0.23
   7   5   0   -0.14    0.32
   7   6   0   -0.19    0.40
  -7   1  -1  210.70   12.72
  -7   0  -1    0.06    0.15
  -7   0   1   -0.23    0.15
   7   1  -1  216.89   12.79
   7   1  -1  214.39   12.91
  -7  -1  -1  217.82   12.78
  -7  -1   1  214.35   12.74
  -7  -2  -1    3.81    0.47
   7   2  -1    3.94    0.37
   7   2  -1    3.21    0.50
  -7  -2   1    3.71    0.40
   7   2   1    3.92    0.50
   7   3  -1   -0.07    0.22
  -7  -3  -1    0.33    0.24
   7   3   1    0.02    0.21
   7   4  -1   -0.10    0.24
   7   4   1    0.49    0.30
   7   5  -1    1.85    0.58
   7   5   1    1.90    0.52
   7   6  -1    0.01    0.41
   7   6   1    0.08    0.40
  -7   7  -2    0.60    0.72
  -7   2  -2    4.96    0.83
  -7   1  -2   29.42    2.09
  -7   0  -2   -0.11    0.12
  -7  -1  -2   28.28    1.84
   7   1  -2   28.94    1.93
  -7  -1   2   28.24    1.76
   7   2  -2    3.38    0.30
   7   2  -2    4.29    0.59
  -7  -2  -2    4.09    0.52
   7   2   2    3.41    0.47
  -7  -2   2    4.01    0.36
   7   3  -2    2.15    0.29
   7   3  -2    1.81    0.41
  -7  -3  -2    1.13    0.39
   7   3   2    1.36    0.33
   7   4  -2    1.95    0.53
  -7  -4  -2    1.63    0.49
   7   4   2    2.05    0.43
   7   5  -2    1.13    0.50
   7   5   2    1.01    0.40
   7   6  -2   -0.49    0.36
   7   6   2   -0.17    0.39
   7   7  -2    0.13    0.53
  -7   7  -3    1.39    0.77
  -7   6  -3    0.96    0.67
  -7   5  -3    5.65    1.16
  -7   4  -3    6.58    1.15
  -7   3  -3    2.54    0.62
  -7   2  -3   31.23    2.30
  -7   1  -3   42.70    2.86
  -7   0  -3    0.18    0.18
   7   1  -3   40.76    2.69
  -7  -1  -3   40.32    2.60
  -7  -1   3   41.64    2.50
  -7  -2  -3   31.75    2.17
   7   2  -3   33.26    2.23
   7   3  -3    3.02    0.58
   7   3  -3    4.08    0.36
  -7  -3  -3    3.44    0.60
   7   3   3    3.27    0.47
  -7  -4  -3    5.01    0.84
   7   4  -3    3.92    0.73
   7   4   3    4.54    0.60
   7   5  -3    7.11    1.03
   7   5   3    5.70    0.78
   7   6  -3    0.99    0.61
   7   7  -3   -0.16    0.51
  -7   7  -4   -0.51    0.59
  -7   7  -4    0.15    0.60
  -7   6  -4    0.87    0.64
  -7   5  -4   12.39    1.69
  -7   4  -4    3.34    0.77
  -7   3  -4   -0.21    0.22
  -7   2  -4   26.12    2.00
  -7   1  -4   40.69    2.74
  -7   0  -4   -0.04    0.14
   7   1  -4   41.69    2.69
  -7  -1  -4   40.25    2.61
  -7  -1   4   40.40    2.48
   7   2  -4   24.57    1.78
  -7  -2  -4   24.15    1.72
  -7  -2  -4   24.11    1.58
   7   3  -4    0.42    0.30
  -7  -3  -4    0.38    0.28
   7   3   4    0.34    0.20
  -7  -4  -4    6.81    1.00
   7   4  -4    4.73    0.82
   7   4   4    5.52    0.64
   7   5  -4   12.63    1.48
   7   5  -4   11.89    1.19
   7   5   4   11.42    1.11
   7   6  -4    0.36    0.54
   7   7  -4   -0.61    0.50
  -7   7  -5   -0.64    0.55
  -7   6  -5    1.72    0.79
  -7   5  -5    7.47    1.26
  -7   4  -5    4.15    0.89
  -7   3  -5    0.46    0.36
  -7   2  -5   20.70    1.67
  -7   1  -5   17.97    1.40
   7   0  -5    0.31    0.24
  -7   0  -5    0.06    0.14
  -7  -1  -5   17.17    1.31
   7   1  -5   19.19    1.41
  -7  -1   5   17.87    1.16
  -7  -2  -5   19.52    1.53
  -7  -2  -5   20.78    1.34
   7   2  -5   21.36    1.60
  -7  -3  -5    1.10    0.38
   7   3  -5    0.58    0.34
   7   4  -5    4.48    0.46
   7   4  -5    4.93    0.44
   7   4  -5    3.81    0.72
  -7  -4  -5    2.98    0.71
   7   4   5    3.37    0.48
   7   5  -5    7.39    1.12
   7   5   5    6.53    0.73
   7   6  -5    0.29    0.54
  -7   6  -6    0.46    0.62
  -7   5  -6    0.90    0.56
  -7   4  -6    4.18    0.87
  -7   3  -6    1.03    0.44
  -7   1  -6    2.87    0.52
   7   0  -6    0.14    0.23
  -7   0  -6    0.09    0.17
   7   1  -6    3.11    0.55
  -7  -1  -6    3.53    0.55
  -7  -1   6    4.04    0.39
  -7  -2  -6   13.91    1.33
   7   2  -6   16.40    1.27
  -7  -2  -6   13.00    0.93
   7   3  -6    1.05    0.42
  -7  -3  -6    1.37    0.47
   7   4  -6    4.08    0.82
  -7  -4  -6    3.77    0.82
  -7  -5  -6    0.32    0.55
   7   5  -6    0.86    0.52
   7   6  -6   -0.22    0.43
  -7   6  -7   -0.03    0.50
  -7   5  -7    0.32    0.46
  -7   4  -7    4.55    0.87
  -7   3  -7    7.82    1.08
  -7   2  -7    5.46    0.77
  -7   1  -7    5.63    0.73
   7   0  -7   -0.09    0.21
  -7   0  -7    0.01    0.18
   7   1  -7    4.87    0.68
  -7  -1  -7    5.33    0.70
  -7  -1   7    5.69    0.53
   7   2  -7    7.84    0.91
  -7  -2  -7    5.83    0.48
  -7  -2  -7    7.99    0.90
  -7  -3  -7    8.86    1.10
   7   3  -7    7.48    1.04
  -7  -4  -7    7.14    1.14
   7   4  -7    5.97    0.96
  -7  -5  -7   -0.09    0.45
   7   5  -7    0.19    0.48
   7   6  -7   -0.30    0.43
  -7   6  -8    0.14    0.49
  -7   5  -8    0.13    0.38
  -7   4  -8    2.93    0.73
  -7   3  -8    4.95    0.84
  -7   2  -8    0.95    0.36
  -7   1  -8    0.21    0.23
  -7   0  -8   -0.08    0.15
   7   0  -8    0.28    0.25
   7   0  -8    0.07    0.25
  -7  -1  -8   -0.06    0.24
   7   1  -8    0.25    0.22
   7   1  -8   -0.09    0.24
   7   2  -8    0.90    0.41
  -7  -2  -8    1.77    0.49
  -7  -3  -8    4.47    0.83
   7   3  -8    6.14    0.91
  -7  -4  -8    3.94    0.87
   7   4  -8    2.59    0.70
   7   5  -8   -0.12    0.43
  -7  -5  -8    0.26    0.52
   7   6  -8    0.09    0.51
  -7   6  -9    0.22    0.51
  -7   6  -9    0.16    0.56
  -7   5  -9    0.54    0.50
  -7   4  -9    0.13    0.39
  -7   3  -9    6.92    1.00
  -7   2  -9    3.19    0.60
  -7   1  -9    1.38    0.38
   7  -1  -9    2.80    0.63
   7   0  -9   -0.03    0.27
  -7   0  -9    0.30    0.26
   7   0  -9   -0.03    0.27
  -7  -1  -9    1.95    0.45
   7   1  -9    1.85    0.40
   7   1  -9    1.60    0.45
  -7  -2  -9    4.02    0.72
   7   2  -9    4.60    0.49
   7   2  -9    4.06    0.75
  -7  -2   9    5.26    0.47
  -7  -3  -9    6.61    1.03
   7   3  -9    5.84    0.92
  -7  -4  -9    0.12    0.46
   7   4  -9    0.21    0.41
   7   5  -9    1.19    0.65
  -7  -5  -9   -0.11    0.45
   7   6  -9   -0.41    0.48
  -7   6 -10    0.50    0.52
  -7   6 -10   -0.39    0.56
  -7   5 -10    0.46    0.44
  -7   4 -10   -0.12    0.37
  -7   3 -10    1.17    0.47
  -7   2 -10    2.52    0.53
  -7   1 -10    0.48    0.32
   7  -1 -10    0.65    0.41
   7   0 -10   -0.02    0.25
   7   0 -10    0.14    0.25
  -7   0 -10   -0.01    0.25
   7   1 -10    0.17    0.22
  -7  -1 -10    0.60    0.32
   7   1 -10    0.59    0.34
  -7  -2 -10    2.81    0.63
   7   2 -10    1.69    0.48
   7   2 -10    1.99    0.35
  -7  -2  10    2.56    0.37
  -7  -3 -10    0.42    0.44
   7   3 -10    1.43    0.54
  -7  -4 -10    0.82    0.56
   7   4 -10    0.60    0.50
  -7  -5 -10    1.16    0.65
   7   5 -10    0.61    0.55
   7   6 -10    0.05    0.59
  -7   6 -11    0.73    0.61
  -7   6 -11   -0.16    0.49
  -7   5 -11   -0.27    0.41
  -7   4 -11    0.00    0.33
  -7   3 -11    0.15    0.32
   7  -2 -11    1.04    0.50
  -7   2 -11    0.65    0.36
   7  -1 -11    2.12    0.62
   7  -1 -11    2.83    0.61
  -7   1 -11    1.55    0.44
   7   0 -11   -0.07    0.28
  -7   0 -11    0.35    0.31
   7   0 -11   -0.09    0.23
   7   1 -11    2.25    0.46
  -7  -1 -11    1.84    0.49
   7   1 -11    1.37    0.46
  -7  -2 -11    0.26    0.37
   7   2 -11    1.10    0.30
   7   2 -11    0.74    0.42
  -7  -2 -11    0.79    0.18
   7   3 -11    0.38    0.41
   7   3 -11    0.90    0.22
  -7  -3 -11    0.81    0.49
  -7  -4 -11    0.21    0.51
   7   4 -11    0.01    0.37
   7   5 -11    2.47    0.80
  -7  -5 -11    0.54    0.58
   7   6 -11   -0.69    0.55
  -7  -6 -11    0.06    0.58
  -7   6 -12    0.54    0.57
  -7   6 -12   -0.54    0.40
  -7   5 -12    0.36    0.57
  -7   5 -12    1.77    0.63
  -7   4 -12    0.45    0.46
  -7   3 -12    5.51    0.89
   7  -2 -12    0.48    0.50
  -7   2 -12    0.42    0.34
   7  -1 -12    1.91    0.62
  -7   1 -12    0.97    0.38
   7  -1 -12    1.27    0.45
   7   0 -12   -0.19    0.26
  -7   0 -12    0.04    0.25
   7   0 -12    0.03    0.28
   7   1 -12    0.51    0.33
  -7  -1 -12    1.26    0.32
  -7  -1 -12    1.62    0.49
   7   1 -12    1.10    0.44
  -7  -2 -12    0.24    0.35
  -7  -2 -12    0.49    0.16
   7   2 -12    0.94    0.45
   7   2 -12    0.58    0.28
   7   3 -12    7.07    1.12
   7   3 -12    7.45    0.67
  -7  -3 -12    4.79    1.01
  -7  -4 -12    1.45    0.65
   7   4 -12    0.70    0.57
   7   5 -12    0.10    0.46
  -7  -5 -12    0.05    0.49
  -7  -6 -12    1.15    0.83
   7   6 -12    0.78    0.72
  -7   6 -13    0.48    0.54
  -7   6 -13    0.36    0.62
  -7   5 -13    0.59    0.65
  -7   5 -13    0.07    0.43
  -7   4 -13   -0.06    0.33
  -7   3 -13    2.83    0.64
  -7   2 -13    0.28    0.35
   7  -2 -13    0.26    0.47
   7  -1 -13    1.12    0.43
   7  -1 -13    0.99    0.53
  -7   1 -13    2.05    0.53
   7   0 -13   -0.13    0.28
  -7   0 -13   -0.04    0.30
   7   0 -13    0.05    0.26
  -7  -1 -13    1.47    0.38
   7   1 -13    1.57    0.47
   7   1 -13    1.24    0.48
  -7  -1 -13    2.16    0.56
  -7  -2 -13    0.26    0.17
  -7  -2 -13    0.22    0.35
   7   2 -13    0.04    0.25
   7   2 -13    0.58    0.38
   7   3 -13    2.37    0.41
  -7  -3 -13    2.58    0.75
   7   3 -13    3.06    0.75
   7   4 -13   -0.72    0.38
  -7  -4 -13    0.90    0.62
   7   5 -13    0.08    0.54
  -7  -5 -13    1.64    0.80
   7   6 -13    0.42    0.67
  -7  -6 -13    1.62    0.92
  -7   5 -14    0.42    0.60
  -7   5 -14   -0.68    0.35
  -7   4 -14   -0.37    0.42
  -7   4 -14   -0.10    0.35
  -7   3 -14    0.99    0.46
  -7   2 -14    0.74    0.40
   7  -2 -14    0.72    0.56
   7  -1 -14    1.22    0.47
   7  -1 -14    0.10    0.41
  -7   1 -14    0.47    0.35
   7   0 -14    0.10    0.31
   7   0 -14   -0.47    0.23
  -7   0 -14   -0.10    0.29
  -7   0 -14   -0.27    0.21
   7   1 -14    0.73    0.42
  -7  -1 -14    1.10    0.34
  -7  -1 -14    0.33    0.37
   7   1 -14    0.37    0.34
  -7  -2 -14    0.86    0.25
  -7  -2 -14    0.65    0.45
   7   2 -14    1.16    0.49
   7   2 -14    1.30    0.41
  -7  -3 -14    3.88    0.92
   7   3 -14    1.85    0.42
   7   3 -14    2.10    0.67
  -7  -4 -14   -0.24    0.39
   7   4 -14   -0.14    0.55
   7   5 -14   -0.77    0.40
  -7  -5 -14   -0.16    0.64
  -7   5 -15   -0.23    0.36
  -7   5 -15    0.44    0.58
  -7   4 -15    0.24    0.54
  -7   4 -15    0.04    0.37
  -7   3 -15   -0.05    0.34
  -7   3 -15   -0.40    0.25
  -7   2 -15    0.93    0.57
  -7   2 -15    0.82    0.44
   7  -2 -15    2.21    0.79
   7  -1 -15    1.41    0.51
  -7   1 -15    0.65    0.42
   7  -1 -15    0.19    0.41
  -7   1 -15    0.61    0.44
   7   0 -15    0.05    0.34
  -7   0 -15    0.28    0.34
  -7   0 -15    0.24    0.35
   7   0 -15   -0.10    0.34
  -7  -1 -15    0.71    0.30
  -7  -1 -15    0.66    0.46
   7   1 -15    0.90    0.44
   7   1 -15    0.58    0.44
   7   2 -15    1.64    0.63
  -7  -2 -15    1.43    0.31
  -7  -2 -15    2.23    0.66
   7   2 -15    1.71    0.51
   7   3 -15    0.03    0.45
  -7  -3 -15    0.37    0.51
   7   3 -15    0.22    0.30
  -7  -4 -15    1.24    0.67
   7   4 -15    0.48    0.58
   7   5 -15   -0.76    0.46
  -7  -5 -15    0.99    0.72
  -7   5 -16    0.44    0.56
  -7   5 -16   -0.22    0.42
  -7   4 -16    0.45    0.45
  -7   4 -16    0.17    0.57
  -7   3 -16    0.51    0.43
  -7   3 -16    0.48    0.46
   7  -3 -16   -0.56    0.50
  -7   2 -16    0.44    0.44
  -7   2 -16   -0.22    0.39
   7  -2 -16    2.25    0.80
   7  -1 -16    0.71    0.45
   7  -1 -16   -0.39    0.32
  -7   1 -16    0.02    0.36
  -7   1 -16   -0.31    0.27
  -7   0 -16   -0.22    0.25
   7   0 -16    0.30    0.43
   7   0 -16   -0.22    0.30
  -7   0 -16   -0.33    0.35
  -7  -1 -16    0.41    0.30
  -7  -1 -16    0.26    0.39
   7   1 -16   -0.43    0.32
   7   1 -16    0.29    0.44
   7   2 -16    0.52    0.47
  -7  -2 -16    0.27    0.45
   7   2 -16    0.49    0.40
  -7  -3 -16   -0.57    0.41
   7   3 -16    0.19    0.47
  -7  -4 -16    0.64    0.57
   7   4 -16    0.16    0.55
  -7  -5 -16    1.54    0.79
   7   5 -16    0.50    0.67
  -7   5 -17   -0.08    0.46
  -7   5 -17    0.30    0.61
  -7   4 -17    0.07    0.54
  -7   4 -17   -0.02    0.43
   7  -3 -17    1.19    0.77
  -7   3 -17    0.16    0.45
  -7   3 -17    0.09    0.48
  -7   2 -17    0.90    0.52
  -7   2 -17    0.39    0.48
   7  -2 -17    3.87    1.02
  -7   1 -17    3.23    0.74
   7  -1 -17    3.48    0.87
   7  -1 -17    2.14    0.62
  -7   1 -17    1.89    0.63
  -7   0 -17    0.01    0.34
   7   0 -17    0.41    0.42
  -7   0 -17    0.85    0.41
   7   0 -17   -0.25    0.39
  -7  -1 -17    2.57    0.55
  -7  -1 -17    2.28    0.71
   7   1 -17    3.19    0.79
   7   1 -17    1.96    0.65
  -7  -2 -17    0.83    0.61
   7   2 -17    2.01    0.68
   7   2 -17    1.45    0.53
   7   3 -17    0.33    0.48
  -7  -3 -17    0.61    0.59
   7   4 -17   -0.48    0.47
  -7  -4 -17    1.34    0.71
  -7  -5 -17    0.13    0.61
   7   5 -17   -0.56    0.54
  -7   4 -18   -0.25    0.44
  -7   4 -18    0.11    0.44
  -7   3 -18    0.99    0.56
  -7   3 -18    1.59    0.68
   7  -3 -18    1.19    0.81
  -7   2 -18    0.17    0.45
  -7   2 -18   -0.08    0.39
   7  -2 -18    0.27    0.51
   7  -1 -18    2.29    0.65
  -7   1 -18    2.74    0.71
   7  -1 -18    2.20    0.74
  -7   1 -18    1.12    0.55
   7   0 -18   -0.24    0.33
  -7   0 -18   -0.08    0.33
   7   0 -18   -0.27    0.37
  -7   0 -18   -0.11    0.39
   7   1 -18    0.89    0.57
   7   1 -18    1.82    0.65
  -7  -1 -18    2.41    0.73
  -7  -1 -18    1.62    0.45
   7   2 -18   -0.32    0.36
   7   2 -18    0.22    0.42
  -7  -2 -18    0.68    0.58
   7   3 -18    0.32    0.53
  -7  -3 -18    1.04    0.66
  -7  -4 -18    0.78    0.64
   7   4 -18   -0.56    0.45
  -7   4 -19    0.55    0.69
  -7   4 -19    0.40    0.50
  -7   3 -19    0.86    0.63
   7  -3 -19    1.43    0.75
  -7   3 -19    0.26    0.50
  -7   2 -19    0.84    0.57
   7  -2 -19    0.39    0.69
  -7   2 -19    0.45    0.46
  -7   1 -19   -0.05    0.45
  -7   1 -19    0.17    0.39
   7  -1 -19    0.30    0.45
   7  -1 -19    0.13    0.44
   7   0 -19   -0.51    0.34
  -7   0 -19   -0.47    0.31
  -7   0 -19   -0.66    0.26
   7   0 -19   -0.07    0.44
   7   1 -19    1.04    0.55
   7   1 -19    0.42    0.51
  -7  -1 -19    0.39    0.37
  -7  -1 -19    0.74    0.58
  -7  -2 -19    0.12    0.50
   7   2 -19    0.54    0.51
   7   2 -19    0.41    0.57
   7   3 -19    1.30    0.62
  -7  -3 -19   -0.59    0.42
  -7  -4 -19    0.92    0.73
   7   4 -19    1.14    0.77
  -7   4 -20    0.61    0.64
  -7   4 -20    0.30    0.58
  -7   3 -20   -0.43    0.47
   7  -3 -20    0.59    0.76
  -7   3 -20    0.18    0.48
  -7   2 -20    0.22    0.44
   7  -2 -20    0.18    0.58
  -7   2 -20   -0.26    0.39
   7  -1 -20    0.07    0.42
   7  -1 -20   -0.10    0.49
  -7   1 -20   -0.16    0.39
  -7   1 -20   -0.14    0.48
  -7   0 -20   -0.24    0.33
  -7   0 -20   -0.28    0.44
   7   0 -20   -0.08    0.36
   7   0 -20   -0.63    0.37
   7   1 -20   -0.03    0.44
  -7  -1 -20   -0.31    0.28
  -7  -1 -20    0.25    0.49
   7   1 -20   -0.10    0.42
  -7  -2 -20    0.04    0.42
   7   2 -20    0.88    0.57
   7   2 -20    0.02    0.47
  -7  -3 -20   -0.16    0.39
   7   3 -20    0.38    0.55
   7   4 -20    0.16    0.63
  -7  -4 -20   -0.11    0.52
  -7   3 -21    0.42    0.57
   7  -3 -21   -0.09    0.59
  -7   3 -21    0.04    0.49
   7  -2 -21   -0.02    0.58
  -7   2 -21   -0.87    0.38
  -7   2 -21   -0.05    0.46
   7  -1 -21    0.20    0.56
   7  -1 -21    0.29    0.47
  -7   1 -21    0.26    0.51
  -7   1 -21   -0.32    0.36
  -7   0 -21   -0.44    0.40
   7   0 -21   -0.02    0.43
   7   0 -21   -0.59    0.41
  -7   0 -21   -0.07    0.33
   7   1 -21    0.37    0.48
   7   1 -21    0.19    0.46
  -7  -1 -21   -0.17    0.39
  -7  -2 -21   -0.14    0.38
   7   2 -21    0.09    0.49
   7   3 -21    0.04    0.52
  -7  -3 -21    0.30    0.63
   7  -3 -22    0.93    0.79
  -7   3 -22    0.21    0.53
  -7   3 -22    0.18    0.68
  -7   2 -22   -0.15    0.46
  -7   2 -22   -0.01    0.48
   7  -2 -22   -0.38    0.52
  -7   1 -22   -0.09    0.42
   7  -1 -22    0.03    0.58
   7  -1 -22   -0.08    0.45
  -7   1 -22    0.57    0.58
   7   0 -22    0.27    0.47
  -7   0 -22   -0.18    0.41
   7   0 -22    0.11    0.55
  -7   0 -22   -0.18    0.37
   7   1 -22    0.28    0.47
   7   1 -22    0.59    0.58
  -7  -1 -22   -0.06    0.48
  -7  -2 -22    0.26    0.47
   7   2 -22   -0.14    0.50
  -7  -3 -22    0.49    0.62
   7   3 -22    0.14    0.62
  -7   2 -23    0.10    0.47
   7  -2 -23    1.07    0.73
  -7   2 -23    0.27    0.59
   7  -1 -23    0.23    0.49
   7  -1 -23   -0.19    0.54
  -7   1 -23   -0.23    0.42
  -7   1 -23   -0.03    0.45
  -7   0 -23   -0.36    0.38
   7   0 -23   -0.55    0.42
  -7   0 -23   -0.25    0.41
   7   0 -23    0.04    0.51
   7   1 -23   -0.04    0.51
   7   1 -23    0.47    0.54
  -7  -1 -23   -0.41    0.39
   7   2 -23   -0.46    0.46
  -7  -2 -23    0.46    0.59
  -7   1 -24    0.26    0.54
   7  -1 -24   -0.17    0.46
  -7   1 -24   -0.66    0.45
   7  -1 -24    0.49    0.70
   7   0 -24   -0.33    0.47
  -7   0 -24   -0.04    0.51
   7   0 -24   -0.13    0.54
   7   1 -24   -0.69    0.46
  -7  -1 -24    0.21    0.61
   7   1 -24   -0.04    0.55
  -8   0   0    6.14    0.69
  -8  -1   0   75.34    4.55
   8   2   0   22.93    1.64
  -8  -2   0   22.78    1.51
  -8  -3   0    6.71    0.74
   8   3   0    6.04    0.74
   8   4   0    1.56    0.43
   8   5   0    1.12    0.44
   8   6   0    0.13    0.43
  -8   1  -1   10.49    1.13
  -8   0  -1   64.31    4.13
  -8   0   1   67.85    4.16
   8   1  -1    9.87    1.01
  -8  -1  -1   11.62    0.81
   8   1  -1   10.47    0.82
  -8  -1   1   10.35    0.76
  -8  -2  -1    1.37    0.29
   8   2   1    2.08    0.39
  -8  -3  -1    0.32    0.23
   8   3  -1    0.63    0.32
   8   3   1    0.23    0.24
  -8  -3   1    0.06    0.18
   8   4  -1    1.14    0.42
   8   4   1    1.04    0.37
   8   5  -1    0.14    0.36
   8   5   1   -0.02    0.32
   8   6  -1    0.03    0.40
   8   6   1   -0.12    0.39
  -8   7  -2    0.86    0.75
  -8   6  -2    0.28    0.55
  -8   2  -2   23.16    1.88
  -8   1  -2   14.82    1.24
  -8  -1  -2   12.92    0.90
   8   1  -2    9.72    1.02
  -8  -1   2   12.32    0.83
   8   2  -2   20.83    1.35
  -8  -2  -2   23.29    1.51
   8   2  -2   21.90    1.60
  -8  -2   2   20.57    1.35
  -8  -3  -2    1.37    0.39
   8   3  -2    1.29    0.39
   8   3  -2    1.51    0.24
   8   3   2    2.17    0.40
  -8  -4  -2   -0.27    0.29
   8   4  -2   -0.34    0.24
   8   4   2    0.07    0.26
   8   5  -2    1.13    0.48
   8   5   2    0.92    0.43
   8   6  -2   -0.01    0.40
  -8   7  -3   -0.22    0.63
  -8   6  -3    0.79    0.63
  -8   5  -3    1.21    0.65
  -8   4  -3    0.38    0.51
  -8   3  -3    0.10    0.31
  -8   2  -3   41.57    2.94
  -8   1  -3    3.63    0.61
   8   1  -3    2.65    0.48
  -8  -1  -3    2.47    0.39
  -8  -1   3    2.46    0.31
  -8  -2  -3   44.85    2.97
   8   2  -3   47.90    3.07
   8   3  -3    0.40    0.30
  -8  -3  -3    0.70    0.31
   8   3  -3    0.24    0.11
   8   3   3    0.57    0.25
  -8  -4  -3    0.59    0.38
   8   4  -3    0.30    0.33
   8   4   3    0.29    0.27
   8   5  -3    1.10    0.56
   8   5   3    1.36    0.45
   8   6  -3    0.44    0.48
   8   7  -3    0.13    0.53
  -8   7  -4   -0.29    0.62
  -8   6  -4    0.27    0.56
  -8   5  -4    2.78    0.86
  -8   4  -4    2.43    0.73
  -8   3  -4    0.82    0.45
  -8   2  -4   23.49    1.88
  -8   0  -4    1.04    0.30
  -8  -1  -4   18.72    1.34
   8   1  -4   21.82    1.48
  -8  -1   4   17.29    1.24
  -8  -2  -4   18.41    1.49
   8   2  -4   22.58    1.60
  -8  -3  -4    0.81    0.36
   8   3  -4    0.79    0.37
   8   4  -4    4.41    0.50
   8   4  -4    4.47    0.43
   8   4  -4    3.47    0.71
  -8  -4  -4    3.34    0.72
   8   4   4    4.45    0.58
   8   5  -4    1.80    0.63
   8   5   4    3.17    0.55
   8   6  -4   -0.40    0.38
  -8   6  -5    0.05    0.52
  -8   5  -5    2.60    0.85
  -8   4  -5    4.53    0.91
  -8   3  -5    0.53    0.39
  -8   2  -5    0.32    0.29
  -8   1  -5    3.80    0.63
  -8   0  -5   16.60    1.23
   8   0  -5   15.39    1.45
  -8  -1  -5    4.43    0.59
   8   1  -5    3.24    0.57
  -8  -1   5    3.97    0.41
  -8  -2  -5    0.86    0.33
   8   2  -5    0.25    0.25
  -8  -3  -5    0.83    0.36
   8   3  -5    1.14    0.40
  -8  -4  -5    6.65    1.00
   8   4  -5    5.85    0.94
   8   4   5    5.35    0.63
   8   5  -5    1.96    0.63
  -8  -5  -5    1.54    0.67
   8   5   5    1.82    0.46
   8   6  -5   -0.42    0.42
  -8   6  -6   -0.06    0.50
  -8   5  -6    0.68    0.60
  -8   4  -6    0.14    0.34
  -8   3  -6    1.07    0.47
  -8   2  -6    3.31    0.65
  -8   1  -6   24.54    1.82
   8   0  -6    0.68    0.34
  -8   0  -6    0.47    0.24
  -8  -1  -6   22.20    1.58
   8   1  -6   21.72    1.65
  -8  -1   6   21.20    1.41
  -8  -2  -6    3.38    0.40
   8   2  -6    3.59    0.64
  -8  -2  -6    3.53    0.60
  -8  -3  -6    3.68    0.69
  -8  -3  -6    3.01    0.36
   8   3  -6    2.44    0.58
  -8  -4  -6    0.49    0.43
   8   4  -6    0.46    0.40
   8   5  -6    1.29    0.57
  -8  -5  -6    1.75    0.68
   8   6  -6   -0.42    0.43
  -8   6  -7   -0.54    0.42
  -8   5  -7    0.20    0.47
  -8   4  -7    2.91    0.74
  -8   3  -7    0.56    0.38
  -8   2  -7    2.33    0.52
  -8   1  -7    0.88    0.34
  -8   0  -7    3.22    0.51
   8   0  -7    3.03    0.58
  -8  -1  -7    0.72    0.29
   8   1  -7    0.85    0.35
  -8  -1   7    0.69    0.19
  -8  -2  -7    3.99    0.67
  -8  -2  -7    4.02    0.41
   8   2  -7    2.39    0.56
   8   3  -7    0.80    0.43
  -8  -3  -7    0.26    0.30
   8   4  -7    4.41    0.89
  -8  -4  -7    3.31    0.77
  -8  -5  -7   -0.10    0.43
   8   5  -7   -0.21    0.41
   8   6  -7   -0.21    0.47
  -8   6  -8    1.18    0.64
  -8   5  -8    2.16    0.74
  -8   4  -8    1.10    0.51
  -8   3  -8    0.65    0.41
  -8   2  -8    0.12    0.30
  -8   1  -8    0.28    0.29
   8   0  -8   16.65    1.38
  -8   0  -8   15.77    1.28
   8   1  -8    0.64    0.34
  -8  -1  -8    0.31    0.27
  -8  -2  -8    0.68    0.18
  -8  -2  -8    0.40    0.33
   8   2  -8    0.08    0.32
   8   3  -8    0.33    0.37
  -8  -3  -8    0.53    0.36
   8   4  -8    0.89    0.48
  -8  -4  -8    1.55    0.58
  -8  -5  -8    0.83    0.58
   8   5  -8    0.07    0.39
   8   6  -8   -0.11    0.52
  -8   6  -9   -0.12    0.53
  -8   5  -9    0.45    0.50
  -8   4  -9    0.10    0.39
  -8   3  -9    1.43    0.55
  -8   1  -9    2.67    0.54
   8   0  -9    1.00    0.39
  -8   0  -9    1.28    0.37
   8   1  -9    3.19    0.60
  -8  -1  -9    2.59    0.53
   8   2  -9    0.80    0.40
  -8  -2  -9    0.32    0.34
  -8  -2   9    0.13    0.09
   8   3  -9    0.88    0.48
  -8  -3  -9    1.81    0.56
   8   4  -9    0.25    0.40
  -8  -4  -9    0.24    0.45
  -8  -5  -9    0.27    0.48
   8   5  -9    0.37    0.49
   8   6  -9    0.22    0.55
  -8   6 -10    0.17    0.56
  -8   6 -10    2.40    0.76
  -8   5 -10    0.40    0.53
  -8   4 -10    1.60    0.56
  -8   3 -10    2.76    0.67
  -8   2 -10   -0.08    0.22
  -8   1 -10    0.73    0.35
   8   0 -10   25.41    1.96
  -8   0 -10   27.20    1.95
   8   0 -10   25.93    1.98
   8   1 -10    1.30    0.38
  -8  -1 -10    0.90    0.37
   8   1 -10    1.77    0.45
  -8  -2 -10    0.07    0.29
   8   2 -10    0.15    0.26
   8   2 -10    0.01    0.18
  -8  -2  10   -0.09    0.12
   8   3 -10    3.06    0.76
  -8  -3 -10    2.87    0.70
  -8  -4 -10    0.72    0.54
   8   4 -10    1.09    0.55
  -8  -5 -10    2.01    0.77
   8   5 -10    0.99    0.70
  -8  -6 -10    0.93    0.69
   8   6 -10    0.51    0.63
  -8   6 -11   -0.15    0.50
  -8   6 -11    0.30    0.53
  -8   5 -11    1.22    0.59
  -8   4 -11    1.32    0.53
  -8   3 -11    2.47    0.65
  -8   2 -11    5.35    0.83
   8  -1 -11    4.14    0.82
  -8   1 -11    1.74    0.48
   8   0 -11   26.20    2.08
  -8   0 -11   29.83    2.08
   8   0 -11   27.15    2.09
   8   1 -11    2.38    0.47
  -8  -1 -11    1.08    0.40
   8   1 -11    2.26    0.56
  -8  -2 -11    6.30    0.54
   8   2 -11    3.70    0.75
  -8  -2 -11    5.36    0.89
   8   2 -11    4.82    0.59
   8   3 -11    3.40    0.79
  -8  -3 -11    3.28    0.78
   8   4 -11    1.30    0.62
  -8  -4 -11    1.52    0.72
  -8  -5 -11    1.25    0.76
   8   5 -11    1.37    0.72
  -8  -6 -11   -0.05    0.58
   8   6 -11   -0.10    0.59
  -8   6 -12   -0.43    0.46
  -8   6 -12   -0.24    0.56
  -8   5 -12    3.32    0.82
  -8   4 -12    0.33    0.46
  -8   3 -12    3.47    0.73
  -8   2 -12    1.52    0.51
   8  -1 -12    1.54    0.57
  -8   1 -12    2.00    0.53
  -8   0 -12    8.24    1.03
   8   0 -12    7.05    0.95
   8   0 -12    7.49    1.03
   8   1 -12    1.72    0.52
   8   1 -12    1.68    0.46
  -8  -1 -12    2.66    0.58
   8   2 -12    1.70    0.39
  -8  -2 -12    1.79    0.28
   8   2 -12    0.73    0.41
  -8  -2 -12    1.32    0.50
   8   3 -12    2.64    0.71
  -8  -3 -12    1.94    0.64
   8   4 -12    0.71    0.49
  -8  -4 -12    0.56    0.53
  -8  -5 -12    1.37    0.76
   8   5 -12    1.95    0.75
  -8  -6 -12    0.03    0.64
   8   6 -12    0.37    0.65
  -8   5 -13    1.83    0.68
  -8   5 -13    1.91    0.81
  -8   4 -13    0.44    0.43
  -8   3 -13    2.13    0.59
  -8   2 -13    1.26    0.46
   8  -1 -13    0.49    0.47
  -8   1 -13    0.77    0.42
   8  -1 -13    0.09    0.35
  -8   0 -13    4.79    0.77
   8   0 -13    2.90    0.67
   8   0 -13    2.94    0.63
   8   1 -13    0.54    0.35
  -8  -1 -13    0.82    0.39
   8   1 -13    0.72    0.43
  -8  -2 -13    1.10    0.24
  -8  -2 -13    0.70    0.44
   8   2 -13    0.94    0.51
   8   2 -13    0.28    0.31
   8   3 -13    2.67    0.39
  -8  -3 -13    2.08    0.72
   8   3 -13    2.29    0.71
  -8  -4 -13    0.11    0.46
   8   4 -13    0.77    0.60
   8   5 -13    2.55    0.83
  -8  -5 -13    2.57    0.96
  -8   5 -14    0.42    0.52
  -8   5 -14    0.21    0.57
  -8   4 -14    2.28    0.65
  -8   3 -14    4.52    0.85
  -8   2 -14    3.00    0.65
   8  -2 -14    1.33    0.64
   8  -1 -14    2.84    0.68
  -8   1 -14    3.80    0.72
   8  -1 -14    3.33    0.84
   8   0 -14    0.25    0.38
   8   0 -14    0.16    0.36
  -8   0 -14   -0.04    0.33
  -8  -1 -14    3.17    0.70
   8   1 -14    3.59    0.68
  -8  -1 -14    3.31    0.56
   8   1 -14    4.03    0.77
  -8  -2 -14    1.69    0.60
   8   2 -14    3.10    0.71
  -8  -2 -14    2.43    0.37
   8   2 -14    2.98    0.57
  -8  -3 -14    3.58    0.92
   8   3 -14    4.41    0.95
  -8  -4 -14    2.45    0.81
   8   4 -14    2.34    0.83
  -8  -5 -14    0.64    0.60
   8   5 -14   -0.06    0.59
  -8   5 -15   -0.41    0.49
  -8   5 -15    0.06    0.45
  -8   4 -15   -0.44    0.41
  -8   4 -15    0.33    0.46
  -8   3 -15    1.46    0.54
  -8   2 -15    1.33    0.52
   8  -2 -15    0.34    0.51
   8  -1 -15    4.56    0.96
  -8   1 -15    4.84    0.86
   8  -1 -15    1.92    0.60
   8   0 -15    0.56    0.44
   8   0 -15    0.53    0.40
  -8   0 -15    0.42    0.41
  -8   0 -15    0.23    0.33
   8   1 -15    2.25    0.62
  -8  -1 -15    3.62    0.60
   8   1 -15    3.31    0.69
  -8  -1 -15    2.36    0.64
  -8  -2 -15    1.17    0.54
  -8  -2 -15    1.67    0.32
   8   2 -15    1.66    0.50
  -8  -3 -15    3.20    0.82
   8   3 -15    1.24    0.61
  -8  -4 -15   -0.04    0.43
   8   4 -15    0.46    0.59
  -8  -5 -15    0.35    0.60
   8   5 -15   -0.34    0.59
  -8   5 -16   -0.01    0.53
  -8   5 -16    0.07    0.45
  -8   4 -16    0.33    0.54
  -8   4 -16    0.77    0.51
  -8   3 -16    2.29    0.73
  -8   3 -16    2.03    0.62
  -8   2 -16    0.24    0.49
  -8   2 -16    0.21    0.40
   8  -2 -16    0.24    0.50
   8  -1 -16    0.43    0.40
  -8   1 -16    0.56    0.38
   8  -1 -16    0.23    0.49
  -8   1 -16   -0.07    0.35
   8   0 -16    1.29    0.56
   8   0 -16    2.30    0.63
  -8   0 -16    1.46    0.57
  -8   0 -16    2.20    0.59
  -8  -1 -16    0.10    0.27
   8   1 -16   -0.11    0.35
   8   1 -16    0.37    0.42
  -8  -1 -16   -0.52    0.34
   8   2 -16   -0.65    0.37
  -8  -2 -16    0.91    0.53
   8   2 -16    0.30    0.38
  -8  -3 -16    3.01    0.84
   8   3 -16    2.08    0.74
   8   4 -16   -0.29    0.44
  -8  -4 -16    1.45    0.78
  -8  -5 -16    0.13    0.66
   8   5 -16    0.42    0.67
  -8   5 -17   -0.02    0.58
  -8   5 -17    0.45    0.49
  -8   4 -17    0.09    0.54
  -8   4 -17    0.44    0.48
  -8   3 -17    0.62    0.57
  -8   3 -17    0.32    0.46
  -8   2 -17   -0.22    0.41
   8  -2 -17    0.11    0.58
  -8   2 -17    0.26    0.40
  -8   1 -17    0.20    0.46
   8  -1 -17    0.49    0.55
   8  -1 -17    1.23    0.52
  -8   1 -17    0.98    0.47
   8   0 -17    4.06    0.79
  -8   0 -17    2.89    0.74
   8   0 -17    4.67    0.96
  -8   0 -17    4.33    0.81
  -8  -1 -17    0.44    0.51
   8   1 -17    0.93    0.50
  -8  -1 -17    1.15    0.44
   8   1 -17    1.10    0.54
  -8  -2 -17    0.42    0.51
   8   2 -17    0.66    0.45
   8   2 -17    0.27    0.44
  -8  -3 -17    2.23    0.81
   8   3 -17    0.53    0.55
   8   4 -17    0.85    0.61
  -8  -4 -17    0.53    0.60
   8   5 -17   -0.95    0.47
  -8  -5 -17   -0.29    0.69
  -8   4 -18    0.27    0.45
  -8   4 -18    0.34    0.51
  -8   3 -18    0.93    0.56
  -8   3 -18    0.93    0.59
  -8   2 -18   -0.14    0.39
   8  -2 -18    0.19    0.51
  -8   2 -18    0.86    0.58
  -8   1 -18    0.34    0.47
  -8   1 -18    0.21    0.40
   8  -1 -18   -0.04    0.44
   8  -1 -18    0.18    0.42
  -8   0 -18    5.52    0.92
  -8   0 -18    2.21    0.79
   8   0 -18    4.57    0.97
   8   0 -18    8.53    1.18
  -8  -1 -18    0.22    0.29
  -8  -1 -18    0.73    0.52
   8   1 -18    0.36    0.44
   8   1 -18   -0.21    0.41
   8   2 -18   -0.25    0.41
   8   2 -18    0.38    0.49
  -8  -2 -18    0.39    0.51
  -8  -3 -18    0.61    0.58
   8   3 -18    0.46    0.47
   8   4 -18   -0.05    0.55
  -8  -4 -18    1.24    0.63
  -8   4 -19    0.02    0.42
  -8   4 -19   -0.04    0.49
  -8   3 -19   -0.29    0.41
  -8   3 -19    0.34    0.54
   8  -2 -19    2.19    0.92
  -8   2 -19    1.48    0.67
  -8   2 -19    1.86    0.64
  -8   1 -19    0.40    0.49
   8  -1 -19   -0.53    0.32
  -8   1 -19    0.95    0.52
   8  -1 -19    1.23    0.69
  -8   0 -19    0.08    0.36
   8   0 -19    0.40    0.48
   8   0 -19    0.23    0.44
  -8   0 -19    0.33    0.40
   8   1 -19   -0.07    0.46
  -8  -1 -19    0.39    0.36
  -8  -1 -19    0.27    0.47
   8   1 -19    0.48    0.49
  -8  -2 -19    1.04    0.62
   8   2 -19    0.87    0.59
   8   2 -19    1.57    0.66
  -8  -3 -19   -0.42    0.41
   8   3 -19    0.28    0.57
   8   4 -19    0.43    0.57
  -8  -4 -19    0.20    0.58
  -8   4 -20    0.07    0.62
  -8   4 -20   -0.29    0.42
  -8   3 -20   -0.21    0.42
  -8   3 -20   -0.46    0.40
  -8   2 -20   -0.07    0.45
   8  -2 -20    1.01    0.66
  -8   2 -20   -0.16    0.44
  -8   1 -20    0.33    0.53
   8  -1 -20    0.29    0.51
   8  -1 -20    0.96    0.52
  -8   1 -20    0.60    0.49
  -8   0 -20    1.51    0.67
   8   0 -20    2.69    0.87
   8   0 -20    2.59    0.71
  -8   0 -20    1.66    0.63
   8   1 -20    1.47    0.63
   8   1 -20    1.04    0.58
  -8  -1 -20    1.52    0.66
  -8  -2 -20    1.24    0.70
   8   2 -20    0.68    0.59
  -8  -3 -20   -0.90    0.43
   8   3 -20    0.09    0.44
   8   4 -20    0.06    0.62
  -8  -4 -20   -0.44    0.57
  -8   3 -21    0.64    0.57
  -8   3 -21   -0.38    0.46
  -8   2 -21    0.25    0.46
  -8   2 -21   -0.32    0.46
   8  -2 -21    0.06    0.50
   8  -1 -21    0.44    0.45
  -8   1 -21    0.09    0.43
   8  -1 -21    0.39    0.62
  -8   1 -21   -0.21    0.51
  -8   0 -21    1.43    0.67
  -8   0 -21    1.55    0.59
   8   0 -21    1.43    0.68
   8   0 -21    0.79    0.59
  -8  -1 -21    0.36    0.51
   8   1 -21    0.41    0.49
   8   1 -21    0.09    0.45
  -8  -2 -21    0.66    0.62
   8   2 -21   -0.38    0.47
   8   3 -21    0.30    0.64
  -8  -3 -21    0.87    0.67
  -8   3 -22   -0.05    0.51
  -8   2 -22    0.18    0.54
  -8   2 -22    0.15    0.60
   8  -2 -22    0.47    0.69
   8  -1 -22    0.68    0.64
  -8   1 -22   -0.18    0.45
   8  -1 -22    0.33    0.48
  -8   1 -22    0.21    0.54
   8   0 -22    2.51    0.80
   8   0 -22    0.32    0.57
  -8   0 -22    0.39    0.44
  -8   0 -22    1.08    0.64
   8   1 -22   -0.41    0.42
  -8  -1 -22    0.02    0.48
   8   1 -22    0.39    0.50
  -8  -2 -22    0.21    0.55
   8   2 -22   -0.03    0.49
  -8  -3 -22   -0.08    0.62
  -8   2 -23   -0.25    0.54
  -8   2 -23    0.17    0.54
   8  -2 -23    1.35    0.81
  -8   1 -23   -0.05    0.47
  -8   1 -23   -0.32    0.48
   8  -1 -23    0.08    0.49
   8  -1 -23    0.36    0.58
   8   0 -23   -0.10    0.45
  -8   0 -23   -0.08    0.44
   8   0 -23    0.73    0.64
  -8   0 -23    0.20    0.58
   8   1 -23   -0.21    0.51
   8   1 -23    0.07    0.54
  -8  -1 -23   -0.05    0.50
   8   2 -23    0.59    0.62
  -8  -2 -23   -0.13    0.51
  -8   1 -24    0.10    0.56
  -8   1 -24   -0.22    0.47
   8   0 -24    1.38    0.77
  -8   0 -24    0.63    0.65
   8   0 -24    0.59    0.58
   8   1 -24    0.30    0.67
  -8  -1 -24   -0.46    0.41
  -9   1   0    7.04    0.92
  -9   0   0   -0.02    0.14
  -9  -1   0    7.39    0.60
  -9  -2   0    1.99    0.32
   9   2   0    1.67    0.41
   9   3   0    5.55    0.76
  -9  -3   0    6.27    0.70
   9   4   0    2.34    0.52
   9   5   0    0.02    0.38
   9   6   0   -0.19    0.40
  -9   7  -1    0.96    0.87
  -9   1  -1   12.45    1.28
  -9   0  -1    0.27    0.21
  -9   0   1    0.05    0.18
  -9  -1  -1   11.41    0.88
  -9  -1   1   12.39    0.87
   9   2  -1   42.93    2.81
   9   2  -1   40.54    2.61
  -9  -2  -1   41.61    2.67
   9   2   1   43.03    2.79
  -9  -2   1   42.69    2.61
  -9  -3  -1    1.87    0.39
   9   3  -1    2.50    0.51
   9   3   1    1.94    0.44
  -9  -3   1    2.33    0.38
  -9  -4  -1   -0.11    0.25
   9   4  -1    0.38    0.34
   9   4   1    0.02    0.27
   9   5  -1    1.38    0.52
   9   5   1    2.29    0.55
   9   6  -1   -0.05    0.41
   9   6   1    0.33    0.40
  -9   7  -2    0.56    0.72
  -9   6  -2    0.33    0.59
  -9   3  -2    0.59    0.40
  -9   2  -2   24.07    1.94
  -9   1  -2    1.21    0.37
  -9   0  -2   -0.03    0.14
  -9   0   2    0.07    0.18
   9   1  -2    1.90    0.45
  -9  -1  -2    1.66    0.31
  -9  -1   2    1.71    0.27
  -9  -2  -2   20.95    1.49
   9   2  -2   21.90    1.62
   9   2  -2   21.48    1.38
  -9  -2   2   21.01    1.36
   9   3  -2    0.45    0.30
   9   3  -2    0.51    0.15
  -9  -3  -2    0.45    0.27
   9   3   2    0.21    0.27
  -9  -4  -2    1.02    0.42
   9   4  -2    1.25    0.43
   9   4   2    0.89    0.36
   9   5  -2    0.59    0.45
   9   5   2    0.56    0.39
   9   6  -2   -0.41    0.34
  -9   6  -3    0.23    0.55
  -9   5  -3    0.49    0.56
  -9   4  -3    0.10    0.41
  -9   3  -3    1.56    0.57
  -9   2  -3   11.27    1.28
  -9   1  -3    5.68    0.79
  -9   0  -3    0.35    0.19
  -9  -1  -3    5.52    0.60
   9   1  -3    5.24    0.70
  -9  -1   3    5.12    0.53
   9   2  -3   11.96    1.19
  -9  -2  -3   12.79    1.02
   9   3  -3    0.77    0.39
  -9  -3  -3    0.76    0.34
   9   3   3    1.19    0.33
  -9  -4  -3    0.32    0.32
   9   4  -3    0.18    0.32
   9   4   3    0.12    0.26
   9   5  -3    0.00    0.37
   9   5   3    0.29    0.36
   9   6  -3    0.16    0.43
  -9   6  -4    0.14    0.50
  -9   5  -4    0.38    0.50
  -9   4  -4    1.22    0.57
  -9   3  -4    0.53    0.40
  -9   2  -4    0.16    0.29
  -9   1  -4    2.97    0.55
  -9   0  -4    0.10    0.19
  -9  -1  -4    3.38    0.49
   9   1  -4    3.27    0.56
  -9  -1   4    4.45    0.47
  -9  -2  -4    0.29    0.22
   9   2  -4    0.52    0.34
   9   3  -4    0.24    0.31
  -9  -3  -4    0.82    0.35
   9   4  -4    0.84    0.44
  -9  -4  -4    0.13    0.38
   9   4   4    0.66    0.31
  -9  -5  -4   -0.22    0.38
   9   5  -4    0.24    0.42
   9   5   4   -0.18    0.30
   9   6  -4   -0.18    0.42
  -9   6  -5    1.42    0.67
  -9   5  -5    0.53    0.53
  -9   4  -5    3.27    0.78
  -9   3  -5    0.30    0.35
  -9   2  -5    1.55    0.51
  -9   1  -5    0.80    0.34
  -9   0  -5   -0.21    0.15
   9   1  -5    1.49    0.41
  -9  -1  -5    1.12    0.33
  -9  -1   5    0.99    0.24
   9   2  -5    0.15    0.26
  -9  -2  -5    1.68    0.41
   9   3  -5    0.66    0.36
  -9  -3  -5    0.91    0.38
  -9  -4  -5    1.21    0.52
   9   4  -5    1.93    0.59
  -9  -5  -5    0.25    0.44
   9   5  -5    0.31    0.47
   9   6  -5    0.17    0.48
  -9   6  -6    0.73    0.67
  -9   5  -6    1.00    0.57
  -9   4  -6    0.50    0.45
  -9   3  -6    1.29    0.54
  -9   2  -6    1.83    0.52
  -9   1  -6    3.16    0.58
   9   0  -6    0.22    0.32
  -9   0  -6   -0.12    0.16
  -9  -1  -6    2.19    0.44
   9   1  -6    2.90    0.58
  -9  -1   6    3.44    0.41
   9   2  -6    1.93    0.50
  -9  -2  -6    2.05    0.46
   9   3  -6   -0.26    0.25
  -9  -3  -6    0.47    0.36
  -9  -4  -6   -0.56    0.29
   9   4  -6    0.03    0.34
   9   5  -6    0.58    0.47
  -9  -5  -6    0.69    0.56
   9   6  -6    1.96    0.74
  -9   6  -7    1.14    0.69
  -9   5  -7    1.71    0.64
  -9   4  -7    0.35    0.42
  -9   3  -7    0.31    0.36
  -9   2  -7    0.43    0.35
  -9   1  -7   19.30    1.55
   9   0  -7   -0.28    0.27
  -9   0  -7   -0.34    0.15
   9   1  -7   16.50    1.39
  -9  -1  -7   16.44    1.31
   9   2  -7    0.78    0.36
  -9  -2  -7    0.05    0.25
   9   3  -7    1.06    0.43
  -9  -3  -7    0.58    0.38
  -9  -3  -7    0.53    0.17
   9   4  -7    0.39    0.41
  -9  -4  -7    0.58    0.42
   9   5  -7    1.00    0.58
  -9  -5  -7    2.28    0.78
   9   6  -7    0.27    0.54
  -9   6  -8    0.97    0.67
  -9   5  -8    0.86    0.53
  -9   4  -8    0.53    0.50
  -9   3  -8    2.05    0.59
  -9   2  -8    6.49    0.92
  -9   1  -8    4.33    0.67
  -9   0  -8    0.04    0.19
   9   0  -8   -0.09    0.27
   9   1  -8    4.12    0.71
  -9  -1  -8    4.90    0.71
  -9  -2  -8    8.93    1.04
   9   2  -8    7.45    1.03
   9   3  -8    3.22    0.70
  -9  -3  -8    3.27    0.72
   9   4  -8    0.28    0.39
  -9  -4  -8   -0.30    0.33
   9   5  -8    0.39    0.45
  -9  -5  -8   -0.33    0.44
   9   6  -8    0.23    0.48
  -9   6  -9   -0.54    0.49
  -9   5  -9    0.23    0.47
  -9   4  -9    0.27    0.41
  -9   3  -9    1.13    0.47
  -9   2  -9    5.49    0.86
  -9   1  -9    8.84    1.03
  -9   0  -9   -0.16    0.18
   9   0  -9    0.12    0.27
  -9  -1  -9   11.50    1.24
   9   1  -9   12.87    1.34
   9   2  -9    4.78    0.82
  -9  -2  -9    4.66    0.74
  -9  -2   9    3.90    0.35
  -9  -3  -9    0.93    0.43
   9   3  -9    0.93    0.43
   9   4  -9    0.42    0.40
  -9  -4  -9    0.25    0.48
   9   5  -9    0.20    0.55
  -9  -5  -9   -0.47    0.33
   9   6  -9   -0.04    0.53
  -9  -6  -9    0.70    0.67
  -9   6 -10   -0.72    0.40
  -9   5 -10    0.60    0.49
  -9   4 -10    0.52    0.45
  -9   3 -10    0.73    0.41
  -9   2 -10    5.21    0.86
  -9   1 -10    5.19    0.76
  -9   0 -10    0.58    0.33
   9   0 -10    0.23    0.33
  -9  -1 -10    4.66    0.75
   9   1 -10    5.24    0.80
   9   2 -10    1.71    0.59
  -9  -2 -10    3.78    0.74
  -9  -2  10    4.58    0.41
  -9  -3 -10    0.66    0.45
   9   3 -10    1.37    0.53
  -9  -4 -10    0.23    0.44
   9   4 -10    0.53    0.47
   9   5 -10    0.05    0.48
  -9  -5 -10   -0.72    0.42
  -9  -6 -10    0.00    0.58
   9   6 -10   -0.32    0.49
  -9   6 -11   -0.19    0.48
  -9   5 -11    2.00    0.70
  -9   4 -11    2.46    0.71
  -9   3 -11    0.59    0.39
  -9   2 -11    0.66    0.40
  -9   1 -11    8.81    1.07
   9   0 -11    0.25    0.34
  -9   0 -11    0.19    0.30
  -9  -1 -11   12.78    1.34
   9   1 -11   10.35    1.29
  -9  -2 -11    0.26    0.37
   9   2 -11    0.13    0.34
   9   3 -11    0.35    0.40
  -9  -3 -11    0.99    0.47
   9   4 -11    1.74    0.67
  -9  -4 -11    3.60    0.90
   9   5 -11    1.44    0.71
  -9  -5 -11    1.48    0.75
  -9  -6 -11   -0.30    0.64
   9   6 -11   -0.41    0.50
  -9   6 -12   -0.25    0.45
  -9   6 -12   -1.02    0.54
  -9   5 -12    1.84    0.72
  -9   4 -12    1.75    0.66
  -9   3 -12    1.06    0.49
  -9   2 -12    1.44    0.52
  -9   1 -12    0.65    0.36
   9   0 -12    0.17    0.31
   9   0 -12    0.51    0.38
  -9   0 -12   -0.02    0.34
  -9  -1 -12   -0.12    0.31
   9   1 -12    0.05    0.29
   9   1 -12   -0.17    0.29
   9   2 -12    3.49    0.69
  -9  -2 -12    1.88    0.31
  -9  -2 -12    1.93    0.59
  -9  -3 -12    0.69    0.51
   9   3 -12    1.11    0.53
   9   4 -12    1.37    0.70
  -9  -4 -12    1.51    0.66
  -9  -5 -12    2.25    0.88
   9   5 -12    2.62    0.86
   9   6 -12   -0.69    0.45
  -9  -6 -12    1.03    0.81
  -9   5 -13    2.49    0.76
  -9   4 -13    2.65    0.75
  -9   3 -13    0.23    0.38
  -9   2 -13    5.85    0.91
   9  -1 -13   -0.02    0.42
  -9   1 -13    0.32    0.34
  -9   0 -13   -0.02    0.27
   9   0 -13    0.12    0.33
   9   0 -13    0.01    0.33
  -9  -1 -13    0.12    0.34
   9   1 -13   -0.02    0.29
   9   1 -13    0.20    0.34
  -9  -2 -13    6.87    0.67
   9   2 -13    6.94    1.03
   9   2 -13    7.28    0.84
  -9  -2 -13    6.51    1.02
  -9  -3 -13    0.97    0.55
   9   3 -13   -0.15    0.43
   9   4 -13    1.33    0.63
  -9  -4 -13    1.46    0.71
  -9  -5 -13    1.56    0.82
   9   5 -13    2.35    0.78
  -9   5 -14    0.26    0.49
  -9   5 -14   -0.16    0.55
  -9   4 -14    0.42    0.45
  -9   3 -14    0.27    0.40
  -9   2 -14    8.16    1.12
  -9   1 -14    0.70    0.43
   9  -1 -14    1.01    0.60
   9   0 -14    0.52    0.42
  -9   0 -14   -0.09    0.25
   9   0 -14    0.23    0.38
  -9  -1 -14    0.61    0.43
   9   1 -14    1.02    0.48
   9   1 -14    0.12    0.33
   9   2 -14    9.40    1.31
  -9  -2 -14    9.65    0.84
  -9  -2 -14    7.51    1.18
   9   2 -14    9.13    1.01
  -9  -3 -14    0.47    0.51
   9   3 -14    0.80    0.53
  -9  -4 -14    0.36    0.53
   9   4 -14   -0.20    0.46
  -9  -5 -14    0.35    0.62
   9   5 -14    0.17    0.55
  -9   5 -15    0.47    0.63
  -9   5 -15    0.17    0.46
  -9   4 -15    0.33    0.50
  -9   3 -15    1.11    0.51
  -9   2 -15    1.82    0.58
  -9   1 -15    0.53    0.43
   9  -1 -15    1.20    0.61
  -9   0 -15   -0.70    0.26
   9   0 -15    0.08    0.39
   9   0 -15    0.47    0.40
   9   1 -15    1.07    0.50
  -9  -1 -15    0.91    0.51
  -9  -1 -15    2.36    0.49
   9   1 -15    1.18    0.55
  -9  -2 -15    1.43    0.35
   9   2 -15    2.55    0.55
  -9  -2 -15    1.55    0.63
   9   2 -15    2.73    0.72
  -9  -3 -15    1.06    0.60
   9   3 -15    0.51    0.54
   9   4 -15   -0.05    0.44
  -9  -4 -15    1.25    0.74
   9   5 -15    0.07    0.60
  -9  -5 -15   -0.05    0.63
  -9   5 -16    0.66    0.67
  -9   5 -16    0.26    0.46
  -9   4 -16    0.50    0.50
  -9   4 -16    0.85    0.65
  -9   3 -16    3.18    0.77
  -9   2 -16    1.17    0.58
   9  -1 -16    3.17    0.82
  -9   1 -16    2.58    0.72
   9  -1 -16    2.37    0.71
  -9   0 -16    0.22    0.30
  -9   0 -16    0.05    0.35
   9   0 -16    0.20    0.44
   9   0 -16   -0.31    0.33
  -9  -1 -16    3.36    0.61
  -9  -1 -16    0.79    0.55
   9   1 -16    2.56    0.67
   9   1 -16    2.40    0.72
   9   2 -16    0.27    0.53
   9   2 -16    0.36    0.37
  -9  -2 -16    0.51    0.47
  -9  -3 -16    1.20    0.62
   9   3 -16    1.54    0.67
   9   4 -16    1.77    0.75
  -9  -4 -16    1.60    0.74
  -9  -5 -16   -0.21    0.54
   9   5 -16    0.05    0.60
  -9   4 -17   -0.32    0.45
  -9   4 -17    0.39    0.46
  -9   3 -17    1.67    0.70
  -9   3 -17    2.63    0.74
   9  -2 -17    0.27    0.59
  -9   2 -17   -0.43    0.37
  -9   2 -17   -0.04    0.46
   9  -1 -17    1.92    0.66
   9  -1 -17    2.83    0.89
  -9   1 -17    2.08    0.69
  -9   1 -17    2.24    0.66
  -9   0 -17    0.13    0.38
  -9   0 -17    0.28    0.40
   9   0 -17   -0.43    0.34
   9   0 -17    0.13    0.42
  -9  -1 -17    1.19    0.66
   9   1 -17    1.53    0.59
  -9  -1 -17    1.75    0.50
   9   1 -17    2.74    0.77
   9   2 -17   -0.02    0.43
   9   2 -17    0.50    0.44
  -9  -2 -17   -0.36    0.41
  -9  -3 -17    1.20    0.68
   9   3 -17    2.44    0.83
   9   4 -17    0.97    0.69
  -9  -4 -17    1.00    0.67
  -9   4 -18    0.34    0.58
  -9   4 -18    1.06    0.60
  -9   3 -18    2.48    0.84
  -9   3 -18    1.19    0.62
   9  -2 -18    1.18    0.71
  -9   2 -18    0.85    0.57
  -9   2 -18    2.69    0.79
   9  -1 -18    0.69    0.55
  -9   1 -18    0.42    0.52
  -9   1 -18    0.54    0.50
   9  -1 -18    1.11    0.56
  -9   0 -18    0.18    0.36
   9   0 -18   -0.23    0.35
  -9   0 -18    0.34    0.48
   9   0 -18    0.25    0.46
  -9  -1 -18    0.97    0.58
   9   1 -18    2.80    0.70
  -9  -1 -18    0.66    0.39
   9   1 -18    0.99    0.55
   9   2 -18    1.47    0.66
   9   2 -18    1.91    0.59
  -9  -2 -18    1.91    0.74
   9   3 -18    2.14    0.81
  -9  -3 -18    0.65    0.60
   9   4 -18    0.31    0.61
  -9  -4 -18    2.44    0.92
  -9   4 -19   -0.33    0.45
  -9   4 -19   -0.62    0.43
  -9   3 -19    0.92    0.64
  -9   3 -19    0.99    0.64
  -9   2 -19    1.18    0.64
   9  -2 -19    1.61    0.87
  -9   2 -19    0.78    0.59
   9  -1 -19    0.26    0.47
  -9   1 -19    0.40    0.52
   9  -1 -19    1.44    0.77
  -9   1 -19    0.73    0.48
  -9   0 -19    0.31    0.41
  -9   0 -19    1.03    0.60
   9   0 -19    0.23    0.44
   9   0 -19   -0.42    0.38
   9   1 -19    0.15    0.43
   9   1 -19    0.60    0.55
  -9  -1 -19    0.29    0.36
  -9  -1 -19    0.10    0.45
   9   2 -19    1.30    0.64
  -9  -2 -19    1.29    0.74
   9   3 -19    1.59    0.71
  -9  -3 -19    1.13    0.71
  -9  -4 -19    0.50    0.57
   9   4 -19    0.61    0.60
  -9   3 -20    1.47    0.70
  -9   3 -20    0.34    0.55
  -9   2 -20    0.47    0.57
  -9   2 -20   -0.28    0.46
   9  -2 -20   -0.37    0.47
  -9   1 -20    0.00    0.45
  -9   1 -20    0.54    0.51
   9  -1 -20    0.25    0.59
   9  -1 -20    0.83    0.56
  -9   0 -20    0.22    0.41
   9   0 -20    0.71    0.55
  -9   0 -20   -0.14    0.44
   9   0 -20   -0.61    0.36
   9   1 -20    0.74    0.56
   9   1 -20    0.70    0.53
  -9  -1 -20    0.72    0.55
   9   2 -20    0.40    0.51
  -9  -2 -20    0.39    0.54
  -9  -3 -20    0.35    0.61
   9   3 -20    0.27    0.55
  -9   3 -21    0.68    0.59
  -9   3 -21   -0.41    0.49
  -9   2 -21   -0.13    0.47
   9  -2 -21   -0.53    0.44
  -9   2 -21   -0.67    0.35
  -9   1 -21    0.47    0.53
   9  -1 -21    0.65    0.55
   9  -1 -21    0.60    0.66
  -9   1 -21    0.29    0.49
   9   0 -21   -0.15    0.43
  -9   0 -21   -0.50    0.36
   9   0 -21    0.76    0.55
  -9   0 -21    0.28    0.44
   9   1 -21    0.87    0.61
   9   1 -21    0.45    0.52
  -9  -1 -21    0.24    0.49
   9   2 -21   -0.15    0.48
  -9  -2 -21   -0.63    0.48
   9   3 -21   -0.82    0.48
  -9  -3 -21    0.60    0.69
  -9   2 -22   -0.68    0.44
  -9   2 -22    0.41    0.55
   9  -2 -22   -0.62    0.44
  -9   1 -22    0.16    0.52
   9  -1 -22    1.29    0.81
   9  -1 -22    1.07    0.67
  -9   1 -22    0.30    0.55
   9   0 -22    0.77    0.60
  -9   0 -22    0.00    0.49
   9   0 -22    0.10    0.50
  -9   0 -22    0.00    0.52
   9   1 -22    0.25    0.54
  -9  -1 -22    0.56    0.62
   9   1 -22    0.50    0.50
  -9  -2 -22   -0.36    0.43
   9   2 -22   -0.53    0.44
  -9   2 -23   -0.13    0.52
  -9   2 -23   -0.17    0.52
  -9   1 -23    0.05    0.46
  -9   1 -23   -0.14    0.52
   9  -1 -23   -0.35    0.59
  -9   0 -23   -0.41    0.39
   9   0 -23    0.22    0.59
   9   0 -23    0.63    0.56
  -9   0 -23    0.30    0.54
   9   1 -23   -0.78    0.44
   9   1 -23   -0.04    0.55
  -9  -1 -23   -0.12    0.45
  -9  -2 -23   -0.23    0.45
  -9   0 -24   -0.31    0.41
 -10   1   0    0.08    0.21
 -10   0   0   -0.02    0.16
 -10  -1   0   -0.02    0.12
 -10  -2   0    1.04    0.25
  10   2   0    0.64    0.31
 -10  -3   0   -0.24    0.16
  10   3   0    0.80    0.33
  10   4   0    1.04    0.41
  10   5   0   -0.06    0.39
  10   6   0   -0.12    0.38
 -10   2  -1    0.67    0.44
 -10   1  -1    0.49    0.31
 -10   0  -1    0.00    0.16
 -10   0   1    0.57    0.27
 -10  -1  -1    1.01    0.25
 -10  -1   1    1.41    0.27
  10   2  -1    1.81    0.44
 -10  -2  -1    1.35    0.31
 -10  -2   1    1.63    0.26
  10   3  -1    1.61    0.45
 -10  -3  -1    1.29    0.36
 -10  -3   1    1.22    0.30
  10   3   1    1.05    0.36
  10   4  -1    0.49    0.36
 -10  -4  -1    0.93    0.39
  10   4   1    1.07    0.40
  10   5  -1   -0.04    0.35
  10   5   1    0.56    0.39
  10   6  -1    0.24    0.44
  10   6   1   -0.49    0.38
 -10   6  -2   -0.11    0.54
 -10   5  -2    1.45    0.71
 -10   4  -2    4.54    1.01
 -10   3  -2    0.99    0.51
 -10   2  -2    2.94    0.70
 -10   1  -2    1.22    0.39
 -10   0  -2    1.34    0.36
 -10   0   2    1.80    0.42
 -10  -1  -2    1.38    0.31
 -10  -1   2    1.33    0.26
 -10  -2  -2    3.28    0.48
  10   2  -2    3.09    0.39
  10   2  -2    3.48    0.58
 -10  -2   2    3.39    0.36
 -10  -3  -2    0.88    0.34
  10   3  -2    0.78    0.36
  10   3  -2    0.49    0.17
  10   3   2    0.86    0.34
 -10  -3   2    0.65    0.20
  10   4  -2    3.54    0.69
 -10  -4  -2    4.31    0.74
  10   4   2    5.22    0.72
  10   5  -2    0.90    0.49
  10   5   2    1.08    0.47
  10   6  -2   -0.53    0.38
 -10   6  -3    0.07    0.53
 -10   5  -3    0.40    0.54
 -10   4  -3    7.73    1.31
 -10   3  -3    0.09    0.33
 -10   2  -3   14.11    1.48
 -10   1  -3    4.77    0.75
 -10   0  -3    1.43    0.36
 -10  -1  -3    4.34    0.55
  10   1  -3    4.06    0.65
 -10  -1   3    4.42    0.50
  10   2  -3   15.61    1.44
 -10  -2  -3   14.65    1.17
 -10  -2   3   15.03    0.97
 -10  -3  -3   -0.07    0.21
  10   3  -3    0.37    0.36
  10   4  -3    7.26    1.02
  10   4  -3    7.58    0.58
 -10  -4  -3    7.39    1.02
  10   4   3    8.63    0.92
  10   5  -3    0.02    0.37
  10   5   3    0.10    0.33
  10   6  -3    0.45    0.47
 -10   6  -4   -0.70    0.49
 -10   5  -4    0.25    0.45
 -10   4  -4    2.43    0.72
 -10   3  -4    1.48    0.51
 -10   2  -4    0.95    0.43
 -10   1  -4   28.58    2.12
 -10   0  -4    1.27    0.33
  10   1  -4   27.94    2.01
 -10  -1  -4   26.71    1.84
 -10  -1   4   26.48    1.78
  10   2  -4    2.42    0.53
 -10  -2  -4    1.58    0.38
  10   3  -4    1.18    0.42
 -10  -3  -4    0.59    0.32
 -10  -4  -4    2.38    0.63
  10   4  -4    4.57    0.78
  10   5  -4    0.31    0.43
 -10  -5  -4   -0.23    0.39
  10   5   4   -0.04    0.33
  10   6  -4   -0.43    0.44
 -10   6  -5   -0.16    0.51
 -10   5  -5    0.46    0.52
 -10   4  -5   -0.50    0.35
 -10   3  -5    4.45    0.86
 -10   2  -5    0.82    0.40
 -10   1  -5    3.79    0.68
 -10   0  -5    9.66    1.01
  10   1  -5    4.62    0.70
 -10  -1  -5    4.80    0.59
 -10  -1   5    2.67    0.42
 -10  -2  -5    0.97    0.33
  10   2  -5    0.02    0.31
  10   3  -5    5.68    0.88
 -10  -3  -5    6.09    0.87
  10   4  -5    0.38    0.40
 -10  -4  -5    0.28    0.36
 -10  -5  -5    0.75    0.49
  10   5  -5    0.73    0.52
  10   6  -5    0.42    0.56
 -10   6  -6    0.23    0.59
 -10   5  -6    2.89    0.90
 -10   4  -6    1.06    0.53
 -10   3  -6   -0.04    0.36
 -10   2  -6    0.15    0.28
 -10   1  -6    1.22    0.41
 -10   0  -6    1.99    0.42
 -10  -1  -6    1.06    0.34
  10   1  -6    1.56    0.47
 -10  -2  -6    0.00    0.22
  10   2  -6    0.34    0.33
 -10  -3  -6    0.67    0.36
  10   3  -6    0.53    0.40
 -10  -4  -6    1.63    0.58
  10   4  -6    1.39    0.52
 -10  -5  -6    4.11    0.94
  10   5  -6    3.36    0.81
  10   6  -6   -0.10    0.49
 -10   6  -7    0.05    0.54
 -10   5  -7    0.37    0.49
 -10   4  -7    0.94    0.55
 -10   3  -7    1.21    0.54
 -10   2  -7    0.39    0.34
 -10   1  -7    2.45    0.55
 -10   0  -7    2.17    0.46
  10   0  -7    4.03    0.69
 -10  -1  -7    2.09    0.50
  10   1  -7    2.78    0.56
  10   2  -7    0.54    0.35
 -10  -2  -7    1.01    0.40
 -10  -3  -7    0.98    0.43
 -10  -3  -7    0.38    0.22
  10   3  -7    0.91    0.46
 -10  -4  -7    1.44    0.58
  10   4  -7    1.21    0.53
 -10  -5  -7    0.26    0.52
  10   5  -7    0.81    0.58
  10   6  -7   -0.28    0.48
 -10   6  -8   -0.26    0.53
 -10   5  -8   -0.19    0.45
 -10   4  -8    0.82    0.55
 -10   3  -8    3.61    0.76
 -10   2  -8    5.26    0.86
 -10   1  -8    5.32    0.80
 -10   0  -8    3.04    0.55
  10   0  -8    2.31    0.56
 -10  -1  -8    5.58    0.77
  10   1  -8    4.33    0.74
 -10  -2  -8    5.24    0.78
  10   2  -8    3.78    0.74
 -10  -3  -8    3.52    0.72
  10   3  -8    3.17    0.70
 -10  -4  -8    0.94    0.50
  10   4  -8    1.03    0.53
 -10  -5  -8   -0.02    0.44
  10   5  -8    0.19    0.49
  10   6  -8    0.15    0.50
 -10  -6  -8    0.29    0.61
 -10   6  -9   -0.25    0.51
 -10   5  -9    0.08    0.44
 -10   4  -9   -0.42    0.31
 -10   3  -9    0.50    0.43
 -10   2  -9    1.81    0.55
 -10   1  -9    2.00    0.50
  10   0  -9    7.14    0.97
 -10   0  -9    8.71    1.01
  10   1  -9    1.61    0.49
 -10  -1  -9    1.61    0.48
  10   2  -9    1.80    0.53
 -10  -2  -9    2.67    0.60
 -10  -3  -9    0.04    0.30
  10   3  -9   -0.02    0.37
 -10  -4  -9    0.05    0.42
  10   4  -9    0.89    0.49
 -10  -5  -9    0.37    0.47
  10   5  -9    0.77    0.57
 -10  -6  -9   -0.04    0.65
  10   6  -9    0.18    0.54
 -10   6 -10   -0.49    0.46
 -10   5 -10    0.37    0.55
 -10   4 -10    0.13    0.41
 -10   3 -10    0.16    0.35
 -10   2 -10   16.69    1.74
 -10   1 -10    8.11    1.00
 -10   0 -10    3.53    0.63
  10   0 -10    3.60    0.67
 -10  -1 -10    6.85    0.94
  10   1 -10    6.94    0.97
 -10  -2 -10   13.66    1.45
  10   2 -10   12.95    1.44
 -10  -3 -10    0.16    0.39
  10   3 -10    0.80    0.47
  10   4 -10   -0.23    0.42
 -10  -4 -10   -0.12    0.36
 -10  -5 -10   -0.26    0.45
  10   5 -10    0.32    0.47
  10   6 -10    0.47    0.60
 -10  -6 -10   -0.26    0.64
 -10   6 -11    0.43    0.62
 -10   5 -11   -0.19    0.45
 -10   4 -11    1.28    0.56
 -10   3 -11    5.30    0.93
 -10   2 -11    1.06    0.45
 -10   1 -11    0.34    0.33
  10   0 -11    4.93    0.84
 -10   0 -11    4.58    0.76
 -10  -1 -11    0.41    0.35
  10   1 -11    1.11    0.45
  10   2 -11    0.80    0.42
 -10  -2 -11    1.34    0.53
 -10  -2  11    1.68    0.26
  10   3 -11    4.72    0.92
 -10  -3 -11    4.45    0.89
 -10  -4 -11    0.56    0.54
  10   4 -11    0.66    0.55
 -10  -5 -11    0.00    0.51
  10   5 -11    1.03    0.65
  10   6 -11    0.02    0.54
 -10  -6 -11    0.98    0.79
 -10   5 -12    2.36    0.80
 -10   4 -12   -0.48    0.34
 -10   3 -12    1.14    0.48
 -10   2 -12    5.19    0.86
 -10   1 -12    3.16    0.63
  10   0 -12    4.81    0.81
 -10   0 -12    4.13    0.76
 -10  -1 -12    2.60    0.62
  10   1 -12    2.25    0.65
  10   2 -12    5.46    0.92
 -10  -2 -12    5.09    0.90
 -10  -3 -12    0.97    0.51
  10   3 -12    0.23    0.42
  10   4 -12   -0.16    0.42
 -10  -4 -12    0.10    0.46
 -10  -5 -12    3.80    1.08
  10   5 -12    2.27    0.81
 -10   5 -13    1.40    0.64
 -10   4 -13   -0.41    0.40
 -10   3 -13    3.65    0.81
 -10   2 -13    9.49    1.20
 -10   1 -13    0.51    0.41
 -10   0 -13    0.82    0.40
  10   0 -13    0.30    0.38
 -10  -1 -13    0.61    0.44
  10   1 -13    0.86    0.46
 -10  -2 -13    8.78    1.27
  10   2 -13    9.43    1.28
 -10  -2 -13    9.02    0.84
 -10  -3 -13    2.93    0.80
  10   3 -13    3.12    0.84
 -10  -4 -13    0.64    0.62
  10   4 -13    0.13    0.47
  10   5 -13    0.76    0.68
 -10  -5 -13    1.17    0.74
 -10   5 -14    1.11    0.68
 -10   4 -14    0.22    0.47
 -10   3 -14    4.62    0.88
 -10   2 -14    5.84    0.97
 -10   1 -14   -0.14    0.26
 -10   0 -14    0.29    0.42
  10   0 -14    0.22    0.41
  10   0 -14    0.23    0.41
  10   1 -14   -0.14    0.32
  10   1 -14    0.41    0.44
 -10  -1 -14   -0.24    0.32
 -10  -2 -14    4.95    0.60
 -10  -2 -14    6.63    1.07
  10   2 -14    5.95    1.02
 -10  -3 -14    3.26    0.84
  10   3 -14    2.87    0.77
  10   4 -14   -0.27    0.45
 -10  -4 -14    0.90    0.59
  10   5 -14    1.10    0.72
 -10  -5 -14   -1.02    0.52
 -10   5 -15    0.27    0.53
 -10   5 -15    0.41    0.63
 -10   4 -15    0.10    0.46
 -10   3 -15    4.26    0.85
 -10   2 -15    0.91    0.49
 -10   1 -15    4.01    0.82
  10   0 -15    3.70    0.87
  10   0 -15    4.18    0.85
 -10   0 -15    4.32    0.87
  10   1 -15    2.81    0.76
 -10  -1 -15    1.50    0.64
  10   1 -15    2.54    0.66
 -10  -1 -15    3.36    0.58
  10   2 -15    0.82    0.42
 -10  -2 -15    0.53    0.52
  10   2 -15    0.15    0.37
 -10  -3 -15    3.12    0.88
  10   3 -15    5.43    1.07
 -10  -4 -15   -0.06    0.49
  10   4 -15   -0.42    0.38
  10   5 -15    0.12    0.59
 -10  -5 -15    0.12    0.54
 -10   5 -16   -0.15    0.48
 -10   5 -16    0.26    0.65
 -10   4 -16   -0.69    0.38
 -10   3 -16    0.04    0.37
 -10   2 -16    0.42    0.43
 -10   1 -16    6.15    1.02
 -10   0 -16    7.90    1.19
  10   0 -16    9.71    1.37
  10   0 -16    7.79    1.22
 -10  -1 -16    5.79    1.01
  10   1 -16    4.88    1.00
  10   1 -16    6.38    1.03
 -10  -1 -16    6.92    0.88
 -10  -2 -16    1.22    0.57
  10   2 -16    0.52    0.52
  10   3 -16   -0.17    0.38
 -10  -3 -16    0.96    0.60
  10   4 -16    1.74    0.70
 -10  -4 -16   -0.27    0.44
 -10  -5 -16   -0.32    0.57
  10   5 -16   -0.49    0.49
 -10   4 -17   -0.47    0.42
 -10   4 -17    0.44    0.53
 -10   3 -17    0.97    0.54
 -10   3 -17   -0.16    0.47
 -10   2 -17    0.13    0.45
  10  -1 -17    3.07    0.85
 -10   1 -17    1.39    0.62
  10   0 -17    3.64    0.84
  10   0 -17    4.43    0.99
 -10   0 -17    5.14    0.88
 -10   0 -17    3.93    0.94
 -10  -1 -17    2.91    0.59
 -10  -1 -17    3.39    0.84
  10   1 -17    3.95    0.85
  10   1 -17    3.53    0.85
  10   2 -17    0.20    0.47
 -10  -2 -17    0.50    0.48
  10   2 -17    0.37    0.44
 -10  -3 -17    0.66    0.56
  10   3 -17    0.56    0.49
  10   4 -17    0.59    0.63
 -10  -4 -17   -0.32    0.51
 -10   4 -18    0.00    0.59
 -10   4 -18    1.03    0.57
 -10   3 -18    0.34    0.45
 -10   3 -18    1.06    0.67
 -10   2 -18   -0.33    0.41
 -10   2 -18    0.55    0.56
 -10   1 -18    0.26    0.44
 -10   1 -18   -0.16    0.34
  10  -1 -18    0.48    0.51
 -10   0 -18    0.59    0.52
  10   0 -18    1.41    0.72
  10   0 -18    1.08    0.57
 -10   0 -18    0.65    0.50
  10   1 -18    0.36    0.49
 -10  -1 -18   -0.12    0.43
  10   1 -18    0.24    0.48
 -10  -1 -18    0.35    0.36
  10   2 -18    0.57    0.50
 -10  -2 -18    0.26    0.49
  10   3 -18    0.23    0.51
 -10  -3 -18   -0.08    0.46
 -10  -4 -18   -0.48    0.36
  10   4 -18   -0.57    0.46
 -10   4 -19   -0.19    0.45
 -10   4 -19   -0.04    0.50
 -10   3 -19    0.86    0.64
 -10   3 -19    1.33    0.67
 -10   2 -19    4.51    0.93
 -10   2 -19    1.58    0.70
 -10   1 -19    0.84    0.52
 -10   1 -19    0.93    0.53
  10  -1 -19    2.51    0.89
 -10   0 -19    1.70    0.58
 -10   0 -19    2.87    0.81
  10   0 -19    1.54    0.65
  10   0 -19    1.94    0.79
 -10  -1 -19    1.89    0.54
  10   1 -19    2.24    0.75
 -10  -1 -19    2.44    0.81
  10   1 -19    1.57    0.69
 -10  -2 -19    2.08    0.75
  10   2 -19    2.45    0.78
  10   3 -19    1.59    0.75
 -10  -3 -19    0.99    0.64
 -10  -4 -19   -0.26    0.52
  10   4 -19    0.40    0.61
 -10   3 -20    0.86    0.62
 -10   3 -20   -0.73    0.44
 -10   2 -20    0.76    0.58
 -10   2 -20   -0.47    0.33
 -10   1 -20    0.63    0.55
 -10   1 -20   -0.41    0.42
  10  -1 -20    0.60    0.61
 -10   0 -20    4.41    1.03
 -10   0 -20    4.80    0.90
  10   0 -20    3.71    1.00
  10   0 -20    5.78    1.11
  10   1 -20   -0.12    0.47
  10   1 -20    0.94    0.61
 -10  -1 -20    0.09    0.50
  10   2 -20   -0.53    0.45
 -10  -2 -20   -0.17    0.41
 -10  -3 -20    0.33    0.60
  10   3 -20    0.08    0.54
 -10   3 -21    0.13    0.60
 -10   3 -21    0.21    0.56
 -10   2 -21   -0.11    0.49
 -10   2 -21    1.23    0.66
 -10   1 -21    0.66    0.55
  10  -1 -21   -0.18    0.49
 -10   1 -21    0.11    0.45
  10   0 -21   -0.23    0.43
 -10   0 -21    0.14    0.50
  10   0 -21    0.81    0.67
 -10   0 -21    0.79    0.51
 -10  -1 -21    0.29    0.47
  10   1 -21    0.16    0.51
 -10  -2 -21   -0.44    0.50
  10   2 -21    0.25    0.50
 -10  -3 -21    0.73    0.55
  10   3 -21    0.16    0.55
 -10   2 -22   -0.21    0.46
 -10   2 -22   -0.13    0.56
  10  -1 -22    0.01    0.58
 -10   1 -22   -1.09    0.41
 -10   1 -22   -0.28    0.41
 -10   0 -22    0.84    0.62
  10   0 -22    0.34    0.60
 -10   0 -22    0.87    0.51
  10   0 -22    0.05    0.53
  10   1 -22    0.19    0.53
  10   1 -22    1.31    0.66
 -10  -1 -22    0.00    0.50
  10   2 -22   -0.02    0.50
 -10  -2 -22    0.16    0.55
 -10   1 -23    0.04    0.50
  10  -1 -23    0.88    0.69
 -10   1 -23    0.09    0.61
  10   0 -23    0.05    0.59
  10   0 -23   -0.02    0.56
 -10   0 -23   -0.59    0.47
 -10  -1 -23    0.18    0.59
  10   1 -23   -0.06    0.51
 -11   1   0    8.78    1.13
 -11   0   0    0.00    0.20
 -11  -1   0    7.87    0.76
 -11  -2   0    4.99    0.56
 -11  -3   0    0.09    0.20
  11   3   0   -0.12    0.23
  11   4   0    0.05    0.32
 -11  -4   0    0.10    0.28
  11   5   0    0.15    0.40
  11   6   0    0.09    0.45
 -11   6  -1   -0.57    0.53
 -11   2  -1   33.68    2.61
 -11   1  -1    7.99    1.01
 -11   0  -1   -0.10    0.17
 -11   0   1   -0.38    0.17
 -11  -1  -1    8.92    0.77
 -11  -1   1    9.69    0.77
 -11  -2  -1   32.84    2.20
  11   2  -1   35.52    2.39
 -11  -2   1   32.99    2.13
 -11  -3  -1    0.30    0.24
  11   3  -1   -0.34    0.29
 -11  -3   1    0.15    0.19
  11   3   1    0.79    0.35
 -11  -4  -1    6.13    0.83
  11   4  -1    5.19    0.84
  11   4   1    6.07    0.84
  11   5  -1    1.71    0.59
  11   5   1    0.79    0.46
  11   6  -1   -0.43    0.39
 -11   6  -2    0.08    0.57
 -11   5  -2    2.85    0.92
 -11   4  -2    6.07    1.18
 -11   3  -2    0.39    0.40
 -11   2  -2   42.95    3.14
 -11   1  -2    1.27    0.40
 -11   0  -2   -0.02    0.18
 -11   0   2   -0.17    0.17
 -11  -1  -2    2.37    0.40
 -11  -1   2    2.62    0.39
 -11  -2  -2   40.40    2.58
  11   2  -2   38.59    2.74
  11   2  -2   39.49    2.52
 -11  -2   2   39.04    2.44
  11   3  -2    0.26    0.31
 -11  -3  -2    0.34    0.24
  11   3  -2    0.08    0.15
 -11  -3   2    0.49    0.18
  11   4  -2    7.25    1.01
 -11  -4  -2    7.54    0.97
  11   4   2    8.55    0.98
  11   5  -2    2.18    0.63
  11   5   2    2.31    0.58
  11   6  -2   -0.01    0.44
 -11   6  -3   -0.32    0.49
 -11   5  -3    1.59    0.73
 -11   4  -3    1.78    0.67
 -11   3  -3    0.06    0.33
 -11   2  -3   10.31    1.25
 -11   1  -3    1.25    0.42
 -11   0  -3   -0.16    0.17
 -11  -1   3    1.45    0.30
 -11  -2  -3   11.71    1.00
  11   2  -3   13.47    1.31
 -11  -2   3   11.53    0.80
  11   3  -3   -0.02    0.31
 -11  -3  -3   -0.20    0.22
  11   4  -3    2.80    0.66
 -11  -4  -3    2.05    0.56
  11   4   3    1.93    0.49
 -11  -5  -3    0.21    0.41
  11   5  -3    0.86    0.49
  11   5   3    1.22    0.46
  11   6  -3   -0.45    0.38
 -11   6  -4   -0.93    0.50
 -11   5  -4    3.61    1.07
 -11   4  -4    3.40    0.90
 -11   3  -4    2.20    0.64
 -11   2  -4    0.96    0.45
 -11   1  -4   -0.02    0.25
 -11   0  -4    0.01    0.23
 -11  -1  -4    0.45    0.21
  11   1  -4    0.01    0.28
 -11  -1   4    0.16    0.18
  11   2  -4    1.34    0.45
 -11  -2  -4    1.24    0.37
 -11  -3  -4    2.84    0.55
  11   3  -4    2.36    0.56
  11   4  -4    5.68    0.89
 -11  -4  -4    4.30    0.81
  11   5  -4    1.27    0.58
 -11  -5  -4    2.05    0.65
  11   5   4    1.33    0.48
  11   6  -4    0.32    0.53
 -11   6  -5   -0.17    0.55
 -11   5  -5    0.11    0.44
 -11   4  -5    0.69    0.48
 -11   3  -5    2.18    0.68
 -11   2  -5    4.40    0.79
 -11   1  -5    3.25    0.65
 -11   0  -5   -0.27    0.19
  11   1  -5    5.07    0.77
 -11  -1  -5    4.54    0.64
 -11  -1   5    4.22    0.56
 -11  -2  -5    6.63    0.79
  11   2  -5    4.44    0.75
  11   3  -5    0.36    0.39
 -11  -3  -5    1.15    0.41
  11   4  -5    1.56    0.58
 -11  -4  -5    2.35    0.63
 -11  -5  -5    0.21    0.43
  11   5  -5    0.05    0.46
  11   6  -5   -0.32    0.43
 -11   6  -6    0.57    0.62
 -11   5  -6    0.36    0.56
 -11   4  -6    1.40    0.56
 -11   3  -6    1.00    0.51
 -11   2  -6   10.98    1.34
 -11   1  -6   21.00    1.71
 -11   0  -6   -0.24    0.19
 -11  -1  -6   19.14    1.46
  11   1  -6   18.72    1.59
  11   2  -6   13.29    1.42
 -11  -2  -6   13.35    1.31
 -11  -3  -6    1.32    0.47
  11   3  -6    0.75    0.41
  11   4  -6    1.72    0.63
 -11  -4  -6    2.50    0.63
 -11  -5  -6    1.06    0.61
  11   5  -6    0.59    0.51
  11   6  -6    0.14    0.48
 -11   6  -7   -0.30    0.49
 -11   5  -7    0.18    0.47
 -11   4  -7    0.39    0.43
 -11   3  -7    1.27    0.54
 -11   2  -7    1.25    0.47
 -11   1  -7   12.21    1.34
 -11   0  -7    0.14    0.23
  11   1  -7   11.32    1.26
 -11  -1  -7    9.53    1.05
 -11  -2  -7    0.80    0.37
  11   2  -7    1.16    0.45
  11   3  -7    0.94    0.44
 -11  -3  -7    0.82    0.44
 -11  -4  -7    0.86    0.51
  11   4  -7    1.09    0.53
  11   5  -7   -0.48    0.40
 -11  -5  -7   -0.19    0.44
  11   6  -7   -0.48    0.46
 -11   6  -8    0.00    0.45
 -11   5  -8    0.08    0.46
 -11   4  -8    0.41    0.51
 -11   3  -8   -0.55    0.25
 -11   2  -8    0.81    0.43
 -11   1  -8    2.92    0.61
 -11   0  -8    0.32    0.24
  11   1  -8    2.03    0.55
 -11  -1  -8    2.96    0.59
 -11  -2  -8    0.96    0.41
  11   2  -8    0.63    0.40
 -11  -3  -8   -0.16    0.31
  11   3  -8    0.26    0.34
  11   4  -8    0.39    0.45
 -11  -4  -8   -0.20    0.40
 -11  -5  -8    0.11    0.47
  11   5  -8   -0.41    0.39
 -11  -6  -8    0.23    0.57
  11   6  -8   -0.21    0.48
 -11   6  -9   -0.29    0.53
 -11   5  -9   -0.20    0.38
 -11   4  -9   -0.06    0.32
 -11   3  -9    1.66    0.58
 -11   2  -9    4.36    0.82
 -11   1  -9    0.96    0.41
 -11   0  -9    0.05    0.27
  11   0  -9   -0.10    0.30
 -11  -1  -9    0.53    0.35
  11   1  -9    0.14    0.31
 -11  -2  -9    5.20    0.84
  11   2  -9    3.89    0.78
 -11  -3  -9    1.94    0.62
  11   3  -9    1.57    0.56
 -11  -4  -9    0.53    0.49
  11   4  -9    0.40    0.47
  11   5  -9   -0.79    0.38
 -11  -5  -9   -0.43    0.42
 -11  -6  -9   -0.33    0.57
  11   6  -9   -0.47    0.48
 -11   6 -10    2.22    0.88
 -11   5 -10    0.03    0.45
 -11   4 -10    0.29    0.46
 -11   3 -10    2.08    0.64
 -11   2 -10    3.65    0.74
 -11   1 -10    3.87    0.71
  11   0 -10   -0.17    0.26
 -11   0 -10    0.14    0.26
  11   1 -10    3.91    0.75
 -11  -1 -10    4.58    0.76
 -11  -2 -10    4.03    0.76
  11   2 -10    2.98    0.69
 -11  -3 -10    0.97    0.50
  11   3 -10    0.53    0.48
  11   4 -10    1.44    0.62
 -11  -4 -10    0.87    0.57
  11   5 -10   -0.15    0.47
 -11  -5 -10   -0.44    0.50
 -11  -6 -10    1.21    0.80
  11   6 -10    1.97    0.86
 -11   6 -11    1.27    0.72
 -11   5 -11    0.85    0.60
 -11   4 -11   -0.26    0.39
 -11   3 -11   -0.16    0.36
 -11   2 -11    1.77    0.57
 -11   1 -11    0.99    0.42
  11   0 -11   -0.09    0.34
 -11   0 -11   -0.08    0.24
  11   1 -11    0.53    0.37
 -11  -1 -11    1.25    0.46
 -11  -2 -11    1.42    0.53
  11   2 -11    1.35    0.48
  11   3 -11    0.89    0.49
 -11  -3 -11    0.20    0.41
  11   4 -11    1.58    0.66
 -11  -4 -11   -0.16    0.41
  11   5 -11    0.33    0.59
 -11  -5 -11    0.05    0.54
  11   6 -11   -0.43    0.61
 -11   5 -12   -0.11    0.47
 -11   4 -12    1.04    0.58
 -11   3 -12    0.28    0.39
 -11   2 -12    7.92    1.12
 -11   1 -12   -0.12    0.25
 -11   0 -12    0.14    0.29
  11   0 -12   -0.45    0.26
  11   1 -12    1.26    0.51
 -11  -1 -12    0.34    0.33
 -11  -2 -12    7.21    1.11
  11   2 -12    7.33    1.14
 -11  -3 -12    0.00    0.36
  11   3 -12   -0.10    0.41
  11   4 -12   -0.09    0.48
 -11  -4 -12    0.10    0.48
 -11  -5 -12   -0.37    0.50
  11   5 -12    0.13    0.49
 -11   5 -13    0.17    0.52
 -11   4 -13    0.81    0.54
 -11   3 -13    4.59    0.92
 -11   2 -13    6.64    1.05
 -11   1 -13    1.17    0.51
  11   0 -13   -0.18    0.34
 -11   0 -13    0.18    0.34
 -11  -1 -13    0.80    0.45
  11   1 -13    1.49    0.58
  11   2 -13    4.72    0.90
 -11  -2 -13    5.05    0.94
  11   3 -13    3.15    0.82
 -11  -3 -13    4.66    0.96
 -11  -4 -13   -0.24    0.41
  11   4 -13    0.28    0.51
  11   5 -13    0.78    0.70
 -11  -5 -13    0.85    0.69
 -11   5 -14    0.14    0.52
 -11   4 -14    0.29    0.44
 -11   3 -14    1.29    0.53
 -11   2 -14    2.53    0.65
 -11   1 -14    0.99    0.46
  11   0 -14   -0.52    0.35
 -11   0 -14   -0.49    0.23
 -11  -1 -14    0.28    0.40
  11   1 -14   -0.44    0.33
  11   2 -14    2.36    0.67
 -11  -2 -14    1.83    0.66
 -11  -2 -14    3.16    0.46
 -11  -3 -14    0.65    0.52
  11   3 -14    1.28    0.62
 -11  -4 -14   -0.56    0.43
  11   4 -14    0.40    0.60
 -11  -5 -14    0.12    0.57
  11   5 -14   -0.22    0.54
 -11   5 -15    1.31    0.68
 -11   4 -15    0.74    0.52
 -11   3 -15    2.19    0.70
 -11   2 -15   -0.32    0.35
 -11   1 -15    0.84    0.48
 -11   0 -15   -0.21    0.30
  11   0 -15    0.08    0.39
 -11  -1 -15    1.47    0.55
  11   1 -15    1.75    0.64
  11   2 -15    0.04    0.42
 -11  -2 -15    0.25    0.42
 -11  -3 -15    0.93    0.57
  11   3 -15    1.80    0.75
 -11  -4 -15    1.43    0.68
  11   4 -15    0.12    0.51
  11   5 -15    0.16    0.60
 -11  -5 -15    0.50    0.69
 -11   5 -16    0.36    0.57
 -11   5 -16    1.08    0.79
 -11   4 -16    0.72    0.60
 -11   3 -16    0.98    0.56
 -11   2 -16   -0.10    0.35
 -11   1 -16    2.61    0.73
  11   0 -16    0.20    0.42
 -11   0 -16   -0.14    0.34
 -11  -1 -16    2.07    0.69
 -11  -1 -16    2.36    0.54
  11   1 -16    1.65    0.68
  11   2 -16    1.27    0.63
 -11  -2 -16    0.24    0.41
  11   3 -16   -0.28    0.45
 -11  -3 -16   -0.04    0.54
  11   4 -16    2.25    0.81
 -11  -4 -16    0.53    0.64
 -11  -5 -16    1.10    0.76
 -11   4 -17    0.50    0.49
 -11   4 -17    0.65    0.59
 -11   3 -17    1.70    0.64
 -11   2 -17   -0.37    0.43
 -11   1 -17    4.29    0.93
 -11   0 -17    0.12    0.38
  11   0 -17   -0.14    0.41
 -11  -1 -17    2.60    0.59
 -11  -1 -17    2.79    0.81
  11   1 -17    3.16    0.82
  11   2 -17    0.74    0.55
 -11  -2 -17   -0.23    0.32
 -11  -3 -17    1.43    0.69
  11   3 -17    1.15    0.65
  11   4 -17    0.93    0.68
 -11  -4 -17    0.45    0.57
 -11   4 -18    0.46    0.58
 -11   4 -18    0.40    0.53
 -11   3 -18    0.54    0.50
 -11   3 -18    0.23    0.56
 -11   2 -18    0.35    0.50
 -11   1 -18    0.08    0.43
 -11   1 -18    0.70    0.53
 -11   0 -18    0.23    0.39
 -11   0 -18    0.68    0.51
  11   0 -18    0.40    0.46
 -11  -1 -18    1.12    0.45
  11   1 -18    0.38    0.52
 -11  -1 -18   -0.10    0.37
  11   1 -18    1.10    0.58
  11   2 -18    0.59    0.56
 -11  -2 -18    0.14    0.53
 -11  -3 -18    0.02    0.44
  11   3 -18    0.39    0.55
 -11  -4 -18    0.59    0.62
  11   4 -18    0.11    0.61
 -11   4 -19   -0.22    0.46
 -11   4 -19    0.50    0.66
 -11   3 -19    1.18    0.71
 -11   3 -19    0.45    0.57
 -11   2 -19    0.36    0.50
 -11   2 -19   -0.08    0.47
 -11   1 -19    0.45    0.52
 -11   1 -19   -0.26    0.39
  11   0 -19    0.40    0.52
 -11   0 -19   -0.23    0.40
  11   0 -19    0.03    0.45
 -11   0 -19   -0.53    0.41
  11   1 -19    0.30    0.52
  11   1 -19    0.45    0.57
 -11  -1 -19   -0.35    0.42
  11   2 -19    1.10    0.66
 -11  -2 -19    0.14    0.54
  11   3 -19    0.19    0.53
 -11  -3 -19    1.22    0.68
 -11  -4 -19    1.06    0.73
 -11   3 -20    0.65    0.63
 -11   3 -20    0.77    0.66
 -11   2 -20    0.23    0.49
 -11   2 -20   -0.09    0.42
 -11   1 -20    0.53    0.49
 -11   1 -20    0.69    0.57
  11   0 -20   -0.30    0.43
  11   0 -20    0.57    0.55
 -11   0 -20    0.39    0.43
 -11   0 -20   -0.07    0.39
  11   1 -20    0.32    0.55
 -11  -1 -20    0.27    0.48
  11   1 -20    0.76    0.61
 -11  -2 -20    0.39    0.52
  11   2 -20   -0.46    0.48
  11   3 -20   -0.52    0.45
 -11  -3 -20    0.50    0.58
 -11   3 -21    0.05    0.59
 -11   3 -21    0.02    0.57
 -11   2 -21   -0.01    0.51
 -11   2 -21   -0.49    0.46
 -11   1 -21    0.57    0.60
 -11   1 -21    0.14    0.46
  11   0 -21   -0.41    0.43
 -11   0 -21   -0.45    0.36
 -11   0 -21   -0.06    0.45
  11   0 -21    0.17    0.58
  11   1 -21    0.58    0.66
  11   1 -21    0.18    0.54
 -11  -1 -21   -0.02    0.43
  11   2 -21    0.32    0.57
 -11  -2 -21    0.83    0.59
 -11  -3 -21    0.07    0.53
  11   3 -21   -0.31    0.48
 -11   2 -22    0.16    0.52
 -11   2 -22    0.04    0.48
 -11   1 -22    0.35    0.59
 -11   1 -22   -0.16    0.45
  11   0 -22    0.54    0.65
 -11   0 -22   -0.16    0.47
 -11   0 -22   -0.24    0.42
  11   0 -22    0.39    0.55
 -11  -1 -22    0.71    0.67
  11   1 -22   -0.22    0.54
  11   2 -22   -0.15    0.57
 -11   1 -23    0.70    0.60
 -11   1 -23   -0.18    0.43
  11   0 -23   -0.23    0.56
  11   0 -23   -0.08    0.56
 -11   0 -23   -0.58    0.50
 -11  -1 -23    0.45    0.58
  11   1 -23   -0.59    0.46
 -12   2   0  164.04   10.31
 -12   1   0  164.60   10.20
 -12   0   0    0.00    0.19
 -12  -1   0  159.33    9.58
 -12  -2   0  163.58    9.79
 -12  -3   0    0.14    0.22
  12   3   0    0.14    0.32
 -12  -4   0    1.42    0.41
  12   4   0    1.97    0.55
  12   5   0   -0.43    0.36
  12   6   0    0.51    0.46
 -12   6  -1    0.31    0.66
 -12   3  -1   -0.35    0.37
 -12   2  -1   42.95    3.20
 -12   1  -1   17.42    1.73
 -12   1   1   16.12    1.72
 -12   0  -1    4.95    0.73
 -12   0   1    3.56    0.63
 -12  -1  -1   13.01    1.08
 -12  -1   1   15.85    1.11
 -12  -2  -1   42.40    2.72
 -12  -2   1   41.95    2.66
  12   3  -1   -0.14    0.30
 -12  -3  -1    0.06    0.23
  12   3   1   -0.20    0.30
 -12  -3   1    0.04    0.19
 -12  -4  -1    0.76    0.38
  12   4  -1    1.13    0.49
  12   4   1    0.36    0.37
  12   5  -1   -0.06    0.39
  12   5   1    0.54    0.44
  12   6  -1   -0.31    0.41
 -12   6  -2   -0.23    0.51
 -12   5  -2    1.52    0.74
 -12   4  -2    4.88    1.06
 -12   3  -2    0.46    0.42
 -12   2  -2   10.54    1.40
 -12   1  -2    1.64    0.48
 -12   0  -2    1.04    0.34
 -12   0   2    1.38    0.40
 -12  -1  -2    3.57    0.51
 -12  -1   2    2.74    0.43
 -12  -2  -2   11.26    0.89
  12   2  -2    8.46    1.07
 -12  -2   2   10.02    0.77
 -12  -3  -2    0.09    0.26
  12   3  -2    0.46    0.37
  12   3  -2    0.11    0.19
 -12  -3   2    0.70    0.21
 -12  -4  -2    4.57    0.74
  12   4  -2    2.78    0.68
  12   4   2    4.42    0.71
  12   5  -2    0.75    0.52
  12   5   2    1.81    0.56
  12   6  -2   -0.37    0.44
 -12   6  -3    1.03    0.77
 -12   5  -3    0.79    0.64
 -12   4  -3    3.44    0.87
 -12   3  -3    1.36    0.54
 -12   2  -3   10.23    1.27
 -12   1  -3    9.10    1.12
 -12   0  -3    1.46    0.42
 -12   0   3    2.79    0.56
 -12  -1  -3    8.85    0.89
 -12  -1   3    8.37    0.85
 -12  -2  -3   14.99    1.14
  12   2  -3   13.94    1.44
 -12  -2   3   13.55    0.95
  12   3  -3    1.16    0.47
 -12  -3  -3    1.26    0.39
  12   4  -3    4.90    0.87
 -12  -4  -3    5.77    0.87
 -12  -5  -3    1.16    0.52
  12   5  -3    0.37    0.49
  12   5   3    1.46    0.50
  12   6  -3   -0.82    0.38
 -12   6  -4   -0.47    0.46
 -12   5  -4    1.23    0.73
 -12   4  -4    1.21    0.65
 -12   3  -4    0.26    0.44
 -12   2  -4   10.24    1.29
 -12   1  -4    4.06    0.75
 -12   0  -4    2.02    0.46
 -12  -1  -4    4.14    0.59
 -12  -1   4    4.74    0.59
  12   2  -4   13.54    1.45
 -12  -2  -4   13.52    1.13
 -12  -2   4   13.56    0.89
  12   3  -4   -0.29    0.28
 -12  -3  -4    0.45    0.29
  12   4  -4    1.68    0.58
 -12  -4  -4    1.16    0.50
 -12  -5  -4    1.79    0.63
  12   5  -4    0.79    0.49
  12   6  -4   -0.67    0.44
 -12   6  -5    0.13    0.57
 -12   5  -5    0.72    0.63
 -12   4  -5    1.15    0.66
 -12   3  -5    2.15    0.61
 -12   2  -5    0.20    0.31
 -12   1  -5    3.04    0.68
 -12   0  -5    1.81    0.45
 -12  -1  -5    3.01    0.53
  12   1  -5    2.50    0.59
 -12  -1   5    3.11    0.48
 -12  -2  -5    0.45    0.29
  12   2  -5    0.36    0.36
 -12  -3  -5    1.97    0.51
  12   3  -5    1.81    0.55
 -12  -4  -5    1.49    0.53
  12   4  -5    1.31    0.54
 -12  -5  -5    0.65    0.50
  12   5  -5    1.48    0.63
  12   6  -5   -0.03    0.50
 -12   6  -6    0.01    0.54
 -12   5  -6   -0.25    0.47
 -12   4  -6    1.80    0.68
 -12   3  -6    0.42    0.44
 -12   2  -6   -0.07    0.26
 -12   1  -6   35.34    2.59
 -12   0  -6    0.51    0.30
  12   1  -6   33.79    2.44
 -12  -1  -6   31.37    2.25
  12   2  -6   -0.01    0.29
 -12  -2  -6    0.49    0.30
  12   3  -6    0.00    0.35
 -12  -3  -6   -0.02    0.28
 -12  -4  -6    3.49    0.75
  12   4  -6    2.18    0.68
  12   5  -6    0.19    0.45
 -12  -5  -6   -0.06    0.44
  12   6  -6    0.51    0.56
 -12   6  -7    0.30    0.61
 -12   5  -7   -0.29    0.38
 -12   4  -7    0.65    0.45
 -12   3  -7    0.66    0.49
 -12   2  -7    2.31    0.65
 -12   1  -7    2.64    0.62
 -12   0  -7    2.20    0.49
  12   1  -7    0.97    0.42
 -12  -1  -7    2.50    0.49
  12   2  -7    3.45    0.70
 -12  -2  -7    1.67    0.46
 -12  -3  -7    1.00    0.42
  12   3  -7    1.23    0.54
  12   4  -7    1.62    0.58
 -12  -4  -7    0.21    0.42
  12   5  -7   -0.30    0.35
 -12  -5  -7    0.94    0.52
  12   6  -7   -0.17    0.50
 -12  -6  -7    0.33    0.62
 -12   6  -8    0.54    0.66
 -12   5  -8    0.06    0.43
 -12   4  -8    0.83    0.59
 -12   3  -8    2.25    0.72
 -12   2  -8    0.88    0.45
 -12   1  -8    0.95    0.40
 -12   0  -8   11.55    1.24
  12   1  -8    0.63    0.40
 -12  -1  -8    1.98    0.50
 -12  -2  -8    0.16    0.30
  12   2  -8    0.35    0.37
 -12  -3  -8    2.07    0.60
  12   3  -8    3.73    0.79
 -12  -4  -8    0.08    0.44
  12   4  -8    0.84    0.49
  12   5  -8    0.13    0.49
 -12  -5  -8    1.12    0.62
 -12  -6  -8   -0.38    0.56
  12   6  -8   -0.52    0.42
 -12   6  -9   -0.45    0.45
 -12   5  -9    1.16    0.62
 -12   4  -9    0.89    0.62
 -12   3  -9   -0.01    0.40
 -12   2  -9   -0.17    0.32
 -12   1  -9    3.85    0.75
 -12   0  -9    2.87    0.60
 -12  -1  -9    4.47    0.76
  12   1  -9    4.60    0.84
 -12  -2  -9   -0.26    0.20
  12   2  -9   -0.11    0.30
  12   3  -9   -0.70    0.24
 -12  -3  -9   -0.29    0.26
 -12  -4  -9    0.42    0.49
  12   4  -9    1.81    0.66
  12   5  -9    0.42    0.54
 -12  -5  -9    0.86    0.62
  12   6  -9   -0.05    0.56
 -12  -6  -9    0.29    0.69
 -12   6 -10   -0.23    0.52
 -12   5 -10    0.66    0.52
 -12   4 -10    0.45    0.48
 -12   3 -10    0.11    0.38
 -12   2 -10    4.80    0.90
 -12   1 -10    2.03    0.55
  12   0 -10    1.77    0.60
 -12   0 -10    3.91    0.68
 -12  -1 -10    3.09    0.65
  12   1 -10    2.64    0.66
  12   2 -10    3.92    0.80
 -12  -2 -10    5.40    0.87
 -12  -2  10    2.14    0.25
 -12  -3 -10    0.23    0.42
  12   3 -10    0.41    0.44
  12   4 -10    0.80    0.55
 -12  -4 -10    0.44    0.52
 -12  -5 -10    0.05    0.50
  12   5 -10    0.00    0.55
  12   6 -10    0.08    0.60
 -12  -6 -10    0.16    0.62
 -12   5 -11    0.97    0.63
 -12   4 -11    0.24    0.50
 -12   3 -11    1.08    0.53
 -12   2 -11    0.99    0.47
 -12   1 -11    0.72    0.40
 -12   0 -11    0.50    0.36
  12   0 -11   -0.16    0.36
  12   1 -11    1.89    0.57
 -12  -1 -11    0.68    0.38
  12   2 -11    0.78    0.53
 -12  -2 -11    0.56    0.41
 -12  -3 -11    0.47    0.42
  12   3 -11   -0.03    0.42
 -12  -4 -11    0.55    0.56
  12   4 -11    0.59    0.54
  12   5 -11    0.13    0.51
 -12  -5 -11    0.60    0.60
 -12   5 -12   -0.28    0.46
 -12   4 -12    0.42    0.52
 -12   3 -12    0.65    0.53
 -12   2 -12    2.68    0.68
 -12   1 -12   -0.01    0.32
 -12   0 -12    1.47    0.50
  12   0 -12    1.16    0.52
  12   1 -12    0.57    0.44
 -12  -1 -12    0.45    0.40
 -12  -2 -12    1.93    0.59
  12   2 -12    0.30    0.48
 -12  -3 -12    1.02    0.52
  12   3 -12    0.95    0.51
 -12  -4 -12    0.77    0.53
  12   4 -12    0.09    0.46
  12   5 -12   -0.09    0.54
 -12  -5 -12   -0.07    0.55
 -12   5 -13   -0.50    0.46
 -12   4 -13    0.77    0.55
 -12   3 -13    0.30    0.48
 -12   2 -13    0.80    0.45
 -12   1 -13    3.18    0.69
  12   0 -13    6.52    1.04
 -12   0 -13    6.85    1.06
  12   1 -13    2.57    0.73
 -12  -1 -13    2.91    0.68
 -12  -2 -13   -0.07    0.40
  12   2 -13    0.50    0.43
 -12  -3 -13    0.42    0.47
  12   3 -13    1.21    0.58
 -12  -4 -13    0.10    0.47
  12   4 -13   -0.57    0.41
 -12  -5 -13   -0.68    0.43
  12   5 -13   -0.24    0.55
 -12   5 -14   -0.74    0.44
 -12   4 -14   -0.08    0.40
 -12   3 -14    0.61    0.51
 -12   2 -14    0.33    0.43
 -12   1 -14    1.25    0.51
  12   0 -14    1.20    0.55
 -12   0 -14    1.56    0.56
 -12  -1 -14    1.40    0.59
  12   1 -14    1.05    0.58
  12   2 -14    0.73    0.52
 -12  -2 -14    0.17    0.43
  12   3 -14    1.63    0.65
 -12  -3 -14    1.49    0.68
 -12  -4 -14    0.57    0.61
  12   4 -14    0.24    0.54
 -12  -5 -14   -0.43    0.47
  12   5 -14   -0.22    0.53
 -12   5 -15    1.29    0.72
 -12   4 -15    0.27    0.46
 -12   3 -15    0.16    0.49
 -12   2 -15    0.95    0.51
 -12   1 -15    0.46    0.45
  12   0 -15   11.36    1.54
 -12   0 -15   19.08    1.83
 -12  -1 -15    0.10    0.45
  12   1 -15    1.30    0.62
 -12  -2 -15    1.39    0.61
  12   2 -15   -0.08    0.43
 -12  -3 -15    0.70    0.59
  12   3 -15    1.05    0.59
  12   4 -15   -0.29    0.48
 -12  -4 -15   -0.05    0.52
 -12  -5 -15    0.20    0.64
  12   5 -15    0.29    0.71
 -12   4 -16    0.10    0.46
 -12   3 -16    0.01    0.41
 -12   2 -16    0.51    0.47
 -12   1 -16    0.63    0.50
 -12   0 -16   13.68    1.67
  12   0 -16   16.00    1.83
  12   1 -16    1.01    0.58
 -12  -1 -16    1.27    0.59
 -12  -2 -16    0.01    0.44
  12   2 -16    0.14    0.47
  12   3 -16    1.13    0.67
 -12  -3 -16    0.76    0.55
 -12  -4 -16    0.09    0.57
  12   4 -16    0.19    0.58
 -12   4 -17    1.14    0.67
 -12   3 -17    0.69    0.56
 -12   2 -17    0.25    0.48
 -12   1 -17   -0.35    0.43
 -12   0 -17   11.33    1.47
  12   0 -17    9.35    1.41
 -12  -1 -17    0.14    0.51
 -12  -1 -17    0.50    0.36
  12   1 -17    0.50    0.49
  12   2 -17   -0.33    0.46
 -12  -2 -17   -0.18    0.42
  12   3 -17   -0.22    0.46
 -12  -3 -17   -0.44    0.52
 -12  -4 -17    1.14    0.79
  12   4 -17    0.38    0.54
 -12   4 -18    1.66    0.71
 -12   4 -18    0.83    0.70
 -12   3 -18    0.02    0.43
 -12   2 -18    0.39    0.51
 -12   1 -18   -0.14    0.43
 -12   0 -18    0.02    0.40
 -12   0 -18    0.31    0.48
  12   0 -18    0.43    0.55
 -12  -1 -18   -0.05    0.32
 -12  -1 -18    0.23    0.45
  12   1 -18   -0.24    0.48
  12   2 -18    0.10    0.50
 -12  -2 -18   -0.20    0.42
  12   3 -18    0.45    0.56
 -12  -3 -18   -0.30    0.45
  12   4 -18    0.09    0.56
 -12  -4 -18   -0.54    0.53
 -12   3 -19    0.42    0.51
 -12   3 -19    1.05    0.65
 -12   2 -19    0.02    0.48
 -12   2 -19    0.55    0.57
 -12   1 -19   -0.54    0.41
 -12   1 -19    0.50    0.47
  12   0 -19    2.35    0.77
 -12   0 -19    2.18    0.77
 -12   0 -19    2.17    0.67
 -12  -1 -19   -0.46    0.39
  12   1 -19   -0.36    0.42
  12   2 -19   -0.12    0.50
 -12  -2 -19    0.34    0.59
 -12  -3 -19   -0.04    0.50
  12   3 -19   -0.05    0.54
 -12   3 -20   -0.44    0.47
 -12   3 -20    1.57    0.79
 -12   2 -20    0.49    0.53
 -12   2 -20    0.33    0.52
 -12   1 -20    0.44    0.51
 -12   1 -20    0.69    0.56
  12   0 -20    1.00    0.68
 -12   0 -20    1.50    0.59
 -12   0 -20    0.75    0.58
  12   1 -20    0.88    0.60
 -12  -1 -20   -0.17    0.57
  12   2 -20    0.22    0.60
 -12  -2 -20    0.39    0.54
  12   3 -20    0.73    0.71
 -12  -3 -20    0.18    0.54
 -12   2 -21   -0.16    0.52
 -12   2 -21   -0.10    0.52
 -12   1 -21    0.27    0.55
 -12   1 -21    0.15    0.48
 -12   0 -21    0.75    0.63
  12   0 -21    1.11    0.68
 -12   0 -21    1.06    0.58
 -12  -1 -21   -0.62    0.36
  12   1 -21    0.22    0.52
  12   2 -21   -0.30    0.48
 -12  -2 -21    0.64    0.55
 -12   2 -22    0.24    0.53
 -12   2 -22   -0.12    0.57
 -12   1 -22    0.57    0.53
 -12   1 -22    1.52    0.80
  12   0 -22    1.19    0.77
 -12   0 -22    0.40    0.53
 -12   0 -22    1.36    0.76
  12   1 -22    0.24    0.57
 -12  -1 -22    0.07    0.57
 -12  -2 -22    0.07    0.63
 -12   0 -23   -0.45    0.54
 -13   2   0   86.89    5.82
 -13   1   0   31.52    2.41
 -13   0   0   -0.09    0.19
 -13  -1   0   34.77    2.32
 -13  -2   0   88.72    5.42
 -13  -3   0    3.02    0.49
  13   3   0    2.49    0.60
  13   4   0    1.39    0.53
  13   5   0   -0.24    0.39
  13   6   0    0.36    0.47
 -13   6  -1   -0.34    0.61
 -13   5  -1    0.03    0.52
 -13   4  -1    1.12    0.78
 -13   3  -1    1.42    0.69
 -13   2  -1   29.22    2.43
 -13   1  -1   13.73    1.51
 -13   1   1   15.60    1.66
 -13   0  -1   -0.14    0.20
 -13   0   1   -0.03    0.19
 -13  -1  -1   13.92    1.14
 -13  -1   1   16.19    1.16
 -13  -2  -1   29.89    1.95
 -13  -2   1   27.36    1.87
  13   3  -1    0.91    0.43
 -13  -3  -1    1.38    0.36
 -13  -3   1    1.21    0.30
  13   4  -1    2.48    0.65
 -13  -4  -1    3.11    0.58
  13   4   1    2.54    0.61
  13   5  -1    0.91    0.51
  13   5   1   -0.10    0.41
  13   6  -1   -0.41    0.38
 -13   6  -2    0.16    0.58
 -13   5  -2   -0.24    0.42
 -13   4  -2    6.41    1.29
 -13   3  -2    1.47    0.64
 -13   2  -2   17.29    1.89
 -13   1  -2    1.09    0.45
 -13   0  -2   -0.04    0.19
 -13   0   2    0.48    0.29
 -13  -1  -2    3.15    0.50
 -13  -1   2    2.48    0.45
 -13  -2  -2   17.99    1.42
  13   2  -2   20.96    1.69
 -13  -2   2   19.69    1.31
  13   3  -2    1.41    0.52
 -13  -3  -2    2.89    0.51
 -13  -3   2    2.25    0.34
  13   4  -2    5.53    0.93
 -13  -4  -2    5.87    0.86
  13   5  -2   -0.74    0.27
 -13  -5  -2   -0.09    0.34
  13   5   2    0.77    0.43
  13   6  -2    1.10    0.59
 -13   6  -3   -0.18    0.57
 -13   5  -3   -0.10    0.49
 -13   4  -3    9.81    1.48
 -13   3  -3    3.65    0.90
 -13   2  -3    1.41    0.52
 -13   1  -3    1.40    0.44
 -13   0  -3   -0.21    0.19
 -13   0   3   -0.23    0.22
 -13  -1  -3    1.41    0.36
 -13  -1   3    2.17    0.40
 -13  -2  -3    3.08    0.52
  13   2  -3    2.23    0.57
 -13  -2   3    2.62    0.33
 -13  -3  -3    4.25    0.67
  13   3  -3    4.03    0.73
 -13  -4  -3   14.59    1.52
  13   4  -3   14.43    1.61
 -13  -5  -3    0.42    0.42
  13   5  -3    0.14    0.42
  13   6  -3   -0.55    0.44
 -13   6  -4   -0.26    0.54
 -13   5  -4    0.28    0.55
 -13   4  -4    9.40    1.56
 -13   3  -4    4.43    0.96
 -13   2  -4    2.69    0.69
 -13   1  -4    8.38    1.11
 -13   0  -4   -0.27    0.19
 -13  -1  -4    7.79    0.90
 -13  -1   4    8.29    0.86
  13   2  -4    4.63    0.81
 -13  -2  -4    4.08    0.65
 -13  -2   4    5.10    0.45
  13   3  -4    5.05    0.84
 -13  -3  -4    5.42    0.79
  13   4  -4    7.23    1.09
 -13  -4  -4    7.55    1.05
 -13  -5  -4    0.52    0.45
  13   5  -4   -0.31    0.40
  13   6  -4   -0.36    0.49
 -13   6  -5    0.11    0.62
 -13   5  -5    0.70    0.54
 -13   4  -5    4.51    0.98
 -13   3  -5    4.72    0.98
 -13   2  -5    0.31    0.37
 -13   1  -5    4.69    0.78
 -13   0  -5    0.33    0.26
 -13  -1  -5    5.13    0.70
 -13  -1   5    5.37    0.67
 -13  -2  -5   -0.09    0.21
  13   2  -5    0.63    0.41
 -13  -2   5    0.31    0.11
 -13  -2   5    0.07    0.10
  13   3  -5    4.79    0.90
 -13  -3  -5    5.86    0.85
  13   4  -5    3.03    0.74
 -13  -4  -5    3.69    0.78
  13   5  -5    0.81    0.57
 -13  -5  -5    1.43    0.60
  13   6  -5    0.14    0.55
 -13   6  -6    0.53    0.65
 -13   5  -6    0.31    0.52
 -13   4  -6    0.31    0.49
 -13   3  -6    0.86    0.51
 -13   2  -6    0.06    0.36
 -13   1  -6    2.85    0.66
 -13   0  -6    0.06    0.24
 -13  -1  -6    3.46    0.60
  13   1  -6    3.65    0.76
 -13  -1   6    2.90    0.52
 -13  -2  -6   -0.13    0.21
  13   2  -6   -0.09    0.30
 -13  -3  -6    1.16    0.46
  13   3  -6    0.78    0.47
 -13  -4  -6    0.37    0.41
  13   4  -6    0.28    0.50
 -13  -5  -6    0.39    0.45
  13   5  -6    0.91    0.55
  13   6  -6    0.29    0.54
 -13   6  -7   -0.20    0.58
 -13   5  -7    0.27    0.46
 -13   4  -7    1.18    0.56
 -13   3  -7   -0.03    0.36
 -13   2  -7    0.01    0.33
 -13   1  -7    7.92    1.13
 -13   0  -7   -0.40    0.20
 -13  -1  -7    6.70    0.88
  13   1  -7    5.66    0.94
 -13  -2  -7    0.18    0.29
  13   2  -7    0.45    0.37
  13   3  -7   -0.09    0.34
 -13  -3  -7    0.19    0.37
 -13  -4  -7    1.81    0.60
  13   4  -7    2.19    0.69
 -13  -5  -7    0.34    0.51
  13   5  -7    0.09    0.47
  13   6  -7   -0.48    0.46
 -13  -6  -7    0.26    0.64
 -13   6  -8   -0.69    0.50
 -13   5  -8    0.27    0.46
 -13   4  -8    0.33    0.49
 -13   3  -8    1.62    0.56
 -13   2  -8    2.74    0.66
 -13   1  -8    2.34    0.61
 -13   0  -8   -0.26    0.24
 -13  -1  -8    2.61    0.56
  13   1  -8    4.03    0.81
  13   2  -8    1.78    0.56
 -13  -2  -8    2.22    0.55
  13   3  -8    2.63    0.71
 -13  -3  -8    2.13    0.63
  13   4  -8    0.66    0.49
 -13  -4  -8    0.20    0.44
 -13  -5  -8    0.21    0.55
  13   5  -8    0.13    0.46
  13   6  -8    0.06    0.50
 -13  -6  -8    0.26    0.66
 -13   6  -9    0.47    0.62
 -13   5  -9    0.67    0.54
 -13   4  -9    0.93    0.63
 -13   3  -9    1.24    0.55
 -13   2  -9    4.69    0.89
 -13   1  -9    0.04    0.29
 -13   0  -9   -0.21    0.20
 -13  -1  -9   -0.13    0.21
  13   1  -9    0.15    0.35
  13   2  -9    3.62    0.79
 -13  -2  -9    3.49    0.70
  13   3  -9    1.69    0.61
 -13  -3  -9    1.76    0.58
 -13  -4  -9    0.00    0.43
  13   4  -9    0.69    0.54
 -13  -5  -9    1.24    0.65
  13   5  -9    0.27    0.46
 -13  -6  -9    0.72    0.70
  13   6  -9    0.22    0.57
 -13   5 -10    0.59    0.53
 -13   4 -10    0.48    0.52
 -13   3 -10    0.93    0.51
 -13   2 -10    1.21    0.48
 -13   1 -10    0.84    0.40
 -13   0 -10    0.01    0.21
 -13  -1 -10    0.73    0.36
  13   1 -10    0.82    0.50
 -13  -2 -10    1.26    0.50
  13   2 -10    1.46    0.56
 -13  -3 -10    0.97    0.48
  13   3 -10    1.27    0.60
  13   4 -10    0.43    0.50
 -13  -4 -10    0.25    0.49
  13   5 -10    0.34    0.50
 -13  -5 -10    0.41    0.56
 -13   5 -11    0.01    0.56
 -13   4 -11   -0.26    0.43
 -13   3 -11   -0.48    0.37
 -13   2 -11    0.95    0.49
 -13   1 -11    0.34    0.40
 -13   0 -11    0.18    0.31
 -13  -1 -11    0.84    0.47
  13   1 -11    1.00    0.53
 -13  -2 -11    0.81    0.44
  13   2 -11    1.37    0.56
  13   3 -11   -0.14    0.42
 -13  -3 -11    0.80    0.50
 -13  -4 -11    0.27    0.50
  13   4 -11    0.12    0.47
 -13  -5 -11    0.18    0.53
  13   5 -11   -0.23    0.46
 -13   5 -12    0.88    0.59
 -13   4 -12    0.46    0.55
 -13   3 -12    1.06    0.59
 -13   2 -12    1.77    0.58
 -13   1 -12    0.03    0.29
 -13   0 -12    0.07    0.30
  13   0 -12    0.03    0.40
  13   1 -12   -0.23    0.37
 -13  -1 -12    0.25    0.36
  13   2 -12    1.15    0.56
 -13  -2 -12    1.43    0.55
 -13  -3 -12    0.95    0.54
  13   3 -12   -0.11    0.47
  13   4 -12    0.79    0.57
 -13  -4 -12    0.87    0.60
  13   5 -12    0.38    0.55
 -13  -5 -12    0.50    0.61
 -13   5 -13    0.92    0.69
 -13   4 -13    0.96    0.62
 -13   3 -13    1.16    0.58
 -13   2 -13    5.79    0.98
 -13   1 -13    0.06    0.31
  13   0 -13   -0.30    0.39
 -13   0 -13    0.12    0.39
 -13  -1 -13    0.51    0.39
  13   1 -13    0.16    0.44
  13   2 -13    5.82    1.10
 -13  -2 -13    6.75    1.11
 -13  -3 -13    1.76    0.66
  13   3 -13   -0.12    0.42
 -13  -4 -13   -0.04    0.50
  13   4 -13   -0.12    0.45
 -13  -5 -13    0.27    0.56
  13   5 -13    1.20    0.67
 -13   5 -14   -0.52    0.53
 -13   4 -14   -0.01    0.45
 -13   3 -14    0.16    0.49
 -13   2 -14    2.18    0.62
 -13   1 -14    0.13    0.40
 -13   0 -14   -0.05    0.38
  13   0 -14   -0.27    0.38
  13   1 -14    0.27    0.50
 -13  -1 -14    0.22    0.35
  13   2 -14    0.62    0.52
 -13  -2 -14    0.59    0.50
 -13  -3 -14    0.74    0.55
  13   3 -14    0.62    0.57
  13   4 -14    0.21    0.57
 -13  -4 -14    0.20    0.55
 -13  -5 -14    0.38    0.63
  13   5 -14   -0.05    0.53
 -13   4 -15   -0.51    0.37
 -13   3 -15    0.03    0.45
 -13   2 -15    1.05    0.54
 -13   1 -15    0.33    0.57
 -13   0 -15   -0.01    0.33
  13   0 -15    0.03    0.44
 -13  -1 -15    0.11    0.44
  13   1 -15    0.91    0.55
 -13  -2 -15    0.09    0.42
  13   2 -15    0.64    0.59
 -13  -3 -15    0.19    0.47
  13   3 -15    1.08    0.61
  13   4 -15    0.81    0.61
 -13  -4 -15   -0.69    0.43
 -13   4 -16   -0.26    0.43
 -13   3 -16    0.70    0.54
 -13   2 -16    0.59    0.46
 -13   1 -16    0.44    0.44
  13   0 -16    1.10    0.59
 -13   0 -16   -0.49    0.27
  13   1 -16    0.05    0.40
 -13  -1 -16    1.06    0.56
 -13  -2 -16    1.00    0.61
  13   2 -16    0.66    0.60
 -13  -3 -16   -0.06    0.53
  13   3 -16    0.05    0.44
 -13  -4 -16    0.17    0.48
  13   4 -16    0.44    0.61
 -13   4 -17   -0.08    0.54
 -13   3 -17    0.43    0.46
 -13   2 -17    0.46    0.44
 -13   1 -17   -0.68    0.37
 -13   0 -17   -0.31    0.38
  13   0 -17    0.15    0.48
  13   1 -17    0.02    0.45
 -13  -1 -17   -0.79    0.34
 -13  -2 -17    0.32    0.49
  13   2 -17    0.10    0.51
 -13  -3 -17    1.61    0.70
  13   3 -17    0.10    0.62
  13   4 -17   -0.69    0.43
 -13  -4 -17    0.39    0.64
 -13   4 -18    0.34    0.52
 -13   3 -18    0.32    0.52
 -13   2 -18    0.13    0.42
 -13   1 -18    0.90    0.56
  13   0 -18    0.07    0.48
 -13   0 -18   -0.59    0.43
 -13  -1 -18    0.26    0.50
 -13  -1 -18    0.23    0.36
  13   1 -18    0.73    0.58
  13   2 -18    0.26    0.58
 -13  -2 -18    0.31    0.50
 -13  -3 -18   -0.06    0.54
  13   3 -18    0.81    0.58
  13   4 -18   -0.32    0.53
 -13  -4 -18    0.66    0.72
 -13   3 -19   -0.09    0.49
 -13   2 -19   -0.19    0.40
 -13   1 -19    1.62    0.72
  13   0 -19    0.18    0.53
 -13   0 -19    0.26    0.50
 -13   0 -19    0.05    0.34
 -13  -1 -19    0.16    0.49
  13   1 -19    0.62    0.54
 -13  -2 -19   -0.06    0.50
  13   2 -19    0.76    0.60
  13   3 -19   -0.34    0.52
 -13  -3 -19    1.43    0.75
 -13   3 -20    1.07    0.72
 -13   3 -20   -0.37    0.54
 -13   2 -20   -0.14    0.49
 -13   2 -20   -0.64    0.47
 -13   1 -20    0.57    0.52
 -13   1 -20    0.75    0.67
  13   0 -20    0.59    0.60
 -13   0 -20   -0.19    0.43
 -13   0 -20   -0.04    0.38
 -13  -1 -20   -0.30    0.48
  13   1 -20   -0.28    0.44
 -13  -2 -20    0.70    0.63
  13   2 -20   -0.17    0.44
 -13  -3 -20   -0.41    0.48
  13   3 -20    0.57    0.68
 -13   2 -21   -0.77    0.39
 -13   2 -21   -0.12    0.56
 -13   1 -21    0.81    0.56
 -13   1 -21   -0.09    0.49
 -13   0 -21   -0.93    0.41
  13   0 -21    0.44    0.60
 -13   0 -21    0.38    0.46
  13   1 -21    1.49    0.71
 -13  -1 -21    0.15    0.49
  13   2 -21   -0.22    0.54
 -13  -2 -21    0.28    0.49
 -13   1 -22   -0.56    0.49
 -13   1 -22    0.15    0.48
 -13   0 -22    0.36    0.54
  13   0 -22    0.36    0.57
 -13  -1 -22    0.49    0.62
  13   1 -22    0.05    0.53
 -14   6   0    0.03    0.69
 -14   3   0    0.11    0.45
 -14   2   0    2.68    0.73
 -14   1   0    1.29    0.52
 -14   0   0    1.55    0.44
 -14  -1   0    0.47    0.26
 -14  -2   0    4.01    0.53
 -14  -3   0    0.45    0.26
  14   4   0    2.66    0.67
 -14  -4   0    2.77    0.51
  14   5   0    1.66    0.61
 -14   6  -1    0.29    0.57
 -14   5  -1   -0.09    0.60
 -14   4  -1    1.12    0.70
 -14   3  -1    0.48    0.46
 -14   2  -1   16.64    1.92
 -14   2   1   19.53    2.06
 -14   1  -1    1.89    0.58
 -14   1   1    1.64    0.53
 -14   0  -1    3.63    0.66
 -14   0   1    5.15    0.78
 -14  -1  -1    1.98    0.43
 -14  -1   1    2.37    0.42
 -14  -2  -1   19.49    1.40
 -14  -2   1   18.91    1.35
  14   3  -1    0.74    0.47
 -14  -3  -1    0.55    0.29
 -14  -3   1    1.27    0.31
 -14  -4  -1    1.54    0.46
  14   4  -1    1.20    0.56
 -14  -4   1    1.73    0.40
  14   5  -1   -0.30    0.35
  14   5   1   -0.17    0.38
  14   6  -1    0.45    0.50
 -14   6  -2   -0.15    0.63
 -14   5  -2    0.30    0.61
 -14   4  -2    0.70    0.54
 -14   3  -2    0.10    0.36
 -14   2  -2    1.89    0.65
 -14   1  -2   30.92    2.41
 -14   1   2   31.70    2.46
 -14   0  -2    4.17    0.66
 -14   0   2    2.60    0.57
 -14  -1  -2   28.31    2.00
 -14  -1   2   29.37    2.00
 -14  -2  -2    2.88    0.51
 -14  -2   2    4.31    0.48
  14   3  -2    1.04    0.48
 -14  -3  -2    0.87    0.34
 -14  -3   2    1.20    0.28
 -14  -4  -2    0.38    0.34
  14   4  -2    0.74    0.49
  14   5  -2    0.23    0.43
  14   6  -2    0.10    0.50
 -14   6  -3   -0.32    0.68
 -14   5  -3   -0.41    0.45
 -14   4  -3    2.58    0.87
 -14   3  -3    1.87    0.61
 -14   2  -3    2.17    0.58
 -14   1  -3   39.55    2.90
 -14   0  -3    0.42    0.30
 -14   0   3    0.59    0.31
 -14  -1  -3   39.66    2.68
 -14  -1   3   40.18    2.64
 -14  -2  -3    3.48    0.56
  14   2  -3    3.84    0.75
 -14  -2   3    2.66    0.37
 -14  -3  -3    0.41    0.29
  14   3  -3    0.37    0.40
 -14  -3   3    0.38    0.16
 -14  -4  -3    4.61    0.78
  14   4  -3    3.45    0.80
  14   5  -3   -0.56    0.36
 -14  -5  -3    0.04    0.40
  14   6  -3   -0.38    0.42
 -14   6  -4    0.50    0.63
 -14   5  -4    1.02    0.69
 -14   4  -4    4.60    1.10
 -14   3  -4    1.17    0.58
 -14   2  -4    4.31    0.88
 -14   1  -4   22.43    1.87
 -14   0  -4    6.19    0.88
 -14   0   4    6.81    0.95
 -14  -1  -4   18.06    1.43
 -14  -1   4   19.21    1.40
  14   2  -4    4.82    0.90
 -14  -2  -4    5.01    0.71
 -14  -2   4    4.50    0.45
 -14  -3  -4    1.13    0.40
  14   3  -4   -0.04    0.34
 -14  -4  -4    4.87    0.86
  14   4  -4    4.67    0.89
 -14  -5  -4    0.10    0.40
  14   5  -4    0.30    0.45
  14   6  -4   -0.08    0.53
 -14   6  -5    0.12    0.69
 -14   5  -5   -0.14    0.48
 -14   4  -5    2.25    0.82
 -14   3  -5    0.75    0.46
 -14   2  -5    1.27    0.53
 -14   1  -5    8.34    1.14
 -14   0  -5   25.52    1.94
 -14  -1  -5    7.59    0.90
 -14  -1   5    8.14    0.89
 -14  -2  -5    1.26    0.39
  14   2  -5    1.17    0.53
 -14  -2   5    1.05    0.20
  14   3  -5    1.31    0.53
 -14  -3  -5    0.88    0.40
 -14  -4  -5    2.13    0.63
  14   4  -5    2.67    0.70
  14   5  -5   -0.27    0.44
 -14  -5  -5   -0.32    0.37
  14   6  -5    0.91    0.67
 -14   6  -6    0.83    0.68
 -14   5  -6    0.17    0.55
 -14   4  -6    1.79    0.69
 -14   3  -6    0.19    0.44
 -14   2  -6    1.26    0.54
 -14   1  -6   14.85    1.60
 -14   0  -6    8.42    1.06
 -14  -1  -6   13.62    1.34
  14   2  -6    0.54    0.44
 -14  -2  -6    1.08    0.40
 -14  -2   6    0.79    0.15
 -14  -2   6    0.11    0.11
 -14  -3  -6    0.53    0.37
  14   3  -6    0.35    0.44
 -14  -4  -6    2.23    0.66
  14   4  -6    2.39    0.70
  14   5  -6   -0.23    0.40
 -14  -5  -6    0.73    0.53
  14   6  -6   -0.13    0.56
 -14   6  -7   -1.09    0.43
 -14   5  -7    0.75    0.61
 -14   4  -7    1.07    0.54
 -14   3  -7   -0.10    0.39
 -14   2  -7    0.51    0.42
 -14   1  -7    1.38    0.49
 -14   0  -7    0.51    0.33
 -14  -1  -7    2.12    0.52
  14   1  -7    1.20    0.55
 -14  -1   7    1.06    0.36
 -14  -2  -7    0.05    0.29
  14   2  -7    0.05    0.37
  14   3  -7    0.49    0.42
 -14  -3  -7    0.59    0.43
 -14  -4  -7    1.54    0.60
  14   4  -7    2.18    0.70
  14   5  -7    0.54    0.51
 -14  -5  -7    0.38    0.54
  14   6  -7   -0.57    0.48
 -14   6  -8   -0.47    0.56
 -14   5  -8   -0.05    0.42
 -14   4  -8    1.44    0.67
 -14   3  -8    0.53    0.49
 -14   2  -8    0.24    0.36
 -14   1  -8    0.14    0.35
 -14   0  -8    2.65    0.60
 -14  -1  -8    0.46    0.28
  14   1  -8    0.26    0.45
 -14  -2  -8   -0.40    0.19
  14   2  -8    0.72    0.45
 -14  -3  -8    0.08    0.36
  14   3  -8    1.07    0.51
  14   4  -8    1.47    0.67
 -14  -4  -8    1.77    0.64
 -14  -5  -8    0.45    0.52
  14   5  -8   -0.18    0.48
  14   6  -8   -0.23    0.55
 -14   5  -9   -0.31    0.39
 -14   4  -9    0.30    0.51
 -14   3  -9    0.80    0.51
 -14   2  -9    0.12    0.41
 -14   1  -9    0.25    0.35
 -14   0  -9    3.14    0.65
  14   1  -9   -0.05    0.35
 -14  -1  -9    0.42    0.33
  14   2  -9    0.02    0.32
 -14  -2  -9    0.23    0.35
 -14  -3  -9    0.69    0.45
  14   3  -9    0.22    0.48
  14   4  -9    0.49    0.51
 -14  -4  -9    0.25    0.47
 -14  -5  -9   -0.44    0.46
  14   5  -9   -0.58    0.41
 -14   5 -10    0.23    0.50
 -14   4 -10   -0.45    0.43
 -14   3 -10   -0.32    0.36
 -14   2 -10   -0.23    0.33
 -14   1 -10    0.29    0.32
 -14   0 -10    6.94    0.96
  14   1 -10    0.61    0.52
 -14  -1 -10    0.59    0.40
 -14  -2 -10    0.02    0.31
  14   2 -10    0.10    0.36
 -14  -3 -10    0.04    0.39
  14   3 -10    0.80    0.51
 -14  -4 -10    0.39    0.49
  14   4 -10   -0.30    0.48
 -14  -5 -10    1.27    0.71
  14   5 -10    0.29    0.56
 -14   5 -11   -0.06    0.51
 -14   4 -11   -0.25    0.45
 -14   3 -11   -0.03    0.43
 -14   2 -11    0.45    0.44
 -14   1 -11    1.46    0.55
 -14   0 -11    1.37    0.53
  14   1 -11    2.52    0.72
 -14  -1 -11    1.33    0.52
 -14  -2 -11   -0.13    0.36
  14   2 -11    0.45    0.46
  14   3 -11    1.15    0.58
 -14  -3 -11   -0.16    0.37
  14   4 -11   -0.34    0.44
 -14  -4 -11    0.76    0.55
  14   5 -11   -0.15    0.51
 -14  -5 -11   -0.26    0.47
 -14   5 -12    1.13    0.69
 -14   4 -12    0.02    0.49
 -14   3 -12    0.05    0.43
 -14   2 -12    4.03    0.83
 -14   1 -12    1.81    0.55
 -14   0 -12    0.64    0.42
 -14  -1 -12    2.52    0.65
  14   1 -12    2.74    0.75
  14   2 -12    3.13    0.79
 -14  -2 -12    2.66    0.71
  14   3 -12    0.17    0.45
 -14  -3 -12    0.23    0.42
  14   4 -12   -0.16    0.46
 -14  -4 -12   -0.30    0.45
  14   5 -12   -0.01    0.56
 -14  -5 -12    0.10    0.54
 -14   5 -13   -0.04    0.51
 -14   4 -13    0.01    0.48
 -14   3 -13    1.07    0.62
 -14   2 -13    1.83    0.62
 -14   1 -13    2.23    0.64
 -14   0 -13    3.89    0.81
 -14  -1 -13    1.75    0.58
  14   1 -13    2.00    0.65
 -14  -2 -13    2.25    0.67
  14   2 -13    2.85    0.77
  14   3 -13    0.06    0.44
 -14  -3 -13    1.36    0.61
 -14  -4 -13    0.69    0.63
  14   4 -13   -0.34    0.49
 -14  -5 -13    0.20    0.61
  14   5 -13    0.00    0.50
 -14   5 -14   -0.06    0.51
 -14   4 -14   -0.09    0.35
 -14   3 -14    0.22    0.41
 -14   2 -14    0.25    0.44
 -14   1 -14    1.12    0.54
 -14   0 -14    1.37    0.54
 -14  -1 -14    0.98    0.51
  14   1 -14    0.06    0.45
 -14  -2 -14    0.00    0.41
  14   2 -14    0.16    0.49
 -14  -3 -14    0.09    0.43
  14   3 -14    0.73    0.61
 -14  -4 -14   -0.25    0.49
  14   4 -14   -0.47    0.48
 -14  -5 -14    0.59    0.68
  14   5 -14   -0.37    0.49
 -14   4 -15   -0.07    0.44
 -14   3 -15   -0.08    0.44
 -14   2 -15    1.32    0.56
 -14   1 -15    0.53    0.48
 -14   0 -15    1.49    0.65
  14   0 -15    1.72    0.72
  14   1 -15    0.14    0.50
 -14  -1 -15    0.08    0.43
 -14  -2 -15    0.58    0.50
  14   2 -15    0.97    0.60
 -14  -3 -15    0.62    0.47
  14   3 -15    0.24    0.57
  14   4 -15   -0.06    0.55
 -14  -4 -15   -0.28    0.46
 -14   4 -16    0.80    0.59
 -14   3 -16    0.16    0.44
 -14   2 -16    0.30    0.45
 -14   1 -16    0.11    0.43
 -14   0 -16    3.02    0.83
  14   0 -16    2.33    0.87
  14   1 -16    0.07    0.47
 -14  -1 -16   -0.38    0.40
 -14  -2 -16    1.02    0.66
  14   2 -16    0.19    0.43
 -14  -3 -16   -0.16    0.51
  14   3 -16   -0.13    0.51
  14   4 -16   -0.20    0.52
 -14  -4 -16   -0.49    0.43
 -14   4 -17    0.10    0.53
 -14   3 -17    0.41    0.49
 -14   2 -17    1.17    0.58
 -14   1 -17   -0.53    0.34
 -14   0 -17    0.58    0.52
  14   0 -17    2.18    0.76
 -14  -1 -17   -0.33    0.45
  14   1 -17    0.70    0.52
  14   2 -17    1.12    0.69
 -14  -2 -17    0.27    0.54
  14   3 -17   -0.35    0.49
 -14  -3 -17   -0.16    0.46
  14   4 -17    0.58    0.65
 -14  -4 -17    1.14    0.77
 -14   3 -18    0.08    0.53
 -14   2 -18    0.55    0.48
 -14   1 -18   -0.18    0.49
 -14   0 -18    0.45    0.49
  14   0 -18    0.22    0.55
  14   1 -18    0.84    0.66
 -14  -1 -18   -0.06    0.47
 -14  -2 -18    0.17    0.51
  14   2 -18   -0.45    0.47
 -14  -3 -18   -0.01    0.57
  14   3 -18    0.50    0.60
 -14   3 -19   -0.23    0.47
 -14   2 -19    0.39    0.60
 -14   1 -19   -0.44    0.44
  14   0 -19    0.23    0.57
 -14   0 -19    0.27    0.53
 -14  -1 -19    0.66    0.57
  14   1 -19    0.95    0.59
 -14  -2 -19    1.95    0.80
  14   2 -19    1.02    0.67
  14   3 -19    0.56    0.66
 -14  -3 -19    0.89    0.70
 -14   2 -20    1.03    0.62
 -14   1 -20   -0.61    0.43
 -14   1 -20   -0.38    0.49
 -14   0 -20    1.14    0.69
 -14   0 -20    0.42    0.49
  14   0 -20    0.62    0.63
 -14  -1 -20    1.34    0.70
  14   1 -20   -0.20    0.49
  14   2 -20   -0.55    0.46
 -14  -2 -20    0.12    0.54
 -14   2 -21    0.60    0.64
 -14   2 -21   -0.48    0.49
 -14   1 -21   -0.30    0.49
 -14   1 -21    1.52    0.64
  14   0 -21    1.30    0.76
 -14   0 -21    0.78    0.67
 -14   0 -21    0.99    0.61
 -14  -1 -21    0.27    0.53
  14   1 -21    0.65    0.65
  14   2 -21   -0.04    0.62
 -14  -2 -21   -0.09    0.47
 -14   1 -22    0.66    0.65
  14   0 -22   -0.59    0.59
 -14   0 -22    0.75    0.63
 -14  -1 -22   -0.19    0.49
 -15   6   0   -0.49    0.74
 -15   5   0    0.14    0.64
 -15   4   0    0.13    0.55
 -15   3   0    0.32    0.50
 -15   2   0    0.20    0.39
 -15   1   0    0.18    0.36
 -15   0   0    0.01    0.22
 -15  -1   0   -0.03    0.17
 -15  -2   0    0.38    0.22
 -15  -3   0   -0.03    0.20
 -15  -4   0    1.13    0.38
  15   4   0    0.97    0.51
  15   5   0    1.28    0.58
 -15   6  -1    0.97    0.76
 -15   5  -1    0.42    0.63
 -15   4  -1   -0.19    0.38
 -15   3  -1    2.29    0.70
 -15   2  -1   -0.28    0.33
 -15   2   1    0.10    0.37
 -15   1  -1    0.36    0.41
 -15   1   1    1.72    0.58
 -15   0  -1   -0.10    0.24
 -15   0   1    0.18    0.26
 -15  -1  -1    0.52    0.27
 -15  -1   1    0.57    0.25
 -15  -2  -1    0.00    0.20
 -15  -2   1   -0.13    0.15
 -15  -3  -1    1.30    0.37
 -15  -3   1    0.95    0.30
  15   4  -1    0.21    0.44
 -15  -4  -1    0.92    0.37
  15   5  -1   -0.28    0.39
  15   6  -1    0.17    0.49
 -15   6  -2    0.11    0.65
 -15   5  -2    0.42    0.67
 -15   4  -2    0.47    0.61
 -15   3  -2    0.46    0.47
 -15   2  -2    2.52    0.71
 -15   1  -2    0.11    0.32
 -15   1   2   -0.10    0.31
 -15   0  -2    0.18    0.24
 -15   0   2    0.10    0.25
 -15  -1  -2   -0.23    0.16
 -15  -1   2    0.03    0.19
 -15  -2  -2    2.65    0.48
 -15  -2   2    2.59    0.39
  15   3  -2    0.48    0.49
 -15  -3  -2    0.24    0.31
 -15  -3   2    0.63    0.23
 -15  -4  -2    1.38    0.46
  15   4  -2    1.24    0.56
  15   5  -2    0.92    0.51
  15   6  -2    0.39    0.52
 -15   6  -3    0.40    0.74
 -15   5  -3   -0.21    0.50
 -15   4  -3    0.30    0.50
 -15   3  -3    4.33    1.02
 -15   2  -3    3.14    0.75
 -15   1  -3    3.93    0.75
 -15   0  -3    0.39    0.30
 -15   0   3   -0.41    0.21
 -15  -1  -3    3.54    0.58
 -15  -1   3    3.73    0.59
 -15  -2  -3    2.67    0.52
 -15  -2   3    3.20    0.40
 -15  -3  -3    2.61    0.55
  15   3  -3    2.54    0.70
 -15  -3   3    2.70    0.34
 -15  -4  -3    0.29    0.40
  15   4  -3    1.02    0.57
  15   5  -3   -0.70    0.28
  15   6  -3   -0.01    0.54
 -15   6  -4   -0.06    0.59
 -15   5  -4    0.44    0.66
 -15   4  -4    0.38    0.49
 -15   3  -4    0.19    0.41
 -15   2  -4    0.81    0.48
 -15   1  -4    2.39    0.65
 -15   0  -4    0.25    0.26
 -15   0   4   -0.24    0.19
 -15  -1  -4    1.85    0.47
 -15  -1   4    2.57    0.48
 -15  -2  -4    0.70    0.33
 -15  -2   4    1.19    0.23
  15   3  -4    0.07    0.35
 -15  -3  -4   -0.18    0.25
  15   4  -4    0.84    0.48
 -15  -4  -4    0.33    0.42
 -15  -5  -4   -0.32    0.42
  15   5  -4    0.33    0.50
  15   6  -4   -0.05    0.51
 -15   6  -5    0.09    0.57
 -15   5  -5   -0.29    0.39
 -15   4  -5   -0.43    0.42
 -15   3  -5   -0.03    0.37
 -15   2  -5    2.40    0.66
 -15   1  -5    0.60    0.39
 -15   0  -5   -0.15    0.23
 -15  -1  -5    0.43    0.31
 -15  -1   5    0.17    0.25
 -15  -2  -5    2.17    0.49
  15   2  -5    3.04    0.74
 -15  -2   5    2.28    0.30
 -15  -3  -5   -0.08    0.29
  15   3  -5    1.17    0.53
 -15  -4  -5   -0.14    0.37
  15   4  -5   -0.34    0.36
  15   5  -5    0.77    0.58
 -15  -5  -5    0.28    0.44
  15   6  -5   -0.34    0.51
 -15   6  -6   -0.23    0.58
 -15   5  -6   -0.45    0.52
 -15   4  -6    1.35    0.65
 -15   3  -6   -0.14    0.31
 -15   2  -6    5.32    1.01
 -15   1  -6    2.31    0.58
 -15   0  -6   -0.01    0.23
 -15  -1  -6    1.20    0.40
 -15  -1   6    1.33    0.37
 -15  -2  -6    6.09    0.88
  15   2  -6    7.84    1.10
 -15  -2   6    6.00    0.50
 -15  -2   6    7.01    0.62
 -15  -3  -6    0.47    0.39
  15   3  -6    0.55    0.44
  15   4  -6    1.72    0.65
 -15  -4  -6    0.98    0.51
  15   5  -6    0.29    0.55
 -15  -5  -6   -0.25    0.45
  15   6  -6   -0.91    0.43
 -15   6  -7   -0.21    0.60
 -15   5  -7    0.86    0.64
 -15   4  -7   -0.06    0.42
 -15   3  -7    1.25    0.58
 -15   2  -7    0.39    0.38
 -15   1  -7    0.38    0.40
 -15   0  -7   -0.29    0.24
 -15  -1  -7    1.00    0.38
 -15  -1   7    1.45    0.40
  15   2  -7    0.51    0.46
 -15  -2  -7    0.48    0.36
 -15  -2   7    0.37    0.14
  15   3  -7    2.43    0.71
 -15  -3  -7    1.96    0.58
 -15  -4  -7    0.62    0.48
  15   4  -7    0.17    0.45
  15   5  -7    1.17    0.67
 -15  -5  -7    1.18    0.62
 -15   5  -8    0.11    0.53
 -15   4  -8    0.66    0.51
 -15   3  -8    0.34    0.50
 -15   2  -8    0.96    0.53
 -15   1  -8    0.85    0.46
 -15   0  -8    0.11    0.29
 -15  -1  -8    0.37    0.31
  15   2  -8    0.42    0.47
 -15  -2  -8    0.44    0.36
 -15  -3  -8    0.77    0.46
  15   3  -8    1.10    0.59
  15   4  -8   -0.19    0.40
 -15  -4  -8    0.48    0.48
 -15  -5  -8    0.21    0.51
  15   5  -8    1.00    0.70
 -15   5  -9   -0.22    0.52
 -15   4  -9   -0.04    0.42
 -15   3  -9    1.57    0.71
 -15   2  -9    1.86    0.65
 -15   1  -9    0.26    0.39
 -15   0  -9   -0.18    0.27
  15   1  -9   -0.14    0.43
 -15  -1  -9    0.12    0.28
  15   2  -9    2.03    0.69
 -15  -2  -9    3.38    0.72
 -15  -2   9    2.15    0.28
 -15  -3  -9    3.79    0.80
  15   3  -9    1.72    0.70
 -15  -4  -9    0.32    0.47
  15   4  -9    0.00    0.46
 -15  -5  -9   -0.10    0.48
  15   5  -9    0.48    0.59
 -15   5 -10    0.06    0.52
 -15   4 -10   -0.48    0.32
 -15   3 -10    1.83    0.68
 -15   2 -10    4.20    0.86
 -15   1 -10    4.06    0.80
 -15   0 -10   -0.21    0.29
 -15  -1 -10    3.51    0.71
  15   1 -10    3.50    0.85
  15   2 -10    5.75    1.06
 -15  -2 -10    5.17    0.93
 -15  -3 -10    1.05    0.57
  15   3 -10    0.74    0.55
 -15  -4 -10    0.91    0.54
  15   4 -10    0.23    0.53
  15   5 -10   -0.08    0.52
 -15  -5 -10    0.40    0.56
 -15   5 -11    0.31    0.62
 -15   4 -11    0.31    0.48
 -15   3 -11    0.49    0.52
 -15   2 -11    4.44    0.88
 -15   1 -11    2.51    0.64
 -15   0 -11    0.33    0.37
  15   1 -11    4.47    0.96
 -15  -1 -11    2.67    0.66
 -15  -2 -11    1.80    0.60
  15   2 -11    3.30    0.81
 -15  -3 -11    0.87    0.50
  15   3 -11    0.60    0.53
 -15  -4 -11   -0.08    0.45
  15   4 -11    0.43    0.51
  15   5 -11   -0.22    0.53
 -15  -5 -11    0.56    0.63
 -15   5 -12    1.82    0.82
 -15   4 -12   -0.23    0.46
 -15   3 -12    0.19    0.47
 -15   2 -12    0.41    0.44
 -15   1 -12   -0.34    0.27
 -15   0 -12    0.11    0.35
  15   1 -12    0.78    0.53
 -15  -1 -12    0.17    0.37
 -15  -2 -12    0.61    0.45
  15   2 -12    0.16    0.44
 -15  -3 -12    1.25    0.53
  15   3 -12   -0.69    0.29
 -15  -4 -12    0.72    0.54
  15   4 -12    0.48    0.57
 -15  -5 -12    1.10    0.67
  15   5 -12    0.09    0.57
 -15   5 -13    0.32    0.56
 -15   4 -13    0.43    0.52
 -15   3 -13   -0.03    0.42
 -15   2 -13    1.38    0.60
 -15   1 -13    1.36    0.55
 -15   0 -13    0.08    0.38
 -15  -1 -13    1.83    0.59
  15   1 -13    1.38    0.70
  15   2 -13    0.48    0.52
 -15  -2 -13    0.21    0.38
  15   3 -13    1.23    0.68
 -15  -3 -13   -0.20    0.35
  15   4 -13   -0.07    0.52
 -15  -4 -13   -0.93    0.34
  15   5 -13    0.37    0.72
 -15  -5 -13    0.84    0.67
 -15   4 -14    0.14    0.47
 -15   3 -14   -0.08    0.42
 -15   2 -14    0.66    0.53
 -15   1 -14    0.86    0.51
 -15   0 -14    0.79    0.52
  15   1 -14   -0.46    0.46
 -15  -1 -14    0.69    0.53
 -15  -2 -14    0.42    0.51
  15   2 -14    1.41    0.63
  15   3 -14    0.21    0.50
 -15  -3 -14    0.69    0.56
 -15  -4 -14    0.53    0.55
  15   4 -14   -0.57    0.48
 -15   4 -15   -0.22    0.46
 -15   3 -15    0.69    0.50
 -15   2 -15    0.85    0.51
 -15   1 -15    1.21    0.60
 -15   0 -15   -0.32    0.41
  15   1 -15    1.95    0.75
 -15  -1 -15    2.97    0.80
  15   2 -15    0.53    0.54
 -15  -2 -15   -0.48    0.35
  15   3 -15    0.01    0.46
 -15  -3 -15   -0.11    0.40
  15   4 -15   -0.57    0.50
 -15  -4 -15    0.81    0.68
 -15   4 -16    0.59    0.59
 -15   3 -16   -0.04    0.34
 -15   2 -16    0.36    0.46
 -15   1 -16    0.94    0.63
 -15   0 -16   -0.15    0.44
  15   1 -16    1.37    0.71
 -15  -1 -16    1.12    0.60
  15   2 -16    0.82    0.63
 -15  -2 -16    0.31    0.54
  15   3 -16   -0.19    0.42
 -15  -3 -16   -0.01    0.47
  15   4 -16    0.54    0.67
 -15  -4 -16    1.03    0.69
 -15   3 -17    0.93    0.65
 -15   2 -17    0.20    0.51
 -15   1 -17    1.35    0.66
 -15   0 -17   -0.17    0.46
  15   1 -17    1.32    0.65
 -15  -1 -17    2.22    0.74
 -15  -2 -17    0.01    0.45
  15   2 -17    1.28    0.67
 -15  -3 -17    0.98    0.66
  15   3 -17   -0.03    0.50
 -15   3 -18    0.56    0.58
 -15   2 -18    0.64    0.58
 -15   1 -18    0.67    0.51
 -15   0 -18   -0.42    0.51
 -15  -1 -18   -0.81    0.28
  15   1 -18    0.28    0.51
  15   2 -18   -0.15    0.49
 -15  -2 -18    0.67    0.62
 -15  -3 -18   -0.12    0.41
  15   3 -18   -0.12    0.56
 -15   3 -19    0.59    0.54
 -15   2 -19    0.50    0.59
 -15   1 -19    2.27    0.83
 -15   0 -19   -0.16    0.42
 -15  -1 -19    0.48    0.56
  15   1 -19    1.61    0.69
  15   2 -19    0.31    0.50
 -15  -2 -19    0.91    0.62
  15   3 -19    0.44    0.61
 -15  -3 -19   -0.25    0.53
 -15   2 -20    0.41    0.63
 -15   1 -20    0.99    0.68
 -15   0 -20   -0.51    0.43
 -15   0 -20    0.48    0.48
 -15  -1 -20    0.31    0.60
  15   1 -20    0.68    0.65
 -15  -2 -20    0.22    0.50
  15   2 -20   -0.17    0.51
 -15   1 -21    0.06    0.46
 -15   1 -21   -0.62    0.50
 -15   0 -21    0.33    0.51
 -15   0 -21   -0.12    0.50
 -15  -1 -21    0.10    0.59
  15   1 -21    0.14    0.61
 -16   6   0    0.26    0.70
 -16   5   0    0.04    0.54
 -16   4   0    0.25    0.54
 -16   3   0    4.98    1.13
 -16   2   0    0.48    0.46
 -16   1   0   -0.15    0.29
 -16   0   0    3.81    0.73
 -16  -1   0    0.12    0.22
 -16  -2   0    0.48    0.25
 -16  -3   0    6.59    0.78
  16   5   0    0.84    0.53
 -16   6  -1   -0.43    0.61
 -16   6   1   -0.61    0.63
 -16   5  -1   -0.08    0.43
 -16   4  -1    0.59    0.59
 -16   3  -1    2.79    0.86
 -16   3   1    1.08    0.61
 -16   2  -1    0.71    0.43
 -16   2   1    0.24    0.37
 -16   1  -1    0.34    0.39
 -16   1   1    0.68    0.45
 -16   0  -1    1.42    0.45
 -16   0   1    0.64    0.35
 -16  -1  -1    0.05    0.21
 -16  -1   1    0.70    0.29
 -16  -2  -1    0.41    0.25
 -16  -2   1    0.58    0.24
 -16  -3  -1    1.76    0.45
 -16  -3   1    1.27    0.33
 -16  -4  -1   -0.01    0.29
  16   4  -1   -0.15    0.40
  16   5  -1   -0.69    0.38
 -16   6  -2   -0.28    0.68
 -16   5  -2    0.13    0.48
 -16   4  -2    0.63    0.62
 -16   3  -2    2.36    0.76
 -16   2  -2    1.64    0.65
 -16   2   2    1.33    0.66
 -16   1  -2    1.72    0.56
 -16   1   2    2.37    0.66
 -16   0  -2    0.05    0.27
 -16   0   2    0.76    0.36
 -16  -1  -2    2.91    0.54
 -16  -1   2    2.24    0.46
 -16  -2  -2    0.88    0.32
 -16  -2   2    1.07    0.28
 -16  -3  -2    3.60    0.65
 -16  -3   2    4.64    0.54
  16   4  -2    1.92    0.64
 -16  -4  -2    1.22    0.48
  16   5  -2   -0.01    0.44
  16   6  -2    0.50    0.58
 -16   6  -3    0.20    0.66
 -16   5  -3   -0.05    0.50
 -16   4  -3    1.51    0.71
 -16   3  -3    2.57    0.76
 -16   2  -3    2.17    0.67
 -16   1  -3    0.46    0.41
 -16   1   3    0.67    0.47
 -16   0  -3    4.60    0.79
 -16   0   3    6.87    0.96
 -16  -1  -3    0.63    0.30
 -16  -1   3    0.93    0.32
 -16  -2  -3    2.40    0.49
 -16  -2   3    2.83    0.39
 -16  -3  -3    4.83    0.74
  16   3  -3    4.06    0.88
 -16  -3   3    4.28    0.47
  16   4  -3   -0.16    0.43
 -16  -4  -3    0.44    0.39
  16   5  -3   -0.09    0.50
  16   6  -3    1.23    0.71
 -16   6  -4    0.93    0.73
 -16   5  -4   -0.24    0.50
 -16   4  -4    0.42    0.48
 -16   3  -4    6.04    1.10
 -16   2  -4    0.32    0.42
 -16   1  -4    0.27    0.35
 -16   0  -4    5.91    0.90
 -16   0   4    4.89    0.88
 -16  -1  -4   -0.05    0.20
 -16  -1   4    0.33    0.24
 -16  -2  -4   -0.44    0.17
 -16  -2   4    0.17    0.14
  16   3  -4    7.30    1.16
 -16  -3  -4    7.40    0.98
  16   4  -4    0.62    0.48
 -16  -4  -4    1.04    0.49
  16   5  -4    0.17    0.46
  16   6  -4    0.30    0.57
 -16   6  -5    0.27    0.62
 -16   5  -5    0.05    0.61
 -16   4  -5   -0.55    0.37
 -16   3  -5   -0.45    0.31
 -16   2  -5   -0.05    0.35
 -16   1  -5    0.98    0.45
 -16   0  -5    8.68    1.12
 -16   0   5    9.22    1.25
 -16  -1  -5    0.61    0.33
 -16  -1   5    1.37    0.41
 -16  -2  -5    0.74    0.36
 -16  -2   5    0.62    0.19
  16   3  -5   -0.61    0.35
 -16  -3  -5    0.87    0.41
 -16  -4  -5    1.37    0.51
  16   4  -5    0.46    0.48
  16   5  -5    0.13    0.51
 -16  -5  -5    0.24    0.50
  16   6  -5    0.43    0.55
 -16   5  -6   -0.21    0.44
 -16   4  -6    1.01    0.68
 -16   3  -6    1.08    0.61
 -16   2  -6    0.17    0.39
 -16   1  -6    1.38    0.54
 -16   0  -6    0.36    0.32
 -16  -1  -6    0.39    0.31
 -16  -1   6    1.21    0.37
  16   2  -6    0.22    0.41
 -16  -2  -6   -0.21    0.24
 -16  -2   6    0.02    0.13
 -16  -3  -6   -0.01    0.35
  16   3  -6    0.82    0.51
 -16  -4  -6    0.95    0.55
  16   4  -6    1.35    0.67
  16   5  -6    0.49    0.58
 -16  -5  -6    1.06    0.55
 -16   5  -7    0.30    0.52
 -16   4  -7    0.44    0.57
 -16   3  -7    0.75    0.56
 -16   2  -7    0.07    0.39
 -16   1  -7   -0.14    0.32
 -16   0  -7    0.66    0.40
 -16  -1  -7    0.52    0.35
 -16  -1   7    0.08    0.24
  16   2  -7    0.49    0.41
 -16  -2  -7    0.50    0.34
 -16  -2   7   -0.10    0.11
  16   3  -7    0.59    0.48
 -16  -3  -7    0.69    0.46
  16   4  -7    0.70    0.52
 -16  -4  -7    1.13    0.57
 -16  -5  -7   -0.32    0.49
  16   5  -7    0.20    0.58
 -16   5  -8   -0.47    0.45
 -16   4  -8    0.38    0.54
 -16   3  -8    1.29    0.62
 -16   2  -8    0.93    0.48
 -16   1  -8    1.20    0.51
 -16   0  -8    4.31    0.81
 -16  -1  -8   -0.43    0.22
 -16  -1   8    0.78    0.36
 -16  -2  -8    0.02    0.34
  16   2  -8   -0.17    0.42
 -16  -2   8    0.45    0.17
 -16  -3  -8    2.27    0.64
  16   3  -8    1.45    0.62
 -16  -4  -8   -0.13    0.36
  16   4  -8    0.75    0.53
 -16  -5  -8    0.47    0.55
  16   5  -8   -0.13    0.50
 -16   5  -9    0.08    0.63
 -16   4  -9    0.86    0.64
 -16   3  -9    0.94    0.55
 -16   2  -9    1.43    0.61
 -16   1  -9    0.47    0.42
 -16   0  -9    3.18    0.69
 -16  -1  -9   -0.40    0.28
  16   2  -9    1.95    0.71
 -16  -2  -9    0.79    0.47
  16   3  -9    2.32    0.73
 -16  -3  -9    1.13    0.56
  16   4  -9    0.73    0.62
 -16  -4  -9    0.83    0.53
 -16  -5  -9    0.35    0.58
  16   5  -9    0.01    0.58
 -16   5 -10   -0.12    0.51
 -16   4 -10   -0.48    0.44
 -16   3 -10    0.90    0.57
 -16   2 -10    1.50    0.61
 -16   1 -10   -0.10    0.30
 -16   0 -10    0.21    0.38
 -16  -1 -10    0.48    0.41
  16   2 -10    1.27    0.60
 -16  -2 -10    0.56    0.44
  16   3 -10    1.46    0.65
 -16  -3 -10    2.04    0.65
 -16  -4 -10    0.65    0.53
  16   4 -10    0.43    0.51
  16   5 -10   -0.42    0.43
 -16  -5 -10    0.43    0.64
 -16   5 -11    0.74    0.66
 -16   4 -11    0.09    0.42
 -16   3 -11   -0.06    0.46
 -16   2 -11    4.34    0.92
 -16   1 -11    1.98    0.61
 -16   0 -11    0.77    0.41
 -16  -1 -11    1.09    0.54
  16   1 -11    1.33    0.68
  16   2 -11    2.84    0.77
 -16  -2 -11    1.94    0.64
  16   3 -11   -0.18    0.42
 -16  -3 -11   -0.07    0.39
 -16  -4 -11    1.24    0.65
  16   4 -11   -0.13    0.40
  16   5 -11    0.18    0.51
 -16  -5 -11    0.02    0.54
 -16   5 -12    1.96    0.81
 -16   4 -12   -0.38    0.46
 -16   3 -12    0.27    0.53
 -16   2 -12    0.12    0.39
 -16   1 -12    4.67    0.91
 -16   0 -12    5.33    0.95
  16   1 -12    1.45    0.65
 -16  -1 -12    4.07    0.81
 -16  -2 -12    0.07    0.39
  16   2 -12    0.29    0.48
  16   3 -12    0.00    0.46
 -16  -3 -12   -0.32    0.34
 -16  -4 -12    0.40    0.50
  16   4 -12   -0.46    0.47
 -16  -5 -12    0.03    0.59
  16   5 -12   -0.14    0.55
 -16   4 -13    0.44    0.60
 -16   3 -13   -0.28    0.38
 -16   2 -13    3.09    0.82
 -16   1 -13    6.44    1.09
 -16   0 -13    2.13    0.68
  16   1 -13    5.99    1.14
 -16  -1 -13    5.91    1.06
  16   2 -13    2.56    0.86
 -16  -2 -13    1.19    0.61
  16   3 -13   -0.19    0.41
 -16  -3 -13    0.44    0.47
 -16  -4 -13    0.10    0.48
  16   4 -13    0.35    0.60
 -16   4 -14    0.23    0.53
 -16   3 -14    0.40    0.51
 -16   2 -14    4.39    1.00
 -16   1 -14    6.15    1.11
 -16   0 -14    1.47    0.61
 -16  -1 -14    5.53    1.02
  16   1 -14    7.13    1.22
 -16  -2 -14    4.48    0.92
  16   2 -14    3.10    0.91
 -16  -3 -14    1.01    0.60
  16   3 -14    0.52    0.62
 -16  -4 -14    0.23    0.55
  16   4 -14    0.14    0.66
 -16   4 -15   -0.50    0.39
 -16   3 -15    0.74    0.57
 -16   2 -15    2.63    0.81
 -16   1 -15    1.39    0.61
 -16   0 -15    8.77    1.33
  16   1 -15   -0.54    0.39
 -16  -1 -15    1.04    0.57
  16   2 -15    0.79    0.60
 -16  -2 -15    1.83    0.72
 -16  -3 -15    0.32    0.51
  16   3 -15   -0.03    0.55
 -16  -4 -15   -0.08    0.52
  16   4 -15   -0.82    0.43
 -16   4 -16   -0.14    0.55
 -16   3 -16    0.57    0.57
 -16   2 -16    0.35    0.43
 -16   1 -16    0.88    0.63
 -16   0 -16   12.60    1.68
  16   1 -16    0.76    0.71
 -16  -1 -16    0.03    0.51
 -16  -2 -16   -0.09    0.47
  16   2 -16    0.70    0.58
  16   3 -16   -0.12    0.43
 -16  -3 -16   -0.10    0.42
  16   4 -16   -0.40    0.55
 -16  -4 -16   -0.39    0.48
 -16   3 -17   -0.16    0.48
 -16   2 -17    0.42    0.50
 -16   1 -17    1.53    0.71
 -16   0 -17    3.86    0.95
  16   1 -17    1.62    0.71
 -16  -1 -17    0.86    0.64
 -16  -2 -17    0.60    0.55
  16   2 -17    0.35    0.57
  16   3 -17    0.10    0.60
 -16  -3 -17    0.53    0.59
 -16   3 -18   -0.02    0.55
 -16   2 -18    0.06    0.57
 -16   1 -18   -0.19    0.43
 -16   0 -18   -0.43    0.35
 -16  -1 -18   -0.21    0.46
  16   1 -18    0.59    0.61
  16   2 -18    0.04    0.57
 -16  -2 -18   -0.11    0.49
 -16  -3 -18    0.16    0.56
  16   3 -18   -0.73    0.56
 -16   2 -19   -0.56    0.45
 -16   1 -19    0.16    0.48
 -16   0 -19   -1.00    0.39
 -16  -1 -19    0.44    0.52
  16   1 -19    0.81    0.68
  16   2 -19   -0.15    0.51
 -16  -2 -19    0.08    0.53
 -16   2 -20   -0.01    0.55
 -16   1 -20    0.78    0.69
 -16   0 -20    0.44    0.59
  16   1 -20    1.12    0.69
 -16  -1 -20    0.61    0.60
  16   2 -20    0.71    0.69
 -16  -2 -20    0.21    0.57
 -16   1 -21    0.12    0.58
 -16   0 -21   -0.11    0.55
 -16  -1 -21    1.13    0.70
 -17   6   0    0.56    0.86
 -17   5   0   -0.10    0.57
 -17   4   0    0.32    0.60
 -17   3   0    3.00    0.89
 -17   2   0    3.34    0.93
 -17   1   0    0.35    0.40
 -17   0   0    0.26    0.31
 -17  -1   0    0.23    0.23
 -17  -2   0    3.53    0.54
 -17  -3   0    4.00    0.61
 -17   6  -1    0.14    0.75
 -17   6   1   -0.38    0.56
 -17   5  -1    0.70    0.67
 -17   5   1    0.45    0.66
 -17   4  -1   -0.72    0.30
 -17   4   1    0.19    0.57
 -17   3  -1    0.58    0.53
 -17   3   1    1.00    0.66
 -17   2  -1    1.27    0.64
 -17   2   1    2.92    0.79
 -17   1  -1    0.25    0.33
 -17   1   1    0.55    0.42
 -17   0  -1    0.19    0.29
 -17   0   1   -0.41    0.19
 -17  -1  -1    0.09    0.23
 -17  -1   1    0.12    0.24
 -17  -2  -1    1.88    0.44
 -17  -2   1    2.48    0.42
 -17  -3  -1    0.43    0.32
 -17  -3   1   -0.02    0.24
  17   5  -1    0.78    0.49
 -17   6  -2   -0.04    0.66
 -17   6   2    0.93    0.87
 -17   5  -2   -0.36    0.40
 -17   4  -2    1.18    0.71
 -17   3  -2    4.84    1.05
 -17   2  -2    2.13    0.65
 -17   2   2    3.69    0.90
 -17   1  -2   -0.07    0.33
 -17   1   2    0.06    0.35
 -17   0  -2   -0.18    0.24
 -17   0   2   -0.04    0.29
 -17  -1  -2   -0.01    0.22
 -17  -1   2    0.42    0.25
 -17  -2  -2    1.63    0.42
 -17  -2   2    2.75    0.43
 -17  -3  -2    6.00    0.81
 -17  -3   2    4.65    0.58
  17   4  -2    0.82    0.56
 -17  -4  -2    0.23    0.37
  17   5  -2    0.78    0.58
 -17   6  -3    0.26    0.72
 -17   5  -3    0.34    0.57
 -17   4  -3   -0.56    0.41
 -17   3  -3    4.45    1.01
 -17   2  -3    0.52    0.40
 -17   1  -3    1.65    0.60
 -17   1   3    0.93    0.50
 -17   0  -3    0.02    0.26
 -17   0   3    0.06    0.32
 -17  -1  -3    1.30    0.41
 -17  -1   3    0.89    0.34
 -17  -2  -3   -0.07    0.22
 -17  -2   3   -0.01    0.15
 -17  -3  -3    6.92    0.94
  17   4  -3   -0.03    0.46
 -17  -4  -3    0.31    0.42
  17   5  -3    0.50    0.59
 -17   5  -4   -0.28    0.46
 -17   4  -4    0.86    0.59
 -17   3  -4    1.01    0.57
 -17   2  -4    0.08    0.39
 -17   1  -4   -0.22    0.30
 -17   1   4    0.20    0.40
 -17   0  -4    0.13    0.31
 -17   0   4    0.31    0.35
 -17  -1  -4   -0.37    0.20
 -17  -1   4   -0.02    0.22
 -17  -2  -4    0.08    0.25
 -17  -2   4    0.05    0.16
 -17  -3  -4    1.04    0.45
  17   3  -4    1.59    0.66
  17   4  -4    0.15    0.49
 -17  -4  -4    0.38    0.43
  17   5  -4    0.28    0.56
 -17   5  -5    0.10    0.54
 -17   4  -5    0.70    0.65
 -17   3  -5    2.12    0.80
 -17   2  -5    0.17    0.47
 -17   1  -5    0.10    0.34
 -17   0  -5   -0.07    0.27
 -17   0   5    0.18    0.34
 -17  -1  -5    0.68    0.36
 -17  -1   5    0.40    0.28
 -17  -2  -5    0.08    0.28
 -17  -2   5    0.27    0.18
  17   3  -5    1.65    0.64
 -17  -3  -5    1.41    0.50
  17   4  -5    0.61    0.55
 -17  -4  -5    1.21    0.55
  17   5  -5    0.41    0.52
 -17   5  -6    0.40    0.60
 -17   4  -6    0.35    0.51
 -17   3  -6   -0.01    0.45
 -17   2  -6    0.17    0.46
 -17   1  -6    0.69    0.43
 -17   0  -6    0.21    0.31
 -17   0   6    0.03    0.30
 -17  -1  -6    0.88    0.39
 -17  -1   6    0.74    0.34
 -17  -2  -6    0.45    0.35
 -17  -2   6    0.51    0.19
  17   3  -6    0.53    0.55
 -17  -3  -6    0.73    0.44
 -17  -4  -6   -0.02    0.39
  17   4  -6   -0.01    0.44
 -17  -5  -6    0.54    0.56
  17   5  -6    0.47    0.52
 -17   5  -7   -0.12    0.54
 -17   4  -7    0.23    0.48
 -17   3  -7    1.45    0.71
 -17   2  -7    1.83    0.67
 -17   1  -7    2.46    0.68
 -17   0  -7   -0.27    0.24
 -17  -1  -7    4.10    0.77
 -17  -1   7    3.73    0.66
  17   2  -7    1.99    0.71
 -17  -2  -7    3.12    0.65
 -17  -2   7    3.60    0.41
 -17  -3  -7    1.91    0.57
  17   3  -7    0.17    0.44
 -17  -4  -7    0.42    0.45
  17   4  -7    0.02    0.52
 -17  -5  -7   -0.54    0.45
  17   5  -7   -0.83    0.35
 -17   5  -8   -1.10    0.35
 -17   4  -8    0.36    0.48
 -17   3  -8    1.75    0.70
 -17   2  -8    1.26    0.58
 -17   1  -8    0.10    0.37
 -17   0  -8    0.45    0.35
 -17  -1  -8   -0.53    0.23
 -17  -1   8   -0.24    0.23
 -17  -2  -8    0.27    0.35
  17   2  -8    1.38    0.63
 -17  -3  -8    0.97    0.53
  17   3  -8    1.63    0.65
 -17  -4  -8    0.25    0.42
  17   4  -8   -0.06    0.46
 -17  -5  -8    0.33    0.56
  17   5  -8    0.10    0.52
 -17   5  -9   -0.50    0.56
 -17   4  -9    0.51    0.58
 -17   3  -9    0.58    0.51
 -17   2  -9   -0.18    0.33
 -17   1  -9    0.19    0.42
 -17   0  -9    0.34    0.34
 -17  -1  -9    0.48    0.43
 -17  -1   9    0.98    0.39
 -17  -2  -9   -0.07    0.32
  17   2  -9   -0.29    0.38
  17   3  -9    0.60    0.56
 -17  -3  -9    0.27    0.42
  17   4  -9    0.72    0.61
 -17  -4  -9   -0.54    0.32
  17   5  -9    0.03    0.50
 -17  -5  -9    0.14    0.60
 -17   5 -10    0.04    0.58
 -17   4 -10    1.07    0.66
 -17   3 -10    0.84    0.59
 -17   2 -10    2.19    0.72
 -17   1 -10    0.32    0.40
 -17   0 -10   -0.04    0.30
 -17  -1 -10    0.38    0.41
  17   2 -10    1.54    0.67
 -17  -2 -10    1.20    0.52
 -17  -3 -10    0.11    0.40
  17   3 -10    0.24    0.51
 -17  -4 -10    0.16    0.48
  17   4 -10    0.30    0.49
  17   5 -10    0.28    0.60
 -17  -5 -10   -0.08    0.51
 -17   5 -11   -0.43    0.48
 -17   4 -11    1.46    0.70
 -17   3 -11   -0.36    0.36
 -17   2 -11    0.81    0.58
 -17   1 -11   -0.07    0.36
 -17   0 -11    0.15    0.36
 -17  -1 -11    0.19    0.37
  17   2 -11    0.54    0.60
 -17  -2 -11    0.82    0.52
  17   3 -11   -0.16    0.44
 -17  -3 -11   -0.37    0.41
 -17  -4 -11    0.39    0.52
  17   4 -11   -0.06    0.50
  17   5 -11    0.07    0.63
 -17  -5 -11   -0.43    0.44
 -17   4 -12    0.05    0.45
 -17   3 -12    0.71    0.61
 -17   2 -12    1.42    0.65
 -17   1 -12    2.14    0.68
 -17   0 -12   -0.01    0.35
 -17  -1 -12    0.95    0.52
  17   2 -12    0.73    0.56
 -17  -2 -12    0.32    0.42
  17   3 -12    1.87    0.77
 -17  -3 -12    0.86    0.54
 -17  -4 -12    0.30    0.55
  17   4 -12    0.30    0.56
 -17   4 -13    0.19    0.57
 -17   3 -13    0.05    0.43
 -17   2 -13    1.06    0.56
 -17   1 -13    5.43    1.03
 -17   0 -13    0.08    0.44
 -17  -1 -13    3.57    0.83
  17   1 -13    3.84    1.02
 -17  -2 -13    0.66    0.54
  17   2 -13   -0.42    0.42
  17   3 -13   -0.07    0.46
 -17  -3 -13   -0.10    0.44
 -17  -4 -13    0.32    0.57
  17   4 -13    0.73    0.69
 -17   4 -14   -0.47    0.50
 -17   3 -14    0.52    0.46
 -17   2 -14    4.43    1.01
 -17   1 -14    0.89    0.56
 -17   0 -14   -0.34    0.42
  17   1 -14    0.22    0.57
 -17  -1 -14    0.61    0.55
  17   2 -14    1.65    0.70
 -17  -2 -14    3.03    0.80
  17   3 -14   -0.37    0.42
 -17  -3 -14   -0.14    0.43
 -17  -4 -14   -0.19    0.55
  17   4 -14    0.41    0.64
 -17   4 -15   -0.15    0.51
 -17   3 -15    0.08    0.41
 -17   2 -15    0.64    0.50
 -17   1 -15    2.16    0.71
 -17   0 -15   -0.17    0.46
  17   1 -15    2.36    0.85
 -17  -1 -15    2.32    0.74
  17   2 -15    0.46    0.59
 -17  -2 -15    0.63    0.56
 -17  -3 -15    0.94    0.63
  17   3 -15    0.28    0.56
 -17  -4 -15    0.15    0.56
  17   4 -15   -0.28    0.57
 -17   3 -16   -0.53    0.31
 -17   2 -16    0.65    0.59
 -17   1 -16    0.82    0.59
 -17   0 -16   -0.38    0.47
 -17  -1 -16    0.17    0.44
  17   1 -16    0.22    0.60
 -17  -2 -16    0.70    0.50
  17   2 -16    1.52    0.67
  17   3 -16   -0.23    0.51
 -17  -3 -16   -0.35    0.46
 -17   3 -17   -0.52    0.34
 -17   2 -17   -0.03    0.51
 -17   1 -17    0.56    0.59
 -17   0 -17    0.44    0.49
  17   1 -17    0.43    0.61
 -17  -1 -17    0.69    0.62
 -17  -2 -17   -0.40    0.41
  17   2 -17   -0.15    0.47
  17   3 -17    0.22    0.64
 -17  -3 -17    0.16    0.49
 -17   3 -18    0.10    0.57
 -17   2 -18   -0.12    0.42
 -17   1 -18    0.61    0.57
 -17   0 -18   -0.11    0.46
 -17  -1 -18   -0.80    0.43
  17   1 -18    1.21    0.76
 -17  -2 -18    0.38    0.47
  17   2 -18    0.28    0.58
 -17   2 -19    1.13    0.75
 -17   1 -19   -0.20    0.48
 -17   0 -19    0.25    0.57
  17   1 -19   -0.40    0.50
 -17  -1 -19    0.20    0.60
  17   2 -19   -0.60    0.42
 -17  -2 -19   -0.48    0.50
 -17   1 -20   -0.56    0.41
 -17   0 -20   -0.17    0.46
 -17  -1 -20   -0.68    0.48
  17   1 -20    0.45    0.63
 -18   5   0    0.91    0.72
 -18   4   0    0.28    0.54
 -18   3   0   -0.14    0.52
 -18   2   0    2.14    0.76
 -18   1   0    1.28    0.56
 -18   0   0    1.57    0.50
 -18  -1   0    2.26    0.52
 -18  -2   0    2.01    0.43
 -18  -3   0   -0.11    0.28
 -18   5  -1    0.76    0.74
 -18   5   1    0.42    0.69
 -18   4  -1   -0.02    0.59
 -18   4   1    0.03    0.60
 -18   3  -1    6.40    1.25
 -18   3   1    7.40    1.33
 -18   2  -1   11.01    1.57
 -18   2   1    8.75    1.43
 -18   1  -1    2.58    0.72
 -18   1   1    1.92    0.66
 -18   0  -1    4.13    0.78
 -18   0   1    2.22    0.58
 -18  -1  -1    2.01    0.48
 -18  -1   1    2.24    0.50
 -18  -2  -1   11.72    1.12
 -18  -2   1    9.94    1.01
 -18  -3  -1    9.72    1.10
 -18  -3   1   10.88    1.05
 -18   5  -2   -0.22    0.55
 -18   5   2   -0.05    0.62
 -18   4  -2    0.35    0.61
 -18   4   2   -0.38    0.49
 -18   3  -2   19.84    2.36
 -18   3   2   18.08    2.27
 -18   2  -2    5.83    1.18
 -18   2   2    7.90    1.39
 -18   1  -2    0.83    0.43
 -18   1   2   -0.24    0.36
 -18   0  -2    0.60    0.42
 -18   0   2    1.65    0.51
 -18  -1  -2   -0.04    0.23
 -18  -1   2    0.21    0.24
 -18  -2  -2    7.18    0.88
 -18  -2   2    7.19    0.77
 -18  -3  -2   27.05    1.87
 -18  -3   2   21.98    1.69
 -18   5  -3    0.47    0.63
 -18   4  -3   -0.59    0.48
 -18   3  -3    4.37    1.03
 -18   2  -3    0.48    0.47
 -18   2   3   -0.01    0.42
 -18   1  -3   -0.13    0.28
 -18   1   3    0.42    0.46
 -18   0  -3    2.41    0.63
 -18   0   3    1.57    0.53
 -18  -1  -3    0.09    0.27
 -18  -1   3    0.18    0.25
 -18  -2  -3    0.93    0.36
 -18  -2   3    0.38    0.22
 -18  -3  -3    5.23    0.82
 -18  -4  -3    0.99    0.51
  18   5  -3   -0.30    0.46
 -18   5  -4    0.17    0.54
 -18   4  -4   -0.12    0.45
 -18   3  -4    0.84    0.56
 -18   2  -4    0.74    0.49
 -18   1  -4    0.35    0.36
 -18   1   4    0.26    0.48
 -18   0  -4    0.27    0.38
 -18   0   4    0.99    0.46
 -18  -1  -4    0.83    0.38
 -18  -1   4    0.23    0.27
 -18  -2  -4    0.67    0.34
 -18  -2   4    0.39    0.20
 -18  -3  -4    0.10    0.33
  18   4  -4   -0.28    0.47
 -18  -4  -4   -0.07    0.41
  18   5  -4   -0.17    0.51
 -18   5  -5    0.51    0.55
 -18   4  -5    0.03    0.49
 -18   3  -5    0.68    0.58
 -18   2  -5    0.86    0.53
 -18   1  -5    1.04    0.49
 -18   0  -5   15.08    1.64
 -18   0   5   14.32    1.67
 -18  -1  -5    0.62    0.36
 -18  -1   5    0.71    0.36
 -18  -2  -5    1.17    0.41
 -18  -2   5    1.10    0.28
 -18  -3  -5    2.21    0.60
 -18  -4  -5   -0.07    0.34
  18   4  -5    0.35    0.47
  18   5  -5   -0.35    0.46
 -18   5  -6   -0.05    0.46
 -18   4  -6    0.41    0.59
 -18   3  -6    1.81    0.70
 -18   2  -6    0.57    0.45
 -18   1  -6    1.65    0.58
 -18   0  -6   10.43    1.24
 -18   0   6    7.63    1.21
 -18  -1  -6    2.12    0.55
 -18  -1   6    1.91    0.48
 -18  -2  -6    0.07    0.29
 -18  -2   6    0.44    0.20
  18   3  -6    3.08    0.89
 -18  -3  -6    1.46    0.53
 -18  -4  -6   -0.04    0.39
  18   4  -6   -0.26    0.47
  18   5  -6   -0.21    0.45
 -18   5  -7    0.99    0.70
 -18   4  -7    0.04    0.50
 -18   3  -7    0.95    0.64
 -18   2  -7    0.74    0.57
 -18   1  -7    0.12    0.41
 -18   0  -7   14.95    1.58
 -18   0   7   13.13    1.62
 -18  -1  -7    0.29    0.35
 -18  -1   7    0.18    0.26
 -18  -2  -7    1.18    0.48
 -18  -3  -7    0.68    0.45
  18   3  -7    0.79    0.59
 -18  -4  -7    0.00    0.45
  18   4  -7    0.97    0.61
  18   5  -7    0.57    0.62
 -18   5  -8    0.43    0.59
 -18   4  -8    0.43    0.61
 -18   3  -8    0.19    0.45
 -18   2  -8    1.80    0.66
 -18   1  -8    1.03    0.50
 -18   0  -8    1.60    0.59
 -18  -1  -8    0.88    0.45
 -18  -1   8    0.36    0.34
 -18  -2  -8   -0.29    0.31
  18   3  -8    0.32    0.53
 -18  -3  -8   -0.20    0.33
  18   4  -8    0.11    0.45
 -18  -4  -8   -0.25    0.40
  18   5  -8    0.58    0.66
 -18  -5  -8    0.25    0.55
 -18   5  -9    0.55    0.73
 -18   4  -9   -0.18    0.51
 -18   3  -9    0.97    0.65
 -18   2  -9    0.59    0.44
 -18   1  -9   -0.17    0.34
 -18   0  -9   -0.01    0.30
 -18  -1  -9    0.27    0.38
 -18  -1   9    0.40    0.34
 -18  -2  -9    1.00    0.46
  18   2  -9    0.18    0.57
 -18  -3  -9    1.20    0.56
  18   3  -9    1.28    0.70
  18   4  -9   -0.21    0.55
 -18  -4  -9    0.41    0.52
  18   5  -9    0.12    0.57
 -18  -5  -9   -1.04    0.44
 -18   5 -10   -0.81    0.49
 -18   4 -10   -0.18    0.40
 -18   3 -10    0.86    0.57
 -18   2 -10    2.07    0.71
 -18   1 -10   -0.38    0.35
 -18   0 -10    0.96    0.53
 -18  -1 -10    0.21    0.39
 -18  -1  10   -0.14    0.30
  18   2 -10    0.74    0.63
 -18  -2 -10    0.68    0.49
  18   3 -10    2.31    0.84
 -18  -3 -10    2.43    0.72
  18   4 -10   -0.18    0.47
 -18  -4 -10   -0.44    0.43
 -18  -5 -10    2.23    0.82
  18   5 -10    0.59    0.66
 -18   4 -11    0.47    0.60
 -18   3 -11   -0.11    0.49
 -18   2 -11   -0.07    0.43
 -18   1 -11    0.18    0.44
 -18   0 -11    1.37    0.54
 -18  -1 -11    0.82    0.46
  18   2 -11    1.08    0.62
 -18  -2 -11    0.75    0.44
  18   3 -11   -0.43    0.46
 -18  -3 -11   -0.20    0.40
 -18  -4 -11    0.41    0.46
  18   4 -11   -0.49    0.46
 -18   4 -12   -0.87    0.41
 -18   3 -12    0.10    0.43
 -18   2 -12    1.16    0.61
 -18   1 -12    3.15    0.81
 -18   0 -12    0.38    0.43
 -18  -1 -12    2.38    0.69
  18   2 -12    0.31    0.58
 -18  -2 -12    0.67    0.48
 -18  -3 -12   -0.04    0.42
  18   3 -12   -0.33    0.42
 -18  -4 -12   -0.15    0.48
  18   4 -12    0.39    0.60
 -18   4 -13    0.78    0.66
 -18   3 -13   -0.33    0.37
 -18   2 -13    0.90    0.56
 -18   1 -13    0.76    0.56
 -18   0 -13    0.57    0.52
 -18  -1 -13    1.24    0.61
  18   2 -13    0.20    0.47
 -18  -2 -13    2.14    0.73
  18   3 -13   -0.09    0.42
 -18  -3 -13    0.21    0.51
  18   4 -13    0.80    0.69
 -18  -4 -13   -0.44    0.42
 -18   4 -14   -0.47    0.44
 -18   3 -14    0.72    0.59
 -18   2 -14    0.46    0.52
 -18   1 -14    0.46    0.51
 -18   0 -14    1.31    0.64
 -18  -1 -14    1.34    0.65
 -18  -2 -14    0.67    0.51
  18   2 -14   -0.11    0.46
 -18  -3 -14    0.51    0.59
  18   3 -14    1.43    0.78
  18   4 -14   -0.07    0.52
 -18  -4 -14    0.30    0.62
 -18   3 -15   -0.29    0.40
 -18   2 -15    0.39    0.50
 -18   1 -15    0.32    0.55
 -18   0 -15    0.55    0.57
 -18  -1 -15    0.38    0.50
  18   2 -15    0.99    0.72
 -18  -2 -15    1.50    0.73
 -18  -3 -15    0.32    0.50
  18   3 -15    0.02    0.54
 -18   3 -16    0.06    0.45
 -18   2 -16   -0.30    0.37
 -18   1 -16    3.59    0.96
 -18   0 -16    3.51    0.96
 -18  -1 -16    3.49    0.92
  18   2 -16   -0.38    0.44
 -18  -2 -16   -0.41    0.47
 -18  -3 -16    1.05    0.60
  18   3 -16   -0.22    0.51
 -18   3 -17    0.15    0.50
 -18   2 -17   -0.16    0.45
 -18   1 -17   -0.11    0.47
 -18   0 -17    2.20    0.79
 -18  -1 -17    0.14    0.45
 -18  -2 -17   -0.78    0.39
  18   2 -17    0.28    0.62
 -18  -3 -17   -0.28    0.50
  18   3 -17   -1.06    0.49
 -18   2 -18    0.02    0.53
 -18   1 -18   -0.51    0.51
 -18   0 -18    1.69    0.70
 -18  -1 -18    0.27    0.46
 -18  -2 -18   -0.13    0.52
  18   2 -18    0.11    0.68
 -18   1 -19    1.28    0.72
 -18   0 -19    0.15    0.56
 -18  -1 -19    0.17    0.64
 -18   0 -20   -0.05    0.49
 -19   5   0   -0.13    0.66
 -19   4   0    0.54    0.62
 -19   3   0    9.01    1.60
 -19   2   0    0.61    0.63
 -19   1   0    0.10    0.39
 -19   0   0   -0.15    0.29
 -19  -1   0   -0.34    0.23
 -19  -2   0    1.62    0.39
 -19  -3   0    6.56    0.81
 -19   5  -1    0.14    0.64
 -19   5   1    1.10    0.70
 -19   4  -1   -0.06    0.46
 -19   4   1   -0.60    0.53
 -19   3  -1    8.54    1.57
 -19   3   1   13.60    1.87
 -19   2  -1    2.06    0.70
 -19   2   1    3.72    0.97
 -19   1  -1    0.19    0.39
 -19   1   1    0.38    0.42
 -19   0  -1    0.00    0.34
 -19   0   1    0.20    0.31
 -19  -1  -1    0.03    0.26
 -19  -1   1    0.11    0.26
 -19  -2  -1    4.12    0.64
 -19  -2   1    3.98    0.59
 -19  -3  -1   16.29    1.32
 -19  -3   1   13.89    1.21
 -19   5  -2    0.27    0.62
 -19   5   2    0.08    0.61
 -19   4  -2    0.02    0.51
 -19   4   2   -0.09    0.58
 -19   3  -2    1.83    0.75
 -19   3   2    3.36    0.98
 -19   2  -2    4.65    1.04
 -19   2   2    4.30    1.01
 -19   1  -2    0.76    0.51
 -19   1   2    1.89    0.66
 -19   0  -2   -0.18    0.27
 -19   0   2   -0.31    0.27
 -19  -1  -2    0.98    0.41
 -19  -1   2    1.15    0.41
 -19  -2  -2    7.72    0.89
 -19  -2   2    4.84    0.65
 -19  -3  -2    3.58    0.64
 -19   5  -3   -0.56    0.52
 -19   4  -3    0.52    0.61
 -19   3   3    4.34    1.18
 -19   2  -3   -0.11    0.40
 -19   2   3    0.31    0.55
 -19   1  -3    1.23    0.58
 -19   1   3    2.20    0.77
 -19   0  -3    0.14    0.36
 -19   0   3   -0.11    0.33
 -19  -1  -3    0.88    0.40
 -19  -1   3    0.61    0.33
 -19  -2  -3    0.00    0.26
 -19  -2   3    0.07    0.19
 -19  -3  -3    5.49    0.82
 -19   5  -4    0.17    0.55
 -19   4  -4    0.67    0.61
 -19   3  -4    3.90    0.98
 -19   2  -4    1.62    0.65
 -19   2   4    2.21    0.85
 -19   1  -4    0.05    0.41
 -19   1   4    0.41    0.48
 -19   0  -4   -0.37    0.30
 -19   0   4    0.26    0.35
 -19  -1  -4    0.96    0.40
 -19  -1   4    0.85    0.39
 -19  -2  -4    2.11    0.52
 -19  -2   4    2.59    0.43
 -19  -3  -4    6.01    0.89
 -19  -4  -4    1.01    0.54
  19   5  -4    0.07    0.57
 -19   5  -5    0.56    0.72
 -19   4  -5    0.72    0.56
 -19   3  -5    1.37    0.65
 -19   2  -5   -0.06    0.45
 -19   1  -5    0.82    0.52
 -19   1   5    0.24    0.49
 -19   0  -5    0.07    0.36
 -19   0   5    0.36    0.40
 -19  -1  -5    1.10    0.43
 -19  -1   5    0.23    0.30
 -19  -2  -5    0.40    0.34
 -19  -2   5    0.03    0.19
 -19  -3  -5   -0.06    0.34
 -19  -4  -5    0.51    0.50
  19   4  -5    0.29    0.53
  19   5  -5    0.02    0.53
 -19   5  -6   -0.63    0.51
 -19   4  -6    0.38    0.52
 -19   3  -6   -0.34    0.40
 -19   2  -6   -0.24    0.40
 -19   1  -6    0.78    0.52
 -19   0  -6   -0.12    0.27
 -19   0   6   -0.11    0.32
 -19  -1  -6    0.51    0.38
 -19  -1   6    0.40    0.30
 -19  -2  -6    0.43    0.36
 -19  -2   6    0.19    0.20
 -19  -3  -6   -0.07    0.36
 -19  -4  -6   -0.03    0.39
  19   4  -6    0.99    0.61
  19   5  -6   -0.06    0.56
 -19   5  -7    0.41    0.57
 -19   4  -7    0.98    0.76
 -19   3  -7    0.30    0.47
 -19   2  -7   -0.45    0.43
 -19   1  -7    0.61    0.55
 -19   0  -7    0.20    0.29
 -19   0   7    0.42    0.41
 -19  -1  -7    0.22    0.32
 -19  -1   7    0.40    0.34
 -19  -2  -7    0.31    0.35
  19   3  -7    0.81    0.66
 -19  -3  -7    0.11    0.40
  19   4  -7   -0.50    0.40
 -19  -4  -7    0.09    0.43
  19   5  -7   -0.62    0.52
 -19   5  -8   -0.57    0.51
 -19   4  -8   -0.04    0.53
 -19   3  -8    1.55    0.76
 -19   2  -8   -0.06    0.37
 -19   1  -8    0.51    0.49
 -19   0  -8    0.52    0.41
 -19   0   8   -0.15    0.34
 -19  -1  -8    0.25    0.35
 -19  -1   8    0.73    0.36
 -19  -2  -8    0.22    0.39
  19   3  -8    1.13    0.63
 -19  -3  -8    0.87    0.52
 -19  -4  -8    0.02    0.47
  19   4  -8    0.79    0.65
  19   5  -8    0.53    0.63
 -19   5  -9    0.25    0.68
 -19   4  -9    0.67    0.62
 -19   3  -9    0.26    0.52
 -19   2  -9    0.44    0.52
 -19   1  -9    0.76    0.50
 -19   0  -9    0.23    0.40
 -19  -1  -9    1.48    0.57
 -19  -1   9    0.86    0.46
 -19  -2  -9    0.76    0.47
 -19  -3  -9   -0.06    0.40
  19   3  -9    0.12    0.55
  19   4  -9    0.96    0.64
 -19  -4  -9    0.43    0.54
 -19  -5  -9   -0.59    0.47
 -19   4 -10   -0.61    0.42
 -19   3 -10    0.31    0.52
 -19   2 -10    0.87    0.56
 -19   1 -10    0.44    0.45
 -19   0 -10   -0.04    0.34
 -19  -1 -10    1.29    0.56
 -19  -1  10    1.24    0.46
 -19  -2 -10    0.12    0.38
  19   3 -10   -0.52    0.40
 -19  -3 -10    0.89    0.54
  19   4 -10   -0.40    0.47
 -19  -4 -10   -0.21    0.49
 -19   4 -11    0.28    0.49
 -19   3 -11   -0.35    0.37
 -19   2 -11   -0.04    0.37
 -19   1 -11    2.72    0.79
 -19   0 -11   -0.23    0.37
 -19  -1 -11    0.93    0.45
 -19  -1  11    1.14    0.53
  19   2 -11   -0.78    0.41
 -19  -2 -11    0.13    0.40
  19   3 -11    0.07    0.51
 -19  -3 -11   -0.42    0.37
 -19  -4 -11    0.21    0.55
  19   4 -11    1.29    0.68
 -19   4 -12   -0.20    0.41
 -19   3 -12    0.08    0.48
 -19   2 -12    0.99    0.58
 -19   1 -12    1.36    0.63
 -19   0 -12   -0.14    0.39
 -19  -1 -12    2.42    0.73
 -19  -2 -12    1.29    0.64
  19   2 -12    0.85    0.73
 -19  -3 -12    0.08    0.45
  19   3 -12    1.73    0.81
 -19  -4 -12   -0.05    0.47
  19   4 -12    0.55    0.59
 -19   4 -13    0.53    0.57
 -19   3 -13   -0.35    0.48
 -19   2 -13    1.08    0.59
 -19   1 -13    0.92    0.51
 -19   0 -13   -0.34    0.41
 -19  -1 -13    0.32    0.44
 -19  -2 -13    0.74    0.51
  19   2 -13    1.18    0.74
  19   3 -13    0.46    0.70
 -19  -3 -13    0.26    0.54
 -19  -4 -13    0.27    0.55
  19   4 -13   -0.51    0.49
 -19   3 -14    0.05    0.45
 -19   2 -14    0.28    0.51
 -19   1 -14    0.41    0.53
 -19   0 -14    0.17    0.49
 -19  -1 -14    0.18    0.46
 -19  -2 -14    0.24    0.46
  19   2 -14    0.49    0.63
  19   3 -14    0.29    0.61
 -19  -3 -14    1.28    0.65
 -19   3 -15    0.06    0.51
 -19   2 -15    0.78    0.61
 -19   1 -15    1.15    0.61
 -19   0 -15    0.70    0.53
 -19  -1 -15    0.74    0.59
 -19  -2 -15   -0.03    0.36
  19   2 -15   -0.17    0.57
  19   3 -15    0.30    0.59
 -19  -3 -15    0.55    0.54
 -19   3 -16    0.13    0.58
 -19   2 -16   -0.34    0.44
 -19   1 -16    0.77    0.55
 -19   0 -16    0.15    0.57
 -19  -1 -16    0.44    0.53
 -19  -2 -16   -0.17    0.48
  19   2 -16    0.49    0.62
 -19  -3 -16   -0.39    0.46
  19   3 -16    0.74    0.63
 -19   2 -17    0.28    0.58
 -19   1 -17    0.03    0.57
 -19   0 -17    0.31    0.57
 -19  -1 -17    0.09    0.44
  19   2 -17   -0.17    0.58
 -19  -2 -17    0.22    0.52
 -19   2 -18   -0.32    0.54
 -19   1 -18    0.19    0.57
 -19   0 -18    0.33    0.46
 -19  -1 -18    0.79    0.55
 -19  -2 -18    1.82    0.82
  19   2 -18    0.57    0.68
 -19   1 -19    0.49    0.70
 -19   0 -19   -0.67    0.44
 -19  -1 -19   -0.21    0.58
 -20   5   0    0.45    0.65
 -20   4   0    0.30    0.62
 -20   3   0   10.94    1.74
 -20   2   0    1.09    0.60
 -20   1   0    2.21    0.75
 -20   0   0    2.61    0.66
 -20  -1   0    1.77    0.49
 -20  -2   0    0.15    0.23
 -20  -3   0   11.82    1.19
 -20   5  -1    0.14    0.63
 -20   4  -1    1.61    0.85
 -20   4   1   -0.18    0.57
 -20   3  -1    3.86    1.07
 -20   3   1    1.89    0.83
 -20   2  -1    1.80    0.74
 -20   2   1    0.79    0.61
 -20   1  -1    0.20    0.37
 -20   1   1    0.27    0.49
 -20   0  -1    0.35    0.34
 -20   0   1   -0.11    0.31
 -20  -1  -1    0.24    0.28
 -20  -1   1    0.42    0.34
 -20  -2  -1    0.27    0.26
 -20  -2   1    0.90    0.31
 -20  -3  -1    3.51    0.64
 -20   5  -2   -0.02    0.62
 -20   5   2    0.17    0.68
 -20   4  -2   -0.05    0.54
 -20   4   2    0.21    0.66
 -20   3  -2    1.81    0.83
 -20   3   2    1.49    0.79
 -20   2  -2    1.75    0.69
 -20   2   2    2.16    0.87
 -20   1  -2   -0.01    0.38
 -20   1   2    1.45    0.57
 -20   0  -2    3.54    0.75
 -20   0   2    2.44    0.67
 -20  -1  -2    0.27    0.33
 -20  -1   2    1.30    0.39
 -20  -2  -2    0.95    0.41
 -20  -2   2    2.67    0.46
 -20  -3  -2    0.60    0.40
 -20   5  -3    0.21    0.63
 -20   5   3   -0.14    0.72
 -20   4  -3   -0.14    0.46
 -20   4   3    0.94    0.82
 -20   3  -3    0.61    0.67
 -20   3   3    0.32    0.71
 -20   2  -3    0.50    0.53
 -20   2   3    0.54    0.52
 -20   1  -3    0.32    0.45
 -20   1   3    0.55    0.48
 -20   0  -3   14.99    1.66
 -20   0   3   13.77    1.61
 -20  -1  -3    0.09    0.28
 -20  -1   3   -0.07    0.24
 -20  -2  -3    0.54    0.36
 -20  -2   3    1.25    0.33
 -20  -3  -3    1.93    0.57
 -20   5  -4    0.45    0.72
 -20   4  -4    0.71    0.59
 -20   3  -4    3.49    0.96
 -20   2   4    2.54    0.89
 -20   1  -4    1.74    0.62
 -20   1   4    1.10    0.62
 -20   0  -4   23.73    2.05
 -20   0   4   25.90    2.42
 -20  -1  -4   -0.28    0.28
 -20  -1   4    1.22    0.40
 -20  -2  -4    2.18    0.55
 -20  -2   4    2.06    0.39
 -20  -3  -4    5.00    0.84
 -20   5  -5    0.11    0.67
 -20   4  -5   -0.11    0.48
 -20   3  -5    2.84    0.83
 -20   2  -5    4.58    1.05
 -20   1  -5    0.20    0.45
 -20   1   5    0.54    0.48
 -20   0  -5    9.99    1.33
 -20   0   5    8.73    1.30
 -20  -1  -5    0.12    0.33
 -20  -1   5    0.37    0.31
 -20  -2  -5    1.65    0.52
 -20  -2   5    2.83    0.45
 -20  -3  -5    2.79    0.68
 -20  -4  -5    0.03    0.46
  20   5  -5    0.24    0.69
 -20   5  -6   -0.65    0.50
 -20   4  -6    0.23    0.50
 -20   3  -6    0.42    0.46
 -20   2  -6    0.44    0.53
 -20   1  -6   -0.26    0.35
 -20   1   6    0.18    0.48
 -20   0  -6    4.26    0.85
 -20   0   6    3.74    0.87
 -20  -1  -6    0.51    0.42
 -20  -1   6   -0.12    0.25
 -20  -2  -6    0.68    0.40
 -20  -3  -6    0.21    0.38
 -20  -4  -6   -0.15    0.45
  20   5  -6    0.70    0.68
 -20   5  -7   -0.70    0.44
 -20   4  -7    0.11    0.49
 -20   3  -7    0.58    0.59
 -20   2  -7    0.41    0.44
 -20   1  -7    0.34    0.43
 -20   0  -7    4.09    0.88
 -20   0   7    5.21    1.00
 -20  -1  -7    0.26    0.41
 -20  -1   7    0.51    0.36
 -20  -2  -7   -0.18    0.30
 -20  -3  -7    0.12    0.41
 -20  -4  -7    0.76    0.53
  20   4  -7   -0.17    0.53
  20   5  -7    0.22    0.59
 -20   4  -8   -0.39    0.51
 -20   3  -8    1.38    0.71
 -20   2  -8    0.04    0.37
 -20   1  -8    1.10    0.61
 -20   0  -8    0.20    0.37
 -20   0   8    1.21    0.56
 -20  -1  -8    2.01    0.65
 -20  -1   8    0.71    0.40
 -20  -2  -8    0.17    0.37
 -20  -3  -8    0.43    0.42
  20   4  -8   -0.13    0.58
 -20  -4  -8    0.42    0.50
 -20   4  -9   -0.24    0.53
 -20   3  -9    0.24    0.51
 -20   2  -9    0.35    0.46
 -20   1  -9   -0.15    0.42
 -20   0  -9    0.23    0.43
 -20  -1  -9   -0.07    0.38
 -20  -1   9    0.14    0.37
 -20  -2  -9   -0.13    0.38
  20   3  -9    0.61    0.63
 -20  -3  -9    0.43    0.49
  20   4  -9   -0.41    0.58
 -20  -4  -9    0.11    0.50
 -20   4 -10   -0.04    0.51
 -20   3 -10   -0.30    0.46
 -20   2 -10   -0.28    0.49
 -20   1 -10   -0.39    0.30
 -20   0 -10    0.12    0.35
 -20  -1 -10    0.69    0.46
 -20  -1  10   -0.20    0.34
 -20  -2 -10   -0.04    0.38
  20   3 -10   -0.22    0.51
 -20  -3 -10    0.68    0.51
 -20  -4 -10    0.16    0.48
  20   4 -10   -0.63    0.44
 -20   4 -11   -0.11    0.51
 -20   3 -11    0.20    0.54
 -20   2 -11   -0.42    0.41
 -20   1 -11    2.61    0.78
 -20   0 -11    0.26    0.40
 -20  -1 -11    1.93    0.69
 -20  -1  11    2.94    0.77
 -20  -2 -11    0.31    0.44
 -20  -3 -11    0.27    0.43
  20   3 -11   -0.32    0.49
  20   4 -11   -0.66    0.58
 -20  -4 -11   -0.26    0.48
 -20   4 -12   -0.09    0.54
 -20   3 -12   -0.32    0.44
 -20   2 -12   -0.01    0.40
 -20   1 -12    4.06    0.97
 -20   0 -12   -0.55    0.38
 -20  -1 -12    2.40    0.74
 -20  -2 -12    0.46    0.52
 -20  -3 -12    0.02    0.42
  20   3 -12   -0.19    0.55
  20   4 -12    2.78    1.00
 -20   3 -13   -0.37    0.49
 -20   2 -13    1.04    0.60
 -20   1 -13    0.93    0.59
 -20   0 -13    0.55    0.56
 -20  -1 -13    0.42    0.56
 -20  -2 -13    0.77    0.54
  20   3 -13   -0.47    0.53
 -20  -3 -13    0.42    0.53
 -20   3 -14   -1.09    0.41
 -20   2 -14    0.23    0.59
 -20   1 -14    1.42    0.67
 -20   0 -14    0.16    0.52
 -20  -1 -14    1.25    0.67
 -20  -2 -14   -0.40    0.42
 -20  -3 -14    0.37    0.59
  20   3 -14    0.14    0.60
 -20   3 -15    1.11    0.63
 -20   2 -15    0.13    0.50
 -20   1 -15    0.61    0.61
 -20   0 -15    1.55    0.75
 -20  -1 -15    0.04    0.48
 -20  -2 -15   -0.41    0.38
  20   2 -15    0.42    0.68
  20   3 -15   -0.33    0.50
 -20  -3 -15    0.78    0.63
 -20   2 -16    0.58    0.59
 -20   1 -16    1.21    0.67
 -20   0 -16    1.89    0.77
 -20  -1 -16   -0.23    0.44
 -20  -2 -16    0.02    0.53
  20   2 -16    0.02    0.61
 -20   2 -17   -0.36    0.36
 -20   1 -17   -0.11    0.43
 -20   0 -17    0.20    0.54
 -20  -1 -17    0.51    0.63
 -20  -2 -17   -0.34    0.50
  20   2 -17   -0.61    0.57
 -20   1 -18   -0.54    0.42
 -20   0 -18    0.17    0.59
 -20  -1 -18    0.24    0.64
 -21   5   0    1.29    0.88
 -21   4   0   -0.01    0.59
 -21   3   0    0.52    0.56
 -21   2   0    0.44    0.49
 -21   1   0    0.20    0.42
 -21   0   0    0.08    0.32
 -21  -1   0   -0.03    0.28
 -21  -2   0    0.70    0.32
 -21   5  -1    1.03    0.82
 -21   5   1   -0.27    0.58
 -21   4  -1    1.07    0.69
 -21   4   1   -0.19    0.51
 -21   3  -1    0.21    0.53
 -21   3   1    0.86    0.68
 -21   2  -1    1.82    0.75
 -21   2   1    5.46    1.18
 -21   1  -1    0.13    0.45
 -21   1   1    0.02    0.40
 -21   0  -1    0.02    0.34
 -21   0   1   -0.38    0.29
 -21  -1  -1    0.67    0.39
 -21  -1   1    0.04    0.32
 -21  -2  -1    2.96    0.58
 -21  -2   1    2.77    0.52
 -21  -3  -1    0.61    0.38
 -21   5  -2    0.18    0.65
 -21   5   2    0.98    0.88
 -21   4  -2    0.64    0.66
 -21   4   2   -0.83    0.50
 -21   3  -2    2.30    0.88
 -21   3   2    2.02    0.90
 -21   2  -2   -0.01    0.53
 -21   2   2    0.25    0.58
 -21   1  -2    0.36    0.43
 -21   1   2    0.48    0.47
 -21   0  -2    0.57    0.43
 -21   0   2    0.41    0.40
 -21  -1  -2    0.20    0.32
 -21  -1   2    0.09    0.30
 -21  -2  -2    0.09    0.27
 -21  -2   2   -0.08    0.21
 -21  -3  -2    1.52    0.46
 -21   5  -3    0.88    0.68
 -21   5   3   -0.68    0.71
 -21   4  -3   -0.28    0.55
 -21   4   3   -0.41    0.69
 -21   3  -3   -0.09    0.50
 -21   3   3    0.24    0.56
 -21   2  -3    0.56    0.57
 -21   2   3    1.19    0.73
 -21   1  -3    0.01    0.41
 -21   1   3    1.63    0.64
 -21   0  -3    0.16    0.38
 -21   0   3   -0.21    0.30
 -21  -1  -3    0.17    0.36
 -21  -1   3    0.89    0.38
 -21  -2  -3    1.96    0.50
 -21  -2   3    1.31    0.37
 -21  -3  -3    0.51    0.40
 -21   5  -4    0.35    0.71
 -21   5   4    0.18    0.86
 -21   4  -4   -0.23    0.45
 -21   4   4    0.78    0.83
 -21   3  -4    2.38    0.90
 -21   3   4    2.15    1.05
 -21   2  -4   -0.84    0.39
 -21   2   4   -0.09    0.54
 -21   1  -4    0.39    0.51
 -21   1   4    1.77    0.74
 -21   0  -4   -0.04    0.34
 -21   0   4    0.06    0.35
 -21  -1  -4    1.08    0.44
 -21  -1   4    0.58    0.37
 -21  -2  -4    0.36    0.37
 -21  -2   4    0.06    0.20
 -21  -3  -4    2.62    0.63
 -21   5  -5    0.39    0.68
 -21   4  -5    0.49    0.61
 -21   3  -5    0.41    0.61
 -21   2  -5    0.14    0.43
 -21   2   5    0.64    0.63
 -21   1  -5   -0.19    0.37
 -21   1   5    0.01    0.45
 -21   0  -5   -0.07    0.35
 -21   0   5    0.05    0.35
 -21  -1  -5    0.29    0.36
 -21  -1   5    0.59    0.35
 -21  -2  -5    0.02    0.33
 -21  -3  -5    0.28    0.39
 -21   4  -6    1.64    0.85
 -21   3  -6   -0.09    0.52
 -21   2  -6    0.11    0.45
 -21   1  -6    1.14    0.54
 -21   1   6    0.56    0.53
 -21   0  -6    0.08    0.35
 -21   0   6    0.91    0.44
 -21  -1  -6    1.31    0.53
 -21  -1   6    1.63    0.51
 -21  -2  -6    0.17    0.35
 -21  -3  -6    0.61    0.46
 -21  -4  -6    0.86    0.56
 -21   4  -7    0.30    0.61
 -21   3  -7   -0.19    0.52
 -21   2  -7   -0.10    0.41
 -21   1  -7    0.27    0.42
 -21   1   7   -0.08    0.43
 -21   0  -7   -0.39    0.32
 -21   0   7    0.49    0.44
 -21  -1  -7    0.01    0.36
 -21  -1   7    0.02    0.29
 -21  -2  -7    0.43    0.41
 -21  -3  -7   -0.01    0.38
 -21  -4  -7   -0.28    0.43
 -21   4  -8    1.49    0.77
 -21   3  -8   -0.16    0.51
 -21   2  -8    0.37    0.45
 -21   1  -8    0.13    0.40
 -21   0  -8   -0.03    0.39
 -21   0   8   -0.22    0.39
 -21  -1  -8    0.11    0.33
 -21  -1   8   -0.45    0.29
 -21  -2  -8    0.68    0.47
 -21  -3  -8   -0.10    0.37
 -21  -4  -8    0.36    0.53
  21   4  -8    0.08    0.57
 -21   4  -9    0.94    0.67
 -21   3  -9    0.62    0.66
 -21   2  -9   -0.48    0.36
 -21   1  -9   -0.29    0.34
 -21   0  -9    0.08    0.38
 -21   0   9   -0.05    0.43
 -21  -1  -9    0.14    0.39
 -21  -1   9    0.58    0.38
 -21  -2  -9   -0.31    0.31
 -21  -3  -9    0.01    0.40
  21   4  -9    1.70    0.82
 -21  -4  -9   -0.24    0.48
 -21   4 -10   -0.31    0.49
 -21   3 -10    0.54    0.56
 -21   2 -10    0.12    0.45
 -21   1 -10    0.78    0.57
 -21   0 -10   -0.01    0.40
 -21   0  10    0.34    0.49
 -21  -1 -10    1.75    0.63
 -21  -2 -10    1.06    0.59
 -21  -3 -10    1.31    0.56
  21   4 -10    0.43    0.60
 -21  -4 -10   -0.58    0.43
 -21   4 -11    0.20    0.64
 -21   3 -11    0.15    0.51
 -21   2 -11    0.03    0.42
 -21   1 -11    0.31    0.48
 -21   0 -11   -0.22    0.34
 -21  -1 -11    0.39    0.45
 -21  -2 -11    0.23    0.45
  21   3 -11   -0.07    0.52
 -21  -3 -11   -0.08    0.51
  21   4 -11   -0.32    0.56
 -21  -4 -11   -0.04    0.51
 -21   3 -12   -0.77    0.41
 -21   2 -12   -0.63    0.38
 -21   1 -12   -0.41    0.44
 -21   0 -12   -0.09    0.43
 -21  -1 -12    0.14    0.47
 -21  -2 -12    0.28    0.51
 -21  -3 -12   -0.32    0.46
  21   3 -12   -0.01    0.56
 -21   3 -13   -0.03    0.40
 -21   2 -13    1.08    0.65
 -21   1 -13    1.99    0.72
 -21   0 -13   -0.48    0.33
 -21  -1 -13    0.36    0.54
 -21  -2 -13   -0.56    0.30
  21   3 -13    0.13    0.64
 -21  -3 -13   -0.11    0.52
 -21   3 -14   -0.04    0.50
 -21   2 -14    1.06    0.59
 -21   1 -14   -0.14    0.38
 -21   0 -14    1.04    0.56
 -21  -1 -14   -0.21    0.41
 -21  -2 -14   -0.56    0.42
  21   3 -14   -0.10    0.57
 -21  -3 -14    0.12    0.57
 -21   2 -15    0.15    0.53
 -21   1 -15    1.33    0.69
 -21   0 -15    0.55    0.49
 -21  -1 -15    3.58    0.95
 -21  -2 -15    0.72    0.66
 -21   2 -16   -0.09    0.52
 -21   1 -16    0.58    0.64
 -21   0 -16   -0.01    0.51
 -21  -1 -16    1.42    0.76
 -21  -2 -16    0.65    0.65
 -21   1 -17    0.09    0.60
 -21   0 -17   -0.28    0.54
 -21  -1 -17    0.52    0.62
 -22   4   0    0.10    0.49
 -22   3   0   -0.18    0.50
 -22   2   0   -0.21    0.49
 -22   1   0    0.28    0.47
 -22   0   0    1.01    0.51
 -22  -1   0    0.51    0.35
 -22  -2   0    1.02    0.37
 -22   4  -1   -0.25    0.65
 -22   4   1    0.66    0.88
 -22   3  -1    0.37    0.64
 -22   3   1    0.80    0.68
 -22   2  -1   -0.03    0.49
 -22   2   1    0.83    0.61
 -22   1  -1   -0.12    0.42
 -22   1   1    0.29    0.55
 -22   0  -1    0.45    0.42
 -22   0   1    0.13    0.43
 -22  -1  -1    0.16    0.33
 -22  -1   1    0.61    0.38
 -22  -2  -1   -0.16    0.22
 -22  -2   1   -0.29    0.20
 -22   4  -2   -0.03    0.48
 -22   4   2   -0.32    0.63
 -22   3  -2    0.09    0.59
 -22   3   2    0.56    0.65
 -22   2  -2    0.93    0.65
 -22   2   2    1.62    0.66
 -22   1  -2    1.20    0.58
 -22   1   2    0.76    0.52
 -22   0  -2    0.24    0.38
 -22   0   2    1.13    0.55
 -22  -1  -2    0.54    0.38
 -22  -1   2    0.57    0.37
 -22  -2  -2    0.50    0.36
 -22  -2   2    0.86    0.33
 -22  -3  -2    0.37    0.34
 -22   4  -3   -0.31    0.52
 -22   4   3   -0.58    0.55
 -22   3  -3    1.53    0.73
 -22   3   3   -0.26    0.56
 -22   2  -3    1.76    0.76
 -22   2   3    1.24    0.68
 -22   1  -3    0.14    0.51
 -22   1   3    0.80    0.55
 -22   0  -3    0.34    0.42
 -22   0   3    2.35    0.69
 -22  -1  -3    0.52    0.37
 -22  -1   3    0.15    0.30
 -22  -2  -3    0.54    0.38
 -22  -2   3    1.63    0.38
 -22  -3  -3    0.61    0.40
 -22   4  -4   -0.17    0.53
 -22   4   4   -0.22    0.73
 -22   3  -4    0.26    0.64
 -22   3   4    0.36    0.61
 -22   2  -4    0.31    0.53
 -22   2   4    0.28    0.57
 -22   1  -4   -0.03    0.48
 -22   1   4    0.31    0.48
 -22   0  -4    0.30    0.43
 -22   0   4    0.26    0.43
 -22  -1  -4    1.26    0.50
 -22  -1   4    0.78    0.43
 -22  -2  -4    0.69    0.42
 -22  -3  -4    0.51    0.40
 -22   4  -5    0.94    0.71
 -22   4   5    0.38    0.64
 -22   3  -5   -0.20    0.56
 -22   3   5    1.54    0.84
 -22   2  -5   -0.02    0.50
 -22   2   5   -0.31    0.53
 -22   1  -5    1.14    0.60
 -22   1   5    0.30    0.50
 -22   0  -5    0.51    0.44
 -22   0   5    0.03    0.44
 -22  -1  -5    0.67    0.43
 -22  -1   5    1.05    0.43
 -22  -2  -5    0.40    0.36
 -22  -3  -5    0.44    0.42
 -22   4  -6    1.12    0.77
 -22   3  -6    0.05    0.52
 -22   2  -6    1.22    0.69
 -22   2   6    0.29    0.59
 -22   1  -6    0.27    0.42
 -22   1   6    0.80    0.60
 -22   0  -6    0.66    0.47
 -22   0   6    0.04    0.43
 -22  -1  -6    0.37    0.38
 -22  -1   6    0.06    0.31
 -22  -2  -6    0.34    0.39
 -22  -3  -6    0.95    0.52
 -22   4  -7   -0.06    0.51
 -22   3  -7    0.87    0.62
 -22   2  -7    0.09    0.60
 -22   1  -7    0.83    0.50
 -22   1   7    0.86    0.62
 -22   0  -7    0.25    0.41
 -22   0   7    1.06    0.56
 -22  -1  -7    0.20    0.42
 -22  -1   7    0.71    0.41
 -22  -2  -7    0.52    0.43
 -22  -3  -7    0.72    0.46
 -22  -4  -7   -0.29    0.46
 -22   4  -8   -0.14    0.63
 -22   3  -8   -0.33    0.43
 -22   2  -8   -0.26    0.52
 -22   1  -8   -0.09    0.42
 -22   1   8    1.01    0.66
 -22   0  -8   -0.44    0.35
 -22   0   8    0.02    0.46
 -22  -1  -8   -0.09    0.35
 -22  -1   8    0.51    0.39
 -22  -2  -8    0.21    0.40
 -22  -3  -8    0.02    0.40
 -22  -4  -8    0.84    0.57
 -22   4  -9   -0.23    0.53
 -22   3  -9    0.17    0.50
 -22   2  -9    0.58    0.59
 -22   1  -9    0.46    0.51
 -22   0  -9    1.17    0.58
 -22   0   9    0.43    0.51
 -22  -1  -9   -0.19    0.41
 -22  -2  -9   -0.07    0.38
 -22  -3  -9   -0.38    0.36
 -22  -4  -9   -0.19    0.48
 -22   4 -10    0.15    0.56
 -22   3 -10    0.06    0.54
 -22   2 -10    0.94    0.62
 -22   1 -10    0.29    0.45
 -22   0 -10    1.17    0.58
 -22   0  10    0.48    0.52
 -22  -1 -10    0.25    0.46
 -22  -2 -10    0.72    0.52
 -22  -3 -10    0.38    0.50
 -22   3 -11    0.39    0.64
 -22   2 -11    1.10    0.69
 -22   1 -11    0.97    0.63
 -22   0 -11   -0.30    0.34
 -22   0  11    0.60    0.55
 -22  -1 -11    0.84    0.55
 -22  -2 -11    1.24    0.59
 -22  -3 -11   -0.01    0.45
 -22   3 -12    0.53    0.57
 -22   2 -12    0.60    0.49
 -22   1 -12   -0.09    0.45
 -22   0 -12   -0.25    0.35
 -22  -1 -12   -0.35    0.34
 -22  -2 -12    0.51    0.47
 -22  -3 -12   -0.40    0.46
 -22   3 -13    0.25    0.57
 -22   2 -13    0.19    0.54
 -22   1 -13   -0.20    0.41
 -22   0 -13    5.68    1.17
 -22  -1 -13    0.04    0.46
 -22  -2 -13    0.05    0.51
 -22  -3 -13   -0.41    0.47
 -22   2 -14   -0.27    0.48
 -22   1 -14    1.23    0.72
 -22   0 -14    7.22    1.31
 -22  -1 -14    1.22    0.70
 -22  -2 -14    0.35    0.53
 -22   2 -15   -0.02    0.57
 -22   1 -15    3.31    0.95
 -22   0 -15    1.34    0.71
 -22  -1 -15    3.06    0.88
 -22  -2 -15   -0.83    0.45
 -22   1 -16   -0.40    0.53
 -22   0 -16    2.27    0.93
 -22  -1 -16   -0.10    0.49
 -22   0 -17    0.38    0.58
 -23   4   0    0.18    0.70
 -23   3   0   -0.09    0.57
 -23   2   0    1.40    0.65
 -23   1   0   -0.28    0.38
 -23   0   0    0.20    0.37
 -23  -1   0   -0.18    0.29
 -23  -2   0    0.30    0.30
 -23   4  -1    0.03    0.59
 -23   4   1    0.37    0.73
 -23   3  -1    0.74    0.66
 -23   3   1   -0.54    0.47
 -23   2  -1    1.33    0.72
 -23   2   1    0.12    0.56
 -23   1  -1    0.72    0.58
 -23   1   1    0.07    0.42
 -23   0  -1    0.13    0.45
 -23   0   1   -0.22    0.34
 -23  -1  -1    0.21    0.33
 -23  -1   1    0.20    0.36
 -23  -2  -1   -0.21    0.24
 -23  -2   1    0.16    0.27
 -23   4  -2    0.27    0.63
 -23   4   2    0.41    0.68
 -23   3  -2    0.02    0.58
 -23   3   2   -0.81    0.51
 -23   2  -2    0.69    0.57
 -23   2   2    0.27    0.52
 -23   1  -2   -0.16    0.44
 -23   1   2    0.46    0.48
 -23   0  -2    1.22    0.55
 -23   0   2    0.75    0.49
 -23  -1  -2    0.24    0.33
 -23  -1   2    0.44    0.38
 -23  -2  -2    0.60    0.40
 -23  -2   2    0.08    0.25
 -23   4  -3    1.15    0.82
 -23   4   3   -0.87    0.57
 -23   3  -3    0.40    0.54
 -23   3   3   -0.33    0.59
 -23   2  -3    0.95    0.70
 -23   2   3    1.24    0.75
 -23   1  -3    0.59    0.52
 -23   1   3    0.08    0.50
 -23   0  -3   -0.09    0.36
 -23   0   3   -0.24    0.36
 -23  -1  -3    0.05    0.31
 -23  -1   3    0.16    0.35
 -23  -2  -3    1.19    0.44
 -23  -3  -3   -0.06    0.33
 -23   4  -4   -0.11    0.46
 -23   4   4    0.00    0.72
 -23   3  -4    0.21    0.66
 -23   3   4    0.96    0.75
 -23   2  -4    3.37    0.98
 -23   2   4    0.43    0.58
 -23   1  -4    0.50    0.50
 -23   1   4    0.87    0.59
 -23   0  -4   -0.34    0.34
 -23   0   4   -0.16    0.33
 -23  -1  -4    0.89    0.46
 -23  -1   4    0.85    0.44
 -23  -2  -4    1.42    0.52
 -23  -3  -4    0.99    0.48
 -23   4  -5    0.67    0.80
 -23   4   5    0.88    0.91
 -23   3  -5    0.32    0.64
 -23   3   5    0.42    0.71
 -23   2  -5    0.28    0.59
 -23   2   5    0.73    0.68
 -23   1  -5    0.06    0.45
 -23   1   5    0.16    0.51
 -23   0  -5    0.15    0.46
 -23   0   5   -0.56    0.32
 -23  -1  -5   -0.08    0.35
 -23  -1   5    0.06    0.34
 -23  -2  -5    0.22    0.39
 -23  -3  -5    0.64    0.48
 -23   4  -6   -0.08    0.46
 -23   3  -6    0.87    0.60
 -23   3   6    0.58    0.81
 -23   2  -6   -0.10    0.42
 -23   2   6    1.04    0.76
 -23   1  -6   -0.09    0.47
 -23   1   6    0.08    0.48
 -23   0  -6   -0.31    0.35
 -23   0   6    0.32    0.43
 -23  -1  -6    0.26    0.40
 -23  -1   6    0.34    0.38
 -23  -2  -6   -0.07    0.33
 -23  -3  -6    0.11    0.41
 -23   4  -7    0.51    0.66
 -23   3  -7    0.44    0.63
 -23   2  -7   -0.09    0.48
 -23   2   7    0.53    0.67
 -23   1  -7    0.71    0.53
 -23   1   7    0.16    0.55
 -23   0  -7    0.01    0.38
 -23   0   7    0.39    0.46
 -23  -1  -7    0.40    0.43
 -23  -1   7    0.11    0.35
 -23  -2  -7    0.78    0.50
 -23  -3  -7    0.86    0.51
 -23   4  -8    0.18    0.55
 -23   3  -8    0.36    0.67
 -23   2  -8    0.58    0.69
 -23   1  -8    1.31    0.67
 -23   1   8    1.57    0.79
 -23   0  -8   -0.28    0.37
 -23   0   8    0.58    0.52
 -23  -1  -8    0.57    0.44
 -23  -2  -8    1.45    0.61
 -23  -3  -8   -0.15    0.40
 -23  -4  -8    0.41    0.58
 -23   3  -9   -0.33    0.42
 -23   2  -9    0.62    0.59
 -23   1  -9    0.65    0.62
 -23   1   9    0.72    0.64
 -23   0  -9    0.07    0.43
 -23   0   9   -0.31    0.45
 -23  -1  -9    1.08    0.54
 -23  -2  -9    0.25    0.44
 -23  -3  -9    0.29    0.47
 -23   3 -10    0.28    0.62
 -23   2 -10    0.75    0.64
 -23   1 -10   -0.12    0.47
 -23   0 -10    0.17    0.50
 -23   0  10   -0.02    0.47
 -23  -1 -10    0.35    0.41
 -23  -2 -10   -0.85    0.32
 -23  -3 -10    0.64    0.52
 -23   3 -11    0.92    0.65
 -23   2 -11    0.84    0.66
 -23   1 -11    0.08    0.42
 -23   0 -11    0.32    0.52
 -23   0  11   -0.07    0.51
 -23  -1 -11    0.63    0.52
 -23  -2 -11    0.97    0.59
 -23  -3 -11    0.26    0.52
 -23   3 -12    1.04    0.71
 -23   2 -12   -0.27    0.49
 -23   1 -12    1.26    0.69
 -23   0 -12   -0.10    0.39
 -23   0  12   -0.01    0.52
 -23  -1 -12    0.22    0.58
 -23  -2 -12    0.69    0.53
 -23  -3 -12    0.00    0.52
 -23   2 -13    1.78    0.78
 -23   1 -13    1.79    0.76
 -23   0 -13   -0.43    0.39
 -23  -1 -13    1.97    0.77
 -23  -2 -13    2.49    0.80
 -23   2 -14   -0.02    0.62
 -23   1 -14    1.46    0.74
 -23   0 -14    0.42    0.51
 -23  -1 -14   -0.12    0.50
 -23  -2 -14   -0.34    0.51
 -23   1 -15   -0.71    0.48
 -23   0 -15    0.04    0.55
 -23  -1 -15    0.85    0.70
 -23   0 -16   -0.10    0.46
 -24   4   0    2.19    0.98
 -24   3   0    2.21    0.95
 -24   2   0    0.59    0.56
 -24   1   0    0.03    0.48
 -24  -1   0    0.07    0.35
 -24  -2   0    3.40    0.64
 -24   4  -1    1.16    0.86
 -24   4   1    1.72    0.91
 -24   3  -1    0.81    0.76
 -24   3   1    1.09    0.82
 -24   2  -1    2.61    0.93
 -24   2   1    2.48    0.91
 -24   1  -1   -0.04    0.46
 -24   1   1    0.29    0.56
 -24   0  -1    0.35    0.42
 -24   0   1    0.48    0.50
 -24  -1  -1   -0.22    0.30
 -24  -1   1    0.20    0.39
 -24  -2  -1    1.85    0.52
 -24  -2   1    1.43    0.45
 -24   4  -2    0.91    0.70
 -24   4   2    0.07    0.72
 -24   3  -2   -0.38    0.46
 -24   3   2    0.69    0.78
 -24   2  -2    1.12    0.82
 -24   2   2    1.36    0.77
 -24   1  -2   -0.01    0.54
 -24   1   2   -0.04    0.52
 -24   0  -2   -0.03    0.42
 -24   0   2    0.11    0.42
 -24  -1  -2    0.12    0.34
 -24  -1   2   -0.60    0.26
 -24  -2  -2    0.87    0.43
 -24   4  -3    2.08    1.02
 -24   4   3    0.28    0.78
 -24   3  -3   -0.16    0.60
 -24   3   3    1.07    0.83
 -24   2  -3    0.38    0.55
 -24   2   3   -0.05    0.61
 -24   1  -3   -0.49    0.34
 -24   1   3    0.53    0.57
 -24   0  -3   -0.32    0.33
 -24   0   3   -0.36    0.34
 -24  -1  -3   -0.21    0.29
 -24  -1   3    0.30    0.37
 -24  -2  -3   -0.06    0.33
 -24   4  -4   -0.34    0.50
 -24   4   4    0.09    0.62
 -24   3  -4    0.21    0.64
 -24   3   4    0.21    0.68
 -24   2  -4   -0.08    0.55
 -24   2   4   -0.58    0.50
 -24   1  -4   -0.15    0.44
 -24   1   4    1.27    0.68
 -24   0  -4    0.53    0.50
 -24   0   4    0.75    0.52
 -24  -1  -4    0.53    0.42
 -24  -1   4    0.06    0.35
 -24  -2  -4    0.62    0.43
 -24  -3  -4   -0.21    0.35
 -24   4  -5    0.11    0.77
 -24   4   5    0.30    0.73
 -24   3  -5    0.30    0.63
 -24   3   5    0.31    0.73
 -24   2  -5    1.07    0.64
 -24   2   5    0.43    0.62
 -24   1  -5    0.84    0.61
 -24   1   5   -0.14    0.50
 -24   0  -5    1.31    0.60
 -24   0   5    1.67    0.65
 -24  -1  -5    0.60    0.44
 -24  -1   5    0.02    0.36
 -24  -2  -5   -0.06    0.36
 -24  -3  -5    0.03    0.40
 -24   4  -6    0.54    0.71
 -24   4   6    0.49    0.75
 -24   3  -6   -0.18    0.51
 -24   3   6    0.41    0.67
 -24   2  -6   -0.32    0.52
 -24   2   6    0.49    0.65
 -24   1  -6    0.72    0.63
 -24   1   6    1.31    0.70
 -24   0  -6    0.78    0.55
 -24   0   6    0.65    0.51
 -24  -1  -6    0.48    0.46
 -24  -1   6    2.00    0.58
 -24  -2  -6    0.22    0.40
 -24  -3  -6   -0.13    0.40
 -24   3  -7    0.41    0.70
 -24   3   7   -0.65    0.64
 -24   2  -7    1.26    0.70
 -24   2   7    0.59    0.69
 -24   1  -7    0.30    0.58
 -24   1   7   -0.20    0.56
 -24   0  -7    1.91    0.67
 -24   0   7    2.27    0.76
 -24  -1  -7    0.07    0.37
 -24  -2  -7    1.05    0.55
 -24  -3  -7    0.11    0.39
 -24   3  -8   -0.32    0.53
 -24   2  -8    0.12    0.50
 -24   2   8    0.73    0.73
 -24   1  -8    0.76    0.58
 -24   1   8    0.52    0.67
 -24   0  -8    0.66    0.55
 -24   0   8    0.24    0.51
 -24  -1  -8    0.25    0.43
 -24  -2  -8    0.53    0.47
 -24  -3  -8    0.29    0.54
 -24   3  -9    0.31    0.57
 -24   2  -9    0.52    0.66
 -24   1  -9    0.82    0.62
 -24   1   9   -0.33    0.52
 -24   0  -9    0.34    0.46
 -24   0   9    0.50    0.50
 -24  -1  -9   -0.90    0.27
 -24  -2  -9   -0.17    0.40
 -24  -3  -9    0.49    0.52
 -24   3 -10   -0.03    0.62
 -24   2 -10    1.06    0.66
 -24   1 -10    0.48    0.61
 -24   1  10    0.33    0.66
 -24   0 -10   -0.13    0.46
 -24   0  10   -0.09    0.54
 -24  -1 -10    0.47    0.55
 -24  -2 -10    0.55    0.52
 -24  -3 -10   -0.09    0.45
 -24   2 -11   -0.16    0.45
 -24   1 -11    0.07    0.52
 -24   0 -11    1.41    0.70
 -24   0  11    0.92    0.66
 -24  -1 -11    0.59    0.63
 -24  -2 -11    0.39    0.58
 -24   2 -12    0.73    0.64
 -24   1 -12    0.77    0.59
 -24   0 -12    2.74    0.88
 -24  -1 -12   -0.10    0.49
 -24  -2 -12   -0.29    0.45
 -24   2 -13   -0.60    0.58
 -24   1 -13    0.36    0.53
 -24   0 -13    2.00    0.78
 -24  -1 -13    0.60    0.61
 -24  -2 -13   -0.13    0.54
 -24   1 -14    0.60    0.66
 -24   0 -14    0.02    0.54
 -24  -1 -14    0.94    0.66
 -25   4   0    1.70    0.83
 -25   3   0    2.68    0.99
 -25   2   0   -0.27    0.57
 -25   1   0   -0.35    0.45
 -25   0   0    0.34    0.51
 -25  -1   0    0.11    0.37
 -25  -2   0   -0.53    0.23
 -25   4  -1    0.86    0.81
 -25   4   1    1.24    0.81
 -25   3  -1    0.64    0.62
 -25   3   1    0.62    0.72
 -25   2  -1    4.03    1.08
 -25   2   1    2.55    1.01
 -25   1  -1    0.07    0.51
 -25   1   1   -0.52    0.47
 -25   0  -1    0.39    0.47
 -25   0   1    0.07    0.40
 -25  -1  -1   -0.17    0.28
 -25  -1   1    0.10    0.39
 -25  -2  -1    3.06    0.67
 -25   3  -2    3.36    1.12
 -25   3   2    2.23    1.03
 -25   2  -2   -0.28    0.58
 -25   2   2    1.17    0.78
 -25   1  -2   -0.35    0.49
 -25   1   2   -0.28    0.40
 -25   0  -2   -0.24    0.38
 -25   0   2   -0.22    0.37
 -25  -1  -2   -0.28    0.31
 -25  -1   2    0.00    0.33
 -25  -2  -2    1.14    0.50
 -25   3  -3    0.50    0.69
 -25   3   3    0.38    0.71
 -25   2  -3    3.98    1.00
 -25   2   3    3.95    1.09
 -25   1  -3    0.98    0.63
 -25   1   3    0.26    0.55
 -25   0  -3    0.43    0.46
 -25   0   3   -0.23    0.38
 -25  -1  -3    1.13    0.53
 -25  -1   3    0.97    0.50
 -25  -2  -3    3.70    0.74
 -25   3  -4   -0.63    0.45
 -25   3   4    1.22    0.75
 -25   2  -4    0.30    0.63
 -25   2   4    1.43    0.80
 -25   1  -4   -0.04    0.48
 -25   1   4    0.44    0.60
 -25   0  -4    0.26    0.48
 -25   0   4   -0.44    0.38
 -25  -1  -4    0.14    0.40
 -25  -1   4   -0.25    0.32
 -25  -2  -4    1.65    0.61
 -25   3  -5    0.56    0.71
 -25   3   5   -0.80    0.54
 -25   2  -5   -0.03    0.55
 -25   2   5   -0.53    0.60
 -25   1  -5    0.52    0.57
 -25   1   5    0.69    0.61
 -25   0  -5   -0.37    0.40
 -25   0   5   -0.03    0.42
 -25  -1  -5    0.39    0.44
 -25  -1   5    0.71    0.43
 -25  -2  -5    0.08    0.41
 -25  -3  -5    0.79    0.52
 -25   3  -6   -0.15    0.60
 -25   3   6   -0.60    0.61
 -25   2  -6    0.89    0.75
 -25   2   6    0.44    0.66
 -25   1  -6    2.80    0.86
 -25   1   6    1.67    0.73
 -25   0  -6   -0.32    0.36
 -25   0   6   -0.05    0.44
 -25  -1  -6    1.11    0.53
 -25  -2  -6   -0.26    0.34
 -25  -3  -6   -0.51    0.33
 -25   3  -7    0.12    0.57
 -25   3   7    0.50    0.72
 -25   2  -7    1.68    0.73
 -25   2   7    1.07    0.75
 -25   1  -7    0.88    0.64
 -25   1   7    0.24    0.66
 -25   0  -7    0.00    0.44
 -25   0   7    0.11    0.46
 -25  -1  -7    1.45    0.62
 -25  -2  -7    1.16    0.55
 -25  -3  -7   -0.34    0.43
 -25   3  -8    0.16    0.63
 -25   3   8   -0.18    0.69
 -25   2  -8   -0.17    0.45
 -25   2   8    1.36    0.81
 -25   1  -8   -0.06    0.45
 -25   1   8    0.47    0.65
 -25   0  -8    0.56    0.56
 -25   0   8   -0.11    0.48
 -25  -1  -8   -0.01    0.40
 -25  -2  -8    0.45    0.52
 -25  -3  -8    0.10    0.49
 -25   3  -9    0.10    0.64
 -25   2  -9   -0.07    0.57
 -25   2   9   -0.89    0.59
 -25   1  -9    0.20    0.47
 -25   1   9    0.21    0.61
 -25   0  -9   -0.15    0.47
 -25   0   9    0.14    0.50
 -25  -1  -9   -0.67    0.38
 -25  -2  -9   -0.20    0.40
 -25   2 -10   -0.37    0.49
 -25   1 -10    0.60    0.63
 -25   1  10    0.34    0.68
 -25   0 -10   -0.70    0.41
 -25   0  10   -0.14    0.52
 -25  -1 -10   -0.23    0.48
 -25  -2 -10    0.24    0.50
 -25   2 -11   -0.70    0.35
 -25   1 -11    0.46    0.57
 -25   1  11    0.39    0.73
 -25   0 -11   -0.06    0.42
 -25  -1 -11   -0.04    0.52
 -25  -2 -11   -0.43    0.43
 -25   1 -12    0.90    0.67
 -25   1  12   -0.56    0.56
 -25   0 -12   -0.57    0.49
 -25  -1 -12    0.30    0.59
 -25   1 -13    0.50    0.65
 -25   0 -13   -0.43    0.52
 -25  -1 -13   -0.12    0.52
 -26   3   0    0.41    0.69
 -26   2   0    0.24    0.64
 -26   1   0    0.21    0.55
 -26   0   0    0.17    0.41
 -26  -1   0    0.13    0.33
 -26   3  -1   -0.35    0.57
 -26   3   1    0.07    0.67
 -26   2  -1    0.47    0.64
 -26   2   1    0.91    0.73
 -26   1  -1   -0.27    0.51
 -26   1   1   -0.29    0.47
 -26   0  -1    0.09    0.47
 -26   0   1    0.24    0.54
 -26  -1  -1    0.26    0.36
 -26  -1   1   -0.10    0.33
 -26  -2  -1    0.79    0.45
 -26   3  -2    1.52    0.89
 -26   3   2    1.18    0.90
 -26   2  -2    1.47    0.73
 -26   2   2    2.12    0.89
 -26   1  -2   -0.58    0.44
 -26   1   2   -0.13    0.51
 -26   0  -2   -0.09    0.42
 -26   0   2   -0.22    0.44
 -26  -1  -2    0.32    0.41
 -26  -1   2    0.24    0.40
 -26  -2  -2    0.37    0.39
 -26   3  -3    0.31    0.77
 -26   3   3    0.26    0.66
 -26   2  -3    3.38    1.03
 -26   2   3    2.21    0.90
 -26   1  -3    1.11    0.70
 -26   1   3    0.90    0.66
 -26   0  -3    0.31    0.47
 -26   0   3    1.15    0.58
 -26  -1  -3    0.61    0.46
 -26  -1   3    0.74    0.46
 -26  -2  -3    3.45    0.77
 -26   3  -4    0.44    0.66
 -26   3   4   -0.64    0.58
 -26   2  -4    2.28    0.87
 -26   2   4    1.22    0.78
 -26   1  -4    1.38    0.72
 -26   1   4    1.14    0.68
 -26   0  -4    1.49    0.66
 -26   0   4    1.70    0.68
 -26  -1  -4    1.26    0.53
 -26  -1   4    1.07    0.51
 -26  -2  -4    1.71    0.60
 -26   3  -5   -0.26    0.55
 -26   3   5   -0.34    0.80
 -26   2  -5    0.57    0.68
 -26   2   5   -0.30    0.56
 -26   1  -5    0.87    0.68
 -26   1   5    2.36    0.89
 -26   0  -5    2.37    0.73
 -26   0   5    1.32    0.64
 -26  -1  -5    2.24    0.73
 -26  -2  -5    0.41    0.48
 -26   3  -6    0.37    0.74
 -26   3   6    0.09    0.68
 -26   2  -6    0.80    0.62
 -26   2   6   -0.35    0.62
 -26   1  -6    1.47    0.74
 -26   1   6    1.50    0.73
 -26   0  -6    1.00    0.60
 -26   0   6    0.26    0.49
 -26  -1  -6    1.62    0.62
 -26  -2  -6    0.29    0.49
 -26  -3  -6    0.17    0.53
 -26   2  -7    0.33    0.65
 -26   2   7    0.06    0.73
 -26   1  -7    0.37    0.52
 -26   1   7    1.69    0.81
 -26   0  -7    0.07    0.48
 -26   0   7   -0.25    0.47
 -26  -1  -7    0.63    0.47
 -26  -2  -7    0.18    0.41
 -26   2  -8   -0.30    0.58
 -26   2   8   -0.44    0.60
 -26   1  -8    0.57    0.55
 -26   1   8    0.37    0.70
 -26   0  -8    0.77    0.64
 -26   0   8    0.32    0.53
 -26  -1  -8    0.75    0.57
 -26  -2  -8    0.27    0.43
 -26   2  -9   -0.57    0.54
 -26   2   9    0.21    0.62
 -26   1  -9   -0.52    0.46
 -26   1   9   -0.23    0.54
 -26   0  -9    0.88    0.64
 -26   0   9    1.69    0.67
 -26  -1  -9   -0.51    0.43
 -26  -2  -9    0.26    0.47
 -26   2 -10   -0.33    0.49
 -26   2  10   -0.21    0.69
 -26   1 -10   -0.36    0.49
 -26   1  10   -0.09    0.60
 -26   0 -10    0.26    0.54
 -26  -1 -10    0.09    0.46
 -26  -2 -10    0.59    0.55
 -26   1 -11   -0.07    0.53
 -26   1  11    0.49    0.64
 -26   0 -11    1.72    0.74
 -26  -1 -11   -0.03    0.51
 -26   0 -12    1.06    0.72
 -27   3   0   -0.29    0.61
 -27   2   0   -0.35    0.54
 -27   1   0   -0.02    0.55
 -27   0   0   -0.36    0.41
 -27  -1   0   -0.15    0.36
 -27   3  -1   -0.35    0.54
 -27   3   1    1.40    0.88
 -27   2  -1    0.40    0.66
 -27   2   1    0.53    0.66
 -27   1  -1   -0.64    0.45
 -27   1   1   -0.88    0.49
 -27   0  -1    0.38    0.54
 -27   0   1    0.21    0.47
 -27  -1  -1    0.45    0.44
 -27  -1   1    0.05    0.41
 -27   3  -2    0.37    0.64
 -27   3   2    0.45    0.72
 -27   2  -2    1.18    0.75
 -27   2   2    1.22    0.79
 -27   1  -2    0.94    0.65
 -27   1   2    1.04    0.78
 -27   0  -2   -0.51    0.36
 -27   0   2    0.54    0.52
 -27  -1  -2    1.45    0.65
 -27  -1   2    1.22    0.54
 -27  -2  -2   -0.13    0.34
 -27   3  -3    1.23    0.79
 -27   3   3    1.11    0.85
 -27   2  -3    0.29    0.66
 -27   2   3    0.67    0.68
 -27   1  -3    0.07    0.46
 -27   1   3   -0.50    0.52
 -27   0  -3    0.13    0.49
 -27   0   3    0.27    0.51
 -27  -1  -3    0.44    0.49
 -27  -1   3    0.03    0.38
 -27  -2  -3    0.66    0.45
 -27   2  -4    0.95    0.79
 -27   2   4    1.05    0.78
 -27   1  -4    1.62    0.81
 -27   1   4   -0.39    0.48
 -27   0  -4   -0.39    0.43
 -27   0   4    0.16    0.49
 -27  -1  -4    0.06    0.45
 -27  -2  -4    1.18    0.46
 -27   2  -5    0.61    0.69
 -27   2   5    1.23    0.80
 -27   1  -5    1.60    0.80
 -27   1   5    0.38    0.64
 -27   0  -5   -0.11    0.47
 -27   0   5    0.40    0.54
 -27  -1  -5    0.01    0.45
 -27  -2  -5    1.48    0.63
 -27   2  -6    1.53    0.86
 -27   2   6    1.88    0.91
 -27   1  -6   -0.43    0.51
 -27   1   6    0.18    0.62
 -27   0  -6   -0.16    0.47
 -27   0   6   -0.39    0.48
 -27  -1  -6    0.13    0.44
 -27  -2  -6    0.57    0.50
 -27   2  -7   -0.36    0.53
 -27   2   7    0.19    0.72
 -27   1  -7   -0.20    0.63
 -27   1   7    0.01    0.57
 -27   0  -7    0.22    0.53
 -27   0   7    0.03    0.49
 -27  -1  -7   -0.01    0.41
 -27  -2  -7   -0.29    0.40
 -27   2  -8    1.44    0.80
 -27   2   8    0.64    0.78
 -27   1  -8   -0.19    0.51
 -27   1   8   -0.13    0.56
 -27   0  -8   -0.34    0.45
 -27   0   8   -0.21    0.50
 -27  -1  -8   -0.16    0.43
 -27  -2  -8   -0.30    0.50
 -27   1  -9    1.00    0.70
 -27   1   9    0.12    0.65
 -27   0  -9   -0.65    0.53
 -27  -1  -9    1.02    0.65
 -27   1 -10   -0.67    0.55
 -27   1  10   -0.08    0.62
 -27   0 -10   -0.50    0.46
 -27  -1 -10    0.27    0.61
 -28   2   0    0.23    0.74
 -28   1   0    0.25    0.58
 -28   0   0   -0.93    0.39
 -28  -1   0   -0.47    0.36
 -28   2  -1    0.86    0.71
 -28   2   1   -0.19    0.55
 -28   1  -1   -0.59    0.52
 -28   1   1   -0.16    0.60
 -28   0  -1    0.38    0.52
 -28   0   1   -0.01    0.50
 -28  -1  -1   -0.13    0.41
 -28  -1   1   -0.04    0.41
 -28   2  -2    0.12    0.66
 -28   2   2    0.40    0.64
 -28   1  -2    1.07    0.82
 -28   1   2    0.91    0.73
 -28   0  -2   -0.38    0.44
 -28   0   2   -0.45    0.45
 -28  -1  -2    0.98    0.54
 -28  -1   2    1.07    0.54
 -28   2  -3    1.29    0.85
 -28   2   3    1.10    0.86
 -28   1  -3    0.38    0.63
 -28   1   3    0.23    0.67
 -28   0  -3   -0.55    0.41
 -28   0   3    0.38    0.54
 -28  -1  -3   -0.09    0.45
 -28   2  -4   -0.47    0.55
 -28   2   4    0.64    0.81
 -28   1  -4   -0.27    0.47
 -28   1   4    0.50    0.64
 -28   0  -4    0.71    0.66
 -28   0   4    0.04    0.48
 -28  -1  -4    0.40    0.47
 -28  -2  -4    0.26    0.46
 -28   2  -5    1.25    0.81
 -28   2   5    0.84    0.79
 -28   1  -5   -0.16    0.52
 -28   1   5    0.39    0.71
 -28   0  -5    0.15    0.48
 -28   0   5    0.10    0.51
 -28  -1  -5    0.03    0.46
 -28   1  -6    0.68    0.59
 -28   1   6    0.20    0.59
 -28   0  -6   -0.01    0.56
 -28   0   6    0.13    0.51
 -28  -1  -6   -0.11    0.48
 -28   1  -7    0.31    0.61
 -28   1   7   -0.86    0.53
 -28   0  -7   -0.23    0.51
 -28   0   7    0.29    0.55
 -28  -1  -7    1.10    0.60
 -28   0  -8   -0.18    0.50
 -29   1   0    0.51    0.66
 -29   0   0   -0.61    0.44
 -29  -1   0    0.37    0.45
 -29   1  -1    0.23    0.70
 -29   1   1   -0.29    0.55
 -29   0  -1   -0.04    0.52
 -29   0   1    0.15    0.53
 -29  -1  -1    0.55    0.49
 -29  -1   1   -0.29    0.43
 -29   1  -2   -0.18    0.56
 -29   1   2    0.51    0.69
 -29   0  -2   -0.05    0.46
 -29   0   2   -0.03    0.46
 -29  -1  -2    0.29    0.47
 -29   1  -3    0.09    0.64
 -29   1   3    0.04    0.56
 -29   0  -3   -0.36    0.49
 -29   0   3    0.40    0.56
 -29  -1  -3   -0.23    0.42
 -29   1  -4    0.35    0.59
 -29   1   4    0.05    0.65
 -29   0  -4    0.20    0.57
 -29   0   4   -0.17    0.49
 -29  -1  -4    0.06    0.51
 -29   0  -5    0.05    0.53
 -29   0   5   -0.44    0.46
   0   0   0    0.00    0.00
;
_shelx_hkl_checksum                75788
_olex2_submission_special_instructions  'No special instructions were received'
