# Supplementary material for: Synthesis, Crystal Structure and Bioactivity of Phenazine-1-carboxylic Acylhydrazone Derivatives
Source: Molecules. 2021 Sep 1;26(17):5320. doi: 10.3390/molecules26175320 (PMC8434039; doi:10.3390/molecules26175320)
Supplement: Supplementary file 1 [file molecules-26-05320-s001.zip › cif and checkcif/cif and checkcif/3h.lis]

                                                                                            "a         "  PLATON-GENERAL   Page    1
====================================================================================================================================
PLATON(V-240213)-Run for: a         P n a 21     R = 0.06                                                 TIME: Aug 12 15:17:40 2021
=5TIME: =5TIME: =5TIME: =5TIME: =5TIME: =5TIME: =5TIME: =5TIME: =5TIME: =5TIME: =5TIME: =5TIME: =5TIME: =5TIME: =5TIME: =5TIME: =5TIME: =5TIME: =5TIME: =5TIME: =5TIME: =5TIME: =5TIME: =5TIME: =5TIME: =5TIME: =5TIME: =5TIME: =5TIME: =5TIME: =5TIME: =5TIME: =5TIME: =5TIME: =5TIME: =5TIME: =5TIME: =5TIME: =5TIME: =5TIME: =5TIME: =5TIME: =5TIME: =5TIME: =5TIME: =5TIME: =5TIME: =5TIME: =5TIME: =5TIME: =5TIME: =5TIME: =5TIME: =5TIME: =5TIME: =5TIME: =5TIME: =5TIME: =5TIME: =5TIME: =5TIME: =5TIME: =5TIME: =5TIME: =5TIME: =5TIME: =5TIME: =5TIME: =5TIME: =5TIME: =5TIME: =5TIME: =5TIME: =5TIME: =5TIME: =5TIME: =5TIME: =5TIME: =5TIME: =5TIME: =5TIME: =5TIME: =5TIME: =5TIME: =5TIME: =5TIME: =5TIME: =5TIME: =5TIME: =5TIME: =5TIME: =5TIME: =5TIME: =5TIME: =5TIME: =5TIME: =5TIME: =5TIME: =5TIME: =5TIME: =5TIME: =5TIME: =5TIME: =5TIME: =5TIME: =5TIME: =5TIME: =5TIME: =5TIME: =5TIME: =5TIME: =5TIME: =5TIME: =5TIME: =5TIME: =5TIME: =5TIME: =5TIME: =5TIME: =5TIME: =5TIME: =5TIME: =5TIME: =5TIME: =5TIME: =5TIME: =5TIME: =5TIME: =5TIME: =5TIME: =5TIME: =5TIME:
                                                                                                              (C) 1980-2013 A.L.Spek0=5TIME:
                                                       =5TIME: =5TIME: =5TIME: =5TIME: =5TIME: =5TIME: =5TIME: =5TIME: =5TIME: =5TIME: =5TIME: =5TIME:
=5TIME: =5TIME: =5TIME: =5TIME: =5TIME: =5TIME: =5TIME: =5TIME: =5TIME: =5TIME: =5TIME: =5TIME: =5TIME: =5TIME: =5TIME: =5TIME: =5TIME: =5TIME: =5TIME: =5TIME: =5TIME: =5TIME: =5TIME: =5TIME: =5TIME: =5TIME: =5TIME: =5TIME: =5TIME: =5TIME: =5TIME: =5TIME: =5TIME: =5TIME: =5TIME: =5TIME: =5TIME: =5TIME: =5TIME: =5TIME: =5TIME: =5TIME: =5TIME: =5TIME: =5TIME: =5TIME: =5TIME: =5TIME: =5TIME: =5TIME: =5TIME: =5TIME: =5TIME: =5TIME:  Crystal Data =5TIME: =5TIME: =5TIME: =5TIME: =5TIME: =5TIME: =5TIME: =5TIME: =5TIME: =5TIME: =5TIME: =5TIME: =5TIME: =5TIME: =5TIME: =5TIME: =5TIME: =5TIME: =5TIME: =5TIME: =5TIME: =5TIME: =5TIME: =5TIME: =5TIME: =5TIME: =5TIME: =5TIME: =5TIME: =5TIME: =5TIME: =5TIME: =5TIME: =5TIME: =5TIME: =5TIME: =5TIME: =5TIME: =5TIME: =5TIME: =5TIME: =5TIME: =5TIME: =5TIME: =5TIME: =5TIME: =5TIME: =5TIME: =5TIME: =5TIME: =5TIME: =5TIME: =5TIME: =5TIME: =5TIME: =5TIME: =5TIME: =5TIME: =5TIME: =5TIME: =5TIME: =5TIME: =5TIME: =5TIME:
                                                       =5TIME: =5TIME: =5TIME: =5TIME: =5TIME: =5TIME: =5TIME: =5TIME: =5TIME: =5TIME: =5TIME: =5TIME:
                        Input Cell  (Lattice Type: P)   -   Temp = 293K             Reduced Cell     (Acta Cryst.(1976),A32,297-298)
---------------------------------------------------------------------------------   ------------------------------------------------
a =     24.707(5)  Angstrom                alpha =            90 Degree             a  =    6.106     alpha  =   90.00  V  =  3160.3
b =    6.1064(13)                           beta =            90                    b  =   20.947     beta   =   90.00
c =     20.947(4)                          gamma =            90                    c  =   24.707     gamma  =   90.00
 
V =    3160.3(11) Cubic-Angstrom          d(100) =     24.7070   Angstrom                        Niggli Values
                                          d(010) =      6.1064                              37.288   438.777   610.436
Lambda(MoKa) =   0.71073 Angstrom         d(001) =     20.9470                               0.000     0.000     0.000
 
                                                =5TIME: =5TIME: =5TIME: =5TIME: =5TIME: =5TIME: =5TIME: =5TIME: =5TIME: =5TIME: =5TIME: =5TIME: =5TIME: =5TIME: =5TIME: =5TIME: =5TIME: =5TIME: =5TIME: =5TIME: =5TIME: =5TIME: =5TIME: =5TIME: =5TIME: =5TIME:
=5TIME: =5TIME: =5TIME: =5TIME: =5TIME: =5TIME: =5TIME: =5TIME: =5TIME: =5TIME: =5TIME: =5TIME: =5TIME: =5TIME: =5TIME: =5TIME: =5TIME: =5TIME: =5TIME: =5TIME: =5TIME: =5TIME: =5TIME: =5TIME: =5TIME: =5TIME: =5TIME: =5TIME: =5TIME: =5TIME: =5TIME: =5TIME: =5TIME: =5TIME: =5TIME: =5TIME: =5TIME: =5TIME: =5TIME: =5TIME: =5TIME: =5TIME: =5TIME: =5TIME: =5TIME: =5TIME: =5TIME:  Orthogonalization Matrices =5TIME: =5TIME: =5TIME: =5TIME: =5TIME: =5TIME: =5TIME: =5TIME: =5TIME: =5TIME: =5TIME: =5TIME: =5TIME: =5TIME: =5TIME: =5TIME: =5TIME: =5TIME: =5TIME: =5TIME: =5TIME: =5TIME: =5TIME: =5TIME: =5TIME: =5TIME: =5TIME: =5TIME: =5TIME: =5TIME: =5TIME: =5TIME: =5TIME: =5TIME: =5TIME: =5TIME: =5TIME: =5TIME: =5TIME: =5TIME: =5TIME: =5TIME: =5TIME: =5TIME: =5TIME: =5TIME: =5TIME: =5TIME: =5TIME: =5TIME: =5TIME: =5TIME: =5TIME: =5TIME: =5TIME: =5TIME: =5TIME:
                                                =5TIME: =5TIME: =5TIME: =5TIME: =5TIME: =5TIME: =5TIME: =5TIME: =5TIME: =5TIME: =5TIME: =5TIME: =5TIME: =5TIME: =5TIME: =5TIME: =5TIME: =5TIME: =5TIME: =5TIME: =5TIME: =5TIME: =5TIME: =5TIME: =5TIME: =5TIME:
 
(See e.g. J.D.Dunitz, Xray Analysis and Structure Determination of Organic Molecules, Cornell Univ. Press, 1979, P236)
 
(XO)   (  24.70700         0         0 ) (X)   ,   (X)   (   0.04047         0         0 ) (XO)      Orthogonal Axes AO, BO and CO
(YO) = (         0   6.10640         0 )*(Y)   ,   (Y) = (         0   0.16376         0 )*(YO)             are defined as:
(ZO)   (         0         0  20.94700 ) (Z)   ,   (Z)   (         0         0   0.04774 ) (ZO)     AO // A, CO // C*, BO // CO X AO
 
                                                  =5TIME: =5TIME: =5TIME: =5TIME: =5TIME: =5TIME: =5TIME: =5TIME: =5TIME: =5TIME: =5TIME: =5TIME: =5TIME: =5TIME: =5TIME: =5TIME: =5TIME: =5TIME: =5TIME: =5TIME:
=5TIME: =5TIME: =5TIME: =5TIME: =5TIME: =5TIME: =5TIME: =5TIME: =5TIME: =5TIME: =5TIME: =5TIME: =5TIME: =5TIME: =5TIME: =5TIME: =5TIME: =5TIME: =5TIME: =5TIME: =5TIME: =5TIME: =5TIME: =5TIME: =5TIME: =5TIME: =5TIME: =5TIME: =5TIME: =5TIME: =5TIME: =5TIME: =5TIME: =5TIME: =5TIME: =5TIME: =5TIME: =5TIME: =5TIME: =5TIME: =5TIME: =5TIME: =5TIME: =5TIME: =5TIME: =5TIME: =5TIME: =5TIME: =5TIME:  Space Group Symmetry =5TIME: =5TIME: =5TIME: =5TIME: =5TIME: =5TIME: =5TIME: =5TIME: =5TIME: =5TIME: =5TIME: =5TIME: =5TIME: =5TIME: =5TIME: =5TIME: =5TIME: =5TIME: =5TIME: =5TIME: =5TIME: =5TIME: =5TIME: =5TIME: =5TIME: =5TIME: =5TIME: =5TIME: =5TIME: =5TIME: =5TIME: =5TIME: =5TIME: =5TIME: =5TIME: =5TIME: =5TIME: =5TIME: =5TIME: =5TIME: =5TIME: =5TIME: =5TIME: =5TIME: =5TIME: =5TIME: =5TIME: =5TIME: =5TIME: =5TIME: =5TIME: =5TIME: =5TIME: =5TIME: =5TIME: =5TIME: =5TIME: =5TIME: =5TIME: =5TIME: =5TIME:
                                                  =5TIME: =5TIME: =5TIME: =5TIME: =5TIME: =5TIME: =5TIME: =5TIME: =5TIME: =5TIME: =5TIME: =5TIME: =5TIME: =5TIME: =5TIME: =5TIME: =5TIME: =5TIME: =5TIME: =5TIME:
 
(See e.g. G. Burns & A.M. Glazer, Space Groups for Solid State Scientists, Academic Press, 1990 or Int. Tables A)
 
Space Group  H-M:  Pna21
Space Group Hall:  P 2c -2n                             [Schoenflies: C2v^9 ]
Lattice Type: oP, Acentric, Orthorhombic, Order:   4( 4), No:  33, Laue:  mmm
 
ACHIRAL - See P.G. Jones, Acta Cryst. (1986), A42, 57.
 
  Nr            ***** Symmetry Operation(s) *****
 
   1               X ,              Y ,              Z
   2             - X ,            - Y ,        1/2 + Z
   3         1/2 - X ,        1/2 + Y ,        1/2 + Z
   4         1/2 + X ,        1/2 - Y ,              Z
                                                                                            "a         "  PLATON-GEOMETRY  Page    2
====================================================================================================================================
(1:19-Rule Rounded) Coordinates of Unique Residue(s) Identified.  Standard Deviations in the Last Digit are in Parentheses.
------------------------------------------------------------------------------------------------------------------------------------
          Site    = Site Symmetry; SSN = Site Symmetry Number; SSOF = SHELX Site Occupation Factor (= S.O.F / SSN).
*******   Move    = Transformation on Input Data: N.IJK (N = SymOp, IJK = Translation) i.e. 1.555 = nomove
SYMBOLS:  Type    = D/A = Potential Donor or Acceptor atom, D-H = H on Donor atom, MET = Metal.
*******   El Type = AK = Alkali Metal, AE = Alkaline Earth, HL = Halogen, AN = Actinide, LN = Lanthanide, TR = Transition Element.
          ARU     = Asymmetric Residue Unit encoded as sklm.nn, with s = symmetry op, klm = translation, nn = residue #.
          RESIDUE = collection of ARU's constituting an isolated unit (= molecule, ion).
          FLAGS   : d = determined, c = calculated, R = riding G = group
------------------------------------------------------------------------------------------------------------------------------------
Atom Types  :      C      H      N      O
Cov.Rad(Ang):   0.68   0.35   0.68   0.68
Atom Volume :  13.87   5.08  11.80  11.39
Atom Number :      6      1      7      8
Atom Weight : 12.010  1.008  14.01  16.00
Scat.Fact.f0:  5.999  1.000  6.995  7.999
Scat.Fact.f':  0.003  0.000  0.006  0.011
Scat.Fact.f":  0.002  0.000  0.003  0.006
Mu/Rho(MoKa):   0.58   0.37   0.84   1.22
Elem. Type  :     --     --     --     --
------------------------------------------------------------------------------------------------------------------------------------
Sources - Cov. Radii : Manual Cambridge Crystallographic Data Base
        - Atom Volume: D.W.M. Hofmann (2002). Acta Cryst. B58, 489-493
        - Atomic Wt. : SHELXL97                                                                                               NOMOVE
        - Scat. Fact.: SHELXL97 (International Tables)
        - mu/rho     : International Tables C, table 4.2.4.2, p193-199
 
                                                         =============
******************************************************** Residue =   1 *************************************************************
                                                         =============
 
------------------------------------------------------------------------------------------------------------------------------------
Flags Label         Fractional Coordinates (x,y,z)          Orthogonal Coordinates (XO,YO,ZO)   Site SSN*SSOF =    S.O.F   Move Type
------------------------------------------------------------------------------------------------------------------------------------
d     O(1)         0.7295(3)    -0.2570(11)      0.3699(3)   18.024(7)   -1.569(7)    7.748(6)        1     1          1    -    D/A
d     N(5)         0.7234(3)    -0.1636(11)      0.1706(3)   17.873(7)   -0.999(7)    3.574(6)        1     1          1    -    D/A
d     N(6)         0.6731(3)     0.2228(11)      0.1244(4)   16.630(7)    1.361(7)    2.606(8)        1     1          1    -    D/A
d     N(7)         0.7600(3)    -0.3742(12)      0.2742(3)   18.777(7)   -2.285(7)    5.744(6)        1     1          1    -    D/A
d     N(8)         0.7877(3)    -0.5507(12)      0.3007(3)   19.462(7)   -3.363(7)    6.299(6)        1     1          1    -    D/A
d     N(9)         0.8910(3)    -1.1895(12)      0.2453(4)   22.014(7)   -7.264(7)    5.138(8)        1     1          1    -    D/A
d     C(20)        0.6807(4)     0.1009(14)      0.3174(4)  16.818(10)    0.616(9)    6.649(8)        1     1          1    -     -
d     C(21)        0.6535(4)     0.2896(15)      0.2943(4)  16.146(10)    1.768(9)    6.165(8)        1     1          1    -     -
d     C(22)        0.6513(4)     0.3251(16)      0.2307(5)  16.092(10)   1.985(10)   4.832(10)        1     1          1    -     -
d     C(23)        0.6757(4)     0.1772(14)      0.1880(4)  16.695(10)    1.082(9)    3.938(8)        1     1          1    -     -
d     C(24)        0.6946(4)     0.0800(16)      0.0848(4)  17.161(10)   0.489(10)    1.776(8)        1     1          1    -     -
d     C(25)        0.6943(4)     0.1163(17)      0.0174(4)  17.154(10)   0.710(10)    0.364(8)        1     1          1    -     -
d     C(26)        0.7152(4)    -0.0357(19)     -0.0235(4)  17.670(10)  -0.218(12)   -0.492(8)        1     1          1    -     -
d     C(27)        0.7377(4)    -0.2315(19)     -0.0014(4)  18.226(10)  -1.414(12)   -0.029(8)        1     1          1    -     -
                                                                                            "a         "  PLATON-GEOMETRY  Page    3
====================================================================================================================================
d     C(28)        0.7409(4)    -0.2743(16)      0.0623(4)  18.305(10)  -1.675(10)    1.305(8)        1     1          1    -     -
d     C(29)        0.7199(4)    -0.1193(15)      0.1070(4)  17.787(10)   -0.728(9)    2.241(8)        1     1          1    -     -
d     C(30)        0.7020(3)    -0.0164(13)      0.2115(4)   17.344(7)   -0.100(8)    4.430(8)        1     1          1    -     -
d     C(31)        0.7040(4)    -0.0477(14)      0.2787(4)  17.394(10)   -0.291(9)    5.838(8)        1     1          1    -     -
d     C(32)        0.7315(4)    -0.2373(16)      0.3109(5)  18.073(10)  -1.449(10)   6.512(10)        1     1          1    -     -
d     C(33)        0.8091(4)    -0.6789(15)      0.2608(4)  19.990(10)   -4.146(9)    5.463(8)        1     1          1    -     -
d     C(34)        0.8408(3)    -0.8672(14)      0.2802(4)   20.774(7)   -5.295(9)    5.869(8)        1     1          1    -     -
d     C(35)        0.8514(4)    -0.9165(14)      0.3419(4)  21.036(10)   -5.597(9)    7.162(8)        1     1          1    -     -
d     C(36)        0.8815(4)    -1.1016(16)      0.3553(4)  21.779(10)  -6.727(10)    7.442(8)        1     1          1    -     -
d     C(37)        0.8998(4)    -1.2285(16)      0.3071(5)  22.231(10)  -7.502(10)   6.433(10)        1     1          1    -     -
d     C(38)        0.8614(4)    -1.0117(14)      0.2351(4)  21.283(10)   -6.178(9)    4.925(8)        1     1          1    -     -
 
cR    H(7)           0.76120       -0.35310        0.23360     18.8070     -2.1562      4.8932        1     1          1    -    D-H
cR    H(20)          0.68260        0.07900        0.36130     16.8650      0.4824      7.5682        1     1          1    -     -
cR    H(21)          0.63730        0.38730        0.32250     15.7458      2.3650      6.7554        1     1          1    -     -
cR    H(22)          0.63350        0.44820        0.21500     15.6519      2.7369      4.5036        1     1          1    -     -
cR    H(25)          0.67960        0.24520        0.00120     16.7909      1.4973      0.0251        1     1          1    -     -
cR    H(26)          0.71440       -0.00840       -0.06720     17.6507     -0.0513     -1.4076        1     1          1    -     -
cR    H(27)          0.75070       -0.33380       -0.03060     18.5475     -2.0383     -0.6410        1     1          1    -     -
cR    H(28)          0.75660       -0.40360        0.07660     18.6933     -2.4645      1.6045        1     1          1    -     -
cR    H(33)          0.80430       -0.65170        0.21750     19.8718     -3.9795      4.5560        1     1          1    -     -
cR    H(35)          0.83860       -0.82770        0.37470     20.7193     -5.0543      7.8488        1     1          1    -     -
cR    H(36)          0.88920       -1.13870        0.39740     21.9695     -6.9534      8.3243        1     1          1    -     -
cR    H(37)          0.91990       -1.35190        0.31770     22.7280     -8.2552      6.6549        1     1          1    -     -
cR    H(38)          0.85340       -0.98010        0.19270     21.0850     -5.9849      4.0365        1     1          1    -     -
 
                                                         =============
******************************************************** Residue =   2 *************************************************************
                                                         =============
 
------------------------------------------------------------------------------------------------------------------------------------
Flags Label         Fractional Coordinates (x,y,z)          Orthogonal Coordinates (XO,YO,ZO)   Site SSN*SSOF =    S.O.F   Move Type
------------------------------------------------------------------------------------------------------------------------------------
d     O(2)         1.0134(3)     0.1732(10)     -0.0420(3)   25.038(7)    1.058(6)   -0.880(6)        1     1          1    -    D/A
d     N(1)         1.0178(3)     0.3220(11)      0.1549(3)   25.147(7)    1.966(7)    3.245(6)        1     1          1    -    D/A
d     N(2)         1.0686(3)     0.7143(12)      0.1928(4)   26.402(7)    4.362(7)    4.039(8)        1     1          1    -    D/A
d     N(3)         0.9804(3)     0.0885(11)      0.0553(3)   24.223(7)    0.540(7)    1.158(6)        1     1          1    -    D/A
d     N(4)         0.9530(3)    -0.0910(11)      0.0336(3)   23.546(7)   -0.556(7)    0.704(6)        1     1          1    -    D/A
d     N(10)        0.8493(3)    -0.7114(13)      0.0982(4)   20.984(7)   -4.344(8)    2.057(8)        1     1          1    -    D/A
d     C(1)         1.0220(3)     0.3790(14)      0.2166(4)   25.251(7)    2.314(9)    4.537(8)        1     1          1    -     -
d     C(2)         1.0014(4)     0.2328(16)      0.2637(4)  24.742(10)   1.422(10)    5.524(8)        1     1          1    -     -
d     C(3)         1.0059(5)     0.2840(18)      0.3263(5)  24.853(12)   1.734(11)   6.835(10)        1     1          1    -     -
d     C(4)         1.0291(4)     0.4856(19)      0.3447(4)  25.426(10)   2.965(12)    7.220(8)        1     1          1    -     -
d     C(5)         1.0489(4)     0.6306(17)      0.3017(4)  25.915(10)   3.851(10)    6.320(8)        1     1          1    -     -
d     C(6)         1.0467(4)     0.5743(15)      0.2361(4)  25.861(10)    3.507(9)    4.946(8)        1     1          1    -     -
d     C(7)         1.0656(3)     0.6574(14)      0.1315(4)   26.328(7)    4.014(9)    2.755(8)        1     1          1    -     -
d     C(8)         1.0900(4)     0.7987(14)      0.0837(5)  26.931(10)    4.877(9)   1.753(10)        1     1          1    -     -
d     C(9)         1.0869(4)     0.7429(15)      0.0226(4)  26.854(10)    4.536(9)    0.473(8)        1     1          1    -     -
                                                                                            "a         "  PLATON-GEOMETRY  Page    4
====================================================================================================================================
d     C(10)        1.0608(3)     0.5503(14)      0.0018(4)   26.209(7)    3.360(9)    0.038(8)        1     1          1    -     -
d     C(11)        1.0371(3)     0.4100(12)      0.0436(4)   25.624(7)    2.504(7)    0.913(8)        1     1          1    -     -
d     C(12)        1.0391(3)     0.4589(13)      0.1113(4)   25.673(7)    2.802(8)    2.331(8)        1     1          1    -     -
d     C(13)        1.0099(4)     0.2149(15)      0.0146(4)  24.952(10)    1.312(9)    0.306(8)        1     1          1    -     -
d     C(14)        0.9299(3)    -0.2041(14)      0.0764(4)   22.975(7)   -1.246(9)    1.600(8)        1     1          1    -     -
d     C(15)        0.8991(3)    -0.3993(13)      0.0600(3)   22.214(7)   -2.438(8)    1.257(6)        1     1          1    -     -
d     C(16)        0.8783(4)    -0.5299(14)      0.1075(4)  21.700(10)   -3.236(9)    2.252(8)        1     1          1    -     -
d     C(17')       0.8592(4)    -0.6476(16)     -0.0131(4)  21.228(10)  -3.955(10)   -0.274(8)        1     1          1    -     -
d     C(18)        0.8408(4)    -0.7664(15)      0.0374(5)  20.774(10)   -4.680(9)   0.783(10)        1     1          1    -     -
d     C(19)        0.8881(4)    -0.4594(14)     -0.0024(4)  21.942(10)   -2.805(9)   -0.050(8)        1     1          1    -     -
 
cR    H(2)           0.98490        0.10250        0.25140     24.3339      0.6259      5.2661        1     1          1    -     -
cR    H(3)           0.99370        0.18630        0.35720     24.5513      1.1376      7.4823        1     1          1    -     -
cR    H(3A)          0.97910        0.12200        0.09510     24.1906      0.7450      1.9921        1     1          1    -    D-H
cR    H(4)           1.03070        0.52010        0.38790     25.4655      3.1759      8.1253        1     1          1    -     -
cR    H(5)           1.06360        0.76330        0.31490     26.2784      4.6610      6.5962        1     1          1    -     -
cR    H(8)           1.10760        0.92690        0.09580     27.3655      5.6600      2.0067        1     1          1    -     -
cR    H(9)           1.10250        0.83440       -0.00770     27.2395      5.0952     -0.1613        1     1          1    -     -
cR    H(10)          1.05990        0.51850       -0.04160     26.1870      3.1662     -0.8714        1     1          1    -     -
cR    H(14)          0.93270       -0.16170        0.11890     23.0442     -0.9874      2.4906        1     1          1    -     -
cR    H(16)          0.88510       -0.48850        0.14950     21.8682     -2.9830      3.1316        1     1          1    -     -
cR    H(17')         0.85230       -0.69390       -0.05460     21.0578     -4.2372     -1.1437        1     1          1    -     -
cR    H(18)          0.82110       -0.89300        0.02900     20.2869     -5.4530      0.6075        1     1          1    -     -
cR    H(19)          0.90010       -0.37400       -0.03640     22.2388     -2.2838     -0.7625        1     1          1    -     -
                                                                                            "a         "  PLATON-GEOMETRY  Page    5
====================================================================================================================================
 
   Ordered Structure                                  Unit Cell Contents (Based on Contents of Atom List, that may be Incomplete)
====================================================================================================================================
Resd Site  X(cen) Y(cen) Z(cen)  Mol.Wt S.O.F   Z      C     H    N    O
====================================================================================================================================
  1     1  0.753 -0.324  0.215   327.34     1   4     19    13    5    1
  2     1  0.988  0.152  0.113   327.34     1   4     19    13    5    1
                              ------------------------------------------------------------------------------------------------------
        Unit Cell Weight =      2618.75              152   104   40    8
 
 Calculated Analysis (%) =                          69.7   4.0 21.4  4.9
 
          Moiety_Formula = C19 H13 N5 O
 
             Sum_Formula = C19 H13 N5 O
 
          Formula_Weight =      327.34 [Note: Based on SHELXL97 Atomic Weights]
 
               Formula_Z =           8
 
            SpaceGroup_Z =           4  ===>  Z' =  8 /  4 =   2.000
 
      Calculated Density =   1.3760(5) g cm-3 [= Mg m-3]                              ** WARNING **
                                                                           Please Check the Derived Crystal Data.
                  F(000) =      1360.0 [    1360.48]                       They may be Incorrect for Disordered,
                                                                           Incomplete or Polymeric Structures.
                mu(MoKa) =        0.90 cm-1 =   0.090 mm-1
 
     Resonant Scattering =           5 * 0.0001 - (E. Girard et al. (2003). Acta Cryst. D59, 1914-1922)
 
     Friedif             =           4          - (H. Flack & U. Shmueli (2007). Acta Cryst. A63, 257-265)
 
        Predicted Volume =      3199.7[    3198.2] Ang**3, 298[293]K - (D.W.M. Hofmann (2002). Acta Cryst. B58, 489-493)
 
Note on F000: The first number is a pure electron count, the second number between [] is calculated from f,f' & f"
                                                                                            "a         "  PLATON-H-BONDS   Page    6
====================================================================================================================================
Analysis of Potential Hydrogen Bonds and Schemes with d(D...A) < R(D)+R(A)+0.50, d(H...A) < R(H)+R(A)-0.12 Ang., D-H...A > 100.0 Deg
====================================================================================================================================
Note: - ARU codes in [] are with reference to the Coordinates printed above (Possibly transformed, when MOVE .NE. 1.555)
====================================================================================================================================
 
Nr Typ Res Donor --- H....Acceptor [    ARU  ]      D - H      H...A      D...A  D - H...A    A..H..A* A'..H..A" Sum(XY,YZ)  Sum(XZ)
------------------------------------------------------------------------------------------------------------------------------------
 1 Intra 2 N(3)  --H(3A)  ..N(1)   [         ]       0.86       1.99   2.691(9)        138
 2 Intra 1 N(7)  --H(7)   ..N(5)   [         ]       0.86       1.99   2.680(9)        137
 
 3 Intra 2 C(10) --H(10)  ..O(2)   [         ]       0.93       2.40  2.742(11)        101
 4       2 C(17')--H(17') ..O(1)   [  3644.01]       0.93       2.60  3.355(11)        139
 5 Intra 1 C(20) --H(20)  ..O(1)   [         ]       0.93       2.36  2.728(11)        103
 6       1 C(26) --H(26)  ..O(1)   [  3654.01]       0.93       2.45  3.122(12)        129
 7       1 C(38) --H(38)  ..N(10)  [         ]       0.93       2.57  3.417(12)        151
 
Translation of ARU-Code to CIF and Equivalent Position Code
===========================================================
   [  3654.] = [  3_654] =3/2-x,1/2+y,-1/2+z
   [  3644.] = [  3_644] =3/2-x,-1/2+y,-1/2+z
 
For C--H...Acceptor Interactions See: Th. Steiner, Cryst. Rev, (1996), 6, 1-57
 
H-Bond classification [G.A.Jeffrey, H.Maluszynska & J.Mitra., Int.J.Biol.Macromol.(1985),7,336-348]
------------------------------------------------------------------------------------------------------------------------------------
2-Centre   (linear)     D-H...X most prob. angle 160 deg  - also: G.A.Jeffrey & W.Saenger, Hydrogen Bonding in Biological Structures
3-Centre (bifurcated)   SUM of 3 angl. about H = 360 deg                    Springer-Verlag, Berlin, 1991, pp 20.
4-Centre (trifurcated)
 
Analysis of Potential Donor/Acceptor Atoms -- (Major Disorder Form Only)
====================================================================================================================================
 
At.Nr  D/A    #Cov.Bonds    # H     #D-H..A   #A..H   #A..H-C  Sum(A-H)   Sum(A-X)
------------------------------------------------------------------------------------------------------------------------------------
   1   O(1)          1        -        0        0        3        3        4
   2   O(2)          1        -        0        0        1        1        2
   3   N(1)          2        -        0        1        0        1        3
   4   N(2)          2        -        0        0        0        0        2
   5   N(3)          3      1 H        1        0        0        1        3
   6   N(4)          2        -        0        0        0        0        2
   7   N(5)          2        -        0        1        0        1        3
   8   N(6)          2        -        0        0        0        0        2
   9   N(7)          3      1 H        1        0        0        1        3
  10   N(8)          2        -        0        0        0        0        2
  11   N(9)          2        -        0        0        0        0        2
  12   N(10)         2        -        0        0        1        1        3
                                                                                            "a         "  PLATON-H-BONDS   Page    7
====================================================================================================================================
Analysis of Hydrogen Bonded Molecular Aggregates (See also Acta Cryst. B36, 1980, 2113 - 2115) -- (Major Disorder Component Only)
====================================================================================================================================
 
 
                    Coordinates of Donor and Acceptor Atoms                                Coordinates of D/A-Bonded Atom(s)
                    =======================================                                =================================
 
  D/A I  [    ARU  ]      X      Y      Z   --  D/A J  [    ARU  ]      X      Y      Z   Atom K     X      Y      Z   I..J--K Angle
------------------------------------------------------------------------------------------------------------------------------------
  N(3)   [  1555.02],  0.9804 0.0885 0.0553 >>  N(1)   [  1555.02],  1.0178 0.3220 0.1549 C(1)    1.0220 0.3790 0.2166     155.6(5)
                                                                                          C(12)   1.0391 0.4589 0.1113      86.4(4)
  N(1)   [  1555.02],  1.0178 0.3220 0.1549 <<  N(3)   [  1555.02],  0.9804 0.0885 0.0553 N(4)    0.9530-0.0910 0.0336     148.6(5)
                                                                                          C(13)   1.0099 0.2149 0.0146      90.1(4)
                                                                                          H(3A)   0.9791 0.1220 0.0951      30.0(6)
  N(7)   [  1555.01],  0.7600-0.3742 0.2742 >>  N(5)   [  1555.01],  0.7234-0.1636 0.1706 C(29)   0.7199-0.1193 0.1070     155.3(5)
                                                                                          C(30)   0.7020-0.0164 0.2115      86.4(4)
  N(5)   [  1555.01],  0.7234-0.1636 0.1706 <<  N(7)   [  1555.01],  0.7600-0.3742 0.2742 N(8)    0.7877-0.5507 0.3007     149.4(5)
                                                                                          C(32)   0.7315-0.2373 0.3109      89.3(5)
                                                                                          H(7)    0.7612-0.3531 0.2336      30.6(6)
                                                                                            "a         "  PLATON-H-BONDS   Page    8
====================================================================================================================================
Analysis of the (Cooperative) Hydrogen Bond Network  (i.e. (In)Finite O-H...O-H...O-H..  Chains and/or Rings (Max = 18 Membered))
====================================================================================================================================
 
 
                                                         ============
******************************************************** NetworK =  1 **************************************************************
                                                         ============
 
  Code Acc    Donor Atom          X       Y       Z       Acceptor Atom       X       Y       Z up to BondCode(s) of Forward Link(s)
------------------------------------------------------------------------------------------------------------------------------------
 1.555      N(3)  [  1555.02]  0.9804  0.0885  0.0553   N(1)  [  1555.02]  1.0178  0.3220  0.1549
            H(3A)              0.9791  0.1220  0.0951
 
                                                         ============
******************************************************** NetworK =  2 **************************************************************
                                                         ============
 
  Code Acc    Donor Atom          X       Y       Z       Acceptor Atom       X       Y       Z up to BondCode(s) of Forward Link(s)
------------------------------------------------------------------------------------------------------------------------------------
 2.555      N(7)  [  1555.01]  0.7600 -0.3742  0.2742   N(5)  [  1555.01]  0.7234 -0.1636  0.1706
            H(7)               0.7612 -0.3531  0.2336
 
                                            ------------------------------
 
Hydrogen Bonds are Coded as N.IJK Where N       = Sequence Number of Hydrogen Bond (NOTE: New Hbond Numbering system)
                                        I - 5   = Nr of Translation Units Along A-Axis
                                        J - 5   = Nr of Translation Units Along B-Axis
                                        K - 5   = Nr of Translation Units Along C-Axis
 
Ring Closure Links are Indicated with 'R' and Infinite Chain Links With 'T'
:: Instruction CALC    NOT allowed at this point
                                                                                            "          "  PLATON-SUMMARY   Page    9
====================================================================================================================================
 
 
                                                          ===========
********************************************************* N O T I C E **************************************************
                                                          ===========
 
- PLATON Reference : Spek, A.L. (2003). J. Appl. Cryst. 36, 7-13.
                     Spek, A.L. (2009). Acta Cryst. D65, 148-155.
 
- Output Values (Esd) may have  been set to 99, 999 or 9999 to Avoid Format Overflow
 
- Derived Parameter SU's (= Esd's) may be Incorrect in Cases where Covariances in the Atom Parameters should have been taken
  into Account (e.g. Those Involving Atoms That were Refined with Constraints)
 
- ROUNDING, in particular of the Input Coordinate Data, may give deviating values for derived geometry parameters.
  However, differences should be within the associated esd-range.
 
- PLATON is NOT a Finished Program. The Implementation of Additional Options is Planned. Some of the More Advanced
  Features are Experimental and may Contain Loose Ends.
 
- The Communication of Glitches Encountered will be Appreciated: E-mail: a.l.spek@uu.nl
 
- Recent versions of PLATON may be obtained from http://www.platonsoft.nl/xraysoft
 
- More INFO can be found on http://www.platonsoft.nl/
 
 
 
:: Input Xtal Data from File 3h.cif - Data Type CIF
 
:: NORMAL END of PLATON :     9 Pages on FILE 3h.lis
 
