# Supplementary material for: Synthesis, Crystal Structure and Bioactivity of Phenazine-1-carboxylic Acylhydrazone Derivatives
Source: Molecules. 2021 Sep 1;26(17):5320. doi: 10.3390/molecules26175320 (PMC8434039; doi:10.3390/molecules26175320)
Supplement: Supplementary file 1 [file molecules-26-05320-s001.zip › cif and checkcif/cif and checkcif/3h_shelxl.ins]

    a.res created by SHELXL-2014/7
 
TITL A in Pna2(1)
CELL 0.71073 24.7072 6.1064 20.9471 90 90 90
ZERR 8 0.0053 0.0013 0.0044 0 0 0
LATT -1
SYMM -X,-Y,0.5+Z
SYMM 0.5-X,0.5+Y,0.5+Z
SYMM 0.5+X,0.5-Y,+Z
SFAC C H N O
UNIT 152 104 40 8
 
L.S. 4
PLAN  25
SIZE 0.21 0.23 0.18
fmap 2
acta
MERG 2
OMIT -3 50
REM <olex2.extras>
REM <HklSrc "%.\\A.hkl">
REM </olex2.extras>
 
WGHT    0.039600
FVAR       0.09643
C1    1    1.022041    0.379021    0.216629    11.00000    0.04101    0.05437 =
         0.05366   -0.01040    0.00508   -0.00180
C2    1    1.001419    0.232787    0.263659    11.00000    0.05228    0.07351 =
         0.06156   -0.00685   -0.00482   -0.00779
AFIX  43
H2    2    0.984929    0.102529    0.251373    11.00000   -1.20000
AFIX   0
C3    1    1.005894    0.283959    0.326272    11.00000    0.06535    0.08914 =
         0.05981   -0.00214   -0.00076    0.00223
AFIX  43
H3    2    0.993711    0.186319    0.357166    11.00000   -1.20000
AFIX   0
C4    1    1.029057    0.485568    0.344701    11.00000    0.05904    0.11647 =
         0.06138   -0.01864    0.00842    0.01515
AFIX  43
H4    2    1.030739    0.520097    0.387897    11.00000   -1.20000
AFIX   0
C5    1    1.048929    0.630599    0.301734    11.00000    0.06075    0.07284 =
         0.06733   -0.02651   -0.01093    0.00736
AFIX  43
H5    2    1.063638    0.763302    0.314910    11.00000   -1.20000
AFIX   0
C6    1    1.046667    0.574327    0.236051    11.00000    0.04436    0.05284 =
         0.07020   -0.01312   -0.00732    0.00538
C7    1    1.065598    0.657443    0.131528    11.00000    0.03982    0.04228 =
         0.07548   -0.00414    0.00783    0.00047
C8    1    1.089987    0.798745    0.083726    11.00000    0.04875    0.03354 =
         0.09769    0.00621   -0.00959   -0.00283
AFIX  43
H8    2    1.107565    0.926879    0.095809    11.00000   -1.20000
AFIX   0
C9    1    1.086893    0.742870    0.022630    11.00000    0.05306    0.05767 =
         0.07028    0.00840    0.01220   -0.00291
AFIX  43
H9    2    1.102546    0.834366   -0.007683    11.00000   -1.20000
AFIX   0
C10   1    1.060815    0.550262    0.001832    11.00000    0.04542    0.04948 =
         0.06653    0.01098    0.00811    0.00090
AFIX  43
H10   2    1.059869    0.518517   -0.041576    11.00000   -1.20000
AFIX   0
C11   1    1.037061    0.410046    0.043564    11.00000    0.03620    0.03931 =
         0.05963    0.00272   -0.00052    0.00003
C12   1    1.039108    0.458894    0.111309    11.00000    0.03946    0.04380 =
         0.05698   -0.00341    0.00108    0.00525
C13   1    1.009895    0.214943    0.014628    11.00000    0.05368    0.04893 =
         0.05258   -0.00229    0.00038    0.00587
C14   1    0.929921   -0.204101    0.076352    11.00000    0.03664    0.05989 =
         0.04533   -0.00787    0.00179    0.00176
AFIX  43
H14   2    0.932725   -0.161741    0.118870    11.00000   -1.20000
AFIX   0
C15   1    0.899075   -0.399345    0.060041    11.00000    0.04542    0.04743 =
         0.04724    0.00020    0.00002    0.00686
C16   1    0.878347   -0.529873    0.107504    11.00000    0.07573    0.05722 =
         0.05702    0.00749   -0.00470    0.00206
AFIX  43
H16   2    0.885100   -0.488491    0.149482    11.00000   -1.20000
AFIX   0
C17'  1    0.859248   -0.647643   -0.013075    11.00000    0.07827    0.07558 =
         0.05632   -0.00951   -0.01809   -0.00793
AFIX  43
H17'  2    0.852321   -0.693939   -0.054575    11.00000   -1.20000
AFIX   0
C18   1    0.840770   -0.766368    0.037413    11.00000    0.06491    0.05653 =
         0.07695   -0.00431   -0.01540   -0.00326
AFIX  43
H18   2    0.821096   -0.892991    0.029040    11.00000   -1.20000
AFIX   0
C19   1    0.888128   -0.459425   -0.002426    11.00000    0.07368    0.05860 =
         0.04877    0.00086   -0.00623   -0.00503
AFIX  43
H19   2    0.900100   -0.374010   -0.036364    11.00000   -1.20000
AFIX   0
C20   1    0.680716    0.100864    0.317383    11.00000    0.06468    0.06117 =
         0.05714    0.01130    0.00904    0.00616
AFIX  43
H20   2    0.682578    0.078980    0.361265    11.00000   -1.20000
AFIX   0
C21   1    0.653454    0.289597    0.294257    11.00000    0.05739    0.05867 =
         0.08306   -0.00420   -0.00983    0.01063
AFIX  43
H21   2    0.637322    0.387327    0.322496    11.00000   -1.20000
AFIX   0
C22   1    0.651286    0.325142    0.230703    11.00000    0.05687    0.05912 =
         0.07907    0.01251   -0.00198    0.00353
AFIX  43
H22   2    0.633544    0.448223    0.215025    11.00000   -1.20000
AFIX   0
C23   1    0.675695    0.177184    0.188049    11.00000    0.05150    0.05080 =
         0.06313    0.00912   -0.00675   -0.00870
C24   1    0.694569    0.079982    0.084825    11.00000    0.05696    0.06764 =
         0.04504    0.01599   -0.00682   -0.02072
C25   1    0.694267    0.116303    0.017359    11.00000    0.07128    0.08148 =
         0.06081    0.02375   -0.01335   -0.01293
AFIX  43
H25   2    0.679641    0.245167    0.001162    11.00000   -1.20000
AFIX   0
C26   1    0.715170   -0.035742   -0.023543    11.00000    0.06130    0.11003 =
         0.05196    0.02887   -0.00662   -0.02202
AFIX  43
H26   2    0.714410   -0.008391   -0.067209    11.00000   -1.20000
AFIX   0
C27   1    0.737689   -0.231540   -0.001429    11.00000    0.05775    0.11035 =
         0.05918    0.02295   -0.00427   -0.01777
AFIX  43
H27   2    0.750652   -0.333832   -0.030552    11.00000   -1.20000
AFIX   0
C28   1    0.740871   -0.274276    0.062309    11.00000    0.05184    0.07960 =
         0.05431    0.00954    0.00183   -0.00106
AFIX  43
H28   2    0.756608   -0.403599    0.076638    11.00000   -1.20000
AFIX   0
C29   1    0.719898   -0.119317    0.106970    11.00000    0.04661    0.06776 =
         0.05360    0.01486   -0.00485   -0.00974
C30   1    0.701959   -0.016419    0.211509    11.00000    0.03371    0.04229 =
         0.06375    0.01066   -0.00100    0.00442
C31   1    0.703974   -0.047737    0.278697    11.00000    0.04801    0.05421 =
         0.05422    0.01625    0.00512    0.00626
C32   1    0.731487   -0.237296    0.310913    11.00000    0.06319    0.07316 =
         0.05827    0.02354    0.00754    0.01543
C33   1    0.809100   -0.678903    0.260796    11.00000    0.05277    0.05796 =
         0.04367    0.00995   -0.00896   -0.00239
AFIX  43
H33   2    0.804340   -0.651715    0.217474    11.00000   -1.20000
AFIX   0
C34   1    0.840836   -0.867206    0.280199    11.00000    0.04445    0.05045 =
         0.04793    0.00561   -0.00042    0.00655
C35   1    0.851358   -0.916521    0.341944    11.00000    0.07831    0.06475 =
         0.05899   -0.00105   -0.00282    0.03063
AFIX  43
H35   2    0.838562   -0.827705    0.374700    11.00000   -1.20000
AFIX   0
C36   1    0.881516   -1.101611    0.355349    11.00000    0.09538    0.07963 =
         0.05482    0.00716   -0.00643    0.02850
AFIX  43
H36   2    0.889220   -1.138655    0.397443    11.00000   -1.20000
AFIX   0
C37   1    0.899760   -1.228509    0.307076    11.00000    0.06547    0.06755 =
         0.08683    0.01216   -0.00747    0.01572
AFIX  43
H37   2    0.919884   -1.351946    0.317701    11.00000   -1.20000
AFIX   0
C38   1    0.861360   -1.011677    0.235065    11.00000    0.05860    0.06205 =
         0.05460    0.00293    0.00467    0.00846
AFIX  43
H38   2    0.853399   -0.980062    0.192662    11.00000   -1.20000
AFIX   0
N1    3    1.017774    0.322039    0.154871    11.00000    0.03931    0.05003 =
         0.05995   -0.00489   -0.00656    0.00094
N2    3    1.068645    0.714281    0.192775    11.00000    0.05250    0.05501 =
         0.07324   -0.01531   -0.01155    0.00128
N3    3    0.980439    0.088529    0.055288    11.00000    0.05078    0.04339 =
         0.05825   -0.00711    0.00249   -0.00471
AFIX  43
H3A   2    0.979074    0.122049    0.095131    11.00000   -1.20000
AFIX   0
N4    3    0.952990   -0.091018    0.033644    11.00000    0.04412    0.05016 =
         0.05354   -0.00151   -0.00185    0.00080
N5    3    0.723352   -0.163647    0.170567    11.00000    0.04593    0.05453 =
         0.05329    0.01179   -0.00485   -0.00507
N6    3    0.673108    0.222760    0.124392    11.00000    0.05784    0.04946 =
         0.06715    0.01452   -0.01357   -0.00876
N7    3    0.759958   -0.374225    0.274217    11.00000    0.05637    0.05484 =
         0.04561    0.01097    0.00372    0.00956
AFIX  43
H7    2    0.761161   -0.353135    0.233649    11.00000   -1.20000
AFIX   0
N8    3    0.787727   -0.550699    0.300749    11.00000    0.05556    0.05505 =
         0.05475    0.01055   -0.00279    0.00324
N9    3    0.890986   -1.189489    0.245314    11.00000    0.06887    0.05871 =
         0.07527   -0.00145   -0.00110    0.01689
N10   3    0.849279   -0.711415    0.098216    11.00000    0.07285    0.06874 =
         0.06893    0.00454    0.00042   -0.00923
O1    4    0.729464   -0.257004    0.369932    11.00000    0.14145    0.10958 =
         0.05185    0.02078    0.02118    0.07141
O2    4    1.013421    0.173156   -0.041990    11.00000    0.08432    0.07007 =
         0.05704    0.00018    0.00470   -0.00816
HKLF 4
 
REM  A in Pna2(1)
REM R1 =  0.0574 for    1779 Fo > 4sig(Fo)  and  0.1436 for all    3617 data
REM    451 parameters refined using      1 restraints
 
END
 
WGHT      0.0396      0.0000
 
REM Highest difference peak  0.196,  deepest hole -0.188,  1-sigma level  0.042
Q1    1   0.5805  0.5141  0.4082  11.00000  0.05    0.20
Q2    1   0.9132 -0.1592 -0.0320  11.00000  0.05    0.16
Q3    1   0.8579 -0.4112  0.1808  11.00000  0.05    0.16
Q4    1   0.8195 -0.5829  0.1352  11.00000  0.05    0.15
Q5    1   1.0659  0.0750  0.3631  11.00000  0.05    0.15
Q6    1   0.8988 -1.0498  0.1638  11.00000  0.05    0.14
Q7    1   0.6416 -0.0859 -0.0607  11.00000  0.05    0.14
Q8    1   0.9176  0.2214  0.1446  11.00000  0.05    0.14
Q9    1   1.1132  0.4586  0.0876  11.00000  0.05    0.14
Q10   1   1.0894  0.5898 -0.1202  11.00000  0.05    0.14
Q11   1   0.7713 -0.5485  0.2118  11.00000  0.05    0.14
Q12   1   0.9741  0.4866  0.1225  11.00000  0.05    0.14
Q13   1   0.8232 -0.6214  0.3701  11.00000  0.05    0.14
Q14   1   0.5827  0.4414  0.2162  11.00000  0.05    0.14
Q15   1   0.6209  0.4109  0.3832  11.00000  0.05    0.13
Q16   1   0.9601 -1.1806  0.2301  11.00000  0.05    0.13
Q17   1   0.6216  0.2107 -0.0354  11.00000  0.05    0.13
Q18   1   1.0506  0.8618  0.3678  11.00000  0.05    0.13
Q19   1   1.0768  0.9554  0.3441  11.00000  0.05    0.13
Q20   1   0.8310 -1.0327  0.1224  11.00000  0.05    0.13
Q21   1   1.1036  1.0763 -0.0220  11.00000  0.05    0.13
Q22   1   0.7397  0.0835 -0.0779  11.00000  0.05    0.13
Q23   1   1.0391  0.6527  0.4444  11.00000  0.05    0.13
Q24   1   0.9816  0.1702  0.1950  11.00000  0.05    0.13
Q25   1   0.6907  0.3971  0.0589  11.00000  0.05    0.13
