# Supplementary material for: Synthesis, Crystal Structure and Bioactivity of Phenazine-1-carboxylic Acylhydrazone Derivatives
Source: Molecules. 2021 Sep 1;26(17):5320. doi: 10.3390/molecules26175320 (PMC8434039; doi:10.3390/molecules26175320)
Supplement: Supplementary file 1 [file molecules-26-05320-s001.zip › cif and checkcif/cif and checkcif/3i.cif]

data_m
_audit_creation_date               2020-10-06
_audit_creation_method
;
Olex2 1.2-beta
(compiled 2018.05.29 svn.r3508 for OlexSys, GUI svn.r5506)
;
_shelx_SHELXL_version_number       '2014/7'
_audit_contact_author_address      ?
_audit_contact_author_email        ?
_audit_contact_author_name         ''
_audit_contact_author_phone        ?
_publ_contact_author_id_orcid      ?
_publ_section_references
;
Dolomanov, O.V., Bourhis, L.J., Gildea, R.J, Howard, J.A.K. & Puschmann, H.
 (2009), J. Appl. Cryst. 42, 339-341.

Sheldrick, G.M. (2015). Acta Cryst. C71, 3-8.
;
_chemical_name_common              ?
_chemical_name_systematic
;
 ?
;
_chemical_formula_moiety           'C19 H13 N5 O'
_chemical_formula_sum              'C19 H13 N5 O'
_chemical_formula_weight           327.34
_chemical_melting_point            ?
loop_
  _atom_type_symbol
  _atom_type_description
  _atom_type_scat_dispersion_real
  _atom_type_scat_dispersion_imag
  _atom_type_scat_source
 'C' 'C' 0.0033 0.0016 'International Tables Vol C Tables 4.2.6.8 and 6.1.1.4'
 'H' 'H' 0.0000 0.0000 'International Tables Vol C Tables 4.2.6.8 and 6.1.1.4'
 'N' 'N' 0.0061 0.0033 'International Tables Vol C Tables 4.2.6.8 and 6.1.1.4'
 'O' 'O' 0.0106 0.0060 'International Tables Vol C Tables 4.2.6.8 and 6.1.1.4'

_shelx_space_group_comment
;
The symmetry employed for this shelxl refinement is uniquely defined
by the following loop, which should always be used as a source of
symmetry information in preference to the above space-group names.
They are only intended as comments.
;
_space_group_crystal_system        'monoclinic'
_space_group_IT_number             14
_space_group_name_H-M_alt          'P 1 21/c 1'
_space_group_name_Hall             '-P 2ybc'
loop_
  _space_group_symop_operation_xyz
 'x, y, z'
 '-x, y+1/2, -z+1/2'
 '-x, -y, -z'
 'x, -y-1/2, z-1/2'

_cell_length_a                     18.601(5)
_cell_length_b                     11.099(5)
_cell_length_c                     15.098(5)
_cell_angle_alpha                  90.000(5)
_cell_angle_beta                   94.077(5)
_cell_angle_gamma                  90.000(5)
_cell_volume                       3109.1(19)
_cell_formula_units_Z              8
_cell_measurement_reflns_used      2100
_cell_measurement_temperature      293(2)
_cell_measurement_theta_max        26.3121
_cell_measurement_theta_min        2.5432
_shelx_estimated_absorpt_T_max     0.982
_shelx_estimated_absorpt_T_min     0.979
_exptl_absorpt_coefficient_mu      0.092
_exptl_absorpt_correction_T_max     0.979
_exptl_absorpt_correction_T_min    0.975
_exptl_absorpt_correction_type     'none'
_exptl_absorpt_process_details     ?
_exptl_absorpt_special_details     ?
_exptl_crystal_colour              yellow
_exptl_crystal_density_diffrn      1.399
_exptl_crystal_density_meas        ?
_exptl_crystal_density_method      'not measured'
_exptl_crystal_description         block
_exptl_crystal_F_000               1360
_exptl_crystal_size_max            0.23
_exptl_crystal_size_mid            0.21
_exptl_crystal_size_min            0.2
_exptl_special_details
;
 ?
;
_exptl_transmission_factor_max     ?
_exptl_transmission_factor_min     ?
_diffrn_reflns_av_R_equivalents    0.0588
_diffrn_reflns_av_unetI/netI       0.0558
_diffrn_reflns_Laue_measured_fraction_full  1.000
_diffrn_reflns_Laue_measured_fraction_max  1.000
_diffrn_reflns_limit_h_max         22
_diffrn_reflns_limit_h_min         -21
_diffrn_reflns_limit_k_max         11
_diffrn_reflns_limit_k_min         -13
_diffrn_reflns_limit_l_max         17
_diffrn_reflns_limit_l_min         -17
_diffrn_reflns_number              19821
_diffrn_reflns_point_group_measured_fraction_full  1.000
_diffrn_reflns_point_group_measured_fraction_max  1.000
_diffrn_reflns_theta_full          24.999
_diffrn_reflns_theta_max           24.999
_diffrn_reflns_theta_min           1.097
_diffrn_ambient_temperature        293(2)
_diffrn_detector_area_resol_mean   ?
_diffrn_measured_fraction_theta_full  1.000
_diffrn_measured_fraction_theta_max  1.000
_diffrn_measurement_device_type    'CCD area detector'
_diffrn_measurement_method         'phi and omega scans'
_diffrn_radiation_monochromator    'graphite'
_diffrn_radiation_type             MoK\a
_diffrn_radiation_wavelength       0.71073
_diffrn_source                     ?
_reflns_Friedel_coverage           0.000
_reflns_Friedel_fraction_full      .
_reflns_Friedel_fraction_max       .
_reflns_number_gt                  3543
_reflns_number_total               5481
_reflns_special_details
;
 Reflections were merged by SHELXL according to the crystal
 class for the calculation of statistics and refinement.
 
 _reflns_Friedel_fraction is defined as the number of unique
 Friedel pairs measured divided by the number that would be
 possible theoretically, ignoring centric projections and
 systematic absences.
;
_reflns_threshold_expression       'I > 2\s(I)'
_computing_cell_refinement         ?
_computing_data_collection         ?
_computing_data_reduction          ?
_computing_molecular_graphics      'Olex2 (Dolomanov et al., 2009)'
_computing_publication_material    'Olex2 (Dolomanov et al., 2009)'
_computing_structure_refinement    'ShelXL (Sheldrick, 2015)'
_computing_structure_solution      ?
_refine_diff_density_max           0.219
_refine_diff_density_min           -0.183
_refine_diff_density_rms           0.048
_refine_ls_extinction_coef         0.0023(4)
_refine_ls_extinction_expression  
 'Fc^*^=kFc[1+0.001xFc^2^\l^3^/sin(2\q)]^-1/4^'
_refine_ls_extinction_method       'SHELXL-2014/7 (Sheldrick 2014'
_refine_ls_goodness_of_fit_ref     1.012
_refine_ls_hydrogen_treatment      constr
_refine_ls_matrix_type             full
_refine_ls_number_parameters       452
_refine_ls_number_reflns           5481
_refine_ls_number_restraints       0
_refine_ls_R_factor_all            0.0825
_refine_ls_R_factor_gt             0.0480
_refine_ls_restrained_S_all        1.012
_refine_ls_shift/su_max            0.001
_refine_ls_shift/su_mean           0.000
_refine_ls_structure_factor_coef   Fsqd
_refine_ls_weighting_details      
 'w=1/[\s^2^(Fo^2^)+(0.0572P)^2^+0.2863P] where P=(Fo^2^+2Fc^2^)/3'
_refine_ls_weighting_scheme        calc
_refine_ls_wR_factor_gt            0.1106
_refine_ls_wR_factor_ref           0.1331
_refine_special_details            ?
_olex2_refinement_description
;
1. Fixed Uiso
 At 1.2 times of:
  All C(H) groups, All N(H) groups
2.a Aromatic/amide H refined with riding coordinates:
 C2(H2), C3(H3), C4(H4), C5(H5), C8(H8), C9(H9), C10(H10), C14(H14), C16(H16),
 C17(H17), C18(H18), C19(H19), C21(H21), C22(H22), C23(H23), C27(H27), C28(H28),
  C29(H29), C30(H30), C33(H33), C35(H35), C36(H36), C37(H37), C38(H38), N3(H3A),
  N8(H8A)
;
_atom_sites_solution_hydrogens     geom
_atom_sites_solution_primary       ?
_atom_sites_solution_secondary     ?
loop_
  _atom_site_label
  _atom_site_type_symbol
  _atom_site_fract_x
  _atom_site_fract_y
  _atom_site_fract_z
  _atom_site_U_iso_or_equiv
  _atom_site_adp_type
  _atom_site_occupancy
  _atom_site_site_symmetry_order
  _atom_site_calc_flag
  _atom_site_refinement_flags_posn
  _atom_site_refinement_flags_adp
  _atom_site_refinement_flags_occupancy
  _atom_site_disorder_assembly
  _atom_site_disorder_group
 C1 C 0.47236(10) 0.4463(2) 0.60708(14) 0.0359(5) Uani 1 1 d . . . . .
 C2 C 0.40828(11) 0.4910(2) 0.56245(15) 0.0441(6) Uani 1 1 d . . . . .
 H2 H 0.3730 0.4375 0.5402 0.053 Uiso 1 1 calc R . . . .
 C3 C 0.39809(12) 0.6108(2) 0.55201(16) 0.0487(6) Uani 1 1 d . . . . .
 H3 H 0.3559 0.6388 0.5223 0.058 Uiso 1 1 calc R . . . .
 C4 C 0.45097(12) 0.6947(2) 0.58585(15) 0.0497(6) Uani 1 1 d . . . . .
 H4 H 0.4430 0.7769 0.5783 0.060 Uiso 1 1 calc R . . . .
 C5 C 0.51257(12) 0.6556(2) 0.62872(15) 0.0460(6) Uani 1 1 d . . . . .
 H5 H 0.5468 0.7112 0.6507 0.055 Uiso 1 1 calc R . . . .
 C6 C 0.52583(11) 0.5306(2) 0.64065(14) 0.0383(5) Uani 1 1 d . . . . .
 C7 C 0.59746(10) 0.3730(2) 0.69059(14) 0.0375(5) Uani 1 1 d . . . . .
 C8 C 0.66322(11) 0.3312(2) 0.73318(15) 0.0468(6) Uani 1 1 d . . . . .
 H8 H 0.6979 0.3861 0.7550 0.056 Uiso 1 1 calc R . . . .
 C9 C 0.67550(12) 0.2122(2) 0.74200(16) 0.0486(6) Uani 1 1 d . . . . .
 H9 H 0.7187 0.1853 0.7699 0.058 Uiso 1 1 calc R . . . .
 C10 C 0.62324(11) 0.1274(2) 0.70912(14) 0.0435(6) Uani 1 1 d . . . . .
 H10 H 0.6331 0.0457 0.7164 0.052 Uiso 1 1 calc R . . . .
 C11 C 0.55919(10) 0.1608(2) 0.66733(14) 0.0365(5) Uani 1 1 d . . . . .
 C12 C 0.54430(10) 0.28767(19) 0.65684(13) 0.0345(5) Uani 1 1 d . . . . .
 C13 C 0.50963(11) 0.0588(2) 0.63700(14) 0.0398(5) Uani 1 1 d . . . . .
 C14 C 0.34712(11) 0.0426(2) 0.50737(15) 0.0461(6) Uani 1 1 d . . . . .
 H14 H 0.3477 0.1211 0.4860 0.055 Uiso 1 1 calc R . . . .
 C15 C 0.28787(11) -0.0383(2) 0.47846(15) 0.0419(6) Uani 1 1 d . . . . .
 C16 C 0.27112(12) -0.1410(2) 0.52445(16) 0.0495(6) Uani 1 1 d . . . . .
 H16 H 0.2984 -0.1622 0.5761 0.059 Uiso 1 1 calc R . . . .
 C17 C 0.21411(13) -0.2117(2) 0.49356(18) 0.0609(7) Uani 1 1 d . . . . .
 H17 H 0.2035 -0.2797 0.5263 0.073 Uiso 1 1 calc R . . . .
 C18 C 0.18969(12) -0.0905(3) 0.37547(18) 0.0583(7) Uani 1 1 d . . . . .
 H18 H 0.1623 -0.0727 0.3232 0.070 Uiso 1 1 calc R . . . .
 C19 C 0.24491(11) -0.0130(2) 0.40204(16) 0.0487(6) Uani 1 1 d . . . . .
 H19 H 0.2533 0.0557 0.3690 0.058 Uiso 1 1 calc R . . . .
 C20 C 0.21422(11) 0.1500(2) 0.68545(14) 0.0414(6) Uani 1 1 d . . . . .
 C21 C 0.28679(11) 0.1896(2) 0.70001(16) 0.0501(6) Uani 1 1 d . . . . .
 H21 H 0.3235 0.1339 0.7121 0.060 Uiso 1 1 calc R . . . .
 C22 C 0.30211(12) 0.3078(2) 0.69623(16) 0.0526(6) Uani 1 1 d . . . . .
 H22 H 0.3496 0.3334 0.7063 0.063 Uiso 1 1 calc R . . . .
 C23 C 0.24689(11) 0.3937(2) 0.67716(15) 0.0493(6) Uani 1 1 d . . . . .
 H23 H 0.2595 0.4745 0.6730 0.059 Uiso 1 1 calc R . . . .
 C24 C 0.17614(11) 0.3626(2) 0.66474(14) 0.0409(5) Uani 1 1 d . . . . .
 C25 C 0.15743(11) 0.2369(2) 0.66917(14) 0.0392(5) Uani 1 1 d . . . . .
 C26 C 0.07523(11) 0.0811(2) 0.65924(16) 0.0483(6) Uani 1 1 d . . . . .
 C27 C 0.00318(13) 0.0397(3) 0.6469(2) 0.0679(8) Uani 1 1 d . . . . .
 H27 H -0.0343 0.0944 0.6362 0.082 Uiso 1 1 calc R . . . .
 C28 C -0.01087(14) -0.0796(3) 0.6506(2) 0.0782(9) Uani 1 1 d . . . . .
 H28 H -0.0583 -0.1061 0.6428 0.094 Uiso 1 1 calc R . . . .
 C29 C 0.04495(14) -0.1649(3) 0.6661(2) 0.0744(9) Uani 1 1 d . . . . .
 H29 H 0.0340 -0.2466 0.6679 0.089 Uiso 1 1 calc R . . . .
 C30 C 0.11410(13) -0.1284(2) 0.67820(18) 0.0611(7) Uani 1 1 d . . . . .
 H30 H 0.1504 -0.1853 0.6887 0.073 Uiso 1 1 calc R . . . .
 C31 C 0.13200(12) -0.0048(2) 0.67519(16) 0.0474(6) Uani 1 1 d . . . . .
 C32 C 0.12345(12) 0.4649(2) 0.64567(16) 0.0458(6) Uani 1 1 d . . . . .
 C33 C -0.06330(12) 0.4719(2) 0.60603(16) 0.0521(6) Uani 1 1 d . . . . .
 H33 H -0.0702 0.3891 0.6101 0.063 Uiso 1 1 calc R . . . .
 C34 C -0.12538(12) 0.5519(2) 0.58917(15) 0.0457(6) Uani 1 1 d . . . . .
 C35 C -0.11844(13) 0.6693(2) 0.56117(16) 0.0511(6) Uani 1 1 d . . . . .
 H35 H -0.0733 0.7006 0.5515 0.061 Uiso 1 1 calc R . . . .
 C36 C -0.17907(15) 0.7396(3) 0.54768(17) 0.0604(7) Uani 1 1 d . . . . .
 H36 H -0.1733 0.8180 0.5278 0.072 Uiso 1 1 calc R . . . .
 C37 C -0.25121(13) 0.5893(3) 0.58755(17) 0.0615(7) Uani 1 1 d . . . . .
 H37 H -0.2970 0.5609 0.5975 0.074 Uiso 1 1 calc R . . . .
 C38 C -0.19431(12) 0.5111(2) 0.60115(16) 0.0540(7) Uani 1 1 d . . . . .
 H38 H -0.2020 0.4319 0.6182 0.065 Uiso 1 1 calc R . . . .
 N1 N 0.58756(9) 0.49259(17) 0.68240(12) 0.0416(5) Uani 1 1 d . . . . .
 N2 N 0.48208(8) 0.32684(16) 0.61575(11) 0.0366(4) Uani 1 1 d . . . . .
 N3 N 0.44902(9) 0.09062(17) 0.58742(12) 0.0453(5) Uani 1 1 d . . . . .
 H3A H 0.4424 0.1645 0.5718 0.054 Uiso 1 1 calc R . . . .
 N4 N 0.39807(9) 0.00542(17) 0.56187(12) 0.0442(5) Uani 1 1 d . . . . .
 N5 N 0.17293(11) -0.1887(2) 0.41940(15) 0.0630(6) Uani 1 1 d . . . . .
 N6 N 0.20072(9) 0.03143(18) 0.68779(13) 0.0487(5) Uani 1 1 d . . . . .
 N7 N 0.08901(9) 0.19996(17) 0.65661(13) 0.0464(5) Uani 1 1 d . . . . .
 N8 N 0.05360(9) 0.43152(18) 0.63196(13) 0.0516(5) Uani 1 1 d . . . . .
 H8A H 0.0424 0.3564 0.6338 0.062 Uiso 1 1 calc R . . . .
 N9 N 0.00030(10) 0.51561(18) 0.61511(13) 0.0487(5) Uani 1 1 d . . . . .
 N10 N -0.24532(11) 0.7028(2) 0.56118(15) 0.0650(6) Uani 1 1 d . . . . .
 O1 O 0.52466(8) -0.04542(15) 0.65640(11) 0.0569(5) Uani 1 1 d . . . . .
 O2 O 0.14397(9) 0.56916(16) 0.64390(13) 0.0671(5) Uani 1 1 d . . . . .

loop_
  _atom_site_aniso_label
  _atom_site_aniso_U_11
  _atom_site_aniso_U_22
  _atom_site_aniso_U_33
  _atom_site_aniso_U_23
  _atom_site_aniso_U_13
  _atom_site_aniso_U_12
 C1 0.0339(11) 0.0291(13) 0.0449(12) -0.0004(10) 0.0045(10) 0.0011(9)
 C2 0.0381(12) 0.0388(16) 0.0550(14) 0.0001(11) -0.0003(11) -0.0006(10)
 C3 0.0458(14) 0.0413(16) 0.0587(15) 0.0024(12) 0.0007(11) 0.0095(11)
 C4 0.0592(15) 0.0310(15) 0.0599(15) 0.0047(12) 0.0108(12) 0.0058(12)
 C5 0.0466(13) 0.0313(14) 0.0601(15) -0.0029(11) 0.0031(12) -0.0036(10)
 C6 0.0362(12) 0.0344(14) 0.0447(12) -0.0006(10) 0.0067(10) -0.0029(10)
 C7 0.0318(11) 0.0346(15) 0.0458(13) -0.0013(10) 0.0011(10) -0.0044(9)
 C8 0.0338(12) 0.0464(17) 0.0589(15) -0.0036(12) -0.0068(11) -0.0056(10)
 C9 0.0335(12) 0.0494(17) 0.0610(15) -0.0014(13) -0.0090(11) 0.0028(11)
 C10 0.0399(13) 0.0337(14) 0.0560(14) 0.0004(11) -0.0023(11) 0.0055(10)
 C11 0.0319(11) 0.0326(14) 0.0448(12) -0.0021(10) 0.0009(10) 0.0001(9)
 C12 0.0300(11) 0.0328(14) 0.0405(12) -0.0007(10) 0.0006(9) -0.0012(9)
 C13 0.0381(12) 0.0309(14) 0.0504(13) -0.0005(11) 0.0029(10) 0.0010(10)
 C14 0.0439(13) 0.0331(15) 0.0602(15) -0.0018(12) -0.0036(12) 0.0019(10)
 C15 0.0355(12) 0.0354(15) 0.0543(14) -0.0048(11) -0.0013(11) 0.0041(10)
 C16 0.0487(14) 0.0419(16) 0.0564(15) -0.0001(12) -0.0068(11) -0.0010(11)
 C17 0.0602(16) 0.0492(18) 0.0721(18) 0.0025(14) -0.0039(14) -0.0119(13)
 C18 0.0434(14) 0.066(2) 0.0638(16) -0.0010(15) -0.0101(12) 0.0025(13)
 C19 0.0434(13) 0.0430(16) 0.0590(15) 0.0010(12) -0.0022(11) 0.0049(11)
 C20 0.0365(12) 0.0369(15) 0.0502(14) 0.0015(11) -0.0011(10) 0.0041(10)
 C21 0.0334(12) 0.0520(18) 0.0643(16) 0.0023(13) -0.0004(11) 0.0069(11)
 C22 0.0331(12) 0.0533(18) 0.0710(17) 0.0011(14) 0.0015(12) -0.0041(11)
 C23 0.0429(14) 0.0398(15) 0.0654(16) 0.0000(12) 0.0045(12) -0.0041(11)
 C24 0.0372(12) 0.0355(14) 0.0495(13) -0.0014(11) 0.0009(10) 0.0010(10)
 C25 0.0332(12) 0.0369(14) 0.0474(13) -0.0003(11) 0.0008(10) 0.0030(10)
 C26 0.0368(13) 0.0370(16) 0.0702(16) -0.0017(12) -0.0022(11) -0.0011(10)
 C27 0.0429(14) 0.0446(18) 0.114(2) -0.0024(16) -0.0094(14) -0.0014(12)
 C28 0.0510(16) 0.049(2) 0.132(3) -0.0060(18) -0.0086(17) -0.0094(13)
 C29 0.0629(18) 0.0394(18) 0.119(3) -0.0003(17) -0.0077(17) -0.0070(14)
 C30 0.0532(15) 0.0365(17) 0.092(2) -0.0034(14) -0.0062(14) 0.0029(12)
 C31 0.0410(13) 0.0381(16) 0.0622(15) -0.0015(12) -0.0025(11) 0.0003(11)
 C32 0.0447(14) 0.0354(16) 0.0569(15) -0.0028(12) 0.0005(11) 0.0014(11)
 C33 0.0478(15) 0.0386(16) 0.0693(17) -0.0022(13) -0.0002(12) 0.0054(11)
 C34 0.0442(13) 0.0420(16) 0.0499(14) -0.0056(12) -0.0037(11) 0.0074(11)
 C35 0.0475(14) 0.0443(17) 0.0609(15) -0.0040(13) -0.0012(12) 0.0047(11)
 C36 0.0665(18) 0.0483(18) 0.0656(17) 0.0001(13) -0.0012(14) 0.0141(14)
 C37 0.0418(14) 0.077(2) 0.0650(17) -0.0022(16) -0.0037(12) 0.0038(14)
 C38 0.0421(14) 0.0542(18) 0.0645(16) -0.0012(13) -0.0042(12) -0.0007(12)
 N1 0.0393(10) 0.0333(12) 0.0516(11) 0.0006(9) -0.0004(9) -0.0047(8)
 N2 0.0299(9) 0.0323(12) 0.0474(10) 0.0013(9) 0.0009(8) -0.0014(8)
 N3 0.0399(11) 0.0269(11) 0.0668(13) -0.0004(9) -0.0114(9) -0.0039(8)
 N4 0.0370(10) 0.0331(12) 0.0615(12) -0.0049(9) -0.0043(9) -0.0037(8)
 N5 0.0510(13) 0.0608(17) 0.0751(15) -0.0057(13) -0.0092(11) -0.0092(11)
 N6 0.0406(11) 0.0397(13) 0.0648(13) 0.0003(10) -0.0037(9) 0.0050(9)
 N7 0.0321(10) 0.0375(13) 0.0686(13) 0.0001(10) -0.0029(9) 0.0015(8)
 N8 0.0394(11) 0.0319(12) 0.0829(15) -0.0002(10) 0.0010(10) 0.0079(9)
 N9 0.0431(11) 0.0398(13) 0.0630(13) 0.0010(10) 0.0018(10) 0.0097(9)
 N10 0.0504(14) 0.0718(19) 0.0719(15) 0.0025(13) -0.0012(11) 0.0188(12)
 O1 0.0526(10) 0.0307(11) 0.0849(13) 0.0012(9) -0.0117(9) 0.0016(7)
 O2 0.0570(11) 0.0359(12) 0.1068(15) 0.0038(10) -0.0053(10) -0.0004(8)

_geom_special_details
;
 All esds (except the esd in the dihedral angle between two l.s. planes)
 are estimated using the full covariance matrix.  The cell esds are taken
 into account individually in the estimation of esds in distances, angles
 and torsion angles; correlations between esds in cell parameters are only
 used when they are defined by crystal symmetry.  An approximate (isotropic)
 treatment of cell esds is used for estimating esds involving l.s. planes.
;
loop_
  _geom_bond_atom_site_label_1
  _geom_bond_atom_site_label_2
  _geom_bond_distance
  _geom_bond_site_symmetry_2
  _geom_bond_publ_flag
 C1 C2 1.416(3) . ?
 C1 C6 1.432(3) . ?
 C1 N2 1.343(3) . ?
 C2 H2 0.9300 . ?
 C2 C3 1.351(3) . ?
 C3 H3 0.9300 . ?
 C3 C4 1.423(3) . ?
 C4 H4 0.9300 . ?
 C4 C5 1.347(3) . ?
 C5 H5 0.9300 . ?
 C5 C6 1.418(3) . ?
 C6 N1 1.338(3) . ?
 C7 C8 1.419(3) . ?
 C7 C12 1.437(3) . ?
 C7 N1 1.344(3) . ?
 C8 H8 0.9300 . ?
 C8 C9 1.346(3) . ?
 C9 H9 0.9300 . ?
 C9 C10 1.417(3) . ?
 C10 H10 0.9300 . ?
 C10 C11 1.360(3) . ?
 C11 C12 1.442(3) . ?
 C11 C13 1.510(3) . ?
 C12 N2 1.346(2) . ?
 C13 N3 1.355(3) . ?
 C13 O1 1.221(3) . ?
 C14 H14 0.9300 . ?
 C14 C15 1.463(3) . ?
 C14 N4 1.278(3) . ?
 C15 C16 1.382(3) . ?
 C15 C19 1.385(3) . ?
 C16 H16 0.9300 . ?
 C16 C17 1.374(3) . ?
 C17 H17 0.9300 . ?
 C17 N5 1.335(3) . ?
 C18 H18 0.9300 . ?
 C18 C19 1.378(3) . ?
 C18 N5 1.325(3) . ?
 C19 H19 0.9300 . ?
 C20 C21 1.422(3) . ?
 C20 C25 1.439(3) . ?
 C20 N6 1.340(3) . ?
 C21 H21 0.9300 . ?
 C21 C22 1.344(3) . ?
 C22 H22 0.9300 . ?
 C22 C23 1.416(3) . ?
 C23 H23 0.9300 . ?
 C23 C24 1.361(3) . ?
 C24 C25 1.441(3) . ?
 C24 C32 1.514(3) . ?
 C25 N7 1.338(3) . ?
 C26 C27 1.416(3) . ?
 C26 C31 1.430(3) . ?
 C26 N7 1.345(3) . ?
 C27 H27 0.9300 . ?
 C27 C28 1.352(4) . ?
 C28 H28 0.9300 . ?
 C28 C29 1.413(4) . ?
 C29 H29 0.9300 . ?
 C29 C30 1.349(3) . ?
 C30 H30 0.9300 . ?
 C30 C31 1.414(3) . ?
 C31 N6 1.341(3) . ?
 C32 N8 1.353(3) . ?
 C32 O2 1.219(3) . ?
 C33 H33 0.9300 . ?
 C33 C34 1.464(3) . ?
 C33 N9 1.277(3) . ?
 C34 C35 1.379(3) . ?
 C34 C38 1.384(3) . ?
 C35 H35 0.9300 . ?
 C35 C36 1.374(3) . ?
 C36 H36 0.9300 . ?
 C36 N10 1.328(3) . ?
 C37 H37 0.9300 . ?
 C37 C38 1.373(3) . ?
 C37 N10 1.327(3) . ?
 C38 H38 0.9300 . ?
 N3 H3A 0.8600 . ?
 N3 N4 1.375(2) . ?
 N8 H8A 0.8600 . ?
 N8 N9 1.372(2) . ?

loop_
  _geom_angle_atom_site_label_1
  _geom_angle_atom_site_label_2
  _geom_angle_atom_site_label_3
  _geom_angle
  _geom_angle_site_symmetry_1
  _geom_angle_site_symmetry_3
  _geom_angle_publ_flag
 C2 C1 C6 118.6(2) . . ?
 N2 C1 C2 119.67(19) . . ?
 N2 C1 C6 121.69(19) . . ?
 C1 C2 H2 119.8 . . ?
 C3 C2 C1 120.4(2) . . ?
 C3 C2 H2 119.8 . . ?
 C2 C3 H3 119.5 . . ?
 C2 C3 C4 121.0(2) . . ?
 C4 C3 H3 119.5 . . ?
 C3 C4 H4 119.9 . . ?
 C5 C4 C3 120.3(2) . . ?
 C5 C4 H4 119.9 . . ?
 C4 C5 H5 119.7 . . ?
 C4 C5 C6 120.7(2) . . ?
 C6 C5 H5 119.7 . . ?
 C5 C6 C1 119.0(2) . . ?
 N1 C6 C1 120.8(2) . . ?
 N1 C6 C5 120.3(2) . . ?
 C8 C7 C12 119.6(2) . . ?
 N1 C7 C8 118.22(19) . . ?
 N1 C7 C12 122.15(19) . . ?
 C7 C8 H8 120.0 . . ?
 C9 C8 C7 120.1(2) . . ?
 C9 C8 H8 120.0 . . ?
 C8 C9 H9 119.7 . . ?
 C8 C9 C10 120.7(2) . . ?
 C10 C9 H9 119.7 . . ?
 C9 C10 H10 118.7 . . ?
 C11 C10 C9 122.5(2) . . ?
 C11 C10 H10 118.7 . . ?
 C10 C11 C12 118.21(19) . . ?
 C10 C11 C13 115.6(2) . . ?
 C12 C11 C13 126.18(18) . . ?
 C7 C12 C11 118.90(18) . . ?
 N2 C12 C7 119.9(2) . . ?
 N2 C12 C11 121.22(18) . . ?
 N3 C13 C11 116.0(2) . . ?
 O1 C13 C11 120.86(19) . . ?
 O1 C13 N3 123.1(2) . . ?
 C15 C14 H14 119.9 . . ?
 N4 C14 H14 119.9 . . ?
 N4 C14 C15 120.2(2) . . ?
 C16 C15 C14 123.2(2) . . ?
 C16 C15 C19 116.7(2) . . ?
 C19 C15 C14 120.1(2) . . ?
 C15 C16 H16 120.1 . . ?
 C17 C16 C15 119.8(2) . . ?
 C17 C16 H16 120.1 . . ?
 C16 C17 H17 118.0 . . ?
 N5 C17 C16 123.9(3) . . ?
 N5 C17 H17 118.0 . . ?
 C19 C18 H18 117.8 . . ?
 N5 C18 H18 117.8 . . ?
 N5 C18 C19 124.4(2) . . ?
 C15 C19 H19 120.3 . . ?
 C18 C19 C15 119.3(2) . . ?
 C18 C19 H19 120.3 . . ?
 C21 C20 C25 119.8(2) . . ?
 N6 C20 C21 118.5(2) . . ?
 N6 C20 C25 121.74(19) . . ?
 C20 C21 H21 120.1 . . ?
 C22 C21 C20 119.8(2) . . ?
 C22 C21 H21 120.1 . . ?
 C21 C22 H22 119.6 . . ?
 C21 C22 C23 120.9(2) . . ?
 C23 C22 H22 119.6 . . ?
 C22 C23 H23 118.8 . . ?
 C24 C23 C22 122.5(2) . . ?
 C24 C23 H23 118.8 . . ?
 C23 C24 C25 118.3(2) . . ?
 C23 C24 C32 116.2(2) . . ?
 C25 C24 C32 125.44(19) . . ?
 C20 C25 C24 118.72(19) . . ?
 N7 C25 C20 119.9(2) . . ?
 N7 C25 C24 121.37(19) . . ?
 C27 C26 C31 119.1(2) . . ?
 N7 C26 C27 119.7(2) . . ?
 N7 C26 C31 121.2(2) . . ?
 C26 C27 H27 120.1 . . ?
 C28 C27 C26 119.7(2) . . ?
 C28 C27 H27 120.1 . . ?
 C27 C28 H28 119.3 . . ?
 C27 C28 C29 121.5(3) . . ?
 C29 C28 H28 119.3 . . ?
 C28 C29 H29 119.9 . . ?
 C30 C29 C28 120.3(3) . . ?
 C30 C29 H29 119.9 . . ?
 C29 C30 H30 119.6 . . ?
 C29 C30 C31 120.8(2) . . ?
 C31 C30 H30 119.6 . . ?
 C30 C31 C26 118.7(2) . . ?
 N6 C31 C26 120.6(2) . . ?
 N6 C31 C30 120.7(2) . . ?
 N8 C32 C24 115.2(2) . . ?
 O2 C32 C24 121.1(2) . . ?
 O2 C32 N8 123.7(2) . . ?
 C34 C33 H33 120.0 . . ?
 N9 C33 H33 120.0 . . ?
 N9 C33 C34 120.1(2) . . ?
 C35 C34 C33 122.4(2) . . ?
 C35 C34 C38 117.2(2) . . ?
 C38 C34 C33 120.4(2) . . ?
 C34 C35 H35 120.4 . . ?
 C36 C35 C34 119.2(2) . . ?
 C36 C35 H35 120.4 . . ?
 C35 C36 H36 117.8 . . ?
 N10 C36 C35 124.3(3) . . ?
 N10 C36 H36 117.8 . . ?
 C38 C37 H37 117.8 . . ?
 N10 C37 H37 117.8 . . ?
 N10 C37 C38 124.4(2) . . ?
 C34 C38 H38 120.5 . . ?
 C37 C38 C34 119.0(3) . . ?
 C37 C38 H38 120.5 . . ?
 C6 N1 C7 117.53(18) . . ?
 C1 N2 C12 117.99(18) . . ?
 C13 N3 H3A 119.8 . . ?
 C13 N3 N4 120.39(19) . . ?
 N4 N3 H3A 119.8 . . ?
 C14 N4 N3 115.06(19) . . ?
 C18 N5 C17 115.8(2) . . ?
 C20 N6 C31 117.97(19) . . ?
 C25 N7 C26 118.54(19) . . ?
 C32 N8 H8A 119.5 . . ?
 C32 N8 N9 121.0(2) . . ?
 N9 N8 H8A 119.5 . . ?
 C33 N9 N8 114.4(2) . . ?
 C37 N10 C36 115.8(2) . . ?

_shelx_res_file
;
    m.res created by SHELXL-2014/7

TITL M in P2(1)/c
CELL 0.71073 18.601 11.099 15.098 90 94.077 90
ZERR 8 0.005 0.005 0.005 0.005 0.005 0.005
LATT 1
SYMM -X,0.5+Y,0.5-Z
SFAC C H N O
UNIT 152 104 40 8

L.S. 4
PLAN  25
SIZE 0.21 0.2 0.23
BOND $H
fmap 2
acta
MERG 2
OMIT -3 50
REM <olex2.extras>
REM <HklSrc "%.\\M.hkl">
REM </olex2.extras>

WGHT    0.057200    0.286300
EXTI    0.002340
FVAR       0.05854
C1    1    0.472355    0.446284    0.607083    11.00000    0.03386    0.02913 =
         0.04488   -0.00042    0.00448    0.00114
C2    1    0.408281    0.490978    0.562451    11.00000    0.03807    0.03877 =
         0.05495    0.00009   -0.00033   -0.00057
AFIX  43
H2    2    0.372994    0.437485    0.540192    11.00000   -1.20000
AFIX   0
C3    1    0.398091    0.610786    0.552005    11.00000    0.04577    0.04130 =
         0.05871    0.00241    0.00071    0.00951
AFIX  43
H3    2    0.355886    0.638835    0.522250    11.00000   -1.20000
AFIX   0
C4    1    0.450970    0.694713    0.585850    11.00000    0.05922    0.03100 =
         0.05988    0.00469    0.01083    0.00582
AFIX  43
H4    2    0.442965    0.776909    0.578342    11.00000   -1.20000
AFIX   0
C5    1    0.512574    0.655629    0.628719    11.00000    0.04658    0.03130 =
         0.06008   -0.00294    0.00308   -0.00360
AFIX  43
H5    2    0.546764    0.711182    0.650719    11.00000   -1.20000
AFIX   0
C6    1    0.525834    0.530633    0.640650    11.00000    0.03621    0.03437 =
         0.04472   -0.00063    0.00670   -0.00286
C7    1    0.597463    0.373044    0.690589    11.00000    0.03177    0.03460 =
         0.04581   -0.00131    0.00113   -0.00435
C8    1    0.663219    0.331217    0.733185    11.00000    0.03376    0.04638 =
         0.05890   -0.00364   -0.00678   -0.00559
AFIX  43
H8    2    0.697860    0.386107    0.755029    11.00000   -1.20000
AFIX   0
C9    1    0.675499    0.212183    0.742000    11.00000    0.03351    0.04944 =
         0.06096   -0.00136   -0.00897    0.00278
AFIX  43
H9    2    0.718712    0.185302    0.769944    11.00000   -1.20000
AFIX   0
C10   1    0.623237    0.127371    0.709125    11.00000    0.03987    0.03373 =
         0.05597    0.00042   -0.00234    0.00550
AFIX  43
H10   2    0.633143    0.045699    0.716423    11.00000   -1.20000
AFIX   0
C11   1    0.559185    0.160794    0.667335    11.00000    0.03194    0.03263 =
         0.04475   -0.00207    0.00088    0.00012
C12   1    0.544297    0.287674    0.656841    11.00000    0.03003    0.03277 =
         0.04053   -0.00074    0.00058   -0.00124
C13   1    0.509627    0.058831    0.636996    11.00000    0.03808    0.03085 =
         0.05042   -0.00051    0.00294    0.00104
C14   1    0.347124    0.042567    0.507365    11.00000    0.04390    0.03314 =
         0.06020   -0.00180   -0.00363    0.00191
AFIX  43
H14   2    0.347718    0.121142    0.486035    11.00000   -1.20000
AFIX   0
C15   1    0.287869   -0.038260    0.478459    11.00000    0.03549    0.03540 =
         0.05429   -0.00477   -0.00127    0.00409
C16   1    0.271125   -0.141025    0.524453    11.00000    0.04875    0.04189 =
         0.05641   -0.00006   -0.00678   -0.00097
AFIX  43
H16   2    0.298366   -0.162246    0.576136    11.00000   -1.20000
AFIX   0
C17   1    0.214106   -0.211707    0.493559    11.00000    0.06022    0.04918 =
         0.07208    0.00254   -0.00393   -0.01191
AFIX  43
H17   2    0.203548   -0.279664    0.526253    11.00000   -1.20000
AFIX   0
C18   1    0.189690   -0.090485    0.375472    11.00000    0.04340    0.06581 =
         0.06383   -0.00096   -0.01008    0.00252
AFIX  43
H18   2    0.162326   -0.072667    0.323157    11.00000   -1.20000
AFIX   0
C19   1    0.244908   -0.012965    0.402036    11.00000    0.04341    0.04296 =
         0.05897    0.00102   -0.00225    0.00487
AFIX  43
H19   2    0.253254    0.055684    0.368970    11.00000   -1.20000
AFIX   0

C20   1    0.214219    0.149963    0.685454    11.00000    0.03648    0.03693 =
         0.05025    0.00152   -0.00108    0.00408
C21   1    0.286785    0.189612    0.700009    11.00000    0.03336    0.05201 =
         0.06426    0.00230   -0.00044    0.00685
AFIX  43
H21   2    0.323545    0.133945    0.712110    11.00000   -1.20000
AFIX   0
C22   1    0.302111    0.307795    0.696228    11.00000    0.03305    0.05325 =
         0.07103    0.00114    0.00149   -0.00408
AFIX  43
H22   2    0.349589    0.333444    0.706265    11.00000   -1.20000
AFIX   0
C23   1    0.246892    0.393738    0.677159    11.00000    0.04292    0.03980 =
         0.06539   -0.00001    0.00445   -0.00408
AFIX  43
H23   2    0.259465    0.474530    0.672965    11.00000   -1.20000
AFIX   0
C24   1    0.176139    0.362589    0.664741    11.00000    0.03724    0.03553 =
         0.04951   -0.00137    0.00092    0.00102
C25   1    0.157433    0.236872    0.669167    11.00000    0.03320    0.03685 =
         0.04737   -0.00030    0.00082    0.00302
C26   1    0.075226    0.081117    0.659238    11.00000    0.03678    0.03705 =
         0.07018   -0.00166   -0.00221   -0.00110
C27   1    0.003179    0.039743    0.646870    11.00000    0.04287    0.04462 =
         0.11416   -0.00245   -0.00938   -0.00142
AFIX  43
H27   2   -0.034313    0.094445    0.636212    11.00000   -1.20000
AFIX   0
C28   1   -0.010870   -0.079592    0.650618    11.00000    0.05104    0.04898 =
         0.13238   -0.00605   -0.00861   -0.00941
AFIX  43
H28   2   -0.058334   -0.106077    0.642846    11.00000   -1.20000
AFIX   0
C29   1    0.044950   -0.164931    0.666078    11.00000    0.06290    0.03940 =
         0.11877   -0.00027   -0.00770   -0.00700
AFIX  43
H29   2    0.033969   -0.246599    0.667900    11.00000   -1.20000
AFIX   0
C30   1    0.114102   -0.128445    0.678205    11.00000    0.05325    0.03646 =
         0.09189   -0.00341   -0.00617    0.00292
AFIX  43
H30   2    0.150445   -0.185294    0.688674    11.00000   -1.20000
AFIX   0
C31   1    0.132002   -0.004778    0.675189    11.00000    0.04098    0.03810 =
         0.06223   -0.00153   -0.00254    0.00033
C32   1    0.123447    0.464897    0.645671    11.00000    0.04474    0.03539 =
         0.05688   -0.00283    0.00048    0.00142
C33   1   -0.063301    0.471880    0.606027    11.00000    0.04778    0.03856 =
         0.06932   -0.00221   -0.00021    0.00545
AFIX  43
H33   2   -0.070203    0.389133    0.610121    11.00000   -1.20000
AFIX   0
C34   1   -0.125383    0.551871    0.589169    11.00000    0.04424    0.04203 =
         0.04990   -0.00565   -0.00371    0.00737
C35   1   -0.118438    0.669329    0.561170    11.00000    0.04747    0.04427 =
         0.06086   -0.00402   -0.00124    0.00466
AFIX  43
H35   2   -0.073271    0.700609    0.551540    11.00000   -1.20000
AFIX   0
C36   1   -0.179068    0.739562    0.547678    11.00000    0.06647    0.04826 =
         0.06562    0.00009   -0.00116    0.01412
AFIX  43
H36   2   -0.173312    0.818034    0.527776    11.00000   -1.20000
AFIX   0
C37   1   -0.251210    0.589336    0.587552    11.00000    0.04184    0.07668 =
         0.06501   -0.00220   -0.00368    0.00380
AFIX  43
H37   2   -0.296977    0.560918    0.597489    11.00000   -1.20000
AFIX   0
C38   1   -0.194310    0.511097    0.601155    11.00000    0.04213    0.05419 =
         0.06448   -0.00120   -0.00422   -0.00065
AFIX  43
H38   2   -0.201990    0.431869    0.618173    11.00000   -1.20000
AFIX   0

N1    3    0.587559    0.492592    0.682398    11.00000    0.03931    0.03329 =
         0.05165    0.00062   -0.00036   -0.00471
N2    3    0.482084    0.326841    0.615752    11.00000    0.02987    0.03233 =
         0.04741    0.00132    0.00086   -0.00142
N3    3    0.449025    0.090623    0.587419    11.00000    0.03993    0.02694 =
         0.06675   -0.00041   -0.01144   -0.00393
AFIX  43
H3A   2    0.442396    0.164548    0.571844    11.00000   -1.20000
AFIX   0
N4    3    0.398073    0.005422    0.561868    11.00000    0.03700    0.03305 =
         0.06146   -0.00489   -0.00433   -0.00373
N5    3    0.172932   -0.188691    0.419402    11.00000    0.05096    0.06083 =
         0.07513   -0.00565   -0.00921   -0.00922

N6    3    0.200721    0.031432    0.687791    11.00000    0.04055    0.03973 =
         0.06478    0.00025   -0.00373    0.00501
N7    3    0.089014    0.199955    0.656609    11.00000    0.03214    0.03755 =
         0.06857    0.00007   -0.00294    0.00155
N8    3    0.053601    0.431523    0.631959    11.00000    0.03944    0.03191 =
         0.08286   -0.00019    0.00102    0.00787
AFIX  43
H8A   2    0.042426    0.356423    0.633829    11.00000   -1.20000
AFIX   0
N9    3    0.000299    0.515606    0.615114    11.00000    0.04314    0.03977 =
         0.06304    0.00097    0.00175    0.00970
N10   3   -0.245324    0.702778    0.561182    11.00000    0.05039    0.07175 =
         0.07191    0.00252   -0.00125    0.01885

O1    4    0.524659   -0.045421    0.656401    11.00000    0.05258    0.03065 =
         0.08494    0.00124   -0.01171    0.00160
O2    4    0.143975    0.569158    0.643904    11.00000    0.05699    0.03585 =
         0.10684    0.00376   -0.00529   -0.00043
HKLF 4

REM  M in P2(1)/c
REM R1 =  0.0480 for    3543 Fo > 4sig(Fo)  and  0.0825 for all    5481 data
REM    452 parameters refined using      0 restraints

END

WGHT      0.0570      0.2874

REM Highest difference peak  0.219,  deepest hole -0.183,  1-sigma level  0.048
Q1    1   0.5024  0.4807  0.6172  11.00000  0.05    0.22
Q2    1  -0.0794  0.3727  0.6420  11.00000  0.05    0.20
Q3    1   0.5072  0.3121  0.6349  11.00000  0.05    0.19
Q4    1  -0.0724 -0.1120  0.5888  11.00000  0.05    0.19
Q5    1   0.0119  0.0276  0.5800  11.00000  0.05    0.18
Q6    1   0.5705  0.3381  0.6736  11.00000  0.05    0.18
Q7    1   0.4554  0.2688  0.5892  11.00000  0.05    0.18
Q8    1   0.5519  0.2221  0.6393  11.00000  0.05    0.18
Q9    1   0.5352  0.1342  0.6561  11.00000  0.05    0.18
Q10   1   0.4434  0.4804  0.5937  11.00000  0.05    0.18
Q11   1   0.5419  0.1964  0.6700  11.00000  0.05    0.18
Q12   1   0.4314  0.6492  0.5669  11.00000  0.05    0.17
Q13   1   0.4048 -0.0976  0.5665  11.00000  0.05    0.17
Q14   1  -0.0113 -0.0829  0.5785  11.00000  0.05    0.17
Q15   1   0.6037  0.1542  0.6618  11.00000  0.05    0.17
Q16   1   0.2452  0.1882  0.7221  11.00000  0.05    0.16
Q17   1   0.6206  0.3407  0.7263  11.00000  0.05    0.16
Q18   1  -0.1369  0.8433  0.5758  11.00000  0.05    0.16
Q19   1  -0.1606  0.7090  0.6122  11.00000  0.05    0.16
Q20   1   0.1854  0.1993  0.6895  11.00000  0.05    0.16
Q21   1   0.5802  0.1579  0.6994  11.00000  0.05    0.15
Q22   1   0.3361 -0.1810  0.5270  11.00000  0.05    0.15
Q23   1   0.3275  0.7182  0.5422  11.00000  0.05    0.15
Q24   1  -0.1783  0.8161  0.5029  11.00000  0.05    0.15
Q25   1   0.6401  0.0047  0.6863  11.00000  0.05    0.15
;
_shelx_res_checksum                12107
_shelx_hkl_file
;
   0   0   1    0.00    0.00
   0   0  -1   -0.01    0.00
   0   0   2    6.65    0.30
   0   0  -2    6.94    0.30
   0   0  -3   -0.03    0.01
   0   0   3   -0.02    0.01
   0   0  -4  248.06    9.35
   0   0   4  232.80    9.74
   0   0   5    0.01    0.02
   0   0  -5    0.03    0.03
   0   0   6   30.89    1.30
   0   0  -6   31.50    1.26
   0   0  -7    0.03    0.03
   0   0   7   -0.01    0.02
   0   0  -7   -0.02    0.03
   0   0  -8    4.47    0.24
   0   0  -8    4.29    0.25
   0   0   8    4.68    0.24
   0   0  -9   -0.04    0.03
   0   0   9   -0.02    0.03
   0   0  -9   -0.01    0.04
   0   0 -10    0.15    0.06
   0   0 -10    0.22    0.06
   0   0  10    0.28    0.07
   0   0 -11    0.04    0.04
   0   0 -11   -0.03    0.04
   0   0  11   -0.04    0.02
   0   0 -12    2.46    0.23
   0   0  12    2.97    0.19
   0   0 -12    2.32    0.18
   0   0 -13    0.02    0.05
   0   0 -13    0.00    0.04
   0   0  13   -0.03    0.04
   0   0  14    0.16    0.07
   0   0 -14    0.06    0.06
   0   0 -14    0.25    0.07
   0   0  15    0.05    0.05
   0   0 -15   -0.03    0.05
   0   0 -15    0.04    0.05
   0   0  16    0.20    0.08
   0   0 -16    0.06    0.08
   0   0  17   -0.01    0.06
   0   0 -17   -0.03    0.07
   0   0 -18   -0.03    0.08
   0   1   0   -0.09    0.01
   0  -1   0   -0.08    0.01
   0  -1   0   -0.08    0.01
   0   1  -1    1.10    0.06
   0   1  -1    1.07    0.06
   0   1  -1    1.09    0.06
   0  -1  -1    1.10    0.06
   0  -1   1    1.15    0.06
   0  -1   1    1.14    0.06
   0  -1   1    1.16    0.06
   0   1  -2   34.81    1.37
   0   1   2   32.35    1.36
   0   1  -2   33.45    1.32
   0   1  -2   31.97    1.36
   0  -1   2   32.53    1.36
   0  -1  -2   32.97    1.36
   0  -1   2   34.23    1.32
   0   1   3    1.32    0.08
   0   1  -3    1.19    0.08
   0   1  -3    1.40    0.06
   0   1  -3    1.37    0.08
   0  -1   3    1.34    0.08
   0  -1  -3    1.44    0.08
   0   1  -4  109.09    4.20
   0   1  -4  105.03    4.41
   0   1   4  108.47    4.34
   0  -1   4  106.52    4.34
   0   1  -5   52.61    2.25
   0   1  -5   55.30    2.16
   0   1   5   55.86    2.23
   0  -1   5   54.25    2.23
   0   1  -6    0.42    0.05
   0   1   6    0.36    0.05
   0   1  -6    0.62    0.08
   0  -1   6    0.39    0.05
   0   1  -7    1.79    0.15
   0   1  -7    1.58    0.10
   0   1   7    1.68    0.11
   0  -1   7    1.58    0.11
   0   1  -8    0.41    0.05
   0   1  -8    0.27    0.07
   0   1   8    0.29    0.06
   0  -1   8    0.44    0.07
   0   1   9    1.97    0.14
   0   1  -9    1.75    0.12
   0   1  -9    1.61    0.16
   0  -1  -9    1.82    0.16
   0  -1   9    1.73    0.13
   0   1 -10    0.09    0.04
   0   1  10    0.07    0.04
   0   1 -10    0.00    0.05
   0  -1 -10    0.04    0.04
   0  -1  10    0.00    0.03
   0   1  11    0.56    0.09
   0   1 -11    0.53    0.10
   0   1 -11    0.72    0.08
   0  -1  11    0.88    0.11
   0  -1 -11    0.44    0.09
   0  -1 -11    0.63    0.11
   0   1  12    0.57    0.10
   0   1 -12    0.51    0.10
   0   1 -12    0.67    0.08
   0  -1  12    0.59    0.10
   0  -1 -12    0.81    0.12
   0  -1 -12    0.68    0.11
   0   1 -13    0.66    0.12
   0   1 -13    0.65    0.08
   0   1  13    0.51    0.10
   0  -1  13    0.55    0.10
   0  -1 -13    0.53    0.11
   0  -1 -13    0.55    0.11
   0   1  14    0.33    0.08
   0   1 -14    0.34    0.07
   0   1 -14    0.23    0.09
   0  -1 -14    0.27    0.08
   0  -1  14    0.29    0.08
   0  -1 -14    0.25    0.08
   0   1 -15   -0.03    0.06
   0   1  15    0.06    0.05
   0  -1 -15   -0.04    0.05
   0  -1  15   -0.05    0.04
   0  -1 -15    0.01    0.06
   0   1 -16    0.05    0.07
   0   1  16    0.08    0.07
   0  -1 -16    0.00    0.06
   0  -1  16    0.01    0.04
   0  -1 -16    0.07    0.07
   0   1 -17    0.09    0.09
   0   1  17    0.03    0.07
   0  -1  17    0.12    0.08
   0  -1 -17    0.05    0.07
   0   2   0   88.75    3.53
   0  -2   0   86.83    3.39
   0  -2   0   88.40    3.53
   0  -2   0   83.78    3.60
   0   2  -1    5.41    0.24
   0   2   1    5.28    0.25
   0   2  -1    5.23    0.25
   0  -2   1    5.30    0.25
   0  -2   1    5.54    0.24
   0  -2  -1    5.31    0.25
   0   2  -2    2.86    0.14
   0   2  -2    2.61    0.14
   0  -2  -2    2.85    0.15
   0  -2   2    2.81    0.15
   0  -2   2    2.96    0.14
   0   2  -3   31.93    1.39
   0   2   3   33.14    1.39
   0   2  -3   33.69    1.34
   0  -2   3   36.10    1.38
   0  -2   3   32.36    1.38
   0   2   4   73.62    3.02
   0   2  -4   75.00    3.04
   0   2  -4   74.91    2.92
   0  -2   4   72.67    3.02
   0   2   5   10.44    0.46
   0   2  -5    9.88    0.45
   0   2  -5   10.31    0.43
   0  -2   5   10.06    0.45
   0   2  -6    0.84    0.05
   0   2   6    0.60    0.08
   0   2  -6    0.83    0.10
   0  -2   6    0.71    0.08
   0   2   7    0.86    0.10
   0   2  -7    0.97    0.05
   0   2  -7    1.04    0.12
   0  -2   7    1.09    0.10
   0   2   8    3.34    0.20
   0   2  -8    3.30    0.15
   0   2  -8    3.29    0.21
   0  -2   8    3.39    0.19
   0   2   9    0.86    0.11
   0   2  -9    0.99    0.13
   0   2  -9    0.98    0.06
   0  -2   9    0.85    0.10
   0   2 -10    0.76    0.12
   0   2 -10    0.92    0.06
   0   2  10    1.05    0.13
   0  -2  10    1.01    0.12
   0   2 -11    0.34    0.09
   0   2 -11    0.38    0.04
   0   2  11    0.33    0.08
   0  -2  11    0.45    0.08
   0   2 -12    0.04    0.06
   0   2  12    0.10    0.06
   0   2 -12    0.09    0.03
   0  -2 -12    0.12    0.06
   0  -2  12    0.07    0.05
   0   2  13    0.74    0.13
   0   2 -13    0.58    0.06
   0   2 -13    0.30    0.09
   0  -2 -13    0.47    0.11
   0  -2 -13    0.49    0.11
   0  -2  13    0.51    0.10
   0   2 -14    0.00    0.07
   0   2  14   -0.02    0.05
   0  -2  14   -0.05    0.04
   0  -2 -14    0.02    0.05
   0  -2 -14    0.04    0.06
   0   2 -15    0.38    0.11
   0   2  15    0.37    0.10
   0  -2 -15    0.28    0.09
   0  -2 -15    0.25    0.09
   0  -2  15    0.26    0.08
   0   2  16   -0.03    0.06
   0   2 -16    0.10    0.08
   0  -2 -16    0.00    0.06
   0  -2  16    0.01    0.05
   0  -2 -16   -0.07    0.05
   0   2 -17    0.10    0.09
   0   2  17    0.08    0.08
   0  -2 -17    0.29    0.11
   0  -2  17    0.06    0.06
   0  -3   0    0.00    0.03
   0   3  -1    0.05    0.02
   0  -3  -1    0.07    0.03
   0  -3   1    0.03    0.03
   0   3  -2    5.30    0.25
   0  -3  -2    5.51    0.27
   0  -3   2    5.21    0.26
   0  -3   2    5.12    0.26
   0   3  -3    5.77    0.28
   0   3  -3    5.90    0.28
   0  -3  -3    5.98    0.29
   0  -3   3    5.68    0.29
   0  -3   3    5.93    0.27
   0   3  -4    0.81    0.09
   0   3  -4    0.88    0.07
   0  -3  -4    0.89    0.09
   0  -3   4    0.92    0.05
   0  -3   4    0.89    0.09
   0   3  -5    0.13    0.03
   0   3  -5    0.13    0.04
   0   3   5    0.08    0.04
   0  -3   5    0.18    0.04
   0  -3  -5    0.12    0.04
   0  -3   5    0.17    0.02
   0   3  -6    0.29    0.03
   0   3   6    0.52    0.08
   0   3  -6    0.36    0.07
   0  -3   6    0.43    0.06
   0   3  -7    0.47    0.04
   0   3   7    0.45    0.08
   0   3  -7    0.51    0.09
   0  -3   7    0.55    0.08
   0   3   8    0.46    0.09
   0   3  -8    0.55    0.04
   0   3  -8    0.49    0.09
   0  -3   8    0.52    0.08
   0   3  -9    0.56    0.04
   0   3  -9    0.77    0.12
   0   3   9    0.71    0.10
   0  -3   9    0.87    0.10
   0   3 -10    0.26    0.08
   0   3  10    0.23    0.07
   0   3 -10    0.26    0.03
   0  -3  10    0.21    0.06
   0   3 -11    0.75    0.06
   0   3 -11    0.72    0.12
   0   3 -11    0.79    0.05
   0   3  11    0.90    0.13
   0  -3  11    0.72    0.11
   0   3 -12    0.42    0.11
   0   3  12    0.57    0.11
   0  -3  12    0.52    0.09
   0   3 -13   -0.03    0.05
   0   3  13    0.02    0.05
   0  -3  13    0.02    0.05
   0   3 -14    0.61    0.13
   0   3  14    0.42    0.11
   0  -3 -14    0.41    0.10
   0  -3 -14    0.58    0.13
   0  -3  14    0.50    0.10
   0   3  15    0.01    0.06
   0   3 -15    0.03    0.07
   0  -3  15    0.14    0.07
   0  -3 -15    0.00    0.06
   0  -3 -15    0.07    0.07
   0   3  16   -0.01    0.07
   0   3 -16   -0.07    0.05
   0  -3 -16    0.03    0.07
   0  -3  16    0.14    0.08
   0  -3 -16    0.01    0.07
   0   3  17   -0.01    0.08
   0   3 -17    0.08    0.09
   0  -3 -17    0.07    0.08
   0  -3  17    0.07    0.07
   0  -3 -17    0.03    0.06
   0  -4   0    7.44    0.37
   0   4  -1    0.02    0.02
   0  -4  -1    0.00    0.03
   0  -4   1   -0.01    0.03
   0   4  -2    8.32    0.37
   0  -4   2    8.38    0.40
   0  -4  -2    7.80    0.40
   0   4  -3    0.02    0.02
   0  -4  -3    0.01    0.03
   0  -4   3   -0.01    0.02
   0   4  -4    1.48    0.14
   0  -4   4    1.92    0.11
   0  -4   4    1.80    0.13
   0  -4  -4    1.71    0.16
   0   4  -5    0.77    0.10
   0  -4   5    0.89    0.06
   0  -4  -5    0.92    0.11
   0  -4   5    0.82    0.10
   0   4  -6    0.66    0.10
   0  -4   6    0.68    0.04
   0  -4  -6    0.59    0.09
   0  -4   6    0.80    0.10
   0   4  -7    0.68    0.10
   0  -4   7    0.48    0.08
   0  -4  -7    0.53    0.09
   0   4   8    0.19    0.06
   0   4  -8    0.22    0.07
   0  -4  -8    0.15    0.06
   0  -4   8    0.16    0.05
   0   4   9    0.41    0.09
   0   4  -9    0.44    0.09
   0  -4   9    0.60    0.09
   0   4 -10    0.08    0.06
   0   4  10    0.02    0.05
   0  -4  10    0.10    0.05
   0   4 -11    1.28    0.17
   0   4  11    1.05    0.16
   0  -4  11    1.04    0.13
   0   4  12    0.31    0.09
   0   4 -12    0.25    0.09
   0  -4  12    0.47    0.09
   0   4  13    0.07    0.07
   0   4 -13    0.02    0.06
   0  -4  13   -0.01    0.04
   0   4  14   -0.01    0.06
   0   4 -14    0.08    0.07
   0  -4  14   -0.01    0.03
   0   4 -15    0.17    0.09
   0   4  15    0.12    0.09
   0  -4 -15    0.20    0.09
   0  -4  15    0.18    0.07
   0  -4 -15    0.15    0.09
   0   4 -16    0.07    0.07
   0   4  16    0.00    0.07
   0  -4 -16    0.03    0.07
   0  -4  16   -0.03    0.05
   0  -4 -16    0.09    0.08
   0   4  17    0.01    0.08
   0   4 -17    0.02    0.07
   0  -4  17    0.03    0.06
   0  -4 -17   -0.04    0.06
   0  -4 -17   -0.04    0.07
   0  -5   0   -0.02    0.03
   0  -5   1    0.87    0.12
   0  -5  -1    1.32    0.14
   0   5  -2    0.45    0.07
   0  -5   2    0.32    0.07
   0  -5  -2    0.41    0.09
   0   5  -3    0.91    0.11
   0  -5   3    1.02    0.13
   0  -5  -3    1.26    0.14
   0   5  -4    3.38    0.20
   0  -5   4    3.26    0.21
   0  -5  -4    3.22    0.22
   0   5  -5    7.49    0.37
   0  -5   5    6.90    0.37
   0  -5  -5    7.43    0.39
   0   5  -6    0.15    0.05
   0  -5  -6    0.28    0.08
   0  -5   6    0.19    0.06
   0   5  -7    0.03    0.04
   0  -5   7    0.03    0.04
   0  -5  -7    0.16    0.06
   0  -5   7    0.06    0.02
   0   5  -8    1.31    0.15
   0  -5   8    1.05    0.06
   0  -5  -8    1.38    0.16
   0  -5   8    1.50    0.15
   0   5  -9    1.10    0.14
   0  -5  -9    0.93    0.14
   0  -5   9    1.14    0.14
   0   5 -10    0.68    0.12
   0  -5 -10    0.70    0.12
   0  -5  10    0.63    0.11
   0   5 -11    0.70    0.13
   0  -5 -11    0.63    0.12
   0  -5  11    0.67    0.11
   0   5 -12    0.03    0.06
   0  -5 -12    0.09    0.07
   0  -5  12    0.02    0.04
   0   5 -13    0.03    0.07
   0  -5  13    0.06    0.06
   0  -5 -13    0.07    0.07
   0   5 -14   -0.06    0.05
   0  -5 -14   -0.04    0.05
   0  -5  14   -0.01    0.05
   0   5 -15    0.02    0.07
   0  -5  15    0.06    0.06
   0  -5 -15    0.17    0.09
   0   5 -16   -0.04    0.07
   0  -5 -16    0.07    0.09
   0  -5  16    0.00    0.05
   0  -5 -16    0.02    0.07
   0  -5 -16    0.02    0.07
   0  -6   0   19.17    0.88
   0  -6   1    6.39    0.37
   0  -6  -1    7.10    0.38
   0  -6  -2    0.69    0.12
   0  -6   2    0.57    0.10
   0   6  -3    1.07    0.12
   0  -6  -3    0.93    0.13
   0  -6   3    0.76    0.12
   0   6  -4    0.27    0.07
   0  -6   4    0.23    0.06
   0  -6  -4    0.25    0.08
   0   6  -5    0.54    0.09
   0  -6   5    0.56    0.10
   0  -6  -5    0.53    0.10
   0   6  -6    0.35    0.08
   0  -6  -6    0.22    0.08
   0  -6   6    0.13    0.05
   0   6  -7    1.23    0.15
   0  -6   7    1.37    0.15
   0  -6  -7    1.20    0.16
   0   6  -8    2.23    0.21
   0  -6   8    2.09    0.12
   0  -6   8    2.13    0.20
   0  -6  -8    2.39    0.23
   0   6  -9    0.00    0.04
   0  -6   9    0.00    0.04
   0  -6  -9   -0.03    0.05
   0   6 -10    0.55    0.11
   0  -6  10    0.77    0.12
   0  -6 -10    0.71    0.13
   0   6 -11   -0.02    0.04
   0  -6 -11   -0.05    0.05
   0  -6  11    0.11    0.06
   0   6 -12   -0.04    0.04
   0  -6  12    0.02    0.05
   0  -6 -12    0.06    0.07
   0   6 -13    0.67    0.14
   0  -6  13    0.56    0.11
   0  -6 -13    0.59    0.14
   0   6 -14    0.27    0.10
   0  -6  14    0.16    0.07
   0  -6 -14    0.33    0.11
   0   6 -15    0.13    0.09
   0  -6  15   -0.07    0.05
   0  -6 -15    0.06    0.09
   0   6 -16    0.13    0.09
   0  -6 -16    0.34    0.12
   0  -7   0    0.00    0.04
   0  -7  -1   -0.02    0.05
   0  -7   1    0.02    0.04
   0  -7  -2    0.71    0.12
   0  -7   2    0.81    0.13
   0   7  -3    0.44    0.08
   0  -7  -3    0.62    0.12
   0  -7   3    0.48    0.10
   0   7  -4   -0.02    0.03
   0  -7  -4    0.06    0.06
   0  -7   4    0.04    0.05
   0   7  -5    0.00    0.04
   0  -7   5   -0.02    0.04
   0  -7  -5    0.02    0.05
   0   7  -6    0.96    0.13
   0  -7  -6    0.78    0.13
   0  -7   6    0.95    0.13
   0   7  -7    1.20    0.15
   0  -7  -7    1.15    0.16
   0  -7   7    1.18    0.15
   0   7  -8    0.04    0.05
   0  -7   8    0.00    0.04
   0  -7  -8   -0.01    0.06
   0   7  -9    0.32    0.09
   0  -7   9    0.17    0.07
   0  -7  -9    0.33    0.10
   0   7 -10    0.74    0.13
   0  -7 -10    0.54    0.13
   0  -7  10    0.59    0.12
   0   7 -11    0.06    0.07
   0  -7 -11    0.06    0.09
   0  -7  11    0.09    0.06
   0   7 -12    0.04    0.06
   0  -7 -12    0.12    0.09
   0  -7  12    0.09    0.06
   0   7 -13    0.07    0.06
   0  -7  13    0.05    0.06
   0  -7 -13    0.17    0.10
   0   7 -14    0.01    0.07
   0  -7  14   -0.02    0.05
   0  -7 -14    0.07    0.09
   0   7 -15   -0.04    0.06
   0  -7 -15    0.18    0.11
   0  -7  15    0.10    0.08
   0  -8   0    3.02    0.29
   0  -8  -1    0.55    0.12
   0  -8   1    0.52    0.11
   0  -8   2   -0.01    0.05
   0  -8  -2    0.11    0.07
   0  -8  -3    0.27    0.09
   0  -8   3    0.41    0.10
   0   8  -4    2.75    0.20
   0  -8   4    2.90    0.26
   0  -8  -4    2.55    0.27
   0   8  -5    0.43    0.09
   0  -8   5    0.55    0.11
   0  -8  -5    0.43    0.11
   0   8  -6    0.03    0.05
   0  -8   6    0.04    0.05
   0  -8  -6    0.13    0.08
   0   8  -7    0.44    0.10
   0  -8   7    0.39    0.10
   0  -8  -7    0.25    0.10
   0   8  -8    4.35    0.29
   0  -8   8    4.64    0.30
   0  -8  -8    3.50    0.33
   0   8  -9   -0.05    0.05
   0  -8   9    0.04    0.05
   0  -8  -9   -0.03    0.07
   0   8 -10    0.16    0.08
   0  -8 -10    0.04    0.08
   0  -8  10    0.09    0.07
   0   8 -11    0.24    0.09
   0  -8  11    0.17    0.08
   0  -8 -11    0.24    0.11
   0   8 -12    0.05    0.07
   0  -8  12    0.03    0.07
   0  -8 -12    0.04    0.09
   0   8 -13    0.05    0.07
   0  -8  13    0.01    0.06
   0  -8 -13    0.03    0.09
   0   8 -14    0.59    0.14
   0  -8 -14    0.56    0.16
   0  -8  14    0.58    0.13
   0  -9   0    0.00    0.06
   0  -9   1   -0.07    0.05
   0  -9  -1   -0.05    0.05
   0  -9   2   -0.01    0.06
   0  -9  -2   -0.01    0.07
   0  -9   3   -0.02    0.05
   0  -9  -3    0.21    0.10
   0  -9   4    0.01    0.05
   0  -9  -4   -0.05    0.06
   0  -9   5    2.31    0.24
   0  -9  -5    2.06    0.25
   0   9  -6    0.95    0.15
   0  -9   6    1.35    0.18
   0  -9  -6    0.54    0.14
   0   9  -7    0.21    0.09
   0  -9  -7    0.26    0.11
   0  -9   7    0.34    0.10
   0   9  -8    0.10    0.06
   0  -9  -8    0.02    0.09
   0  -9   8   -0.03    0.06
   0   9  -9    1.73    0.21
   0  -9   9    1.76    0.22
   0  -9  -9    1.83    0.25
   0   9 -10    0.60    0.13
   0  -9 -10    0.40    0.14
   0  -9  10    0.67    0.13
   0   9 -11    0.10    0.08
   0  -9  11    0.11    0.07
   0  -9 -11    0.35    0.13
   0   9 -12   -0.05    0.07
   0  -9  12    0.10    0.07
   0  -9 -12    0.09    0.10
   0   9 -13   -0.11    0.05
   0  -9  13   -0.01    0.07
   0  -9 -13   -0.03    0.08
   0 -10   0   -0.02    0.06
   0 -10   1    0.04    0.07
   0 -10  -1   -0.01    0.06
   0 -10  -2    0.16    0.09
   0 -10   2    0.14    0.08
   0 -10  -3    0.12    0.09
   0 -10   3    0.06    0.07
   0 -10   4   -0.01    0.07
   0 -10  -4    0.00    0.08
   0 -10  -5    0.75    0.16
   0 -10   5    0.71    0.15
   0 -10  -6    2.07    0.27
   0 -10   6    2.11    0.24
   0  10  -7    0.27    0.10
   0 -10  -7    0.40    0.14
   0 -10   7    0.29    0.11
   0  10  -8    1.17    0.17
   0 -10  -8    0.99    0.20
   0 -10   8    1.29    0.19
   0  10  -9    0.43    0.12
   0 -10  -9    0.25    0.12
   0 -10   9    0.30    0.10
   0  10 -10    0.00    0.07
   0 -10 -10    0.14    0.11
   0 -10  10    0.05    0.07
   0  10 -11    0.61    0.14
   0 -10 -11    0.48    0.16
   0 -10  11    0.49    0.13
   0 -11   0    0.03    0.07
   0 -11   1    0.15    0.09
   0 -11  -1    0.16    0.10
   0 -11   2    0.18    0.10
   0 -11  -2    0.01    0.08
   0 -11  -3    0.06    0.10
   0 -11   3    0.01    0.08
   0 -11   4    0.18    0.10
   0 -11  -4    0.19    0.10
   0 -11  -5    1.20    0.21
   0 -11   5    1.31    0.21
   0 -11  -6    0.43    0.14
   0 -11   6    0.62    0.14
   0 -11   7    0.05    0.06
   0 -11  -7    0.05    0.10
   0 -11  -8    0.10    0.10
   0 -11   8    0.03    0.07
   0  11  -9    0.16    0.09
   0 -11   9   -0.03    0.06
   0 -11  -9    0.12    0.10
   0 -12   0   -0.02    0.07
   0 -12   1    0.02    0.08
   0 -12  -1   -0.10    0.06
   0 -12   2    0.01    0.08
   0 -12  -2    0.04    0.09
   0 -12  -3    1.02    0.20
   0 -12   3    0.35    0.13
   0 -12  -4    0.49    0.16
   0 -12   4    0.31    0.13
   0 -12  -5    0.18    0.12
   0 -12   5    0.28    0.11
   0 -12  -6    0.66    0.18
   0 -12   6    0.75    0.16
   0 -12  -7    0.05    0.09
   0 -12   7    0.25    0.11
   0 -13   0   -0.05    0.07
   0 -13  -1    0.14    0.10
   0 -13   1    0.07    0.09
   0 -13  -2   -0.07    0.08
   0 -13   2   -0.01    0.10
   0 -13  -3    0.09    0.10
   0 -13   3    0.09    0.10
   1   0 -18   -0.03    0.08
  -1   0  17    0.04    0.06
   1   0 -17    0.04    0.09
   1   0 -16    0.22    0.09
  -1   0  16    0.13    0.07
   1   0 -15    0.04    0.05
   1   0 -15    0.07    0.07
  -1   0  15    0.00    0.05
   1   0 -14    0.26    0.10
  -1   0  14    0.75    0.12
   1   0 -14    0.67    0.11
   1   0 -13    0.07    0.06
   1   0 -13    0.04    0.05
  -1   0  13   -0.03    0.04
  -1   0  12    0.54    0.09
   1   0 -12    0.90    0.13
   1   0 -12    0.57    0.09
   1   0 -11    0.03    0.04
  -1   0  11    0.03    0.03
   1   0 -11    0.08    0.05
  -1   0  10    4.38    0.24
   1   0 -10    4.23    0.25
   1   0 -10    4.49    0.26
   1   0  -9   -0.02    0.04
  -1   0   9   -0.02    0.03
   1   0  -9   -0.02    0.03
   1   0  -8   19.28    0.82
   1   0  -8   18.79    0.84
  -1   0   8   19.02    0.82
   1   0  -7    0.02    0.03
   1   0  -7    0.02    0.03
  -1   0   7    0.00    0.02
   1   0  -6   20.45    0.90
  -1   0   6   21.01    0.87
   1   0  -5    0.04    0.03
  -1   0   5    0.02    0.02
   1   0  -4  193.05    7.85
  -1   0   4  184.95    7.76
   1   0  -4  195.39    7.73
   1   0  -3   -0.01    0.01
  -1   0   3    0.00    0.01
   1   0  -3    0.01    0.01
  -1   0   2   -0.36    0.06
   1   0  -2   -0.23    0.05
  -1   0   2   -0.32    0.05
   1   0  -2   -0.29    0.06
   1   0  -1    0.00    0.01
  -1   0   1    0.00    0.00
  -1   0   0    6.81    0.29
   1   0   0    6.75    0.29
   1   0   0    6.92    0.28
  -1   0  -1   -0.03    0.01
  -1   0  -1   -0.03    0.01
   1   0   1   -0.03    0.01
   1   0   1   -0.04    0.01
  -1   0  -1   -0.04    0.01
   1   0   1   -0.04    0.01
   1   0   2    8.69    0.40
  -1   0  -2    9.33    0.38
  -1   0  -2    9.54    0.40
   1   0   2    9.37    0.40
  -1   0  -2    9.52    0.40
   1   0   2    9.68    0.38
   1   0   3    0.01    0.01
  -1   0  -3   -0.01    0.01
  -1   0  -3   -0.01    0.01
   1   0   4   34.79    1.41
  -1   0  -4   33.72    1.36
  -1   0  -5    0.01    0.02
   1   0   5    0.02    0.02
  -1   0  -6    1.43    0.10
   1   0   6    1.39    0.10
  -1   0  -7    0.01    0.02
   1   0   7    0.03    0.03
   1   0   8   10.62    0.48
  -1   0  -8   10.13    0.47
  -1   0  -9   -0.05    0.03
   1   0   9    0.03    0.03
   1   0  10    0.96    0.11
  -1   0 -10    0.89    0.11
  -1   0 -10    1.01    0.12
  -1   0 -11    0.00    0.03
   1   0  11   -0.02    0.03
  -1   0 -11    0.00    0.04
  -1   0 -12    0.00    0.04
  -1   0 -12    0.01    0.04
   1   0  12    0.07    0.04
   1   0  13    0.01    0.04
  -1   0 -13    0.01    0.04
  -1   0 -13   -0.07    0.04
  -1   0 -14   -0.03    0.04
   1   0  14    0.06    0.05
  -1   0 -14   -0.02    0.04
   1   0  15    0.00    0.04
  -1   0 -15    0.03    0.06
  -1   0 -16    0.04    0.06
   1   0  16    0.05    0.06
   1   0  17   -0.06    0.05
  -1   0 -17    0.03    0.08
   1   1 -18    0.01    0.08
   1  -1 -18    0.01    0.08
  -1   1  17    0.22    0.08
   1   1 -17    0.34    0.11
   1  -1 -17    0.20    0.09
  -1  -1  17    0.31    0.09
   1   1 -16    0.02    0.06
  -1   1  16   -0.04    0.05
   1  -1 -16    0.01    0.05
  -1  -1  16    0.03    0.05
   1  -1 -16    0.02    0.06
   1   1 -15   -0.04    0.06
  -1   1  15    0.03    0.06
  -1  -1  15    0.19    0.07
   1  -1 -15    0.14    0.08
   1  -1 -15    0.10    0.07
  -1   1  14    0.08    0.06
   1   1 -14    0.07    0.08
   1   1 -14    0.08    0.04
  -1  -1  14    0.17    0.07
   1  -1 -14    0.12    0.07
   1  -1 -14    0.16    0.08
  -1   1  13    0.02    0.04
   1   1 -13    0.02    0.04
   1   1 -13   -0.03    0.05
   1  -1 -13    0.06    0.06
  -1  -1  13   -0.03    0.04
   1  -1 -13   -0.01    0.05
  -1   1  12    0.05    0.05
   1   1 -12   -0.08    0.04
   1   1 -12    0.00    0.03
   1  -1 -12    0.05    0.05
  -1  -1  12    0.07    0.05
   1  -1 -12   -0.04    0.04
   1   1 -11    0.10    0.04
  -1   1  11    0.15    0.05
   1   1 -11    0.11    0.06
   1  -1 -11    0.04    0.05
   1  -1 -11    0.07    0.06
  -1  -1  11    0.24    0.06
   1   1 -10    0.00    0.03
  -1   1  10    0.05    0.04
   1   1 -10   -0.01    0.05
   1  -1 -10    0.06    0.05
  -1  -1  10    0.04    0.03
   1  -1 -10   -0.02    0.04
  -1   1   9   14.78    0.66
   1   1  -9   14.41    0.65
   1   1  -9   14.78    0.66
  -1  -1   9   15.08    0.65
   1  -1  -9   14.29    0.69
   1   1  -8   14.94    0.65
  -1   1   8   14.81    0.65
   1   1  -8   15.11    0.66
  -1  -1   8   14.73    0.65
   1  -1  -8   14.48    0.69
  -1   1   7    0.35    0.06
   1   1  -7    0.34    0.07
   1   1  -7    0.40    0.05
  -1  -1   7    0.24    0.05
   1   1  -6   10.74    0.48
  -1   1   6   11.33    0.48
   1   1  -6   10.76    0.48
  -1  -1   6   10.93    0.48
   1   1  -5   22.42    0.87
   1   1  -5   20.98    0.88
  -1   1   5   21.65    0.88
  -1  -1   5   18.28    0.89
  -1  -1   5   21.95    0.88
   1   1  -4   22.25    0.91
  -1   1   4   22.36    0.91
   1   1  -4   22.50    0.89
  -1  -1   4   22.14    0.91
  -1  -1   4   20.24    0.92
   1   1  -3   12.13    0.49
   1   1  -3   12.06    0.49
  -1   1   3   11.47    0.49
   1   1  -3   11.58    0.49
  -1  -1   3   11.53    0.49
   1  -1  -3   11.61    0.49
  -1  -1   3   11.38    0.49
   1   1  -2    1.32    0.06
   1   1  -2    1.31    0.07
   1   1  -2    1.24    0.07
  -1  -1   2    1.33    0.08
   1  -1  -2    1.30    0.07
  -1  -1   2    1.28    0.06
   1  -1  -2    1.27    0.07
   1   1  -1    0.11    0.02
   1   1  -1    0.09    0.02
   1   1  -1    0.09    0.02
  -1   1   1    0.08    0.02
  -1  -1   1    0.10    0.02
   1  -1  -1    0.09    0.02
  -1  -1   1    0.10    0.02
  -1  -1   1    0.13    0.02
  -1   1   0    3.82    0.17
   1   1   0    3.84    0.17
   1   1   0    3.84    0.16
   1   1   0    3.74    0.18
   1  -1   0    3.67    0.17
  -1  -1   0    3.68    0.17
  -1  -1   0    3.84    0.16
  -1  -1   0    3.91    0.18
   1   1   1    7.94    0.35
   1   1   1    7.83    0.33
  -1   1  -1    7.58    0.32
  -1   1  -1    7.91    0.33
   1  -1   1    7.15    0.33
   1  -1   1    7.81    0.32
   1  -1   1    7.55    0.33
  -1  -1  -1    7.89    0.35
  -1  -1  -1    8.03    0.33
   1   1   2    5.80    0.26
  -1   1  -2    5.90    0.26
  -1   1  -2    6.02    0.25
   1  -1   2    6.04    0.25
  -1  -1  -2    5.79    0.26
  -1  -1  -2    5.66    0.28
   1  -1   2    5.70    0.26
  -1   1  -3    7.51    0.32
   1   1   3    7.34    0.32
   1  -1   3    7.26    0.32
  -1  -1  -3    6.80    0.34
  -1   1  -4    1.81    0.11
  -1   1  -4    1.65    0.09
   1   1   4    1.90    0.11
   1  -1   4    1.71    0.10
  -1   1  -5    2.13    0.11
  -1   1  -5    2.52    0.14
   1   1   5    2.46    0.14
  -1   1  -6    0.21    0.05
   1   1   6    0.15    0.04
  -1   1  -6    0.17    0.03
   1  -1   6    0.22    0.04
  -1   1  -7    0.89    0.08
   1   1   7    1.08    0.11
  -1   1  -7    0.90    0.10
   1  -1   7    0.90    0.10
  -1   1  -8    5.21    0.26
   1   1   8    5.42    0.29
  -1   1  -8    5.68    0.29
  -1  -1  -8    5.56    0.28
   1  -1   8    5.60    0.28
   1   1   9    0.58    0.09
  -1   1  -9    0.72    0.08
  -1   1  -9    0.71    0.10
  -1  -1  -9    0.59    0.09
   1  -1   9    0.65    0.09
  -1   1 -10    0.00    0.04
   1   1  10    0.04    0.04
  -1   1 -10    0.08    0.04
  -1  -1 -10    0.11    0.05
   1  -1  10    0.08    0.05
  -1   1 -11    0.10    0.04
   1   1  11    0.20    0.06
  -1   1 -11    0.02    0.05
   1  -1  11    0.12    0.05
  -1  -1 -11    0.07    0.05
   1   1  12    0.25    0.07
  -1   1 -12    0.19    0.08
  -1   1 -12    0.31    0.06
  -1  -1 -12    0.25    0.07
  -1  -1 -12    0.30    0.08
   1  -1  12    0.26    0.07
  -1   1 -13    1.44    0.17
  -1   1 -13    1.42    0.13
   1   1  13    1.45    0.17
  -1  -1 -13    1.57    0.18
  -1  -1 -13    1.51    0.17
   1  -1  13    1.59    0.17
  -1   1 -14    0.09    0.06
   1   1  14   -0.06    0.04
   1  -1  14   -0.02    0.04
  -1  -1 -14    0.01    0.05
  -1  -1 -14   -0.02    0.05
  -1   1 -15   -0.02    0.05
   1   1  15    0.00    0.05
  -1  -1 -15    0.07    0.06
   1  -1  15    0.06    0.06
  -1  -1 -15    0.02    0.06
   1   1  16    0.18    0.09
  -1   1 -16    0.09    0.08
  -1  -1 -16    0.06    0.08
   1  -1  16    0.11    0.07
  -1   1 -17    0.02    0.07
   1   1  17   -0.06    0.06
   1  -1  17   -0.02    0.06
  -1  -1 -17   -0.04    0.07
  -1   2  17    0.08    0.07
   1   2 -17    0.00    0.08
   1  -2 -17    0.08    0.08
  -1  -2  17    0.06    0.06
   1  -2 -17    0.17    0.08
  -1   2  16    0.23    0.09
   1   2 -16    0.38    0.12
  -1  -2  16    0.22    0.08
   1  -2 -16    0.00    0.06
   1  -2 -16    0.06    0.07
  -1   2  15    0.18    0.08
   1   2 -15    0.28    0.10
   1  -2 -15    0.31    0.10
  -1  -2  15    0.21    0.08
   1  -2 -15    0.13    0.07
   1   2 -14    0.74    0.14
  -1   2  14    0.99    0.15
   1  -2 -14    0.67    0.13
   1  -2 -14    0.71    0.13
  -1  -2  14    0.79    0.12
   1   2 -13    0.22    0.08
  -1   2  13    0.23    0.08
   1   2 -13    0.27    0.05
   1  -2 -13    0.14    0.08
  -1  -2  13    0.32    0.08
   1  -2 -13    0.19    0.07
   1   2 -12    3.28    0.28
   1   2 -12    3.33    0.17
  -1   2  12    3.49    0.23
   1  -2 -12    3.30    0.25
  -1  -2  12    3.17    0.22
   1   2 -11    0.22    0.07
   1   2 -11    0.26    0.04
  -1   2  11    0.34    0.08
   1  -2 -11    0.18    0.08
  -1  -2  11    0.11    0.05
  -1   2  10    0.49    0.09
   1   2 -10    0.40    0.05
   1   2 -10    0.28    0.08
  -1  -2  10    0.30    0.06
   1   2  -9    0.18    0.03
   1   2  -9    0.04    0.06
  -1   2   9    0.20    0.06
  -1  -2   9    0.13    0.04
   1   2  -8   13.85    0.66
   1   2  -8   14.91    0.63
  -1   2   8   14.95    0.66
  -1  -2   8   14.95    0.65
   1   2  -7    0.33    0.04
  -1   2   7    0.30    0.06
   1   2  -7    0.26    0.06
  -1  -2   7    0.38    0.06
   1   2  -6    1.04    0.11
   1   2  -6    1.23    0.07
  -1   2   6    1.18    0.11
  -1  -2   6    1.01    0.07
  -1  -2   6    1.08    0.08
   1   2  -5    1.05    0.10
  -1   2   5    1.05    0.10
   1   2  -5    0.91    0.05
  -1  -2   5    1.02    0.08
  -1  -2   5    0.82    0.06
   1   2  -4    2.58    0.15
   1   2  -4    2.76    0.13
  -1   2   4    2.83    0.15
  -1  -2   4    2.70    0.13
  -1  -2   4    2.54    0.14
   1   2  -3    0.18    0.03
   1   2  -3    0.23    0.04
  -1  -2   3    0.21    0.04
   1  -2  -3    0.15    0.03
  -1  -2   3    0.24    0.03
  -1   2   2   16.42    0.67
   1   2  -2   15.33    0.67
   1   2  -2   15.62    0.65
  -1  -2   2   16.35    0.67
  -1  -2   2   15.57    0.67
   1  -2  -2   14.91    0.67
   1   2  -1   11.80    0.54
  -1   2   1   11.73    0.53
   1   2  -1   12.17    0.53
   1   2  -1   12.61    0.51
  -1  -2   1   12.74    0.54
  -1  -2   1   12.63    0.51
   1  -2  -1   12.03    0.53
  -1  -2   1   12.78    0.53
   1   2   0    0.91    0.08
  -1   2   0    0.93    0.07
   1   2   0    0.83    0.05
   1   2   0    0.98    0.09
  -1  -2   0    0.88    0.06
  -1  -2   0    0.90    0.08
   1  -2   0    0.72    0.07
  -1  -2   0    0.93    0.07
   1   2   1   33.44    1.49
  -1   2  -1   35.90    1.39
  -1  -2  -1   35.48    1.45
   1  -2   1   35.49    1.45
  -1   2  -2    8.35    0.35
   1   2   2    7.86    0.37
   1  -2   2    7.90    0.36
  -1  -2  -2    8.14    0.36
   1   2   3    0.62    0.07
  -1   2  -3    0.55    0.06
   1  -2   3    0.49    0.06
  -1   2  -4   31.27    1.24
   1   2   4   30.30    1.28
   1  -2   4   29.92    1.27
  -1   2  -5    2.60    0.16
   1   2   5    2.55    0.16
   1  -2   5    2.52    0.15
   1   2   6    7.94    0.38
  -1   2  -6    8.13    0.38
   1  -2   6    7.87    0.37
  -1   2  -7    0.08    0.01
  -1   2  -7    0.06    0.04
   1   2   7    0.13    0.04
  -1   2  -7    0.07    0.02
   1  -2   7    0.06    0.03
  -1   2  -8    0.67    0.06
  -1   2  -8    0.67    0.04
  -1   2  -8    0.70    0.10
   1   2   8    0.80    0.10
   1  -2   8    0.70    0.08
   1   2   9    0.01    0.03
  -1   2  -9   -0.02    0.04
  -1   2  -9    0.06    0.03
  -1   2  -9    0.06    0.02
   1  -2   9    0.06    0.04
  -1   2 -10    1.23    0.09
  -1   2 -10    1.40    0.08
  -1   2 -10    1.11    0.14
   1   2  10    1.18    0.14
   1  -2  10    1.58    0.15
  -1   2 -11    0.03    0.02
  -1   2 -11   -0.02    0.04
   1   2  11   -0.01    0.04
   1  -2  11   -0.04    0.03
  -1  -2 -11    0.03    0.05
   1   2  12    2.30    0.22
  -1   2 -12    2.30    0.12
  -1   2 -12    2.03    0.21
   1  -2  12    2.03    0.19
  -1  -2 -12    2.09    0.20
   1   2  13    0.01    0.05
  -1   2 -13    0.07    0.06
  -1  -2 -13    0.04    0.05
   1  -2  13    0.06    0.05
  -1   2 -14    0.04    0.06
   1   2  14   -0.06    0.04
  -1  -2 -14    0.02    0.06
  -1  -2 -14   -0.07    0.05
   1  -2  14   -0.04    0.04
  -1   2 -15   -0.02    0.05
   1   2  15   -0.03    0.05
  -1  -2 -15    0.01    0.05
  -1  -2 -15    0.01    0.07
   1  -2  15    0.01    0.05
  -1   2 -16    0.12    0.08
   1   2  16    0.01    0.06
   1  -2  16   -0.01    0.05
  -1  -2 -16    0.15    0.08
  -1  -2 -16    0.03    0.07
   1   2  17   -0.06    0.06
  -1   2 -17    0.01    0.06
  -1  -2 -17    0.04    0.07
   1  -2  17   -0.03    0.06
  -1   3  17   -0.03    0.06
   1   3 -17   -0.02    0.06
   1  -3 -17    0.08    0.07
   1  -3 -17    0.00    0.07
  -1  -3  17   -0.01    0.05
  -1   3  16    0.01    0.07
   1   3 -16    0.01    0.06
   1  -3 -16   -0.07    0.06
  -1  -3  16    0.03    0.06
   1  -3 -16    0.00    0.06
   1   3 -15    0.04    0.06
  -1   3  15   -0.09    0.06
   1  -3 -15    0.00    0.06
   1  -3 -15    0.02    0.06
  -1  -3  15    0.08    0.05
   1   3 -14    0.14    0.07
  -1   3  14    0.05    0.07
   1  -3 -14    0.09    0.07
   1  -3 -14    0.16    0.08
  -1  -3  14    0.23    0.08
   1   3 -13    0.39    0.11
  -1   3  13    0.22    0.08
   1  -3 -13    0.26    0.09
  -1  -3  13    0.24    0.08
   1   3 -12    4.84    0.32
   1   3 -12    5.28    0.24
  -1   3  12    5.28    0.32
  -1  -3  12    5.28    0.30
   1   3 -11    0.03    0.05
   1   3 -11    0.03    0.02
  -1  -3  11    0.03    0.04
   1   3 -10    0.05    0.05
  -1   3  10    0.07    0.05
   1   3 -10    0.02    0.02
  -1  -3  10   -0.01    0.03
   1   3  -9    6.51    0.35
  -1   3   9    6.73    0.34
   1   3  -9    6.19    0.28
  -1  -3   9    5.91    0.32
   1   3  -8    1.69    0.17
  -1   3   8    1.91    0.17
   1   3  -8    1.73    0.10
  -1  -3   8    1.94    0.13
   1   3  -7    4.56    0.25
  -1   3   7    4.66    0.25
   1   3  -7    4.44    0.20
  -1  -3   7    4.29    0.23
  -1  -3   7    3.95    0.20
   1   3  -6    0.03    0.02
   1   3  -6    0.00    0.03
  -1   3   6    0.04    0.03
   1  -3  -6    0.05    0.03
  -1  -3   6    0.02    0.01
  -1  -3   6    0.04    0.02
   1   3  -5    4.05    0.20
   1   3  -5    4.17    0.23
  -1  -3   5    4.34    0.19
   1  -3  -5    4.52    0.23
  -1  -3   5    4.16    0.22
   1   3  -4    0.55    0.06
   1   3  -4    0.46    0.07
   1  -3  -4    0.55    0.07
  -1  -3   4    0.41    0.06
  -1  -3   4    0.60    0.04
   1   3  -3    4.76    0.24
   1   3  -3    4.69    0.24
  -1  -3   3    5.26    0.23
   1  -3  -3    4.73    0.25
  -1  -3   3    4.68    0.24
   1   3  -2    0.49    0.06
   1   3  -2    0.40    0.06
   1  -3  -2    0.41    0.06
  -1  -3   2    0.42    0.06
   1   3  -1   24.36    0.97
   1   3  -1   22.94    1.04
   1  -3  -1   24.22    1.02
  -1  -3   1   24.14    1.02
   1   3   0   -0.02    0.02
   1  -3   0   -0.01    0.02
  -1  -3   0    0.01    0.02
   1  -3   1   28.30    1.17
  -1  -3  -1   27.42    1.17
  -1   3  -2    0.40    0.06
  -1  -3  -2    0.48    0.07
   1  -3   2    0.26    0.05
   1  -3   2    0.52    0.07
  -1   3  -3   11.01    0.48
   1  -3   3   11.05    0.48
  -1  -3  -3   10.50    0.50
   1  -3   3   11.42    0.50
  -1   3  -4    2.36    0.13
   1   3   4    2.28    0.14
   1  -3   4    1.54    0.09
  -1  -3  -4    2.23    0.14
   1  -3   4    2.00    0.13
   1   3   5   10.46    0.52
  -1   3  -5   11.79    0.50
   1  -3   5   11.30    0.51
   1   3   6    1.38    0.14
  -1   3  -6    1.82    0.16
   1  -3   6    1.64    0.12
  -1   3  -7    0.80    0.11
   1   3   7    0.93    0.12
   1  -3   7    0.96    0.10
   1   3   8    6.33    0.35
  -1   3  -8    6.57    0.35
   1  -3   8    6.72    0.33
  -1   3  -9    0.11    0.06
   1   3   9    0.10    0.05
   1  -3   9    0.06    0.04
  -1   3 -10    1.63    0.18
   1   3  10    1.76    0.18
   1  -3  10    1.81    0.17
  -1   3 -11    0.00    0.04
   1   3  11    0.06    0.06
   1  -3  11    0.00    0.04
  -1   3 -12    0.31    0.09
   1   3  12    0.25    0.09
   1  -3  12    0.44    0.09
  -1   3 -13    0.14    0.07
   1   3  13    0.21    0.09
   1  -3  13    0.26    0.08
  -1  -3 -13    0.22    0.08
   1   3  14   -0.03    0.06
  -1   3 -14   -0.01    0.06
   1  -3  14   -0.02    0.04
  -1  -3 -14    0.09    0.06
  -1   3 -15   -0.04    0.06
   1   3  15    0.10    0.08
   1  -3  15    0.01    0.05
  -1  -3 -15   -0.03    0.06
  -1  -3 -15    0.00    0.06
  -1   3 -16    0.06    0.07
   1   3  16    0.09    0.08
  -1  -3 -16    0.06    0.08
  -1  -3 -16    0.05    0.07
   1  -3  16    0.09    0.07
   1   3  17    0.09    0.08
  -1   3 -17   -0.07    0.07
  -1  -3 -17    0.01    0.07
  -1  -3 -17    0.03    0.08
   1  -3  17   -0.01    0.06
   1   4 -17    0.13    0.10
  -1   4  17    0.35    0.13
  -1  -4  17    0.19    0.08
   1  -4 -17    0.16    0.09
   1  -4 -17    0.24    0.10
  -1   4  16   -0.04    0.07
   1   4 -16    0.11    0.09
   1  -4 -16    0.03    0.07
  -1  -4  16    0.09    0.06
   1  -4 -16    0.02    0.07
  -1   4  15    0.30    0.11
   1   4 -15    0.23    0.10
  -1  -4  15    0.19    0.07
   1  -4 -15    0.16    0.08
   1   4 -14    0.61    0.13
  -1   4  14    0.63    0.13
   1  -4 -14    0.65    0.14
  -1  -4  14    0.68    0.12
   1   4 -13    0.33    0.10
  -1   4  13    0.31    0.09
  -1  -4  13    0.26    0.08
   1   4 -12    2.01    0.22
  -1   4  12    1.72    0.20
  -1  -4  12    1.47    0.16
   1   4 -11    0.02    0.02
  -1   4  11    0.07    0.06
   1   4 -11   -0.01    0.05
  -1  -4  11    0.03    0.04
   1   4 -10    0.93    0.14
  -1   4  10    1.00    0.14
   1   4 -10    1.06    0.07
  -1  -4  10    1.21    0.13
   1  -4 -10    1.00    0.13
   1   4  -9    0.01    0.02
   1   4  -9   -0.03    0.04
  -1  -4   9    0.00    0.03
   1  -4  -9    0.04    0.05
   1   4  -8   -0.03    0.02
   1   4  -8    0.03    0.04
   1  -4  -8    0.01    0.03
  -1  -4   8    0.01    0.02
  -1  -4   8    0.02    0.03
   1   4  -7    0.19    0.04
   1   4  -7    0.09    0.05
  -1  -4   7    0.18    0.05
   1  -4  -7    0.13    0.05
  -1  -4   7    0.24    0.03
   1   4  -6    1.67    0.16
   1   4  -6    1.82    0.12
  -1  -4   6    1.91    0.16
   1  -4  -6    1.67    0.16
  -1  -4   6    1.74    0.09
   1   4  -5    2.20    0.14
   1   4  -5    2.35    0.16
  -1  -4   5    2.48    0.16
   1  -4  -5    2.14    0.16
   1   4  -4    2.77    0.17
   1   4  -4    2.61    0.16
  -1  -4   4    2.17    0.16
   1  -4  -4    2.89    0.18
   1   4  -3    6.63    0.33
   1   4  -3    6.66    0.32
   1  -4  -3    6.57    0.34
  -1  -4   3    6.54    0.33
   1   4  -2    2.34    0.14
   1   4  -2    2.20    0.15
  -1  -4   2    2.08    0.15
   1  -4  -2    2.20    0.16
   1   4  -1    2.26    0.13
   1  -4  -1    1.99    0.15
  -1  -4   1    1.90    0.14
   1  -4   0    1.18    0.12
  -1  -4   0    1.01    0.11
  -1  -4  -1    3.18    0.20
   1  -4   1    3.53    0.20
  -1   4  -2    2.74    0.16
  -1  -4  -2    2.62    0.17
   1  -4   2    2.72    0.17
  -1   4  -3    0.00    0.02
  -1  -4  -3    0.08    0.04
   1  -4   3    0.06    0.03
  -1   4  -4    0.84    0.10
   1  -4   4    0.97    0.10
  -1  -4  -4    0.97    0.11
   1  -4   4    1.03    0.08
  -1   4  -5    0.01    0.03
  -1  -4  -5    0.01    0.04
   1  -4   5    0.00    0.01
   1  -4   5   -0.02    0.03
  -1   4  -6    1.11    0.13
   1  -4   6    0.92    0.11
   1  -4   6    1.01    0.05
  -1  -4  -6    0.85    0.11
   1   4   7    0.02    0.04
  -1   4  -7    0.06    0.05
   1  -4   7    0.08    0.04
   1   4   8    1.83    0.19
  -1   4  -8    2.11    0.19
   1  -4   8    2.01    0.18
  -1   4  -9    2.91    0.21
   1   4   9    2.82    0.25
   1  -4   9    2.68    0.19
  -1   4 -10    1.41    0.18
   1   4  10    2.45    0.23
   1  -4  10    1.87    0.18
   1   4  11   -0.01    0.05
  -1   4 -11    0.02    0.05
   1  -4  11   -0.03    0.04
  -1   4 -12    0.08    0.07
   1   4  12    0.00    0.05
   1  -4  12    0.00    0.04
   1   4  13    0.73    0.15
  -1   4 -13    0.80    0.15
   1  -4  13    0.77    0.13
   1   4  14    0.13    0.07
  -1   4 -14   -0.04    0.06
  -1  -4 -14   -0.06    0.05
   1  -4  14    0.04    0.05
  -1   4 -15    0.01    0.07
   1   4  15    0.08    0.08
  -1  -4 -15    0.15    0.08
   1  -4  15   -0.03    0.05
   1   4  16    0.10    0.08
  -1   4 -16    0.19    0.09
   1  -4  16    0.29    0.09
  -1  -4 -16    0.16    0.09
  -1  -4 -16    0.23    0.09
   1   4  17   -0.07    0.07
  -1   4 -17    0.02    0.09
  -1  -4 -17    0.02    0.07
  -1  -4 -17    0.00    0.07
   1  -4  17   -0.07    0.05
   1   5 -16    0.06    0.09
   1  -5 -16   -0.03    0.08
   1  -5 -16   -0.04    0.06
  -1  -5  16    0.02    0.06
   1   5 -15    0.28    0.11
  -1  -5  15    0.26    0.08
   1  -5 -15    0.06    0.09
   1  -5 -15    0.04    0.07
   1   5 -14    0.04    0.06
  -1  -5  14    0.00    0.05
   1  -5 -14   -0.02    0.05
   1   5 -13    0.03    0.06
  -1  -5  13   -0.05    0.04
   1  -5 -13   -0.07    0.04
   1   5 -12    0.22    0.09
  -1  -5  12    0.21    0.07
   1  -5 -12    0.18    0.07
   1   5 -11    0.06    0.06
   1  -5 -11    0.08    0.06
  -1  -5  11    0.00    0.04
   1   5 -10    0.18    0.08
  -1  -5  10    0.20    0.06
   1  -5 -10    0.20    0.07
   1   5  -9   -0.03    0.03
   1  -5  -9    0.03    0.05
  -1  -5   9   -0.01    0.02
  -1  -5   9    0.00    0.03
   1   5  -8    1.57    0.17
   1   5  -8    1.73    0.12
   1  -5  -8    2.25    0.21
  -1  -5   8    2.03    0.18
   1   5  -7    4.63    0.26
   1   5  -7    5.20    0.29
   1  -5  -7    5.37    0.31
  -1  -5   7    5.43    0.29
   1   5  -6    0.16    0.06
   1   5  -6    0.08    0.04
   1  -5  -6    0.10    0.05
  -1  -5   6    0.12    0.05
   1   5  -5    2.19    0.16
   1   5  -5    2.18    0.16
   1  -5  -5    2.44    0.18
  -1  -5   5    2.42    0.17
   1   5  -4   13.77    0.60
   1   5  -4   13.07    0.63
  -1  -5   4   13.69    0.63
   1  -5  -4   13.51    0.64
   1   5  -3    5.97    0.30
   1  -5  -3    5.99    0.33
  -1  -5   3    5.85    0.32
   1   5  -2    1.62    0.12
   1  -5  -2    1.50    0.15
  -1  -5   2    1.81    0.17
   1  -5  -1   13.88    0.66
  -1  -5   1   14.47    0.66
   1  -5   0    7.53    0.39
  -1  -5   0    7.46    0.39
   1  -5   1    1.03    0.12
  -1  -5  -1    1.37    0.15
  -1   5  -2    4.32    0.23
   1  -5   2    4.26    0.25
  -1  -5  -2    4.40    0.26
  -1   5  -3    7.60    0.37
   1  -5   3    7.87    0.40
  -1  -5  -3    8.13    0.41
  -1   5  -4   12.86    0.57
   1  -5   4   12.27    0.59
  -1  -5  -4   12.42    0.60
  -1   5  -5    3.10    0.19
   1  -5   5    2.80    0.19
  -1  -5  -5    3.18    0.21
  -1   5  -6    0.05    0.04
   1  -5   6   -0.01    0.03
   1  -5   6    0.05    0.02
  -1  -5  -6    0.02    0.04
  -1   5  -7    1.62    0.17
  -1  -5  -7    2.17    0.20
   1  -5   7    2.19    0.16
   1  -5   7    1.92    0.09
  -1   5  -8    0.12    0.06
  -1  -5  -8    0.19    0.07
   1  -5   8    0.24    0.06
  -1   5  -9    0.08    0.05
  -1  -5  -9    0.02    0.05
   1  -5   9    0.02    0.04
  -1   5 -10    0.20    0.07
  -1  -5 -10    0.36    0.09
   1  -5  10    0.15    0.06
  -1   5 -11    0.58    0.12
   1   5  11    0.38    0.11
   1  -5  11    0.55    0.10
  -1  -5 -11    0.71    0.13
  -1   5 -12    0.01    0.06
   1   5  12   -0.02    0.06
  -1  -5 -12   -0.01    0.06
   1  -5  12    0.04    0.04
   1   5  13    1.19    0.19
  -1   5 -13    1.08    0.17
   1  -5  13    1.32    0.17
   1   5  14   -0.07    0.06
  -1   5 -14   -0.08    0.06
   1  -5  14    0.03    0.06
  -1   5 -15    0.20    0.10
   1   5  15    0.17    0.10
  -1  -5 -15    0.20    0.10
   1  -5  15    0.41    0.11
   1   5  16    0.05    0.09
  -1   5 -16   -0.02    0.07
   1  -5  16    0.09    0.07
  -1  -5 -16    0.07    0.08
  -1  -5 -16    0.04    0.08
   1   6 -16    0.04    0.07
   1  -6 -16    0.05    0.08
   1  -6 -16    0.05    0.08
  -1  -6  16   -0.08    0.04
   1   6 -15    0.02    0.07
  -1  -6  15    0.00    0.06
   1  -6 -15    0.06    0.08
   1  -6 -15    0.11    0.09
   1   6 -14    0.12    0.08
  -1  -6  14    0.26    0.09
   1  -6 -14    0.43    0.12
   1   6 -13    0.16    0.09
   1  -6 -13    0.10    0.08
  -1  -6  13    0.12    0.07
   1   6 -12    0.07    0.07
   1  -6 -12    0.02    0.07
  -1  -6  12    0.19    0.08
   1   6 -11    0.46    0.11
   1  -6 -11    0.72    0.14
  -1  -6  11    0.57    0.10
   1   6 -10    0.38    0.10
  -1  -6  10    0.40    0.08
   1  -6 -10    0.31    0.10
   1   6  -9   -0.03    0.03
   1  -6  -9   -0.05    0.05
  -1  -6   9   -0.02    0.04
   1   6  -8    0.00    0.04
  -1  -6   8   -0.01    0.04
   1  -6  -8   -0.03    0.05
   1   6  -7    0.01    0.04
   1  -6  -7   -0.06    0.04
  -1  -6   7    0.03    0.04
   1   6  -6    0.08    0.05
  -1  -6   6    0.00    0.04
   1  -6  -6   -0.01    0.04
   1   6  -5    7.80    0.39
  -1  -6   5    7.09    0.40
   1  -6  -5    8.02    0.42
   1   6  -4    0.23    0.06
   1  -6  -4    0.22    0.07
  -1  -6   4    0.14    0.06
   1   6  -3   12.51    0.57
  -1  -6   3   12.85    0.62
   1  -6  -3   12.80    0.62
   1   6  -2    0.50    0.08
   1  -6  -2    0.50    0.10
  -1  -6   2    0.41    0.09
  -1  -6   1   13.58    0.64
   1  -6  -1   12.85    0.64
   1  -6   0    6.88    0.37
  -1  -6   0    6.26    0.37
  -1  -6  -1    2.94    0.21
   1  -6   1    3.03    0.21
   1  -6   2    0.83    0.12
  -1  -6  -2    0.77    0.12
  -1   6  -3    1.33    0.14
  -1  -6  -3    1.32    0.16
   1  -6   3    1.30    0.15
  -1   6  -4    0.99    0.12
  -1  -6  -4    0.84    0.13
   1  -6   4    0.87    0.12
  -1   6  -5    0.08    0.05
   1  -6   5    0.07    0.04
  -1  -6  -5    0.11    0.06
  -1   6  -6    3.46    0.23
   1  -6   6    3.71    0.24
  -1  -6  -6    4.01    0.26
  -1   6  -7    3.15    0.24
   1  -6   7    3.76    0.25
  -1  -6  -7    3.46    0.26
   1  -6   7    4.46    0.19
  -1   6  -8    0.11    0.06
  -1  -6  -8    0.09    0.06
   1  -6   8    0.10    0.06
   1  -6   8    0.10    0.02
  -1   6  -9    0.70    0.12
   1  -6   9    0.53    0.10
  -1  -6  -9    0.65    0.13
  -1   6 -10    0.60    0.12
   1  -6  10    0.59    0.10
  -1  -6 -10    0.45    0.11
  -1   6 -11    0.15    0.08
  -1  -6 -11    0.14    0.09
   1  -6  11    0.10    0.06
  -1   6 -12    0.06    0.06
  -1  -6 -12    0.06    0.07
   1  -6  12    0.05    0.05
  -1   6 -13    0.03    0.06
  -1  -6 -13    0.22    0.10
   1  -6  13    0.16    0.07
  -1   6 -14    0.12    0.08
   1  -6  14    0.08    0.07
  -1  -6 -14    0.10    0.09
  -1   6 -15    0.03    0.08
   1  -6  15    0.08    0.07
  -1  -6 -15    0.00    0.08
   1   7 -15   -0.02    0.07
  -1  -7  15    0.02    0.06
   1  -7 -15    0.13    0.10
   1   7 -14    0.09    0.08
  -1  -7  14    0.11    0.07
   1  -7 -14    0.05    0.08
   1   7 -13    0.00    0.06
   1  -7 -13   -0.07    0.06
  -1  -7  13   -0.02    0.05
   1   7 -12    0.12    0.07
  -1  -7  12    0.11    0.07
   1  -7 -12    0.12    0.08
   1   7 -11    0.14    0.07
   1  -7 -11    0.10    0.09
  -1  -7  11    0.10    0.06
   1   7 -10    0.29    0.09
  -1  -7  10    0.19    0.07
   1  -7 -10    0.09    0.07
   1   7  -9    0.21    0.08
  -1  -7   9    0.39    0.09
   1  -7  -9    0.12    0.08
   1   7  -8    0.19    0.07
  -1  -7   8    0.32    0.09
   1  -7  -8    0.28    0.10
   1   7  -7    0.05    0.05
  -1  -7   7    0.10    0.06
   1  -7  -7    0.00    0.05
   1   7  -6    0.97    0.14
   1  -7  -6    1.49    0.18
  -1  -7   6    1.50    0.17
   1   7  -5   -0.01    0.03
  -1  -7   5   -0.02    0.04
   1  -7  -5    0.08    0.06
   1   7  -4    0.69    0.10
   1  -7  -4    0.39    0.10
  -1  -7   4    0.86    0.13
   1   7  -3    1.55    0.16
   1  -7  -3    1.01    0.15
  -1  -7   3    1.25    0.16
  -1  -7   2    0.73    0.12
   1  -7  -2    0.56    0.11
  -1  -7   1    1.87    0.20
   1  -7  -1    2.14    0.22
  -1  -7   0    0.69    0.12
   1  -7   0    0.82    0.14
  -1  -7  -1    1.53    0.18
   1  -7   1    1.37    0.17
  -1  -7  -2   -0.05    0.05
   1  -7   2   -0.02    0.04
  -1  -7  -3    0.02    0.06
   1  -7   3    0.02    0.04
  -1   7  -4    1.21    0.14
  -1  -7  -4    0.92    0.15
   1  -7   4    1.09    0.15
  -1   7  -5    0.32    0.08
  -1  -7  -5    0.23    0.08
   1  -7   5    0.29    0.08
  -1   7  -6   -0.02    0.04
  -1  -7  -6    0.02    0.05
   1  -7   6   -0.02    0.03
  -1   7  -7    0.03    0.05
   1  -7   7    0.13    0.06
  -1  -7  -7    0.09    0.07
  -1   7  -8    0.01    0.04
   1  -7   8   -0.02    0.03
  -1  -7  -8   -0.04    0.05
  -1   7  -9   -0.03    0.05
  -1  -7  -9   -0.05    0.05
   1  -7   9   -0.01    0.05
  -1   7 -10    0.03    0.06
   1  -7  10   -0.06    0.04
  -1  -7 -10   -0.01    0.06
  -1   7 -11    0.56    0.13
   1  -7  11    0.39    0.10
  -1  -7 -11    0.56    0.14
  -1   7 -12    0.84    0.16
  -1  -7 -12    0.95    0.17
   1  -7  12    1.20    0.16
  -1   7 -13    0.32    0.11
   1  -7  13    0.55    0.12
  -1  -7 -13    0.19    0.11
  -1   7 -14    0.49    0.13
   1  -7  14    0.32    0.10
  -1  -7 -14    0.43    0.13
  -1   7 -15    0.86    0.18
  -1  -7 -15    0.80    0.17
   1  -7  15    0.80    0.15
   1   8 -14    0.00    0.07
  -1  -8  14    0.07    0.07
   1  -8 -14    0.00    0.09
   1   8 -13    0.13    0.09
  -1  -8  13    0.09    0.07
   1  -8 -13    0.07    0.09
   1   8 -12   -0.06    0.05
  -1  -8  12    0.04    0.06
   1  -8 -12    0.01    0.07
   1   8 -11    0.02    0.07
   1  -8 -11   -0.02    0.06
  -1  -8  11    0.11    0.07
   1   8 -10    0.04    0.06
  -1  -8  10    0.02    0.06
   1  -8 -10    0.04    0.08
   1   8  -9    2.15    0.23
   1  -8  -9    1.86    0.23
  -1  -8   9    2.13    0.22
   1   8  -8    3.35    0.25
  -1  -8   8    3.52    0.30
   1  -8  -8    3.09    0.31
   1   8  -7    0.18    0.08
  -1  -8   7    0.38    0.09
   1  -8  -7    0.22    0.09
   1   8  -6    0.14    0.06
   1  -8  -6    0.16    0.08
  -1  -8   6    0.19    0.08
   1   8  -5    0.50    0.09
   1  -8  -5    0.33    0.10
  -1  -8   5    0.39    0.10
   1   8  -4    0.17    0.06
  -1  -8   4    0.14    0.07
   1  -8  -4    0.22    0.08
   1  -8  -3    0.07    0.07
  -1  -8   3   -0.01    0.05
  -1  -8   2    0.03    0.06
   1  -8  -2    0.05    0.06
   1  -8  -1    0.05    0.06
  -1  -8   1    0.00    0.05
  -1  -8   0    0.08    0.06
   1  -8   0    0.00    0.06
  -1  -8  -1    0.20    0.08
   1  -8   1    0.24    0.08
  -1  -8  -2   -0.04    0.04
   1  -8   2    0.09    0.07
   1  -8   3    0.42    0.10
  -1  -8  -3    0.28    0.09
   1  -8   4    2.44    0.24
  -1  -8  -4    2.32    0.24
  -1   8  -5    5.21    0.31
  -1  -8  -5    5.18    0.35
   1  -8   5    5.33    0.33
  -1   8  -6    0.51    0.10
   1  -8   6    0.39    0.10
  -1  -8  -6    0.43    0.11
  -1   8  -7    2.48    0.24
   1  -8   7    2.49    0.25
  -1  -8  -7    2.99    0.29
  -1   8  -8    0.27    0.09
  -1  -8  -8    0.19    0.09
   1  -8   8    0.09    0.06
  -1   8  -9    0.26    0.09
  -1  -8  -9    0.12    0.08
   1  -8   9    0.10    0.06
  -1   8 -10    1.35    0.19
   1  -8  10    1.59    0.20
  -1  -8 -10    1.22    0.20
  -1   8 -11    0.45    0.12
   1  -8  11    0.64    0.13
  -1  -8 -11    0.55    0.15
  -1   8 -12    0.36    0.11
  -1  -8 -12    0.31    0.12
   1  -8  12    0.34    0.10
  -1   8 -13    0.02    0.08
   1  -8  13   -0.05    0.05
  -1  -8 -13    0.16    0.11
  -1   8 -14    0.68    0.16
  -1  -8 -14    0.42    0.14
   1  -8  14    0.99    0.17
   1   9 -13    0.10    0.08
   1  -9 -13    0.22    0.12
  -1  -9  13    0.17    0.09
   1   9 -12    0.45    0.12
  -1  -9  12    0.34    0.11
   1  -9 -12    0.45    0.15
   1   9 -11    0.04    0.06
   1  -9 -11   -0.10    0.07
  -1  -9  11   -0.01    0.06
   1   9 -10    0.58    0.13
   1  -9 -10    0.99    0.19
  -1  -9  10    0.44    0.11
   1   9  -9    1.61    0.21
   1  -9  -9    2.02    0.25
  -1  -9   9    1.44    0.19
   1   9  -8   -0.01    0.05
  -1  -9   8    0.06    0.06
   1  -9  -8    0.01    0.08
   1   9  -7    1.04    0.15
  -1  -9   7    0.92    0.16
   1  -9  -7    1.07    0.18
   1   9  -6    1.16    0.16
  -1  -9   6    1.22    0.18
   1  -9  -6    1.02    0.18
   1   9  -5    0.04    0.05
  -1  -9   5    0.09    0.07
   1  -9  -5    0.02    0.07
  -1  -9   4    0.02    0.06
   1  -9  -4    0.04    0.08
  -1  -9   3    0.09    0.08
   1  -9  -3   -0.01    0.07
   1  -9  -2    0.26    0.09
  -1  -9   2    0.32    0.11
  -1  -9   1    0.71    0.15
   1  -9  -1    0.79    0.16
  -1  -9   0    0.08    0.07
   1  -9   0    0.08    0.07
   1  -9   1    0.15    0.08
  -1  -9  -1    0.05    0.07
   1  -9   2    0.23    0.10
  -1  -9  -2   -0.01    0.07
  -1  -9  -3    1.90    0.23
   1  -9   3    1.94    0.23
   1  -9   4    0.73    0.13
  -1  -9  -4    0.54    0.13
  -1  -9  -5    4.58    0.34
   1  -9   5    4.48    0.31
  -1   9  -6    0.62    0.12
   1  -9   6    0.73    0.14
  -1  -9  -6    0.40    0.12
  -1   9  -7    0.07    0.06
  -1  -9  -7   -0.05    0.07
   1  -9   7    0.12    0.07
  -1   9  -8    0.34    0.10
   1  -9   8    0.65    0.13
  -1  -9  -8    0.58    0.14
  -1   9  -9    2.11    0.24
  -1  -9  -9    1.64    0.24
   1  -9   9    2.64    0.26
  -1   9 -10    0.04    0.06
  -1  -9 -10    0.07    0.08
   1  -9  10   -0.01    0.05
  -1   9 -11    0.07    0.07
  -1  -9 -11    0.09    0.08
   1  -9  11    0.12    0.09
  -1   9 -12   -0.01    0.06
  -1  -9 -12   -0.04    0.08
   1  -9  12    0.00    0.06
  -1   9 -13    0.05    0.08
  -1  -9 -13    0.16    0.12
   1  -9  13    0.12    0.08
   1  10 -11    0.04    0.07
  -1 -10  11    0.06    0.08
   1 -10 -11    0.08    0.09
   1  10 -10    0.00    0.07
  -1 -10  10   -0.02    0.06
   1 -10 -10   -0.04    0.09
   1  10  -9   -0.01    0.06
  -1 -10   9   -0.03    0.05
   1 -10  -9    0.08    0.09
   1  10  -8    1.35    0.19
   1 -10  -8    1.22    0.21
  -1 -10   8    0.94    0.17
   1  10  -7    0.33    0.10
  -1 -10   7    0.24    0.10
   1 -10  -7    0.30    0.11
   1  10  -6    1.71    0.20
  -1 -10   6    1.51    0.20
   1 -10  -6    1.83    0.24
  -1 -10   5    0.14    0.08
   1 -10  -5    0.08    0.10
  -1 -10   4    0.12    0.08
   1 -10  -4    0.05    0.09
   1 -10  -3   -0.08    0.05
  -1 -10   3   -0.04    0.07
  -1 -10   2    0.37    0.12
   1 -10  -2    0.38    0.13
   1 -10  -1    0.40    0.12
  -1 -10   1    0.10    0.09
  -1 -10   0    0.09    0.08
   1 -10   0    0.05    0.07
  -1 -10  -1    0.14    0.08
   1 -10   1   -0.04    0.06
   1 -10   2   -0.01    0.06
  -1 -10  -2    0.05    0.08
  -1 -10  -3   -0.05    0.07
   1 -10   3    0.06    0.07
  -1 -10  -4    0.34    0.12
   1 -10   4    0.20    0.09
  -1 -10  -5    0.70    0.16
   1 -10   5    0.79    0.16
  -1 -10  -6    0.00    0.08
   1 -10   6   -0.03    0.05
  -1 -10  -7   -0.02    0.07
   1 -10   7    0.02    0.05
  -1  10  -8    1.43    0.19
   1 -10   8    1.21    0.19
  -1 -10  -8    1.49    0.24
  -1  10  -9    0.19    0.09
   1 -10   9    0.16    0.09
  -1 -10  -9    0.41    0.14
  -1  10 -10    0.08    0.07
   1 -10  10   -0.09    0.05
  -1 -10 -10    0.00    0.09
  -1  10 -11   -0.03    0.05
   1 -10  11    0.09    0.08
  -1 -10 -11    0.01    0.09
   1  11 -10    0.00    0.07
   1 -11 -10   -0.08    0.08
   1  11  -9    0.05    0.08
  -1 -11   9    0.01    0.08
   1 -11  -9    0.00    0.10
   1  11  -8   -0.02    0.05
   1 -11  -8   -0.03    0.10
  -1 -11   8    0.04    0.06
  -1 -11   7    0.14    0.08
   1 -11  -7    0.26    0.12
  -1 -11   6    0.47    0.13
   1 -11  -6    0.29    0.12
  -1 -11   5    0.15    0.10
   1 -11  -5    0.10    0.09
  -1 -11   4    0.27    0.11
   1 -11  -4    0.18    0.11
   1 -11  -3    0.62    0.15
  -1 -11   3    0.22    0.11
  -1 -11   2    1.15    0.20
   1 -11  -2    1.13    0.21
  -1 -11   1    0.46    0.13
   1 -11  -1    0.12    0.10
   1 -11   0   -0.02    0.07
  -1 -11   0    0.05    0.08
   1 -11   1    0.19    0.10
  -1 -11  -1    0.11    0.09
  -1 -11  -2    0.08    0.09
   1 -11   2   -0.06    0.06
   1 -11   3   -0.05    0.06
  -1 -11  -3    0.00    0.09
   1 -11   4    0.02    0.08
  -1 -11  -4   -0.12    0.07
   1 -11   5    0.10    0.07
  -1 -11  -5    0.01    0.07
  -1 -11  -6   -0.10    0.05
   1 -11   6    0.11    0.08
  -1 -11  -7    0.12    0.12
   1 -11   7    0.44    0.13
   1 -11   8   -0.05    0.06
  -1 -11  -8    0.00    0.07
   1 -11   9    0.16    0.09
  -1 -11  -9    0.05    0.09
  -1 -12   7   -0.03    0.06
   1 -12  -7   -0.11    0.06
   1 -12  -6    0.60    0.17
  -1 -12   6    0.52    0.13
   1 -12  -5    0.62    0.17
  -1 -12   5    0.24    0.11
  -1 -12   4   -0.12    0.05
   1 -12  -4    0.03    0.10
  -1 -12   3    0.52    0.15
   1 -12  -3    0.48    0.14
   1 -12  -2   -0.02    0.06
  -1 -12   2    0.10    0.10
  -1 -12   1    0.10    0.10
   1 -12  -1    0.13    0.09
   1 -12   0    0.25    0.11
  -1 -12   0    0.27    0.11
   1 -12   1    0.00    0.08
  -1 -12  -1    0.11    0.10
   1 -12   2    0.10    0.09
  -1 -12  -2   -0.06    0.07
  -1 -12  -3    0.08    0.09
   1 -12   3    0.11    0.09
   1 -12   4    0.04    0.07
  -1 -12  -4   -0.04    0.08
  -1 -12  -5    0.02    0.11
   1 -12   5    0.00    0.06
   1 -12   6    0.34    0.11
  -1 -12  -6    0.15    0.11
  -1 -12  -7   -0.05    0.08
   1 -12   7    0.03    0.07
  -1 -13   3    0.01    0.08
   1 -13  -3   -0.03    0.08
  -1 -13   2    0.01    0.08
   1 -13  -2    0.23    0.12
  -1 -13   1   -0.14    0.07
   1 -13  -1    0.20    0.11
   1 -13   0    0.21    0.11
  -1 -13   0    0.11    0.10
   1 -13   1    0.29    0.12
  -1 -13  -1    0.34    0.16
  -1 -13  -2    0.04    0.09
   1 -13   2    0.08    0.09
   1 -13   3    0.07    0.10
  -1 -13  -3    0.21    0.12
   2   0 -18    0.10    0.10
  -2   0  17    0.05    0.06
   2   0 -17   -0.06    0.05
  -2   0  16    0.27    0.09
   2   0 -16    0.11    0.08
  -2   0  15    0.06    0.05
   2   0 -15    0.02    0.05
   2   0 -15    0.02    0.06
   2   0 -14    2.09    0.23
   2   0 -14    1.77    0.18
  -2   0  14    2.00    0.19
   2   0 -13    0.02    0.05
   2   0 -13    0.01    0.06
  -2   0  13   -0.05    0.04
   2   0 -12    0.24    0.07
  -2   0  12    0.49    0.09
   2   0 -12    0.23    0.08
  -2   0  11    0.01    0.03
   2   0 -11    0.02    0.04
   2   0 -11   -0.01    0.03
  -2   0  10    7.83    0.37
   2   0 -10    7.58    0.39
   2   0 -10    7.53    0.39
  -2   0   9   -0.07    0.02
   2   0  -9   -0.02    0.05
   2   0  -9   -0.06    0.03
   2   0  -8   63.11    2.68
   2   0  -8   64.34    2.56
  -2   0   8   64.65    2.62
   2   0  -7    0.04    0.03
  -2   0   7    0.02    0.02
   2   0  -6    0.05    0.03
  -2   0   6    0.02    0.02
   2   0  -5   -0.01    0.02
   2   0  -5    0.05    0.03
  -2   0   5   -0.02    0.02
   2   0  -4 1000.00   36.58
  -2   0   4  767.31   36.62
   2   0  -4  890.95   36.58
  -2   0   3    0.00    0.02
   2   0  -3    0.01    0.02
  -2   0   3    0.00    0.01
   2   0  -3    0.03    0.01
   2   0  -2    1.95    0.09
   2   0  -2    1.95    0.11
  -2   0   2    2.03    0.09
   2   0  -1   -0.03    0.01
  -2   0   1   -0.03    0.01
  -2   0   0    7.82    0.32
   2   0   0    7.87    0.32
   2   0   0    7.80    0.33
  -2   0   0    7.65    0.33
   2   0   1   -0.01    0.01
  -2   0  -1    0.00    0.01
   2   0   1   -0.01    0.00
   2   0   1    0.01    0.01
  -2   0  -1    0.00    0.01
  -2   0  -1    0.00    0.01
   2   0   2   36.39    1.53
   2   0   2   37.20    1.56
  -2   0  -2   38.74    1.55
  -2   0  -2   36.68    1.53
  -2   0  -2   37.52    1.47
   2   0   2   38.23    1.47
   2   0   3   -0.02    0.01
   2   0   3    0.00    0.01
  -2   0  -3    0.00    0.01
   2   0   3   -0.01    0.01
  -2   0  -3    0.00    0.01
  -2   0  -4   33.40    1.40
   2   0   4   33.15    1.38
  -2   0  -4   33.50    1.33
  -2   0  -5    0.00    0.02
  -2   0  -5    0.01    0.02
   2   0   5    0.01    0.02
  -2   0  -6    7.94    0.35
   2   0   6    7.69    0.37
   2   0   7    0.02    0.02
  -2   0  -7    0.01    0.02
   2   0   8    4.16    0.23
  -2   0  -8    4.24    0.23
   2   0   9    0.04    0.04
  -2   0  -9   -0.01    0.03
   2   0  10    3.14    0.21
  -2   0 -10    3.34    0.21
   2   0  11   -0.05    0.03
  -2   0 -11   -0.02    0.03
   2   0  12    0.11    0.05
  -2   0 -12    0.08    0.05
  -2   0 -12    0.08    0.06
  -2   0 -13    0.01    0.04
  -2   0 -13   -0.06    0.03
   2   0  13   -0.01    0.05
  -2   0 -14    0.05    0.06
  -2   0 -14    0.00    0.05
   2   0  14    0.11    0.06
  -2   0 -15   -0.04    0.05
   2   0  15    0.02    0.05
  -2   0 -16   -0.01    0.05
   2   0  16   -0.07    0.05
  -2   0 -17   -0.03    0.06
   2   0  17    0.09    0.07
   2   1 -18    0.33    0.12
   2  -1 -18    0.32    0.12
  -2   1  17    0.33    0.10
   2   1 -17    0.40    0.12
  -2  -1  17    0.58    0.12
   2  -1 -17    0.32    0.11
  -2   1  16    0.05    0.06
   2   1 -16    0.01    0.06
  -2  -1  16    0.06    0.06
   2  -1 -16   -0.03    0.06
   2  -1 -16    0.02    0.06
  -2   1  15    0.31    0.09
   2   1 -15    0.20    0.09
  -2  -1  15    0.32    0.08
   2  -1 -15    0.20    0.08
   2  -1 -15    0.26    0.09
   2   1 -14    0.14    0.05
   2   1 -14    0.11    0.07
  -2   1  14    0.18    0.08
  -2  -1  14    0.13    0.06
   2  -1 -14    0.12    0.06
   2  -1 -14    0.15    0.08
   2   1 -13    4.09    0.29
  -2   1  13    4.56    0.27
   2   1 -13    4.34    0.24
   2  -1 -13    4.61    0.29
  -2  -1  13    4.68    0.27
   2  -1 -13    3.70    0.27
  -2   1  12    0.84    0.12
   2   1 -12    0.79    0.13
   2   1 -12    0.82    0.10
   2  -1 -12    1.01    0.14
   2  -1 -12    0.87    0.13
  -2  -1  12    1.03    0.12
   2   1 -11    0.04    0.05
  -2   1  11    0.00    0.03
   2   1 -11   -0.02    0.03
  -2  -1  11    0.00    0.03
   2  -1 -11    0.03    0.04
   2  -1 -11    0.01    0.04
  -2   1  10    5.76    0.30
   2   1 -10    7.00    0.34
   2   1 -10    5.42    0.29
  -2  -1  10    5.60    0.29
   2  -1 -10    5.77    0.33
   2   1  -9   18.72    0.81
  -2   1   9   18.13    0.80
   2   1  -9   17.77    0.81
   2  -1  -9   18.93    0.86
  -2  -1   9   18.89    0.80
   2   1  -8    3.98    0.20
   2   1  -8    3.73    0.22
  -2   1   8    3.48    0.21
   2  -1  -8    3.67    0.24
  -2  -1   8    3.94    0.20
  -2   1   7    0.63    0.07
   2   1  -7    0.52    0.08
   2   1  -7    0.55    0.06
  -2  -1   7    0.67    0.07
   2  -1  -7    0.50    0.08
   2   1  -6    4.33    0.20
   2   1  -6    4.09    0.22
  -2   1   6    4.31    0.21
  -2  -1   6    4.07    0.20
   2  -1  -6    4.06    0.24
  -2   1   5    6.07    0.28
   2   1  -5    6.30    0.28
   2   1  -5    6.49    0.29
  -2  -1   5    6.13    0.28
   2  -1  -5    5.89    0.31
   2   1  -4   13.63    0.57
  -2   1   4   13.56    0.57
   2   1  -4   14.18    0.58
   2   1  -4   13.58    0.57
  -2  -1   4   12.86    0.58
   2  -1  -4   13.39    0.61
  -2  -1   4   13.60    0.57
   2  -1  -4   13.48    0.57
   2   1  -3    2.83    0.15
  -2   1   3    2.91    0.14
   2   1  -3    3.14    0.14
   2   1  -3    3.05    0.14
   2  -1  -3    2.88    0.17
  -2  -1   3    2.93    0.14
  -2  -1   3    2.99    0.14
   2  -1  -3    3.00    0.14
   2   1  -2    3.79    0.17
  -2   1   2    3.75    0.17
   2   1  -2    3.63    0.17
   2   1  -2    3.93    0.17
   2  -1  -2    3.61    0.17
  -2  -1   2    3.84    0.17
  -2  -1   2    3.84    0.17
  -2  -1   2    3.84    0.17
   2  -1  -2    3.86    0.19
   2   1  -1    4.29    0.19
  -2   1   1    4.26    0.19
   2   1  -1    4.46    0.19
  -2   1   1    3.63    0.20
   2   1  -1    4.11    0.18
   2  -1  -1    4.09    0.19
  -2  -1   1    4.42    0.18
   2  -1  -1    4.22    0.20
  -2  -1   1    4.75    0.19
  -2  -1   1    4.23    0.19
  -2   1   0   42.97    1.76
  -2   1   0   39.57    1.79
   2   1   0   44.37    1.79
   2   1   0   42.59    1.76
   2   1   0   43.01    1.69
  -2  -1   0   48.13    1.80
  -2  -1   0   43.93    1.69
   2  -1   0   41.74    1.79
  -2  -1   0   43.40    1.76
   2  -1   0   42.92    1.76
   2   1   1   19.69    0.79
  -2   1  -1   18.69    0.78
   2   1   1   18.78    0.81
  -2   1  -1   17.95    0.79
   2  -1   1   19.50    0.76
   2  -1   1   18.81    0.78
  -2  -1  -1   19.02    0.78
   2  -1   1   18.74    0.79
  -2  -1  -1   19.53    0.81
  -2   1  -2    6.79    0.29
   2   1   2    6.40    0.32
  -2   1  -2    6.80    0.28
   2   1   2    6.78    0.30
   2  -1   2    6.89    0.29
   2  -1   2    6.88    0.28
   2  -1   2    6.53    0.30
  -2  -1  -2    6.69    0.32
  -2   1  -3    8.03    0.35
   2   1   3    7.60    0.38
  -2   1  -3    8.54    0.34
   2   1   3    8.15    0.36
   2  -1   3    8.06    0.36
   2  -1   3    8.24    0.35
  -2   1  -4   30.69    1.24
  -2   1  -4   30.53    1.21
   2   1   4   29.31    1.25
   2  -1   4   29.57    1.25
  -2   1  -5    1.09    0.10
   2   1   5    1.10    0.10
  -2   1  -5    1.05    0.06
   2  -1   5    1.22    0.10
   2   1   6    0.76    0.09
  -2   1  -6    0.78    0.07
  -2   1  -6    0.74    0.09
   2  -1   6    0.83    0.09
  -2  -1  -6    0.73    0.07
  -2   1  -7    0.57    0.06
  -2   1  -7    0.67    0.09
   2   1   7    0.62    0.08
   2  -1   7    0.41    0.06
  -2  -1  -7    0.61    0.08
   2   1   8    0.39    0.07
  -2   1  -8    0.32    0.07
  -2  -1  -8    0.44    0.07
   2  -1   8    0.33    0.06
  -2   1  -9    1.65    0.12
   2   1   9    1.97    0.15
  -2   1  -9    2.25    0.19
  -2  -1  -9    2.04    0.14
   2  -1   9    1.93    0.15
  -2   1 -10    1.78    0.12
   2   1  10    2.09    0.18
  -2   1 -10    2.17    0.19
   2  -1  10    1.79    0.17
  -2  -1 -10    1.53    0.15
  -2   1 -11    0.07    0.03
  -2   1 -11    0.15    0.07
   2   1  11    0.06    0.05
  -2  -1 -11    0.11    0.05
   2  -1  11    0.07    0.05
  -2   1 -12    0.00    0.03
   2   1  12    0.05    0.04
  -2   1 -12    0.03    0.05
  -2  -1 -12   -0.01    0.04
   2  -1  12    0.05    0.05
  -2   1 -13    0.90    0.14
  -2   1 -13    0.90    0.10
   2   1  13    0.94    0.14
  -2  -1 -13    0.94    0.14
   2   1  14   -0.05    0.04
  -2   1 -14    0.05    0.05
   2  -1  14    0.00    0.05
  -2  -1 -14    0.06    0.06
  -2  -1 -14    0.02    0.06
   2   1  15    0.06    0.06
  -2   1 -15   -0.03    0.05
  -2  -1 -15    0.07    0.06
  -2  -1 -15    0.04    0.06
   2  -1  15    0.10    0.06
   2   1  16    0.17    0.08
  -2   1 -16    0.17    0.09
  -2  -1 -16    0.20    0.09
   2  -1  16    0.19    0.08
  -2   1 -17    0.04    0.08
   2   1  17    0.17    0.08
  -2  -1 -17    0.03    0.08
   2  -1  17    0.04    0.06
   2   2 -17   -0.05    0.06
  -2   2  17    0.04    0.08
   2  -2 -17    0.07    0.09
   2  -2 -17    0.15    0.09
  -2  -2  17    0.06    0.06
  -2   2  16    1.00    0.15
   2   2 -16    0.53    0.13
   2  -2 -16    0.54    0.12
  -2  -2  16    0.86    0.13
   2  -2 -16    0.76    0.14
  -2   2  15    0.32    0.09
   2   2 -15    0.32    0.11
   2  -2 -15    0.18    0.09
   2  -2 -15    0.26    0.09
  -2  -2  15    0.33    0.09
   2   2 -14   -0.02    0.05
  -2   2  14    0.06    0.06
  -2  -2  14    0.06    0.05
   2  -2 -14    0.07    0.07
   2  -2 -14    0.16    0.08
   2   2 -13    0.09    0.04
  -2   2  13    0.01    0.05
   2   2 -13    0.00    0.06
   2  -2 -13    0.12    0.08
   2  -2 -13    0.07    0.06
  -2  -2  13    0.11    0.05
   2   2 -12    0.10    0.04
  -2   2  12    0.02    0.05
   2   2 -12    0.17    0.07
  -2  -2  12    0.08    0.04
   2  -2 -12    0.02    0.06
  -2   2  11    0.07    0.05
   2   2 -11    0.07    0.07
   2   2 -11    0.06    0.03
  -2  -2  11    0.05    0.04
   2  -2 -11   -0.03    0.05
   2   2 -10    0.92    0.13
   2   2 -10    0.94    0.08
  -2   2  10    0.89    0.11
   2  -2 -10    0.67    0.13
  -2  -2  10    0.88    0.10
   2   2  -9    0.05    0.02
  -2   2   9   -0.04    0.03
   2   2  -9    0.04    0.05
  -2  -2   9    0.05    0.03
   2  -2  -9    0.08    0.06
   2   2  -8    1.81    0.17
   2   2  -8    1.50    0.09
  -2   2   8    1.27    0.12
  -2  -2   8    1.59    0.11
   2  -2  -8    1.08    0.14
   2   2  -7    0.63    0.09
   2   2  -7    0.54    0.05
  -2   2   7    0.43    0.07
  -2  -2   7    0.56    0.07
   2   2  -6    0.76    0.09
   2   2  -6    0.69    0.05
  -2   2   6    0.64    0.07
  -2  -2   6    0.78    0.08
   2   2  -5    0.36    0.04
  -2   2   5    0.40    0.06
   2   2  -5    0.42    0.06
  -2  -2   5    0.36    0.05
  -2  -2   5    0.31    0.04
   2   2  -4   11.79    0.49
   2   2  -4   11.43    0.49
   2  -2  -4   10.96    0.50
  -2  -2   4   11.15    0.49
  -2  -2   4   11.55    0.49
   2   2  -3    0.00    0.01
   2   2  -3    0.00    0.02
  -2  -2   3    0.02    0.02
  -2  -2   3    0.01    0.01
   2  -2  -3    0.01    0.02
   2   2  -2    0.04    0.02
   2   2  -2   -0.01    0.01
   2   2  -2    0.00    0.02
  -2   2   2    0.01    0.02
   2  -2  -2   -0.02    0.02
  -2  -2   2   -0.03    0.02
  -2  -2   2    0.02    0.01
   2   2  -1    5.00    0.24
   2   2  -1    4.87    0.22
  -2   2   1    4.98    0.24
   2   2  -1    4.69    0.24
  -2  -2   1    4.97    0.24
  -2  -2   1    5.42    0.24
  -2  -2   1    5.30    0.22
   2  -2  -1    4.65    0.23
   2   2   0   43.69    1.85
   2   2   0   43.88    1.72
  -2  -2   0   44.75    1.73
  -2  -2   0   43.89    1.81
   2  -2   0   43.77    1.80
   2   2   1   34.23    1.44
  -2  -2  -1   34.51    1.32
   2  -2   1   34.51    1.40
  -2  -2  -1   34.39    1.40
   2  -2   1   31.47    1.41
  -2   2  -2    1.17    0.08
   2   2   2    1.09    0.11
   2   2   2    1.14    0.08
   2  -2   2    0.97    0.06
   2  -2   2    1.05    0.08
  -2   2  -3    5.44    0.25
   2   2   3    5.54    0.26
   2  -2   3    5.12    0.25
   2  -2   3    5.22    0.22
  -2   2  -4    4.71    0.23
   2   2   4    4.63    0.24
   2  -2   4    4.65    0.23
   2   2   5    1.56    0.13
  -2   2  -5    1.30    0.12
   2  -2   5    1.32    0.10
   2   2   6    0.38    0.06
  -2   2  -6    0.31    0.07
   2  -2   6    0.26    0.05
   2   2   7    5.03    0.27
  -2   2  -7    4.89    0.26
  -2   2  -8    1.11    0.13
  -2   2  -8    1.09    0.05
   2   2   8    1.15    0.13
   2  -2   8    1.23    0.12
   2   2   9    1.90    0.17
  -2   2  -9    1.57    0.08
  -2   2  -9    2.03    0.18
  -2   2  -9    1.65    0.08
   2  -2   9    1.69    0.16
   2   2  10    1.52    0.16
  -2   2 -10    1.54    0.08
  -2   2 -10    1.52    0.17
  -2   2 -10    1.53    0.09
  -2  -2 -10    1.45    0.14
   2  -2  10    1.84    0.16
  -2   2 -11    1.10    0.15
   2   2  11    1.11    0.14
  -2   2 -11    1.27    0.07
  -2   2 -11    1.19    0.08
  -2  -2 -11    1.28    0.14
   2  -2  11    1.35    0.14
  -2   2 -12    0.68    0.12
  -2   2 -12    0.65    0.05
   2   2  12    0.58    0.11
   2  -2  12    0.65    0.11
  -2  -2 -12    0.67    0.11
   2   2  13    0.12    0.07
  -2   2 -13    0.11    0.07
   2  -2  13    0.17    0.06
  -2  -2 -13    0.10    0.06
   2   2  14    0.90    0.15
  -2   2 -14    0.75    0.14
  -2  -2 -14    0.90    0.14
   2  -2  14    0.83    0.14
  -2   2 -15    0.22    0.08
   2   2  15    0.04    0.07
   2  -2  15    0.11    0.06
  -2  -2 -15    0.14    0.08
  -2  -2 -15    0.14    0.08
  -2   2 -16   -0.03    0.06
   2   2  16    0.01    0.06
  -2  -2 -16    0.05    0.07
   2  -2  16    0.03    0.06
  -2  -2 -16   -0.01    0.06
   2   2  17    0.08    0.08
  -2   2 -17   -0.02    0.08
   2  -2  17    0.04    0.07
  -2  -2 -17    0.05    0.07
  -2   3  17   -0.05    0.07
   2   3 -17    0.08    0.09
   2  -3 -17    0.09    0.08
  -2  -3  17    0.19    0.08
   2  -3 -17    0.11    0.08
   2   3 -16   -0.03    0.07
  -2   3  16    0.04    0.06
   2  -3 -16    0.07    0.07
  -2  -3  16    0.07    0.07
   2  -3 -16    0.07    0.07
   2   3 -15    0.33    0.12
  -2   3  15    0.29    0.10
   2  -3 -15    0.33    0.11
   2  -3 -15    0.39    0.11
  -2  -3  15    0.33    0.08
  -2   3  14    0.11    0.07
   2   3 -14    0.01    0.06
  -2  -3  14    0.01    0.04
   2  -3 -14   -0.02    0.04
   2   3 -13    0.54    0.12
  -2   3  13    0.53    0.11
  -2  -3  13    0.44    0.09
   2  -3 -13    0.47    0.12
   2   3 -12    0.61    0.12
   2   3 -12    0.69    0.07
  -2   3  12    0.80    0.13
  -2  -3  12    0.54    0.09
   2  -3 -12    0.43    0.12
  -2   3  11    0.08    0.05
   2   3 -11    0.01    0.02
   2   3 -11    0.25    0.08
   2  -3 -11    0.05    0.06
  -2  -3  11    0.06    0.04
   2   3 -10    0.26    0.04
   2   3 -10    0.23    0.07
  -2   3  10    0.38    0.08
  -2  -3  10    0.23    0.06
   2   3  -9   -0.03    0.04
  -2   3   9    0.00    0.04
   2   3  -9    0.03    0.02
  -2  -3   9    0.00    0.02
   2   3  -8    1.52    0.09
   2   3  -8    1.49    0.16
  -2   3   8    1.51    0.15
  -2  -3   8    1.54    0.13
   2   3  -7    1.29    0.08
   2   3  -7    1.56    0.15
   2  -3  -7    1.32    0.12
  -2  -3   7    1.29    0.12
   2   3  -6    1.70    0.10
   2   3  -6    1.56    0.15
  -2  -3   6    1.64    0.11
   2  -3  -6    1.61    0.14
   2   3  -5    0.14    0.04
   2   3  -5    0.02    0.02
   2  -3  -5    0.03    0.03
  -2  -3   5    0.03    0.02
   2   3  -4    0.66    0.08
   2   3  -4    0.51    0.06
  -2  -3   4    0.56    0.07
   2  -3  -4    0.42    0.07
   2   3  -3    1.57    0.11
   2   3  -3    1.46    0.10
   2  -3  -3    1.60    0.11
  -2  -3   3    1.59    0.11
   2   3  -2    2.30    0.15
   2   3  -2    2.52    0.14
   2  -3  -2    2.51    0.15
  -2  -3   2    2.66    0.15
   2   3  -1    2.84    0.18
   2   3  -1    3.02    0.15
  -2  -3   1    3.00    0.17
   2  -3  -1    2.97    0.17
   2   3   0    1.69    0.13
   2   3   0    2.06    0.10
   2  -3   0    1.81    0.12
  -2  -3   0    2.03    0.13
   2   3   1    2.69    0.17
   2  -3   1    2.22    0.14
  -2  -3  -1    2.60    0.15
   2   3   2   -0.02    0.02
  -2   3  -2    0.01    0.02
  -2  -3  -2    0.00    0.02
   2  -3   2   -0.01    0.02
  -2   3  -3    0.50    0.07
   2   3   3    0.51    0.07
  -2  -3  -3    0.41    0.06
   2  -3   3    0.35    0.06
   2   3   4   10.45    0.48
  -2   3  -4   10.31    0.46
   2  -3   4   10.06    0.46
   2  -3   4   10.00    0.43
   2   3   5    2.02    0.15
  -2   3  -5    2.07    0.14
   2  -3   5    2.11    0.14
  -2   3  -6    1.03    0.11
   2   3   6    1.05    0.12
   2  -3   6    1.12    0.11
   2   3   7    5.75    0.32
  -2   3  -7    5.82    0.31
   2  -3   7    5.83    0.30
  -2   3  -8   10.37    0.48
   2   3   8   10.01    0.49
   2  -3   8    9.48    0.47
   2   3   9    1.19    0.15
  -2   3  -9    1.26    0.15
   2  -3   9    1.24    0.14
  -2   3 -10    1.06    0.14
   2   3  10    1.06    0.15
   2  -3  10    0.91    0.12
  -2   3 -11    1.13    0.15
   2   3  11    1.17    0.16
   2  -3  11    1.23    0.15
  -2   3 -12    0.01    0.05
   2   3  12    0.03    0.05
   2  -3  12   -0.07    0.02
  -2  -3 -12   -0.03    0.04
   2   3  13    0.48    0.11
  -2   3 -13    0.21    0.08
  -2  -3 -13    0.36    0.09
   2  -3  13    0.25    0.07
   2   3  14    0.22    0.09
  -2   3 -14    0.26    0.10
   2  -3  14    0.25    0.08
  -2  -3 -14    0.25    0.09
   2   3  15    0.02    0.07
  -2   3 -15    0.06    0.07
  -2  -3 -15    0.12    0.07
   2  -3  15    0.06    0.06
  -2   3 -16    0.22    0.10
   2   3  16    0.00    0.07
   2  -3  16   -0.08    0.05
  -2  -3 -16    0.06    0.08
  -2  -3 -16    0.02    0.07
  -2   3 -17   -0.04    0.06
   2   3  17    0.00    0.07
  -2  -3 -17    0.06    0.08
  -2  -3 -17    0.07    0.08
   2  -3  17    0.01    0.06
   2   4 -17   -0.12    0.07
   2  -4 -17    0.08    0.09
   2  -4 -17   -0.04    0.07
   2  -4 -17    0.03    0.07
  -2  -4  17   -0.10    0.05
   2   4 -16    0.01    0.07
   2  -4 -16    0.05    0.07
  -2  -4  16    0.04    0.06
   2  -4 -16    0.02    0.07
   2   4 -15    0.17    0.09
  -2   4  15    0.03    0.07
   2  -4 -15    0.02    0.06
   2  -4 -15    0.05    0.07
  -2  -4  15    0.04    0.06
   2   4 -14    0.07    0.07
  -2   4  14    0.09    0.08
   2  -4 -14    0.08    0.08
  -2  -4  14    0.06    0.05
   2  -4 -14    0.12    0.07
   2   4 -13    0.60    0.13
  -2   4  13    0.39    0.11
  -2  -4  13    0.52    0.10
   2  -4 -13    0.54    0.11
   2   4 -12   -0.06    0.04
  -2  -4  12   -0.03    0.03
   2  -4 -12    0.01    0.06
   2  -4 -12    0.00    0.06
   2   4 -11    0.12    0.06
   2   4 -11    0.13    0.04
   2  -4 -11    0.04    0.05
  -2  -4  11    0.11    0.05
   2   4 -10    0.05    0.03
   2   4 -10    0.16    0.07
  -2  -4  10    0.14    0.05
   2  -4 -10    0.10    0.05
   2   4  -9    0.06    0.03
   2   4  -9    0.08    0.06
  -2  -4   9    0.02    0.03
   2  -4  -9    0.05    0.05
   2   4  -8    1.45    0.16
   2   4  -8    1.24    0.09
   2  -4  -8    1.19    0.14
  -2  -4   8    1.53    0.14
   2   4  -7    1.44    0.15
   2   4  -7    1.52    0.10
   2  -4  -7    1.34    0.14
  -2  -4   7    1.46    0.13
   2   4  -6    0.03    0.03
   2   4  -6    0.04    0.03
   2  -4  -6    0.05    0.04
  -2  -4   6    0.01    0.02
   2   4  -5    0.53    0.08
   2   4  -5    0.56    0.07
  -2  -4   5    0.55    0.08
   2  -4  -5    0.48    0.08
   2   4  -4    4.17    0.23
   2   4  -4    4.31    0.24
   2  -4  -4    4.67    0.25
  -2  -4   4    4.27    0.24
   2   4  -3    1.19    0.12
   2   4  -3    1.16    0.11
   2  -4  -3    1.16    0.12
  -2  -4   3    1.32    0.13
   2   4  -2    4.16    0.20
   2   4  -2    3.55    0.22
   2  -4  -2    3.70    0.22
  -2  -4   2    4.17    0.23
   2   4  -1    0.81    0.08
   2   4  -1    0.94    0.11
  -2  -4   1    0.72    0.09
   2  -4  -1    0.90    0.11
   2   4   0    0.25    0.06
   2  -4   0    0.20    0.05
  -2  -4   0    0.22    0.06
   2   4   1    0.03    0.04
  -2  -4  -1    0.03    0.03
   2  -4   1    0.01    0.03
  -2   4  -2    0.17    0.04
  -2  -4  -2    0.08    0.04
   2  -4   2    0.21    0.05
  -2   4  -3    0.04    0.03
  -2  -4  -3    0.05    0.03
   2  -4   3    0.03    0.03
  -2   4  -4    0.00    0.03
   2  -4   4    0.01    0.03
   2  -4   4    0.00    0.02
  -2  -4  -4    0.02    0.03
  -2   4  -5    0.12    0.04
   2  -4   5    0.11    0.04
   2  -4   5    0.11    0.02
  -2  -4  -5    0.09    0.04
   2  -4   5    0.08    0.02
  -2   4  -6    3.40    0.21
   2   4   6    3.41    0.23
   2  -4   6    3.68    0.21
  -2   4  -7    0.51    0.09
   2   4   7    0.42    0.09
   2  -4   7    0.55    0.09
  -2   4  -8    1.04    0.13
   2   4   8    1.27    0.16
   2  -4   8    1.30    0.14
  -2   4  -9    0.06    0.05
   2   4   9    0.00    0.04
   2  -4   9    0.07    0.05
   2   4  10    0.28    0.09
  -2   4 -10    0.14    0.07
   2  -4  10    0.42    0.09
  -2   4 -11    0.81    0.13
   2   4  11    0.72    0.14
   2  -4  11    0.68    0.11
   2   4  12    0.01    0.05
  -2   4 -12    0.00    0.05
   2  -4  12   -0.06    0.03
  -2   4 -13    0.20    0.09
   2   4  13    0.22    0.09
   2  -4  13    0.29    0.09
  -2   4 -14    0.08    0.08
   2   4  14    0.00    0.07
  -2  -4 -14    0.06    0.07
   2  -4  14    0.03    0.06
   2   4  15    0.11    0.08
  -2   4 -15    0.07    0.07
  -2  -4 -15   -0.02    0.06
   2  -4  15   -0.03    0.04
   2   4  16   -0.06    0.06
  -2   4 -16   -0.07    0.06
   2  -4  16    0.00    0.06
  -2  -4 -16   -0.05    0.06
  -2  -4 -17    0.08    0.08
  -2  -4 -17    0.01    0.07
   2   5 -16   -0.01    0.06
  -2  -5  16    0.00    0.06
   2  -5 -16    0.04    0.09
   2  -5 -16    0.00    0.07
   2   5 -15   -0.02    0.07
   2  -5 -15    0.04    0.06
  -2  -5  15    0.05    0.06
   2  -5 -15    0.10    0.08
   2   5 -14    0.04    0.07
   2  -5 -14   -0.01    0.07
  -2  -5  14   -0.01    0.04
   2  -5 -14    0.07    0.07
   2   5 -13   -0.02    0.07
   2  -5 -13    0.10    0.09
   2  -5 -13    0.05    0.06
  -2  -5  13    0.03    0.05
   2   5 -12    0.22    0.09
   2  -5 -12    0.30    0.09
  -2  -5  12    0.16    0.06
   2   5 -11    1.32    0.12
   2   5 -11    1.07    0.16
  -2  -5  11    1.14    0.14
   2  -5 -11    1.35    0.17
   2   5 -10    0.08    0.06
   2   5 -10    0.01    0.03
  -2  -5  10   -0.01    0.03
   2  -5 -10    0.03    0.05
   2   5  -9    0.31    0.06
   2   5  -9    0.20    0.07
  -2  -5   9    0.40    0.08
   2  -5  -9    0.44    0.10
   2   5  -8    0.41    0.07
   2   5  -8    0.58    0.11
   2  -5  -8    0.37    0.09
  -2  -5   8    0.61    0.09
   2   5  -7    0.81    0.10
   2   5  -7    1.04    0.13
   2  -5  -7    0.72    0.11
  -2  -5   7    0.97    0.12
   2   5  -6    0.73    0.10
   2   5  -6    0.74    0.11
  -2  -5   6    0.76    0.10
   2  -5  -6    0.61    0.10
   2   5  -5    0.12    0.05
   2   5  -5    0.12    0.04
  -2  -5   5    0.11    0.05
   2  -5  -5    0.11    0.05
   2   5  -4    0.89    0.11
   2   5  -4    0.99    0.12
   2  -5  -4    0.93    0.12
  -2  -5   4    1.02    0.12
   2   5  -3   10.38    0.46
   2   5  -3    9.81    0.50
   2  -5  -3   10.46    0.50
  -2  -5   3    9.99    0.50
   2   5  -2    4.67    0.24
   2   5  -2    4.61    0.28
  -2  -5   2    4.31    0.26
   2  -5  -2    4.84    0.27
   2   5  -1    2.26    0.14
   2   5  -1    2.29    0.21
   2  -5  -1    2.34    0.17
  -2  -5   1    1.88    0.18
   2  -5   0    1.37    0.14
  -2  -5   0    1.39    0.15
  -2  -5  -1   33.36    1.41
   2  -5   1   32.24    1.41
  -2  -5  -2    0.99    0.12
   2  -5   2    1.56    0.15
  -2   5  -3    2.58    0.17
  -2  -5  -3    2.62    0.19
   2  -5   3    2.53    0.18
  -2   5  -4    0.85    0.11
  -2  -5  -4    1.00    0.13
   2  -5   4    0.98    0.12
  -2   5  -5    5.17    0.29
   2  -5   5    5.11    0.26
   2  -5   5    5.42    0.30
  -2  -5  -5    5.82    0.31
  -2   5  -6    0.76    0.11
   2  -5   6    0.80    0.11
   2  -5   6    0.59    0.05
  -2  -5  -6    0.58    0.10
   2  -5   6    0.62    0.05
  -2   5  -7    0.09    0.05
   2  -5   7    0.01    0.03
  -2  -5  -7    0.00    0.04
  -2   5  -8    0.82    0.12
   2  -5   8    0.89    0.12
  -2  -5  -8    0.76    0.13
  -2   5  -9    0.34    0.09
   2   5   9    0.40    0.11
  -2  -5  -9    0.35    0.09
   2  -5   9    0.31    0.08
   2   5  10    0.06    0.06
  -2   5 -10    0.23    0.08
   2  -5  10    0.18    0.07
   2   5  11    1.58    0.20
  -2   5 -11    1.01    0.15
   2  -5  11    0.98    0.13
   2   5  12    0.14    0.09
  -2   5 -12    0.08    0.06
   2  -5  12    0.06    0.05
  -2   5 -13    0.70    0.13
   2   5  13    0.59    0.14
   2  -5  13    0.36    0.10
   2   5  14    0.20    0.10
  -2   5 -14    0.20    0.09
   2  -5  14    0.30    0.09
   2   5  15    0.28    0.11
  -2   5 -15    0.08    0.08
   2  -5  15    0.27    0.10
  -2  -5 -15    0.10    0.07
  -2   5 -16    0.01    0.07
   2   5  16    0.27    0.12
  -2  -5 -16    0.13    0.09
   2  -5  16    0.08    0.07
   2   6 -16    0.11    0.09
   2  -6 -16    0.04    0.09
   2  -6 -16   -0.01    0.08
  -2  -6  16   -0.01    0.06
   2   6 -15    0.08    0.08
   2  -6 -15    0.08    0.09
   2  -6 -15    0.13    0.09
  -2  -6  15    0.08    0.06
   2   6 -14   -0.06    0.05
  -2  -6  14   -0.02    0.05
   2  -6 -14   -0.07    0.06
   2  -6 -14    0.00    0.07
   2   6 -13    0.05    0.07
   2  -6 -13    0.03    0.07
  -2  -6  13    0.02    0.05
   2   6 -12    0.23    0.09
   2  -6 -12    0.08    0.08
  -2  -6  12    0.20    0.07
   2   6 -11   -0.06    0.05
   2  -6 -11    0.05    0.07
  -2  -6  11    0.04    0.05
   2   6 -10    0.17    0.05
   2   6 -10    0.18    0.08
   2  -6 -10    0.04    0.06
  -2  -6  10    0.20    0.06
   2   6  -9    0.42    0.07
   2   6  -9    0.39    0.10
  -2  -6   9    0.28    0.07
   2  -6  -9    0.37    0.10
   2   6  -8    0.48    0.08
   2   6  -8    0.38    0.09
   2  -6  -8    0.47    0.11
  -2  -6   8    0.36    0.08
   2   6  -7    1.14    0.14
   2   6  -7    0.95    0.12
   2  -6  -7    0.85    0.13
  -2  -6   7    1.27    0.15
   2   6  -6    0.17    0.07
   2   6  -6    0.26    0.07
   2  -6  -6    0.29    0.08
  -2  -6   6    0.27    0.07
   2   6  -5    2.45    0.21
   2   6  -5    2.16    0.20
   2  -6  -5    2.54    0.23
  -2  -6   5    2.40    0.21
   2   6  -4    9.55    0.51
   2   6  -4   10.52    0.48
   2  -6  -4    9.83    0.52
  -2  -6   4   10.60    0.51
   2   6  -3    0.13    0.06
   2   6  -3    0.12    0.05
  -2  -6   3    0.14    0.06
   2  -6  -3    0.05    0.06
   2   6  -2    0.01    0.03
  -2  -6   2    0.05    0.04
   2  -6  -2    0.01    0.05
   2  -6  -1    3.91    0.26
  -2  -6   1    4.12    0.26
   2  -6   0   -0.01    0.04
  -2  -6   0    0.03    0.05
  -2  -6  -1    4.97    0.30
   2  -6   1    4.81    0.29
  -2  -6  -2    0.76    0.12
   2  -6   2    0.87    0.12
   2  -6   3    7.90    0.41
  -2  -6  -3    7.76    0.42
  -2   6  -4    1.29    0.14
  -2  -6  -4    1.22    0.16
   2  -6   4    0.97    0.13
  -2   6  -5    0.11    0.05
  -2  -6  -5    0.13    0.06
   2  -6   5    0.09    0.05
  -2   6  -6    0.20    0.07
  -2  -6  -6    0.08    0.06
   2  -6   6    0.12    0.05
  -2   6  -7    0.40    0.09
  -2  -6  -7    0.34    0.09
   2  -6   7    0.37    0.04
   2  -6   7    0.54    0.10
  -2   6  -8    0.01    0.04
   2  -6   8   -0.05    0.03
  -2  -6  -8    0.07    0.05
  -2   6  -9    0.66    0.12
  -2  -6  -9    0.61    0.12
   2  -6   9    0.75    0.12
  -2   6 -10    0.01    0.06
   2  -6  10    0.00    0.04
  -2  -6 -10    0.05    0.07
  -2   6 -11    0.14    0.07
  -2  -6 -11    0.04    0.08
   2  -6  11   -0.05    0.03
  -2   6 -12    0.36    0.11
  -2  -6 -12    0.64    0.14
   2  -6  12    0.46    0.10
  -2   6 -13    1.71    0.23
  -2  -6 -13    1.76    0.24
   2  -6  13    2.00    0.22
  -2   6 -14    0.08    0.07
   2  -6  14   -0.05    0.05
  -2  -6 -14    0.17    0.10
  -2   6 -15    0.20    0.10
  -2  -6 -15    0.07    0.09
   2  -6  15    0.03    0.07
   2   7 -15    0.02    0.08
   2  -7 -15    0.00    0.08
   2  -7 -15   -0.03    0.08
  -2  -7  15    0.00    0.06
   2   7 -14    0.17    0.09
   2  -7 -14    0.19    0.10
  -2  -7  14    0.01    0.05
   2   7 -13    0.06    0.06
  -2  -7  13    0.08    0.06
   2  -7 -13   -0.05    0.07
   2   7 -12    0.25    0.10
  -2  -7  12    0.32    0.09
   2  -7 -12    0.29    0.11
   2   7 -11    0.33    0.10
   2  -7 -11    0.14    0.08
  -2  -7  11    0.37    0.09
   2   7 -10    0.11    0.07
  -2  -7  10    0.09    0.06
   2  -7 -10    0.06    0.07
   2   7  -9    0.00    0.05
   2  -7  -9   -0.02    0.05
  -2  -7   9    0.09    0.05
   2   7  -8    0.01    0.04
   2  -7  -8   -0.08    0.04
  -2  -7   8   -0.01    0.04
   2   7  -7   -0.01    0.04
  -2  -7   7    0.00    0.03
   2  -7  -7   -0.06    0.05
   2   7  -6    0.45    0.10
   2  -7  -6    0.37    0.10
  -2  -7   6    0.67    0.11
   2   7  -5    0.05    0.04
   2  -7  -5    0.15    0.08
  -2  -7   5    0.02    0.05
   2   7  -4    0.28    0.07
   2  -7  -4    0.07    0.07
  -2  -7   4    0.24    0.08
   2   7  -3    2.85    0.19
   2  -7  -3    2.44    0.24
  -2  -7   3    2.60    0.24
  -2  -7   2    0.01    0.05
   2  -7  -2   -0.04    0.03
  -2  -7   1    1.72    0.19
   2  -7  -1    1.72    0.19
  -2  -7   0    0.25    0.08
   2  -7   0    0.21    0.07
   2  -7   1    3.04    0.23
  -2  -7  -1    3.25    0.24
   2  -7   2    1.13    0.15
  -2  -7  -2    1.07    0.16
   2  -7   3    0.01    0.04
  -2  -7  -3    0.09    0.06
   2  -7   4    0.07    0.05
  -2  -7  -4    0.10    0.06
  -2   7  -5    1.61    0.17
   2  -7   5    1.71    0.19
  -2  -7  -5    1.85    0.21
  -2   7  -6    2.66    0.23
   2  -7   6    2.22    0.22
  -2  -7  -6    2.41    0.25
  -2   7  -7    0.05    0.05
  -2  -7  -7   -0.05    0.05
   2  -7   7    0.08    0.05
  -2   7  -8    0.46    0.10
   2  -7   8    0.40    0.09
  -2  -7  -8    0.52    0.13
  -2   7  -9    0.11    0.06
  -2  -7  -9    0.02    0.07
   2  -7   9    0.10    0.06
  -2   7 -10   -0.06    0.04
   2  -7  10   -0.02    0.05
  -2  -7 -10    0.03    0.07
  -2   7 -11   -0.02    0.06
   2  -7  11    0.03    0.06
  -2  -7 -11    0.00    0.07
  -2   7 -12    0.05    0.07
   2  -7  12    0.10    0.07
  -2  -7 -12   -0.08    0.07
  -2   7 -13    0.45    0.13
   2  -7  13    0.69    0.14
  -2  -7 -13    0.58    0.15
  -2   7 -14   -0.04    0.07
  -2  -7 -14   -0.03    0.08
   2  -7  14    0.32    0.11
  -2   7 -15    0.14    0.10
   2  -7  15    0.04    0.07
  -2  -7 -15    0.07    0.10
   2   8 -14    0.03    0.07
   2  -8 -14    0.05    0.08
  -2  -8  14    0.08    0.07
   2   8 -13    0.04    0.08
  -2  -8  13    0.06    0.06
   2  -8 -13    0.02    0.08
   2   8 -12    0.70    0.14
   2  -8 -12    0.88    0.17
  -2  -8  12    0.76    0.14
   2   8 -11    0.22    0.09
  -2  -8  11    0.53    0.11
   2  -8 -11    0.21    0.10
   2   8 -10    0.18    0.08
  -2  -8  10    0.03    0.06
   2  -8 -10    0.15    0.09
   2   8  -9    0.72    0.13
  -2  -8   9    0.95    0.15
   2  -8  -9    1.13    0.18
   2   8  -8    2.26    0.24
  -2  -8   8    2.60    0.25
   2  -8  -8    2.62    0.27
   2   8  -7    0.02    0.05
  -2  -8   7    0.06    0.06
   2  -8  -7   -0.02    0.05
   2   8  -6    0.04    0.05
   2  -8  -6    0.12    0.07
  -2  -8   6    0.01    0.05
   2   8  -5    0.13    0.06
  -2  -8   5    0.17    0.08
   2  -8  -5    0.13    0.08
   2   8  -4    0.53    0.10
   2  -8  -4    0.36    0.11
  -2  -8   4    0.53    0.11
   2  -8  -3    0.48    0.12
  -2  -8   3    0.28    0.09
   2  -8  -2    0.20    0.08
  -2  -8   2    0.15    0.08
   2  -8  -1    0.02    0.05
  -2  -8   1   -0.03    0.04
  -2  -8   0    2.28    0.24
   2  -8   0    2.33    0.24
  -2  -8  -1   -0.06    0.05
   2  -8   1    0.03    0.05
   2  -8   2    0.06    0.06
  -2  -8  -2    0.01    0.05
  -2  -8  -3    0.60    0.13
   2  -8   3    0.72    0.13
   2  -8   4   13.45    0.67
  -2  -8  -4   12.97    0.68
  -2  -8  -5    0.54    0.12
   2  -8   5    0.41    0.10
  -2   8  -6    2.78    0.24
  -2  -8  -6    2.10    0.24
   2  -8   6    2.21    0.22
  -2   8  -7    0.53    0.11
   2  -8   7    0.33    0.10
  -2  -8  -7    0.21    0.10
  -2   8  -8    0.06    0.06
  -2  -8  -8   -0.05    0.07
   2  -8   8    0.00    0.05
  -2   8  -9    2.90    0.28
  -2  -8  -9    3.29    0.33
   2  -8   9    3.25    0.29
  -2   8 -10    1.24    0.18
  -2  -8 -10    1.22    0.20
   2  -8  10    1.62    0.20
  -2   8 -11    0.26    0.10
  -2  -8 -11    0.24    0.11
   2  -8  11    0.27    0.09
  -2   8 -12    1.86    0.23
  -2  -8 -12    2.02    0.26
   2  -8  12    1.61    0.21
  -2   8 -13    1.24    0.19
   2  -8  13    1.36    0.19
  -2  -8 -13    1.19    0.21
  -2   8 -14    0.38    0.14
   2  -8  14    0.00    0.06
  -2  -8 -14    0.16    0.12
   2   9 -13    0.54    0.13
   2  -9 -13    0.54    0.15
  -2  -9  13    0.51    0.13
   2   9 -12    0.07    0.07
  -2  -9  12    0.01    0.06
   2  -9 -12    0.23    0.12
   2   9 -11    0.07    0.07
  -2  -9  11    0.02    0.06
   2  -9 -11    0.02    0.08
   2   9 -10    0.23    0.10
  -2  -9  10    0.22    0.09
   2  -9 -10    0.08    0.09
   2   9  -9    1.61    0.20
  -2  -9   9    1.50    0.19
   2  -9  -9    2.03    0.25
   2   9  -8    0.09    0.06
  -2  -9   8   -0.01    0.05
   2  -9  -8   -0.08    0.05
   2   9  -7    0.75    0.13
  -2  -9   7    0.66    0.13
   2  -9  -7    0.40    0.13
   2   9  -6    0.16    0.07
   2  -9  -6    0.22    0.10
  -2  -9   6    0.27    0.10
   2   9  -5    0.32    0.09
   2  -9  -5    0.23    0.09
  -2  -9   5    0.32    0.10
  -2  -9   4    0.33    0.11
   2  -9  -4    0.22    0.10
   2  -9  -3    0.12    0.08
  -2  -9   3    0.15    0.09
  -2  -9   2    0.25    0.10
   2  -9  -2    0.51    0.13
  -2  -9   1    0.25    0.10
   2  -9  -1    0.18    0.08
  -2  -9   0    1.14    0.19
   2  -9   0    0.96    0.16
  -2  -9  -1    0.01    0.06
   2  -9   1   -0.01    0.06
  -2  -9  -2    2.67    0.29
   2  -9   2    2.81    0.28
   2  -9   3    1.77    0.22
  -2  -9  -3    1.35    0.20
   2  -9   4    0.29    0.09
  -2  -9  -4    0.19    0.10
  -2  -9  -5    0.53    0.15
   2  -9   5    0.69    0.13
   2  -9   6    1.06    0.16
  -2  -9  -6    1.09    0.18
  -2   9  -7    0.02    0.06
   2  -9   7    0.07    0.06
  -2  -9  -7    0.11    0.10
  -2   9  -8    1.06    0.17
  -2  -9  -8    1.11    0.19
   2  -9   8    1.45    0.20
  -2   9  -9   -0.01    0.05
   2  -9   9   -0.10    0.04
  -2  -9  -9   -0.01    0.07
  -2   9 -10    0.25    0.09
   2  -9  10    0.31    0.10
  -2  -9 -10    0.33    0.14
  -2   9 -11    0.10    0.07
   2  -9  11    0.00    0.05
  -2  -9 -11   -0.06    0.08
  -2   9 -12    0.09    0.07
   2  -9  12    0.00    0.06
  -2  -9 -12   -0.10    0.08
   2  10 -11    0.16    0.10
  -2 -10  11    0.18    0.08
   2 -10 -11   -0.08    0.09
   2  10 -10    0.07    0.07
   2 -10 -10   -0.06    0.07
  -2 -10  10   -0.03    0.06
   2  10  -9    0.02    0.06
  -2 -10   9   -0.04    0.05
   2 -10  -9    0.15    0.10
   2  10  -8    0.36    0.11
   2 -10  -8    0.33    0.14
  -2 -10   8    0.34    0.11
   2  10  -7    0.18    0.09
  -2 -10   7    0.36    0.11
   2 -10  -7    0.12    0.10
   2  10  -6    0.00    0.05
   2 -10  -6    0.01    0.07
  -2 -10   6    0.02    0.07
   2 -10  -5    0.01    0.07
  -2 -10   5    0.02    0.07
   2 -10  -4    0.60    0.14
  -2 -10   4    0.75    0.15
  -2 -10   3    0.00    0.07
   2 -10  -3    0.04    0.08
   2 -10  -2    0.09    0.08
  -2 -10   2    0.11    0.09
   2 -10  -1    0.00    0.06
  -2 -10   1    0.11    0.08
   2 -10   0    0.49    0.12
  -2 -10   0    0.36    0.12
   2 -10   1    0.12    0.09
  -2 -10  -1    0.17    0.09
   2 -10   2    2.40    0.27
  -2 -10  -2    2.66    0.30
   2 -10   3    0.58    0.13
  -2 -10  -3    0.74    0.16
   2 -10   4    1.39    0.20
  -2 -10  -4    1.51    0.22
  -2 -10  -5    1.37    0.21
   2 -10   5    1.20    0.18
  -2 -10  -6    0.10    0.09
   2 -10   6    0.09    0.07
  -2 -10  -7    1.32    0.22
   2 -10   7    1.62    0.21
   2 -10   8    0.69    0.15
  -2 -10  -8    0.83    0.18
  -2  10  -9    1.03    0.17
  -2 -10  -9    1.31    0.22
   2 -10   9    1.07    0.18
  -2  10 -10    0.12    0.08
   2 -10  10    0.02    0.07
  -2 -10 -10   -0.01    0.08
  -2  10 -11   -0.02    0.07
  -2 -10 -11    0.23    0.12
   2 -10  11   -0.07    0.06
   2  11  -9    0.25    0.10
   2 -11  -9    0.08    0.10
  -2 -11   9    0.06    0.09
   2  11  -8   -0.05    0.06
  -2 -11   8    0.01    0.06
   2 -11  -8    0.09    0.09
   2 -11  -7    0.18    0.12
  -2 -11   7    0.13    0.08
  -2 -11   6   -0.05    0.07
   2 -11  -6   -0.02    0.07
   2 -11  -5   -0.02    0.08
  -2 -11   5    0.00    0.07
  -2 -11   4   -0.11    0.04
   2 -11  -4   -0.03    0.07
  -2 -11   3    0.19    0.11
   2 -11  -3    0.09    0.08
   2 -11  -2    0.06    0.07
  -2 -11   2   -0.10    0.07
   2 -11  -1   -0.01    0.08
  -2 -11   1    0.00    0.07
  -2 -11   0    0.12    0.09
   2 -11   0    0.03    0.07
   2 -11   1    0.33    0.11
  -2 -11  -1    0.42    0.13
  -2 -11  -2    2.12    0.28
   2 -11   2    1.51    0.22
  -2 -11  -3    0.10    0.10
   2 -11   3    0.05    0.07
  -2 -11  -4    0.04    0.10
   2 -11   4    0.14    0.09
   2 -11   5    0.85    0.16
  -2 -11  -5    0.80    0.18
  -2 -11  -6    0.21    0.11
   2 -11   6    0.24    0.11
   2 -11   7    0.09    0.07
  -2 -11  -7    0.13    0.12
   2 -11   8    0.14    0.09
  -2 -11  -8    0.02    0.10
   2 -11   9    0.08    0.07
  -2 -11  -9    0.09    0.11
   2 -12  -7   -0.03    0.09
  -2 -12   7    0.13    0.09
  -2 -12   6    0.06    0.07
   2 -12  -6   -0.01    0.08
  -2 -12   5    0.11    0.09
   2 -12  -5    0.19    0.11
  -2 -12   4    0.18    0.11
   2 -12  -4    0.13    0.10
  -2 -12   3    0.09    0.09
   2 -12  -3   -0.05    0.09
  -2 -12   2    0.01    0.07
   2 -12  -2    0.09    0.09
   2 -12  -1    0.14    0.09
  -2 -12   1    0.25    0.11
   2 -12   0    0.10    0.10
  -2 -12   0    0.11    0.11
   2 -12   1    0.02    0.07
  -2 -12  -1   -0.03    0.08
  -2 -12  -2    0.51    0.15
   2 -12   2    0.49    0.14
  -2 -12  -3    0.04    0.09
   2 -12   3   -0.01    0.07
   2 -12   4    0.41    0.12
  -2 -12  -4    0.31    0.14
   2 -12   5    0.04    0.07
  -2 -12  -5   -0.07    0.06
   2 -12   6    0.15    0.09
  -2 -12  -6    0.27    0.13
   2 -12   7    0.05    0.07
  -2 -12  -7    0.17    0.13
   2 -13  -3    0.02    0.09
  -2 -13   3    0.00    0.08
   2 -13  -2    0.48    0.15
  -2 -13   2    0.36    0.14
   2 -13  -1    0.00    0.09
  -2 -13   1    0.04    0.09
   2 -13   0    0.10    0.10
  -2 -13   0    0.20    0.12
   2 -13   1    0.20    0.11
  -2 -13  -1    0.23    0.12
   2 -13   2    0.13    0.10
  -2 -13  -2   -0.06    0.10
   3   0 -18    0.02    0.08
   3   0 -17   -0.01    0.06
   3   0 -16    0.03    0.06
  -3   0  16    0.16    0.07
   3   0 -16    0.11    0.06
  -3   0  15    0.04    0.05
   3   0 -15    0.05    0.05
   3   0 -15    0.00    0.07
   3   0 -14    0.41    0.09
   3   0 -14    0.48    0.11
  -3   0  14    0.36    0.09
   3   0 -13   -0.01    0.05
  -3   0  13    0.03    0.04
   3   0 -13    0.00    0.06
   3   0 -12    5.11    0.31
  -3   0  12    5.36    0.29
   3   0 -12    5.00    0.29
  -3   0  11    0.02    0.03
   3   0 -11    0.01    0.04
   3   0 -11   -0.05    0.03
  -3   0  10    1.00    0.10
   3   0 -10    0.91    0.11
   3   0 -10    0.86    0.12
   3   0  -9   -0.01    0.04
  -3   0   9    0.02    0.03
   3   0  -9   -0.05    0.04
   3   0  -8    0.60    0.09
  -3   0   8    0.69    0.07
  -3   0   7    0.01    0.02
   3   0  -7   -0.03    0.02
   3   0  -6   25.09    1.07
  -3   0   6   24.83    1.03
   3   0  -5    0.00    0.02
   3   0  -5    0.03    0.02
  -3   0   5    0.02    0.02
  -3   0   4  427.05   17.62
   3   0  -4  441.01   17.62
   3   0  -4  443.48   18.04
   3   0  -3    0.02    0.02
   3   0  -3    0.00    0.01
  -3   0   3    0.00    0.01
   3   0  -2    9.94    0.43
  -3   0   1   -0.01    0.01
   3   0  -1   -0.02    0.01
  -3   0   1   -0.02    0.00
   3   0  -1   -0.03    0.01
  -3   0   0   92.33    3.73
   3   0   0   87.96    3.68
   3   0   0   90.83    3.73
  -3   0   0   91.61    3.69
  -3   0  -1    0.00    0.01
  -3   0  -1    0.01    0.01
   3   0   1    0.00    0.01
   3   0   1    0.03    0.01
   3   0   2   44.25    1.89
   3   0   2   46.04    1.81
  -3   0  -2   47.99    1.91
   3   0   2   46.94    1.92
  -3   0  -2   46.12    1.81
   3   0   3    0.01    0.02
  -3   0  -3    0.01    0.01
   3   0   3    0.00    0.01
  -3   0  -3   -0.01    0.01
   3   0   3    0.00    0.01
  -3   0  -4    2.02    0.12
   3   0   4    2.12    0.13
   3   0   4    1.91    0.12
  -3   0  -4    2.12    0.11
  -3   0  -5    0.00    0.02
   3   0   5    0.02    0.02
  -3   0  -6    0.81    0.08
   3   0   6    0.81    0.09
  -3   0  -7    0.00    0.02
   3   0   7    0.00    0.02
  -3   0  -8    1.56    0.14
   3   0   8    1.35    0.14
  -3   0  -9    0.02    0.04
   3   0   9    0.00    0.03
   3   0  10    0.30    0.07
  -3   0 -10    0.34    0.07
  -3   0 -11   -0.01    0.04
   3   0  11    0.03    0.04
   3   0  12    0.13    0.06
  -3   0 -12    0.25    0.08
   3   0  13   -0.03    0.03
  -3   0 -13   -0.03    0.04
  -3   0 -13   -0.06    0.04
  -3   0 -14    0.14    0.07
  -3   0 -14    0.03    0.05
   3   0  14    0.08    0.06
  -3   0 -15    0.00    0.05
   3   0  15    0.04    0.05
   3   0  16    0.23    0.09
  -3   0 -16    0.06    0.08
  -3   0 -17    0.03    0.08
   3   0  17    0.11    0.08
   3   1 -17   -0.01    0.07
  -3  -1  17    0.15    0.08
   3  -1 -17    0.06    0.08
   3   1 -16    0.23    0.11
  -3   1  16    0.28    0.09
   3  -1 -16    0.29    0.10
   3  -1 -16    0.25    0.09
  -3  -1  16    0.18    0.08
   3   1 -15    0.04    0.05
  -3   1  15   -0.01    0.05
   3   1 -15   -0.08    0.06
   3  -1 -15    0.00    0.05
  -3  -1  15    0.09    0.06
   3  -1 -15    0.00    0.07
   3   1 -14    0.49    0.08
  -3   1  14    0.54    0.11
   3   1 -14    0.48    0.11
   3  -1 -14    0.62    0.12
   3  -1 -14    0.63    0.13
  -3  -1  14    0.46    0.09
   3   1 -13    3.16    0.28
  -3   1  13    3.00    0.21
   3   1 -13    2.40    0.17
   3  -1 -13    2.70    0.24
   3  -1 -13    3.19    0.27
  -3  -1  13    2.73    0.19
  -3   1  12    0.33    0.08
   3   1 -12    0.29    0.06
   3   1 -12    0.24    0.09
   3  -1 -12    0.26    0.08
   3  -1 -12    0.37    0.09
  -3  -1  12    0.20    0.06
   3   1 -11    0.44    0.07
   3   1 -11    0.39    0.09
  -3   1  11    0.51    0.08
   3  -1 -11    0.26    0.08
  -3  -1  11    0.49    0.07
   3   1 -10    2.67    0.20
   3   1 -10    2.78    0.17
  -3   1  10    2.90    0.18
   3  -1 -10    2.99    0.21
  -3  -1  10    2.91    0.17
  -3   1   9    0.28    0.06
   3   1  -9    0.30    0.06
   3   1  -9    0.24    0.07
   3  -1  -9    0.18    0.06
  -3  -1   9    0.35    0.06
   3   1  -8   22.50    0.96
  -3   1   8   22.31    0.95
   3   1  -8   21.50    0.95
  -3  -1   8   23.04    0.95
   3  -1  -8   22.51    1.01
  -3   1   7    6.49    0.30
   3   1  -7    6.31    0.30
   3   1  -7    6.19    0.32
   3  -1  -7    6.65    0.34
  -3  -1   7    6.29    0.29
   3   1  -6   10.44    0.46
  -3   1   6    9.94    0.44
   3   1  -6    9.93    0.45
  -3  -1   6    9.82    0.43
   3  -1  -6   10.64    0.49
   3   1  -5    3.97    0.20
   3   1  -5    3.57    0.18
   3   1  -5    3.58    0.18
  -3   1   5    3.70    0.18
   3  -1  -5    3.76    0.21
  -3  -1   5    3.79    0.17
   3  -1  -5    3.80    0.17
   3   1  -4   -0.01    0.02
   3   1  -4   -0.04    0.01
   3   1  -4    0.02    0.02
  -3  -1   4    0.01    0.01
   3  -1  -4    0.02    0.02
   3  -1  -4   -0.01    0.03
   3  -1  -4   -0.02    0.01
   3   1  -3    2.32    0.12
   3   1  -3    2.60    0.13
   3   1  -3    2.41    0.13
   3  -1  -3    2.33    0.14
   3  -1  -3    2.45    0.12
  -3  -1   3    2.43    0.12
   3  -1  -3    2.49    0.12
   3   1  -2   38.19    1.59
   3   1  -2   38.37    1.51
   3   1  -2   38.51    1.56
  -3   1   2   37.63    1.56
   3  -1  -2   37.09    1.60
   3  -1  -2   37.81    1.55
  -3  -1   2   40.40    1.60
  -3  -1   2   38.25    1.56
   3   1  -1   25.18    1.00
   3   1  -1   23.62    0.95
  -3   1   1   23.89    0.98
   3  -1  -1   22.11    1.01
  -3  -1   1   24.99    1.00
  -3  -1   1   23.34    0.98
  -3  -1   1   24.08    0.98
   3  -1  -1   24.30    0.98
   3   1   0   11.84    0.49
  -3   1   0   11.10    0.47
   3   1   0   11.46    0.48
   3   1   0   11.43    0.45
   3  -1   0   10.76    0.47
   3  -1   0   11.06    0.48
  -3  -1   0   10.96    0.47
   3   1   1    0.60    0.06
  -3   1  -1    0.73    0.06
   3   1   1    0.59    0.06
  -3  -1  -1    0.60    0.05
   3  -1   1    0.51    0.05
   3  -1   1    0.59    0.04
  -3   1  -2    5.88    0.25
   3   1   2    5.97    0.27
  -3   1  -2    5.74    0.25
   3   1   2    5.45    0.28
   3  -1   2    5.83    0.26
   3  -1   2    5.88    0.25
  -3  -1  -2    5.85    0.23
   3  -1   2    5.65    0.25
  -3   1  -3    1.75    0.08
   3   1   3    1.72    0.11
  -3   1  -3    1.69    0.10
   3   1   3    1.71    0.12
   3  -1   3    1.62    0.10
  -3  -1  -3    1.75    0.08
   3  -1   3    1.77    0.09
  -3   1  -4    0.04    0.02
   3   1   4    0.05    0.02
   3   1   4    0.07    0.03
  -3   1  -4    0.06    0.01
   3  -1   4    0.10    0.02
   3  -1   4    0.04    0.02
  -3  -1  -4    0.05    0.02
  -3   1  -5    0.00    0.01
  -3   1  -5   -0.01    0.02
   3   1   5    0.04    0.02
   3  -1   5    0.01    0.02
  -3  -1  -5   -0.01    0.01
  -3   1  -6    3.95    0.21
  -3   1  -6    4.27    0.19
   3   1   6    4.20    0.22
  -3  -1  -6    4.09    0.20
  -3   1  -7    0.46    0.07
  -3   1  -7    0.67    0.06
   3   1   7    0.60    0.08
  -3  -1  -7    0.72    0.08
   3  -1   7    0.50    0.08
   3   1   8    4.56    0.25
  -3   1  -8    4.55    0.25
   3  -1   8    4.49    0.25
  -3  -1  -8    4.52    0.24
  -3   1  -9    3.03    0.20
   3   1   9    3.24    0.21
  -3  -1  -9    3.12    0.19
   3  -1   9    3.33    0.21
  -3   1 -10    0.48    0.09
   3   1  10    0.34    0.07
   3  -1  10    0.41    0.08
  -3  -1 -10    0.28    0.07
   3   1  11    0.10    0.05
  -3   1 -11    0.12    0.06
  -3   1 -11    0.10    0.04
  -3  -1 -11    0.07    0.05
   3  -1  11    0.03    0.04
   3   1  12    0.27    0.08
  -3   1 -12    0.39    0.09
  -3   1 -12    0.35    0.06
   3  -1  12    0.35    0.09
  -3  -1 -12    0.15    0.07
  -3   1 -13    0.34    0.09
   3   1  13   -0.02    0.04
  -3   1 -13    0.14    0.05
   3  -1  13    0.06    0.05
  -3  -1 -13    0.03    0.06
   3   1  14    0.03    0.05
  -3   1 -14    0.02    0.05
   3  -1  14   -0.03    0.05
  -3  -1 -14   -0.02    0.05
  -3   1 -15    0.12    0.08
   3   1  15   -0.01    0.05
  -3  -1 -15   -0.04    0.05
   3  -1  15   -0.08    0.04
  -3  -1 -15   -0.01    0.05
   3   1  16    0.08    0.07
  -3   1 -16    0.04    0.07
  -3  -1 -16    0.02    0.07
   3  -1  16    0.08    0.06
  -3   1 -17    0.19    0.10
   3   1  17    0.21    0.09
   3  -1  17    0.14    0.08
  -3  -1 -17    0.20    0.10
   3   2 -17    0.03    0.09
  -3  -2  17    0.10    0.07
   3  -2 -17    0.13    0.09
   3  -2 -17    0.21    0.09
   3   2 -16   -0.03    0.06
  -3   2  16    0.11    0.07
  -3  -2  16    0.02    0.06
   3  -2 -16    0.15    0.09
   3  -2 -16    0.01    0.06
  -3   2  15    0.09    0.07
   3   2 -15    0.07    0.08
   3  -2 -15   -0.05    0.05
   3  -2 -15    0.01    0.06
  -3  -2  15    0.05    0.06
   3   2 -14   -0.01    0.06
   3   2 -14    0.01    0.04
  -3   2  14    0.00    0.05
   3  -2 -14   -0.02    0.06
  -3  -2  14   -0.01    0.04
   3  -2 -14    0.04    0.07
   3   2 -13    0.07    0.06
   3   2 -13   -0.04    0.03
  -3   2  13   -0.02    0.04
  -3  -2  13    0.03    0.04
   3  -2 -13    0.01    0.06
   3   2 -12    0.07    0.06
   3   2 -12    0.09    0.04
  -3   2  12    0.10    0.05
  -3  -2  12    0.05    0.04
   3  -2 -12    0.01    0.05
   3   2 -11    0.05    0.03
   3   2 -11    0.05    0.05
  -3   2  11    0.05    0.05
   3  -2 -11    0.02    0.05
  -3  -2  11    0.09    0.04
  -3   2  10    0.08    0.05
   3   2 -10    0.15    0.04
   3   2 -10    0.27    0.08
   3  -2 -10    0.19    0.07
  -3  -2  10    0.19    0.05
   3   2  -9    0.49    0.09
  -3   2   9    0.58    0.08
   3   2  -9    0.56    0.06
  -3  -2   9    0.66    0.08
   3  -2  -9    0.56    0.11
   3   2  -8    0.00    0.04
   3   2  -8    0.00    0.02
  -3   2   8    0.00    0.03
  -3  -2   8    0.06    0.03
   3  -2  -8   -0.02    0.04
  -3   2   7    0.20    0.05
   3   2  -7    0.33    0.04
   3   2  -7    0.24    0.06
  -3  -2   7    0.32    0.05
   3  -2  -7    0.27    0.07
   3   2  -6    0.15    0.03
   3   2  -6    0.12    0.04
   3  -2  -6    0.13    0.03
   3  -2  -6    0.02    0.04
  -3  -2   6    0.12    0.03
   3   2  -5    1.21    0.11
   3   2  -5    1.05    0.07
   3  -2  -5    1.19    0.08
  -3  -2   5    1.00    0.07
   3  -2  -5    1.03    0.12
   3   2  -4    9.33    0.42
   3   2  -4    9.93    0.42
  -3  -2   4    9.55    0.41
   3  -2  -4    9.25    0.42
   3  -2  -4    9.02    0.46
   3   2  -3   24.41    1.03
  -3   2   3   24.45    1.01
   3   2  -3   24.70    0.99
  -3  -2   3   23.94    1.01
   3  -2  -3   24.01    1.01
   3   2  -2   75.02    3.04
   3   2  -2   76.17    3.09
  -3   2   2   74.96    3.04
   3   2  -2   75.76    2.93
   3  -2  -2   74.38    3.04
   3  -2  -2   70.93    3.11
  -3  -2   2   75.33    3.04
   3   2  -1   58.34    2.40
   3   2  -1   56.18    2.26
  -3   2   1   58.99    2.36
   3  -2  -1   55.78    2.41
  -3  -2   1   58.83    2.26
  -3  -2   1   57.58    2.36
   3  -2  -1   58.09    2.35
   3   2   0    0.69    0.05
   3   2   0    0.62    0.07
  -3  -2   0    0.75    0.07
  -3  -2   0    0.69    0.05
   3  -2   0    0.73    0.07
   3  -2   0    0.85    0.07
  -3   2  -1    1.17    0.08
   3   2   1    0.99    0.10
   3   2   1    1.14    0.08
   3  -2   1    1.14    0.07
  -3  -2  -1    1.19    0.06
   3  -2   1    1.15    0.08
   3   2   2   21.68    0.88
   3   2   2   20.61    0.92
  -3   2  -2   19.25    0.87
  -3   2  -2   21.26    0.84
   3  -2   2   20.85    0.87
   3  -2   2   20.89    0.87
   3   2   3    0.78    0.10
  -3   2  -3    0.57    0.05
  -3   2  -3    0.78    0.07
   3   2   3    0.74    0.08
   3  -2   3    0.79    0.08
   3  -2   3    0.78    0.04
   3   2   4    2.33    0.17
  -3   2  -4    2.11    0.11
  -3   2  -4    2.50    0.14
   3   2   4    2.58    0.15
   3  -2   4    2.54    0.11
   3  -2   4    2.40    0.14
   3   2   5    0.07    0.03
  -3   2  -5    0.02    0.03
   3  -2   5    0.11    0.03
   3   2   6    0.00    0.02
  -3   2  -6   -0.01    0.02
   3  -2   6   -0.01    0.02
   3   2   7    0.22    0.06
  -3   2  -7    0.29    0.06
   3  -2   7    0.28    0.06
   3   2   8    0.07    0.04
  -3   2  -8    0.03    0.04
  -3  -2  -8    0.08    0.04
   3  -2   8    0.04    0.03
   3   2   9    0.32    0.07
  -3   2  -9    0.07    0.05
  -3   2  -9    0.19    0.02
  -3  -2  -9    0.09    0.05
   3  -2   9    0.17    0.06
  -3   2 -10    0.17    0.02
  -3   2 -10    0.16    0.02
   3   2  10    0.13    0.06
  -3   2 -10    0.29    0.08
  -3  -2 -10    0.18    0.06
   3  -2  10    0.23    0.07
   3   2  11    0.87    0.13
  -3   2 -11    0.66    0.11
  -3   2 -11    0.63    0.04
  -3   2 -11    0.68    0.04
  -3  -2 -11    0.66    0.10
   3  -2  11    0.62    0.10
   3   2  12    0.26    0.08
  -3   2 -12    0.21    0.07
   3  -2  12    0.20    0.07
  -3  -2 -12    0.13    0.06
   3   2  13    0.60    0.12
  -3   2 -13    0.45    0.11
   3  -2  13    0.55    0.11
  -3  -2 -13    0.51    0.10
   3   2  14   -0.04    0.05
  -3   2 -14    0.03    0.05
  -3  -2 -14   -0.01    0.05
   3  -2  14   -0.01    0.05
   3   2  15    0.10    0.07
  -3   2 -15    0.05    0.07
  -3  -2 -15    0.03    0.06
   3  -2  15    0.17    0.08
  -3   2 -16   -0.10    0.06
   3   2  16    0.00    0.07
  -3  -2 -16    0.00    0.07
  -3  -2 -16   -0.10    0.05
   3  -2  16   -0.01    0.06
   3   2  17    0.45    0.13
  -3   2 -17    0.56    0.14
  -3  -2 -17    0.52    0.13
   3  -2  17    0.30    0.11
   3   3 -17   -0.07    0.05
   3  -3 -17    0.04    0.08
   3  -3 -17    0.09    0.08
  -3  -3  17   -0.01    0.07
   3   3 -16    0.39    0.12
  -3   3  16    0.25    0.10
   3  -3 -16    0.35    0.11
  -3  -3  16    0.41    0.10
   3  -3 -16    0.26    0.10
   3   3 -15    0.02    0.06
  -3   3  15    0.08    0.07
   3  -3 -15    0.03    0.06
  -3  -3  15    0.01    0.05
  -3   3  14    0.00    0.06
   3   3 -14    0.03    0.06
  -3  -3  14   -0.02    0.04
   3  -3 -14   -0.01    0.06
  -3   3  13    1.31    0.17
   3   3 -13    1.42    0.19
   3   3 -13    1.36    0.10
  -3  -3  13    1.44    0.15
   3  -3 -13    1.31    0.19
   3   3 -12    0.02    0.05
  -3   3  12    0.05    0.05
   3   3 -12    0.04    0.03
   3  -3 -12   -0.03    0.06
  -3  -3  12    0.05    0.04
   3   3 -11    1.45    0.10
  -3   3  11    1.67    0.17
   3   3 -11    1.18    0.16
   3  -3 -11    1.45    0.19
  -3  -3  11    1.66    0.14
  -3   3  10    0.13    0.05
   3   3 -10    0.05    0.03
   3   3 -10    0.06    0.05
   3  -3 -10    0.05    0.06
  -3  -3  10    0.09    0.04
   3   3  -9    0.33    0.08
   3   3  -9    0.31    0.05
   3  -3  -9    0.39    0.07
   3  -3  -9    0.28    0.08
  -3  -3   9    0.23    0.05
   3   3  -8    0.02    0.02
   3   3  -8   -0.01    0.03
   3  -3  -8    0.02    0.03
   3  -3  -8   -0.04    0.04
  -3  -3   8   -0.01    0.02
   3   3  -7    0.30    0.07
   3   3  -7    0.29    0.04
  -3  -3   7    0.24    0.05
   3  -3  -7    0.30    0.06
   3   3  -6    0.27    0.04
   3   3  -6    0.11    0.04
   3  -3  -6    0.23    0.05
  -3  -3   6    0.22    0.04
   3   3  -5   10.02    0.45
   3   3  -5    9.84    0.45
   3  -3  -5   10.31    0.46
  -3  -3   5    9.51    0.45
   3   3  -4    0.02    0.02
   3   3  -4    0.04    0.03
  -3  -3   4    0.05    0.03
   3  -3  -4    0.03    0.03
   3   3  -3   20.10    0.87
   3   3  -3   19.92    0.83
   3  -3  -3   20.29    0.86
  -3  -3   3   20.04    0.86
   3   3  -2    4.45    0.22
   3   3  -2    4.72    0.24
   3  -3  -2    4.37    0.23
  -3  -3   2    4.42    0.23
   3   3  -1    0.01    0.02
   3   3  -1    0.01    0.02
   3  -3  -1    0.02    0.03
  -3  -3   1    0.05    0.03
   3   3   0    1.62    0.12
   3   3   0    1.52    0.08
  -3  -3   0    1.36    0.11
   3  -3   0    1.40    0.10
   3   3   1    0.00    0.03
   3  -3   1    0.01    0.02
   3  -3   1    0.06    0.03
  -3  -3  -1    0.00    0.02
  -3  -3  -1    0.02    0.02
   3   3   2    7.19    0.38
  -3  -3  -2    7.23    0.35
   3  -3   2    7.05    0.33
   3  -3   2    7.79    0.35
  -3   3  -3    1.37    0.10
   3   3   3    1.21    0.14
   3   3   3    1.41    0.13
   3  -3   3    1.23    0.11
   3  -3   3    1.19    0.07
   3   3   4   11.02    0.52
  -3   3  -4   11.28    0.50
   3  -3   4   11.11    0.51
   3  -3   4   11.35    0.47
   3   3   5    2.39    0.17
  -3   3  -5    2.43    0.15
   3  -3   5    2.18    0.15
   3   3   6    2.70    0.18
  -3   3  -6    3.03    0.18
   3  -3   6    2.58    0.17
   3   3   7    0.43    0.08
  -3   3  -7    0.19    0.06
   3  -3   7    0.26    0.06
   3   3   8    5.96    0.33
  -3   3  -8    5.66    0.31
   3  -3   8    5.19    0.30
  -3   3  -9    1.26    0.14
   3   3   9    1.22    0.15
   3  -3   9    1.27    0.13
  -3   3 -10    0.77    0.12
   3   3  10    1.06    0.15
   3  -3  10    0.78    0.11
  -3   3 -11    0.10    0.07
   3   3  11    0.16    0.07
  -3  -3 -11    0.22    0.07
   3  -3  11    0.15    0.06
   3   3  12    0.02    0.06
  -3   3 -12    0.04    0.05
  -3  -3 -12    0.12    0.06
   3  -3  12    0.03    0.05
   3   3  13    0.05    0.06
  -3   3 -13    0.02    0.06
  -3  -3 -13    0.08    0.06
   3  -3  13    0.05    0.05
   3   3  14    0.96    0.16
  -3   3 -14    0.96    0.16
  -3  -3 -14    1.03    0.15
   3  -3  14    0.80    0.14
   3   3  15   -0.02    0.06
  -3   3 -15    0.02    0.07
   3  -3  15    0.01    0.05
  -3  -3 -15   -0.01    0.05
  -3   3 -16    0.12    0.09
   3   3  16    0.03    0.08
  -3  -3 -16   -0.04    0.05
   3  -3  16    0.00    0.06
   3   3  17    0.16    0.10
  -3   3 -17    0.08    0.09
   3  -3  17   -0.03    0.05
  -3  -3 -17    0.00    0.07
   3   4 -17    0.17    0.10
  -3  -4  17    0.09    0.08
   3  -4 -17    0.10    0.09
   3  -4 -17    0.12    0.09
   3   4 -16    0.15    0.10
  -3  -4  16    0.13    0.07
   3  -4 -16    0.29    0.09
   3  -4 -16    0.14    0.09
   3   4 -15    0.19    0.10
  -3  -4  15    0.15    0.07
   3  -4 -15    0.23    0.08
   3  -4 -15    0.16    0.10
   3   4 -14    0.04    0.06
   3  -4 -14   -0.04    0.06
   3  -4 -14    0.05    0.06
  -3  -4  14   -0.01    0.04
   3   4 -13    0.58    0.13
  -3  -4  13    0.69    0.11
   3  -4 -13    0.72    0.12
   3  -4 -13    0.61    0.14
   3   4 -12    0.01    0.05
   3   4 -12    0.00    0.03
   3  -4 -12    0.09    0.06
  -3  -4  12    0.03    0.04
   3  -4 -12    0.01    0.07
   3   4 -11    0.41    0.06
   3   4 -11    0.30    0.09
  -3  -4  11    0.46    0.08
   3  -4 -11    0.43    0.11
   3  -4 -11    0.55    0.10
   3   4 -10    0.06    0.03
   3   4 -10    0.02    0.05
   3  -4 -10   -0.06    0.05
  -3  -4  10    0.02    0.04
   3  -4 -10    0.12    0.06
   3   4  -9    0.25    0.07
   3   4  -9    0.23    0.05
   3  -4  -9    0.21    0.06
  -3  -4   9    0.10    0.04
   3   4  -8    1.48    0.16
   3   4  -8    1.37    0.10
  -3  -4   8    1.34    0.13
   3  -4  -8    1.38    0.14
   3   4  -7    2.73    0.18
   3   4  -7    2.35    0.15
  -3  -4   7    2.31    0.16
   3  -4  -7    2.56    0.17
   3   4  -6    0.95    0.12
   3   4  -6    0.95    0.10
   3  -4  -6    0.82    0.10
  -3  -4   6    0.81    0.09
   3   4  -5    1.39    0.14
   3   4  -5    1.31    0.12
   3  -4  -5    1.17    0.12
  -3  -4   5    1.28    0.12
   3   4  -4    0.19    0.05
   3   4  -4    0.09    0.04
  -3  -4   4    0.03    0.03
   3  -4  -4    0.05    0.03
   3   4  -3    1.76    0.13
   3   4  -3    1.90    0.14
  -3  -4   3    2.02    0.14
   3  -4  -3    2.16    0.15
   3   4  -2    4.10    0.25
   3   4  -2    4.30    0.22
  -3  -4   2    4.36    0.24
   3  -4  -2    4.50    0.24
   3   4  -1    0.47    0.06
   3   4  -1    0.50    0.08
   3  -4  -1    0.53    0.08
  -3  -4   1    0.57    0.08
   3   4   0    2.26    0.17
   3   4   0    2.53    0.13
   3  -4   0    1.96    0.15
  -3  -4   0    2.42    0.16
   3   4   1    0.17    0.06
  -3  -4  -1    0.20    0.05
   3  -4   1    0.19    0.05
   3   4   2    0.50    0.09
   3  -4   2    0.49    0.08
  -3  -4  -2    0.40    0.07
  -3   4  -3    0.51    0.07
  -3  -4  -3    0.81    0.10
   3  -4   3    0.58    0.08
   3  -4   3    0.43    0.05
  -3   4  -4    2.96    0.18
   3  -4   4    2.90    0.15
   3  -4   4    3.24    0.19
  -3  -4  -4    2.90    0.19
  -3   4  -5    4.90    0.26
   3   4   5    4.92    0.29
   3  -4   5    5.19    0.27
   3  -4   5    4.76    0.22
  -3   4  -6    8.08    0.40
   3   4   6    8.16    0.43
   3  -4   6    8.41    0.41
   3   4   7    1.16    0.15
  -3   4  -7    1.07    0.13
   3  -4   7    1.19    0.13
   3   4   8    0.75    0.12
  -3   4  -8    0.66    0.11
   3  -4   8    0.76    0.11
   3   4   9    0.43    0.10
  -3   4  -9    0.54    0.10
   3  -4   9    0.32    0.07
  -3   4 -10    0.18    0.06
   3   4  10    0.01    0.05
   3  -4  10    0.21    0.06
   3   4  11    0.07    0.06
  -3   4 -11    0.04    0.06
   3  -4  11    0.07    0.05
   3   4  12    0.03    0.05
  -3   4 -12   -0.02    0.05
   3  -4  12    0.07    0.05
   3   4  13    0.09    0.08
  -3   4 -13    0.01    0.06
  -3  -4 -13    0.00    0.05
   3  -4  13   -0.01    0.04
   3   4  14   -0.01    0.06
  -3   4 -14   -0.02    0.06
   3  -4  14   -0.01    0.04
  -3  -4 -14   -0.02    0.05
  -3   4 -15    0.05    0.08
   3   4  15    0.05    0.07
  -3  -4 -15   -0.04    0.06
   3  -4  15   -0.03    0.05
  -3   4 -16    0.18    0.09
   3   4  16   -0.10    0.07
  -3  -4 -16    0.13    0.08
   3  -4  16    0.15    0.09
   3   5 -16   -0.05    0.05
   3  -5 -16    0.04    0.07
  -3  -5  16    0.06    0.06
   3  -5 -16   -0.05    0.07
   3   5 -15    0.06    0.08
  -3  -5  15    0.10    0.06
   3  -5 -15    0.10    0.09
   3  -5 -15    0.05    0.07
   3   5 -14    0.33    0.11
   3  -5 -14    0.06    0.08
   3  -5 -14    0.17    0.08
  -3  -5  14    0.22    0.07
   3   5 -13    0.03    0.07
   3  -5 -13   -0.09    0.05
   3  -5 -13   -0.05    0.07
  -3  -5  13   -0.01    0.04
   3   5 -12    0.19    0.08
  -3  -5  12    0.15    0.06
   3  -5 -12    0.20    0.09
   3  -5 -12    0.05    0.06
   3   5 -11    0.36    0.07
   3   5 -11    0.43    0.10
  -3  -5  11    0.56    0.10
   3  -5 -11    0.38    0.09
   3   5 -10   -0.01    0.05
   3   5 -10    0.08    0.04
   3  -5 -10    0.03    0.05
  -3  -5  10    0.09    0.05
   3   5  -9    1.54    0.14
   3   5  -9    1.59    0.19
  -3  -5   9    1.45    0.15
   3  -5  -9    1.54    0.17
   3   5  -8    4.04    0.23
   3   5  -8    3.97    0.26
   3  -5  -8    4.04    0.26
  -3  -5   8    4.08    0.24
   3   5  -7    0.19    0.06
   3   5  -7    0.19    0.05
  -3  -5   7    0.26    0.06
   3  -5  -7    0.24    0.07
   3   5  -6    3.15    0.20
   3   5  -6    3.12    0.20
   3  -5  -6    2.89    0.21
  -3  -5   6    3.25    0.20
   3   5  -5    4.20    0.25
   3   5  -5    4.22    0.25
   3  -5  -5    4.10    0.25
  -3  -5   5    4.44    0.25
   3   5  -4    4.42    0.24
   3   5  -4    4.03    0.25
   3  -5  -4    4.03    0.25
  -3  -5   4    4.08    0.25
   3   5  -3    2.33    0.18
   3   5  -3    2.71    0.16
   3  -5  -3    2.89    0.19
  -3  -5   3    2.44    0.18
   3   5  -2    6.27    0.37
   3   5  -2    6.93    0.32
   3  -5  -2    6.88    0.36
  -3  -5   2    6.78    0.36
   3   5  -1    4.27    0.22
   3   5  -1    3.91    0.26
  -3  -5   1    4.24    0.25
   3  -5  -1    4.21    0.25
   3   5   0   17.48    0.86
   3  -5   0   18.48    0.82
  -3  -5   0   18.51    0.83
   3   5   1    0.28    0.09
   3  -5   1    0.45    0.08
  -3  -5  -1    0.34    0.08
  -3  -5  -2    0.05    0.04
   3  -5   2    0.05    0.04
  -3  -5  -3    0.07    0.04
   3  -5   3    0.12    0.05
  -3   5  -4    0.07    0.04
  -3  -5  -4   -0.01    0.03
   3  -5   4    0.02    0.03
  -3   5  -5    2.42    0.17
  -3  -5  -5    2.64    0.19
   3  -5   5    2.17    0.13
   3  -5   5    2.66    0.18
   3  -5   5    2.29    0.14
  -3   5  -6    3.02    0.19
  -3  -5  -6    2.55    0.20
   3  -5   6    2.54    0.12
   3  -5   6    2.32    0.18
  -3   5  -7    0.14    0.06
   3  -5   7    0.09    0.05
  -3  -5  -7    0.10    0.06
   3   5   8    0.94    0.14
  -3   5  -8    1.00    0.13
   3  -5   8    0.71    0.11
  -3  -5  -8    0.86    0.13
   3   5   9    0.51    0.12
  -3   5  -9    0.55    0.10
   3  -5   9    0.59    0.10
   3   5  10    0.03    0.06
  -3   5 -10    0.02    0.05
   3  -5  10    0.08    0.06
  -3   5 -11    0.42    0.11
   3   5  11    0.79    0.15
   3  -5  11    0.41    0.10
   3   5  12    0.26    0.11
  -3   5 -12    0.26    0.09
   3  -5  12    0.21    0.08
  -3   5 -13    0.06    0.07
   3   5  13   -0.08    0.05
   3  -5  13   -0.04    0.04
  -3   5 -14    0.52    0.13
   3   5  14    0.40    0.13
  -3  -5 -14    0.48    0.10
   3  -5  14    0.26    0.10
   3   5  15    0.00    0.06
  -3   5 -15    0.03    0.07
  -3  -5 -15    0.10    0.08
   3  -5  15    0.04    0.07
  -3   5 -16   -0.06    0.07
   3   5  16   -0.05    0.09
  -3  -5 -16   -0.05    0.06
   3  -5  16   -0.08    0.06
   3   6 -16    0.13    0.10
   3  -6 -16   -0.05    0.07
   3  -6 -16    0.12    0.09
   3   6 -15    0.06    0.08
   3  -6 -15   -0.04    0.08
  -3  -6  15   -0.02    0.06
   3  -6 -15    0.12    0.09
   3   6 -14   -0.05    0.06
   3  -6 -14   -0.01    0.06
   3  -6 -14    0.00    0.07
  -3  -6  14   -0.02    0.04
   3   6 -13    0.14    0.09
  -3  -6  13    0.02    0.05
   3  -6 -13   -0.09    0.05
   3  -6 -13    0.03    0.06
   3   6 -12    0.33    0.10
   3  -6 -12    0.39    0.11
  -3  -6  12    0.12    0.06
   3   6 -11   -0.02    0.04
   3  -6 -11    0.02    0.05
  -3  -6  11   -0.08    0.03
   3   6 -10    0.08    0.05
   3   6 -10    0.05    0.06
   3  -6 -10    0.08    0.07
  -3  -6  10    0.07    0.05
   3   6  -9    1.09    0.16
   3   6  -9    1.40    0.14
   3  -6  -9    1.48    0.18
  -3  -6   9    1.23    0.15
   3   6  -8    0.03    0.04
   3   6  -8    0.08    0.05
  -3  -6   8    0.16    0.06
   3  -6  -8    0.03    0.05
   3   6  -7    0.65    0.11
   3   6  -7    0.62    0.10
   3  -6  -7    1.03    0.14
  -3  -6   7    0.76    0.11
   3   6  -6    0.24    0.07
   3   6  -6    0.13    0.06
  -3  -6   6    0.30    0.07
   3  -6  -6    0.23    0.08
   3   6  -5    0.28    0.07
   3   6  -5    0.30    0.08
  -3  -6   5    0.28    0.07
   3  -6  -5    0.18    0.07
   3   6  -4    4.79    0.30
   3   6  -4    4.80    0.27
   3  -6  -4    5.36    0.31
  -3  -6   4    5.16    0.30
   3   6  -3    0.09    0.05
   3   6  -3    0.09    0.06
   3  -6  -3    0.00    0.05
  -3  -6   3    0.09    0.05
   3   6  -2    2.45    0.16
   3   6  -2    2.42    0.24
   3  -6  -2    2.84    0.20
  -3  -6   2    2.98    0.21
   3   6  -1    1.07    0.15
   3  -6  -1    1.18    0.15
  -3  -6   1    1.28    0.15
   3   6   0    0.44    0.11
  -3  -6   0    0.27    0.08
   3  -6   0    0.25    0.07
   3  -6   1    0.26    0.07
  -3  -6  -1    0.23    0.07
  -3  -6  -2    2.22    0.21
   3  -6   2    1.90    0.18
  -3  -6  -3    0.57    0.11
   3  -6   3    0.57    0.09
  -3   6  -4    0.44    0.08
   3  -6   4    0.32    0.08
  -3  -6  -4    0.37    0.09
  -3   6  -5    0.14    0.05
  -3  -6  -5    0.15    0.06
   3  -6   5    0.02    0.04
  -3   6  -6    0.06    0.05
   3  -6   6    0.04    0.02
   3  -6   6    0.00    0.04
  -3  -6  -6   -0.01    0.04
  -3   6  -7   -0.02    0.03
   3  -6   7    0.03    0.01
   3  -6   7    0.00    0.01
   3  -6   7    0.01    0.04
  -3  -6  -7   -0.04    0.04
  -3   6  -8    0.26    0.08
  -3  -6  -8    0.23    0.08
   3  -6   8    0.14    0.06
  -3   6  -9    1.14    0.16
  -3  -6  -9    0.99    0.15
   3  -6   9    0.88    0.13
  -3   6 -10    0.00    0.06
   3  -6  10    0.03    0.05
  -3  -6 -10   -0.06    0.04
  -3   6 -11    0.32    0.10
   3  -6  11    0.36    0.10
  -3  -6 -11    0.35    0.11
  -3   6 -12    0.07    0.07
   3  -6  12    0.05    0.06
  -3  -6 -12    0.06    0.07
  -3   6 -13    0.53    0.12
  -3  -6 -13    0.87    0.17
   3  -6  13    0.54    0.12
  -3   6 -14   -0.03    0.05
   3  -6  14   -0.02    0.05
  -3  -6 -14    0.00    0.08
  -3   6 -15    0.18    0.09
  -3  -6 -15    0.24    0.09
   3  -6  15    0.13    0.08
  -3  -6 -15    0.13    0.10
   3   7 -15    0.01    0.07
   3  -7 -15   -0.02    0.08
  -3  -7  15   -0.05    0.05
   3  -7 -15   -0.06    0.07
   3   7 -14    0.15    0.09
  -3  -7  14    0.14    0.07
   3  -7 -14    0.19    0.10
   3  -7 -14   -0.04    0.06
   3   7 -13   -0.05    0.05
   3  -7 -13    0.03    0.09
  -3  -7  13   -0.02    0.05
   3  -7 -13   -0.02    0.07
   3   7 -12   -0.02    0.06
  -3  -7  12    0.01    0.05
   3  -7 -12    0.03    0.07
   3   7 -11    0.12    0.07
   3  -7 -11    0.02    0.06
  -3  -7  11    0.01    0.05
   3   7 -10    0.26    0.09
   3   7 -10    0.28    0.09
   3  -7 -10    0.23    0.10
  -3  -7  10    0.30    0.08
   3   7  -9    0.38    0.09
   3   7  -9    0.24    0.08
   3  -7  -9    0.17    0.08
  -3  -7   9    0.19    0.07
   3   7  -8    0.06    0.06
   3   7  -8    0.00    0.04
  -3  -7   8    0.19    0.07
   3   7  -7    0.04    0.04
   3   7  -7   -0.01    0.05
   3  -7  -7    0.09    0.07
  -3  -7   7    0.10    0.05
   3   7  -6    0.02    0.04
   3   7  -6    0.06    0.06
  -3  -7   6   -0.02    0.03
   3  -7  -6    0.10    0.07
   3   7  -5    0.39    0.09
   3   7  -5    0.49    0.10
  -3  -7   5    0.53    0.11
   3  -7  -5    0.36    0.10
   3   7  -4    0.01    0.04
   3   7  -4    0.00    0.04
   3  -7  -4    0.03    0.05
  -3  -7   4    0.03    0.05
   3   7  -3    1.78    0.17
   3   7  -3    1.23    0.18
  -3  -7   3    1.80    0.20
   3  -7  -3    1.53    0.18
   3   7  -2    0.01    0.03
  -3  -7   2   -0.03    0.04
   3  -7  -2    0.02    0.05
   3  -7  -1    0.82    0.13
  -3  -7   1    0.68    0.12
  -3  -7   0    2.25    0.23
   3  -7   0    2.44    0.22
  -3  -7  -1    0.14    0.07
   3  -7   1    0.23    0.07
   3  -7   2    3.85    0.26
  -3  -7  -2    3.55    0.26
   3  -7   3    0.09    0.05
  -3  -7  -3    0.06    0.06
   3  -7   4    0.04    0.04
  -3  -7  -4    0.09    0.06
  -3   7  -5    0.03    0.04
   3  -7   5   -0.04    0.03
  -3  -7  -5   -0.01    0.04
  -3   7  -6    0.13    0.06
   3  -7   6    0.10    0.04
   3  -7   6    0.03    0.04
  -3  -7  -6    0.18    0.08
  -3   7  -7    0.36    0.09
   3  -7   7    0.36    0.09
   3  -7   7    0.53    0.06
  -3  -7  -7    0.58    0.12
  -3   7  -8    0.46    0.10
  -3  -7  -8    0.33    0.11
   3  -7   8    0.22    0.07
  -3   7  -9    0.41    0.10
   3  -7   9    0.48    0.11
  -3  -7  -9    0.47    0.13
  -3   7 -10    0.36    0.11
   3  -7  10    0.34    0.09
  -3  -7 -10    0.23    0.10
  -3   7 -11    0.29    0.09
   3  -7  11    0.35    0.10
  -3  -7 -11    0.18    0.10
  -3   7 -12    0.34    0.11
  -3  -7 -12    0.39    0.13
   3  -7  12    0.33    0.10
  -3   7 -13    0.08    0.09
   3  -7  13    0.05    0.06
  -3  -7 -13    0.00    0.07
  -3   7 -14    0.33    0.12
  -3  -7 -14    0.35    0.13
   3  -7  14    0.78    0.15
   3   8 -14   -0.04    0.06
   3  -8 -14   -0.02    0.08
  -3  -8  14    0.02    0.06
   3  -8 -14    0.06    0.11
   3   8 -13    0.23    0.10
  -3  -8  13    0.37    0.10
   3  -8 -13    0.40    0.14
   3   8 -12    0.63    0.14
  -3  -8  12    0.52    0.12
   3  -8 -12    0.87    0.17
   3   8 -11    0.23    0.09
  -3  -8  11    0.21    0.08
   3  -8 -11    0.24    0.11
   3   8 -10    0.16    0.07
  -3  -8  10    0.05    0.06
   3  -8 -10    0.08    0.08
   3   8  -9    0.83    0.14
   3  -8  -9    0.73    0.15
  -3  -8   9    0.67    0.12
   3   8  -8    0.03    0.05
   3  -8  -8    0.14    0.09
  -3  -8   8    0.01    0.04
   3   8  -7    0.01    0.04
   3  -8  -7    0.06    0.07
  -3  -8   7    0.05    0.06
   3   8  -6    0.43    0.09
  -3  -8   6    0.24    0.08
   3  -8  -6    0.22    0.09
   3   8  -5    0.30    0.08
  -3  -8   5    0.36    0.09
   3  -8  -5    0.16    0.08
   3   8  -4   -0.02    0.03
   3  -8  -4    0.00    0.06
  -3  -8   4    0.10    0.07
   3   8  -3    0.71    0.11
  -3  -8   3    0.55    0.12
   3  -8  -3    0.64    0.13
  -3  -8   2   -0.04    0.06
   3  -8  -2    0.10    0.07
  -3  -8   1    2.87    0.28
   3  -8  -1    3.59    0.31
   3  -8   0    0.94    0.15
  -3  -8   0    0.97    0.16
  -3  -8  -1    2.55    0.26
   3  -8   1    2.93    0.26
   3  -8   2    3.38    0.26
  -3  -8  -2    3.77    0.28
   3  -8   3   11.19    0.58
  -3  -8  -3   11.33    0.60
  -3  -8  -4    6.82    0.41
   3  -8   4    6.17    0.38
  -3  -8  -5    0.63    0.14
   3  -8   5    0.40    0.10
  -3   8  -6    2.87    0.25
  -3  -8  -6    3.06    0.30
   3  -8   6    2.67    0.26
  -3   8  -7    0.09    0.07
   3  -8   7    0.01    0.03
   3  -8   7    0.11    0.07
  -3  -8  -7    0.02    0.07
  -3   8  -8    0.99    0.15
   3  -8   8    0.89    0.14
  -3  -8  -8    0.96    0.17
  -3   8  -9    1.94    0.22
   3  -8   9    1.72    0.20
  -3  -8  -9    1.67    0.22
  -3   8 -10    0.42    0.11
  -3  -8 -10    0.36    0.13
   3  -8  10    0.23    0.09
  -3   8 -11    0.06    0.07
  -3  -8 -11    0.11    0.09
   3  -8  11    0.01    0.05
  -3   8 -12   -0.01    0.06
   3  -8  12   -0.01    0.06
  -3  -8 -12   -0.06    0.06
  -3   8 -13    0.07    0.08
   3  -8  13    0.08    0.08
  -3  -8 -13    0.19    0.12
   3   9 -13    0.58    0.14
  -3  -9  13    0.92    0.16
   3  -9 -13    0.59    0.16
   3   9 -12    0.10    0.10
  -3  -9  12    0.00    0.06
   3  -9 -12   -0.03    0.07
   3   9 -11    0.16    0.09
   3  -9 -11    0.23    0.12
  -3  -9  11    0.01    0.06
   3   9 -10    0.41    0.12
  -3  -9  10    0.43    0.11
   3  -9 -10    0.21    0.11
   3   9  -9    0.30    0.10
  -3  -9   9    0.20    0.08
   3  -9  -9    0.25    0.11
   3   9  -8    0.03    0.05
   3  -9  -8    0.08    0.08
  -3  -9   8    0.05    0.06
   3   9  -7    0.05    0.05
   3  -9  -7   -0.02    0.05
  -3  -9   7    0.00    0.05
   3   9  -6    0.02    0.05
   3  -9  -6    0.07    0.08
  -3  -9   6    0.03    0.06
   3   9  -5    1.47    0.18
   3  -9  -5    1.64    0.21
  -3  -9   5    1.14    0.18
   3   9  -4    0.33    0.08
   3  -9  -4    0.43    0.13
  -3  -9   4    0.36    0.11
  -3  -9   3   -0.03    0.07
   3  -9  -3    0.00    0.07
   3  -9  -2    0.48    0.12
  -3  -9   2    0.58    0.14
   3  -9  -1    0.40    0.11
  -3  -9   1    0.40    0.12
   3  -9   0    0.32    0.10
  -3  -9   0    0.25    0.10
  -3  -9  -1    8.61    0.51
   3  -9   1    8.90    0.50
   3  -9   2    2.95    0.28
  -3  -9  -2    2.96    0.30
   3  -9   3    0.07    0.07
  -3  -9  -3    0.04    0.07
  -3  -9  -4    1.97    0.25
   3  -9   4    2.10    0.24
   3  -9   5    5.09    0.34
  -3  -9  -5    5.05    0.36
   3  -9   6    1.12    0.17
  -3  -9  -6    1.13    0.19
  -3  -9  -7    1.55    0.22
   3  -9   7    1.42    0.19
  -3   9  -8    0.14    0.07
  -3  -9  -8    0.09    0.08
   3  -9   8    0.11    0.07
  -3   9  -9    0.07    0.07
   3  -9   9    0.10    0.08
  -3  -9  -9    0.01    0.08
  -3   9 -10   -0.02    0.06
  -3  -9 -10   -0.06    0.06
   3  -9  10   -0.03    0.04
  -3   9 -11    0.02    0.07
  -3  -9 -11    0.01    0.09
   3  -9  11    0.06    0.08
  -3   9 -12    0.14    0.08
  -3  -9 -12    0.11    0.10
   3  -9  12    0.16    0.08
   3  10 -11    0.40    0.12
  -3 -10  11    0.31    0.10
   3 -10 -11    0.57    0.16
   3  10 -10    1.00    0.18
  -3 -10  10    0.75    0.15
   3 -10 -10    0.99    0.19
   3  10  -9    0.21    0.09
   3 -10  -9    0.23    0.12
  -3 -10   9    0.17    0.09
   3  10  -8    0.14    0.08
  -3 -10   8    0.11    0.08
   3 -10  -8    0.20    0.11
   3  10  -7    0.04    0.06
   3 -10  -7    0.00    0.08
  -3 -10   7    0.09    0.07
   3  10  -6    0.10    0.07
  -3 -10   6    0.00    0.06
   3 -10  -6    0.23    0.12
   3  10  -5    0.12    0.06
  -3 -10   5    0.20    0.09
   3 -10  -5    0.13    0.10
  -3 -10   4    0.05    0.07
   3 -10  -4    0.13    0.09
   3 -10  -3    0.04    0.08
  -3 -10   3   -0.11    0.07
   3 -10  -2    0.19    0.10
  -3 -10   2    0.22    0.10
  -3 -10   1    0.14    0.09
   3 -10  -1    0.15    0.08
  -3 -10   0    0.70    0.16
   3 -10   0    0.81    0.16
  -3 -10  -1    4.40    0.40
   3 -10   1    4.67    0.34
   3 -10   2    4.42    0.33
  -3 -10  -2    4.84    0.42
  -3 -10  -3    0.19    0.10
   3 -10   3    0.22    0.10
  -3 -10  -4    4.10    0.39
   3 -10   4    4.61    0.33
  -3 -10  -5    0.17    0.10
   3 -10   5    0.00    0.05
  -3 -10  -6    0.08    0.09
   3 -10   6    0.01    0.05
   3 -10   7    0.02    0.07
  -3 -10  -7   -0.02    0.07
   3 -10   8    0.08    0.07
  -3 -10  -8    0.00    0.08
   3 -10   9    0.23    0.09
  -3 -10  -9    0.25    0.11
  -3  10 -10    0.12    0.09
  -3 -10 -10    0.00    0.08
   3 -10  10    0.04    0.07
  -3  10 -11    0.12    0.09
   3 -10  11    0.05    0.07
  -3 -10 -11    0.03    0.10
   3  11  -9    0.24    0.11
  -3 -11   9    0.35    0.12
   3 -11  -9    0.09    0.10
   3  11  -8    0.27    0.10
   3 -11  -8    0.23    0.11
  -3 -11   8    0.08    0.08
   3  11  -7    0.16    0.08
   3 -11  -7    0.29    0.12
  -3 -11   7    0.07    0.08
   3 -11  -6   -0.07    0.07
  -3 -11   6    0.02    0.07
  -3 -11   5    0.21    0.09
   3 -11  -5   -0.05    0.08
   3 -11  -4    0.24    0.10
  -3 -11   4    0.41    0.13
  -3 -11   3    0.06    0.09
   3 -11  -3    0.13    0.10
   3 -11  -2    0.02    0.07
  -3 -11   2   -0.08    0.05
  -3 -11   1    0.11    0.09
   3 -11  -1   -0.02    0.06
   3 -11   0    0.51    0.14
  -3 -11   0    0.57    0.15
   3 -11   1    1.47    0.22
  -3 -11  -1    1.64    0.25
  -3 -11  -2    0.08    0.09
   3 -11   2   -0.02    0.07
  -3 -11  -3    0.24    0.12
   3 -11   3    0.31    0.11
  -3 -11  -4    0.03    0.08
   3 -11   4   -0.05    0.05
  -3 -11  -5    0.17    0.11
   3 -11   5    0.22    0.09
  -3 -11  -6    0.10    0.10
   3 -11   6    0.05    0.08
  -3 -11  -7   -0.09    0.06
   3 -11   7    0.11    0.08
  -3 -11  -8    0.01    0.08
   3 -11   8    0.10    0.08
   3 -11   9    0.47    0.13
  -3 -11  -9    0.09    0.10
  -3 -12   7    0.23    0.11
   3 -12  -7    0.18    0.11
  -3 -12   6    0.12    0.07
   3 -12  -6    0.10    0.11
  -3 -12   5   -0.03    0.07
   3 -12  -5    0.04    0.09
   3 -12  -4    0.19    0.12
  -3 -12   4    0.29    0.12
  -3 -12   3    0.60    0.15
   3 -12  -3    0.54    0.16
  -3 -12   2    0.13    0.10
   3 -12  -2    0.03    0.10
  -3 -12   1    0.12    0.10
   3 -12  -1    0.25    0.12
   3 -12   0    0.02    0.07
  -3 -12   0    0.07    0.09
  -3 -12  -1    0.61    0.16
   3 -12   1    0.90    0.18
   3 -12   2    1.08    0.20
  -3 -12  -2    1.13    0.21
   3 -12   3    0.19    0.09
  -3 -12  -3    0.00    0.09
   3 -12   4    0.19    0.09
  -3 -12  -4    0.16    0.10
  -3 -12  -5    0.79    0.21
   3 -12   5    0.80    0.17
  -3 -12  -6    0.20    0.13
   3 -12   6    0.22    0.10
  -3 -13   2   -0.03    0.07
   3 -13  -2    0.11    0.11
  -3 -13   1   -0.03    0.06
   3 -13  -1   -0.01    0.08
   3 -13   0    0.04    0.10
  -3 -13   0    0.03    0.09
   3 -13   1    0.02    0.10
  -3 -13  -1    0.26    0.13
  -3 -13  -2    0.02    0.08
   3 -13   2    0.07    0.10
   4   0 -17    0.07    0.08
   4   0 -16    0.07    0.07
  -4   0  16    0.06    0.06
   4   0 -16    0.02    0.06
  -4   0  15    0.04    0.05
   4   0 -15   -0.05    0.04
   4   0 -15   -0.03    0.05
  -4   0  14    0.41    0.09
   4   0 -14    0.35    0.11
   4   0 -14    0.49    0.10
   4   0 -13   -0.02    0.04
  -4   0  13   -0.02    0.04
   4   0 -13   -0.08    0.05
   4   0 -12    0.86    0.14
  -4   0  12    0.82    0.10
   4   0 -12    0.78    0.11
   4   0 -11   -0.03    0.05
  -4   0  11    0.00    0.03
   4   0 -11   -0.02    0.04
  -4   0  10    2.33    0.15
   4   0 -10    2.11    0.20
   4   0 -10    2.57    0.17
   4   0  -9   -0.03    0.03
  -4   0   9    0.02    0.03
   4   0  -8   41.99    1.77
  -4   0   8   41.31    1.71
  -4   0   7    0.01    0.02
   4   0  -7    0.00    0.02
   4   0  -6    1.50    0.11
  -4   0   6    1.21    0.07
   4   0  -6    1.29    0.07
   4   0  -5    0.01    0.01
  -4   0   5    0.01    0.01
   4   0  -5    0.01    0.02
   4   0  -4  140.27    5.79
  -4   0   4  139.33    5.66
   4   0  -4  142.28    5.66
   4   0  -3   -0.01    0.01
   4   0  -2   32.65    1.33
   4   0  -2   31.09    1.29
  -4   0   1    0.00    0.01
   4   0  -1   -0.01    0.01
   4   0  -1   -0.02    0.01
  -4   0   0   15.00    0.63
   4   0   0   15.36    0.64
   4   0   0   14.95    0.63
   4   0   1    0.00    0.01
   4   0   1    0.00    0.01
   4   0   2    5.30    0.24
   4   0   2    4.98    0.22
   4   0   2    5.02    0.24
   4   0   3    0.01    0.01
   4   0   3   -0.02    0.01
   4   0   3   -0.01    0.01
  -4   0  -3    0.01    0.01
   4   0   4    0.71    0.08
  -4   0  -4    0.80    0.07
   4   0   4    0.67    0.08
  -4   0  -5   -0.02    0.02
   4   0   5   -0.02    0.02
   4   0   5    0.00    0.02
  -4   0  -6    2.25    0.13
   4   0   6    2.03    0.14
   4   0   6    2.08    0.14
   4   0   7   -0.01    0.03
  -4   0  -7   -0.01    0.03
  -4   0  -8    0.85    0.10
   4   0   8    1.11    0.12
  -4   0  -9   -0.01    0.03
   4   0   9   -0.05    0.03
  -4   0 -10    0.71    0.10
   4   0  10    0.81    0.12
   4   0  11    0.00    0.04
  -4   0 -11    0.05    0.05
   4   0  12    0.19    0.07
  -4   0 -12    0.23    0.08
  -4   0 -13    0.00    0.05
   4   0  13    0.03    0.05
   4   0  14    0.10    0.06
  -4   0 -14    0.00    0.05
  -4   0 -14    0.03    0.05
   4   0  15   -0.05    0.05
  -4   0 -15   -0.02    0.06
   4   0  16    0.36    0.10
  -4   0 -16    0.39    0.12
  -4   0 -17   -0.03    0.06
   4   0  17   -0.04    0.06
   4   1 -17    0.62    0.14
   4  -1 -17    0.69    0.12
   4  -1 -17    0.75    0.15
   4   1 -16   -0.02    0.06
   4  -1 -16   -0.08    0.05
   4  -1 -16    0.02    0.07
  -4  -1  16   -0.04    0.04
  -4   1  15    0.07    0.06
   4   1 -15    0.02    0.05
   4   1 -15    0.09    0.08
  -4  -1  15    0.03    0.05
   4  -1 -15    0.11    0.07
   4  -1 -15    0.02    0.06
   4   1 -14    1.85    0.16
   4   1 -14    1.66    0.21
  -4   1  14    1.65    0.18
   4  -1 -14    1.75    0.21
  -4  -1  14    2.00    0.17
   4  -1 -14    1.69    0.20
   4   1 -13    0.19    0.06
  -4   1  13    0.21    0.07
   4   1 -13    0.15    0.07
   4  -1 -13    0.27    0.09
   4  -1 -13    0.25    0.08
  -4  -1  13    0.26    0.06
  -4   1  12    0.20    0.06
   4   1 -12    0.05    0.06
   4   1 -12    0.22    0.06
  -4  -1  12    0.21    0.05
   4  -1 -12    0.17    0.06
   4   1 -11    1.28    0.12
   4   1 -11    0.91    0.13
  -4   1  11    1.07    0.12
  -4  -1  11    1.12    0.11
   4  -1 -11    1.33    0.15
   4   1 -10    0.39    0.07
  -4   1  10    0.32    0.06
   4   1 -10    0.19    0.06
  -4  -1  10    0.38    0.06
   4  -1 -10    0.31    0.08
  -4   1   9    0.14    0.04
   4   1  -9    0.06    0.05
   4   1  -9    0.08    0.04
   4  -1  -9    0.17    0.07
   4   1  -8    0.29    0.07
  -4   1   8    0.26    0.05
   4   1  -8    0.47    0.07
  -4  -1   8    0.38    0.05
   4  -1  -8    0.43    0.09
   4   1  -7    0.01    0.02
   4   1  -7   -0.02    0.03
  -4   1   7    0.01    0.02
   4  -1  -7    0.02    0.04
  -4  -1   7    0.02    0.02
   4   1  -6    3.57    0.18
   4   1  -6    3.35    0.19
  -4   1   6    3.29    0.17
   4   1  -6    3.38    0.17
   4  -1  -6    3.34    0.21
  -4  -1   6    3.34    0.16
   4  -1  -6    3.45    0.16
   4   1  -5    0.13    0.03
   4   1  -5    0.13    0.03
   4  -1  -5    0.09    0.04
  -4  -1   5    0.15    0.02
   4  -1  -5    0.14    0.03
   4  -1  -5    0.13    0.02
   4   1  -4    4.99    0.22
   4   1  -4    5.16    0.24
  -4  -1   4    4.92    0.21
   4  -1  -4    4.96    0.26
   4  -1  -4    4.88    0.21
   4  -1  -4    4.87    0.22
   4   1  -3    0.65    0.05
   4   1  -3    0.57    0.06
  -4   1   3    0.49    0.04
   4  -1  -3    0.56    0.04
   4  -1  -3    0.46    0.06
  -4  -1   3    0.53    0.04
  -4   1   2    1.75    0.09
   4   1  -2    1.77    0.10
  -4  -1   2    1.80    0.09
   4  -1  -2    1.79    0.11
   4  -1  -2    1.81    0.09
  -4  -1   2    1.86    0.09
  -4   1   1    5.95    0.26
   4   1  -1    6.28    0.28
   4   1  -1    6.14    0.27
   4  -1  -1    6.07    0.26
   4  -1  -1    5.85    0.28
  -4  -1   1    6.10    0.26
   4   1   0    2.29    0.12
  -4   1   0    1.95    0.11
   4   1   0    2.20    0.12
   4  -1   0    2.20    0.12
   4  -1   0    2.13    0.11
  -4  -1   0    2.05    0.11
  -4   1  -1    2.29    0.12
   4   1   1    2.30    0.13
   4   1   1    2.04    0.12
   4  -1   1    2.35    0.12
   4  -1   1    2.40    0.12
   4   1   2    0.02    0.02
   4   1   2    0.09    0.03
  -4   1  -2    0.03    0.02
   4  -1   2    0.06    0.02
   4  -1   2    0.04    0.02
  -4   1  -3    7.71    0.33
  -4   1  -3    7.90    0.33
   4   1   3    7.24    0.35
   4   1   3    7.39    0.37
   4  -1   3    7.29    0.35
  -4  -1  -3    7.75    0.31
   4  -1   3    8.36    0.34
  -4   1  -4    2.41    0.13
   4   1   4    2.26    0.14
  -4   1  -4    2.46    0.12
   4   1   4    2.17    0.16
   4  -1   4    2.53    0.13
   4  -1   4    2.22    0.14
  -4  -1  -4    2.37    0.12
   4   1   5    1.87    0.12
  -4   1  -5    1.86    0.09
   4   1   5    1.74    0.16
  -4   1  -5    1.81    0.11
   4  -1   5    1.66    0.11
   4  -1   5    1.71    0.12
  -4  -1  -5    1.67    0.10
  -4   1  -6    1.33    0.11
  -4   1  -6    1.01    0.07
   4   1   6    1.30    0.12
   4  -1   6    1.09    0.11
  -4  -1  -6    1.18    0.08
   4  -1   6    1.05    0.10
  -4   1  -7    3.18    0.18
   4   1   7    3.09    0.19
   4  -1   7    2.72    0.18
  -4  -1  -7    2.88    0.16
   4   1   8    0.46    0.08
  -4   1  -8    0.58    0.09
   4  -1   8    0.57    0.09
  -4  -1  -8    0.58    0.08
  -4   1  -9    6.47    0.32
   4   1   9    5.99    0.33
   4  -1   9    5.83    0.32
  -4  -1  -9    5.55    0.30
  -4   1 -10    0.28    0.07
   4   1  10    0.38    0.08
  -4  -1 -10    0.32    0.07
   4  -1  10    0.43    0.08
  -4   1 -11    0.00    0.04
   4   1  11    0.04    0.05
  -4  -1 -11    0.09    0.05
   4  -1  11    0.08    0.05
   4   1  12    0.44    0.10
  -4   1 -12    0.26    0.08
  -4   1 -12    0.27    0.06
  -4  -1 -12    0.47    0.10
   4  -1  12    0.38    0.09
   4   1  13    0.15    0.07
  -4   1 -13    0.25    0.08
   4  -1  13    0.13    0.07
  -4  -1 -13    0.17    0.07
  -4   1 -14   -0.02    0.05
   4   1  14    0.09    0.06
   4  -1  14    0.08    0.07
  -4  -1 -14    0.09    0.07
   4   1  15   -0.02    0.06
  -4   1 -15    0.02    0.06
  -4  -1 -15    0.09    0.07
   4  -1  15    0.12    0.07
   4   1  16    0.00    0.06
  -4   1 -16   -0.01    0.07
  -4  -1 -16    0.15    0.09
   4  -1  16    0.18    0.08
   4   1  17   -0.03    0.05
  -4   1 -17    0.02    0.08
  -4  -1 -17    0.03    0.08
   4  -1  17   -0.06    0.05
   4   2 -17    0.09    0.08
   4  -2 -17   -0.03    0.06
   4  -2 -17    0.02    0.06
   4   2 -16    0.23    0.10
  -4  -2  16    0.21    0.07
   4  -2 -16    0.17    0.10
   4  -2 -16    0.24    0.08
  -4   2  15    0.14    0.07
   4   2 -15    0.11    0.08
   4  -2 -15    0.04    0.07
   4  -2 -15    0.06    0.07
  -4  -2  15    0.12    0.06
   4   2 -14   -0.01    0.04
  -4   2  14   -0.01    0.05
   4   2 -14    0.01    0.05
  -4  -2  14    0.02    0.04
   4  -2 -14    0.00    0.06
  -4   2  13    0.15    0.07
   4   2 -13    0.28    0.06
   4   2 -13    0.15    0.07
   4  -2 -13    0.45    0.10
  -4  -2  13    0.19    0.06
   4   2 -12    0.08    0.04
   4   2 -12    0.01    0.06
  -4   2  12    0.08    0.05
   4  -2 -12    0.21    0.08
  -4  -2  12    0.07    0.04
  -4   2  11    0.37    0.08
   4   2 -11    0.22    0.08
   4   2 -11    0.21    0.05
   4  -2 -11    0.29    0.08
  -4  -2  11    0.26    0.06
   4   2 -10    0.19    0.07
   4   2 -10    0.21    0.05
  -4   2  10    0.12    0.05
   4  -2 -10    0.10    0.06
  -4  -2  10    0.18    0.05
  -4   2   9    1.50    0.14
   4   2  -9    1.53    0.17
   4   2  -9    1.77    0.11
  -4  -2   9    1.36    0.11
   4  -2  -9    1.47    0.17
   4   2  -8    2.13    0.18
  -4   2   8    2.05    0.14
   4   2  -8    2.06    0.13
   4  -2  -8    2.26    0.21
  -4  -2   8    2.00    0.12
   4   2  -7    3.89    0.19
   4   2  -7    3.77    0.22
  -4  -2   7    3.55    0.18
   4  -2  -7    3.59    0.24
   4  -2  -7    3.64    0.19
   4   2  -6    6.72    0.33
   4   2  -6    6.78    0.31
  -4  -2   6    6.63    0.31
   4  -2  -6    6.97    0.37
   4  -2  -6    6.83    0.32
   4   2  -5    0.44    0.05
   4   2  -5    0.39    0.06
   4  -2  -5    0.46    0.06
   4  -2  -5    0.28    0.07
  -4  -2   5    0.40    0.05
   4   2  -4   18.84    0.81
   4   2  -4   19.90    0.83
  -4  -2   4   19.03    0.82
   4  -2  -4   20.15    0.88
   4  -2  -4   19.83    0.82
   4  -2  -4   19.46    0.82
  -4   2   3    0.24    0.04
   4   2  -3    0.30    0.04
   4   2  -3    0.22    0.04
   4   2  -3    0.21    0.04
   4  -2  -3    0.19    0.04
  -4  -2   3    0.20    0.04
   4  -2  -3    0.23    0.05
   4   2  -2   13.81    0.57
  -4   2   2   13.81    0.59
   4   2  -2   14.09    0.60
  -4  -2   2   13.16    0.59
   4  -2  -2   13.57    0.59
   4  -2  -2   14.06    0.62
   4   2  -1    0.11    0.02
   4   2  -1    0.13    0.03
   4  -2  -1    0.14    0.03
   4  -2  -1    0.09    0.03
  -4  -2   1    0.11    0.03
  -4  -2   1    0.22    0.03
   4   2   0    0.09    0.03
   4   2   0    0.10    0.02
   4  -2   0    0.05    0.02
  -4  -2   0    0.08    0.02
  -4  -2   0    0.09    0.02
   4  -2   0    0.09    0.02
   4   2   1    0.69    0.08
   4   2   1    0.86    0.09
   4  -2   1    0.73    0.07
  -4  -2  -1    0.72    0.04
   4  -2   1    0.72    0.06
   4   2   2   -0.01    0.02
  -4   2  -2    0.01    0.02
   4   2   2   -0.02    0.01
   4  -2   2    0.03    0.02
   4  -2   2    0.01    0.01
  -4  -2  -2    0.00    0.01
  -4   2  -3    4.26    0.20
   4   2   3    3.91    0.22
  -4   2  -3    3.88    0.19
   4   2   3    4.12    0.24
   4  -2   3    4.21    0.18
   4  -2   3    3.93    0.21
  -4   2  -4    1.83    0.10
   4   2   4    1.98    0.18
   4   2   4    2.11    0.14
  -4   2  -4    1.96    0.12
   4  -2   4    2.09    0.10
   4  -2   4    1.81    0.12
   4   2   5    0.91    0.10
  -4   2  -5    0.75    0.05
   4   2   5    0.76    0.11
  -4   2  -5    0.89    0.09
   4  -2   5    0.79    0.05
   4  -2   5    0.79    0.09
  -4   2  -6    3.95    0.17
   4   2   6    3.97    0.23
  -4   2  -6    3.75    0.21
  -4  -2  -6    4.10    0.19
  -4   2  -7    0.86    0.10
  -4   2  -7    0.80    0.04
   4   2   7    0.76    0.10
   4  -2   7    0.65    0.09
  -4  -2  -7    0.90    0.09
   4   2   8    5.15    0.27
  -4   2  -8    4.51    0.19
  -4   2  -8    4.58    0.26
  -4  -2  -8    4.17    0.23
   4  -2   8    4.32    0.25
  -4   2  -9    0.01    0.01
   4   2   9    0.07    0.05
  -4   2  -9    0.00    0.04
  -4   2  -9   -0.02    0.01
  -4  -2  -9    0.02    0.03
   4  -2   9   -0.03    0.03
  -4   2 -10    0.54    0.03
   4   2  10    0.40    0.09
  -4   2 -10    0.58    0.11
  -4   2 -10    0.51    0.04
   4  -2  10    0.46    0.09
  -4  -2 -10    0.61    0.09
  -4   2 -11    0.07    0.02
  -4   2 -11    0.04    0.05
   4   2  11    0.13    0.06
  -4  -2 -11    0.09    0.05
   4  -2  11    0.15    0.06
   4   2  12    0.01    0.05
  -4   2 -12   -0.03    0.05
   4  -2  12    0.01    0.05
  -4  -2 -12    0.02    0.04
  -4   2 -13    0.12    0.08
   4   2  13    0.12    0.07
   4  -2  13    0.20    0.07
  -4  -2 -13    0.31    0.08
  -4   2 -14    0.26    0.09
   4   2  14    0.23    0.08
  -4  -2 -14    0.38    0.10
   4  -2  14    0.38    0.10
   4   2  15    0.24    0.10
  -4   2 -15    0.13    0.08
  -4  -2 -15    0.00    0.06
   4  -2  15    0.06    0.06
   4   2  16    0.17    0.09
  -4   2 -16    0.02    0.06
  -4  -2 -16    0.21    0.08
   4  -2  16   -0.02    0.06
   4   2  17    0.45    0.14
  -4   2 -17    0.40    0.12
  -4  -2 -17    0.47    0.13
   4  -2  17    0.83    0.16
   4   3 -17    0.13    0.08
   4  -3 -17   -0.02    0.06
   4  -3 -17    0.13    0.10
   4   3 -16    0.59    0.15
  -4  -3  16    0.51    0.10
   4  -3 -16    0.39    0.12
   4  -3 -16    0.28    0.11
   4  -3 -16    0.42    0.11
  -4   3  15    0.13    0.08
   4   3 -15    0.13    0.08
   4  -3 -15    0.01    0.06
   4  -3 -15    0.05    0.07
  -4  -3  15    0.03    0.05
  -4   3  14   -0.02    0.05
   4   3 -14   -0.04    0.05
   4  -3 -14    0.03    0.07
  -4  -3  14    0.07    0.05
   4  -3 -14   -0.04    0.05
  -4   3  13    0.00    0.05
   4   3 -13    0.06    0.06
   4   3 -13    0.05    0.04
   4  -3 -13   -0.04    0.05
  -4  -3  13    0.06    0.04
   4  -3 -13   -0.01    0.05
   4   3 -12    0.64    0.08
   4   3 -12    0.60    0.12
   4  -3 -12    0.55    0.10
   4  -3 -12    0.94    0.16
  -4  -3  12    0.49    0.09
   4   3 -11    0.10    0.06
   4   3 -11   -0.01    0.03
  -4  -3  11   -0.02    0.03
   4  -3 -11    0.06    0.04
   4  -3 -11    0.03    0.06
   4   3 -10    0.48    0.07
   4   3 -10    0.36    0.09
  -4  -3  10    0.52    0.07
   4  -3 -10    0.51    0.09
   4  -3 -10    0.68    0.13
   4   3  -9    0.00    0.04
   4   3  -9    0.00    0.02
  -4  -3   9    0.01    0.02
   4  -3  -9    0.01    0.03
   4  -3  -9   -0.02    0.04
   4   3  -8    0.66    0.07
   4   3  -8    0.48    0.09
   4  -3  -8    0.68    0.12
   4  -3  -8    0.70    0.09
  -4  -3   8    0.56    0.07
   4   3  -7    0.16    0.06
   4   3  -7    0.16    0.04
   4  -3  -7    0.26    0.05
   4  -3  -7    0.14    0.07
  -4  -3   7    0.16    0.04
   4   3  -6    1.21    0.09
   4   3  -6    1.27    0.13
  -4  -3   6    0.94    0.09
   4  -3  -6    0.90    0.13
   4  -3  -6    0.98    0.10
   4   3  -5    1.98    0.14
   4   3  -5    1.97    0.12
   4  -3  -5    1.77    0.18
   4  -3  -5    1.90    0.13
  -4  -3   5    1.80    0.12
   4   3  -4    0.58    0.07
   4   3  -4    0.56    0.08
   4  -3  -4    0.29    0.07
  -4  -3   4    0.51    0.07
   4  -3  -4    0.63    0.08
   4   3  -3   27.85    1.12
   4   3  -3   28.24    1.18
  -4  -3   3   27.09    1.16
   4  -3  -3   27.30    1.16
   4   3  -2    7.88    0.38
   4   3  -2    7.77    0.35
   4  -3  -2    7.56    0.39
   4  -3  -2    8.27    0.37
  -4  -3   2    7.62    0.37
   4   3  -1    4.15    0.20
   4   3  -1    4.06    0.23
   4  -3  -1    4.27    0.22
  -4  -3   1    4.54    0.23
   4  -3  -1    4.12    0.23
   4   3   0    0.59    0.09
   4   3   0    0.60    0.06
   4  -3   0    0.67    0.08
  -4  -3   0    0.74    0.06
  -4  -3   0    0.58    0.07
   4  -3   0    0.66    0.08
   4   3   1   23.94    1.11
  -4  -3  -1   24.66    1.06
   4  -3   1   24.82    1.07
  -4  -3  -1   26.09    1.00
   4  -3   1   25.35    1.06
   4   3   2    0.66    0.09
   4   3   2    0.57    0.09
   4  -3   2    0.83    0.09
   4  -3   2    0.60    0.06
  -4  -3  -2    0.61    0.05
  -4   3  -3    4.22    0.22
   4   3   3    4.52    0.25
   4   3   3    4.56    0.28
   4  -3   3    4.40    0.23
   4  -3   3    4.47    0.21
   4   3   4    0.77    0.12
  -4   3  -4    0.75    0.09
   4   3   4    0.72    0.10
   4  -3   4    0.81    0.05
   4  -3   4    0.80    0.09
   4   3   5    4.64    0.26
  -4   3  -5    4.45    0.24
   4  -3   5    4.64    0.25
   4  -3   5    4.58    0.20
  -4   3  -6   -0.05    0.02
   4   3   6    0.04    0.03
   4  -3   6   -0.02    0.02
  -4   3  -7    3.93    0.23
   4   3   7    4.05    0.25
   4  -3   7    4.08    0.24
  -4   3  -8    0.87    0.12
   4   3   8    1.35    0.16
   4  -3   8    0.88    0.11
   4   3   9    0.28    0.08
  -4   3  -9    0.16    0.07
   4  -3   9    0.28    0.07
  -4  -3  -9    0.19    0.05
   4   3  10    3.84    0.26
  -4   3 -10    3.32    0.23
  -4  -3 -10    3.77    0.22
   4  -3  10    3.55    0.23
   4   3  11    0.13    0.06
  -4   3 -11    0.19    0.07
   4  -3  11    0.16    0.06
  -4  -3 -11    0.26    0.07
   4   3  12    0.56    0.12
  -4   3 -12    0.51    0.11
  -4  -3 -12    0.40    0.08
   4  -3  12    0.37    0.09
  -4   3 -13    0.77    0.14
   4   3  13    0.58    0.13
   4  -3  13    0.61    0.12
  -4  -3 -13    0.62    0.11
   4   3  14    0.03    0.06
  -4   3 -14    0.04    0.07
  -4  -3 -14   -0.01    0.05
   4  -3  14   -0.03    0.05
   4   3  15    0.02    0.08
  -4   3 -15   -0.05    0.05
  -4  -3 -15   -0.01    0.06
   4  -3  15    0.02    0.05
  -4   3 -16    0.01    0.07
   4   3  16    0.09    0.09
  -4  -3 -16    0.02    0.07
   4  -3  16    0.02    0.07
  -4   3 -17    0.11    0.10
  -4  -3 -17    0.11    0.09
   4   4 -17    0.04    0.08
   4  -4 -17    0.01    0.07
   4   4 -16    0.04    0.08
   4  -4 -16    0.05    0.07
   4  -4 -16    0.06    0.09
  -4  -4  16    0.09    0.06
   4   4 -15   -0.05    0.04
   4  -4 -15    0.06    0.07
  -4  -4  15   -0.03    0.04
   4  -4 -15    0.01    0.07
   4   4 -14    0.07    0.07
   4  -4 -14    0.06    0.08
   4  -4 -14    0.24    0.09
  -4  -4  14    0.16    0.06
   4   4 -13   -0.01    0.05
   4  -4 -13    0.01    0.06
   4  -4 -13    0.02    0.06
  -4  -4  13   -0.02    0.04
   4   4 -12    0.72    0.09
   4   4 -12    0.66    0.13
   4  -4 -12    0.83    0.13
   4  -4 -12    0.86    0.16
  -4  -4  12    0.64    0.10
   4   4 -11    0.03    0.05
   4   4 -11    0.02    0.03
  -4  -4  11    0.06    0.04
   4  -4 -11   -0.01    0.05
   4  -4 -11    0.00    0.05
   4   4 -10    0.14    0.04
   4   4 -10    0.02    0.05
   4  -4 -10    0.11    0.07
  -4  -4  10    0.17    0.05
   4  -4 -10    0.10    0.05
   4   4  -9    0.13    0.04
   4   4  -9    0.09    0.05
   4  -4  -9    0.20    0.08
  -4  -4   9    0.15    0.05
   4  -4  -9    0.13    0.06
   4   4  -8    0.81    0.09
   4   4  -8    0.55    0.10
   4  -4  -8    0.41    0.10
   4  -4  -8    0.70    0.10
  -4  -4   8    0.55    0.08
   4   4  -7    0.11    0.04
   4   4  -7    0.06    0.04
   4  -4  -7    0.17    0.07
  -4  -4   7    0.13    0.04
   4  -4  -7    0.11    0.05
   4   4  -6    1.03    0.10
   4   4  -6    0.78    0.11
   4  -4  -6    1.13    0.12
  -4  -4   6    0.84    0.10
   4   4  -5   -0.02    0.03
   4   4  -5    0.03    0.03
   4  -4  -5    0.03    0.04
  -4  -4   5    0.03    0.03
   4   4  -4    0.04    0.03
   4   4  -4    0.01    0.03
   4  -4  -4    0.07    0.04
  -4  -4   4    0.00    0.03
   4   4  -3    0.61    0.09
   4   4  -3    0.75    0.09
   4  -4  -3    0.91    0.11
  -4  -4   3    0.78    0.09
   4   4  -2    0.02    0.03
   4   4  -2    0.00    0.03
  -4  -4   2    0.01    0.03
   4  -4  -2   -0.02    0.03
   4   4  -1    0.26    0.06
   4   4  -1    0.16    0.04
  -4  -4   1    0.13    0.05
   4  -4  -1    0.31    0.06
   4   4   0    0.13    0.03
   4   4   0    0.06    0.04
   4  -4   0    0.05    0.03
   4  -4   0    0.05    0.03
  -4  -4   0    0.14    0.05
   4   4   1    1.95    0.19
  -4  -4  -1    1.84    0.14
   4  -4   1    1.85    0.13
   4  -4   1    2.02    0.13
   4   4   2    0.82    0.13
   4  -4   2    0.71    0.08
  -4  -4  -2    0.67    0.09
   4  -4   2    0.65    0.09
   4   4   3    1.66    0.19
  -4  -4  -3    1.95    0.17
   4  -4   3    1.76    0.11
   4  -4   3    2.03    0.14
   4   4   4    0.01    0.04
  -4   4  -4    0.01    0.03
   4   4   4    0.04    0.04
  -4  -4  -4    0.03    0.03
   4  -4   4    0.02    0.01
   4  -4   4   -0.02    0.02
   4   4   5    0.44    0.09
  -4   4  -5    0.85    0.11
   4  -4   5    0.61    0.09
   4  -4   5    0.68    0.04
  -4   4  -6    0.01    0.03
   4   4   6    0.01    0.04
   4  -4   6    0.02    0.03
  -4   4  -7    0.13    0.06
   4   4   7    0.17    0.06
   4  -4   7    0.17    0.06
  -4   4  -8    0.22    0.07
   4   4   8    0.37    0.09
   4  -4   8    0.36    0.08
   4   4   9    0.79    0.14
  -4   4  -9    0.52    0.10
   4  -4   9    0.56    0.10
  -4   4 -10    0.46    0.10
   4   4  10    0.50    0.11
   4  -4  10    0.34    0.08
   4   4  11    0.00    0.05
  -4   4 -11   -0.06    0.04
   4  -4  11    0.04    0.05
   4   4  12    0.14    0.08
  -4   4 -12   -0.03    0.05
   4  -4  12    0.09    0.06
  -4  -4 -12    0.21    0.07
   4   4  13    0.07    0.08
  -4   4 -13    0.07    0.07
   4  -4  13    0.18    0.08
  -4  -4 -13    0.05    0.06
   4   4  14    0.03    0.07
  -4   4 -14   -0.11    0.05
  -4  -4 -14    0.03    0.06
   4  -4  14   -0.03    0.05
   4   4  15   -0.02    0.07
  -4   4 -15   -0.09    0.06
   4  -4  15    0.08    0.06
  -4  -4 -15    0.01    0.06
  -4   4 -16    0.03    0.08
   4   4  16   -0.05    0.08
   4  -4  16    0.03    0.08
  -4  -4 -16    0.07    0.08
   4   5 -16    0.03    0.07
  -4  -5  16    0.02    0.06
   4  -5 -16    0.03    0.08
   4  -5 -16   -0.04    0.06
   4   5 -15    0.12    0.08
  -4  -5  15    0.09    0.07
   4  -5 -15    0.19    0.09
   4  -5 -15    0.11    0.08
   4   5 -14    0.11    0.08
   4  -5 -14    0.05    0.09
   4  -5 -14   -0.05    0.05
  -4  -5  14    0.02    0.05
   4   5 -13    0.04    0.06
   4  -5 -13    0.06    0.08
   4  -5 -13    0.04    0.07
  -4  -5  13   -0.05    0.04
   4   5 -12    0.02    0.07
   4  -5 -12    0.17    0.08
   4  -5 -12    0.11    0.07
  -4  -5  12    0.11    0.05
   4   5 -11    0.78    0.14
   4   5 -11    0.66    0.09
   4  -5 -11    0.70    0.15
   4  -5 -11    0.56    0.11
  -4  -5  11    0.60    0.09
   4   5 -10    2.06    0.21
   4   5 -10    1.62    0.14
  -4  -5  10    1.56    0.15
   4  -5 -10    1.71    0.22
   4  -5 -10    1.55    0.18
   4   5  -9    0.07    0.04
   4   5  -9    0.00    0.04
  -4  -5   9    0.02    0.04
   4  -5  -9    0.03    0.06
   4  -5  -9    0.04    0.05
   4   5  -8    4.13    0.27
   4   5  -8    4.29    0.24
   4  -5  -8    4.01    0.26
  -4  -5   8    4.37    0.25
   4   5  -7    4.40    0.27
   4   5  -7    4.32    0.25
  -4  -5   7    4.53    0.26
   4  -5  -7    4.54    0.27
   4   5  -6    1.34    0.14
   4   5  -6    1.56    0.16
   4  -5  -6    1.77    0.17
  -4  -5   6    1.76    0.16
   4   5  -5    5.89    0.33
   4   5  -5    5.92    0.32
  -4  -5   5    6.35    0.33
   4  -5  -5    6.02    0.33
   4   5  -4    0.48    0.09
   4   5  -4    0.59    0.09
  -4  -5   4    0.55    0.09
   4  -5  -4    0.49    0.09
   4   5  -3    5.25    0.31
   4   5  -3    5.25    0.28
   4  -5  -3    5.54    0.30
  -4  -5   3    5.72    0.31
   4   5  -2    0.34    0.06
   4   5  -2    0.45    0.09
   4  -5  -2    0.29    0.07
  -4  -5   2    0.34    0.08
   4   5  -1   10.00    0.51
   4   5  -1    9.56    0.43
   4  -5  -1    9.51    0.48
  -4  -5   1   10.03    0.49
   4   5   0    0.27    0.08
  -4  -5   0    0.31    0.07
   4  -5   0    0.25    0.06
   4   5   1    0.63    0.12
   4  -5   1    0.77    0.10
  -4  -5  -1    0.79    0.11
   4   5   2    0.16    0.07
   4  -5   2    0.11    0.05
   4  -5   2    0.16    0.04
  -4  -5  -2    0.12    0.05
   4   5   3    1.25    0.17
  -4  -5  -3    1.38    0.15
   4  -5   3    1.05    0.12
   4  -5   3    1.04    0.10
  -4   5  -4    0.05    0.04
  -4  -5  -4    0.10    0.05
   4  -5   4    0.09    0.05
   4  -5   4    0.05    0.03
  -4   5  -5    0.39    0.08
   4  -5   5    0.39    0.08
  -4  -5  -5    0.40    0.08
   4  -5   5    0.38    0.05
  -4   5  -6    0.81    0.12
   4  -5   6    0.77    0.05
   4  -5   6    1.00    0.12
  -4  -5  -6    0.63    0.11
   4   5   7    0.28    0.08
  -4   5  -7    0.33    0.08
   4  -5   7    0.24    0.07
  -4  -5  -7    0.26    0.08
  -4   5  -8    0.16    0.07
   4   5   8    0.24    0.08
   4  -5   8    0.21    0.07
   4   5   9    1.51    0.19
  -4   5  -9    1.69    0.19
   4  -5   9    1.48    0.17
  -4   5 -10    0.59    0.11
   4   5  10    0.30    0.10
   4  -5  10    0.20    0.07
   4   5  11    0.17    0.09
  -4   5 -11    0.31    0.09
   4  -5  11    0.32    0.09
   4   5  12    0.18    0.09
  -4   5 -12    0.10    0.07
   4  -5  12    0.13    0.07
   4   5  13   -0.03    0.06
  -4   5 -13    0.01    0.06
  -4  -5 -13   -0.01    0.06
   4  -5  13    0.03    0.04
  -4   5 -14    0.31    0.11
   4   5  14    0.29    0.12
  -4  -5 -14    0.25    0.09
   4  -5  14    0.35    0.10
  -4   5 -15    0.23    0.10
   4   5  15    0.35    0.13
   4  -5  15    0.22    0.09
  -4  -5 -15    0.24    0.09
   4   5  16   -0.05    0.08
  -4   5 -16    0.11    0.08
   4  -5  16    0.22    0.09
   4  -6 -16    0.12    0.10
   4   6 -15   -0.12    0.05
   4  -6 -15    0.05    0.08
   4  -6 -15    0.09    0.08
  -4  -6  15    0.03    0.06
   4   6 -14   -0.06    0.06
   4  -6 -14    0.05    0.07
   4  -6 -14    0.50    0.13
  -4  -6  14    0.00    0.05
   4   6 -13    0.10    0.08
   4  -6 -13    0.16    0.10
  -4  -6  13    0.21    0.07
   4  -6 -13    0.26    0.10
   4   6 -12    0.00    0.05
   4  -6 -12   -0.07    0.06
  -4  -6  12   -0.04    0.03
   4  -6 -12   -0.09    0.05
   4   6 -11    0.04    0.06
   4   6 -11    0.15    0.06
  -4  -6  11    0.06    0.05
   4  -6 -11    0.15    0.08
   4  -6 -11    0.01    0.07
   4   6 -10    0.07    0.05
   4   6 -10    0.06    0.06
  -4  -6  10    0.06    0.04
   4  -6 -10   -0.02    0.06
   4   6  -9    0.05    0.05
   4   6  -9    0.01    0.05
   4  -6  -9    0.01    0.06
  -4  -6   9    0.09    0.05
   4   6  -8    1.03    0.13
   4   6  -8    0.99    0.14
  -4  -6   8    1.07    0.13
   4  -6  -8    1.28    0.16
   4   6  -7    0.60    0.10
   4   6  -7    0.68    0.11
   4  -6  -7    0.58    0.11
  -4  -6   7    0.53    0.09
   4   6  -6    0.05    0.04
   4   6  -6   -0.01    0.03
  -4  -6   6    0.05    0.05
   4  -6  -6    0.06    0.06
   4   6  -5    3.71    0.25
   4   6  -5    3.61    0.23
  -4  -6   5    3.92    0.25
   4  -6  -5    4.06    0.26
   4   6  -4    3.28    0.24
   4   6  -4    3.62    0.22
   4  -6  -4    3.42    0.24
  -4  -6   4    3.61    0.24
   4   6  -3    0.87    0.13
   4   6  -3    0.92    0.11
  -4  -6   3    1.14    0.14
   4  -6  -3    1.43    0.16
   4   6  -2    0.42    0.07
   4   6  -2    0.34    0.09
   4  -6  -2    0.36    0.08
  -4  -6   2    0.32    0.08
   4   6  -1    0.77    0.14
   4   6  -1    1.11    0.11
   4  -6  -1    1.34    0.16
  -4  -6   1    1.71    0.18
   4   6   0    0.04    0.05
   4  -6   0    0.05    0.04
  -4  -6   0   -0.02    0.03
   4   6   1    0.33    0.10
   4  -6   1    0.36    0.08
  -4  -6  -1    0.36    0.08
  -4  -6  -2    0.11    0.05
   4  -6   2    0.13    0.06
   4  -6   3    3.19    0.19
  -4  -6  -3    3.17    0.23
   4  -6   3    3.18    0.22
   4  -6   4    0.01    0.03
  -4  -6  -4    0.02    0.04
   4  -6   4    0.01    0.02
  -4   6  -5    0.00    0.03
  -4  -6  -5    0.01    0.04
   4  -6   5    0.04    0.05
   4  -6   5    0.05    0.03
  -4   6  -6    0.21    0.07
   4  -6   6    0.08    0.05
   4  -6   6    0.09    0.03
  -4  -6  -6    0.15    0.07
  -4   6  -7    0.12    0.06
   4  -6   7    0.05    0.01
   4  -6   7    0.06    0.05
   4  -6   7    0.06    0.02
  -4  -6  -7    0.00    0.05
  -4   6  -8    1.46    0.17
   4  -6   8    1.98    0.19
  -4  -6  -8    2.07    0.22
  -4   6  -9    1.25    0.16
   4  -6   9    1.87    0.19
  -4  -6  -9    1.29    0.19
  -4   6 -10    1.40    0.18
  -4  -6 -10    1.29    0.19
   4  -6  10    1.27    0.17
  -4   6 -11    0.41    0.11
  -4  -6 -11    0.33    0.11
   4  -6  11    0.59    0.12
   4   6  12    1.79    0.24
  -4   6 -12    1.12    0.17
   4  -6  12    1.76    0.20
  -4  -6 -12    1.37    0.21
   4   6  13    1.14    0.20
  -4   6 -13    0.89    0.17
  -4  -6 -13    0.78    0.17
   4  -6  13    0.93    0.16
   4   6  14    0.53    0.16
  -4   6 -14    0.84    0.16
  -4  -6 -14    0.51    0.12
   4  -6  14    0.57    0.13
  -4  -6 -14    0.66    0.16
  -4   6 -15    0.20    0.10
   4   6  15    0.15    0.10
   4  -6  15    0.20    0.08
  -4  -6 -15    0.14    0.10
   4   7 -15   -0.08    0.06
   4  -7 -15    0.15    0.10
   4  -7 -15   -0.05    0.08
  -4  -7  15    0.00    0.06
   4   7 -14    0.18    0.10
   4  -7 -14    0.02    0.09
   4  -7 -14    0.03    0.08
  -4  -7  14    0.05    0.06
   4   7 -13    0.04    0.06
  -4  -7  13   -0.02    0.05
   4  -7 -13   -0.04    0.08
   4  -7 -13    0.00    0.07
   4   7 -12    0.08    0.08
   4  -7 -12   -0.08    0.05
  -4  -7  12   -0.05    0.04
   4  -7 -12    0.07    0.08
   4   7 -11    0.08    0.06
   4  -7 -11   -0.01    0.07
   4  -7 -11   -0.04    0.05
  -4  -7  11    0.00    0.04
   4   7 -10   -0.02    0.05
   4   7 -10   -0.01    0.06
  -4  -7  10    0.09    0.06
   4  -7 -10   -0.02    0.05
   4   7  -9   -0.01    0.05
   4   7  -9   -0.04    0.05
   4  -7  -9    0.06    0.07
  -4  -7   9    0.02    0.05
   4   7  -8    0.06    0.06
   4   7  -8    0.00    0.05
   4  -7  -8   -0.03    0.06
  -4  -7   8    0.13    0.06
   4   7  -7    1.09    0.15
   4   7  -7    1.01    0.15
  -4  -7   7    1.16    0.15
   4  -7  -7    1.61    0.20
   4   7  -6   -0.01    0.05
   4   7  -6    0.01    0.04
   4  -7  -6    0.03    0.06
  -4  -7   6    0.03    0.05
   4   7  -5    0.95    0.15
   4   7  -5    1.17    0.14
  -4  -7   5    1.25    0.16
   4  -7  -5    1.22    0.16
   4   7  -4    0.12    0.07
   4   7  -4    0.14    0.05
  -4  -7   4    0.19    0.07
   4  -7  -4    0.16    0.07
   4   7  -3    0.48    0.09
   4   7  -3    0.37    0.10
   4  -7  -3    0.58    0.11
  -4  -7   3    0.63    0.12
   4   7  -2    0.19    0.08
   4   7  -2    0.26    0.06
  -4  -7   2    0.15    0.07
   4  -7  -2    0.15    0.07
   4   7  -1    0.04    0.06
  -4  -7   1    0.05    0.06
   4  -7  -1    0.00    0.05
   4   7   0    0.18    0.09
  -4  -7   0    0.27    0.08
   4  -7   0    0.32    0.09
   4  -7   1    0.01    0.05
  -4  -7  -1    0.18    0.07
  -4  -7  -2    0.06    0.05
   4  -7   2    0.09    0.06
  -4  -7  -3    1.90    0.21
   4  -7   3    1.62    0.18
  -4  -7  -4   -0.01    0.05
   4  -7   4    0.05    0.05
   4  -7   4    0.12    0.05
  -4  -7  -5    0.12    0.06
   4  -7   5    0.02    0.03
   4  -7   5    0.01    0.04
  -4   7  -6    0.06    0.05
   4  -7   6   -0.01    0.04
   4  -7   6    0.03    0.03
  -4  -7  -6    0.01    0.06
  -4   7  -7    0.65    0.11
   4  -7   7    0.69    0.07
  -4  -7  -7    0.93    0.16
   4  -7   7    0.72    0.12
  -4   7  -8    3.56    0.25
   4  -7   8    3.42    0.25
  -4  -7  -8    3.29    0.31
  -4   7  -9    1.36    0.18
   4  -7   9    1.26    0.17
  -4  -7  -9    1.10    0.18
  -4   7 -10    0.08    0.07
   4  -7  10   -0.03    0.06
  -4  -7 -10    0.02    0.07
  -4   7 -11    1.13    0.17
   4  -7  11    0.98    0.16
  -4  -7 -11    1.13    0.19
  -4   7 -12    1.83    0.22
   4  -7  12    1.45    0.19
  -4  -7 -12    1.79    0.24
  -4   7 -13    0.07    0.07
  -4  -7 -13    0.03    0.08
   4  -7  13    0.13    0.08
  -4   7 -14   -0.05    0.06
  -4  -7 -14   -0.01    0.09
   4  -7  14    0.11    0.08
   4   8 -14    0.01    0.08
   4  -8 -14   -0.01    0.09
  -4  -8  14   -0.05    0.05
   4  -8 -14    0.03    0.09
   4   8 -13    0.15    0.08
   4  -8 -13    0.22    0.12
   4  -8 -13    0.14    0.11
  -4  -8  13    0.33    0.10
   4   8 -12    0.50    0.13
  -4  -8  12    0.93    0.14
   4  -8 -12    0.34    0.14
   4  -8 -12    0.86    0.17
   4   8 -11    0.09    0.08
  -4  -8  11    0.11    0.07
   4  -8 -11    0.16    0.09
   4   8 -10    0.45    0.11
  -4  -8  10    0.21    0.09
   4  -8 -10    0.32    0.11
   4   8  -9    0.05    0.05
   4   8  -9    0.05    0.07
   4  -8  -9    0.02    0.08
  -4  -8   9   -0.01    0.04
   4   8  -8    0.07    0.06
   4   8  -8    0.03    0.05
   4  -8  -8   -0.09    0.05
  -4  -8   8   -0.03    0.05
   4   8  -7    0.70    0.12
   4   8  -7    0.59    0.12
  -4  -8   7    0.36    0.09
   4  -8  -7    0.62    0.13
   4   8  -6    0.57    0.11
   4   8  -6    0.41    0.11
  -4  -8   6    0.45    0.11
   4  -8  -6    0.48    0.12
   4   8  -5    0.27    0.07
   4   8  -5    0.27    0.10
   4  -8  -5    0.14    0.08
  -4  -8   5    0.07    0.06
   4   8  -4    1.18    0.18
   4   8  -4    1.46    0.16
  -4  -8   4    1.45    0.19
   4  -8  -4    1.44    0.19
   4   8  -3   -0.03    0.05
   4   8  -3    0.08    0.05
   4  -8  -3    0.06    0.06
  -4  -8   3    0.04    0.06
  -4  -8   2    0.04    0.07
   4  -8  -2    0.08    0.06
   4  -8  -1    2.77    0.26
  -4  -8   1    2.51    0.26
  -4  -8   0    4.43    0.32
   4  -8   0    4.85    0.31
   4  -8   1    4.10    0.30
  -4  -8  -1    4.91    0.33
  -4  -8  -2    2.63    0.28
   4  -8   2    3.61    0.25
   4  -8   3    0.70    0.13
  -4  -8  -3    0.54    0.12
   4  -8   4    0.13    0.07
  -4  -8  -4    0.15    0.08
   4  -8   5    9.21    0.47
   4  -8   5   10.23    0.53
  -4  -8  -5   10.33    0.56
  -4  -8  -6    0.55    0.13
   4  -8   6    0.45    0.07
   4  -8   6    0.21    0.08
  -4   8  -7    0.31    0.09
   4  -8   7    0.11    0.07
  -4  -8  -7    0.05    0.08
  -4   8  -8    3.57    0.31
  -4  -8  -8    3.72    0.35
   4  -8   8    3.54    0.31
  -4   8  -9    1.55    0.19
   4  -8   9    1.47    0.20
  -4  -8  -9    1.57    0.23
  -4   8 -10    0.22    0.09
   4  -8  10    0.06    0.08
  -4  -8 -10    0.16    0.09
  -4   8 -11    0.01    0.06
   4  -8  11    0.17    0.08
  -4  -8 -11    0.21    0.11
  -4   8 -12    0.10    0.08
  -4  -8 -12   -0.02    0.07
   4  -8  12    0.18    0.09
  -4   8 -13    0.17    0.10
   4  -8  13    0.11    0.08
  -4  -8 -13    0.05    0.09
   4   9 -13    0.81    0.17
   4  -9 -13    0.86    0.20
   4   9 -12   -0.04    0.06
  -4  -9  12    0.01    0.06
   4  -9 -12   -0.02    0.09
   4  -9 -12    0.00    0.08
   4   9 -11    0.20    0.10
  -4  -9  11    0.14    0.07
   4  -9 -11    0.34    0.14
   4   9 -10    1.01    0.17
   4  -9 -10    0.73    0.16
  -4  -9  10    0.67    0.13
   4   9  -9    1.10    0.18
   4  -9  -9    1.49    0.21
  -4  -9   9    1.42    0.19
   4   9  -8    0.35    0.10
  -4  -9   8    0.41    0.10
   4  -9  -8    0.45    0.12
   4   9  -7    0.08    0.06
   4  -9  -7    0.25    0.10
  -4  -9   7    0.20    0.08
   4   9  -6    1.81    0.20
  -4  -9   6    1.41    0.19
   4  -9  -6    1.27    0.19
   4   9  -5    0.03    0.05
  -4  -9   5   -0.01    0.06
   4  -9  -5   -0.01    0.07
   4   9  -4    0.59    0.11
  -4  -9   4    0.58    0.13
   4  -9  -4    0.67    0.14
  -4  -9   3    2.28    0.26
   4  -9  -3    2.26    0.26
   4  -9  -2    0.92    0.16
  -4  -9   2    0.86    0.16
   4  -9  -1    5.73    0.38
  -4  -9   1    5.91    0.39
  -4  -9   0   12.12    0.66
   4  -9   0   12.21    0.64
  -4  -9  -1    0.47    0.14
   4  -9   1    0.59    0.13
  -4  -9  -2    0.56    0.14
   4  -9   2    0.61    0.13
   4  -9   3    3.31    0.31
  -4  -9  -3    3.68    0.34
  -4  -9  -4    4.13    0.37
   4  -9   4    4.19    0.30
   4  -9   5    0.85    0.15
  -4  -9  -5    0.99    0.18
   4  -9   5    0.70    0.11
  -4  -9  -6    0.82    0.16
   4  -9   6    0.62    0.10
   4  -9   6    0.96    0.16
   4  -9   7   -0.06    0.05
  -4  -9  -7    0.16    0.09
  -4  -9  -8   -0.02    0.06
   4  -9   8    0.07    0.06
  -4   9  -9    0.90    0.16
  -4  -9  -9    0.77    0.17
   4  -9   9    0.68    0.14
  -4   9 -10    0.05    0.07
  -4  -9 -10    0.10    0.11
   4  -9  10    0.05    0.08
  -4   9 -11    0.23    0.10
  -4  -9 -11    0.17    0.10
   4  -9  11    0.16    0.08
  -4   9 -12    0.12    0.09
  -4  -9 -12    0.01    0.08
   4  -9  12   -0.05    0.06
   4 -10 -12    0.40    0.15
   4  10 -11   -0.03    0.07
  -4 -10  11    0.08    0.07
   4 -10 -11   -0.16    0.07
   4  10 -10    0.19    0.09
   4 -10 -10    0.29    0.12
  -4 -10  10    0.21    0.09
   4  10  -9    0.04    0.06
   4 -10  -9    0.03    0.08
  -4 -10   9    0.07    0.07
   4  10  -8    0.12    0.07
  -4 -10   8    0.06    0.07
   4 -10  -8    0.05    0.09
   4  10  -7    0.08    0.06
   4 -10  -7   -0.10    0.06
  -4 -10   7    0.06    0.06
   4  10  -6    0.57    0.12
   4 -10  -6    0.33    0.13
  -4 -10   6    0.22    0.10
   4  10  -5   -0.02    0.05
   4 -10  -5   -0.09    0.06
  -4 -10   5    0.00    0.07
  -4 -10   4    0.62    0.15
   4 -10  -4    0.34    0.12
  -4 -10   3   -0.01    0.06
   4 -10  -3    0.16    0.09
   4 -10  -2    0.07    0.08
  -4 -10   2    0.03    0.09
  -4 -10   1    0.21    0.10
   4 -10  -1    0.28    0.12
   4 -10   0    0.24    0.10
  -4 -10   0    0.25    0.11
   4 -10   1    1.48    0.21
  -4 -10  -1    1.22    0.20
   4 -10   2   -0.09    0.06
  -4 -10  -2    0.00    0.08
   4 -10   3    2.25    0.26
  -4 -10  -3    2.62    0.30
   4 -10   4    2.27    0.25
  -4 -10  -4    1.77    0.25
  -4 -10  -5    4.69    0.41
   4 -10   5    3.31    0.24
   4 -10   5    3.99    0.35
  -4 -10  -6    0.63    0.16
   4 -10   6    0.19    0.09
  -4 -10  -7    0.03    0.08
   4 -10   7    0.01    0.06
   4 -10   8    0.03    0.06
  -4 -10  -8    0.01    0.08
  -4 -10  -9    0.22    0.11
   4 -10   9    0.23    0.10
   4 -10  10    0.22    0.09
  -4 -10 -10    0.57    0.16
  -4  10 -11    0.06    0.08
  -4 -10 -11   -0.17    0.08
   4 -10  11   -0.04    0.05
   4  11  -9    0.10    0.08
  -4 -11   9    0.20    0.09
   4 -11  -9    0.09    0.10
   4  11  -8    0.39    0.11
  -4 -11   8    0.28    0.10
   4 -11  -8    0.46    0.15
   4  11  -7    0.10    0.07
   4 -11  -7    0.10    0.09
  -4 -11   7    0.04    0.07
  -4 -11   6    0.10    0.08
   4 -11  -6   -0.02    0.09
  -4 -11   5    0.20    0.09
   4 -11  -5    0.14    0.10
  -4 -11   4    0.49    0.14
   4 -11  -4    0.41    0.13
  -4 -11   3    0.00    0.08
   4 -11  -3    0.14    0.08
   4 -11  -2    0.55    0.14
  -4 -11   2    0.39    0.13
   4 -11  -1    0.21    0.10
  -4 -11   1    0.12    0.09
  -4 -11   0    0.07    0.08
   4 -11   0    0.03    0.08
   4 -11   1    0.72    0.15
  -4 -11  -1    1.02    0.19
   4 -11   2    0.31    0.11
  -4 -11  -2    0.26    0.12
   4 -11   3    0.20    0.09
  -4 -11  -3    0.23    0.11
   4 -11   4    0.01    0.07
  -4 -11  -4    0.00    0.08
   4 -11   5    0.10    0.08
  -4 -11  -5    0.01    0.08
   4 -11   6    0.26    0.10
  -4 -11  -6    0.42    0.14
   4 -11   7    0.22    0.10
  -4 -11  -7    0.35    0.13
   4 -11   8    0.01    0.08
  -4 -11  -8    0.01    0.09
   4 -11   9   -0.07    0.07
  -4 -11  -9    0.16    0.11
  -4 -12   7    0.33    0.11
   4 -12  -7    0.31    0.13
   4 -12  -6    0.25    0.13
  -4 -12   6    0.05    0.08
  -4 -12   5    0.01    0.06
   4 -12  -5    0.01    0.09
  -4 -12   4    0.19    0.11
   4 -12  -4    0.18    0.11
  -4 -12   3    0.63    0.16
   4 -12  -3    0.61    0.16
   4 -12  -2    0.15    0.10
  -4 -12   2    0.02    0.08
  -4 -12   1    0.19    0.12
   4 -12  -1    0.13    0.10
  -4 -12   0   -0.02    0.08
   4 -12   0    0.12    0.09
   4 -12   1    0.26    0.12
  -4 -12  -1    0.42    0.15
   4 -12   2   -0.02    0.07
  -4 -12  -2    0.13    0.10
   4 -12   3   -0.02    0.06
  -4 -12  -3    0.02    0.09
   4 -12   4   -0.09    0.05
  -4 -12  -4    0.13    0.11
   4 -12   5    0.06    0.09
  -4 -12  -5    0.08    0.10
  -4 -12  -6    0.11    0.11
   4 -12   6    0.03    0.08
  -4 -13   1   -0.03    0.08
   4 -13  -1    0.17    0.11
   4 -13   0    0.35    0.13
  -4 -13   0    0.79    0.18
   5   0 -17   -0.01    0.06
   5   0 -16    0.43    0.09
   5   0 -16    0.22    0.10
   5   0 -15    0.03    0.05
  -5   0  15    0.07    0.05
   5   0 -15   -0.03    0.06
   5   0 -14    0.64    0.13
   5   0 -14    0.74    0.12
  -5   0  14    0.68    0.10
   5   0 -13   -0.05    0.06
  -5   0  13   -0.02    0.03
   5   0 -13   -0.01    0.04
  -5   0  12    0.20    0.05
   5   0 -12    0.14    0.07
   5   0 -12    0.18    0.06
  -5   0  11    0.01    0.03
   5   0 -11    0.02    0.04
   5   0 -11   -0.06    0.03
   5   0 -10    2.39    0.17
  -5   0  10    2.59    0.15
  -5   0   9    0.02    0.02
   5   0  -9    0.05    0.04
  -5   0   8   51.24    2.08
   5   0  -8   50.48    2.15
  -5   0   7   -0.01    0.01
   5   0  -7   -0.02    0.03
   5   0  -7    0.00    0.02
   5   0  -6    1.33    0.07
   5   0  -6    1.47    0.11
  -5   0   6    1.23    0.07
   5   0  -5    0.00    0.02
  -5   0   5    0.00    0.01
   5   0  -4   20.09    0.87
   5   0  -3    0.01    0.02
   5   0  -2    0.83    0.04
  -5   0   2    0.79    0.04
   5   0  -2    0.83    0.06
   5   0  -1    0.01    0.01
  -5   0   1    0.01    0.01
   5   0  -1   -0.01    0.01
  -5   0   0    0.88    0.06
   5   0   0    0.76    0.06
   5   0   0    0.78    0.06
   5   0   1    0.00    0.01
   5   0   1    0.01    0.01
   5   0   2   16.69    0.68
   5   0   2   17.74    0.73
   5   0   2   16.64    0.72
  -5   0  -3   -0.01    0.01
   5   0   3    0.00    0.01
   5   0   3    0.00    0.01
  -5   0  -4    5.51    0.25
   5   0   4    5.32    0.27
   5   0   4    5.78    0.28
  -5   0  -5   -0.01    0.02
   5   0   5   -0.01    0.02
   5   0   5   -0.01    0.02
   5   0   6    6.46    0.33
  -5   0  -6    6.91    0.31
   5   0   6    6.61    0.34
  -5   0  -7    0.00    0.03
   5   0   7    0.03    0.03
   5   0   8    0.03    0.03
  -5   0  -8    0.03    0.03
  -5   0  -9   -0.01    0.03
   5   0   9    0.00    0.03
  -5   0 -10    0.04    0.04
   5   0  10    0.08    0.05
   5   0  11   -0.06    0.02
  -5   0 -11   -0.01    0.04
   5   0  12    0.16    0.06
  -5   0 -12    0.15    0.07
  -5   0 -13   -0.01    0.04
   5   0  13    0.02    0.05
  -5   0 -14   -0.01    0.05
   5   0  14   -0.02    0.05
   5   0  15   -0.06    0.04
  -5   0 -15    0.02    0.06
  -5   0 -16    0.18    0.09
   5   0  16    0.20    0.09
   5   0  17   -0.08    0.06
  -5   0 -17    0.01    0.08
   5   1 -17    0.02    0.07
   5  -1 -17   -0.05    0.06
   5  -1 -17   -0.02    0.07
   5   1 -16    0.06    0.07
   5  -1 -16    0.08    0.06
   5  -1 -16    0.10    0.08
   5   1 -15    0.67    0.10
   5   1 -15    0.22    0.10
  -5   1  15    0.53    0.10
   5  -1 -15    0.38    0.12
   5  -1 -15    0.43    0.11
  -5  -1  15    0.65    0.11
  -5   1  14   -0.03    0.04
   5   1 -14   -0.05    0.04
   5   1 -14    0.18    0.08
   5  -1 -14    0.02    0.06
   5  -1 -14   -0.09    0.05
  -5  -1  14    0.03    0.04
  -5   1  13    0.13    0.06
   5   1 -13    0.30    0.09
   5   1 -13    0.14    0.05
  -5  -1  13    0.11    0.05
   5  -1 -13    0.05    0.06
   5  -1 -13    0.10    0.07
  -5   1  12    1.19    0.13
   5   1 -12    1.10    0.16
   5   1 -12    1.22    0.13
   5  -1 -12    1.54    0.17
  -5  -1  12    1.21    0.12
   5   1 -11    0.54    0.11
  -5   1  11    0.56    0.08
   5   1 -11    0.61    0.09
   5  -1 -11    0.43    0.09
  -5  -1  11    0.49    0.07
   5   1 -10    1.37    0.12
  -5   1  10    1.28    0.12
   5   1 -10    1.37    0.16
  -5  -1  10    1.12    0.10
   5  -1 -10    1.19    0.15
   5   1  -9    1.32    0.12
  -5   1   9    1.26    0.11
   5   1  -9    1.12    0.14
   5  -1  -9    1.24    0.14
  -5  -1   9    1.42    0.10
  -5   1   8    0.23    0.05
   5   1  -8    0.35    0.08
   5   1  -8    0.31    0.06
   5  -1  -8    0.30    0.07
  -5  -1   8    0.44    0.05
  -5   1   7    0.02    0.02
   5   1  -7    0.01    0.03
   5   1  -7   -0.01    0.03
   5  -1  -7    0.04    0.04
   5  -1  -7   -0.01    0.02
  -5  -1   7    0.02    0.02
   5   1  -6    8.79    0.37
   5   1  -6    8.63    0.39
   5  -1  -6    8.30    0.37
   5  -1  -6    8.26    0.42
   5  -1  -6    8.74    0.36
  -5  -1   6    8.31    0.36
   5   1  -5    5.53    0.26
   5   1  -5    5.13    0.23
   5  -1  -5    5.05    0.23
   5  -1  -5    5.67    0.28
   5  -1  -5    5.31    0.23
  -5  -1   5    5.21    0.23
   5   1  -4    0.46    0.05
   5   1  -4    0.51    0.04
  -5  -1   4    0.44    0.03
   5  -1  -4    0.56    0.07
   5  -1  -4    0.52    0.04
   5  -1  -4    0.44    0.03
   5   1  -3    0.96    0.07
  -5   1   3    0.89    0.05
  -5  -1   3    1.01    0.06
  -5  -1   3    0.92    0.06
   5  -1  -3    0.99    0.10
   5  -1  -3    1.02    0.05
   5   1  -2    7.92    0.34
  -5   1   2    7.82    0.32
   5  -1  -2    7.25    0.35
  -5  -1   2    7.36    0.32
   5  -1  -2    7.30    0.32
  -5  -1   2    7.35    0.32
  -5   1   1    0.19    0.03
   5   1  -1    0.14    0.03
   5   1  -1    0.17    0.03
   5  -1  -1    0.18    0.03
  -5  -1   1    0.20    0.03
   5  -1  -1    0.17    0.03
   5   1   0    5.28    0.25
   5   1   0    5.27    0.24
   5  -1   0    5.18    0.24
   5  -1   0    5.08    0.24
   5   1   1    0.29    0.05
   5   1   1    0.21    0.04
   5  -1   1    0.24    0.04
   5  -1   1    0.19    0.03
   5   1   2    2.33    0.13
   5   1   2    2.10    0.09
   5   1   2    2.30    0.14
   5  -1   2    2.43    0.13
   5  -1   2    2.35    0.12
   5   1   3    2.34    0.15
   5   1   3    2.04    0.13
  -5   1  -3    2.07    0.12
   5  -1   3    2.34    0.12
  -5  -1  -3    2.17    0.10
   5  -1   3    2.44    0.13
  -5   1  -4    1.85    0.11
   5   1   4    1.38    0.14
   5   1   4    1.60    0.12
  -5  -1  -4    1.68    0.09
   5  -1   4    1.66    0.12
   5  -1   4    1.84    0.11
   5   1   5    5.41    0.27
  -5   1  -5    5.15    0.25
   5   1   5    4.99    0.29
  -5  -1  -5    5.08    0.23
   5  -1   5    4.98    0.26
   5  -1   5    5.12    0.25
  -5   1  -6    6.49    0.30
   5   1   6    6.39    0.32
   5   1   6    5.25    0.33
  -5  -1  -6    6.28    0.28
   5  -1   6    5.87    0.30
   5  -1   6    6.05    0.31
  -5   1  -7    0.44    0.07
   5   1   7    0.52    0.08
   5  -1   7    0.39    0.07
   5  -1   7    0.41    0.06
  -5  -1  -7    0.53    0.07
   5   1   8    0.22    0.06
  -5   1  -8    0.35    0.07
   5  -1   8    0.06    0.04
  -5  -1  -8    0.24    0.05
   5   1   9    0.98    0.12
  -5   1  -9    0.91    0.12
   5  -1   9    0.84    0.12
  -5  -1  -9    0.81    0.10
  -5   1 -10    0.49    0.09
   5   1  10    0.33    0.08
  -5  -1 -10    0.31    0.07
   5  -1  10    0.40    0.09
  -5   1 -11    0.06    0.05
   5   1  11    0.06    0.05
   5  -1  11    0.06    0.05
  -5  -1 -11    0.09    0.05
   5   1  12    0.04    0.05
  -5   1 -12    0.03    0.05
   5  -1  12    0.03    0.05
  -5  -1 -12    0.00    0.05
  -5   1 -13    0.32    0.10
   5   1  13    0.42    0.10
   5  -1  13    0.55    0.12
  -5  -1 -13    0.62    0.11
   5   1  14    0.03    0.06
  -5   1 -14    0.07    0.06
   5  -1  14    0.05    0.06
  -5  -1 -14    0.00    0.06
  -5   1 -15    0.12    0.07
   5   1  15   -0.05    0.05
   5  -1  15    0.01    0.06
  -5  -1 -15   -0.01    0.06
   5   1  16    0.34    0.10
  -5   1 -16    0.20    0.10
   5  -1  16    0.35    0.11
  -5  -1 -16    0.40    0.11
  -5   1 -17    0.11    0.08
   5   1  17    0.02    0.07
   5  -1  17    0.00    0.07
  -5  -1 -17    0.06    0.09
   5   2 -17    0.07    0.08
   5  -2 -17   -0.01    0.06
   5  -2 -17   -0.04    0.08
   5   2 -16   -0.02    0.08
   5  -2 -16    0.05    0.07
   5  -2 -16    0.06    0.07
   5   2 -15    0.16    0.08
   5  -2 -15    0.10    0.07
  -5  -2  15    0.14    0.06
   5  -2 -15    0.10    0.08
  -5   2  14    0.20    0.08
   5   2 -14    0.19    0.06
   5   2 -14    0.19    0.09
  -5  -2  14    0.15    0.06
   5  -2 -14    0.38    0.10
   5   2 -13    0.09    0.04
  -5   2  13    0.02    0.05
   5   2 -13   -0.03    0.05
  -5  -2  13    0.07    0.04
   5  -2 -13   -0.02    0.05
   5   2 -12    0.34    0.10
  -5   2  12    0.30    0.07
   5   2 -12    0.41    0.07
   5  -2 -12    0.32    0.10
  -5  -2  12    0.38    0.06
  -5   2  11    0.10    0.05
   5   2 -11    0.23    0.07
   5   2 -11    0.09    0.04
  -5  -2  11    0.13    0.04
   5  -2 -11    0.02    0.06
  -5   2  10   -0.05    0.02
   5   2 -10    0.05    0.03
   5   2 -10    0.05    0.05
   5  -2 -10   -0.01    0.03
   5  -2 -10    0.01    0.05
  -5  -2  10    0.04    0.03
   5   2  -9    0.01    0.03
   5   2  -9    0.05    0.05
   5  -2  -9    0.02    0.03
  -5  -2   9    0.01    0.02
   5  -2  -9    0.05    0.05
   5   2  -8    1.21    0.10
   5   2  -8    1.39    0.14
  -5  -2   8    1.44    0.09
   5  -2  -8    1.30    0.11
   5  -2  -8    1.22    0.15
   5   2  -7    3.09    0.19
   5   2  -7    3.03    0.17
   5  -2  -7    3.07    0.22
  -5  -2   7    2.98    0.15
   5  -2  -7    2.90    0.17
   5   2  -6    2.24    0.18
   5   2  -6    2.16    0.13
   5  -2  -6    2.09    0.12
   5  -2  -6    1.83    0.18
  -5  -2   6    1.90    0.11
   5   2  -5    2.29    0.13
   5   2  -5    2.26    0.14
   5  -2  -5    2.24    0.17
   5  -2  -5    2.30    0.13
   5  -2  -5    2.04    0.12
  -5  -2   5    2.10    0.12
   5   2  -4    1.06    0.09
   5   2  -4    1.11    0.11
   5   2  -4    1.08    0.09
  -5   2   4    1.00    0.07
   5  -2  -4    1.05    0.12
   5  -2  -4    0.96    0.08
  -5  -2   4    1.01    0.07
   5   2  -3    2.79    0.15
  -5   2   3    2.91    0.15
   5   2  -3    2.87    0.15
   5  -2  -3    2.78    0.15
  -5  -2   3    2.73    0.15
   5  -2  -3    2.83    0.18
   5   2  -2   31.65    1.30
  -5   2   2   32.55    1.35
   5   2  -2   33.30    1.38
  -5  -2   2   32.57    1.35
   5  -2  -2   31.85    1.34
   5  -2  -2   33.20    1.39
   5   2  -1    6.44    0.28
   5   2  -1    6.56    0.31
   5  -2  -1    6.55    0.29
  -5  -2   1    6.35    0.30
   5  -2  -1    6.36    0.31
   5   2   0   14.89    0.64
   5   2   0   14.51    0.59
   5   2   0   14.99    0.67
   5  -2   0   15.20    0.65
   5  -2   0   14.59    0.63
   5   2   1    0.06    0.03
   5   2   1    0.11    0.01
   5   2   1    0.06    0.03
   5  -2   1    0.04    0.02
   5  -2   1    0.11    0.03
   5   2   2    0.04    0.03
   5   2   2    0.11    0.04
   5  -2   2    0.18    0.04
   5  -2   2    0.14    0.03
   5   2   3    0.07    0.04
   5   2   3    0.08    0.04
   5  -2   3    0.15    0.03
   5  -2   3    0.18    0.04
  -5   2  -4    0.23    0.03
  -5   2  -4    0.25    0.05
   5   2   4    0.25    0.06
   5   2   4    0.14    0.05
   5  -2   4    0.27    0.03
   5  -2   4    0.23    0.05
  -5  -2  -4    0.29    0.03
  -5   2  -5    0.17    0.05
   5   2   5    0.17    0.06
  -5   2  -5    0.17    0.03
   5   2   5    0.21    0.05
   5  -2   5    0.22    0.04
  -5  -2  -5    0.24    0.03
   5  -2   5    0.17    0.04
   5   2   6    3.22    0.24
   5   2   6    4.06    0.23
  -5   2  -6    3.38    0.16
  -5   2  -6    3.74    0.20
   5  -2   6    3.56    0.18
  -5  -2  -6    3.43    0.17
  -5   2  -7    5.27    0.28
  -5   2  -7    5.32    0.24
   5   2   7    5.58    0.30
   5  -2   7    5.21    0.29
  -5  -2  -7    5.34    0.25
   5   2   8    2.46    0.18
  -5   2  -8    2.15    0.11
  -5   2  -8    2.19    0.16
   5  -2   8    2.02    0.18
  -5  -2  -8    2.33    0.14
   5   2   9    1.33    0.15
  -5   2  -9    1.38    0.15
  -5   2  -9    1.30    0.07
  -5  -2  -9    1.30    0.12
   5  -2   9    1.16    0.14
   5   2  10    0.83    0.13
  -5   2 -10    0.91    0.05
  -5   2 -10    0.94    0.13
   5  -2  10    0.64    0.10
  -5  -2 -10    0.98    0.11
   5   2  11    1.74    0.19
  -5   2 -11    2.20    0.21
  -5   2 -11    1.86    0.10
  -5  -2 -11    2.02    0.18
   5  -2  11    1.94    0.19
  -5   2 -12    0.42    0.10
   5   2  12    0.16    0.07
   5  -2  12    0.13    0.06
  -5  -2 -12    0.25    0.07
  -5   2 -13    0.12    0.07
   5   2  13    0.10    0.07
   5  -2  13    0.10    0.07
  -5  -2 -13    0.18    0.08
  -5   2 -14    0.05    0.07
   5   2  14    0.16    0.08
  -5  -2 -14    0.10    0.07
   5  -2  14    0.04    0.06
   5   2  15    0.14    0.09
  -5   2 -15    0.06    0.07
  -5  -2 -15    0.15    0.08
   5  -2  15   -0.02    0.06
   5   2  16    0.59    0.14
  -5   2 -16    0.64    0.14
   5  -2  16    0.73    0.15
  -5  -2 -16    0.62    0.13
  -5   2 -17    0.07    0.08
  -5  -2 -17    0.14    0.10
   5   3 -17    0.11    0.10
   5  -3 -17    0.09    0.07
   5  -3 -17    0.17    0.10
   5   3 -16    0.06    0.07
   5  -3 -16    0.05    0.06
   5   3 -15    0.13    0.08
   5  -3 -15    0.28    0.08
   5  -3 -15    0.12    0.09
   5   3 -14    0.13    0.05
   5   3 -14    0.13    0.08
  -5  -3  14    0.05    0.05
   5  -3 -14    0.05    0.07
   5  -3 -14    0.16    0.09
   5   3 -13   -0.01    0.03
   5   3 -13   -0.02    0.06
   5  -3 -13   -0.08    0.05
  -5  -3  13    0.03    0.04
   5  -3 -13    0.00    0.05
   5   3 -12    0.00    0.06
   5   3 -12    0.03    0.03
   5  -3 -12   -0.02    0.06
  -5  -3  12   -0.02    0.03
   5  -3 -12   -0.01    0.05
   5   3 -11    0.17    0.05
   5   3 -11    0.28    0.08
   5  -3 -11    0.17    0.06
  -5  -3  11    0.15    0.05
   5  -3 -11    0.07    0.06
   5   3 -10    0.04    0.03
   5   3 -10    0.05    0.05
   5  -3 -10    0.02    0.04
  -5  -3  10    0.02    0.03
   5  -3 -10   -0.02    0.05
   5   3  -9    0.77    0.12
   5   3  -9    0.74    0.09
  -5  -3   9    1.02    0.10
   5  -3  -9    1.03    0.15
   5  -3  -9    0.79    0.10
   5   3  -8    0.13    0.04
   5   3  -8    0.12    0.05
  -5  -3   8    0.12    0.04
   5  -3  -8    0.17    0.05
   5  -3  -8    0.05    0.05
   5   3  -7    1.21    0.13
   5   3  -7    1.16    0.11
   5  -3  -7    1.10    0.15
  -5  -3   7    1.19    0.10
   5  -3  -7    0.96    0.10
   5   3  -6    0.04    0.03
   5   3  -6    0.00    0.03
  -5  -3   6    0.06    0.03
   5  -3  -6    0.13    0.04
   5  -3  -6    0.03    0.04
   5   3  -5    0.05    0.03
   5   3  -5    0.09    0.04
   5  -3  -5    0.03    0.04
   5  -3  -5    0.11    0.04
  -5  -3   5    0.07    0.03
   5   3  -4    2.03    0.14
   5   3  -4    2.50    0.14
   5  -3  -4    1.76    0.13
  -5  -3   4    1.74    0.13
   5  -3  -4    2.17    0.16
   5   3  -3    2.47    0.15
   5   3  -3    2.49    0.15
  -5  -3   3    2.67    0.16
   5  -3  -3    2.45    0.15
   5  -3  -3    2.30    0.17
   5   3  -2   19.10    0.85
   5   3  -2   19.03    0.79
  -5  -3   2   19.46    0.84
   5  -3  -2   19.39    0.83
   5  -3  -2   19.74    0.87
   5   3  -1   14.15    0.65
   5   3  -1   14.13    0.58
   5  -3  -1   14.11    0.62
   5  -3  -1   14.05    0.64
  -5  -3   1   13.82    0.62
   5   3   0   32.19    1.30
   5   3   0   31.41    1.42
  -5  -3   0   32.27    1.38
   5  -3   0   33.85    1.38
   5  -3   0   32.73    1.40
  -5  -3   0   34.87    1.31
   5   3   1    0.04    0.03
   5  -3   1    0.03    0.02
   5  -3   1    0.02    0.02
  -5  -3  -1    0.02    0.02
  -5  -3  -1    0.04    0.03
   5   3   2    0.53    0.09
   5   3   2    0.51    0.08
  -5  -3  -2    0.54    0.04
   5  -3   2    0.44    0.05
   5  -3   2    0.36    0.06
   5   3   3    3.81    0.24
   5   3   3    3.67    0.22
   5  -3   3    3.56    0.20
   5  -3   3    3.78    0.18
  -5  -3  -3    3.48    0.15
   5   3   4   47.37    2.08
  -5   3  -4   42.46    2.00
   5   3   4   49.12    2.02
  -5   3  -4   50.33    1.93
   5  -3   4   48.87    2.00
   5  -3   4   50.25    1.99
   5   3   5    2.19    0.22
   5   3   5    1.83    0.17
  -5   3  -5    1.95    0.14
   5  -3   5    2.09    0.10
   5  -3   5    1.86    0.14
  -5   3  -6    7.87    0.38
   5   3   6    7.05    0.44
   5   3   6    7.83    0.41
   5  -3   6    8.15    0.35
   5  -3   6    8.34    0.40
   5   3   7    0.75    0.11
  -5   3  -7    0.80    0.11
   5  -3   7    0.94    0.11
  -5   3  -8    0.23    0.07
   5   3   8    0.12    0.06
  -5  -3  -8    0.22    0.05
   5  -3   8    0.27    0.07
   5   3   9    2.66    0.24
  -5   3  -9    2.01    0.19
  -5  -3  -9    2.27    0.15
   5  -3   9    2.08    0.19
   5   3  10    0.77    0.13
  -5   3 -10    0.74    0.12
   5  -3  10    1.04    0.14
  -5  -3 -10    1.12    0.12
   5   3  11    0.10    0.07
  -5   3 -11    0.09    0.05
   5  -3  11    0.00    0.04
  -5  -3 -11    0.07    0.05
   5   3  12    0.20    0.08
  -5   3 -12    0.21    0.08
   5  -3  12    0.24    0.08
  -5   3 -13    0.30    0.09
   5   3  13    0.56    0.13
  -5  -3 -13    0.80    0.12
   5  -3  13    0.47    0.10
   5   3  14    0.21    0.09
  -5   3 -14    0.20    0.08
   5  -3  14    0.07    0.06
  -5  -3 -14    0.03    0.06
  -5   3 -15   -0.06    0.06
   5   3  15    0.05    0.07
   5  -3  15    0.04    0.05
  -5  -3 -15    0.09    0.07
  -5   3 -16    0.08    0.07
   5   3  16    0.00    0.07
   5  -3  16   -0.02    0.05
  -5  -3 -16    0.15    0.08
   5   4 -17    0.04    0.08
   5  -4 -17    0.16    0.10
   5   4 -16    0.05    0.08
   5  -4 -16    0.09    0.09
   5   4 -15    0.01    0.06
   5  -4 -15    0.01    0.07
  -5  -4  15   -0.01    0.05
   5  -4 -15    0.01    0.07
   5   4 -14    0.26    0.10
   5  -4 -14    0.05    0.08
  -5  -4  14    0.13    0.06
   5  -4 -14    0.24    0.09
   5   4 -13   -0.03    0.05
   5   4 -13    0.02    0.04
   5  -4 -13    0.04    0.06
  -5  -4  13    0.01    0.04
   5  -4 -13    0.06    0.08
   5   4 -12    0.16    0.08
   5   4 -12    0.21    0.06
   5  -4 -12    0.11    0.07
  -5  -4  12    0.21    0.06
   5  -4 -12    0.26    0.10
   5   4 -11   -0.02    0.05
   5   4 -11    0.05    0.04
   5  -4 -11    0.04    0.06
   5  -4 -11    0.04    0.05
  -5  -4  11    0.01    0.03
   5   4 -10   -0.07    0.03
   5   4 -10    0.09    0.04
   5  -4 -10    0.16    0.08
  -5  -4  10    0.08    0.04
   5  -4 -10    0.08    0.05
   5   4  -9    0.39    0.09
   5   4  -9    0.31    0.06
   5  -4  -9    0.31    0.10
   5  -4  -9    0.36    0.08
  -5  -4   9    0.36    0.07
   5   4  -8    0.61    0.10
   5   4  -8    0.57    0.08
   5  -4  -8    0.68    0.13
   5  -4  -8    0.63    0.10
  -5  -4   8    0.78    0.09
   5   4  -7    0.05    0.04
   5   4  -7    0.01    0.04
   5  -4  -7    0.00    0.03
  -5  -4   7    0.05    0.03
   5  -4  -7    0.02    0.05
   5   4  -6    2.63    0.17
   5   4  -6    2.80    0.19
  -5  -4   6    2.99    0.18
   5  -4  -6    2.82    0.26
   5  -4  -6    2.93    0.19
   5   4  -5    1.47    0.13
   5   4  -5    1.67    0.15
   5  -4  -5    1.17    0.16
  -5  -4   5    1.34    0.13
   5  -4  -5    1.35    0.13
   5   4  -4    1.01    0.11
   5   4  -4    0.91    0.11
  -5  -4   4    1.04    0.11
   5  -4  -4    1.08    0.11
   5  -4  -4    0.89    0.13
   5   4  -3    0.14    0.05
   5   4  -3    0.23    0.05
   5  -4  -3    0.19    0.06
   5  -4  -3    0.09    0.04
  -5  -4   3    0.19    0.05
   5   4  -2    0.66    0.10
   5   4  -2    0.75    0.08
   5  -4  -2    0.78    0.09
  -5  -4   2    0.82    0.10
   5  -4  -2    0.74    0.10
   5   4  -1    2.88    0.15
   5   4  -1    2.82    0.20
   5  -4  -1    2.87    0.18
   5  -4  -1    3.00    0.19
  -5  -4   1    2.67    0.18
   5   4   0    2.93    0.15
   5   4   0    3.31    0.22
   5  -4   0    2.89    0.19
   5  -4   0    2.83    0.18
  -5  -4   0    3.32    0.20
   5   4   1    0.04    0.04
   5  -4   1    0.08    0.03
  -5  -4  -1    0.05    0.04
   5  -4   1    0.11    0.04
   5   4   2   30.57    1.38
   5  -4   2   31.09    1.32
   5  -4   2   30.53    1.31
  -5  -4  -2   31.24    1.32
   5   4   3    0.30    0.08
   5   4   3    0.18    0.06
  -5  -4  -3    0.38    0.04
   5  -4   3    0.29    0.05
  -5  -4  -3    0.25    0.06
   5  -4   3    0.32    0.06
   5   4   4    2.25    0.20
  -5   4  -4    2.06    0.15
   5   4   4    2.07    0.23
   5  -4   4    2.34    0.12
   5  -4   4    2.11    0.15
  -5   4  -5    0.29    0.07
   5   4   5    0.26    0.08
   5   4   5    0.37    0.08
   5  -4   5    0.33    0.04
   5  -4   5    0.37    0.07
  -5   4  -6    1.57    0.16
   5   4   6    1.42    0.16
   5  -4   6    1.68    0.16
   5  -4   6    1.77    0.09
  -5   4  -7    0.17    0.06
   5   4   7    0.31    0.08
   5  -4   7    0.10    0.05
   5   4   8    0.15    0.07
  -5   4  -8    0.01    0.04
   5  -4   8    0.04    0.04
  -5   4  -9    0.07    0.06
   5   4   9    0.01    0.04
   5  -4   9    0.14    0.06
  -5   4 -10   -0.06    0.03
   5   4  10    0.01    0.05
   5  -4  10    0.11    0.06
  -5  -4 -10    0.04    0.04
   5   4  11    0.06    0.07
  -5   4 -11    0.03    0.06
  -5  -4 -11    0.30    0.08
   5  -4  11    0.20    0.07
   5   4  12    0.09    0.08
  -5   4 -12    0.14    0.07
   5  -4  12    0.09    0.06
  -5  -4 -12    0.06    0.05
  -5   4 -13    0.00    0.06
   5   4  13    0.16    0.08
  -5  -4 -13    0.14    0.06
   5  -4  13    0.10    0.07
   5   4  14    0.16    0.08
  -5   4 -14    0.02    0.05
   5  -4  14   -0.02    0.05
  -5  -4 -14    0.12    0.07
   5   4  15    0.55    0.15
  -5   4 -15    0.65    0.14
   5  -4  15    0.59    0.14
  -5  -4 -15    0.61    0.12
  -5   4 -16    0.07    0.08
   5   4  16    0.42    0.14
   5  -4  16    0.09    0.08
   5   5 -16    0.04    0.09
   5  -5 -16   -0.01    0.06
   5   5 -15   -0.05    0.06
   5  -5 -15   -0.02    0.07
   5  -5 -15    0.01    0.07
  -5  -5  15   -0.03    0.04
   5   5 -14   -0.03    0.06
   5  -5 -14    0.01    0.06
  -5  -5  14    0.03    0.05
   5  -5 -14    0.04    0.07
   5   5 -13    0.02    0.06
   5  -5 -13    0.12    0.08
  -5  -5  13    0.08    0.05
   5  -5 -13    0.24    0.09
   5   5 -12    0.12    0.08
   5   5 -12    0.20    0.06
   5  -5 -12    0.12    0.08
  -5  -5  12    0.23    0.07
   5  -5 -12    0.08    0.09
   5   5 -11    0.13    0.06
   5   5 -11    0.19    0.08
   5  -5 -11    0.03    0.07
  -5  -5  11    0.12    0.05
   5  -5 -11    0.12    0.07
   5   5 -10    0.37    0.09
   5   5 -10    0.39    0.08
  -5  -5  10    0.26    0.06
   5  -5 -10    0.41    0.09
   5  -5 -10    0.50    0.13
   5   5  -9    0.03    0.05
   5   5  -9    0.04    0.04
   5  -5  -9    0.00    0.05
   5  -5  -9    0.03    0.07
  -5  -5   9    0.01    0.03
   5   5  -8    0.11    0.06
   5   5  -8    0.33    0.07
   5  -5  -8    0.11    0.07
  -5  -5   8    0.33    0.07
   5  -5  -8    0.29    0.08
   5   5  -7    0.16    0.06
   5   5  -7    0.17    0.06
   5  -5  -7    0.29    0.09
   5  -5  -7    0.31    0.08
  -5  -5   7    0.16    0.05
   5   5  -6    1.37    0.14
   5   5  -6    1.28    0.15
   5  -5  -6    1.41    0.15
   5  -5  -6    1.19    0.17
  -5  -5   6    1.33    0.14
   5   5  -5    0.12    0.05
   5   5  -5    0.25    0.07
   5  -5  -5    0.22    0.08
  -5  -5   5    0.21    0.06
   5  -5  -5    0.13    0.06
   5   5  -4    3.15    0.21
   5   5  -4    2.67    0.18
   5  -5  -4    2.97    0.20
  -5  -5   4    3.00    0.20
   5  -5  -4    2.91    0.23
   5   5  -3    0.05    0.03
   5   5  -3    0.24    0.07
   5  -5  -3    0.18    0.06
   5  -5  -3    0.09    0.06
  -5  -5   3    0.12    0.06
   5   5  -2    0.66    0.11
   5   5  -2    0.59    0.08
   5  -5  -2    0.56    0.10
  -5  -5   2    0.77    0.11
   5  -5  -2    0.65    0.10
   5   5  -1    0.62    0.07
   5   5  -1    0.59    0.11
   5  -5  -1    0.50    0.09
   5  -5  -1    0.57    0.09
  -5  -5   1    0.56    0.10
   5   5   0    0.26    0.08
   5   5   0    0.32    0.05
  -5  -5   0    0.38    0.08
   5  -5   0    0.27    0.06
   5  -5   0    0.43    0.08
   5   5   1    0.44    0.10
  -5  -5  -1    0.71    0.11
   5  -5   1    0.66    0.09
   5  -5   1    0.78    0.10
   5   5   2    5.01    0.34
   5  -5   2    5.35    0.29
   5  -5   2    5.15    0.28
  -5  -5  -2    5.30    0.30
   5   5   3    3.96    0.29
  -5  -5  -3    4.71    0.27
   5  -5   3    3.87    0.22
   5  -5   3    4.18    0.25
   5   5   4    3.72    0.29
   5  -5   4    4.17    0.24
  -5  -5  -4    4.05    0.25
   5  -5   4    3.55    0.20
  -5   5  -5    2.19    0.19
   5  -5   5    1.76    0.11
  -5  -5  -5    1.66    0.18
   5  -5   5    1.88    0.17
   5   5   6    0.48    0.10
  -5   5  -6    0.28    0.07
  -5  -5  -6    0.58    0.11
   5  -5   6    0.52    0.04
   5  -5   6    0.35    0.08
   5   5   7    0.94    0.15
  -5   5  -7    1.22    0.14
   5  -5   7    0.99    0.13
  -5   5  -8    0.42    0.09
   5   5   8    0.33    0.10
   5  -5   8    0.55    0.10
  -5   5  -9    1.29    0.16
   5   5   9    1.49    0.20
   5  -5   9    1.59    0.17
  -5   5 -10    2.03    0.21
   5   5  10    1.82    0.22
   5  -5  10    1.74    0.19
   5   5  11    0.02    0.06
  -5   5 -11    0.17    0.08
   5  -5  11    0.03    0.05
  -5   5 -12    0.06    0.07
   5   5  12    0.09    0.08
   5  -5  12    0.06    0.06
  -5  -5 -12    0.00    0.05
   5   5  13    0.67    0.16
  -5   5 -13    0.40    0.12
   5  -5  13    0.35    0.10
  -5  -5 -13    0.51    0.10
   5   5  14    0.00    0.07
  -5   5 -14    0.08    0.08
   5  -5  14   -0.06    0.04
  -5  -5 -14    0.04    0.06
  -5   5 -15    0.18    0.09
   5   5  15    0.28    0.12
   5  -5  15    0.29    0.11
   5  -6 -16   -0.01    0.08
   5   6 -15    0.01    0.08
  -5  -6  15    0.01    0.05
   5  -6 -15    0.01    0.08
   5  -6 -15   -0.03    0.07
   5   6 -14    0.05    0.07
   5  -6 -14   -0.05    0.06
  -5  -6  14    0.00    0.04
   5  -6 -14    0.06    0.08
   5   6 -13    0.03    0.07
  -5  -6  13    0.01    0.05
   5  -6 -13   -0.04    0.06
   5  -6 -13   -0.04    0.06
   5   6 -12    0.18    0.08
   5  -6 -12    0.15    0.09
   5  -6 -12    0.11    0.08
  -5  -6  12    0.11    0.06
   5   6 -11    0.07    0.07
   5   6 -11    0.00    0.05
   5  -6 -11   -0.02    0.06
  -5  -6  11    0.04    0.05
   5  -6 -11    0.00    0.07
   5   6 -10    0.47    0.09
   5   6 -10    0.34    0.10
   5  -6 -10    0.39    0.13
  -5  -6  10    0.42    0.09
   5   6  -9    0.03    0.05
   5   6  -9    0.00    0.04
   5  -6  -9   -0.05    0.05
  -5  -6   9   -0.01    0.04
   5  -6  -9    0.06    0.07
   5   6  -8    1.00    0.13
   5   6  -8    0.97    0.15
   5  -6  -8    0.82    0.16
  -5  -6   8    0.98    0.12
   5  -6  -8    0.87    0.14
   5   6  -7    0.00    0.04
   5   6  -7    0.01    0.04
   5  -6  -7   -0.03    0.05
   5  -6  -7   -0.04    0.05
  -5  -6   7    0.07    0.04
   5   6  -6    0.10    0.05
   5   6  -6    0.07    0.04
   5  -6  -6    0.03    0.05
  -5  -6   6    0.08    0.05
   5   6  -5    1.20    0.14
   5   6  -5    0.97    0.14
  -5  -6   5    1.18    0.14
   5  -6  -5    1.14    0.14
   5   6  -4   -0.03    0.04
   5   6  -4    0.08    0.04
   5  -6  -4    0.14    0.06
  -5  -6   4    0.04    0.05
   5   6  -3    1.98    0.14
   5   6  -3    1.99    0.20
   5  -6  -3    2.31    0.21
  -5  -6   3    1.62    0.18
   5   6  -2    0.44    0.10
   5   6  -2    0.64    0.09
   5  -6  -2    0.58    0.10
  -5  -6   2    0.61    0.11
   5   6  -1    0.66    0.12
   5   6  -1    0.54    0.08
   5  -6  -1    0.51    0.09
  -5  -6   1    0.71    0.12
   5   6   0    0.16    0.07
   5  -6   0    0.06    0.04
   5  -6   0    0.05    0.04
  -5  -6   0    0.11    0.06
   5   6   1    0.03    0.05
   5  -6   1    0.07    0.04
   5  -6   1    0.15    0.05
  -5  -6  -1    0.13    0.05
   5   6   2    0.16    0.08
   5  -6   2    0.21    0.06
   5  -6   2    0.22    0.07
  -5  -6  -2    0.17    0.06
   5   6   3    0.08    0.06
   5  -6   3    0.10    0.05
  -5  -6  -3    0.12    0.06
   5  -6   3    0.06    0.03
   5  -6   4    0.40    0.06
   5  -6   4    0.37    0.08
  -5  -6  -4    0.28    0.08
  -5  -6  -5    2.26    0.23
   5  -6   5    2.43    0.15
   5  -6   5    2.96    0.20
  -5   6  -6    0.34    0.08
   5  -6   6    0.65    0.06
  -5  -6  -6    0.87    0.14
   5  -6   6    0.56    0.10
  -5   6  -7    0.31    0.08
   5  -6   7    0.39    0.03
  -5  -6  -7    0.29    0.09
   5  -6   7    0.25    0.07
  -5   6  -8    0.83    0.13
  -5  -6  -8    0.46    0.11
   5  -6   8    0.46    0.10
  -5   6  -9    1.18    0.16
  -5  -6  -9    1.33    0.19
   5  -6   9    1.07    0.15
   5   6  10   -0.01    0.06
  -5   6 -10   -0.01    0.05
   5  -6  10   -0.04    0.04
  -5  -6 -10    0.10    0.07
  -5   6 -11    0.04    0.06
   5   6  11    0.08    0.08
   5  -6  11   -0.10    0.05
  -5  -6 -11    0.02    0.08
   5   6  12    1.30    0.22
  -5   6 -12    1.11    0.17
   5  -6  12    1.52    0.19
  -5   6 -13    0.25    0.10
   5   6  13    0.06    0.09
  -5  -6 -13    0.19    0.08
   5  -6  13    0.14    0.08
  -5   6 -14   -0.05    0.07
   5   6  14   -0.14    0.07
   5  -6  14    0.03    0.06
  -5   6 -15    0.57    0.14
   5   6  15    0.75    0.18
   5  -6  15    0.36    0.12
   5   7 -15    0.02    0.08
   5  -7 -15    0.12    0.10
   5   7 -14   -0.02    0.06
  -5  -7  14    0.02    0.05
   5  -7 -14   -0.03    0.07
   5  -7 -14    0.00    0.08
   5   7 -13    0.04    0.07
   5  -7 -13    0.18    0.11
   5  -7 -13    0.05    0.08
  -5  -7  13    0.06    0.06
   5   7 -12    0.03    0.06
   5  -7 -12    0.00    0.06
   5  -7 -12    0.07    0.09
  -5  -7  12    0.10    0.06
   5   7 -11    0.06    0.07
  -5  -7  11   -0.01    0.04
   5  -7 -11   -0.06    0.07
   5  -7 -11   -0.04    0.07
   5   7 -10    0.23    0.09
   5   7 -10    0.04    0.06
   5  -7 -10   -0.01    0.06
  -5  -7  10    0.05    0.05
   5  -7 -10    0.16    0.09
   5   7  -9   -0.03    0.05
   5   7  -9   -0.06    0.04
  -5  -7   9    0.01    0.05
   5  -7  -9   -0.04    0.05
   5  -7  -9   -0.06    0.06
   5   7  -8    0.15    0.07
   5   7  -8    0.16    0.07
  -5  -7   8    0.12    0.06
   5  -7  -8    0.26    0.09
   5   7  -7   -0.01    0.04
   5   7  -7    0.02    0.05
  -5  -7   7    0.02    0.04
   5  -7  -7   -0.04    0.05
   5   7  -6    0.54    0.11
   5   7  -6    0.47    0.09
   5  -7  -6    0.48    0.11
  -5  -7   6    0.42    0.10
   5   7  -5    0.07    0.05
   5   7  -5    0.19    0.08
   5  -7  -5    0.19    0.08
  -5  -7   5    0.07    0.06
   5   7  -4    0.58    0.12
   5   7  -4    0.64    0.10
  -5  -7   4    0.86    0.14
   5  -7  -4    0.67    0.12
   5   7  -3   -0.01    0.02
   5   7  -3    0.00    0.05
   5  -7  -3   -0.02    0.05
  -5  -7   3    0.00    0.05
   5   7  -2    0.55    0.09
   5   7  -2    0.65    0.13
   5  -7  -2    0.52    0.10
  -5  -7   2    0.64    0.13
   5   7  -1    2.03    0.24
   5  -7  -1    1.96    0.20
  -5  -7   1    2.93    0.26
   5   7   0    0.51    0.13
  -5  -7   0    0.46    0.10
   5  -7   0    0.43    0.09
   5   7   1    0.12    0.07
  -5  -7  -1    0.00    0.04
   5  -7   1    0.05    0.05
   5  -7   1    0.10    0.05
  -5  -7  -2    0.83    0.14
   5  -7   2    0.76    0.12
   5  -7   2    0.55    0.10
   5  -7   3    0.10    0.05
  -5  -7  -3    0.09    0.07
   5  -7   3    0.18    0.05
  -5  -7  -4    0.92    0.14
   5  -7   4    1.04    0.14
   5  -7   4    0.98    0.11
  -5  -7  -5    0.06    0.06
   5  -7   5    0.11    0.06
   5  -7   5    0.11    0.04
   5  -7   6    0.55    0.11
  -5  -7  -6    0.48    0.12
   5  -7   6    0.79    0.08
  -5   7  -7    0.00    0.05
  -5  -7  -7    0.14    0.08
   5  -7   7    0.05    0.05
   5  -7   7    0.10    0.03
  -5   7  -8    0.86    0.14
   5  -7   8    0.84    0.14
  -5  -7  -8    0.83    0.16
  -5   7  -9    0.36    0.10
   5  -7   9    0.24    0.08
  -5  -7  -9    0.30    0.11
  -5   7 -10    2.96    0.28
  -5  -7 -10    3.17    0.32
   5  -7  10    3.22    0.29
  -5   7 -11    3.04    0.30
   5  -7  11    3.66    0.32
  -5  -7 -11    3.91    0.37
  -5   7 -12    1.71    0.22
   5  -7  12    2.27    0.25
  -5  -7 -12    1.68    0.25
  -5   7 -13    0.21    0.10
   5  -7  13    0.24    0.10
  -5  -7 -13    0.26    0.12
  -5   7 -14   -0.05    0.07
  -5  -7 -14   -0.05    0.08
   5  -7  14    0.04    0.07
   5   8 -14    0.06    0.09
   5  -8 -14    0.19    0.11
   5  -8 -14    0.06    0.10
   5   8 -13    0.49    0.14
  -5  -8  13    0.39    0.10
   5  -8 -13    0.30    0.14
   5  -8 -13    0.39    0.13
   5   8 -12    0.45    0.13
   5  -8 -12    0.48    0.13
   5  -8 -12    0.34    0.14
  -5  -8  12    0.48    0.11
   5   8 -11    0.19    0.09
  -5  -8  11    0.03    0.06
   5  -8 -11    0.10    0.09
   5  -8 -11    0.12    0.09
   5   8 -10    0.40    0.11
  -5  -8  10    0.34    0.10
   5  -8 -10    0.25    0.10
   5  -8 -10    0.19    0.12
   5   8  -9    0.02    0.07
   5   8  -9    0.09    0.06
   5  -8  -9    0.04    0.07
  -5  -8   9    0.02    0.05
   5  -8  -9   -0.07    0.05
   5   8  -8    0.00    0.04
   5   8  -8    0.03    0.06
  -5  -8   8   -0.02    0.04
   5  -8  -8   -0.03    0.06
   5   8  -7   -0.03    0.04
   5   8  -7    0.13    0.08
  -5  -8   7    0.07    0.05
   5  -8  -7    0.00    0.07
   5   8  -6    0.32    0.10
   5   8  -6    0.20    0.07
   5  -8  -6    0.22    0.09
  -5  -8   6    0.12    0.07
   5   8  -5    1.26    0.19
   5   8  -5    1.29    0.15
   5  -8  -5    1.03    0.16
  -5  -8   5    1.16    0.17
   5   8  -4    1.33    0.19
   5   8  -4    1.21    0.14
  -5  -8   4    1.45    0.19
   5  -8  -4    1.04    0.16
   5   8  -3    0.02    0.06
   5   8  -3    0.05    0.04
  -5  -8   3    0.02    0.05
   5  -8  -3    0.06    0.07
   5   8  -2    2.64    0.29
   5  -8  -2    2.85    0.27
  -5  -8   2    2.99    0.29
   5   8  -1    3.56    0.35
   5  -8  -1    3.82    0.28
  -5  -8   1    4.03    0.35
   5  -8   0   19.30    0.88
  -5  -8   0   17.04    0.88
  -5  -8  -1    0.86    0.15
   5  -8   1    0.71    0.13
  -5  -8  -2    0.68    0.14
   5  -8   2    0.66    0.12
   5  -8   2    0.64    0.11
   5  -8   3    0.29    0.08
  -5  -8  -3    0.53    0.12
   5  -8   3    0.29    0.09
   5  -8   4    1.13    0.13
  -5  -8  -4    1.12    0.17
   5  -8   4    0.95    0.15
  -5  -8  -5    1.56    0.20
   5  -8   5    1.33    0.13
   5  -8   5    0.97    0.15
  -5  -8  -6    0.52    0.13
   5  -8   6    0.49    0.08
   5  -8   6    0.43    0.10
  -5  -8  -7    0.39    0.12
   5  -8   7    0.42    0.10
  -5   8  -8    2.49    0.25
  -5  -8  -8    2.39    0.28
   5  -8   8    2.95    0.27
  -5   8  -9    0.47    0.11
  -5  -8  -9    0.49    0.15
   5  -8   9    0.83    0.14
  -5   8 -10    0.29    0.10
  -5  -8 -10    0.24    0.12
   5  -8  10    0.23    0.09
  -5   8 -11    0.00    0.06
  -5  -8 -11    0.09    0.10
   5  -8  11    0.00    0.06
  -5   8 -12   -0.04    0.06
  -5  -8 -12   -0.01    0.07
   5  -8  12    0.01    0.07
  -5   8 -13    0.00    0.08
   5  -8  13    0.24    0.10
  -5  -8 -13    0.24    0.14
   5  -9 -13    0.02    0.11
   5   9 -12    0.01    0.08
   5  -9 -12    0.38    0.15
   5  -9 -12   -0.02    0.09
  -5  -9  12    0.03    0.06
   5   9 -11    0.08    0.07
   5  -9 -11    0.09    0.09
  -5  -9  11    0.02    0.05
   5  -9 -11    0.10    0.10
   5   9 -10    0.50    0.13
   5  -9 -10    0.37    0.13
   5  -9 -10    0.47    0.15
  -5  -9  10    0.54    0.12
   5   9  -9    0.21    0.08
  -5  -9   9    0.25    0.09
   5  -9  -9    0.19    0.10
   5   9  -8    0.56    0.12
   5   9  -8    0.57    0.13
   5  -9  -8    0.39    0.12
  -5  -9   8    0.28    0.09
   5   9  -7    0.24    0.08
   5   9  -7    0.00    0.08
   5  -9  -7    0.23    0.10
  -5  -9   7   -0.02    0.06
   5   9  -6    0.38    0.12
   5   9  -6    0.58    0.12
  -5  -9   6    0.48    0.12
   5  -9  -6    0.40    0.11
   5   9  -5    0.59    0.11
   5   9  -5    0.83    0.16
   5  -9  -5    0.53    0.13
  -5  -9   5    0.81    0.15
   5   9  -4    8.59    0.45
  -5  -9   4    8.54    0.51
   5  -9  -4    9.06    0.51
  -5  -9   3    3.25    0.31
   5  -9  -3    2.69    0.28
   5  -9  -2    5.54    0.36
  -5  -9   2    5.36    0.37
   5  -9  -1    0.68    0.15
  -5  -9   1    0.69    0.15
   5  -9   0    5.42    0.36
  -5  -9   0    5.21    0.38
  -5  -9  -1    3.34    0.33
   5  -9   1    3.50    0.31
  -5  -9  -2    1.16    0.18
   5  -9   2    1.06    0.16
  -5  -9  -3    0.51    0.13
   5  -9   3    0.92    0.15
   5  -9   3    0.80    0.13
  -5  -9  -4    2.98    0.30
   5  -9   4    2.55    0.20
   5  -9   4    2.78    0.27
   5  -9   5   -0.01    0.04
  -5  -9  -5    0.06    0.08
   5  -9   5   -0.01    0.06
  -5  -9  -6    0.67    0.15
   5  -9   6    0.49    0.12
  -5  -9  -7    0.97    0.19
   5  -9   7    1.21    0.18
  -5  -9  -8    0.18    0.10
   5  -9   8    0.19    0.09
   5  -9   9    0.03    0.06
  -5  -9  -9    0.10    0.09
  -5   9 -10    0.45    0.12
   5  -9  10    0.51    0.12
  -5  -9 -10    0.39    0.13
  -5   9 -11   -0.07    0.06
  -5  -9 -11    0.00    0.08
   5  -9  11    0.01    0.05
  -5   9 -12    0.21    0.11
  -5  -9 -12   -0.04    0.09
   5  -9  12    0.18    0.10
   5  10 -11    0.06    0.07
   5 -10 -11    0.12    0.10
   5 -10 -11   -0.01    0.09
  -5 -10  11    0.07    0.08
   5  10 -10   -0.02    0.07
   5 -10 -10    0.03    0.09
  -5 -10  10    0.00    0.06
   5 -10 -10    0.14    0.12
   5  10  -9    0.10    0.08
   5 -10  -9    0.01    0.07
  -5 -10   9    0.08    0.07
   5  10  -8    0.70    0.14
  -5 -10   8    0.81    0.15
   5 -10  -8    0.92    0.18
   5  10  -7   -0.04    0.04
  -5 -10   7    0.03    0.07
   5 -10  -7    0.04    0.08
   5  10  -6    0.74    0.14
   5 -10  -6    0.82    0.17
  -5 -10   6    1.13    0.18
   5  10  -5    0.18    0.07
  -5 -10   5    0.04    0.08
   5 -10  -5    0.00    0.07
  -5 -10   4    1.25    0.20
   5 -10  -4    1.27    0.20
   5 -10  -3    3.44    0.34
  -5 -10   3    4.18    0.38
  -5 -10   2    3.36    0.34
   5 -10  -2    3.75    0.35
   5 -10  -1    0.40    0.12
  -5 -10   1    0.32    0.12
   5 -10   0    1.78    0.23
  -5 -10   0    1.86    0.25
  -5 -10  -1    0.66    0.16
   5 -10   1    0.68    0.14
  -5 -10  -2    1.43    0.22
   5 -10   2    0.96    0.17
   5 -10   3    0.45    0.11
  -5 -10  -3    0.65    0.15
   5 -10   3    0.51    0.13
   5 -10   4    0.08    0.07
  -5 -10  -4    0.08    0.08
   5 -10   4    0.05    0.07
  -5 -10  -5    0.17    0.11
   5 -10   5    0.17    0.08
   5 -10   5    0.05    0.05
   5 -10   6    0.08    0.08
  -5 -10  -6    0.08    0.09
   5 -10   7    0.77    0.15
  -5 -10  -7    0.20    0.11
  -5 -10  -8    0.04    0.09
   5 -10   8    0.17    0.09
   5 -10   9    0.07    0.07
  -5 -10  -9   -0.04    0.07
   5 -10  10   -0.14    0.04
  -5 -10 -10    0.05    0.09
   5 -11 -10    0.05    0.10
   5  11  -9    0.18    0.09
   5 -11  -9    0.06    0.10
  -5 -11   9    0.29    0.10
   5  11  -8    0.59    0.13
  -5 -11   8    0.66    0.14
   5 -11  -8    0.68    0.17
   5  11  -7   -0.01    0.06
  -5 -11   7   -0.05    0.05
   5 -11  -7   -0.09    0.07
   5  11  -6   -0.02    0.05
   5 -11  -6   -0.01    0.07
  -5 -11   6    0.05    0.07
  -5 -11   5   -0.09    0.05
   5 -11  -5   -0.04    0.07
  -5 -11   4    1.28    0.21
   5 -11  -4    1.23    0.21
   5 -11  -3    0.91    0.19
  -5 -11   3    0.92    0.18
   5 -11  -2    0.07    0.08
  -5 -11   2    0.05    0.08
   5 -11  -1   -0.02    0.08
  -5 -11   1    0.04    0.09
  -5 -11   0    0.22    0.12
   5 -11   0    0.05    0.09
   5 -11   1    0.03    0.06
  -5 -11  -1    0.01    0.08
   5 -11   2    0.00    0.06
  -5 -11  -2   -0.09    0.06
   5 -11   2    0.08    0.07
   5 -11   3    0.13    0.08
   5 -11   3    0.06    0.06
  -5 -11  -3   -0.07    0.06
   5 -11   4    0.26    0.09
  -5 -11  -4    0.21    0.11
   5 -11   4    0.15    0.08
  -5 -11  -5   -0.02    0.08
   5 -11   5    0.01    0.06
   5 -11   6    0.11    0.08
  -5 -11  -6    0.17    0.11
  -5 -11  -7   -0.05    0.08
   5 -11   7    0.03    0.07
   5 -11   8    0.75    0.15
  -5 -11  -8    0.66    0.18
   5 -12  -6   -0.04    0.09
  -5 -12   6    0.04    0.08
   5 -12  -5   -0.10    0.07
  -5 -12   5   -0.01    0.08
   5 -12  -4    0.08    0.10
  -5 -12   4   -0.02    0.08
   5 -12  -3    0.54    0.16
  -5 -12   3    0.45    0.14
   5 -12  -2    0.14    0.10
  -5 -12   2    0.33    0.13
   5 -12  -1    0.08    0.08
  -5 -12   1    0.05    0.10
   5 -12   0    0.48    0.14
  -5 -12   0    0.59    0.16
  -5 -12  -1    1.00    0.21
   5 -12   1    0.70    0.16
   5 -12   2    0.05    0.07
  -5 -12  -2    0.06    0.12
   5 -12   2    0.16    0.09
   5 -12   3   -0.03    0.06
  -5 -12  -3    0.09    0.09
   5 -12   3    0.07    0.07
   5 -12   4    0.37    0.12
  -5 -12  -4    0.13    0.12
   5 -12   5    0.35    0.13
  -5 -12  -5    0.43    0.17
   5 -12   6   -0.07    0.05
  -5 -12  -6    0.04    0.09
   5 -13   1   -0.01    0.07
   5 -13   2    0.06    0.09
   6   0 -17    0.01    0.07
   6   0 -16    0.10    0.08
   6   0 -16   -0.02    0.05
   6   0 -15    0.06    0.07
   6   0 -15    0.04    0.04
   6   0 -14   -0.01    0.06
   6   0 -14    0.08    0.06
  -6   0  13    0.01    0.04
   6   0 -13    0.00    0.05
   6   0 -13    0.01    0.06
   6   0 -12    3.60    0.24
   6   0 -12    3.46    0.26
  -6   0  12    4.05    0.22
   6   0 -11    0.04    0.04
  -6   0  11   -0.01    0.03
  -6   0  10    1.43    0.10
   6   0 -10    1.72    0.16
  -6   0   9    0.01    0.02
   6   0  -9    0.03    0.04
   6   0  -8   71.77    2.90
  -6   0   8   66.35    2.80
   6   0  -8   68.95    2.80
   6   0  -7    0.02    0.03
   6   0  -7    0.03    0.02
  -6   0   7    0.02    0.01
   6   0  -6    1.09    0.11
   6   0  -5    0.00    0.02
   6   0  -4    3.58    0.19
   6   0  -3    0.00    0.01
   6   0  -3    0.00    0.02
  -6   0   3   -0.01    0.00
  -6   0   2   19.03    0.80
   6   0  -2   19.75    0.84
   6   0  -2   19.58    0.80
  -6   0   1    0.00    0.01
   6   0  -1    0.00    0.01
   6   0  -1   -0.02    0.01
   6   0   0    3.10    0.16
   6   0   0    2.91    0.15
   6   0   1   -0.01    0.01
   6   0   1   -0.02    0.01
   6   0   2    2.23    0.13
   6   0   2    2.11    0.10
   6   0   2    2.07    0.12
   6   0   3    0.00    0.02
   6   0   3    0.02    0.02
   6   0   3   -0.01    0.01
   6   0   4    2.10    0.14
  -6   0  -4    2.14    0.11
   6   0   4    2.32    0.15
   6   0   5   -0.01    0.02
  -6   0  -5    0.01    0.02
   6   0   5   -0.01    0.02
  -6   0  -6    0.03    0.03
   6   0   6    0.04    0.04
   6   0   6    0.08    0.04
   6   0   7    0.02    0.03
  -6   0  -7   -0.02    0.02
   6   0   7    0.00    0.03
  -6   0  -8    1.87    0.15
   6   0   8    1.81    0.17
   6   0   9   -0.04    0.03
  -6   0  -9    0.01    0.04
  -6   0 -10    0.12    0.06
   6   0  10   -0.03    0.04
   6   0  11    0.02    0.04
  -6   0 -11   -0.02    0.05
   6   0  12    0.62    0.12
  -6   0 -12    0.62    0.11
  -6   0 -13    0.00    0.06
   6   0  13    0.00    0.05
  -6   0 -14    0.02    0.06
   6   0  14    0.00    0.05
   6   0  15    0.10    0.06
  -6   0 -15   -0.02    0.06
   6   0  16   -0.08    0.06
  -6   0 -16    0.02    0.07
  -6   0 -17    0.05    0.07
   6   1 -17   -0.01    0.07
   6  -1 -17    0.07    0.07
   6  -1 -17    0.08    0.08
   6   1 -16    0.09    0.08
   6   1 -16    0.06    0.06
   6  -1 -16    0.08    0.07
   6  -1 -16    0.01    0.08
   6   1 -15    0.16    0.07
   6   1 -15    0.10    0.07
   6  -1 -15    0.17    0.08
   6  -1 -15    0.08    0.07
   6   1 -14    0.50    0.12
   6   1 -14    0.18    0.06
   6  -1 -14    0.25    0.08
   6  -1 -14    0.17    0.09
  -6  -1  14    0.25    0.06
   6   1 -13    0.29    0.08
   6   1 -13    0.28    0.09
  -6   1  13    0.57    0.09
  -6  -1  13    0.36    0.07
   6  -1 -13    0.38    0.10
   6   1 -12    0.86    0.14
  -6   1  12    1.02    0.11
   6   1 -12    0.96    0.11
   6  -1 -12    0.86    0.13
  -6  -1  12    1.08    0.10
   6   1 -11    0.45    0.11
   6   1 -11    0.61    0.09
  -6   1  11    0.67    0.08
  -6  -1  11    0.57    0.07
   6  -1 -11    0.79    0.12
   6   1 -10    1.30    0.16
   6   1 -10    1.40    0.13
  -6   1  10    1.48    0.11
  -6  -1  10    1.56    0.10
   6  -1 -10    1.59    0.17
   6   1  -9    1.11    0.11
   6   1  -9    1.20    0.14
  -6   1   9    1.12    0.10
   6  -1  -9    1.13    0.14
  -6  -1   9    1.26    0.08
   6   1  -8    1.70    0.13
   6   1  -8    2.07    0.19
   6  -1  -8    1.91    0.18
   6  -1  -8    1.99    0.11
  -6  -1   8    2.03    0.11
   6  -1  -8    1.78    0.10
   6   1  -7    0.00    0.03
   6   1  -7    0.03    0.02
  -6  -1   7   -0.01    0.01
   6  -1  -7    0.01    0.03
   6  -1  -7    0.00    0.01
   6  -1  -7    0.00    0.02
   6   1  -6   -0.02    0.02
   6   1  -6    0.04    0.02
  -6  -1   6    0.00    0.01
   6  -1  -6   -0.01    0.03
   6  -1  -6    0.01    0.01
   6  -1  -6    0.00    0.01
   6   1  -5    0.38    0.03
   6   1  -5    0.26    0.05
  -6  -1   5    0.33    0.03
   6  -1  -5    0.33    0.03
   6  -1  -5    0.32    0.06
   6   1  -4    5.77    0.27
   6  -1  -4    5.51    0.24
   6  -1  -4    5.73    0.29
  -6  -1   4    5.45    0.24
   6  -1  -4    5.56    0.23
  -6   1   3    0.62    0.05
   6   1  -3    0.74    0.07
  -6  -1   3    0.71    0.05
   6  -1  -3    0.66    0.04
  -6  -1   3    0.62    0.04
   6  -1  -3    0.56    0.07
   6   1  -2    0.88    0.08
   6   1  -2    0.84    0.06
  -6   1   2    0.73    0.05
   6  -1  -2    0.77    0.08
  -6  -1   2    0.81    0.05
   6  -1  -2    0.84    0.05
   6   1  -1    4.69    0.24
  -6   1   1    4.77    0.22
   6   1  -1    4.80    0.23
   6  -1  -1    4.88    0.22
   6  -1  -1    4.86    0.24
   6   1   0    4.54    0.22
   6   1   0    4.28    0.21
   6  -1   0    4.42    0.22
   6  -1   0    4.41    0.21
   6   1   1    0.02    0.02
   6   1   1    0.01    0.02
   6  -1   1    0.03    0.02
   6  -1   1    0.04    0.02
   6   1   2    0.21    0.04
   6   1   2    0.28    0.05
   6  -1   2    0.20    0.04
   6  -1   2    0.22    0.04
   6   1   3    0.03    0.03
   6   1   3    0.04    0.03
   6   1   3    0.01    0.01
   6  -1   3    0.04    0.02
   6  -1   3    0.04    0.03
  -6   1  -4    6.74    0.31
   6   1   4    6.74    0.34
   6   1   4    6.75    0.36
   6  -1   4    7.19    0.34
  -6  -1  -4    7.00    0.29
   6  -1   4    7.47    0.33
  -6   1  -5   13.99    0.57
   6   1   5   12.76    0.60
   6   1   5   13.01    0.63
   6  -1   5   12.98    0.60
   6  -1   5   13.62    0.60
  -6  -1  -5   13.44    0.55
  -6   1  -6    3.70    0.20
   6   1   6    3.62    0.22
   6   1   6    3.61    0.24
  -6  -1  -6    3.81    0.19
   6  -1   6    3.79    0.21
   6  -1   6    3.79    0.22
   6   1   7    1.28    0.15
   6   1   7    1.62    0.15
  -6   1  -7    1.48    0.13
   6  -1   7    1.15    0.12
   6  -1   7    1.08    0.13
  -6  -1  -7    1.13    0.10
   6   1   8    2.23    0.20
  -6   1  -8    2.45    0.16
   6  -1   8    2.21    0.17
  -6  -1  -8    2.36    0.15
  -6   1  -9    2.39    0.17
   6   1   9    2.24    0.21
   6  -1   9    2.30    0.17
  -6  -1  -9    2.19    0.15
   6   1  10    1.08    0.14
  -6   1 -10    0.99    0.13
   6  -1  10    0.84    0.13
  -6  -1 -10    0.90    0.11
  -6   1 -11    0.05    0.05
   6   1  11    0.07    0.05
  -6  -1 -11    0.03    0.05
   6  -1  11    0.04    0.05
   6   1  12    0.05    0.05
  -6   1 -12    0.19    0.07
  -6  -1 -12    0.33    0.08
   6  -1  12    0.23    0.08
   6   1  13    0.13    0.08
  -6   1 -13    0.15    0.07
   6  -1  13    0.20    0.08
  -6  -1 -13    0.15    0.07
   6   1  14   -0.02    0.05
  -6   1 -14    0.18    0.08
  -6  -1 -14    0.05    0.06
   6  -1  14   -0.03    0.04
  -6   1 -15    0.70    0.14
   6   1  15    0.58    0.14
   6  -1  15    0.71    0.14
  -6  -1 -15    0.68    0.13
   6   1  16    0.08    0.08
  -6   1 -16    0.14    0.09
  -6  -1 -16    0.13    0.08
   6  -1  16    0.27    0.09
   6   2 -17    0.22    0.11
   6  -2 -17    0.09    0.08
   6  -2 -17    0.11    0.10
   6   2 -16    0.14    0.09
   6  -2 -16    0.15    0.08
   6  -2 -16    0.20    0.10
   6   2 -15    0.00    0.05
   6   2 -15   -0.09    0.05
   6  -2 -15   -0.04    0.05
   6   2 -14    0.12    0.08
   6   2 -14    0.07    0.05
   6  -2 -14    0.17    0.07
   6  -2 -14    0.09    0.06
  -6  -2  14    0.10    0.05
   6   2 -13    0.09    0.05
   6   2 -13    0.09    0.07
   6  -2 -13    0.20    0.06
  -6  -2  13    0.31    0.06
   6  -2 -13    0.06    0.06
   6   2 -12    0.04    0.04
   6   2 -12    0.08    0.06
  -6  -2  12    0.14    0.05
   6  -2 -12    0.07    0.06
   6  -2 -12    0.05    0.04
   6   2 -11    0.26    0.06
   6   2 -11    0.43    0.10
   6  -2 -11    0.34    0.10
   6  -2 -11    0.26    0.06
  -6  -2  11    0.37    0.06
   6   2 -10    0.00    0.03
   6   2 -10   -0.04    0.04
  -6  -2  10    0.00    0.02
   6  -2 -10    0.03    0.04
   6  -2 -10    0.05    0.04
   6   2  -9    1.04    0.14
   6   2  -9    1.16    0.11
   6  -2  -9    0.91    0.14
  -6  -2   9    0.98    0.09
   6  -2  -9    1.21    0.11
   6   2  -8    3.13    0.18
   6   2  -8    3.42    0.21
  -6  -2   8    3.02    0.16
   6  -2  -8    3.28    0.23
   6  -2  -8    3.27    0.18
   6   2  -7    0.05    0.04
   6   2  -7    0.02    0.03
  -6  -2   7    0.03    0.02
   6  -2  -7    0.02    0.04
   6  -2  -7    0.02    0.03
   6   2  -6   23.09    0.97
   6   2  -6   23.88    0.99
   6  -2  -6   22.76    0.96
   6  -2  -6   22.59    1.04
   6  -2  -6   22.92    0.95
  -6  -2   6   22.59    0.95
   6   2  -5    4.72    0.23
   6   2  -5    5.06    0.25
   6   2  -5    4.93    0.25
   6  -2  -5    4.77    0.23
   6  -2  -5    5.07    0.28
  -6  -2   5    4.72    0.22
   6  -2  -5    4.72    0.22
  -6   2   4    0.37    0.05
   6   2  -4    0.34    0.06
   6   2  -4    0.45    0.06
   6   2  -4    0.36    0.05
   6  -2  -4    0.46    0.08
   6  -2  -4    0.34    0.04
  -6  -2   4    0.41    0.05
  -6   2   3    1.12    0.09
   6   2  -3    1.05    0.10
   6   2  -3    1.22    0.09
   6  -2  -3    1.24    0.12
   6  -2  -3    0.99    0.07
  -6  -2   3    1.15    0.08
   6   2  -2    0.46    0.06
   6   2  -2    0.40    0.06
  -6  -2   2    0.39    0.05
   6  -2  -2    0.41    0.07
   6  -2  -2    0.35    0.04
   6   2  -1    3.50    0.19
   6   2  -1    3.20    0.16
   6  -2  -1    3.30    0.19
   6  -2  -1    3.46    0.17
  -6  -2   1    3.48    0.18
   6   2   0    1.02    0.06
   6   2   0    1.08    0.11
   6   2   0    1.19    0.10
   6  -2   0    1.09    0.08
   6  -2   0    1.10    0.08
   6   2   1    1.86    0.12
   6   2   1    1.78    0.08
   6   2   1    1.86    0.13
   6  -2   1    1.90    0.11
   6  -2   1    1.71    0.11
   6   2   2    0.14    0.05
   6   2   2    0.14    0.04
   6  -2   2    0.13    0.03
   6  -2   2    0.13    0.04
   6   2   3    0.11    0.05
   6   2   3    0.10    0.04
   6  -2   3    0.01    0.02
   6  -2   3    0.04    0.02
   6   2   4    9.91    0.47
  -6   2  -4    9.59    0.44
   6   2   4    9.42    0.50
  -6  -2  -4   10.19    0.40
   6  -2   4   10.01    0.46
   6  -2   4   10.58    0.44
   6   2   5    0.06    0.05
  -6   2  -5   -0.01    0.02
   6   2   5    0.01    0.03
   6  -2   5    0.02    0.02
   6  -2   5    0.02    0.03
  -6  -2  -5    0.03    0.02
   6   2   6    0.15    0.06
  -6   2  -6    0.16    0.05
   6   2   6    0.12    0.05
   6  -2   6    0.16    0.04
   6  -2   6    0.09    0.04
  -6  -2  -6    0.12    0.03
  -6   2  -7    0.12    0.05
   6   2   7    0.06    0.05
   6   2   7    0.02    0.03
  -6  -2  -7    0.07    0.03
   6  -2   7    0.11    0.03
   6  -2   7    0.10    0.05
  -6   2  -8    2.70    0.18
   6   2   8    2.76    0.20
  -6  -2  -8    2.77    0.16
   6  -2   8    2.71    0.19
  -6   2  -9    0.03    0.04
  -6   2  -9    0.01    0.02
   6   2   9    0.07    0.05
  -6  -2  -9    0.04    0.04
   6  -2   9    0.01    0.03
  -6   2 -10    0.17    0.03
   6   2  10    0.09    0.05
  -6   2 -10    0.09    0.06
   6  -2  10    0.15    0.06
  -6  -2 -10    0.07    0.04
  -6   2 -11    1.61    0.18
   6   2  11    1.59    0.19
   6  -2  11    2.24    0.21
  -6  -2 -11    1.94    0.17
   6   2  12    0.11    0.07
  -6   2 -12    0.10    0.06
  -6  -2 -12    0.13    0.06
   6  -2  12    0.04    0.05
  -6   2 -13    1.00    0.15
   6   2  13    0.78    0.14
   6  -2  13    1.12    0.16
  -6  -2 -13    0.81    0.12
   6   2  14    0.77    0.15
  -6   2 -14    0.64    0.13
   6  -2  14    0.60    0.13
  -6  -2 -14    0.77    0.12
  -6   2 -15    0.08    0.08
   6   2  15    0.02    0.08
  -6  -2 -15    0.17    0.08
   6  -2  15    0.01    0.06
   6   2  16    0.51    0.14
  -6   2 -16    0.51    0.12
  -6  -2 -16    0.52    0.12
   6  -2  16    0.42    0.12
   6   3 -17   -0.04    0.06
   6  -3 -17    0.08    0.08
   6  -3 -17   -0.01    0.07
   6   3 -16    0.33    0.10
   6  -3 -16    0.04    0.08
   6   3 -15    0.04    0.07
   6  -3 -15   -0.03    0.06
   6   3 -14    0.02    0.06
   6   3 -14    0.00    0.04
   6  -3 -14   -0.03    0.05
   6  -3 -14   -0.01    0.06
  -6  -3  14    0.05    0.04
   6   3 -13    0.06    0.05
   6   3 -13    0.01    0.05
   6  -3 -13    0.10    0.07
   6  -3 -13    0.03    0.05
  -6  -3  13    0.03    0.04
   6   3 -12   -0.01    0.03
   6   3 -12   -0.03    0.05
   6  -3 -12   -0.01    0.05
  -6  -3  12   -0.04    0.03
   6  -3 -12   -0.05    0.05
   6   3 -11    0.09    0.04
   6   3 -11    0.08    0.06
   6  -3 -11    0.04    0.05
  -6  -3  11    0.00    0.03
   6  -3 -11    0.02    0.05
   6   3 -10    0.75    0.09
   6   3 -10    0.46    0.10
   6  -3 -10    0.49    0.11
   6  -3 -10    0.56    0.09
  -6  -3  10    0.50    0.07
   6   3  -9    0.08    0.05
   6   3  -9    0.14    0.05
   6  -3  -9    0.08    0.04
  -6  -3   9    0.14    0.04
   6  -3  -9    0.19    0.08
   6   3  -8    0.02    0.03
   6   3  -8    0.02    0.04
   6  -3  -8   -0.01    0.05
   6  -3  -8   -0.04    0.03
  -6  -3   8    0.00    0.02
   6   3  -7    9.00    0.42
   6   3  -7    8.87    0.43
   6  -3  -7    8.58    0.41
  -6  -3   7    8.34    0.40
   6  -3  -7    9.86    0.49
   6   3  -6    7.44    0.38
   6   3  -6    8.12    0.38
   6  -3  -6    7.55    0.37
   6  -3  -6    8.34    0.44
  -6  -3   6    7.79    0.36
   6   3  -5   13.01    0.58
   6   3  -5   13.41    0.59
  -6  -3   5   12.60    0.57
   6  -3  -5   13.34    0.64
   6  -3  -5   12.81    0.57
   6   3  -4    0.04    0.03
   6   3  -4   -0.02    0.02
  -6  -3   4    0.02    0.03
   6  -3  -4   -0.02    0.02
   6  -3  -4    0.00    0.03
   6   3  -3    2.07    0.13
   6   3  -3    2.28    0.15
   6  -3  -3    2.27    0.16
   6  -3  -3    1.93    0.13
  -6  -3   3    2.11    0.14
   6   3  -2    3.23    0.19
   6   3  -2    3.09    0.16
   6  -3  -2    2.86    0.16
  -6  -3   2    2.83    0.17
   6  -3  -2    2.94    0.19
   6   3  -1    3.79    0.23
   6   3  -1    4.14    0.19
  -6  -3   1    3.55    0.21
   6  -3  -1    3.88    0.21
   6  -3  -1    4.12    0.23
   6   3   0    0.19    0.05
   6  -3   0    0.09    0.04
  -6  -3   0    0.14    0.04
   6  -3   0    0.08    0.03
  -6  -3   0    0.17    0.03
   6   3   1    1.34    0.14
   6   3   1    1.16    0.06
   6   3   1    1.17    0.12
   6  -3   1    1.24    0.09
  -6  -3  -1    1.22    0.07
   6  -3   1    1.07    0.10
   6   3   2    7.34    0.41
   6   3   2    7.82    0.38
  -6  -3  -2    7.99    0.31
   6  -3   2    7.48    0.37
   6  -3   2    7.40    0.35
   6   3   3   24.78    1.08
   6   3   3   23.41    1.13
   6  -3   3   24.64    1.07
   6  -3   3   26.31    1.05
   6   3   4   12.77    0.68
   6   3   4   14.67    0.65
   6  -3   4   13.83    0.59
   6  -3   4   14.06    0.63
   6   3   5    5.39    0.35
   6   3   5    5.48    0.32
  -6   3  -5    5.72    0.29
   6  -3   5    5.76    0.30
  -6  -3  -5    5.61    0.24
   6  -3   5    5.89    0.26
  -6   3  -6   11.12    0.52
   6   3   6   10.47    0.59
   6   3   6   11.99    0.56
  -6   3  -6    9.87    0.49
  -6  -3  -6   11.83    0.47
   6  -3   6   12.12    0.49
   6  -3   6   11.58    0.54
  -6   3  -7    2.54    0.17
  -6   3  -7    2.11    0.12
   6   3   7    2.56    0.19
   6  -3   7    2.36    0.13
  -6  -3  -7    2.31    0.13
   6  -3   7    2.27    0.17
   6   3   8   -0.01    0.03
  -6   3  -8    0.04    0.04
   6  -3   8    0.06    0.04
  -6  -3  -8   -0.02    0.02
   6   3   9    0.82    0.13
  -6   3  -9    1.07    0.14
  -6  -3  -9    1.43    0.12
   6  -3   9    0.89    0.12
  -6   3 -10    0.66    0.11
   6   3  10    0.80    0.13
   6  -3  10    0.76    0.12
  -6  -3 -10    0.74    0.09
  -6   3 -11    0.11    0.07
   6   3  11    0.10    0.06
   6  -3  11    0.23    0.08
  -6  -3 -11    0.35    0.08
   6   3  12   -0.05    0.04
  -6   3 -12   -0.02    0.05
  -6  -3 -12    0.00    0.05
   6  -3  12   -0.03    0.04
  -6   3 -13    0.15    0.08
   6   3  13    0.14    0.08
  -6  -3 -13    0.25    0.08
   6  -3  13    0.30    0.09
   6   3  14    0.18    0.08
  -6   3 -14    0.13    0.08
  -6  -3 -14    0.07    0.07
   6  -3  14    0.13    0.08
   6   3  15    0.16    0.09
  -6   3 -15    0.37    0.11
  -6  -3 -15    0.35    0.10
   6  -3  15    0.18    0.09
   6   3  16    0.31    0.12
  -6   3 -16    0.42    0.12
   6  -3  16    0.28    0.10
   6  -4 -17    0.21    0.10
   6   4 -16    0.07    0.08
   6  -4 -16    0.34    0.12
   6   4 -15   -0.05    0.06
   6  -4 -15    0.09    0.09
   6   4 -14    0.13    0.09
  -6  -4  14    0.24    0.07
   6  -4 -14    0.16    0.09
   6  -4 -14    0.08    0.07
   6   4 -13    1.27    0.13
   6   4 -13    0.75    0.14
   6  -4 -13    0.88    0.14
  -6  -4  13    1.06    0.12
   6  -4 -13    1.05    0.19
   6   4 -12   -0.01    0.04
   6   4 -12    0.04    0.06
   6  -4 -12    0.02    0.05
   6  -4 -12    0.03    0.07
   6   4 -11    0.20    0.08
   6   4 -11    0.15    0.05
   6  -4 -11    0.18    0.07
   6  -4 -11    0.06    0.07
  -6  -4  11    0.21    0.05
   6   4 -10    0.52    0.08
   6   4 -10    0.62    0.12
   6  -4 -10    0.57    0.10
   6  -4 -10    0.50    0.12
  -6  -4  10    0.66    0.09
   6   4  -9    0.37    0.10
   6   4  -9    0.27    0.06
  -6  -4   9    0.39    0.07
   6  -4  -9    0.23    0.07
   6  -4  -9    0.21    0.09
   6   4  -8    0.16    0.07
   6   4  -8    0.13    0.05
  -6  -4   8    0.16    0.05
   6  -4  -8    0.21    0.08
   6  -4  -8    0.22    0.06
   6   4  -7    0.10    0.04
   6   4  -7    0.10    0.05
   6  -4  -7    0.08    0.06
   6  -4  -7    0.06    0.04
  -6  -4   7    0.05    0.03
   6   4  -6    4.05    0.23
   6   4  -6    3.36    0.21
  -6  -4   6    3.70    0.21
   6  -4  -6    3.50    0.21
   6  -4  -6    3.76    0.27
   6   4  -5    5.64    0.29
   6   4  -5    5.16    0.29
   6  -4  -5    5.65    0.34
   6  -4  -5    5.46    0.29
  -6  -4   5    5.21    0.28
   6   4  -4    0.00    0.02
   6   4  -4    0.02    0.03
  -6  -4   4   -0.02    0.03
   6  -4  -4   -0.01    0.03
   6  -4  -4    0.07    0.05
   6   4  -3    0.00    0.03
   6   4  -3    0.01    0.02
   6  -4  -3    0.01    0.03
   6  -4  -3    0.02    0.03
  -6  -4   3   -0.04    0.03
   6   4  -2    0.31    0.07
   6   4  -2    0.31    0.05
   6  -4  -2    0.37    0.07
  -6  -4   2    0.36    0.07
   6  -4  -2    0.34    0.07
   6   4  -1    1.69    0.11
   6   4  -1    1.66    0.17
   6  -4  -1    1.81    0.13
  -6  -4   1    1.82    0.16
   6  -4  -1    2.00    0.15
   6   4   0    2.28    0.13
   6   4   0    2.44    0.19
   6  -4   0    2.65    0.17
  -6  -4   0    2.50    0.17
   6  -4   0    2.27    0.16
   6   4   1   14.80    0.77
  -6  -4  -1   16.27    0.74
   6  -4   1   16.50    0.73
   6  -4   1   17.30    0.73
   6   4   2    0.69    0.12
  -6  -4  -2    0.44    0.08
   6  -4   2    0.55    0.08
   6  -4   2    0.57    0.07
  -6  -4  -2    0.74    0.06
   6   4   3    1.06    0.15
   6   4   3    1.00    0.13
   6  -4   3    1.11    0.12
  -6  -4  -3    1.11    0.07
   6  -4   3    1.09    0.08
   6   4   4    0.03    0.04
   6   4   4    0.06    0.05
   6  -4   4    0.08    0.02
   6  -4   4    0.06    0.04
  -6  -4  -4    0.10    0.02
   6   4   5    1.09    0.17
   6   4   5    1.01    0.14
  -6   4  -5    0.94    0.11
   6  -4   5    1.03    0.07
   6  -4   5    1.10    0.13
   6   4   6    0.21    0.08
  -6   4  -6    0.28    0.07
   6   4   6    0.25    0.08
   6  -4   6    0.27    0.03
   6  -4   6    0.23    0.06
   6   4   7    0.21    0.07
  -6   4  -7    0.19    0.07
   6  -4   7    0.33    0.07
   6  -4   7    0.24    0.03
   6   4   8   -0.02    0.04
  -6   4  -8    0.02    0.04
   6  -4   8   -0.03    0.03
   6   4   9    0.59    0.12
  -6   4  -9    0.68    0.12
   6  -4   9    0.58    0.11
  -6  -4  -9    0.75    0.09
   6   4  10    0.31    0.10
  -6   4 -10    0.13    0.06
   6  -4  10    0.15    0.06
  -6  -4 -10    0.26    0.06
   6   4  11    0.78    0.14
  -6   4 -11    0.78    0.13
  -6  -4 -11    0.77    0.10
   6  -4  11    0.82    0.14
  -6   4 -12    0.09    0.06
   6   4  12    0.03    0.06
  -6  -4 -12    0.10    0.06
   6  -4  12    0.15    0.07
  -6   4 -13    0.05    0.07
   6   4  13   -0.11    0.06
  -6  -4 -13    0.02    0.06
   6  -4  13   -0.01    0.06
  -6   4 -14    0.17    0.08
   6   4  14    0.35    0.12
  -6  -4 -14    0.12    0.07
   6  -4  14    0.22    0.09
  -6   4 -15    0.04    0.07
   6   4  15    0.12    0.10
   6  -4  15    0.17    0.09
  -6   4 -16    0.21    0.11
   6   4  16    0.26    0.11
   6  -4  16    0.10    0.07
   6   5 -16   -0.05    0.06
   6  -5 -16   -0.01    0.08
   6   5 -15    0.03    0.07
   6  -5 -15    0.01    0.08
   6   5 -14    0.12    0.09
   6  -5 -14    0.23    0.10
  -6  -5  14    0.23    0.07
   6  -5 -14    0.20    0.10
   6   5 -13    0.13    0.08
  -6  -5  13    0.37    0.08
   6  -5 -13    0.23    0.09
   6  -5 -13    0.39    0.12
   6   5 -12    1.13    0.17
   6   5 -12    1.42    0.15
  -6  -5  12    1.26    0.14
   6  -5 -12    0.99    0.15
   6  -5 -12    1.04    0.19
   6   5 -11    0.68    0.13
   6   5 -11    0.91    0.12
   6  -5 -11    0.89    0.18
   6  -5 -11    0.61    0.11
  -6  -5  11    0.68    0.10
   6   5 -10    0.02    0.04
   6   5 -10   -0.02    0.04
   6  -5 -10    0.00    0.05
  -6  -5  10   -0.04    0.03
   6  -5 -10   -0.01    0.05
   6   5  -9    1.74    0.20
   6   5  -9    2.24    0.17
   6  -5  -9    2.61    0.28
   6  -5  -9    2.32    0.21
  -6  -5   9    2.42    0.16
   6   5  -8    0.04    0.04
   6   5  -8   -0.03    0.03
   6  -5  -8   -0.05    0.04
   6  -5  -8    0.02    0.05
  -6  -5   8    0.00    0.03
   6   5  -7    1.83    0.18
   6   5  -7    2.31    0.21
   6  -5  -7    1.81    0.22
  -6  -5   7    1.90    0.14
   6  -5  -7    2.07    0.19
   6   5  -6    0.06    0.04
   6   5  -6    0.11    0.05
  -6  -5   6    0.00    0.03
   6  -5  -6    0.11    0.06
   6  -5  -6   -0.04    0.03
   6   5  -5    3.79    0.23
   6   5  -5    3.41    0.23
   6  -5  -5    3.69    0.23
  -6  -5   5    3.93    0.23
   6  -5  -5    3.98    0.28
   6   5  -4    5.40    0.28
   6   5  -4    5.03    0.31
   6  -5  -4    5.42    0.30
   6  -5  -4    5.51    0.34
  -6  -5   4    5.18    0.30
   6   5  -3    6.84    0.38
   6   5  -3    6.63    0.33
  -6  -5   3    6.99    0.37
   6  -5  -3    6.92    0.36
   6  -5  -3    7.39    0.40
   6   5  -2    2.72    0.21
   6   5  -2    2.64    0.16
   6  -5  -2    2.99    0.19
   6  -5  -2    3.07    0.21
  -6  -5   2    2.76    0.20
   6   5  -1    1.03    0.10
   6   5  -1    1.37    0.17
  -6  -5   1    1.14    0.14
   6  -5  -1    0.86    0.11
   6  -5  -1    1.16    0.13
   6   5   0    0.07    0.03
   6   5   0    0.06    0.05
  -6  -5   0    0.10    0.04
   6  -5   0    0.03    0.04
   6  -5   0    0.17    0.05
   6   5   1    6.55    0.40
  -6  -5  -1    7.33    0.38
   6  -5   1    6.73    0.35
   6   5   2    1.67    0.20
   6  -5   2    1.64    0.14
   6  -5   2    1.34    0.14
  -6  -5  -2    1.84    0.18
   6   5   3    0.21    0.08
  -6  -5  -3    0.33    0.08
   6  -5   3    0.49    0.08
   6  -5   3    0.42    0.06
   6   5   4    0.12    0.07
  -6  -5  -4    0.15    0.06
   6  -5   4    0.14    0.03
   6  -5   4    0.08    0.05
   6   5   5   -0.01    0.04
   6   5   5    0.03    0.05
   6  -5   5   -0.01    0.02
   6  -5   5    0.06    0.04
  -6  -5  -5    0.03    0.05
  -6   5  -6   -0.02    0.03
   6   5   6    0.08    0.05
   6  -5   6    0.01    0.02
   6  -5   6    0.03    0.04
  -6   5  -7    0.05    0.05
   6   5   7    0.02    0.05
   6  -5   7    0.04    0.02
   6  -5   7    0.05    0.02
   6  -5   7    0.07    0.05
  -6   5  -8    0.07    0.05
   6   5   8    0.07    0.06
   6  -5   8    0.10    0.06
  -6   5  -9    0.25    0.08
   6   5   9    0.31    0.10
   6  -5   9    0.22    0.07
   6   5  10    0.00    0.05
  -6   5 -10    0.24    0.08
   6  -5  10    0.10    0.06
  -6   5 -11    0.04    0.07
   6   5  11    0.07    0.07
  -6  -5 -11    0.00    0.04
   6  -5  11   -0.04    0.04
  -6   5 -12    0.31    0.10
   6   5  12    0.35    0.12
   6  -5  12    0.49    0.12
  -6  -5 -12    0.33    0.08
  -6   5 -13    0.10    0.07
   6   5  13    0.05    0.08
  -6  -5 -13    0.15    0.07
   6  -5  13    0.11    0.08
   6   5  14    0.08    0.08
  -6   5 -14   -0.03    0.07
   6  -5  14    0.13    0.08
   6   5  15    0.10    0.10
  -6   5 -15    0.05    0.09
   6  -5  15    0.00    0.07
   6   6 -15    0.01    0.07
   6  -6 -15    0.10    0.10
   6   6 -14   -0.05    0.06
  -6  -6  14    0.02    0.05
   6  -6 -14   -0.09    0.05
   6  -6 -14    0.05    0.08
   6   6 -13    0.02    0.06
   6  -6 -13   -0.09    0.06
  -6  -6  13    0.00    0.05
   6  -6 -13   -0.05    0.07
   6   6 -12    0.42    0.12
   6  -6 -12    0.24    0.11
  -6  -6  12    0.37    0.09
   6  -6 -12    0.31    0.10
   6   6 -11    0.08    0.06
   6   6 -11    0.14    0.08
   6  -6 -11    0.11    0.07
  -6  -6  11    0.12    0.05
   6  -6 -11    0.07    0.08
   6   6 -10   -0.04    0.04
   6   6 -10    0.07    0.06
   6  -6 -10   -0.01    0.06
  -6  -6  10   -0.01    0.04
   6  -6 -10   -0.02    0.07
   6   6  -9    0.24    0.08
   6   6  -9    0.19    0.08
  -6  -6   9    0.26    0.07
   6  -6  -9    0.30    0.11
   6  -6  -9    0.07    0.07
   6   6  -8    3.44    0.25
   6   6  -8    3.34    0.24
   6  -6  -8    3.57    0.25
   6  -6  -8    3.81    0.36
  -6  -6   8    3.73    0.23
   6   6  -7    0.30    0.08
   6   6  -7    0.32    0.08
  -6  -6   7    0.25    0.07
   6  -6  -7    0.21    0.08
   6  -6  -7    0.36    0.11
   6   6  -6    0.45    0.09
   6   6  -6    0.36    0.09
   6  -6  -6    0.54    0.10
   6  -6  -6    0.08    0.07
  -6  -6   6    0.45    0.09
   6   6  -5    0.16    0.06
   6   6  -5    0.23    0.07
   6  -6  -5    0.14    0.08
  -6  -6   5    0.10    0.05
   6  -6  -5    0.14    0.07
   6   6  -4    0.00    0.03
   6   6  -4    0.05    0.05
   6  -6  -4   -0.06    0.03
  -6  -6   4    0.01    0.04
   6  -6  -4   -0.02    0.04
   6   6  -3    0.27    0.08
   6   6  -3    0.19    0.05
   6  -6  -3    0.28    0.08
   6  -6  -3    0.23    0.07
  -6  -6   3    0.33    0.09
   6   6  -2    0.07    0.06
   6   6  -2   -0.02    0.02
   6  -6  -2    0.04    0.04
  -6  -6   2    0.03    0.05
   6  -6  -2    0.08    0.05
   6   6  -1    0.31    0.10
   6   6  -1    0.46    0.07
   6  -6  -1    0.35    0.08
   6  -6  -1    0.50    0.10
  -6  -6   1    0.35    0.08
   6   6   0    0.55    0.12
   6  -6   0    0.51    0.10
  -6  -6   0    0.65    0.11
   6  -6   0    0.70    0.11
   6   6   1    0.15    0.07
  -6  -6  -1    0.13    0.06
   6  -6   1    0.25    0.07
   6  -6   1    0.20    0.06
   6   6   2    0.90    0.16
   6  -6   2    0.96    0.11
   6  -6   2    1.08    0.13
  -6  -6  -2    1.21    0.16
   6   6   3    0.25    0.09
   6  -6   3    0.25    0.07
   6  -6   3    0.19    0.05
  -6  -6  -3    0.21    0.07
   6   6   4    0.42    0.12
   6  -6   4    0.44    0.09
  -6  -6  -4    0.28    0.08
   6  -6   4    0.31    0.06
   6  -6   5    0.27    0.07
  -6  -6  -5    0.33    0.09
   6  -6   5    0.38    0.06
  -6  -6  -6    1.31    0.17
   6  -6   6    1.13    0.14
   6  -6   6    1.14    0.08
  -6   6  -7    0.94    0.14
   6  -6   7    1.29    0.15
   6  -6   7    1.02    0.06
  -6  -6  -7    1.01    0.16
  -6   6  -8    0.20    0.07
  -6  -6  -8    0.44    0.12
   6  -6   8    0.23    0.08
  -6   6  -9    1.90    0.20
   6   6   9    2.62    0.28
  -6  -6  -9    2.21    0.25
   6  -6   9    2.16    0.22
   6   6  10    1.93    0.25
  -6   6 -10    1.45    0.19
   6  -6  10    1.65    0.20
  -6   6 -11    0.19    0.09
   6   6  11    0.18    0.10
   6  -6  11    0.08    0.08
   6   6  12    0.31    0.12
  -6   6 -12    0.11    0.08
   6  -6  12    0.18    0.08
   6   6  13    0.03    0.09
  -6   6 -13    0.18    0.09
   6  -6  13    0.06    0.06
   6   6  14   -0.08    0.07
  -6   6 -14    0.04    0.08
   6  -6  14   -0.01    0.06
   6  -7 -15    0.01    0.08
   6   7 -14   -0.06    0.06
   6  -7 -14    0.03    0.09
  -6  -7  14    0.06    0.06
   6  -7 -14    0.05    0.08
   6   7 -13    0.02    0.07
   6  -7 -13    0.07    0.08
   6  -7 -13   -0.02    0.08
  -6  -7  13    0.00    0.05
   6   7 -12   -0.02    0.06
   6  -7 -12   -0.10    0.06
  -6  -7  12    0.07    0.05
   6  -7 -12    0.17    0.11
   6   7 -11   -0.05    0.05
   6   7 -11    0.00    0.06
   6  -7 -11   -0.01    0.06
   6  -7 -11   -0.01    0.07
  -6  -7  11    0.02    0.05
   6   7 -10    0.04    0.06
   6   7 -10    0.04    0.06
   6  -7 -10   -0.03    0.06
   6  -7 -10    0.13    0.08
  -6  -7  10   -0.01    0.05
   6   7  -9    0.69    0.13
   6   7  -9    0.58    0.12
  -6  -7   9    0.88    0.13
   6  -7  -9    1.01    0.19
   6  -7  -9    0.80    0.15
   6   7  -8   -0.03    0.04
   6   7  -8   -0.03    0.05
  -6  -7   8   -0.03    0.04
   6  -7  -8    0.02    0.06
   6  -7  -8    0.03    0.06
   6   7  -7    0.32    0.08
   6   7  -7    0.19    0.08
  -6  -7   7    0.18    0.07
   6  -7  -7    0.30    0.09
   6  -7  -7    0.14    0.08
   6   7  -6    0.64    0.12
   6   7  -6    0.64    0.12
   6  -7  -6    0.44    0.12
  -6  -7   6    0.74    0.12
   6  -7  -6    0.37    0.10
   6   7  -5    0.61    0.12
   6   7  -5    0.59    0.10
   6  -7  -5    0.49    0.11
   6  -7  -5    0.56    0.13
  -6  -7   5    0.55    0.11
   6   7  -4    1.55    0.16
   6   7  -4    1.21    0.17
   6  -7  -4    1.62    0.18
  -6  -7   4    1.83    0.19
   6  -7  -4    1.34    0.19
   6   7  -3    0.75    0.10
   6   7  -3    0.60    0.13
  -6  -7   3    0.89    0.14
   6  -7  -3    0.79    0.13
   6  -7  -3    0.83    0.14
   6   7  -2    1.22    0.18
   6   7  -2    0.95    0.11
   6  -7  -2    0.85    0.14
   6  -7  -2    1.16    0.16
  -6  -7   2    1.21    0.16
   6   7  -1    1.46    0.13
   6   7  -1    0.87    0.16
  -6  -7   1    1.29    0.17
   6  -7  -1    1.35    0.16
   6  -7  -1    1.28    0.16
   6   7   0    0.56    0.13
  -6  -7   0    0.97    0.15
   6  -7   0    0.54    0.10
   6  -7   0    0.79    0.13
   6   7   1    2.74    0.29
  -6  -7  -1    3.16    0.23
   6  -7   1    2.76    0.21
   6  -7   1    2.68    0.20
   6   7   2    0.10    0.08
   6  -7   2    0.13    0.05
   6  -7   2    0.00    0.04
  -6  -7  -2    0.04    0.05
   6   7   3    0.07    0.06
   6  -7   3    0.03    0.04
   6  -7   3   -0.02    0.03
  -6  -7  -3    0.00    0.05
   6  -7   4    1.89    0.19
  -6  -7  -4    2.34    0.25
   6  -7   4    2.11    0.15
   6  -7   5    2.24    0.15
  -6  -7  -5    1.80    0.22
   6  -7   5    2.10    0.21
   6  -7   6    0.37    0.09
   6  -7   6    0.41    0.06
  -6  -7  -6    0.44    0.11
   6  -7   7   -0.05    0.04
  -6  -7  -7    0.02    0.07
  -6   7  -8    0.75    0.13
  -6  -7  -8    0.59    0.14
   6  -7   8    0.77    0.14
  -6   7  -9    0.02    0.07
   6  -7   9    0.09    0.07
  -6  -7  -9    0.17    0.09
  -6   7 -10    0.45    0.11
  -6  -7 -10    0.31    0.13
   6  -7  10    0.25    0.09
  -6   7 -11    0.14    0.09
   6  -7  11    0.25    0.10
  -6  -7 -11    0.25    0.11
  -6   7 -12    0.13    0.08
  -6  -7 -12    0.14    0.09
   6  -7  12    0.03    0.06
  -6   7 -13    0.29    0.11
  -6  -7 -13    0.21    0.13
   6  -7  13    0.24    0.09
  -6   7 -14    0.09    0.08
   6  -7  14    0.04    0.07
  -6  -7 -14    0.00    0.08
   6  -8 -14    0.06    0.08
   6   8 -13    0.18    0.09
  -6  -8  13    0.02    0.06
   6  -8 -13    0.26    0.13
   6  -8 -13    0.23    0.11
   6   8 -12    0.02    0.07
   6  -8 -12   -0.01    0.07
  -6  -8  12    0.08    0.06
   6  -8 -12    0.10    0.09
   6   8 -11    0.11    0.08
   6  -8 -11    0.08    0.10
  -6  -8  11   -0.04    0.04
   6  -8 -11   -0.02    0.07
   6   8 -10    0.06    0.07
   6   8 -10    0.07    0.07
  -6  -8  10    0.06    0.06
   6  -8 -10   -0.03    0.07
   6  -8 -10    0.09    0.08
   6   8  -9    0.00    0.06
   6   8  -9   -0.05    0.06
   6  -8  -9   -0.14    0.05
   6  -8  -9    0.04    0.07
  -6  -8   9   -0.05    0.05
   6   8  -8    0.23    0.09
   6   8  -8    0.15    0.07
  -6  -8   8    0.17    0.07
   6  -8  -8    0.13    0.09
   6  -8  -8    0.13    0.08
   6   8  -7    0.49    0.11
   6   8  -7    0.34    0.11
   6  -8  -7    0.31    0.12
  -6  -8   7    0.50    0.11
   6  -8  -7    0.45    0.12
   6   8  -6   -0.02    0.06
   6   8  -6   -0.01    0.05
   6  -8  -6    0.06    0.07
   6  -8  -6    0.11    0.08
  -6  -8   6   -0.02    0.05
   6   8  -5    0.12    0.05
   6   8  -5    0.03    0.06
   6  -8  -5    0.03    0.07
   6  -8  -5    0.11    0.08
  -6  -8   5    0.04    0.07
   6   8  -4    0.40    0.09
   6   8  -4    0.57    0.14
  -6  -8   4    0.72    0.14
   6  -8  -4    0.72    0.14
   6  -8  -4    0.37    0.12
   6   8  -3    4.61    0.27
   6   8  -3    4.51    0.33
   6  -8  -3    4.62    0.31
  -6  -8   3    4.41    0.31
   6  -8  -3    4.54    0.33
   6   8  -2    0.11    0.08
   6   8  -2    0.06    0.05
   6  -8  -2    0.02    0.06
   6  -8  -2    0.03    0.06
  -6  -8   2    0.09    0.08
   6   8  -1    5.65    0.41
   6  -8  -1    6.19    0.39
   6  -8  -1    6.65    0.39
  -6  -8   1    6.21    0.40
   6   8   0    2.74    0.31
   6  -8   0    3.25    0.29
   6  -8   0    3.45    0.25
  -6  -8   0    3.25    0.30
   6   8   1    6.29    0.47
   6  -8   1    8.09    0.44
   6  -8   1    8.13    0.44
  -6  -8  -1    8.13    0.47
   6  -8   2    0.14    0.07
   6  -8   2    0.15    0.06
  -6  -8  -2    0.14    0.09
   6  -8   3    0.14    0.06
  -6  -8  -3    0.18    0.08
   6  -8   3    0.19    0.08
   6  -8   4    0.54    0.11
  -6  -8  -4    0.54    0.13
   6  -8   4    0.36    0.08
   6  -8   5    0.10    0.05
   6  -8   5    0.11    0.07
  -6  -8  -5   -0.02    0.07
   6  -8   6    0.15    0.05
   6  -8   6    0.23    0.09
  -6  -8  -6    0.11    0.08
   6  -8   7    0.27    0.09
  -6  -8  -7    0.21    0.11
  -6  -8  -8    0.43    0.13
   6  -8   8    0.20    0.09
  -6   8  -9    0.01    0.06
  -6  -8  -9    0.08    0.08
   6  -8   9    0.02    0.06
  -6   8 -10    0.12    0.09
   6  -8  10    0.09    0.07
  -6  -8 -10    0.06    0.09
  -6   8 -11    0.15    0.09
  -6  -8 -11    0.29    0.11
   6  -8  11    0.51    0.13
  -6   8 -12    0.02    0.07
  -6  -8 -12    0.23    0.11
   6  -8  12    0.04    0.06
  -6   8 -13    0.10    0.08
  -6  -8 -13    0.07    0.10
   6  -8  13    0.15    0.08
   6  -9 -13    0.31    0.16
   6   9 -12    0.11    0.09
  -6  -9  12    0.09    0.07
   6  -9 -12   -0.02    0.09
   6  -9 -12    0.13    0.11
   6   9 -11    0.04    0.07
   6  -9 -11    0.06    0.09
   6  -9 -11    0.20    0.12
  -6  -9  11    0.12    0.07
   6   9 -10    0.58    0.13
   6  -9 -10    0.71    0.19
   6  -9 -10    0.92    0.18
  -6  -9  10    0.66    0.13
   6   9  -9    0.42    0.12
   6   9  -9    0.49    0.12
   6  -9  -9    0.31    0.14
   6  -9  -9    0.40    0.13
  -6  -9   9    0.21    0.09
   6   9  -8    3.76    0.34
   6   9  -8    3.20    0.29
   6  -9  -8    3.06    0.36
   6  -9  -8    3.50    0.32
  -6  -9   8    3.58    0.27
   6   9  -7    1.05    0.16
   6   9  -7    1.40    0.21
   6  -9  -7    1.55    0.21
  -6  -9   7    1.51    0.20
   6  -9  -7    1.19    0.22
   6   9  -6    0.19    0.09
   6   9  -6    0.10    0.06
   6  -9  -6    0.18    0.10
   6  -9  -6    0.13    0.08
  -6  -9   6    0.11    0.08
   6   9  -5    4.27    0.28
   6   9  -5    4.53    0.34
  -6  -9   5    4.19    0.31
   6  -9  -5    4.16    0.31
   6  -9  -5    4.08    0.40
   6   9  -4    6.74    0.37
   6   9  -4    5.46    0.42
   6  -9  -4    6.77    0.45
  -6  -9   4    6.84    0.42
   6  -9  -4    7.23    0.43
   6   9  -3    0.54    0.10
   6   9  -3    0.45    0.14
   6  -9  -3    0.48    0.13
   6  -9  -3    0.48    0.12
  -6  -9   3    0.18    0.09
   6   9  -2    0.95    0.19
   6  -9  -2    1.15    0.18
   6  -9  -2    1.35    0.19
  -6  -9   2    1.39    0.20
   6  -9  -1    1.79    0.21
   6  -9  -1    1.78    0.22
  -6  -9   1    2.00    0.25
  -6  -9   0    0.02    0.07
   6  -9   0    0.01    0.05
   6  -9   0    0.02    0.06
   6  -9   1    2.65    0.26
   6  -9   1    2.97    0.28
  -6  -9  -1    2.66    0.29
  -6  -9  -2   -0.03    0.06
   6  -9   2    0.00    0.05
   6  -9   2   -0.04    0.05
  -6  -9  -3    1.13    0.18
   6  -9   3    1.07    0.14
   6  -9   3    0.98    0.16
  -6  -9  -4    0.07    0.09
   6  -9   4   -0.03    0.04
   6  -9   4    0.02    0.05
   6  -9   5    0.43    0.08
   6  -9   5    0.26    0.09
  -6  -9  -5    0.32    0.12
   6  -9   6    0.05    0.06
  -6  -9  -6   -0.05    0.06
  -6  -9  -7    0.21    0.11
   6  -9   7    0.21    0.08
  -6  -9  -8    0.04    0.08
   6  -9   8    0.26    0.09
   6  -9   9   -0.01    0.06
  -6  -9  -9    0.16    0.10
   6  -9  10    0.38    0.11
  -6  -9 -10    0.25    0.13
  -6   9 -11   -0.08    0.06
   6  -9  11   -0.03    0.06
  -6  -9 -11   -0.05    0.09
   6  10 -11   -0.04    0.06
  -6 -10  11    0.04    0.07
   6 -10 -11   -0.08    0.07
   6 -10 -11   -0.04    0.08
   6  10 -10    0.93    0.17
  -6 -10  10    0.63    0.13
   6 -10 -10    0.47    0.17
   6 -10 -10    0.75    0.17
   6  10  -9   -0.03    0.06
   6 -10  -9    0.29    0.14
   6 -10  -9    0.02    0.09
  -6 -10   9    0.05    0.07
   6  10  -8    0.18    0.08
   6 -10  -8    0.28    0.12
   6 -10  -8    0.28    0.13
  -6 -10   8    0.21    0.08
   6  10  -7    0.01    0.05
   6 -10  -7    0.15    0.09
   6 -10  -7    0.02    0.09
  -6 -10   7    0.09    0.07
   6  10  -6    0.15    0.07
  -6 -10   6    0.24    0.10
   6 -10  -6    0.11    0.10
   6 -10  -6    0.16    0.10
   6  10  -5    0.17    0.07
   6 -10  -5    0.21    0.10
   6 -10  -5    0.04    0.09
  -6 -10   5   -0.04    0.07
   6  10  -4    1.77    0.19
   6 -10  -4    1.26    0.22
  -6 -10   4    1.58    0.22
   6 -10  -4    1.55    0.21
  -6 -10   3    0.34    0.12
   6 -10  -3    0.18    0.09
   6 -10  -3    0.29    0.11
   6 -10  -2    1.79    0.25
   6 -10  -2    2.51    0.27
  -6 -10   2    1.82    0.25
  -6 -10   1    0.88    0.17
   6 -10  -1    0.50    0.13
   6 -10  -1    0.63    0.15
  -6 -10   0    5.42    0.45
   6 -10   0    4.90    0.34
   6 -10   0    4.14    0.32
   6 -10   1    2.99    0.29
  -6 -10  -1    3.38    0.35
   6 -10   1    3.74    0.34
   6 -10   2    1.24    0.19
  -6 -10  -2    0.72    0.17
   6 -10   2    1.15    0.16
   6 -10   3    0.15    0.09
  -6 -10  -3    0.30    0.11
   6 -10   3    0.43    0.10
  -6 -10  -4    0.03    0.08
   6 -10   4    0.17    0.07
   6 -10   4   -0.03    0.05
   6 -10   5   -0.06    0.06
  -6 -10  -5   -0.05    0.08
   6 -10   5   -0.04    0.05
  -6 -10  -6    0.23    0.13
   6 -10   6    0.19    0.09
   6 -10   7    0.29    0.10
  -6 -10  -7    0.21    0.11
  -6 -10  -8    0.15    0.09
   6 -10   8    0.01    0.06
  -6 -10  -9    0.09    0.11
   6 -10   9    0.07    0.08
   6 -10  10   -0.01    0.06
  -6 -10 -10   -0.07    0.09
   6  11  -9    0.17    0.09
   6 -11  -9    0.18    0.12
  -6 -11   9    0.22    0.10
   6 -11  -9    0.11    0.10
   6  11  -8    0.16    0.08
   6 -11  -8    0.21    0.12
  -6 -11   8    0.17    0.10
   6 -11  -8    0.11    0.10
   6  11  -7    0.23    0.09
  -6 -11   7    0.38    0.12
   6 -11  -7    0.29    0.11
   6 -11  -7    0.10    0.10
   6  11  -6    0.68    0.13
   6 -11  -6    0.57    0.15
  -6 -11   6    0.62    0.15
   6 -11  -6    0.41    0.15
   6 -11  -5    0.06    0.07
  -6 -11   5    0.00    0.06
   6 -11  -5   -0.02    0.07
   6 -11  -4    0.08    0.09
  -6 -11   4   -0.02    0.08
   6 -11  -4   -0.08    0.07
   6 -11  -3   -0.06    0.07
  -6 -11   3    0.05    0.08
   6 -11  -3    0.14    0.09
  -6 -11   2    0.53    0.15
   6 -11  -2    0.68    0.16
   6 -11  -2    0.49    0.14
  -6 -11   1    0.31    0.12
   6 -11  -1    0.18    0.10
   6 -11  -1    0.14    0.09
   6 -11   0    0.03    0.06
   6 -11   0    0.08    0.07
  -6 -11   0   -0.08    0.06
   6 -11   1   -0.02    0.05
  -6 -11  -1    0.09    0.10
   6 -11   1   -0.06    0.05
   6 -11   2    0.16    0.09
   6 -11   2   -0.03    0.06
  -6 -11  -2   -0.06    0.06
  -6 -11  -3    0.34    0.13
   6 -11   3    0.51    0.13
   6 -11   3    0.27    0.09
   6 -11   4    0.17    0.08
  -6 -11  -4    0.08    0.10
   6 -11   4    0.09    0.06
  -6 -11  -5    0.06    0.10
   6 -11   5   -0.06    0.06
   6 -11   6    0.10    0.08
  -6 -11  -6    0.08    0.10
  -6 -11  -7    0.02    0.09
   6 -11   7    0.05    0.07
   6 -11   8    0.00    0.07
  -6 -11  -8    0.00    0.09
   6 -12  -7    0.06    0.11
   6 -12  -6    0.10    0.10
   6 -12  -6    0.14    0.10
  -6 -12   6    0.00    0.07
   6 -12  -5    0.14    0.10
   6 -12  -5    0.19    0.12
  -6 -12   5    0.09    0.08
   6 -12  -4    0.04    0.09
  -6 -12   4    0.03    0.08
   6 -12  -4    0.04    0.09
  -6 -12   3    0.03    0.08
   6 -12  -3    0.09    0.09
   6 -12  -3   -0.03    0.08
   6 -12  -2    0.02    0.07
   6 -12  -2   -0.07    0.06
  -6 -12   2    0.16    0.10
   6 -12  -1   -0.05    0.06
  -6 -12   1    0.03    0.09
   6 -12  -1    0.00    0.08
   6 -12   0    0.05    0.09
  -6 -12   0   -0.01    0.08
   6 -12   0    0.06    0.07
  -6 -12  -1    0.10    0.10
   6 -12   1    0.00    0.08
   6 -12   1    0.04    0.08
   6 -12   2   -0.02    0.05
   6 -12   2    0.32    0.10
  -6 -12  -2   -0.10    0.08
   6 -12   3    0.21    0.09
  -6 -12  -3    0.18    0.11
   6 -12   3    0.09    0.07
   6 -12   4    0.16    0.09
  -6 -12  -4   -0.03    0.10
  -6 -12  -5    0.00    0.08
   6 -12   5    0.12    0.09
   7   0 -17    0.02    0.08
   7   0 -17    0.01    0.06
   7   0 -16    0.06    0.06
   7   0 -16   -0.09    0.06
   7   0 -15   -0.07    0.04
   7   0 -15   -0.05    0.04
   7   0 -14    0.10    0.06
   7   0 -14    0.12    0.08
   7   0 -13    0.02    0.06
   7   0 -13   -0.01    0.04
   7   0 -12    6.38    0.37
   7   0 -12    7.46    0.41
  -7   0  12    6.90    0.33
   7   0 -11   -0.02    0.04
  -7   0  11   -0.01    0.03
  -7   0  10    1.53    0.10
   7   0 -10    1.59    0.16
  -7   0   9    0.00    0.02
   7   0  -9    0.00    0.02
   7   0  -9    0.02    0.04
   7   0  -8   43.70    1.86
   7   0  -8   43.63    1.76
   7   0  -8   43.05    1.76
   7   0  -7   -0.01    0.03
   7   0  -6    0.13    0.04
   7   0  -5   -0.04    0.02
   7   0  -4    0.13    0.04
   7   0  -3    0.02    0.02
  -7   0   3   -0.01    0.01
   7   0  -3    0.00    0.01
  -7   0   2    0.60    0.05
   7   0  -2    0.59    0.07
   7   0  -2    0.56    0.05
   7   0  -1    0.02    0.01
   7   0  -1    0.01    0.02
   7   0   0    2.50    0.14
   7   0   0    2.62    0.15
   7   0   1    0.00    0.02
   7   0   1    0.04    0.02
   7   0   2    1.10    0.08
   7   0   2    0.76    0.06
   7   0   2    1.09    0.10
   7   0   3   -0.03    0.02
   7   0   3   -0.01    0.02
   7   0   3    0.00    0.02
   7   0   4    0.57    0.08
   7   0   4    0.60    0.08
   7   0   5   -0.03    0.02
   7   0   5   -0.02    0.02
  -7   0  -5    0.03    0.02
   7   0   6    0.13    0.05
   7   0   6    0.09    0.04
  -7   0  -6    0.16    0.04
   7   0   7   -0.01    0.03
  -7   0  -7   -0.01    0.02
   7   0   7    0.01    0.03
   7   0   8    0.34    0.08
  -7   0  -8    0.27    0.06
   7   0   8    0.23    0.06
  -7   0  -9   -0.01    0.03
   7   0   9   -0.03    0.03
   7   0  10    0.17    0.06
  -7   0 -10    0.05    0.05
  -7   0 -11    0.01    0.05
   7   0  11   -0.04    0.04
   7   0  12    1.41    0.18
  -7   0 -12    1.21    0.15
   7   0  13   -0.02    0.05
  -7   0 -13    0.15    0.08
  -7   0 -14   -0.03    0.05
   7   0  14   -0.03    0.04
   7   0  15   -0.06    0.05
  -7   0 -15   -0.04    0.07
  -7   0 -16    0.28    0.10
   7   0  16    0.21    0.10
   7   1 -17   -0.03    0.07
   7  -1 -17    0.01    0.07
   7  -1 -17    0.03    0.06
   7   1 -16   -0.03    0.05
   7   1 -16    0.03    0.07
   7  -1 -16   -0.02    0.06
   7  -1 -16   -0.03    0.07
   7   1 -15    0.07    0.05
   7   1 -15    0.06    0.07
   7  -1 -15    0.01    0.06
   7  -1 -15    0.13    0.07
   7   1 -14    0.14    0.09
   7   1 -14    0.08    0.06
   7  -1 -14    0.10    0.06
   7  -1 -14   -0.02    0.07
   7   1 -13    0.28    0.09
   7   1 -13    0.16    0.06
   7  -1 -13    0.40    0.10
   7   1 -12    1.27    0.14
   7   1 -12    1.52    0.20
   7  -1 -12    1.56    0.13
  -7  -1  12    1.56    0.11
   7  -1 -12    1.83    0.19
   7   1 -11    0.05    0.05
   7   1 -11    0.00    0.04
   7  -1 -11    0.05    0.06
   7  -1 -11    0.02    0.03
  -7  -1  11   -0.03    0.02
   7   1 -10    3.23    0.20
   7   1 -10    2.73    0.25
  -7  -1  10    3.03    0.16
   7  -1 -10    3.23    0.17
   7  -1 -10    2.93    0.22
   7   1  -9    0.95    0.09
   7   1  -9    0.88    0.12
   7   1  -9    0.99    0.11
   7  -1  -9    1.00    0.13
   7  -1  -9    0.78    0.06
  -7  -1   9    0.82    0.06
   7  -1  -9    0.95    0.08
   7   1  -8    0.11    0.03
   7   1  -8    0.03    0.04
   7  -1  -8    0.03    0.03
   7  -1  -8    0.11    0.05
   7  -1  -8    0.04    0.02
  -7  -1   8    0.10    0.02
   7   1  -7    0.60    0.04
   7   1  -7    0.38    0.07
  -7  -1   7    0.47    0.03
   7  -1  -7    0.64    0.10
   7   1  -6    1.45    0.11
   7  -1  -6    1.47    0.14
   7   1  -5    0.16    0.04
   7  -1  -5    0.16    0.05
   7   1  -4    1.33    0.11
   7  -1  -4    1.17    0.06
  -7  -1   4    1.02    0.06
   7  -1  -4    1.02    0.11
   7   1  -3    0.51    0.07
  -7   1   3    0.69    0.05
   7  -1  -3    0.46    0.04
   7  -1  -3    0.52    0.07
  -7  -1   3    0.49    0.05
  -7  -1   3    0.46    0.04
   7   1  -2    1.53    0.10
  -7   1   2    1.46    0.09
   7   1  -2    1.57    0.09
   7  -1  -2    1.63    0.09
  -7  -1   2    1.42    0.08
   7  -1  -2    1.70    0.11
   7   1  -1    6.07    0.29
   7   1  -1    6.25    0.30
   7  -1  -1    6.41    0.28
   7  -1  -1    6.27    0.30
   7   1   0    0.85    0.08
   7   1   0    0.90    0.09
   7  -1   0    0.93    0.07
   7  -1   0    0.88    0.08
   7   1   1    2.19    0.14
   7   1   1    1.87    0.12
   7  -1   1    2.01    0.12
   7  -1   1    2.05    0.12
   7   1   2    2.25    0.14
   7   1   2    2.23    0.15
   7  -1   2    2.14    0.13
   7  -1   2    2.10    0.13
   7   1   3   10.64    0.53
   7   1   3   11.51    0.51
   7  -1   3   11.50    0.50
   7  -1   3   11.13    0.51
   7   1   4    0.42    0.07
   7   1   4    0.39    0.08
   7   1   4    0.45    0.04
   7  -1   4    0.42    0.06
   7  -1   4    0.46    0.07
   7   1   5    7.05    0.35
  -7   1  -5    7.03    0.32
   7   1   5    6.95    0.38
   7  -1   5    6.77    0.35
   7  -1   5    7.14    0.34
  -7  -1  -5    7.07    0.30
  -7   1  -6    6.36    0.30
   7   1   6    5.66    0.35
   7   1   6    6.49    0.34
  -7  -1  -6    6.63    0.28
   7  -1   6    6.29    0.33
   7  -1   6    6.40    0.33
   7   1   7    0.52    0.09
   7   1   7    0.47    0.10
  -7   1  -7    0.44    0.07
   7  -1   7    0.52    0.08
   7  -1   7    0.27    0.07
  -7  -1  -7    0.53    0.07
  -7   1  -8    0.03    0.04
   7   1   8    0.01    0.03
   7   1   8    0.01    0.04
  -7  -1  -8    0.05    0.03
   7  -1   8    0.04    0.04
   7  -1   8    0.09    0.05
   7   1   9    0.14    0.06
  -7   1  -9    0.25    0.06
  -7  -1  -9    0.36    0.07
   7  -1   9    0.22    0.07
   7   1  10    0.04    0.04
  -7   1 -10    0.06    0.05
   7  -1  10   -0.06    0.03
  -7  -1 -10    0.09    0.05
   7   1  11    0.44    0.10
  -7   1 -11    0.24    0.08
  -7  -1 -11    0.25    0.07
   7  -1  11    0.25    0.08
  -7   1 -12    1.45    0.16
   7   1  12    1.31    0.18
  -7  -1 -12    1.24    0.15
   7  -1  12    1.40    0.18
  -7   1 -13    0.04    0.06
   7   1  13   -0.03    0.06
   7  -1  13    0.00    0.05
  -7  -1 -13    0.05    0.06
  -7   1 -14    0.27    0.09
   7   1  14    0.24    0.10
  -7  -1 -14    0.22    0.08
   7  -1  14    0.25    0.09
  -7   1 -15    0.40    0.12
   7   1  15    0.89    0.16
   7  -1  15    0.78    0.15
  -7  -1 -15    0.72    0.13
  -7   1 -16    0.08    0.08
   7   1  16    0.05    0.08
   7  -1  16    0.06    0.08
  -7  -1 -16    0.01    0.08
   7   2 -17    0.03    0.08
   7  -2 -17   -0.02    0.06
   7  -2 -17    0.03    0.09
   7   2 -16   -0.03    0.06
   7  -2 -16   -0.02    0.07
   7  -2 -16    0.01    0.06
   7   2 -15    0.02    0.06
   7   2 -15    0.03    0.05
   7  -2 -15    0.04    0.05
   7   2 -14    0.32    0.07
   7   2 -14    0.18    0.09
   7  -2 -14    0.44    0.12
   7   2 -13    0.01    0.05
   7   2 -13    0.11    0.05
   7  -2 -13    0.15    0.08
   7  -2 -13    0.29    0.07
  -7  -2  13    0.32    0.07
   7   2 -12    0.66    0.13
   7   2 -12    0.65    0.09
   7  -2 -12    0.46    0.08
  -7  -2  12    0.73    0.08
   7  -2 -12    0.50    0.11
   7   2 -11    0.77    0.10
   7   2 -11    0.76    0.13
  -7  -2  11    0.81    0.08
   7  -2 -11    0.82    0.09
   7  -2 -11    0.87    0.14
   7   2 -10    0.05    0.03
   7   2 -10    0.04    0.05
   7  -2 -10    0.09    0.04
  -7  -2  10    0.03    0.03
   7  -2 -10    0.02    0.05
   7   2  -9    0.05    0.03
   7   2  -9    0.00    0.04
   7  -2  -9    0.00    0.04
  -7  -2   9   -0.01    0.02
   7  -2  -9   -0.06    0.03
   7   2  -8    0.52    0.07
   7   2  -8    0.43    0.09
   7  -2  -8    0.49    0.10
   7  -2  -8    0.42    0.06
  -7  -2   8    0.57    0.05
   7   2  -7   -0.03    0.02
   7   2  -7   -0.03    0.03
  -7  -2   7    0.01    0.02
   7  -2  -7   -0.02    0.02
   7  -2  -7   -0.02    0.01
   7  -2  -7   -0.02    0.03
   7   2  -6   -0.01    0.02
   7   2  -6    0.01    0.03
   7   2  -6   -0.01    0.02
   7  -2  -6    0.00    0.02
   7  -2  -6    0.03    0.02
  -7  -2   6    0.00    0.01
   7  -2  -6    0.01    0.04
   7   2  -5   -0.01    0.02
   7   2  -5    0.03    0.02
   7   2  -5   -0.01    0.02
  -7  -2   5   -0.01    0.02
   7  -2  -5    0.00    0.02
   7  -2  -5    0.00    0.03
   7  -2  -5    0.00    0.02
   7   2  -4    0.05    0.03
  -7   2   4    0.07    0.03
   7   2  -4   -0.01    0.03
   7  -2  -4    0.07    0.04
   7  -2  -4    0.04    0.02
  -7  -2   4    0.05    0.02
  -7  -2   4    0.06    0.03
   7   2  -3    0.07    0.03
   7   2  -3    0.04    0.03
   7  -2  -3    0.01    0.02
   7  -2  -3    0.00    0.03
  -7  -2   3    0.02    0.02
   7   2  -2    0.31    0.05
   7   2  -2    0.27    0.05
   7  -2  -2    0.29    0.04
  -7  -2   2    0.27    0.05
   7  -2  -2    0.25    0.05
   7   2  -1    0.11    0.03
   7   2  -1    0.10    0.03
   7   2  -1    0.13    0.03
   7  -2  -1    0.10    0.03
   7  -2  -1    0.07    0.03
   7   2   0    1.04    0.06
   7   2   0    1.14    0.10
   7   2   0    1.04    0.11
   7  -2   0    1.14    0.08
   7  -2   0    1.22    0.09
   7   2   1    0.00    0.02
   7   2   1    0.02    0.02
   7   2   1    0.02    0.01
   7  -2   1    0.03    0.02
   7  -2   1    0.01    0.02
   7   2   2    7.70    0.37
   7   2   2    7.26    0.39
   7  -2   2    7.60    0.35
   7  -2   2    7.42    0.36
   7   2   3   15.92    0.70
   7   2   3   15.18    0.73
   7  -2   3   15.66    0.68
   7  -2   3   15.64    0.69
   7   2   4    0.20    0.06
   7   2   4    0.32    0.08
   7  -2   4    0.27    0.04
   7  -2   4    0.17    0.05
   7   2   5    2.31    0.16
   7   2   5    1.95    0.21
  -7   2  -5    2.11    0.14
  -7  -2  -5    2.31    0.10
   7  -2   5    2.27    0.15
   7  -2   5    2.26    0.13
   7   2   6    0.08    0.05
  -7   2  -6    0.02    0.03
   7   2   6    0.03    0.04
   7  -2   6    0.01    0.02
  -7  -2  -6    0.02    0.02
   7  -2   6    0.02    0.03
  -7   2  -7   12.52    0.54
   7   2   7   11.43    0.58
   7   2   7   10.85    0.61
   7  -2   7   12.10    0.57
  -7  -2  -7   12.65    0.51
   7  -2   7   11.97    0.55
   7   2   8    1.76    0.21
   7   2   8    2.38    0.22
  -7   2  -8    2.22    0.16
  -7  -2  -8    2.19    0.13
   7  -2   8    1.99    0.14
   7  -2   8    2.44    0.21
   7   2   9    0.09    0.05
  -7   2  -9    0.30    0.07
  -7  -2  -9    0.26    0.06
   7  -2   9    0.09    0.05
  -7   2 -10    0.75    0.11
   7   2  10    0.98    0.15
   7  -2  10    0.78    0.12
  -7  -2 -10    1.01    0.11
  -7   2 -11    0.07    0.06
   7   2  11    0.17    0.08
   7  -2  11    0.08    0.06
  -7  -2 -11    0.05    0.05
  -7   2 -12    0.47    0.10
   7   2  12    0.34    0.10
  -7  -2 -12    0.48    0.09
   7  -2  12    0.50    0.11
   7   2  13    0.67    0.13
  -7   2 -13    0.86    0.14
  -7  -2 -13    0.84    0.12
   7  -2  13    0.60    0.13
  -7   2 -14    0.34    0.10
   7   2  14    0.27    0.11
  -7  -2 -14    0.30    0.09
   7  -2  14    0.30    0.09
   7   2  15    0.04    0.06
  -7   2 -15    0.08    0.07
  -7  -2 -15    0.05    0.07
   7  -2  15    0.03    0.06
   7   2  16    0.05    0.09
  -7   2 -16    0.31    0.10
   7  -2  16    0.05    0.09
   7   3 -17    0.05    0.08
   7  -3 -17   -0.16    0.06
   7  -3 -17    0.02    0.07
   7   3 -16   -0.01    0.07
   7  -3 -16    0.01    0.08
   7   3 -15   -0.08    0.05
   7  -3 -15   -0.03    0.05
   7   3 -14   -0.05    0.05
   7   3 -14    0.04    0.05
   7  -3 -14    0.12    0.08
   7   3 -13    0.13    0.08
   7   3 -13    0.17    0.06
  -7  -3  13    0.11    0.05
   7  -3 -13    0.20    0.07
   7  -3 -13    0.23    0.09
   7   3 -12    0.09    0.07
   7   3 -12    0.16    0.05
   7  -3 -12    0.22    0.07
   7  -3 -12    0.13    0.08
  -7  -3  12    0.16    0.05
   7   3 -11    0.06    0.04
   7   3 -11    0.17    0.08
   7  -3 -11    0.10    0.08
   7  -3 -11    0.06    0.05
  -7  -3  11    0.13    0.04
   7   3 -10    0.02    0.03
   7   3 -10    0.01    0.04
   7  -3 -10   -0.03    0.04
   7  -3 -10    0.03    0.04
  -7  -3  10    0.01    0.02
   7   3  -9    0.78    0.09
   7   3  -9    0.58    0.11
   7  -3  -9    0.84    0.14
   7  -3  -9    0.76    0.09
  -7  -3   9    0.75    0.08
   7   3  -8    0.03    0.03
   7   3  -8    0.04    0.04
   7  -3  -8    0.06    0.04
   7  -3  -8    0.00    0.05
  -7  -3   8    0.05    0.03
   7   3  -7    0.46    0.07
   7   3  -7    0.22    0.07
   7  -3  -7    0.38    0.09
   7  -3  -7    0.39    0.06
  -7  -3   7    0.35    0.05
   7   3  -6    0.17    0.05
   7   3  -6    0.18    0.06
   7  -3  -6    0.12    0.04
  -7  -3   6    0.20    0.04
   7  -3  -6    0.16    0.07
   7   3  -5    0.51    0.08
   7   3  -5    0.62    0.08
   7  -3  -5    0.53    0.10
  -7  -3   5    0.67    0.08
   7  -3  -5    0.65    0.07
   7   3  -4    4.21    0.23
   7   3  -4    3.66    0.21
   7  -3  -4    3.62    0.25
  -7  -3   4    4.22    0.22
   7  -3  -4    4.05    0.21
   7   3  -3   11.13    0.53
   7   3  -3   11.16    0.49
  -7  -3   3   11.67    0.51
   7  -3  -3   11.26    0.50
   7  -3  -3   10.57    0.55
   7   3  -2    7.94    0.36
   7   3  -2    7.81    0.40
   7  -3  -2    7.62    0.40
   7  -3  -2    8.16    0.37
  -7  -3   2    8.12    0.38
   7   3  -1    0.50    0.06
   7   3  -1    0.46    0.08
   7  -3  -1    0.35    0.06
   7  -3  -1    0.51    0.08
  -7  -3   1    0.50    0.07
   7   3   0   15.46    0.64
   7   3   0   15.05    0.73
   7  -3   0   16.49    0.71
   7  -3   0   16.21    0.69
  -7  -3   0   15.62    0.70
   7   3   1    8.42    0.40
   7   3   1    7.46    0.42
   7   3   1    7.60    0.33
   7  -3   1    8.82    0.39
   7  -3   1    8.31    0.38
   7   3   2   17.32    0.84
   7   3   2   17.78    0.81
   7  -3   2   17.81    0.79
   7  -3   2   19.04    0.79
   7   3   3    2.84    0.22
   7   3   3    2.96    0.20
   7  -3   3    3.44    0.17
   7  -3   3    2.90    0.18
   7   3   4    0.97    0.13
   7   3   4    1.16    0.16
   7  -3   4    1.17    0.08
   7  -3   4    1.44    0.13
   7   3   5   -0.03    0.04
   7   3   5    0.02    0.04
   7  -3   5    0.02    0.02
   7  -3   5    0.02    0.03
  -7   3  -6    0.73    0.10
   7   3   6    0.47    0.10
   7   3   6    0.68    0.13
   7  -3   6    0.64    0.10
   7  -3   6    0.75    0.07
  -7  -3  -6    0.77    0.06
   7   3   7    0.10    0.05
   7   3   7    0.03    0.05
  -7   3  -7    0.14    0.05
   7  -3   7    0.02    0.04
   7  -3   7    0.10    0.03
  -7  -3  -7    0.17    0.04
   7   3   8   -0.01    0.05
  -7   3  -8    0.12    0.03
  -7   3  -8    0.09    0.05
   7  -3   8    0.14    0.04
   7  -3   8    0.16    0.06
  -7  -3  -8    0.17    0.04
  -7   3  -9   -0.07    0.03
   7   3   9   -0.03    0.04
  -7   3  -9    0.01    0.02
   7  -3   9    0.04    0.05
  -7  -3  -9    0.04    0.04
   7   3  10    0.09    0.06
  -7   3 -10    0.08    0.06
   7  -3  10    0.11    0.06
  -7  -3 -10    0.17    0.05
   7   3  11    0.15    0.08
  -7   3 -11    0.06    0.06
  -7  -3 -11    0.03    0.05
   7  -3  11    0.01    0.04
   7   3  12    0.13    0.07
  -7   3 -12    0.16    0.07
  -7  -3 -12    0.16    0.06
   7  -3  12    0.12    0.07
  -7   3 -13   -0.02    0.05
   7   3  13    0.08    0.07
   7  -3  13    0.06    0.06
  -7  -3 -13    0.07    0.06
   7   3  14    0.08    0.09
  -7   3 -14    0.14    0.09
   7  -3  14    0.17    0.08
  -7  -3 -14    0.17    0.08
   7   3  15    0.04    0.08
  -7   3 -15    0.04    0.07
   7  -3  15   -0.08    0.06
   7   3  16   -0.05    0.06
  -7   3 -16    0.00    0.07
   7  -3  16   -0.02    0.06
   7   4 -16    0.11    0.09
   7  -4 -16   -0.02    0.06
   7   4 -15    0.17    0.09
   7  -4 -15    0.21    0.10
   7   4 -14   -0.02    0.06
   7  -4 -14    0.00    0.06
   7   4 -13   -0.02    0.06
   7   4 -13   -0.04    0.04
  -7  -4  13    0.01    0.04
   7  -4 -13    0.00    0.05
   7  -4 -13   -0.07    0.06
   7   4 -12    0.30    0.10
   7  -4 -12    0.39    0.12
   7  -4 -12    0.55    0.10
  -7  -4  12    0.34    0.07
   7   4 -11    0.32    0.10
   7   4 -11    0.47    0.08
   7  -4 -11    0.21    0.09
  -7  -4  11    0.44    0.07
   7  -4 -11    0.32    0.08
   7   4 -10    0.03    0.04
   7   4 -10    0.08    0.06
   7  -4 -10    0.12    0.05
   7  -4 -10    0.04    0.06
  -7  -4  10    0.00    0.03
   7   4  -9    0.34    0.09
   7   4  -9    0.37    0.07
  -7  -4   9    0.29    0.06
   7  -4  -9    0.31    0.07
   7  -4  -9    0.28    0.09
   7   4  -8    0.05    0.04
   7   4  -8    0.05    0.04
   7  -4  -8    0.11    0.05
  -7  -4   8    0.06    0.03
   7  -4  -8    0.10    0.07
   7   4  -7    0.14    0.06
   7   4  -7    0.11    0.04
  -7  -4   7    0.13    0.04
   7  -4  -7    0.18    0.06
   7  -4  -7    0.05    0.06
   7   4  -6    0.40    0.08
   7   4  -6    0.50    0.09
   7  -4  -6    0.55    0.08
  -7  -4   6    0.47    0.07
   7  -4  -6    0.74    0.13
   7   4  -5    0.34    0.07
   7   4  -5    0.56    0.09
  -7  -4   5    0.43    0.07
   7  -4  -5    0.40    0.07
   7  -4  -5    0.38    0.09
   7   4  -4    2.83    0.18
   7   4  -4    2.89    0.19
  -7  -4   4    3.09    0.19
   7  -4  -4    3.08    0.22
   7  -4  -4    2.77    0.18
   7   4  -3   12.33    0.55
   7   4  -3   12.07    0.60
   7  -4  -3   12.57    0.57
   7  -4  -3   12.74    0.62
  -7  -4   3   12.57    0.58
   7   4  -2    9.72    0.43
   7   4  -2    9.52    0.49
  -7  -4   2    9.89    0.47
   7  -4  -2    9.35    0.49
   7  -4  -2   10.35    0.46
   7   4  -1    0.97    0.09
   7   4  -1    0.81    0.12
   7  -4  -1    0.99    0.11
   7  -4  -1    0.71    0.10
  -7  -4   1    0.80    0.10
   7   4   0    2.52    0.14
   7   4   0    2.48    0.23
   7  -4   0    2.73    0.18
   7  -4   0    2.93    0.17
  -7  -4   0    2.57    0.18
   7   4   1    0.99    0.14
  -7  -4  -1    1.05    0.07
   7  -4   1    0.69    0.09
  -7  -4  -1    0.94    0.12
   7  -4   1    1.08    0.11
   7   4   2   -0.06    0.02
   7   4   2    0.01    0.03
   7  -4   2    0.00    0.03
   7  -4   2   -0.01    0.02
  -7  -4  -2    0.00    0.01
  -7  -4  -2   -0.04    0.02
   7   4   3    0.11    0.05
   7   4   3    0.09    0.06
   7  -4   3    0.20    0.04
  -7  -4  -3    0.18    0.02
   7  -4   3    0.17    0.05
   7   4   4    0.04    0.05
   7   4   4    0.09    0.05
   7  -4   4    0.17    0.03
  -7  -4  -4    0.13    0.02
   7  -4   4    0.11    0.05
   7   4   5    0.01    0.04
   7   4   5    0.13    0.07
   7  -4   5    0.14    0.03
   7  -4   5    0.21    0.06
  -7  -4  -5    0.10    0.02
  -7   4  -6    0.42    0.08
   7   4   6    0.40    0.10
   7   4   6    0.43    0.11
   7  -4   6    0.42    0.05
  -7  -4  -6    0.38    0.04
   7  -4   6    0.41    0.08
  -7   4  -7    0.01    0.04
   7   4   7    0.04    0.06
   7   4   7    0.02    0.04
  -7  -4  -7    0.04    0.02
   7  -4   7   -0.01    0.03
   7  -4   7    0.03    0.02
   7   4   8    0.12    0.07
  -7   4  -8    0.13    0.06
   7  -4   8    0.27    0.07
  -7  -4  -8    0.14    0.04
  -7   4  -9    0.09    0.05
   7   4   9    0.10    0.06
   7  -4   9    0.03    0.05
  -7  -4  -9    0.05    0.04
   7   4  10    0.21    0.08
  -7   4 -10    0.16    0.06
  -7  -4 -10    0.16    0.06
   7  -4  10    0.23    0.07
  -7   4 -11    2.11    0.21
   7   4  11    2.14    0.25
  -7  -4 -11    2.09    0.15
   7  -4  11    1.99    0.21
   7   4  12    1.08    0.18
  -7   4 -12    1.41    0.18
   7  -4  12    1.58    0.20
  -7  -4 -12    1.47    0.15
  -7   4 -13    0.31    0.10
   7   4  13    0.32    0.12
   7  -4  13    0.31    0.10
   7   4  14   -0.06    0.06
  -7   4 -14   -0.02    0.06
   7  -4  14   -0.01    0.05
  -7   4 -15    0.08    0.07
   7   4  15    0.02    0.08
   7  -4  15    0.03    0.07
   7   5 -16   -0.04    0.06
   7  -5 -16   -0.06    0.07
   7   5 -15   -0.03    0.07
   7  -5 -15    0.02    0.08
   7   5 -14    0.07    0.08
   7  -5 -14    0.37    0.12
   7   5 -13   -0.02    0.05
   7   5 -13   -0.04    0.05
  -7  -5  13   -0.07    0.04
   7  -5 -13    0.02    0.07
   7  -5 -13    0.02    0.07
   7   5 -12    0.29    0.10
   7   5 -12    0.30    0.08
   7  -5 -12    0.19    0.08
   7  -5 -12    0.10    0.08
  -7  -5  12    0.27    0.07
   7   5 -11    0.01    0.05
   7   5 -11   -0.06    0.04
   7  -5 -11    0.07    0.07
   7  -5 -11    0.01    0.06
  -7  -5  11    0.05    0.04
   7   5 -10    0.00    0.05
   7   5 -10   -0.02    0.04
   7  -5 -10    0.03    0.06
  -7  -5  10    0.04    0.04
   7  -5 -10    0.03    0.06
   7   5  -9    1.00    0.13
   7   5  -9    0.71    0.13
   7  -5  -9    0.96    0.17
   7  -5  -9    0.85    0.12
  -7  -5   9    0.89    0.11
   7   5  -8    0.05    0.05
   7   5  -8    0.08    0.06
   7  -5  -8    0.18    0.09
  -7  -5   8    0.18    0.05
   7  -5  -8    0.16    0.06
   7   5  -7    0.66    0.11
   7   5  -7    0.39    0.08
   7  -5  -7    0.39    0.11
  -7  -5   7    0.56    0.09
   7  -5  -7    0.58    0.10
   7   5  -6    2.50    0.21
   7   5  -6    2.25    0.21
   7  -5  -6    2.32    0.17
  -7  -5   6    2.42    0.17
   7  -5  -6    2.47    0.25
   7   5  -5    5.31    0.30
   7   5  -5    5.45    0.32
   7  -5  -5    5.43    0.30
   7  -5  -5    6.16    0.37
  -7  -5   5    5.69    0.31
   7   5  -4    0.38    0.07
   7   5  -4    0.35    0.08
   7  -5  -4    0.51    0.08
   7  -5  -4    0.39    0.10
  -7  -5   4    0.31    0.08
   7   5  -3    0.26    0.07
   7   5  -3    0.17    0.05
   7  -5  -3    0.21    0.06
  -7  -5   3    0.30    0.07
   7  -5  -3    0.19    0.07
   7   5  -2    2.48    0.15
   7   5  -2    2.39    0.23
   7  -5  -2    2.14    0.21
  -7  -5   2    2.31    0.20
   7  -5  -2    2.26    0.16
   7   5  -1    0.39    0.06
   7   5  -1    0.34    0.09
   7  -5  -1    0.24    0.07
   7  -5  -1    0.30    0.07
  -7  -5   1    0.31    0.07
   7   5   0    0.31    0.09
   7   5   0    0.62    0.07
   7  -5   0    0.29    0.07
  -7  -5   0    0.27    0.07
   7  -5   0    0.47    0.08
   7   5   1    0.20    0.07
   7  -5   1    0.12    0.05
  -7  -5  -1    0.06    0.04
   7  -5   1    0.07    0.04
   7   5   2    1.06    0.16
   7  -5   2    1.48    0.15
  -7  -5  -2    1.36    0.15
   7  -5   2    1.25    0.12
   7   5   3    0.05    0.06
  -7  -5  -3    0.04    0.04
   7  -5   3    0.12    0.05
   7  -5   3    0.12    0.04
   7   5   4    0.15    0.07
   7  -5   4    0.00    0.03
  -7  -5  -4    0.02    0.02
  -7  -5  -4    0.03    0.04
   7  -5   4    0.09    0.03
   7   5   5    4.48    0.30
   7   5   5    4.42    0.34
   7  -5   5    4.80    0.23
   7  -5   5    4.64    0.28
   7   5   6    2.81    0.27
   7   5   6    2.58    0.30
   7  -5   6    3.12    0.15
   7  -5   6    2.89    0.21
  -7   5  -7    0.32    0.08
   7   5   7    0.41    0.11
   7  -5   7    0.20    0.07
   7  -5   7    0.32    0.04
   7   5   8    0.17    0.08
  -7   5  -8    0.14    0.06
   7  -5   8    0.01    0.04
  -7   5  -9    0.75    0.12
   7   5   9    0.69    0.14
   7  -5   9    0.77    0.13
  -7  -5  -9    0.67    0.08
  -7   5 -10    0.05    0.05
   7   5  10    0.05    0.06
  -7  -5 -10    0.09    0.05
   7  -5  10    0.03    0.05
   7   5  11    0.92    0.18
  -7   5 -11    1.25    0.16
   7  -5  11    0.94    0.15
  -7  -5 -11    1.01    0.12
   7   5  12   -0.11    0.05
  -7   5 -12    0.12    0.07
   7  -5  12    0.04    0.06
  -7   5 -13    0.01    0.07
   7   5  13    0.04    0.09
   7  -5  13    0.21    0.09
   7   5  14    0.23    0.09
  -7   5 -14   -0.01    0.07
   7  -5  14    0.02    0.06
  -7   5 -15   -0.02    0.08
   7   5  15    0.12    0.10
   7  -5  15    0.10    0.07
   7   6 -15   -0.06    0.06
   7  -6 -15    0.01    0.08
   7   6 -14    0.04    0.07
   7  -6 -14    0.07    0.09
   7   6 -13   -0.01    0.06
   7  -6 -13    0.00    0.07
  -7  -6  13   -0.01    0.05
   7  -6 -13   -0.11    0.07
   7   6 -12    0.06    0.07
   7   6 -12    0.08    0.07
   7  -6 -12    0.02    0.08
   7  -6 -12   -0.02    0.07
  -7  -6  12    0.01    0.05
   7   6 -11    0.29    0.08
   7   6 -11    0.25    0.09
   7  -6 -11    0.23    0.09
  -7  -6  11    0.33    0.08
   7  -6 -11    0.25    0.12
   7   6 -10    0.05    0.06
   7   6 -10    0.01    0.05
   7  -6 -10    0.08    0.07
  -7  -6  10   -0.02    0.04
   7  -6 -10    0.00    0.06
   7   6  -9    0.34    0.09
   7   6  -9    0.44    0.11
  -7  -6   9    0.57    0.10
   7  -6  -9    0.74    0.16
   7  -6  -9    0.41    0.10
   7   6  -8    0.04    0.06
   7   6  -8    0.04    0.05
   7  -6  -8    0.00    0.06
   7  -6  -8    0.00    0.05
  -7  -6   8    0.03    0.04
   7   6  -7    0.51    0.11
   7   6  -7    0.68    0.12
  -7  -6   7    0.64    0.10
   7  -6  -7    0.67    0.14
   7  -6  -7    0.42    0.10
   7   6  -6    0.79    0.12
   7   6  -6    0.91    0.14
   7  -6  -6    0.81    0.12
  -7  -6   6    0.81    0.12
   7  -6  -6    0.90    0.16
   7   6  -5   -0.03    0.04
   7   6  -5   -0.03    0.03
   7  -6  -5   -0.01    0.05
   7  -6  -5   -0.01    0.04
  -7  -6   5   -0.03    0.04
   7   6  -4    0.42    0.08
   7   6  -4    0.39    0.10
   7  -6  -4    0.49    0.09
   7  -6  -4    0.31    0.10
  -7  -6   4    0.42    0.09
   7   6  -3    0.74    0.10
   7   6  -3    0.64    0.12
   7  -6  -3    0.55    0.10
   7  -6  -3    0.97    0.15
  -7  -6   3    0.74    0.12
   7   6  -2   -0.01    0.02
   7   6  -2    0.04    0.05
   7  -6  -2    0.03    0.04
  -7  -6   2   -0.05    0.03
   7  -6  -2    0.04    0.04
   7   6  -1    0.10    0.04
   7   6  -1    0.06    0.06
   7  -6  -1    0.05    0.04
   7  -6  -1    0.08    0.05
  -7  -6   1    0.06    0.06
   7   6   0    0.29    0.09
   7  -6   0    0.41    0.08
  -7  -6   0    0.34    0.08
   7  -6   0    0.19    0.06
   7   6   1    2.32    0.26
   7  -6   1    2.38    0.18
  -7  -6  -1    2.37    0.23
   7  -6   1    2.38    0.18
   7   6   2    0.20    0.09
   7  -6   2    0.34    0.08
  -7  -6  -2    0.37    0.09
   7  -6   2    0.24    0.06
   7   6   3    0.08    0.07
  -7  -6  -3    0.14    0.07
   7  -6   3    0.28    0.06
   7  -6   3    0.22    0.07
   7   6   4    1.84    0.25
  -7  -6  -4    1.85    0.21
   7  -6   4    2.34    0.21
   7  -6   4    2.12    0.14
   7   6   5    0.00    0.07
  -7  -6  -5   -0.02    0.04
   7  -6   5    0.04    0.04
   7  -6   5    0.02    0.03
   7  -6   6    0.17    0.07
  -7  -6  -6    0.15    0.07
   7  -6   6    0.07    0.03
   7  -6   7    0.06    0.02
  -7  -6  -7    0.01    0.05
   7  -6   7   -0.01    0.05
  -7   6  -8    1.89    0.20
   7   6   8    2.14    0.25
  -7  -6  -8    2.09    0.25
   7  -6   8    1.59    0.19
  -7   6  -9    1.03    0.15
   7   6   9    1.21    0.19
   7  -6   9    1.23    0.16
  -7   6 -10    0.06    0.07
   7   6  10    0.03    0.09
   7  -6  10    0.06    0.06
  -7   6 -11    0.78    0.14
   7   6  11    0.88    0.19
   7  -6  11    0.77    0.15
   7   6  12    0.15    0.09
  -7   6 -12    0.09    0.07
   7  -6  12    0.09    0.07
   7   6  13    0.47    0.15
  -7   6 -13    0.39    0.11
   7  -6  13    0.40    0.12
   7   6  14    0.36    0.13
  -7   6 -14    0.34    0.11
   7  -6  14    0.44    0.12
   7   7 -14    0.23    0.11
   7  -7 -14   -0.03    0.08
   7   7 -13    0.10    0.09
  -7  -7  13    0.22    0.07
   7  -7 -13    0.06    0.09
   7  -7 -13    0.10    0.09
   7   7 -12    0.06    0.07
  -7  -7  12   -0.01    0.04
   7  -7 -12    0.00    0.07
   7  -7 -12    0.01    0.08
   7   7 -11    0.04    0.06
   7   7 -11    0.03    0.06
   7  -7 -11   -0.08    0.06
  -7  -7  11    0.00    0.04
   7  -7 -11    0.16    0.10
   7   7 -10    0.46    0.11
   7   7 -10    0.39    0.11
  -7  -7  10    0.33    0.09
   7  -7 -10    0.79    0.17
   7  -7 -10    0.76    0.14
   7   7  -9    0.12    0.07
   7   7  -9    0.06    0.06
   7  -7  -9    0.08    0.08
   7  -7  -9    0.07    0.08
  -7  -7   9    0.03    0.05
   7   7  -8    0.03    0.06
   7   7  -8   -0.05    0.03
   7  -7  -8    0.02    0.06
  -7  -7   8    0.03    0.05
   7  -7  -8    0.02    0.07
   7   7  -7    0.28    0.08
   7   7  -7    0.24    0.09
   7  -7  -7    0.52    0.13
   7  -7  -7    0.18    0.08
  -7  -7   7    0.39    0.09
   7   7  -6    0.11    0.07
   7   7  -6    0.27    0.08
   7  -7  -6    0.22    0.09
   7  -7  -6    0.10    0.06
  -7  -7   6    0.03    0.06
   7   7  -5    0.04    0.05
   7   7  -5    0.00    0.06
   7  -7  -5    0.01    0.05
   7  -7  -5    0.09    0.07
  -7  -7   5    0.02    0.05
   7   7  -4    0.06    0.04
   7   7  -4    0.04    0.06
  -7  -7   4    0.08    0.06
   7  -7  -4    0.10    0.06
   7  -7  -4    0.09    0.07
   7   7  -3    0.76    0.10
   7   7  -3    0.54    0.12
  -7  -7   3    0.83    0.13
   7  -7  -3    0.59    0.12
   7  -7  -3    0.42    0.10
   7   7  -2    0.12    0.08
   7   7  -2    0.25    0.06
   7  -7  -2    0.23    0.08
  -7  -7   2    0.22    0.08
   7  -7  -2    0.17    0.07
   7   7  -1    2.74    0.29
   7   7  -1    2.55    0.17
   7  -7  -1    2.70    0.20
   7  -7  -1    2.40    0.24
  -7  -7   1    3.63    0.30
   7   7   0    1.39    0.20
   7  -7   0    1.27    0.16
   7  -7   0    1.44    0.17
  -7  -7   0    1.48    0.19
   7   7   1    0.00    0.05
   7  -7   1    0.06    0.06
   7  -7   1    0.01    0.03
  -7  -7  -1    0.03    0.05
   7   7   2    0.66    0.15
   7  -7   2    0.86    0.12
  -7  -7  -2    0.96    0.15
   7  -7   2    0.68    0.11
   7   7   3    0.85    0.17
   7  -7   3    1.27    0.15
   7  -7   3    1.34    0.14
  -7  -7  -3    1.19    0.17
   7   7   4    2.67    0.31
  -7  -7  -4    2.38    0.25
   7  -7   4    2.42    0.23
   7  -7   4    2.45    0.17
   7  -7   5    0.09    0.04
   7  -7   5    0.08    0.06
  -7  -7  -5    0.17    0.08
   7  -7   6    1.24    0.16
   7  -7   6    1.53    0.10
  -7  -7  -6    1.34    0.19
   7  -7   7   10.07    0.54
  -7  -7  -7   10.88    0.60
   7  -7   8    5.59    0.36
  -7  -7  -8    5.87    0.40
  -7   7  -9   -0.02    0.05
   7  -7   9   -0.02    0.06
  -7  -7  -9    0.09    0.08
  -7   7 -10    0.54    0.13
   7  -7  10    0.57    0.13
  -7  -7 -10    0.63    0.15
  -7   7 -11    0.09    0.08
   7  -7  11    0.19    0.10
  -7  -7 -11    0.23    0.11
  -7   7 -12    0.47    0.12
  -7  -7 -12    0.54    0.15
   7  -7  12    0.58    0.13
  -7   7 -13    0.95    0.17
   7  -7  13    0.51    0.13
  -7  -7 -13    0.82    0.18
   7   8 -13    0.11    0.08
   7  -8 -13    0.02    0.09
  -7  -8  13    0.01    0.06
   7  -8 -13    0.06    0.09
   7   8 -12    0.00    0.06
   7  -8 -12    0.01    0.08
  -7  -8  12   -0.07    0.04
   7  -8 -12    0.09    0.08
   7   8 -11    0.14    0.08
  -7  -8  11    0.11    0.06
   7  -8 -11    0.14    0.09
   7  -8 -11    0.14    0.10
   7   8 -10    0.22    0.09
   7   8 -10    0.27    0.10
   7  -8 -10    0.42    0.14
   7  -8 -10   -0.05    0.06
  -7  -8  10    0.24    0.08
   7   8  -9    0.04    0.07
   7   8  -9    0.18    0.08
  -7  -8   9    0.03    0.05
   7  -8  -9    0.07    0.08
   7  -8  -9    0.05    0.07
   7   8  -8    0.40    0.11
   7   8  -8    0.55    0.13
   7  -8  -8    0.31    0.12
   7  -8  -8    0.74    0.14
  -7  -8   8    0.59    0.12
   7   8  -7   -0.04    0.04
   7   8  -7    0.09    0.08
   7  -8  -7   -0.02    0.06
  -7  -8   7   -0.04    0.05
   7  -8  -7    0.03    0.08
   7   8  -6    0.31    0.08
   7   8  -6    0.28    0.11
   7  -8  -6    0.28    0.10
  -7  -8   6    0.36    0.10
   7  -8  -6    0.39    0.12
   7   8  -5    0.23    0.07
   7   8  -5    0.18    0.09
   7  -8  -5    0.24    0.08
  -7  -8   5    0.08    0.07
   7  -8  -5    0.07    0.08
   7   8  -4    6.13    0.33
   7   8  -4    5.77    0.40
   7  -8  -4    6.39    0.38
  -7  -8   4    5.96    0.38
   7  -8  -4    5.98    0.41
   7   8  -3    0.09    0.07
   7   8  -3    0.14    0.06
  -7  -8   3    0.19    0.08
   7  -8  -3    0.04    0.06
   7  -8  -3    0.08    0.08
   7   8  -2    0.46    0.13
   7   8  -2    0.55    0.09
   7  -8  -2    0.30    0.10
  -7  -8   2    0.58    0.13
   7  -8  -2    0.33    0.10
   7   8  -1    0.18    0.09
  -7  -8   1    0.33    0.11
   7  -8  -1    0.29    0.09
   7  -8  -1    0.22    0.09
   7   8   0    1.19    0.20
   7  -8   0    0.94    0.14
   7  -8   0    1.26    0.16
  -7  -8   0    0.68    0.14
   7   8   1    0.00    0.06
   7  -8   1   -0.01    0.04
  -7  -8  -1   -0.07    0.05
   7  -8   1   -0.04    0.04
   7   8   2    0.30    0.12
   7  -8   2    0.60    0.12
   7  -8   2    0.37    0.09
  -7  -8  -2    0.64    0.13
   7  -8   3    1.47    0.16
  -7  -8  -3    1.07    0.17
   7  -8   3    1.41    0.17
   7  -8   4    2.54    0.25
  -7  -8  -4    3.47    0.32
   7  -8   4    2.36    0.18
   7  -8   5    0.10    0.05
  -7  -8  -5    0.12    0.09
   7  -8   5    0.07    0.05
  -7  -8  -6    1.49    0.22
   7  -8   6    1.55    0.19
   7  -8   6    1.54    0.13
  -7  -8  -7    0.23    0.10
   7  -8   7    0.19    0.08
   7  -8   8   -0.02    0.06
  -7  -8  -8   -0.01    0.06
  -7  -8  -9    0.67    0.16
   7  -8   9    0.63    0.13
   7  -8  10    0.17    0.09
  -7  -8 -10    0.31    0.12
  -7   8 -11    0.43    0.13
   7  -8  11    0.54    0.14
  -7  -8 -11    0.46    0.15
  -7   8 -12   -0.04    0.07
   7  -8  12    0.03    0.06
  -7  -8 -12    0.09    0.10
   7   9 -12    1.24    0.20
   7  -9 -12    1.74    0.24
  -7  -9  12    0.97    0.16
   7  -9 -12    1.19    0.25
   7   9 -11    0.23    0.09
   7  -9 -11    0.23    0.10
  -7  -9  11    0.18    0.09
   7  -9 -11   -0.03    0.09
   7   9 -10    0.14    0.08
   7  -9 -10   -0.08    0.08
   7  -9 -10    0.29    0.12
  -7  -9  10    0.08    0.06
   7   9  -9    0.45    0.14
   7   9  -9    0.46    0.12
   7  -9  -9    0.60    0.17
   7  -9  -9    0.49    0.14
  -7  -9   9    0.64    0.13
   7   9  -8    2.10    0.24
   7   9  -8    2.23    0.27
   7  -9  -8    3.28    0.31
  -7  -9   8    2.75    0.27
   7  -9  -8    2.37    0.32
   7   9  -7    0.10    0.09
   7   9  -7    0.14    0.07
  -7  -9   7    0.14    0.08
   7  -9  -7    0.15    0.11
   7  -9  -7    0.12    0.09
   7   9  -6    2.51    0.24
   7   9  -6    3.01    0.32
   7  -9  -6    3.03    0.34
  -7  -9   6    2.72    0.28
   7  -9  -6    2.43    0.26
   7   9  -5    0.02    0.05
   7   9  -5    0.02    0.07
  -7  -9   5    0.03    0.07
   7  -9  -5    0.05    0.07
   7  -9  -5    0.02    0.07
   7   9  -4    0.06    0.05
   7   9  -4   -0.03    0.07
   7  -9  -4   -0.03    0.08
  -7  -9   4    0.04    0.07
   7  -9  -4   -0.10    0.06
   7   9  -3    2.20    0.20
   7   9  -3    1.87    0.26
   7  -9  -3    2.05    0.23
   7  -9  -3    1.47    0.22
  -7  -9   3    2.37    0.26
   7   9  -2    1.79    0.25
   7  -9  -2    1.48    0.20
   7  -9  -2    1.59    0.21
  -7  -9   2    1.97    0.24
   7   9  -1    0.16    0.09
   7  -9  -1    0.20    0.09
  -7  -9   1    0.11    0.09
   7  -9  -1    0.13    0.08
   7   9   0    5.37    0.42
  -7  -9   0    6.00    0.41
   7  -9   0    6.40    0.38
   7  -9   0    5.87    0.37
   7  -9   1    0.48    0.11
   7  -9   1    0.61    0.13
  -7  -9  -1    0.46    0.13
  -7  -9  -2    0.02    0.08
   7  -9   2    0.06    0.06
   7  -9   2    0.07    0.07
  -7  -9  -3    2.02    0.25
   7  -9   3    2.20    0.21
   7  -9   3    1.67    0.20
  -7  -9  -4    0.35    0.12
   7  -9   4    0.50    0.12
   7  -9   4    0.54    0.10
  -7  -9  -5    0.10    0.08
   7  -9   5    0.13    0.05
   7  -9   5    0.18    0.08
   7  -9   6    0.15    0.08
  -7  -9  -6    0.35    0.12
   7  -9   7    0.03    0.06
  -7  -9  -7   -0.07    0.07
  -7  -9  -8    0.59    0.17
   7  -9   8    0.34    0.10
  -7  -9  -9    0.01    0.08
   7  -9   9    0.25    0.10
  -7  -9 -10   -0.04    0.07
   7  -9  10    0.03    0.07
   7  -9  11    0.08    0.08
  -7  -9 -11   -0.19    0.07
   7 -10 -11   -0.05    0.11
   7  10 -10    0.30    0.11
   7 -10 -10    0.52    0.17
  -7 -10  10    0.33    0.10
   7 -10 -10    0.33    0.13
   7  10  -9   -0.02    0.06
   7 -10  -9   -0.02    0.08
   7 -10  -9   -0.03    0.08
  -7 -10   9    0.14    0.08
   7  10  -8    0.26    0.12
   7  10  -8    0.18    0.08
  -7 -10   8    0.14    0.09
   7 -10  -8    0.04    0.09
   7 -10  -8    0.30    0.12
   7  10  -7    0.69    0.13
   7  10  -7    0.80    0.17
   7 -10  -7    0.76    0.18
   7 -10  -7    1.00    0.18
  -7 -10   7    1.01    0.18
   7  10  -6    0.03    0.05
   7  10  -6   -0.01    0.07
   7 -10  -6    0.15    0.10
   7 -10  -6    0.01    0.07
  -7 -10   6    0.11    0.08
   7  10  -5    0.02    0.05
   7  10  -5    0.15    0.10
  -7 -10   5    0.11    0.09
   7 -10  -5    0.13    0.09
   7 -10  -5    0.01    0.08
   7  10  -4    0.09    0.09
   7  10  -4    0.08    0.06
  -7 -10   4    0.22    0.10
   7 -10  -4    0.21    0.10
   7 -10  -4    0.15    0.10
   7  10  -3    0.69    0.18
   7 -10  -3    0.78    0.17
   7 -10  -3    1.09    0.18
  -7 -10   3    0.92    0.17
   7 -10  -2    0.99    0.17
   7 -10  -2    0.84    0.17
  -7 -10   2    1.20    0.21
  -7 -10   1    1.49    0.23
   7 -10  -1    1.05    0.18
   7 -10  -1    1.22    0.19
   7 -10   0    0.86    0.16
   7 -10   0    0.58    0.13
  -7 -10   0    0.80    0.17
   7 -10   1    0.20    0.09
   7 -10   1    0.16    0.08
  -7 -10  -1    0.15    0.10
  -7 -10  -2    0.02    0.07
   7 -10   2    0.04    0.06
   7 -10   2   -0.02    0.05
  -7 -10  -3    0.51    0.14
   7 -10   3    0.81    0.14
   7 -10   3    0.97    0.16
   7 -10   4    0.21    0.07
  -7 -10  -4    0.15    0.10
   7 -10   4    0.06    0.06
   7 -10   5    0.04    0.06
  -7 -10  -5   -0.05    0.07
  -7 -10  -6    0.06    0.08
   7 -10   6    0.00    0.05
  -7 -10  -7    0.26    0.12
   7 -10   7    0.02    0.07
  -7 -10  -8    0.01    0.09
   7 -10   8    0.06    0.07
  -7 -10  -9    0.34    0.14
   7 -10   9    0.15    0.09
   7 -11  -9    0.04    0.10
   7  11  -8    0.47    0.13
   7 -11  -8    0.34    0.14
   7 -11  -8    0.30    0.12
  -7 -11   8    0.20    0.10
   7  11  -7    0.02    0.06
   7 -11  -7    0.17    0.10
  -7 -11   7    0.13    0.09
   7 -11  -7    0.05    0.09
   7  11  -6    0.01    0.06
   7 -11  -6    0.02    0.10
   7 -11  -6   -0.07    0.06
  -7 -11   6    0.06    0.08
  -7 -11   5    0.08    0.08
   7 -11  -5   -0.03    0.07
   7 -11  -5   -0.07    0.06
  -7 -11   4    0.17    0.09
   7 -11  -4    0.07    0.08
   7 -11  -4    0.09    0.09
   7 -11  -3    0.02    0.08
  -7 -11   3    0.30    0.12
   7 -11  -3    0.16    0.12
  -7 -11   2    0.69    0.17
   7 -11  -2    0.42    0.13
   7 -11  -2    1.07    0.19
   7 -11  -1    0.03    0.08
  -7 -11   1   -0.03    0.06
   7 -11  -1   -0.02    0.06
   7 -11   0    0.16    0.08
  -7 -11   0    0.07    0.09
   7 -11   0    0.13    0.08
   7 -11   1   -0.01    0.05
  -7 -11  -1   -0.03    0.07
   7 -11   1    0.04    0.06
   7 -11   2    0.04    0.06
  -7 -11  -2    0.00    0.08
   7 -11   2    0.05    0.07
  -7 -11  -3   -0.09    0.08
   7 -11   3    0.00    0.06
   7 -11   3    0.00    0.05
  -7 -11  -4    0.06    0.09
   7 -11   4    0.25    0.10
   7 -11   5   -0.04    0.06
  -7 -11  -5    0.12    0.10
   7 -11   6    0.10    0.08
  -7 -11  -6    0.21    0.12
  -7 -11  -7    0.03    0.09
   7 -11   7    0.08    0.08
   7 -12  -6   -0.03    0.09
   7 -12  -5    0.57    0.15
   7 -12  -5    0.42    0.15
  -7 -12   5    0.56    0.16
   7 -12  -4    0.10    0.09
   7 -12  -4    0.06    0.09
  -7 -12   4    0.16    0.11
  -7 -12   3    0.35    0.14
   7 -12  -3    0.26    0.11
   7 -12  -3    0.34    0.12
   7 -12  -2    0.11    0.09
  -7 -12   2    0.30    0.13
   7 -12  -2    0.10    0.10
   7 -12  -1   -0.06    0.06
  -7 -12   1    0.05    0.10
   7 -12  -1   -0.08    0.06
   7 -12   0    0.43    0.13
  -7 -12   0    0.14    0.11
   7 -12   0    0.21    0.10
  -7 -12  -1   -0.08    0.06
   7 -12   1    0.07    0.08
   7 -12   1    0.04    0.08
  -7 -12  -2    0.10    0.10
   7 -12   2    0.12    0.08
   7 -12   2    0.15    0.08
   7 -12   3   -0.01    0.06
  -7 -12  -3   -0.13    0.08
   7 -12   3   -0.04    0.05
   7 -12   4    0.32    0.11
  -7 -12  -4    0.09    0.10
   8   0 -17    0.13    0.09
   8   0 -17   -0.06    0.06
   8   0 -16   -0.03    0.06
   8   0 -16    0.09    0.07
   8   0 -15    0.02    0.05
   8   0 -15    0.01    0.06
   8   0 -14    0.13    0.08
   8   0 -14    0.25    0.08
   8   0 -13    0.06    0.05
   8   0 -13    0.06    0.06
   8   0 -12    8.88    0.47
   8   0 -12    8.79    0.48
   8   0 -11    0.01    0.05
   8   0 -10    0.03    0.02
   8   0 -10    0.04    0.04
   8   0  -9    0.03    0.04
   8   0  -8    4.37    0.26
   8   0  -7   -0.01    0.03
   8   0  -6    0.11    0.04
   8   0  -5   -0.02    0.02
   8   0  -4    2.61    0.16
  -8   0   3    0.00    0.01
   8   0  -3    0.01    0.02
   8   0  -3    0.00    0.01
  -8   0   2   11.06    0.47
   8   0  -2   11.58    0.51
   8   0  -2   10.91    0.47
   8   0  -1   -0.01    0.01
   8   0  -1    0.00    0.01
   8   0   0    0.76    0.08
   8   0   0    0.76    0.07
   8   0   1    0.02    0.02
   8   0   1   -0.01    0.02
   8   0   2    0.29    0.06
   8   0   2    0.36    0.06
   8   0   3    0.01    0.02
   8   0   3    0.01    0.03
   8   0   4    2.53    0.17
   8   0   4    2.36    0.16
   8   0   5    0.00    0.03
   8   0   5   -0.03    0.02
   8   0   6    0.09    0.04
  -8   0  -6    0.09    0.03
   8   0   6    0.08    0.04
   8   0   7    0.00    0.03
  -8   0  -7    0.01    0.03
   8   0   7    0.03    0.04
   8   0   8    1.80    0.18
   8   0   8    1.80    0.19
  -8   0  -8    1.85    0.13
  -8   0  -9    0.03    0.04
   8   0   9    0.01    0.04
   8   0   9    0.00    0.04
  -8   0 -10    1.04    0.12
   8   0  10    0.82    0.14
   8   0  11   -0.04    0.03
  -8   0 -11    0.01    0.04
   8   0  12    1.53    0.19
  -8   0 -12    1.99    0.19
   8   0  13    0.01    0.06
  -8   0 -13   -0.02    0.05
   8   0  14    0.15    0.07
  -8   0 -14    0.31    0.09
  -8   0 -15   -0.01    0.06
   8   0  15    0.07    0.07
   8   0  16   -0.11    0.04
  -8   0 -16   -0.01    0.07
   8   1 -17    0.01    0.08
   8  -1 -17   -0.01    0.07
   8  -1 -17    0.11    0.08
   8   1 -16    0.05    0.05
   8   1 -16    0.08    0.08
   8  -1 -16    0.02    0.05
   8  -1 -16    0.08    0.08
   8   1 -15    0.27    0.08
   8   1 -15    0.13    0.08
   8  -1 -15    0.22    0.10
   8  -1 -15    0.26    0.09
   8   1 -14    0.22    0.09
   8   1 -14    0.09    0.05
   8  -1 -14    0.14    0.06
   8   1 -13    0.04    0.06
   8   1 -13    0.21    0.07
   8  -1 -13    0.14    0.07
   8   1 -12    0.06    0.07
   8   1 -12    0.11    0.06
   8  -1 -12   -0.04    0.05
   8   1 -11    0.07    0.05
   8   1 -11    0.09    0.06
  -8  -1  11    0.11    0.03
   8  -1 -11    0.09    0.06
   8  -1 -11    0.10    0.04
   8   1 -10    0.56    0.11
   8   1 -10    0.81    0.10
   8   1 -10    0.75    0.07
   8  -1 -10    0.48    0.10
   8  -1 -10    0.73    0.06
   8  -1 -10    0.78    0.06
  -8  -1  10    0.67    0.06
   8   1  -9    0.54    0.04
   8   1  -9    0.24    0.06
   8   1  -9    0.40    0.09
   8  -1  -9    0.52    0.10
  -8  -1   9    0.52    0.04
   8   1  -8    0.70    0.09
   8  -1  -8    0.55    0.10
   8   1  -7   -0.05    0.03
   8  -1  -7    0.02    0.04
   8   1  -6   -0.02    0.02
   8  -1  -6    0.00    0.03
   8   1  -5    0.65    0.08
   8  -1  -5    0.50    0.08
   8   1  -4    1.91    0.13
  -8  -1   4    1.93    0.10
   8  -1  -4    1.99    0.14
   8  -1  -4    1.95    0.09
   8   1  -3    1.37    0.10
  -8   1   3    1.37    0.08
  -8  -1   3    1.42    0.08
   8  -1  -3    1.04    0.11
  -8  -1   3    1.35    0.08
   8  -1  -3    1.34    0.07
   8   1  -2    7.23    0.36
   8   1  -2    7.37    0.34
   8  -1  -2    7.43    0.33
   8  -1  -2    7.60    0.36
   8   1  -1    3.56    0.20
   8   1  -1    3.63    0.19
   8  -1  -1    4.02    0.20
   8  -1  -1    3.62    0.18
   8   1   0    3.11    0.18
   8   1   0    3.25    0.18
   8  -1   0    3.44    0.17
   8  -1   0    3.19    0.18
   8   1   1    0.06    0.03
   8   1   1    0.07    0.03
   8  -1   1    0.09    0.03
   8  -1   1    0.10    0.03
   8   1   2   28.46    1.21
   8   1   2   26.18    1.09
   8   1   2   28.25    1.18
   8  -1   2   27.67    1.18
   8  -1   2   28.98    1.19
   8   1   3    0.29    0.06
   8   1   3    0.36    0.06
   8  -1   3    0.28    0.05
   8  -1   3    0.33    0.06
   8   1   4    4.63    0.28
   8   1   4    5.03    0.27
   8   1   4    4.83    0.21
   8  -1   4    5.05    0.27
   8  -1   4    4.87    0.25
   8   1   5    1.11    0.12
   8   1   5    0.87    0.12
   8  -1   5    1.13    0.11
   8  -1   5    0.77    0.10
   8   1   6    0.03    0.04
   8   1   6    0.13    0.05
  -8   1  -6    0.07    0.04
   8  -1   6    0.01    0.04
  -8  -1  -6    0.08    0.03
   8  -1   6    0.03    0.03
   8   1   7    0.32    0.09
  -8   1  -7    0.55    0.08
   8   1   7    0.42    0.08
  -8  -1  -7    0.42    0.06
   8  -1   7    0.43    0.08
   8  -1   7    0.31    0.08
   8   1   8   -0.02    0.04
  -8   1  -8   -0.02    0.03
   8   1   8    0.02    0.03
   8  -1   8    0.01    0.04
  -8  -1  -8   -0.02    0.03
   8  -1   8   -0.02    0.04
   8   1   9    0.92    0.13
  -8   1  -9    1.08    0.12
   8   1   9    0.72    0.13
   8  -1   9    1.16    0.14
  -8  -1  -9    1.04    0.11
   8  -1   9    0.76    0.12
   8   1  10    0.41    0.10
  -8   1 -10    0.43    0.09
   8  -1  10    0.38    0.10
  -8  -1 -10    0.39    0.08
  -8   1 -11    0.38    0.08
   8   1  11    0.26    0.09
   8  -1  11    0.16    0.07
  -8  -1 -11    0.34    0.08
  -8   1 -12    0.72    0.12
   8   1  12    0.54    0.12
  -8  -1 -12    0.80    0.12
   8  -1  12    0.59    0.12
  -8   1 -13    0.12    0.06
   8   1  13    0.01    0.06
   8  -1  13    0.12    0.08
  -8  -1 -13    0.11    0.07
  -8   1 -14    0.08    0.07
   8   1  14    0.01    0.06
   8  -1  14    0.05    0.06
  -8  -1 -14    0.00    0.06
   8   1  15    0.08    0.08
  -8   1 -15    0.09    0.08
   8  -1  15   -0.02    0.06
  -8  -1 -15    0.04    0.07
  -8   1 -16    0.04    0.07
   8   1  16    0.03    0.08
   8  -1  16   -0.04    0.05
   8   2 -17    0.03    0.08
   8  -2 -17   -0.01    0.07
   8  -2 -17    0.04    0.07
   8   2 -16   -0.14    0.05
   8  -2 -16   -0.05    0.06
   8  -2 -16    0.06    0.07
   8   2 -15   -0.04    0.06
   8   2 -15    0.02    0.05
   8  -2 -15   -0.03    0.05
   8   2 -14    0.04    0.07
   8   2 -14    0.09    0.05
   8  -2 -14    0.19    0.09
   8   2 -13    0.02    0.07
   8   2 -13    0.09    0.05
   8  -2 -13    0.04    0.07
   8   2 -12    0.10    0.07
   8  -2 -12    0.26    0.09
   8   2 -11    0.39    0.10
   8   2 -11    0.22    0.06
  -8  -2  11    0.38    0.05
   8  -2 -11    0.31    0.06
   8  -2 -11    0.41    0.11
   8   2 -10    0.59    0.12
   8   2 -10    0.65    0.09
   8  -2 -10    0.93    0.14
   8  -2 -10    0.67    0.07
  -8  -2  10    0.58    0.06
   8   2  -9   -0.02    0.03
   8   2  -9    0.02    0.03
   8  -2  -9    0.02    0.03
   8  -2  -9    0.01    0.02
  -8  -2   9    0.02    0.02
   8  -2  -9    0.11    0.06
   8   2  -8   -0.03    0.04
   8   2  -8   -0.01    0.02
   8   2  -8   -0.02    0.03
   8  -2  -8   -0.01    0.02
   8  -2  -8    0.06    0.05
  -8  -2   8   -0.01    0.01
   8  -2  -8    0.03    0.02
   8   2  -7    0.42    0.09
   8   2  -7    0.42    0.08
   8   2  -7    0.44    0.05
  -8  -2   7    0.54    0.05
   8  -2  -7    0.50    0.05
   8  -2  -7    0.48    0.09
   8  -2  -7    0.41    0.04
   8   2  -6    0.87    0.10
   8   2  -6    0.86    0.11
   8  -2  -6    0.75    0.05
   8  -2  -6    0.73    0.05
  -8  -2   6    0.72    0.05
   8  -2  -6    0.80    0.12
  -8  -2   6    0.72    0.06
   8   2  -5    3.45    0.20
  -8   2   5    3.23    0.16
   8   2  -5    3.24    0.20
  -8  -2   5    3.58    0.17
  -8  -2   5    3.44    0.17
   8  -2  -5    3.42    0.16
   8  -2  -5    2.88    0.21
   8   2  -4    1.34    0.12
   8   2  -4    1.15    0.11
  -8   2   4    1.26    0.09
  -8  -2   4    1.16    0.09
   8  -2  -4    1.25    0.13
   8  -2  -4    1.25    0.08
   8   2  -3    1.28    0.12
   8   2  -3    1.01    0.10
   8  -2  -3    0.83    0.11
  -8  -2   3    0.97    0.09
   8  -2  -3    1.14    0.07
   8   2  -2   -0.02    0.02
   8   2  -2    0.02    0.03
   8  -2  -2    0.01    0.02
  -8  -2   2    0.00    0.02
   8  -2  -2    0.00    0.02
   8   2  -1    0.50    0.06
   8   2  -1    0.37    0.07
   8   2  -1    0.33    0.06
   8  -2  -1    0.39    0.06
   8  -2  -1    0.36    0.05
   8   2   0   26.98    1.22
   8   2   0   27.99    1.11
   8   2   0   27.65    1.19
   8  -2   0   28.82    1.20
   8  -2   0   28.56    1.17
   8   2   1    0.67    0.04
   8   2   1    0.60    0.09
   8   2   1    0.54    0.08
   8  -2   1    0.78    0.08
   8  -2   1    0.69    0.08
   8   2   2    4.77    0.26
   8   2   2    4.64    0.28
   8  -2   2    4.76    0.24
   8  -2   2    4.76    0.25
   8   2   3    0.07    0.05
   8   2   3    0.17    0.05
   8  -2   3    0.16    0.04
   8  -2   3    0.11    0.03
   8   2   4   15.67    0.70
   8   2   4   13.98    0.72
   8  -2   4   15.49    0.68
   8  -2   4   15.44    0.67
   8   2   5    0.14    0.05
   8   2   5    0.07    0.05
   8  -2   5    0.07    0.03
   8  -2   5    0.08    0.04
  -8   2  -6    6.24    0.30
   8   2   6    5.53    0.36
   8   2   6    5.93    0.33
  -8  -2  -6    5.81    0.25
   8  -2   6    5.86    0.32
   8  -2   6    6.14    0.30
   8   2   7    0.76    0.12
   8   2   7    0.99    0.16
  -8   2  -7    1.09    0.12
  -8  -2  -7    1.00    0.08
   8  -2   7    0.95    0.10
   8  -2   7    0.89    0.12
   8   2   8    0.02    0.05
  -8   2  -8    0.02    0.04
   8   2   8   -0.04    0.04
  -8  -2  -8    0.03    0.03
   8  -2   8    0.00    0.03
   8  -2   8    0.05    0.04
   8   2   9    0.68    0.12
  -8   2  -9    0.41    0.08
   8  -2   9    0.35    0.08
  -8  -2  -9    0.53    0.07
   8  -2   9    0.33    0.07
   8   2  10    0.48    0.11
  -8   2 -10    0.31    0.08
   8  -2  10    0.49    0.10
  -8  -2 -10    0.51    0.08
  -8   2 -11    0.30    0.09
   8   2  11    0.27    0.09
   8  -2  11    0.32    0.09
  -8  -2 -11    0.34    0.08
   8   2  12    3.81    0.29
  -8   2 -12    4.09    0.27
  -8  -2 -12    4.04    0.25
   8  -2  12    4.23    0.29
   8   2  13    2.86    0.29
  -8   2 -13    2.84    0.26
  -8  -2 -13    3.27    0.22
   8  -2  13    3.39    0.30
   8   2  14    0.39    0.12
  -8   2 -14    0.51    0.12
   8  -2  14    0.67    0.14
  -8   2 -15    0.30    0.10
   8   2  15    0.25    0.10
   8  -2  15    0.48    0.13
  -8   2 -16    0.13    0.09
   8   2  16    0.12    0.09
   8  -2  16    0.46    0.13
   8  -3 -17   -0.09    0.07
   8   3 -16   -0.07    0.07
   8  -3 -16   -0.03    0.06
   8   3 -15    0.12    0.09
   8   3 -15    0.01    0.06
   8  -3 -15    0.05    0.07
   8   3 -14    0.22    0.07
   8   3 -14    0.13    0.08
   8  -3 -14    0.36    0.11
   8   3 -13    0.02    0.06
   8   3 -13   -0.02    0.04
   8  -3 -13    0.06    0.07
   8   3 -12   -0.01    0.05
   8   3 -12   -0.02    0.04
   8  -3 -12    0.03    0.06
   8  -3 -12    0.02    0.05
  -8  -3  12    0.01    0.03
   8   3 -11    0.93    0.12
   8   3 -11    0.52    0.12
   8  -3 -11    0.79    0.10
  -8  -3  11    0.73    0.08
   8  -3 -11    0.80    0.15
   8   3 -10    0.09    0.07
   8   3 -10    0.18    0.06
   8  -3 -10    0.05    0.06
   8  -3 -10    0.16    0.05
  -8  -3  10    0.20    0.04
   8   3  -9    0.92    0.11
   8   3  -9    0.99    0.14
   8  -3  -9    0.81    0.09
   8  -3  -9    1.15    0.16
  -8  -3   9    0.87    0.08
   8   3  -8    0.01    0.04
   8   3  -8    0.08    0.04
  -8  -3   8    0.03    0.02
   8  -3  -8    0.15    0.07
   8  -3  -8    0.06    0.04
   8   3  -7    0.05    0.04
   8   3  -7    0.00    0.03
   8  -3  -7   -0.01    0.03
  -8  -3   7    0.03    0.02
   8  -3  -7    0.03    0.05
   8   3  -6    7.79    0.38
   8   3  -6    7.47    0.38
  -8  -3   6    7.51    0.35
   8  -3  -6    7.93    0.43
   8  -3  -6    7.25    0.35
   8   3  -5    5.97    0.31
   8   3  -5    5.57    0.31
   8  -3  -5    6.48    0.35
   8  -3  -5    6.36    0.29
  -8  -3   5    5.52    0.29
   8   3  -4    1.00    0.11
   8   3  -4    1.06    0.11
  -8  -3   4    1.10    0.11
   8  -3  -4    1.11    0.13
   8  -3  -4    1.10    0.10
   8   3  -3    0.39    0.06
   8   3  -3    0.48    0.08
   8  -3  -3    0.54    0.09
  -8  -3   3    0.31    0.06
   8  -3  -3    0.40    0.06
   8   3  -2    8.70    0.39
   8   3  -2    9.28    0.44
  -8  -3   2    8.86    0.42
   8  -3  -2    8.16    0.44
   8  -3  -2    9.20    0.41
   8   3  -1   17.92    0.74
   8   3  -1   17.96    0.83
  -8  -3   1   17.79    0.79
   8  -3  -1   18.63    0.78
   8  -3  -1   17.93    0.81
   8   3   0   30.12    1.28
   8   3   0   28.70    1.18
   8   3   0   29.18    1.31
   8  -3   0   29.87    1.28
  -8  -3   0   30.38    1.27
   8  -3   0   30.51    1.26
   8   3   1    1.79    0.18
   8   3   1    2.01    0.17
   8   3   1    1.73    0.09
   8  -3   1    1.82    0.12
   8  -3   1    1.81    0.13
   8   3   2    9.04    0.51
   8   3   2    9.84    0.49
   8  -3   2   10.60    0.47
   8  -3   2   10.93    0.48
   8   3   3    0.52    0.09
   8   3   3    0.52    0.10
   8  -3   3    0.67    0.07
   8  -3   3    0.51    0.08
   8   3   4    2.76    0.20
   8   3   4    2.85    0.26
   8  -3   4    3.07    0.19
   8  -3   4    2.86    0.16
   8   3   5    1.62    0.20
   8   3   5    1.19    0.15
   8  -3   5    1.15    0.13
   8  -3   5    1.32    0.09
   8   3   6    0.12    0.06
   8   3   6    0.10    0.06
   8  -3   6    0.16    0.04
   8  -3   6    0.06    0.04
  -8   3  -7    0.18    0.06
   8   3   7    0.21    0.07
   8   3   7    0.27    0.09
  -8  -3  -7    0.30    0.04
   8  -3   7    0.27    0.05
   8  -3   7    0.34    0.08
   8   3   8   -0.06    0.05
  -8   3  -8    0.02    0.04
   8   3   8   -0.01    0.04
  -8  -3  -8    0.03    0.03
   8  -3   8    0.03    0.03
   8  -3   8   -0.03    0.03
   8   3   9   -0.01    0.05
  -8   3  -9   -0.06    0.04
  -8  -3  -9    0.04    0.03
   8  -3   9    0.00    0.04
  -8   3 -10    0.06    0.06
   8   3  10   -0.06    0.05
  -8  -3 -10    0.03    0.04
   8  -3  10    0.01    0.05
   8   3  11    1.44    0.20
  -8   3 -11    2.66    0.23
   8  -3  11    1.64    0.20
  -8  -3 -11    2.21    0.15
   8   3  12    0.90    0.17
  -8   3 -12    0.52    0.11
   8  -3  12    0.49    0.12
  -8  -3 -12    0.82    0.11
  -8   3 -13   -0.06    0.06
   8   3  13    0.06    0.07
   8  -3  13    0.03    0.06
  -8   3 -14    0.01    0.07
   8   3  14    0.01    0.07
   8  -3  14    0.00    0.06
   8   3  15    0.02    0.08
  -8   3 -15   -0.06    0.07
   8  -3  15   -0.06    0.05
   8   4 -16   -0.02    0.08
   8  -4 -16   -0.06    0.05
   8   4 -15    0.18    0.10
   8  -4 -15    0.19    0.10
   8   4 -14    0.03    0.07
   8   4 -14   -0.02    0.05
   8  -4 -14   -0.09    0.06
   8   4 -13   -0.01    0.06
   8   4 -13   -0.07    0.04
   8  -4 -13   -0.05    0.06
   8   4 -12    0.13    0.08
   8   4 -12    0.04    0.05
  -8  -4  12    0.01    0.03
   8  -4 -12    0.08    0.06
   8  -4 -12    0.06    0.08
   8   4 -11    0.24    0.09
   8   4 -11    0.43    0.09
   8  -4 -11    0.22    0.09
  -8  -4  11    0.50    0.07
   8  -4 -11    0.55    0.09
   8   4 -10    2.09    0.18
   8   4 -10    1.97    0.22
   8  -4 -10    2.41    0.26
   8  -4 -10    2.17    0.18
  -8  -4  10    1.89    0.13
   8   4  -9    0.64    0.10
   8   4  -9    0.40    0.09
   8  -4  -9    0.60    0.09
   8  -4  -9    0.76    0.14
  -8  -4   9    0.46    0.07
   8   4  -8    0.13    0.06
   8   4  -8    0.18    0.06
   8  -4  -8    0.18    0.08
  -8  -4   8    0.19    0.05
   8  -4  -8    0.14    0.05
   8   4  -7    3.36    0.21
   8   4  -7    3.14    0.21
  -8  -4   7    3.29    0.19
   8  -4  -7    2.81    0.28
   8  -4  -7    3.16    0.19
   8   4  -6    0.01    0.04
   8   4  -6   -0.01    0.03
  -8  -4   6    0.02    0.03
   8  -4  -6    0.00    0.05
   8  -4  -6    0.07    0.04
   8   4  -5    1.23    0.14
   8   4  -5    1.66    0.16
   8  -4  -5    1.31    0.12
   8  -4  -5    1.56    0.18
  -8  -4   5    1.57    0.14
   8   4  -4    5.48    0.31
   8   4  -4    5.25    0.29
   8  -4  -4    6.29    0.35
   8  -4  -4    5.66    0.29
  -8  -4   4    5.37    0.30
   8   4  -3    9.60    0.50
   8   4  -3   10.19    0.45
  -8  -4   3    9.88    0.48
   8  -4  -3   10.37    0.52
   8  -4  -3   10.15    0.47
   8   4  -2    2.48    0.18
   8   4  -2    1.93    0.13
   8  -4  -2    2.37    0.15
  -8  -4   2    2.43    0.17
   8  -4  -2    2.38    0.18
   8   4  -1    0.13    0.06
   8   4  -1    0.16    0.04
   8  -4  -1    0.07    0.04
  -8  -4   1    0.13    0.05
   8  -4  -1    0.04    0.04
   8   4   0    0.12    0.06
   8   4   0    0.19    0.03
  -8  -4   0    0.14    0.05
   8  -4   0    0.20    0.05
   8  -4   0    0.27    0.06
   8   4   1    0.09    0.05
   8   4   1    0.06    0.02
   8  -4   1    0.02    0.03
  -8  -4  -1    0.09    0.05
   8  -4   1    0.07    0.03
   8   4   2    2.45    0.24
   8   4   2    2.03    0.20
   8  -4   2    2.80    0.16
   8  -4   2    2.43    0.17
   8   4   3    0.22    0.08
   8   4   3    0.31    0.08
   8  -4   3    0.18    0.05
   8  -4   3    0.33    0.05
   8   4   4    1.45    0.17
   8   4   4    1.05    0.17
   8  -4   4    1.62    0.16
   8  -4   4    1.18    0.09
   8   4   5    1.00    0.16
   8   4   5    0.51    0.11
   8  -4   5    0.57    0.10
   8  -4   5    0.80    0.07
   8   4   6    0.03    0.05
   8   4   6    0.18    0.07
   8  -4   6    0.15    0.04
   8  -4   6    0.08    0.05
   8   4   7    3.00    0.32
  -8   4  -7    3.52    0.22
   8   4   7    3.58    0.26
  -8  -4  -7    3.48    0.16
   8  -4   7    3.38    0.23
   8  -4   7    3.27    0.18
  -8   4  -8    0.93    0.13
   8   4   8    1.18    0.17
  -8  -4  -8    1.12    0.09
   8  -4   8    1.07    0.14
   8  -4   8    0.96    0.09
   8   4   9    0.23    0.09
  -8   4  -9    0.28    0.08
  -8  -4  -9    0.27    0.05
   8  -4   9    0.22    0.07
   8   4  10    0.32    0.10
  -8   4 -10    0.21    0.08
  -8  -4 -10    0.43    0.07
   8  -4  10    0.29    0.08
   8   4  11   -0.10    0.04
  -8   4 -11    0.02    0.05
   8  -4  11    0.02    0.05
  -8  -4 -11    0.02    0.05
   8   4  12    0.49    0.13
  -8   4 -12    0.74    0.13
   8  -4  12    0.20    0.08
  -8   4 -13    0.09    0.07
   8   4  13    0.37    0.12
   8  -4  13    0.18    0.09
   8   4  14    0.13    0.10
  -8   4 -14    0.10    0.08
   8  -4  14    0.05    0.08
   8   4  15    0.07    0.09
  -8   4 -15    0.18    0.10
   8  -4  15    0.02    0.06
   8  -5 -16    0.01    0.08
   8   5 -15    0.52    0.14
   8  -5 -15    0.38    0.13
   8   5 -14    0.08    0.08
   8  -5 -14   -0.04    0.07
   8   5 -13    0.19    0.07
   8   5 -13    0.09    0.08
   8  -5 -13    0.03    0.08
   8   5 -12    0.04    0.06
   8   5 -12    0.08    0.06
   8  -5 -12   -0.07    0.06
   8  -5 -12    0.06    0.07
  -8  -5  12    0.00    0.04
   8   5 -11    0.99    0.13
   8   5 -11    0.95    0.16
   8  -5 -11    1.04    0.19
   8  -5 -11    0.75    0.12
  -8  -5  11    1.05    0.12
   8   5 -10    0.01    0.06
   8   5 -10    0.01    0.04
  -8  -5  10    0.01    0.03
   8  -5 -10   -0.06    0.05
   8  -5 -10   -0.05    0.05
   8   5  -9    0.40    0.10
   8   5  -9    0.37    0.09
  -8  -5   9    0.42    0.08
   8  -5  -9    0.25    0.10
   8  -5  -9    0.42    0.09
   8   5  -8    3.22    0.27
   8   5  -8    2.83    0.21
   8  -5  -8    2.61    0.28
   8  -5  -8    3.10    0.20
  -8  -5   8    2.92    0.19
   8   5  -7    0.37    0.09
   8   5  -7    0.46    0.09
  -8  -5   7    0.37    0.08
   8  -5  -7    0.17    0.09
   8  -5  -7    0.22    0.07
   8   5  -6    1.06    0.14
   8   5  -6    1.31    0.15
  -8  -5   6    1.42    0.14
   8  -5  -6    1.13    0.13
   8  -5  -6    1.39    0.18
   8   5  -5    0.55    0.10
   8   5  -5    0.54    0.09
  -8  -5   5    0.75    0.11
   8  -5  -5    0.57    0.09
   8  -5  -5    0.40    0.10
   8   5  -4    0.12    0.05
   8   5  -4    0.12    0.06
   8  -5  -4    0.08    0.05
  -8  -5   4    0.16    0.06
   8  -5  -4    0.16    0.07
   8   5  -3    0.00    0.02
   8   5  -3    0.04    0.05
   8  -5  -3    0.00    0.03
   8  -5  -3    0.05    0.05
  -8  -5   3    0.07    0.04
   8   5  -2    0.31    0.08
   8   5  -2    0.38    0.06
   8  -5  -2    0.49    0.08
  -8  -5   2    0.34    0.08
   8  -5  -2    0.45    0.09
   8   5  -1    2.64    0.15
   8   5  -1    2.88    0.26
  -8  -5   1    2.45    0.19
   8  -5  -1    2.68    0.18
   8  -5  -1    2.98    0.20
   8   5   0    0.10    0.06
   8   5   0    0.06    0.03
   8  -5   0    0.08    0.04
  -8  -5   0    0.19    0.06
   8  -5   0    0.08    0.04
   8   5   1    0.11    0.06
  -8  -5  -1    0.08    0.05
   8  -5   1    0.01    0.04
   8  -5   1    0.04    0.03
   8   5   2    0.05    0.05
  -8  -5  -2   -0.02    0.03
   8  -5   2    0.02    0.03
   8  -5   2   -0.02    0.03
   8   5   3    0.67    0.14
  -8  -5  -3    0.63    0.11
   8  -5   3    0.68    0.08
   8  -5   3    0.69    0.10
  -8  -5  -3    0.80    0.06
   8   5   4    0.04    0.05
   8   5   4    0.05    0.05
   8  -5   4    0.00    0.04
  -8  -5  -4    0.09    0.05
  -8  -5  -4    0.11    0.02
   8  -5   4    0.11    0.03
   8   5   5    0.16    0.09
   8   5   5    0.31    0.09
  -8  -5  -5    0.25    0.03
   8  -5   5    0.16    0.04
   8  -5   5    0.10    0.05
   8   5   6    0.05    0.05
   8   5   6    0.03    0.06
  -8  -5  -6    0.03    0.02
   8  -5   6    0.03    0.04
   8  -5   6    0.01    0.02
   8   5   7    0.24    0.10
   8   5   7    0.29    0.09
  -8  -5  -7    0.45    0.05
   8  -5   7    0.47    0.05
   8  -5   7    0.25    0.08
   8   5   8    0.10    0.08
  -8   5  -8    0.14    0.06
  -8  -5  -8    0.20    0.04
   8  -5   8    0.20    0.08
   8   5   9    0.01    0.05
  -8   5  -9    0.17    0.07
  -8  -5  -9    0.08    0.04
   8  -5   9   -0.04    0.04
   8   5  10    0.05    0.07
  -8   5 -10    0.10    0.06
   8  -5  10    0.01    0.06
   8   5  11    0.95    0.17
  -8   5 -11    0.82    0.14
   8  -5  11    0.64    0.13
  -8   5 -12    0.82    0.15
   8   5  12    0.33    0.12
   8  -5  12    0.49    0.11
  -8   5 -13    0.06    0.07
   8   5  13    0.07    0.08
   8  -5  13    0.04    0.07
  -8   5 -14   -0.02    0.07
   8   5  14   -0.01    0.09
   8  -5  14   -0.02    0.06
   8   6 -15   -0.14    0.05
   8  -6 -15    0.12    0.10
   8   6 -14    0.06    0.08
   8  -6 -14   -0.02    0.07
   8   6 -13    0.03    0.07
   8  -6 -13    0.05    0.09
   8   6 -12    1.16    0.19
   8   6 -12    1.66    0.19
   8  -6 -12    1.50    0.24
   8  -6 -12    1.42    0.18
  -8  -6  12    1.34    0.15
   8   6 -11    0.19    0.08
   8   6 -11    0.09    0.07
  -8  -6  11    0.10    0.05
   8  -6 -11   -0.02    0.06
   8  -6 -11    0.07    0.07
   8   6 -10    0.05    0.06
   8   6 -10    0.07    0.07
   8  -6 -10   -0.01    0.06
  -8  -6  10    0.10    0.05
   8  -6 -10    0.21    0.08
   8   6  -9    0.63    0.12
   8   6  -9    0.64    0.12
   8  -6  -9    0.78    0.12
  -8  -6   9    0.52    0.09
   8   6  -8    0.18    0.08
   8   6  -8    0.06    0.06
   8  -6  -8    0.08    0.07
   8  -6  -8    0.08    0.08
  -8  -6   8    0.15    0.06
   8   6  -7    0.15    0.07
   8   6  -7    0.05    0.05
  -8  -6   7    0.07    0.05
   8  -6  -7    0.06    0.05
   8  -6  -7    0.13    0.08
   8   6  -6   -0.02    0.05
   8   6  -6   -0.04    0.03
   8  -6  -6   -0.06    0.04
   8  -6  -6    0.03    0.06
  -8  -6   6    0.00    0.04
   8   6  -5    0.01    0.05
   8   6  -5   -0.02    0.03
  -8  -6   5   -0.02    0.04
   8  -6  -5   -0.02    0.04
   8  -6  -5   -0.01    0.05
   8   6  -4    0.29    0.08
   8   6  -4    0.26    0.07
   8  -6  -4    0.31    0.08
   8  -6  -4    0.28    0.09
  -8  -6   4    0.34    0.09
   8   6  -3    0.82    0.10
   8   6  -3    0.73    0.13
   8  -6  -3    0.87    0.12
  -8  -6   3    1.03    0.14
   8  -6  -3    0.99    0.15
   8   6  -2    1.12    0.12
   8   6  -2    1.35    0.19
  -8  -6   2    1.35    0.17
   8  -6  -2    1.30    0.15
   8  -6  -2    1.13    0.15
   8   6  -1    0.58    0.12
   8   6  -1    0.50    0.07
  -8  -6   1    0.47    0.10
   8  -6  -1    0.59    0.10
   8  -6  -1    0.46    0.09
   8   6   0    0.05    0.07
   8  -6   0    0.11    0.05
   8  -6   0    0.08    0.05
  -8  -6   0    0.16    0.06
   8   6   1   -0.02    0.04
  -8  -6  -1   -0.01    0.04
   8  -6   1    0.01    0.03
   8  -6   1    0.00    0.03
   8   6   2    0.51    0.13
   8  -6   2    0.44    0.09
  -8  -6  -2    0.54    0.11
   8  -6   2    0.67    0.10
   8   6   3    1.38    0.21
   8  -6   3    1.44    0.13
  -8  -6  -3    1.48    0.18
   8  -6   3    1.09    0.14
   8   6   4    2.37    0.28
   8  -6   4    2.35    0.22
  -8  -6  -4    2.41    0.23
   8  -6   4    1.99    0.14
   8   6   5    1.71    0.25
   8  -6   5    1.83    0.12
   8  -6   5    1.69    0.18
  -8  -6  -5    1.76    0.21
   8   6   6    1.51    0.24
  -8  -6  -6    1.70    0.21
   8  -6   6    2.19    0.20
   8  -6   6    1.82    0.11
   8   6   7   -0.05    0.04
   8  -6   7    0.03    0.05
   8  -6   7   -0.02    0.02
  -8  -6  -7    0.08    0.07
   8   6   8    1.39    0.21
   8  -6   8    1.03    0.15
   8   6   9    0.48    0.13
  -8   6  -9    0.39    0.10
   8  -6   9    0.31    0.10
  -8   6 -10    0.14    0.07
   8   6  10    0.08    0.08
   8  -6  10    0.03    0.05
   8   6  11   -0.02    0.07
  -8   6 -11    0.02    0.06
   8  -6  11    0.00    0.06
   8   6  12    0.08    0.10
  -8   6 -12   -0.03    0.06
   8  -6  12    0.05    0.06
  -8   6 -13    0.08    0.08
   8   6  13   -0.03    0.08
   8  -6  13   -0.04    0.06
  -8   6 -14   -0.07    0.07
   8   6  14   -0.07    0.09
   8  -6  14   -0.07    0.07
   8   7 -14    0.00    0.08
   8  -7 -14    0.07    0.10
   8   7 -13    0.02    0.07
   8  -7 -13    0.04    0.08
   8   7 -12    0.07    0.07
  -8  -7  12   -0.03    0.04
   8  -7 -12   -0.03    0.07
   8  -7 -12   -0.10    0.07
   8   7 -11    0.23    0.10
   8   7 -11    0.22    0.10
  -8  -7  11    0.25    0.08
   8  -7 -11    0.23    0.12
   8  -7 -11    0.36    0.11
   8   7 -10    0.02    0.06
   8   7 -10    0.02    0.07
  -8  -7  10    0.06    0.05
   8  -7 -10   -0.01    0.07
   8  -7 -10   -0.05    0.07
   8   7  -9    0.03    0.05
   8   7  -9   -0.01    0.06
  -8  -7   9   -0.02    0.04
   8  -7  -9   -0.05    0.06
   8  -7  -9   -0.07    0.05
   8   7  -8    0.59    0.13
   8   7  -8    0.66    0.13
   8  -7  -8    0.67    0.15
   8  -7  -8    0.69    0.13
  -8  -7   8    0.49    0.10
   8   7  -7    0.11    0.06
   8   7  -7    0.06    0.07
  -8  -7   7    0.05    0.05
   8  -7  -7    0.07    0.06
   8  -7  -7    0.24    0.10
   8   7  -6    0.01    0.04
   8   7  -6    0.02    0.07
   8  -7  -6    0.01    0.06
  -8  -7   6    0.02    0.04
   8  -7  -6    0.01    0.06
   8   7  -5    0.41    0.09
   8   7  -5    0.23    0.09
  -8  -7   5    0.44    0.10
   8  -7  -5    0.26    0.10
   8  -7  -5    0.25    0.08
   8   7  -4    0.36    0.08
   8   7  -4    0.58    0.13
   8  -7  -4    0.54    0.12
   8  -7  -4    0.62    0.11
  -8  -7   4    0.72    0.13
   8   7  -3    0.31    0.10
   8   7  -3    0.40    0.08
  -8  -7   3    0.48    0.11
   8  -7  -3    0.49    0.10
   8  -7  -3    0.47    0.11
   8   7  -2    0.04    0.03
   8   7  -2   -0.03    0.05
   8  -7  -2    0.08    0.06
   8  -7  -2   -0.03    0.05
  -8  -7   2    0.01    0.06
   8   7  -1    1.17    0.19
   8   7  -1    1.43    0.13
  -8  -7   1    1.80    0.21
   8  -7  -1    1.43    0.17
   8  -7  -1    1.14    0.16
   8   7   0    2.53    0.29
  -8  -7   0    2.82    0.27
   8  -7   0    2.12    0.21
   8  -7   0    2.69    0.20
   8   7   1   -0.01    0.05
   8  -7   1    0.06    0.05
  -8  -7  -1    0.06    0.06
   8  -7   1    0.10    0.05
   8   7   2    0.10    0.08
  -8  -7  -2    0.14    0.08
   8  -7   2    0.16    0.06
   8  -7   2    0.14    0.07
   8   7   3    0.05    0.07
  -8  -7  -3    0.01    0.05
   8  -7   3    0.08    0.05
   8  -7   3   -0.02    0.04
   8   7   4    2.11    0.29
  -8  -7  -4    2.47    0.26
   8  -7   4    2.35    0.17
   8  -7   4    2.91    0.25
   8   7   5    0.41    0.14
  -8  -7  -5    0.42    0.11
   8  -7   5    0.40    0.07
   8  -7   5    0.22    0.07
   8  -7   6    6.84    0.41
  -8  -7  -6    7.41    0.46
   8  -7   6    7.51    0.35
   8  -7   7    2.94    0.27
  -8  -7  -7    4.07    0.36
   8  -7   8    0.06    0.07
  -8  -7  -8    0.16    0.10
   8  -7   9    0.10    0.08
  -8  -7  -9   -0.06    0.06
  -8  -7 -10    0.15    0.09
   8  -7  10    0.13    0.08
  -8   7 -11    0.72    0.14
  -8  -7 -11    0.69    0.16
   8  -7  11    0.69    0.14
  -8   7 -12    0.25    0.11
  -8  -7 -12    0.40    0.15
   8  -7  12    0.22    0.09
  -8   7 -13    0.23    0.10
   8  -7  13    0.08    0.08
  -8  -7 -13    0.05    0.09
   8   8 -13   -0.04    0.06
   8  -8 -13    0.07    0.11
   8   8 -12    0.11    0.07
   8  -8 -12    0.11    0.08
  -8  -8  12    0.00    0.05
   8  -8 -12    0.13    0.11
   8   8 -11    0.09    0.07
   8  -8 -11    0.17    0.09
   8  -8 -11    0.20    0.13
  -8  -8  11    0.11    0.06
   8   8 -10    0.09    0.08
   8   8 -10   -0.05    0.06
   8  -8 -10    0.05    0.08
  -8  -8  10    0.17    0.08
   8  -8 -10    0.21    0.09
   8   8  -9    0.02    0.06
   8   8  -9    0.01    0.07
  -8  -8   9   -0.01    0.05
   8  -8  -9    0.08    0.07
   8  -8  -9   -0.04    0.07
   8   8  -8    0.27    0.10
   8   8  -8    0.21    0.08
  -8  -8   8    0.11    0.07
   8  -8  -8    0.18    0.09
   8  -8  -8    0.11    0.10
   8   8  -7    1.19    0.19
   8   8  -7    1.25    0.16
  -8  -8   7    0.77    0.14
   8  -8  -7    0.93    0.19
   8  -8  -7    0.87    0.15
   8   8  -6    0.05    0.06
   8   8  -6    0.04    0.07
  -8  -8   6    0.03    0.06
   8  -8  -6    0.01    0.07
   8  -8  -6   -0.02    0.05
   8   8  -5    3.14    0.32
   8   8  -5    3.14    0.22
   8  -8  -5    3.38    0.29
   8  -8  -5    2.75    0.30
  -8  -8   5    2.60    0.27
   8   8  -4    4.88    0.29
   8   8  -4    4.44    0.35
   8  -8  -4    4.52    0.35
  -8  -8   4    5.58    0.35
   8  -8  -4    5.26    0.33
   8   8  -3    2.37    0.21
   8   8  -3    2.58    0.29
  -8  -8   3    3.02    0.29
   8  -8  -3    2.29    0.23
   8  -8  -3    2.94    0.30
   8   8  -2    0.13    0.09
   8   8  -2    0.05    0.05
  -8  -8   2    0.15    0.08
   8  -8  -2    0.26    0.09
   8  -8  -2    0.03    0.06
   8   8  -1    1.90    0.25
   8  -8  -1    1.39    0.17
   8  -8  -1    1.30    0.18
  -8  -8   1    1.17    0.18
   8   8   0    0.61    0.15
   8  -8   0    0.66    0.13
   8  -8   0    0.68    0.13
  -8  -8   0    0.38    0.11
   8   8   1    0.43    0.14
   8  -8   1    0.11    0.06
  -8  -8  -1    0.05    0.07
   8  -8   1    0.22    0.08
   8   8   2    1.31    0.22
   8  -8   2    1.12    0.15
  -8  -8  -2    1.11    0.18
   8  -8   2    1.22    0.15
   8   8   3    0.00    0.07
   8  -8   3    0.03    0.05
  -8  -8  -3    0.02    0.07
   8  -8   3    0.00    0.04
   8  -8   4    2.27    0.17
   8  -8   4    1.65    0.20
  -8  -8  -4    2.17    0.26
  -8  -8  -5    2.55    0.28
   8  -8   5    2.11    0.23
   8  -8   5    2.58    0.17
   8  -8   6    0.22    0.08
  -8  -8  -6    0.04    0.08
  -8  -8  -7    0.71    0.16
   8  -8   7    0.78    0.14
  -8  -8  -8    0.22    0.11
   8  -8   8    0.09    0.07
  -8  -8  -9    0.02    0.10
   8  -8   9    0.08    0.08
   8  -8  10    0.30    0.10
  -8  -8 -10    0.32    0.13
   8  -8  11    0.16    0.09
  -8  -8 -11    0.11    0.10
   8  -8  12    0.02    0.07
  -8  -8 -12    0.03    0.10
   8   9 -12    0.58    0.15
   8  -9 -12    0.36    0.17
   8   9 -11    0.14    0.08
   8  -9 -11    0.30    0.11
   8  -9 -11    0.14    0.10
  -8  -9  11    0.16    0.08
   8   9 -10    0.40    0.12
   8  -9 -10    0.22    0.12
  -8  -9  10    0.33    0.10
   8  -9 -10    0.68    0.15
   8   9  -9    0.25    0.09
   8   9  -9    0.33    0.12
   8  -9  -9    0.17    0.12
  -8  -9   9    0.32    0.10
   8  -9  -9    0.34    0.11
   8   9  -8    0.08    0.08
   8   9  -8    0.05    0.06
  -8  -9   8    0.11    0.07
   8  -9  -8    0.07    0.09
   8  -9  -8   -0.06    0.06
   8   9  -7    0.03    0.05
   8   9  -7   -0.05    0.06
  -8  -9   7   -0.02    0.06
   8  -9  -7    0.07    0.08
   8  -9  -7    0.00    0.08
   8   9  -6    0.53    0.14
   8   9  -6    0.50    0.11
  -8  -9   6    0.36    0.11
   8  -9  -6    0.82    0.18
   8  -9  -6    0.45    0.12
   8   9  -5    0.09    0.08
   8   9  -5    0.13    0.07
  -8  -9   5    0.21    0.10
   8  -9  -5    0.24    0.10
   8  -9  -5   -0.02    0.07
   8   9  -4    0.70    0.12
   8   9  -4    0.65    0.16
  -8  -9   4    0.70    0.15
   8  -9  -4    0.57    0.15
   8  -9  -4    0.69    0.14
   8   9  -3    1.31    0.22
   8   9  -3    1.37    0.15
   8  -9  -3    1.39    0.18
  -8  -9   3    1.40    0.20
   8  -9  -3    1.55    0.22
   8   9  -2    0.32    0.12
   8  -9  -2    0.29    0.10
   8  -9  -2    0.20    0.09
  -8  -9   2    0.19    0.09
   8   9  -1    0.82    0.18
  -8  -9   1    0.77    0.16
   8  -9  -1    0.95    0.16
   8  -9  -1    0.72    0.13
   8   9   0    0.91    0.19
  -8  -9   0    1.14    0.19
   8  -9   0    0.98    0.16
   8  -9   0    0.90    0.15
   8   9   1    0.23    0.11
  -8  -9  -1    0.33    0.11
   8  -9   1    0.12    0.08
   8  -9   1    0.29    0.09
   8   9   2    0.74    0.18
   8  -9   2    1.13    0.17
  -8  -9  -2    0.80    0.16
   8  -9   2    0.84    0.13
  -8  -9  -3    0.10    0.09
   8  -9   3    0.07    0.05
   8  -9   3   -0.01    0.05
   8  -9   4    0.11    0.06
  -8  -9  -4   -0.04    0.05
   8  -9   4    0.00    0.06
   8  -9   5    0.20    0.08
   8  -9   5    0.13    0.06
  -8  -9  -5    0.16    0.09
   8  -9   6    0.43    0.11
  -8  -9  -6    0.42    0.13
  -8  -9  -7    0.57    0.16
   8  -9   7    0.41    0.11
  -8  -9  -8    0.19    0.12
   8  -9   8    0.03    0.06
  -8  -9  -9   -0.09    0.06
   8  -9   9    0.15    0.09
  -8  -9 -10    0.19    0.12
   8  -9  10    0.24    0.10
  -8  -9 -11    0.00    0.10
   8  10 -10    0.08    0.07
   8 -10 -10   -0.04    0.08
  -8 -10  10    0.13    0.08
   8 -10 -10    0.05    0.09
   8  10  -9    0.02    0.06
   8 -10  -9    0.02    0.08
  -8 -10   9    0.03    0.06
   8 -10  -9    0.02    0.08
   8  10  -8    1.08    0.20
   8  10  -8    1.06    0.17
   8 -10  -8    1.11    0.22
  -8 -10   8    0.73    0.15
   8 -10  -8    1.22    0.19
   8  10  -7    0.02    0.06
   8  10  -7    0.00    0.08
   8 -10  -7    0.00    0.08
  -8 -10   7   -0.01    0.06
   8 -10  -7    0.08    0.09
   8  10  -6    0.95    0.15
   8  10  -6    1.04    0.20
   8 -10  -6    1.05    0.21
   8 -10  -6    1.35    0.20
  -8 -10   6    1.02    0.17
   8  10  -5    0.07    0.09
   8  10  -5    0.06    0.06
  -8 -10   5   -0.05    0.06
   8 -10  -5    0.08    0.10
   8 -10  -5    0.09    0.08
   8  10  -4    1.75    0.26
   8  10  -4    1.22    0.16
   8 -10  -4    1.32    0.20
   8 -10  -4    1.03    0.19
  -8 -10   4    1.72    0.23
   8  10  -3    0.45    0.15
   8 -10  -3    0.54    0.14
  -8 -10   3    0.52    0.14
   8 -10  -3    0.66    0.14
   8  10  -2    0.28    0.12
  -8 -10   2    0.18    0.10
   8 -10  -2    0.09    0.08
   8 -10  -2    0.23    0.10
   8  10  -1    0.01    0.07
  -8 -10   1    0.11    0.10
   8 -10  -1    0.10    0.07
   8 -10  -1    0.01    0.06
  -8 -10   0    0.49    0.15
   8 -10   0    0.58    0.13
   8 -10   0    0.58    0.12
   8 -10   1    0.01    0.06
  -8 -10  -1   -0.11    0.07
   8 -10   1    0.12    0.07
  -8 -10  -2    0.24    0.11
   8 -10   2    0.12    0.07
   8 -10   2    0.04    0.06
   8 -10   3    0.05    0.05
   8 -10   3    0.04    0.07
  -8 -10  -3    0.00    0.09
   8 -10   4    0.14    0.08
  -8 -10  -4   -0.03    0.07
   8 -10   4    0.08    0.06
   8 -10   5    0.01    0.06
  -8 -10  -5    0.11    0.11
   8 -10   6    0.21    0.09
  -8 -10  -6    0.29    0.12
  -8 -10  -7    0.98    0.20
   8 -10   7    0.90    0.17
   8 -10   8    0.03    0.07
  -8 -10  -8   -0.14    0.08
  -8 -10  -9    0.29    0.14
   8 -10   9    0.12    0.09
   8  11  -8   -0.01    0.06
   8 -11  -8    0.24    0.13
   8 -11  -8   -0.06    0.07
  -8 -11   8    0.09    0.08
   8  11  -7   -0.07    0.05
   8 -11  -7   -0.08    0.07
   8 -11  -7   -0.04    0.08
  -8 -11   7    0.09    0.07
   8  11  -6   -0.02    0.05
  -8 -11   6   -0.03    0.07
   8 -11  -6   -0.05    0.08
   8 -11  -6    0.03    0.09
   8  11  -5   -0.04    0.04
   8 -11  -5    0.09    0.08
   8 -11  -5    0.01    0.06
  -8 -11   5    0.11    0.09
   8 -11  -4    0.06    0.09
  -8 -11   4    0.06    0.08
   8 -11  -4   -0.08    0.07
  -8 -11   3    0.09    0.08
   8 -11  -3    0.09    0.09
   8 -11  -3    0.08    0.07
   8 -11  -2    0.04    0.07
  -8 -11   2    0.02    0.08
   8 -11  -2    0.06    0.07
   8 -11  -1    0.46    0.12
  -8 -11   1    0.28    0.12
   8 -11  -1    0.46    0.12
   8 -11   0    0.12    0.08
   8 -11   0    0.10    0.07
  -8 -11   0   -0.03    0.07
   8 -11   1    0.28    0.10
   8 -11   1    0.23    0.10
  -8 -11  -1    0.07    0.10
  -8 -11  -2    0.18    0.11
   8 -11   2    0.38    0.11
   8 -11   2    0.37    0.11
  -8 -11  -3    0.30    0.13
   8 -11   3    0.24    0.09
   8 -11   3    0.23    0.09
  -8 -11  -4    0.13    0.11
   8 -11   4    0.10    0.08
  -8 -11  -5   -0.02    0.09
   8 -11   5   -0.03    0.06
  -8 -11  -6    0.16    0.11
   8 -11   6    0.15    0.10
   8 -11   7    0.50    0.13
  -8 -11  -7    0.78    0.19
   8 -12  -5   -0.01    0.08
   8 -12  -4    0.02    0.09
   8 -12  -4    0.10    0.09
  -8 -12   4   -0.09    0.07
   8 -12  -3   -0.02    0.07
   8 -12  -3   -0.05    0.07
  -8 -12   3    0.11    0.10
  -8 -12   2    0.08    0.09
   8 -12  -2    0.21    0.10
   8 -12  -2    0.11    0.08
  -8 -12   1    0.17    0.11
   8 -12  -1    0.12    0.09
   8 -12  -1    0.15    0.09
   8 -12   0    0.09    0.08
   8 -12   0    0.16    0.10
  -8 -12   0    0.35    0.13
  -8 -12  -1    0.05    0.09
   8 -12   1    0.27    0.10
   8 -12   1    0.25    0.10
   8 -12   2   -0.06    0.04
   8 -12   2    0.00    0.06
  -8 -12  -2   -0.03    0.09
  -8 -12  -3    0.15    0.12
   8 -12   3    0.02    0.07
   9   0 -17    0.03    0.08
   9   0 -17    0.07    0.07
   9   0 -16    0.45    0.14
   9   0 -16    0.59    0.11
   9   0 -15    0.03    0.05
   9   0 -15    0.06    0.09
   9   0 -14    0.02    0.07
   9   0 -14   -0.01    0.05
   9   0 -13    0.01    0.05
   9   0 -13    0.09    0.07
   9   0 -12   12.18    0.61
   9   0 -11    0.02    0.04
   9   0 -10    1.49    0.16
   9   0  -9    0.06    0.04
   9   0  -8    0.07    0.04
   9   0  -7   -0.02    0.03
   9   0  -6    3.07    0.19
   9   0  -5    0.02    0.03
   9   0  -4    0.31    0.06
  -9   0   4    0.39    0.03
  -9   0   3    0.00    0.01
   9   0  -3    0.00    0.02
   9   0  -3    0.00    0.01
   9   0  -2    4.03    0.22
   9   0  -2    3.72    0.19
   9   0  -1   -0.02    0.02
   9   0  -1   -0.01    0.01
   9   0   0    0.92    0.10
   9   0   0    0.86    0.09
   9   0   1    0.00    0.02
   9   0   1   -0.01    0.02
   9   0   2    0.05    0.03
   9   0   2    0.03    0.03
   9   0   3    0.03    0.03
   9   0   3   -0.01    0.02
   9   0   4    0.18    0.05
   9   0   4    0.19    0.05
   9   0   5    0.01    0.03
   9   0   5    0.03    0.03
   9   0   6    0.55    0.09
   9   0   6    0.40    0.08
  -9   0  -7    0.02    0.03
   9   0   7    0.03    0.04
   9   0   7   -0.03    0.03
   9   0   8    0.56    0.11
  -9   0  -8    0.66    0.08
   9   0   8    0.56    0.11
  -9   0  -9    0.00    0.04
   9   0   9   -0.01    0.05
   9   0   9    0.01    0.05
  -9   0 -10    0.72    0.10
   9   0  10    0.56    0.11
  -9   0 -11    0.02    0.05
   9   0  11    0.08    0.06
  -9   0 -12    0.07    0.06
   9   0  12    0.04    0.06
   9   0  13   -0.05    0.05
  -9   0 -13    0.01    0.06
   9   0  14   -0.06    0.05
  -9   0 -14    0.11    0.07
   9   0  15    0.02    0.07
   9   1 -16    0.40    0.10
   9   1 -16    0.42    0.14
   9  -1 -16    0.37    0.13
   9  -1 -16    0.51    0.11
   9   1 -15    0.23    0.10
   9   1 -15    0.20    0.07
   9  -1 -15    0.02    0.07
   9  -1 -15   -0.01    0.06
   9   1 -14    0.20    0.07
   9   1 -14    0.30    0.10
   9   1 -13    0.46    0.09
   9   1 -13    0.39    0.11
   9  -1 -13    0.29    0.09
   9   1 -12    0.11    0.06
   9   1 -12    0.12    0.08
   9  -1 -12    0.16    0.07
   9   1 -11    0.00    0.05
   9   1 -11    0.11    0.06
   9  -1 -11    0.03    0.04
   9   1 -10    0.17    0.07
   9   1 -10    0.19    0.06
   9  -1 -10    0.30    0.08
   9   1  -9    0.05    0.04
   9  -1  -9    0.10    0.05
   9   1  -8    0.03    0.04
   9  -1  -8    0.16    0.06
   9   1  -7    0.33    0.07
   9  -1  -7    0.27    0.07
   9   1  -6    3.88    0.22
   9  -1  -6    3.78    0.23
   9   1  -5   10.70    0.51
   9  -1  -5   11.06    0.53
  -9   1   4    0.14    0.03
   9   1  -4    0.11    0.04
  -9  -1   4    0.18    0.03
   9  -1  -4    0.24    0.06
   9  -1  -4    0.18    0.02
  -9  -1   4    0.20    0.03
  -9   1   3    3.30    0.17
   9   1  -3    3.60    0.20
   9  -1  -3    3.87    0.21
   9  -1  -3    3.31    0.16
  -9  -1   3    3.26    0.16
  -9  -1   3    3.45    0.17
   9   1  -2    9.38    0.44
   9   1  -2    9.37    0.42
   9  -1  -2    9.55    0.44
   9  -1  -2    9.10    0.41
   9   1  -1    9.96    0.47
   9   1  -1    9.36    0.45
   9  -1  -1   10.50    0.47
   9  -1  -1   10.22    0.44
   9   1   0    1.22    0.11
   9   1   0    1.20    0.12
   9  -1   0    1.20    0.11
   9  -1   0    1.13    0.10
   9   1   1   20.35    0.87
   9   1   1   19.34    0.89
   9  -1   1   20.81    0.87
   9  -1   1   20.13    0.88
   9   1   2    0.81    0.10
   9   1   2    0.85    0.05
   9   1   2    0.95    0.11
   9  -1   2    1.02    0.10
   9  -1   2    0.96    0.10
   9   1   3    4.12    0.23
   9   1   3    3.44    0.17
   9   1   3    4.21    0.24
   9  -1   3    4.56    0.22
   9  -1   3    4.07    0.22
   9   1   4    0.95    0.11
   9   1   4    0.72    0.05
   9   1   4    0.90    0.12
   9  -1   4    0.88    0.10
   9  -1   4    1.01    0.12
   9   1   5    6.10    0.34
   9   1   5    5.66    0.31
   9   1   5    5.69    0.25
   9  -1   5    5.95    0.31
   9  -1   5    5.83    0.31
   9   1   6    1.96    0.19
   9   1   6    1.78    0.19
   9  -1   6    1.96    0.15
   9  -1   6    1.78    0.17
  -9   1  -7    0.62    0.08
   9   1   7    0.52    0.10
   9   1   7    0.79    0.13
  -9  -1  -7    0.73    0.07
   9  -1   7    0.78    0.11
   9   1   8    3.19    0.22
  -9   1  -8    3.15    0.19
   9   1   8    2.78    0.27
   9  -1   8    2.84    0.21
  -9  -1  -8    2.81    0.16
   9  -1   8    3.11    0.21
   9   1   9    0.68    0.12
  -9   1  -9    0.52    0.09
   9   1   9    0.73    0.14
  -9  -1  -9    0.71    0.09
   9  -1   9    0.66    0.11
   9  -1   9    0.87    0.13
  -9   1 -10    0.67    0.10
   9   1  10    0.48    0.11
  -9  -1 -10    0.85    0.10
   9  -1  10    0.62    0.12
  -9   1 -11    1.31    0.15
   9   1  11    1.21    0.16
   9  -1  11    1.15    0.16
  -9  -1 -11    1.38    0.14
   9   1  12    0.10    0.07
  -9   1 -12    0.01    0.06
   9  -1  12    0.06    0.06
  -9  -1 -12    0.09    0.07
  -9   1 -13    0.06    0.06
   9   1  13    0.01    0.05
  -9  -1 -13   -0.03    0.05
   9  -1  13   -0.06    0.06
   9   1  14    0.12    0.08
  -9   1 -14    0.04    0.06
   9  -1  14    0.07    0.06
   9   1  15    0.16    0.09
  -9   1 -15    0.11    0.08
   9  -1  15    0.32    0.11
   9  -2 -17   -0.01    0.06
   9   2 -16    0.12    0.07
   9   2 -16    0.04    0.08
   9  -2 -16   -0.06    0.06
   9   2 -15    0.03    0.07
   9   2 -15    0.03    0.05
   9  -2 -15    0.03    0.07
   9   2 -14    0.18    0.07
   9   2 -14    0.03    0.07
   9  -2 -14    0.06    0.07
   9   2 -13    0.03    0.05
   9   2 -13    0.01    0.06
   9  -2 -13    0.13    0.07
   9   2 -12    0.11    0.07
   9   2 -12    0.25    0.07
   9  -2 -12    0.25    0.09
   9   2 -11    0.03    0.05
   9   2 -11    0.04    0.06
   9  -2 -11    0.06    0.06
   9   2 -10    1.20    0.13
   9   2 -10    1.05    0.15
  -9  -2  10    1.19    0.07
   9  -2 -10    1.09    0.16
   9  -2 -10    1.13    0.07
   9   2  -9    0.70    0.12
   9   2  -9    0.58    0.09
   9   2  -9    0.77    0.06
   9  -2  -9    0.66    0.12
  -9  -2   9    0.65    0.05
   9   2  -8   -0.01    0.03
   9   2  -8    0.02    0.04
  -9  -2   8    0.02    0.01
  -9  -2   8    0.01    0.01
   9  -2  -8    0.08    0.06
   9   2  -7    0.37    0.08
   9   2  -7    0.39    0.07
   9  -2  -7    0.39    0.09
  -9  -2   7    0.48    0.04
   9   2  -6    0.14    0.05
   9   2  -6    0.17    0.05
  -9  -2   6    0.24    0.03
   9  -2  -6    0.28    0.03
   9  -2  -6    0.27    0.03
  -9  -2   6    0.33    0.04
   9  -2  -6    0.25    0.07
   9   2  -5    0.17    0.05
   9   2  -5    0.12    0.05
  -9   2   5    0.17    0.03
  -9  -2   5    0.20    0.04
  -9  -2   5    0.19    0.03
   9  -2  -5    0.16    0.06
   9  -2  -5    0.19    0.03
   9   2  -4    6.42    0.31
   9   2  -4    5.84    0.29
  -9   2   4    6.01    0.28
  -9  -2   4    5.66    0.28
   9  -2  -4    5.86    0.32
   9  -2  -4    5.74    0.26
   9   2  -3    0.26    0.05
   9   2  -3    0.22    0.05
   9  -2  -3    0.18    0.04
   9  -2  -3    0.13    0.05
  -9  -2   3    0.22    0.05
   9   2  -2    0.01    0.03
   9   2  -2    0.02    0.03
   9  -2  -2    0.04    0.02
   9  -2  -2    0.02    0.03
  -9  -2   2    0.06    0.03
   9   2  -1    7.44    0.33
   9   2  -1    7.47    0.37
   9   2  -1    6.92    0.38
   9  -2  -1    8.25    0.38
   9  -2  -1    7.98    0.35
   9   2   0    0.52    0.09
   9   2   0    0.66    0.06
   9   2   0    0.59    0.08
   9  -2   0    0.65    0.07
   9  -2   0    0.62    0.08
   9   2   1    1.18    0.12
   9   2   1    1.06    0.13
   9   2   1    1.10    0.06
   9  -2   1    1.09    0.10
   9  -2   1    1.03    0.10
   9   2   2    0.61    0.09
   9   2   2    0.53    0.09
   9  -2   2    0.67    0.09
   9  -2   2    0.59    0.07
   9   2   3   11.21    0.54
   9   2   3   11.46    0.57
   9  -2   3   11.50    0.52
   9  -2   3   11.24    0.53
   9   2   4    0.02    0.04
   9   2   4    0.06    0.05
   9  -2   4    0.10    0.04
   9  -2   4    0.13    0.04
   9   2   5    0.08    0.05
   9   2   5    0.16    0.07
   9  -2   5    0.08    0.03
   9  -2   5    0.09    0.04
   9   2   6    0.22    0.07
   9   2   6    0.26    0.08
   9  -2   6    0.24    0.07
   9  -2   6    0.21    0.05
  -9   2  -7    1.23    0.12
   9   2   7    1.13    0.17
   9   2   7    1.20    0.15
   9  -2   7    1.35    0.16
   9  -2   7    1.30    0.13
  -9  -2  -7    1.27    0.08
   9   2   8    0.11    0.06
  -9   2  -8    0.15    0.06
   9   2   8    0.28    0.10
   9  -2   8    0.17    0.05
   9  -2   8    0.24    0.07
  -9  -2  -8    0.22    0.04
   9   2   9    0.11    0.06
   9   2   9    0.07    0.07
  -9   2  -9    0.14    0.06
  -9  -2  -9    0.15    0.05
   9  -2   9    0.21    0.07
   9  -2   9    0.04    0.04
  -9   2 -10    0.47    0.10
   9   2  10    0.58    0.12
  -9  -2 -10    0.59    0.08
   9  -2  10    0.50    0.11
   9   2  11    0.06    0.06
  -9   2 -11    0.12    0.07
   9  -2  11    0.11    0.07
  -9  -2 -11    0.15    0.06
  -9   2 -12    0.79    0.13
   9   2  12    0.58    0.13
  -9  -2 -12    0.64    0.10
   9  -2  12    0.48    0.11
  -9   2 -13    1.98    0.21
   9   2  13    1.25    0.19
   9  -2  13    1.72    0.21
   9   2  14    0.06    0.07
  -9   2 -14    0.06    0.07
   9  -2  14    0.06    0.07
  -9   2 -15    0.05    0.07
   9   2  15    0.13    0.09
   9  -2  15    0.12    0.09
   9   3 -16   -0.01    0.07
   9  -3 -16   -0.02    0.06
   9   3 -15    0.09    0.08
   9   3 -15    0.14    0.07
   9  -3 -15   -0.02    0.07
   9   3 -14    0.01    0.05
   9   3 -14    0.05    0.07
   9  -3 -14   -0.03    0.06
   9   3 -13    0.07    0.05
   9   3 -13   -0.08    0.05
   9  -3 -13    0.04    0.06
   9   3 -12   -0.02    0.05
   9   3 -12   -0.03    0.04
   9  -3 -12   -0.06    0.06
   9   3 -11    0.04    0.06
   9   3 -11    0.07    0.05
   9  -3 -11    0.06    0.06
   9   3 -10    0.97    0.15
   9   3 -10    1.12    0.13
   9  -3 -10    1.26    0.11
  -9  -3  10    1.07    0.09
   9  -3 -10    0.94    0.16
   9   3  -9    0.21    0.07
   9   3  -9    0.16    0.05
   9  -3  -9    0.23    0.08
   9  -3  -9    0.23    0.05
  -9  -3   9    0.26    0.04
   9   3  -8    0.49    0.08
   9   3  -8    0.51    0.10
  -9  -3   8    0.40    0.05
   9  -3  -8    0.33    0.05
   9  -3  -8    0.34    0.09
   9   3  -7    1.47    0.15
   9   3  -7    1.08    0.14
   9  -3  -7    1.45    0.10
   9  -3  -7    1.70    0.19
  -9  -3   7    1.36    0.09
   9   3  -6    0.15    0.05
   9   3  -6    0.13    0.05
  -9  -3   6    0.15    0.04
   9  -3  -6    0.13    0.06
   9  -3  -6    0.26    0.04
   9   3  -5    0.06    0.05
   9   3  -5    0.24    0.06
  -9  -3   5    0.25    0.05
   9  -3  -5    0.20    0.04
   9  -3  -5    0.12    0.05
   9   3  -4    5.68    0.30
   9   3  -4    5.05    0.27
  -9  -3   4    5.00    0.27
   9  -3  -4    5.26    0.31
   9  -3  -4    5.31    0.26
   9   3  -3    0.03    0.03
   9   3  -3    0.07    0.03
   9  -3  -3    0.03    0.04
  -9  -3   3    0.10    0.04
   9   3  -2    1.77    0.17
   9   3  -2    1.76    0.11
   9  -3  -2    1.92    0.17
   9  -3  -2    1.72    0.12
  -9  -3   2    1.71    0.15
   9   3  -1    3.53    0.18
   9   3  -1    3.61    0.23
   9  -3  -1    3.96    0.20
   9  -3  -1    3.63    0.22
  -9  -3   1    3.81    0.22
   9   3   0    6.00    0.35
   9   3   0    6.37    0.28
   9   3   0    6.53    0.34
   9  -3   0    6.41    0.32
   9  -3   0    7.08    0.33
   9   3   1    3.24    0.20
   9   3   1    2.81    0.14
   9   3   1    2.88    0.21
   9  -3   1    3.46    0.19
   9  -3   1    3.32    0.19
   9   3   2   -0.02    0.03
   9   3   2    0.01    0.04
   9  -3   2    0.00    0.02
   9  -3   2    0.02    0.03
   9   3   3    2.86    0.22
   9   3   3    2.95    0.21
   9  -3   3    3.16    0.17
   9  -3   3    2.94    0.19
   9   3   4    0.14    0.07
   9   3   4    0.13    0.06
   9  -3   4    0.13    0.05
   9  -3   4    0.14    0.04
   9   3   5    0.00    0.04
   9   3   5    0.00    0.04
   9  -3   5    0.03    0.04
   9  -3   5    0.04    0.03
   9   3   6    0.20    0.07
   9   3   6    0.34    0.11
   9  -3   6    0.22    0.07
   9  -3   6    0.34    0.05
   9   3   7    1.08    0.18
   9   3   7    1.60    0.19
   9  -3   7    1.34    0.15
   9  -3   7    1.46    0.13
   9   3   8    0.08    0.07
  -9   3  -8    0.08    0.05
   9   3   8   -0.03    0.04
  -9  -3  -8    0.03    0.02
   9  -3   8    0.03    0.03
   9  -3   8    0.01    0.04
   9   3   9   -0.02    0.05
   9   3   9   -0.03    0.06
  -9   3  -9   -0.03    0.04
   9  -3   9    0.02    0.03
   9  -3   9   -0.01    0.04
  -9  -3  -9    0.00    0.03
  -9   3 -10    0.19    0.07
   9   3  10    0.20    0.08
  -9  -3 -10    0.21    0.05
   9  -3  10    0.11    0.07
  -9   3 -11    0.02    0.06
   9   3  11   -0.07    0.05
   9  -3  11    0.07    0.06
  -9   3 -12   -0.03    0.05
   9   3  12    0.08    0.08
   9  -3  12   -0.01    0.05
  -9   3 -13    0.56    0.12
   9   3  13    0.23    0.11
   9  -3  13    0.33    0.10
   9   3  14    0.06    0.06
  -9   3 -14   -0.11    0.05
   9  -3  14   -0.03    0.05
   9   3  15    0.29    0.12
  -9   3 -15    0.00    0.07
   9  -3  15    0.01    0.07
   9   4 -16    0.08    0.08
   9  -4 -16    0.09    0.09
   9   4 -15   -0.09    0.05
   9  -4 -15    0.10    0.09
   9   4 -14    0.08    0.06
   9   4 -14    0.13    0.09
   9  -4 -14    0.09    0.08
   9   4 -13    0.07    0.07
   9   4 -13   -0.01    0.04
   9  -4 -13   -0.05    0.05
   9   4 -12   -0.02    0.04
   9   4 -12    0.03    0.06
   9  -4 -12    0.08    0.07
   9   4 -11    1.08    0.17
   9   4 -11    0.91    0.12
   9  -4 -11    0.81    0.16
  -9  -4  11    1.05    0.10
   9  -4 -11    1.19    0.12
   9   4 -10   -0.01    0.04
   9   4 -10    0.01    0.05
   9  -4 -10    0.08    0.08
  -9  -4  10    0.06    0.04
   9  -4 -10    0.03    0.05
   9   4  -9    0.29    0.08
   9   4  -9    0.38    0.10
  -9  -4   9    0.39    0.06
   9  -4  -9    0.27    0.10
   9  -4  -9    0.41    0.07
   9   4  -8    1.33    0.15
   9   4  -8    1.68    0.19
   9  -4  -8    1.48    0.13
   9  -4  -8    1.08    0.17
  -9  -4   8    1.36    0.12
   9   4  -7    4.40    0.27
   9   4  -7    4.36    0.26
  -9  -4   7    4.29    0.24
   9  -4  -7    4.41    0.31
   9  -4  -7    4.68    0.24
   9   4  -6    0.98    0.13
   9   4  -6    1.12    0.14
   9  -4  -6    0.74    0.09
  -9  -4   6    1.11    0.11
   9  -4  -6    1.20    0.16
   9   4  -5    0.05    0.04
   9   4  -5    0.11    0.05
   9  -4  -5    0.07    0.04
  -9  -4   5    0.04    0.04
   9  -4  -5   -0.06    0.03
   9   4  -4    0.62    0.10
   9   4  -4    0.48    0.08
  -9  -4   4    0.49    0.09
   9  -4  -4    0.62    0.11
   9  -4  -4    0.59    0.08
   9   4  -3    0.10    0.05
   9   4  -3    0.14    0.05
  -9  -4   3    0.26    0.06
   9  -4  -3    0.17    0.06
   9  -4  -3    0.13    0.04
   9   4  -2    0.36    0.08
   9   4  -2    0.41    0.06
   9  -4  -2    0.47    0.07
  -9  -4   2    0.59    0.09
   9  -4  -2    0.43    0.09
   9   4  -1    0.18    0.04
   9   4  -1    0.15    0.06
   9  -4  -1    0.20    0.06
   9  -4  -1    0.24    0.05
  -9  -4   1    0.26    0.06
   9   4   0    0.87    0.07
   9   4   0    0.76    0.12
   9  -4   0    0.76    0.09
  -9  -4   0    0.97    0.12
   9  -4   0    1.13    0.12
   9   4   1   -0.02    0.03
   9   4   1    0.03    0.02
   9  -4   1    0.03    0.03
   9  -4   1    0.11    0.04
  -9  -4  -1    0.04    0.04
   9   4   2   -0.02    0.03
   9   4   2    0.01    0.04
   9  -4   2    0.02    0.03
   9  -4   2    0.00    0.03
   9   4   3    0.05    0.05
   9   4   3    0.16    0.06
   9  -4   3    0.15    0.05
   9  -4   3    0.19    0.04
   9   4   4    0.09    0.05
   9   4   4    0.05    0.06
   9  -4   4    0.07    0.03
   9  -4   4    0.01    0.04
   9   4   5    0.04    0.04
   9   4   5    0.10    0.07
   9  -4   5    0.12    0.06
   9  -4   5    0.08    0.03
   9   4   6    0.15    0.08
   9   4   6    0.13    0.06
   9  -4   6    0.07    0.03
   9  -4   6    0.12    0.06
   9   4   7    0.03    0.06
   9   4   7    0.03    0.06
   9  -4   7    0.07    0.03
   9  -4   7    0.05    0.05
   9   4   8    2.01    0.26
   9   4   8    1.64    0.21
  -9  -4  -8    2.17    0.10
   9  -4   8    2.18    0.14
   9  -4   8    2.22    0.22
   9   4   9    0.71    0.14
  -9   4  -9    0.75    0.12
   9  -4   9    0.83    0.13
   9   4  10    0.06    0.06
  -9   4 -10    0.05    0.06
   9  -4  10    0.00    0.05
   9   4  11    0.09    0.07
  -9   4 -11    0.12    0.07
   9  -4  11    0.08    0.07
  -9   4 -12    0.49    0.12
   9   4  12    0.34    0.13
   9  -4  12    0.38    0.11
   9   4  13   -0.04    0.05
  -9   4 -13    0.00    0.07
   9  -4  13    0.03    0.05
   9   4  14    0.01    0.07
  -9   4 -14   -0.04    0.07
   9  -4  14   -0.01    0.06
   9   5 -15    0.11    0.09
   9  -5 -15    0.09    0.09
   9   5 -14    0.08    0.08
   9  -5 -14   -0.11    0.06
   9   5 -13    0.18    0.10
   9   5 -13    0.22    0.08
   9  -5 -13    0.18    0.10
   9   5 -12    0.41    0.11
   9   5 -12    0.53    0.10
   9  -5 -12    0.20    0.10
   9   5 -11    0.29    0.08
   9   5 -11    0.30    0.10
   9  -5 -11    0.27    0.08
   9  -5 -11    0.22    0.11
  -9  -5  11    0.41    0.07
   9   5 -10    0.52    0.11
   9   5 -10    0.42    0.11
   9  -5 -10    0.49    0.09
   9  -5 -10    0.43    0.13
  -9  -5  10    0.53    0.08
   9   5  -9    1.45    0.17
   9   5  -9    1.39    0.18
   9  -5  -9    1.55    0.15
  -9  -5   9    1.36    0.13
   9  -5  -9    1.59    0.22
   9   5  -8    0.46    0.10
   9   5  -8    0.43    0.09
   9  -5  -8    0.55    0.09
   9  -5  -8    0.48    0.12
  -9  -5   8    0.61    0.09
   9   5  -7    4.28    0.27
   9   5  -7    4.10    0.27
   9  -5  -7    4.01    0.24
  -9  -5   7    4.06    0.24
   9  -5  -7    4.34    0.31
   9   5  -6    0.04    0.04
   9   5  -6    0.02    0.05
   9  -5  -6    0.02    0.04
  -9  -5   6   -0.03    0.04
   9  -5  -6   -0.02    0.05
   9   5  -5    0.58    0.09
   9   5  -5    0.54    0.10
  -9  -5   5    0.54    0.09
   9  -5  -5    0.57    0.09
   9  -5  -5    0.28    0.08
   9   5  -4    0.02    0.04
   9   5  -4    0.03    0.03
  -9  -5   4    0.01    0.04
   9  -5  -4    0.09    0.06
   9  -5  -4    0.05    0.04
   9   5  -3    0.20    0.07
   9   5  -3    0.35    0.07
  -9  -5   3    0.38    0.08
   9  -5  -3    0.44    0.10
   9  -5  -3    0.30    0.07
   9   5  -2    0.45    0.11
   9   5  -2    0.60    0.08
   9  -5  -2    0.76    0.12
  -9  -5   2    0.66    0.11
   9  -5  -2    0.66    0.09
   9   5  -1    1.62    0.19
   9   5  -1    1.33    0.10
   9  -5  -1    1.54    0.16
   9  -5  -1    1.24    0.13
  -9  -5   1    1.31    0.15
   9   5   0    1.42    0.19
   9   5   0    1.33    0.09
   9  -5   0    1.36    0.14
   9  -5   0    1.67    0.16
  -9  -5   0    1.39    0.16
   9   5   1    4.36    0.32
   9  -5   1    5.00    0.27
   9  -5   1    4.99    0.28
  -9  -5  -1    4.19    0.28
   9   5   2    0.43    0.11
   9  -5   2    0.56    0.09
  -9  -5  -2    0.63    0.11
   9  -5   2    0.54    0.08
   9   5   3    2.80    0.29
  -9  -5  -3    2.89    0.22
   9  -5   3    2.69    0.17
   9  -5   3    3.16    0.21
   9   5   4   -0.02    0.04
   9   5   4   -0.02    0.04
   9  -5   4    0.00    0.02
   9  -5   4   -0.03    0.04
   9   5   5    0.95    0.18
   9   5   5    0.97    0.16
   9  -5   5    1.00    0.14
   9  -5   5    1.18    0.10
   9   5   6    0.91    0.15
   9   5   6    0.94    0.18
   9  -5   6    0.81    0.13
   9  -5   6    1.15    0.08
   9   5   7    0.10    0.07
   9   5   7    0.00    0.06
   9  -5   7    0.07    0.03
   9  -5   7    0.03    0.05
   9   5   8   -0.04    0.04
   9  -5   8   -0.03    0.05
   9   5   9    0.07    0.08
  -9   5  -9   -0.02    0.05
   9  -5   9    0.11    0.06
  -9   5 -10   -0.02    0.05
   9   5  10    0.18    0.09
   9  -5  10    0.17    0.07
   9   5  11    0.18    0.10
  -9   5 -11    0.23    0.09
   9  -5  11    0.08    0.07
   9   5  12   -0.01    0.07
  -9   5 -12    0.10    0.07
   9  -5  12    0.09    0.07
  -9   5 -13   -0.02    0.06
   9   5  13   -0.05    0.07
   9  -5  13   -0.02    0.06
  -9   5 -14   -0.01    0.07
   9   5  14   -0.03    0.08
   9  -5  14    0.04    0.07
   9  -6 -15    0.05    0.09
   9   6 -14    0.05    0.08
   9  -6 -14   -0.01    0.08
   9   6 -13    0.08    0.07
   9  -6 -13   -0.01    0.07
   9   6 -12    0.21    0.08
   9   6 -12    0.23    0.10
   9  -6 -12    0.12    0.09
   9   6 -11    0.03    0.06
   9   6 -11   -0.05    0.05
   9  -6 -11   -0.01    0.07
   9  -6 -11    0.02    0.06
  -9  -6  11    0.03    0.04
   9   6 -10    0.35    0.10
   9   6 -10    0.61    0.13
   9  -6 -10    0.55    0.14
  -9  -6  10    0.56    0.10
   9  -6 -10    0.50    0.10
   9   6  -9   -0.02    0.04
   9   6  -9   -0.01    0.05
   9  -6  -9   -0.07    0.05
   9  -6  -9   -0.04    0.05
  -9  -6   9    0.01    0.04
   9   6  -8   -0.07    0.04
   9   6  -8    0.06    0.06
   9  -6  -8    0.06    0.05
  -9  -6   8    0.05    0.04
   9  -6  -8    0.06    0.07
   9   6  -7    0.90    0.13
   9   6  -7    1.01    0.15
  -9  -6   7    0.99    0.13
   9  -6  -7    0.91    0.12
   9  -6  -7    1.05    0.18
   9   6  -6    0.14    0.06
   9   6  -6    0.11    0.06
   9  -6  -6    0.14    0.08
  -9  -6   6    0.07    0.05
   9  -6  -6    0.19    0.06
   9   6  -5    0.70    0.11
   9   6  -5    0.43    0.11
  -9  -6   5    0.65    0.11
   9  -6  -5    0.68    0.11
   9  -6  -5    0.44    0.11
   9   6  -4    0.47    0.08
   9   6  -4    0.44    0.11
   9  -6  -4    0.54    0.12
   9  -6  -4    0.57    0.10
  -9  -6   4    0.37    0.09
   9   6  -3   -0.01    0.03
   9   6  -3    0.00    0.04
   9  -6  -3    0.01    0.04
  -9  -6   3    0.00    0.05
   9  -6  -3    0.05    0.05
   9   6  -2    1.46    0.14
   9   6  -2    1.49    0.20
  -9  -6   2    1.83    0.19
   9  -6  -2    1.69    0.17
   9  -6  -2    1.58    0.18
   9   6  -1   -0.03    0.02
   9   6  -1    0.00    0.05
  -9  -6   1   -0.02    0.05
   9  -6  -1    0.03    0.04
   9  -6  -1   -0.03    0.03
   9   6   0    0.13    0.08
   9   6   0    0.16    0.04
   9  -6   0    0.12    0.06
  -9  -6   0    0.08    0.06
   9  -6   0    0.07    0.04
   9   6   1    0.66    0.14
  -9  -6  -1    0.59    0.11
   9  -6   1    0.71    0.11
   9  -6   1    0.54    0.09
   9   6   2    0.28    0.10
   9  -6   2    0.11    0.04
  -9  -6  -2    0.10    0.06
   9  -6   2    0.11    0.06
   9   6   3    0.59    0.14
   9  -6   3    0.67    0.11
   9  -6   3    0.66    0.09
  -9  -6  -3    0.39    0.10
   9   6   4    0.02    0.06
   9  -6   4    0.13    0.06
   9  -6   4    0.09    0.04
  -9  -6  -4    0.07    0.06
  -9  -6  -4    0.17    0.03
   9   6   5    2.90    0.33
  -9  -6  -5    2.86    0.28
   9  -6   5    2.56    0.24
   9  -6   5    2.74    0.16
   9   6   6    1.21    0.22
  -9  -6  -6    1.09    0.18
   9  -6   6    1.04    0.09
   9  -6   6    1.14    0.15
   9   6   7    1.20    0.19
   9   6   7    0.95    0.20
   9  -6   7    1.12    0.16
  -9  -6  -7    0.98    0.17
   9  -6   7    1.13    0.09
   9   6   8   -0.01    0.05
   9  -6   8   -0.03    0.05
   9   6   9    0.02    0.07
   9  -6   9    0.05    0.07
   9   6  10    0.36    0.12
   9  -6  10    0.15    0.08
  -9   6 -11    0.07    0.07
   9   6  11    0.09    0.09
   9  -6  11    0.00    0.06
  -9   6 -12    0.44    0.12
   9   6  12    0.23    0.12
   9  -6  12    0.17    0.08
  -9   6 -13    0.00    0.07
   9   6  13   -0.05    0.08
   9  -6  13    0.01    0.06
   9   7 -14   -0.10    0.06
   9  -7 -14    0.00    0.09
   9   7 -13   -0.02    0.06
   9  -7 -13    0.02    0.10
   9   7 -12    0.00    0.05
   9  -7 -12   -0.01    0.10
   9   7 -11   -0.05    0.06
   9   7 -11    0.05    0.06
   9  -7 -11    0.03    0.07
  -9  -7  11   -0.05    0.04
   9  -7 -11    0.05    0.09
   9   7 -10   -0.06    0.04
   9   7 -10    0.04    0.07
   9  -7 -10    0.05    0.09
  -9  -7  10    0.01    0.05
   9  -7 -10    0.07    0.07
   9   7  -9    0.03    0.05
   9   7  -9    0.05    0.06
   9  -7  -9    0.01    0.05
  -9  -7   9    0.02    0.05
   9  -7  -9   -0.06    0.06
   9   7  -8    0.02    0.05
   9   7  -8    0.02    0.07
  -9  -7   8   -0.02    0.05
   9  -7  -8    0.02    0.07
   9  -7  -8    0.09    0.06
   9   7  -7    0.16    0.07
   9   7  -7    0.10    0.06
   9  -7  -7    0.18    0.07
  -9  -7   7    0.09    0.06
   9  -7  -7    0.00    0.07
   9   7  -6    0.08    0.07
   9   7  -6    0.05    0.05
   9  -7  -6    0.13    0.07
   9  -7  -6   -0.03    0.05
  -9  -7   6    0.04    0.06
   9   7  -5    0.42    0.09
   9   7  -5    0.52    0.12
   9  -7  -5    0.70    0.12
  -9  -7   5    0.48    0.11
   9  -7  -5    0.71    0.14
   9   7  -4    4.80    0.28
   9   7  -4    4.58    0.34
  -9  -7   4    4.82    0.32
   9  -7  -4    5.12    0.35
   9  -7  -4    4.77    0.30
   9   7  -3    1.67    0.22
   9   7  -3    1.58    0.16
   9  -7  -3    1.75    0.18
   9  -7  -3    1.79    0.21
  -9  -7   3    1.95    0.22
   9   7  -2    1.38    0.14
   9   7  -2    1.75    0.23
  -9  -7   2    1.21    0.17
   9  -7  -2    1.35    0.16
   9  -7  -2    1.44    0.18
   9   7  -1    0.02    0.07
   9   7  -1    0.00    0.03
   9  -7  -1    0.01    0.04
   9  -7  -1    0.03    0.05
  -9  -7   1    0.04    0.07
   9   7   0    0.00    0.05
   9  -7   0    0.14    0.06
  -9  -7   0    0.07    0.07
   9  -7   0    0.05    0.05
   9   7   1    0.00    0.07
   9  -7   1    0.08    0.05
   9  -7   1    0.03    0.04
  -9  -7  -1    0.08    0.07
   9   7   2    0.35    0.11
   9  -7   2    0.50    0.10
  -9  -7  -2    0.53    0.12
   9  -7   2    0.43    0.09
   9   7   3    3.34    0.36
   9  -7   3    3.68    0.23
  -9  -7  -3    3.82    0.34
   9  -7   3    3.27    0.24
   9   7   4    7.85    0.55
   9  -7   4    9.34    0.44
  -9  -7  -4    8.88    0.51
   9  -7   4    8.69    0.48
   9   7   5    2.44    0.32
   9  -7   5    2.77    0.17
   9  -7   5    2.56    0.24
  -9  -7  -5    2.14    0.26
   9   7   6    0.10    0.09
  -9  -7  -6    0.01    0.07
   9  -7   6    0.01    0.05
   9  -7   6    0.10    0.04
   9  -7   7    0.35    0.10
  -9  -7  -7    0.03    0.09
  -9  -7  -8    3.34    0.35
   9  -7   8    4.47    0.30
   9  -7   9    4.24    0.31
  -9  -7  -9    4.06    0.38
   9  -7  10    0.12    0.08
  -9  -7 -10    0.34    0.12
  -9  -7 -11    1.16    0.21
   9  -7  11    1.31    0.19
  -9  -7 -12    0.21    0.12
   9  -7  12    0.14    0.08
   9  -8 -13    0.06    0.10
   9   8 -12    0.07    0.08
   9  -8 -12    0.09    0.11
   9   8 -11    0.05    0.07
   9   8 -11    0.26    0.10
   9  -8 -11    0.01    0.09
  -9  -8  11    0.12    0.07
   9  -8 -11    0.18    0.09
   9   8 -10    0.06    0.08
   9   8 -10    0.09    0.07
  -9  -8  10    0.04    0.05
   9  -8 -10    0.02    0.07
   9  -8 -10    0.11    0.08
   9   8  -9   -0.02    0.05
   9   8  -9    0.03    0.07
  -9  -8   9    0.00    0.05
   9  -8  -9   -0.10    0.08
   9  -8  -9    0.06    0.07
   9   8  -8    2.39    0.24
   9   8  -8    2.23    0.26
   9  -8  -8    1.84    0.27
   9  -8  -8    2.21    0.23
  -9  -8   8    1.98    0.22
   9   8  -7    1.41    0.21
   9   8  -7    0.95    0.15
  -9  -8   7    1.46    0.18
   9  -8  -7    1.10    0.21
   9  -8  -7    0.98    0.16
   9   8  -6    1.23    0.16
   9   8  -6    0.84    0.16
   9  -8  -6    0.90    0.17
   9  -8  -6    0.74    0.13
  -9  -8   6    0.74    0.14
   9   8  -5    1.90    0.20
   9   8  -5    1.71    0.24
   9  -8  -5    2.10    0.22
   9  -8  -5    2.18    0.27
  -9  -8   5    2.20    0.24
   9   8  -4    5.44    0.31
   9   8  -4    5.18    0.38
   9  -8  -4    5.56    0.34
  -9  -8   4    5.19    0.35
   9  -8  -4    5.56    0.38
   9   8  -3    0.19    0.09
   9   8  -3    0.30    0.07
  -9  -8   3    0.38    0.11
   9  -8  -3    0.12    0.07
   9  -8  -3    0.11    0.08
   9   8  -2    0.06    0.08
   9   8  -2    0.01    0.04
   9  -8  -2    0.03    0.05
   9  -8  -2   -0.01    0.06
  -9  -8   2   -0.06    0.05
   9   8  -1    2.48    0.30
   9  -8  -1    2.05    0.23
  -9  -8   1    2.56    0.27
   9  -8  -1    2.37    0.24
   9   8   0    0.58    0.15
   9  -8   0    0.67    0.12
   9  -8   0    0.45    0.11
  -9  -8   0    0.45    0.12
   9   8   1    0.24    0.11
   9  -8   1    0.16    0.07
  -9  -8  -1    0.07    0.07
   9  -8   1    0.13    0.07
   9  -8   2    0.93    0.13
  -9  -8  -2    1.34    0.20
   9  -8   2    0.92    0.14
   9   8   3    2.45    0.32
   9  -8   3    2.24    0.20
  -9  -8  -3    2.54    0.29
   9  -8   3    2.08    0.22
   9   8   4    0.28    0.13
  -9  -8  -4    0.45    0.13
   9  -8   4    0.38    0.08
   9  -8   4    0.39    0.11
  -9  -8  -5    0.61    0.14
   9  -8   5    0.55    0.08
   9  -8   5    0.47    0.11
   9  -8   6    0.07    0.06
  -9  -8  -6    0.06    0.07
  -9  -8  -7    0.79    0.17
   9  -8   7    0.95    0.16
   9  -8   8    0.07    0.07
  -9  -8  -8    0.00    0.07
   9  -8   9    0.32    0.11
  -9  -8  -9    0.38    0.14
   9  -8  10    0.97    0.17
  -9  -8 -10    1.19    0.22
  -9  -8 -11   -0.07    0.06
   9  -8  11    0.03    0.06
   9   9 -11    0.04    0.07
   9  -9 -11    0.22    0.10
  -9  -9  11    0.03    0.06
   9  -9 -11   -0.08    0.08
   9   9 -10    0.51    0.13
   9   9 -10    0.35    0.12
   9  -9 -10    0.33    0.11
  -9  -9  10    0.45    0.11
   9  -9 -10    0.10    0.11
   9   9  -9    0.12    0.07
   9   9  -9    0.17    0.10
  -9  -9   9    0.06    0.06
   9  -9  -9    0.38    0.14
   9  -9  -9    0.11    0.09
   9   9  -8    0.08    0.06
   9   9  -8    0.06    0.08
   9  -9  -8   -0.10    0.07
   9  -9  -8    0.05    0.07
  -9  -9   8    0.02    0.07
   9   9  -7    0.56    0.12
   9   9  -7    0.48    0.14
  -9  -9   7    0.78    0.14
   9  -9  -7    0.58    0.16
   9  -9  -7    0.74    0.15
   9   9  -6    1.42    0.22
   9   9  -6    1.78    0.20
   9  -9  -6    1.25    0.18
   9  -9  -6    1.14    0.21
  -9  -9   6    1.67    0.22
   9   9  -5    0.27    0.11
   9   9  -5    0.04    0.05
  -9  -9   5    0.13    0.08
   9  -9  -5    0.04    0.08
   9  -9  -5    0.09    0.08
   9   9  -4    0.54    0.15
   9   9  -4    0.52    0.10
  -9  -9   4    0.59    0.14
   9  -9  -4    0.44    0.12
   9  -9  -4    0.66    0.15
   9   9  -3    1.26    0.15
   9   9  -3    0.79    0.18
  -9  -9   3    1.18    0.20
   9  -9  -3    1.13    0.17
   9  -9  -3    1.08    0.18
   9   9  -2    0.33    0.14
  -9  -9   2    0.66    0.14
   9  -9  -2    0.43    0.12
   9  -9  -2    0.48    0.12
   9   9  -1    0.17    0.11
  -9  -9   1    0.24    0.12
   9  -9  -1    0.29    0.09
   9  -9  -1    0.18    0.07
   9   9   0    0.21    0.11
   9  -9   0    0.05    0.06
  -9  -9   0    0.16    0.09
   9  -9   0    0.13    0.08
   9   9   1    0.09    0.09
   9  -9   1    0.00    0.06
  -9  -9  -1    0.05    0.08
   9  -9   1   -0.02    0.04
   9   9   2    0.07    0.09
  -9  -9  -2    0.05    0.07
   9  -9   2    0.14    0.06
   9  -9   2    0.18    0.08
   9   9   3   -0.06    0.06
   9  -9   3    0.10    0.07
   9  -9   3    0.10    0.05
  -9  -9  -3    0.14    0.08
   9  -9   4    0.19    0.08
   9  -9   4    0.08    0.05
  -9  -9  -4    0.08    0.08
   9  -9   5    0.54    0.12
   9  -9   5    0.65    0.11
  -9  -9  -5    0.44    0.14
  -9  -9  -6    0.79    0.17
   9  -9   6    0.81    0.15
  -9  -9  -7    0.26    0.12
   9  -9   7    0.12    0.08
   9  -9   8    0.30    0.10
  -9  -9  -8    0.29    0.12
  -9  -9  -9    0.30    0.15
   9  -9   9    0.40    0.12
   9  -9  10   -0.02    0.07
  -9  -9 -10    0.11    0.11
   9 -10 -10    0.00    0.11
   9  10  -9    0.10    0.11
   9  10  -9    0.00    0.06
   9 -10  -9    0.03    0.08
   9 -10  -9   -0.12    0.08
  -9 -10   9    0.01    0.06
   9  10  -8    0.42    0.14
   9  10  -8    0.37    0.11
   9 -10  -8    0.32    0.13
  -9 -10   8    0.42    0.12
   9 -10  -8    0.35    0.12
   9  10  -7    0.53    0.16
   9  10  -7    0.54    0.11
  -9 -10   7    0.30    0.10
   9 -10  -7    0.15    0.11
   9 -10  -7    0.49    0.13
   9  10  -6   -0.09    0.07
   9  10  -6   -0.06    0.04
   9 -10  -6    0.02    0.07
   9 -10  -6    0.04    0.08
  -9 -10   6   -0.04    0.06
   9  10  -5    0.08    0.06
   9  10  -5    0.15    0.10
   9 -10  -5    0.13    0.09
   9 -10  -5    0.15    0.09
  -9 -10   5    0.10    0.09
   9  10  -4    1.18    0.15
   9  10  -4    1.26    0.23
   9 -10  -4    1.21    0.21
   9 -10  -4    1.11    0.18
  -9 -10   4    1.55    0.22
   9  10  -3    0.49    0.15
  -9 -10   3    0.56    0.15
   9 -10  -3    0.79    0.17
   9 -10  -3    0.84    0.16
   9  10  -2   -0.05    0.07
   9 -10  -2    0.09    0.08
   9 -10  -2    0.03    0.06
  -9 -10   2   -0.03    0.07
   9  10  -1    0.03    0.09
   9 -10  -1   -0.08    0.05
   9 -10  -1   -0.04    0.06
  -9 -10   1    0.20    0.10
   9  10   0    0.17    0.12
  -9 -10   0    0.47    0.14
   9 -10   0    0.31    0.10
   9 -10   0    0.37    0.11
   9  10   1    0.02    0.07
   9 -10   1    0.01    0.06
  -9 -10  -1    0.02    0.08
   9 -10   1   -0.04    0.05
   9 -10   2    0.05    0.06
  -9 -10  -2   -0.02    0.07
   9 -10   2    0.04    0.07
  -9 -10  -3    0.12    0.10
   9 -10   3    0.12    0.07
   9 -10   3    0.08    0.06
  -9 -10  -4    0.01    0.08
   9 -10   4    0.07    0.07
   9 -10   4    0.08    0.06
  -9 -10  -5    0.10    0.10
   9 -10   5    0.17    0.08
  -9 -10  -6    0.27    0.12
   9 -10   6    0.28    0.10
  -9 -10  -7    0.06    0.10
   9 -10   7    0.04    0.06
  -9 -10  -8    0.53    0.17
   9 -10   8    0.75    0.15
   9 -11  -8    0.08    0.11
   9  11  -7    0.11    0.10
   9  11  -7    0.06    0.07
   9 -11  -7   -0.05    0.07
  -9 -11   7    0.02    0.06
   9 -11  -7   -0.04    0.07
   9  11  -6    0.60    0.17
   9  11  -6    0.45    0.11
  -9 -11   6    0.75    0.17
   9 -11  -6    0.66    0.18
   9 -11  -6    0.88    0.17
   9  11  -5    0.07    0.06
   9  11  -5    0.02    0.10
   9 -11  -5    0.02    0.08
  -9 -11   5   -0.04    0.08
   9 -11  -5    0.08    0.10
   9  11  -4    0.03    0.10
[truncated: 233,980 more chars]
