# Supplementary material for: Synthesis, Crystal Structure and Bioactivity of Phenazine-1-carboxylic Acylhydrazone Derivatives
Source: Molecules. 2021 Sep 1;26(17):5320. doi: 10.3390/molecules26175320 (PMC8434039; doi:10.3390/molecules26175320)
Supplement: Supplementary file 1 [file molecules-26-05320-s001.zip › cif and checkcif/cif and checkcif/3i.lis]

                                                                                            "m         "  PLATON-GENERAL   Page    1
====================================================================================================================================
PLATON(V-240213)-Run for: m         P 1 21/c 1   R = 0.05                                                 TIME: Aug 12 15:25:03 2021
=5TIME: =5TIME: =5TIME: =5TIME: =5TIME: =5TIME: =5TIME: =5TIME: =5TIME: =5TIME: =5TIME: =5TIME: =5TIME: =5TIME: =5TIME: =5TIME: =5TIME: =5TIME: =5TIME: =5TIME: =5TIME: =5TIME: =5TIME: =5TIME: =5TIME: =5TIME: =5TIME: =5TIME: =5TIME: =5TIME: =5TIME: =5TIME: =5TIME: =5TIME: =5TIME: =5TIME: =5TIME: =5TIME: =5TIME: =5TIME: =5TIME: =5TIME: =5TIME: =5TIME: =5TIME: =5TIME: =5TIME: =5TIME: =5TIME: =5TIME: =5TIME: =5TIME: =5TIME: =5TIME: =5TIME: =5TIME: =5TIME: =5TIME: =5TIME: =5TIME: =5TIME: =5TIME: =5TIME: =5TIME: =5TIME: =5TIME: =5TIME: =5TIME: =5TIME: =5TIME: =5TIME: =5TIME: =5TIME: =5TIME: =5TIME: =5TIME: =5TIME: =5TIME: =5TIME: =5TIME: =5TIME: =5TIME: =5TIME: =5TIME: =5TIME: =5TIME: =5TIME: =5TIME: =5TIME: =5TIME: =5TIME: =5TIME: =5TIME: =5TIME: =5TIME: =5TIME: =5TIME: =5TIME: =5TIME: =5TIME: =5TIME: =5TIME: =5TIME: =5TIME: =5TIME: =5TIME: =5TIME: =5TIME: =5TIME: =5TIME: =5TIME: =5TIME: =5TIME: =5TIME: =5TIME: =5TIME: =5TIME: =5TIME: =5TIME: =5TIME: =5TIME: =5TIME: =5TIME: =5TIME: =5TIME: =5TIME: =5TIME: =5TIME: =5TIME: =5TIME: =5TIME: =5TIME:
                                                                                                              (C) 1980-2013 A.L.Spek0=5TIME:
                                                       =5TIME: =5TIME: =5TIME: =5TIME: =5TIME: =5TIME: =5TIME: =5TIME: =5TIME: =5TIME: =5TIME: =5TIME:
=5TIME: =5TIME: =5TIME: =5TIME: =5TIME: =5TIME: =5TIME: =5TIME: =5TIME: =5TIME: =5TIME: =5TIME: =5TIME: =5TIME: =5TIME: =5TIME: =5TIME: =5TIME: =5TIME: =5TIME: =5TIME: =5TIME: =5TIME: =5TIME: =5TIME: =5TIME: =5TIME: =5TIME: =5TIME: =5TIME: =5TIME: =5TIME: =5TIME: =5TIME: =5TIME: =5TIME: =5TIME: =5TIME: =5TIME: =5TIME: =5TIME: =5TIME: =5TIME: =5TIME: =5TIME: =5TIME: =5TIME: =5TIME: =5TIME: =5TIME: =5TIME: =5TIME: =5TIME: =5TIME:  Crystal Data =5TIME: =5TIME: =5TIME: =5TIME: =5TIME: =5TIME: =5TIME: =5TIME: =5TIME: =5TIME: =5TIME: =5TIME: =5TIME: =5TIME: =5TIME: =5TIME: =5TIME: =5TIME: =5TIME: =5TIME: =5TIME: =5TIME: =5TIME: =5TIME: =5TIME: =5TIME: =5TIME: =5TIME: =5TIME: =5TIME: =5TIME: =5TIME: =5TIME: =5TIME: =5TIME: =5TIME: =5TIME: =5TIME: =5TIME: =5TIME: =5TIME: =5TIME: =5TIME: =5TIME: =5TIME: =5TIME: =5TIME: =5TIME: =5TIME: =5TIME: =5TIME: =5TIME: =5TIME: =5TIME: =5TIME: =5TIME: =5TIME: =5TIME: =5TIME: =5TIME: =5TIME: =5TIME: =5TIME: =5TIME:
                                                       =5TIME: =5TIME: =5TIME: =5TIME: =5TIME: =5TIME: =5TIME: =5TIME: =5TIME: =5TIME: =5TIME: =5TIME:
                        Input Cell  (Lattice Type: P)   -   Temp = 293K             Reduced Cell     (Acta Cryst.(1976),A32,297-298)
---------------------------------------------------------------------------------   ------------------------------------------------
a =     18.601(5)  Angstrom                alpha =            90 Degree             a  =   11.099     alpha  =   94.08  V  =  3109.1
b =     11.099(5)                           beta =     94.077(5)                    b  =   15.098     beta   =   90.00
c =     15.098(5)                          gamma =            90                    c  =   18.601     gamma  =   90.00
 
V =    3109.1(19) Cubic-Angstrom          d(100) =     18.5539   Angstrom                        Niggli Values
                                          d(010) =     11.0990                             123.188   227.950   345.997
Lambda(MoKa) =   0.71073 Angstrom         d(001) =     15.0598                             -19.967     0.000     0.000
 
                                                =5TIME: =5TIME: =5TIME: =5TIME: =5TIME: =5TIME: =5TIME: =5TIME: =5TIME: =5TIME: =5TIME: =5TIME: =5TIME: =5TIME: =5TIME: =5TIME: =5TIME: =5TIME: =5TIME: =5TIME: =5TIME: =5TIME: =5TIME: =5TIME: =5TIME: =5TIME:
=5TIME: =5TIME: =5TIME: =5TIME: =5TIME: =5TIME: =5TIME: =5TIME: =5TIME: =5TIME: =5TIME: =5TIME: =5TIME: =5TIME: =5TIME: =5TIME: =5TIME: =5TIME: =5TIME: =5TIME: =5TIME: =5TIME: =5TIME: =5TIME: =5TIME: =5TIME: =5TIME: =5TIME: =5TIME: =5TIME: =5TIME: =5TIME: =5TIME: =5TIME: =5TIME: =5TIME: =5TIME: =5TIME: =5TIME: =5TIME: =5TIME: =5TIME: =5TIME: =5TIME: =5TIME: =5TIME: =5TIME:  Orthogonalization Matrices =5TIME: =5TIME: =5TIME: =5TIME: =5TIME: =5TIME: =5TIME: =5TIME: =5TIME: =5TIME: =5TIME: =5TIME: =5TIME: =5TIME: =5TIME: =5TIME: =5TIME: =5TIME: =5TIME: =5TIME: =5TIME: =5TIME: =5TIME: =5TIME: =5TIME: =5TIME: =5TIME: =5TIME: =5TIME: =5TIME: =5TIME: =5TIME: =5TIME: =5TIME: =5TIME: =5TIME: =5TIME: =5TIME: =5TIME: =5TIME: =5TIME: =5TIME: =5TIME: =5TIME: =5TIME: =5TIME: =5TIME: =5TIME: =5TIME: =5TIME: =5TIME: =5TIME: =5TIME: =5TIME: =5TIME: =5TIME: =5TIME:
                                                =5TIME: =5TIME: =5TIME: =5TIME: =5TIME: =5TIME: =5TIME: =5TIME: =5TIME: =5TIME: =5TIME: =5TIME: =5TIME: =5TIME: =5TIME: =5TIME: =5TIME: =5TIME: =5TIME: =5TIME: =5TIME: =5TIME: =5TIME: =5TIME: =5TIME: =5TIME:
 
(See e.g. J.D.Dunitz, Xray Analysis and Structure Determination of Organic Molecules, Cornell Univ. Press, 1979, P236)
 
(XO)   (  18.60100         0  -1.07342 ) (X)   ,   (X)   (   0.05376         0   0.00383 ) (XO)      Orthogonal Axes AO, BO and CO
(YO) = (         0  11.09900         0 )*(Y)   ,   (Y) = (         0   0.09010         0 )*(YO)             are defined as:
(ZO)   (         0         0  15.05979 ) (Z)   ,   (Z)   (         0         0   0.06640 ) (ZO)     AO // A, CO // C*, BO // CO X AO
 
                                                  =5TIME: =5TIME: =5TIME: =5TIME: =5TIME: =5TIME: =5TIME: =5TIME: =5TIME: =5TIME: =5TIME: =5TIME: =5TIME: =5TIME: =5TIME: =5TIME: =5TIME: =5TIME: =5TIME: =5TIME:
=5TIME: =5TIME: =5TIME: =5TIME: =5TIME: =5TIME: =5TIME: =5TIME: =5TIME: =5TIME: =5TIME: =5TIME: =5TIME: =5TIME: =5TIME: =5TIME: =5TIME: =5TIME: =5TIME: =5TIME: =5TIME: =5TIME: =5TIME: =5TIME: =5TIME: =5TIME: =5TIME: =5TIME: =5TIME: =5TIME: =5TIME: =5TIME: =5TIME: =5TIME: =5TIME: =5TIME: =5TIME: =5TIME: =5TIME: =5TIME: =5TIME: =5TIME: =5TIME: =5TIME: =5TIME: =5TIME: =5TIME: =5TIME: =5TIME:  Space Group Symmetry =5TIME: =5TIME: =5TIME: =5TIME: =5TIME: =5TIME: =5TIME: =5TIME: =5TIME: =5TIME: =5TIME: =5TIME: =5TIME: =5TIME: =5TIME: =5TIME: =5TIME: =5TIME: =5TIME: =5TIME: =5TIME: =5TIME: =5TIME: =5TIME: =5TIME: =5TIME: =5TIME: =5TIME: =5TIME: =5TIME: =5TIME: =5TIME: =5TIME: =5TIME: =5TIME: =5TIME: =5TIME: =5TIME: =5TIME: =5TIME: =5TIME: =5TIME: =5TIME: =5TIME: =5TIME: =5TIME: =5TIME: =5TIME: =5TIME: =5TIME: =5TIME: =5TIME: =5TIME: =5TIME: =5TIME: =5TIME: =5TIME: =5TIME: =5TIME: =5TIME: =5TIME:
                                                  =5TIME: =5TIME: =5TIME: =5TIME: =5TIME: =5TIME: =5TIME: =5TIME: =5TIME: =5TIME: =5TIME: =5TIME: =5TIME: =5TIME: =5TIME: =5TIME: =5TIME: =5TIME: =5TIME: =5TIME:
 
(See e.g. G. Burns & A.M. Glazer, Space Groups for Solid State Scientists, Academic Press, 1990 or Int. Tables A)
 
Space Group  H-M:  P21/c
Space Group Hall: -P 2ybc                               [Schoenflies: C2h^5 ]
Lattice Type: mP,  Centric,   Monoclinic, Order:   4( 2), No:  14, Laue:  2/m
 
  Nr            ***** Symmetry Operation(s) *****
 
   1               X ,              Y ,              Z
   2             - X ,        1/2 + Y ,        1/2 - Z
   3             - X ,            - Y ,            - Z
   4               X ,        1/2 - Y ,        1/2 + Z
                                                                                            "m         "  PLATON-GEOMETRY  Page    2
====================================================================================================================================
(1:19-Rule Rounded) Coordinates of Unique Residue(s) Identified.  Standard Deviations in the Last Digit are in Parentheses.
------------------------------------------------------------------------------------------------------------------------------------
          Site    = Site Symmetry; SSN = Site Symmetry Number; SSOF = SHELX Site Occupation Factor (= S.O.F / SSN).
*******   Move    = Transformation on Input Data: N.IJK (N = SymOp, IJK = Translation) i.e. 1.555 = nomove
SYMBOLS:  Type    = D/A = Potential Donor or Acceptor atom, D-H = H on Donor atom, MET = Metal.
*******   El Type = AK = Alkali Metal, AE = Alkaline Earth, HL = Halogen, AN = Actinide, LN = Lanthanide, TR = Transition Element.
          ARU     = Asymmetric Residue Unit encoded as sklm.nn, with s = symmetry op, klm = translation, nn = residue #.
          RESIDUE = collection of ARU's constituting an isolated unit (= molecule, ion).
          FLAGS   : d = determined, c = calculated, R = riding G = group
------------------------------------------------------------------------------------------------------------------------------------
Atom Types  :      C      H      N      O
Cov.Rad(Ang):   0.68   0.35   0.68   0.68
Atom Volume :  13.87   5.08  11.80  11.39
Atom Number :      6      1      7      8
Atom Weight : 12.010  1.008  14.01  16.00
Scat.Fact.f0:  5.999  1.000  6.995  7.999
Scat.Fact.f':  0.003  0.000  0.006  0.011
Scat.Fact.f":  0.002  0.000  0.003  0.006
Mu/Rho(MoKa):   0.58   0.37   0.84   1.22
Elem. Type  :     --     --     --     --
------------------------------------------------------------------------------------------------------------------------------------
Sources - Cov. Radii : Manual Cambridge Crystallographic Data Base
        - Atom Volume: D.W.M. Hofmann (2002). Acta Cryst. B58, 489-493
        - Atomic Wt. : SHELXL97                                                                                               NOMOVE
        - Scat. Fact.: SHELXL97 (International Tables)
        - mu/rho     : International Tables C, table 4.2.4.2, p193-199
 
                                                         =============
******************************************************** Residue =   1 *************************************************************
                                                         =============
 
------------------------------------------------------------------------------------------------------------------------------------
Flags Label         Fractional Coordinates (x,y,z)          Orthogonal Coordinates (XO,YO,ZO)   Site SSN*SSOF =    S.O.F   Move Type
------------------------------------------------------------------------------------------------------------------------------------
d     O(1)        0.52466(8)   -0.04542(15)    0.65640(11)  9.0546(15) -0.5041(17)  9.8852(17)        1     1          1    -    D/A
d     N(1)        0.58756(9)    0.49259(17)    0.68240(12) 10.1967(17)  5.4673(19) 10.2768(18)        1     1          1    -    D/A
d     N(2)        0.48208(8)    0.32684(16)    0.61575(11)  8.3062(15)  3.6276(18)  9.2731(17)        1     1          1    -    D/A
d     N(3)        0.44902(9)    0.09062(17)    0.58742(12)  7.7217(17)  1.0058(19)  8.8464(18)        1     1          1    -    D/A
d     N(4)        0.39807(9)    0.00542(17)    0.56187(12)  6.8014(17)  0.0602(19)  8.4616(18)        1     1          1    -    D/A
d     N(5)       0.17293(11)     -0.1887(2)    0.41940(15)    2.766(2)   -2.094(2)    6.316(2)        1     1          1    -    D/A
d     C(1)       0.47236(10)      0.4463(2)    0.60708(14)  8.1347(19)    4.953(2)    9.142(2)        1     1          1    -     -
d     C(2)       0.40828(11)      0.4910(2)    0.56245(15)    6.991(2)    5.450(2)    8.470(2)        1     1          1    -     -
d     C(3)       0.39809(12)      0.6108(2)    0.55201(16)    6.812(2)    6.779(2)    8.313(2)        1     1          1    -     -
d     C(4)       0.45097(12)      0.6947(2)    0.58585(15)    7.760(2)    7.710(2)    8.823(2)        1     1          1    -     -
d     C(5)       0.51257(12)      0.6556(2)    0.62872(15)    8.859(2)    7.277(2)    9.468(2)        1     1          1    -     -
d     C(6)       0.52583(11)      0.5306(2)    0.64065(14)    9.093(2)    5.889(2)    9.648(2)        1     1          1    -     -
d     C(7)       0.59746(10)      0.3730(2)    0.69059(14) 10.3721(19)    4.140(2)   10.400(2)        1     1          1    -     -
d     C(8)       0.66322(11)      0.3312(2)    0.73318(15)   11.550(2)    3.676(2)   11.042(2)        1     1          1    -     -
                                                                                            "m         "  PLATON-GEOMETRY  Page    3
====================================================================================================================================
d     C(9)       0.67550(12)      0.2122(2)    0.74200(16)   11.768(2)    2.355(2)   11.174(2)        1     1          1    -     -
d     C(10)      0.62324(11)      0.1274(2)    0.70912(14)   10.832(2)    1.414(2)   10.679(2)        1     1          1    -     -
d     C(11)      0.55919(10)      0.1608(2)    0.66733(14)  9.6852(19)    1.785(2)   10.050(2)        1     1          1    -     -
d     C(12)      0.54430(10)    0.28767(19)    0.65684(13)  9.4195(19)    3.193(2)    9.892(2)        1     1          1    -     -
d     C(13)      0.50963(11)      0.0588(2)    0.63700(14)    8.796(2)    0.653(2)    9.593(2)        1     1          1    -     -
d     C(14)      0.34712(11)      0.0426(2)    0.50737(15)    5.912(2)    0.473(2)    7.641(2)        1     1          1    -     -
d     C(15)      0.28787(11)     -0.0383(2)    0.47846(15)    4.841(2)   -0.425(2)    7.206(2)        1     1          1    -     -
d     C(16)      0.27112(12)     -0.1410(2)    0.52445(16)    4.480(2)   -1.565(2)    7.898(2)        1     1          1    -     -
d     C(17)      0.21411(13)     -0.2117(2)    0.49356(18)    3.453(2)   -2.350(2)    7.433(3)        1     1          1    -     -
d     C(18)      0.18969(12)     -0.0905(3)    0.37547(18)    3.125(2)   -1.004(3)    5.655(3)        1     1          1    -     -
d     C(19)      0.24491(11)     -0.0130(2)    0.40204(16)    4.124(2)   -0.144(2)    6.055(2)        1     1          1    -     -
 
cR    H(2)           0.37300        0.43750        0.54020      6.3583      4.8558      8.1353        1     1          1    -     -
cR    H(3)           0.35590        0.63880        0.52230      6.0594      7.0900      7.8657        1     1          1    -     -
cR    H(3A)          0.44240        0.16450        0.57180      7.6153      1.8258      8.6112        1     1          1    -    D-H
cR    H(4)           0.44300        0.77690        0.57830      7.6195      8.6228      8.7091        1     1          1    -     -
cR    H(5)           0.54680        0.71120        0.65070      9.4726      7.8936      9.7994        1     1          1    -     -
cR    H(8)           0.69790        0.38610        0.75500     12.1712      4.2853     11.3701        1     1          1    -     -
cR    H(9)           0.71870        0.18530        0.76990     12.5421      2.0566     11.5945        1     1          1    -     -
cR    H(10)          0.63310        0.04570        0.71640     11.0073      0.5072     10.7888        1     1          1    -     -
cR    H(14)          0.34770        0.12110        0.48600      5.9459      1.3441      7.3191        1     1          1    -     -
cR    H(16)          0.29840       -0.16220        0.57610      4.9321     -1.8003      8.6759        1     1          1    -     -
cR    H(17)          0.20350       -0.27970        0.52630      3.2204     -3.1044      7.9260        1     1          1    -     -
cR    H(18)          0.16230       -0.07270        0.32320      2.6720     -0.8069      4.8673        1     1          1    -     -
cR    H(19)          0.25330        0.05570        0.36900      4.3155      0.6182      5.5571        1     1          1    -     -
 
                                                         =============
******************************************************** Residue =   2 *************************************************************
                                                         =============
 
------------------------------------------------------------------------------------------------------------------------------------
Flags Label         Fractional Coordinates (x,y,z)          Orthogonal Coordinates (XO,YO,ZO)   Site SSN*SSOF =    S.O.F   Move Type
------------------------------------------------------------------------------------------------------------------------------------
d     O(2)        0.14397(9)    0.56916(16)    0.64390(13)  1.9868(17)  6.3171(18)    9.697(2)        1     1          1    -    D/A
d     N(6)        0.20072(9)    0.03143(18)    0.68779(13)  2.9953(17)    0.349(2)   10.358(2)        1     1          1    -    D/A
d     N(7)        0.08901(9)    0.19996(17)    0.65661(13)  0.9509(17)  2.2194(19)    9.888(2)        1     1          1    -    D/A
d     N(8)        0.05360(9)    0.43152(18)    0.63196(13)  0.3187(17)    4.789(2)    9.517(2)        1     1          1    -    D/A
d     N(9)       0.00030(10)    0.51561(18)    0.61511(13) -0.6547(19)    5.723(2)    9.263(2)        1     1          1    -    D/A
d     N(10)     -0.24532(11)      0.7028(2)    0.56118(15)   -5.166(2)    7.800(2)    8.451(2)        1     1          1    -    D/A
d     C(20)      0.21422(11)      0.1500(2)    0.68545(14)    3.249(2)    1.665(2)   10.323(2)        1     1          1    -     -
d     C(21)      0.28679(11)      0.1896(2)    0.70001(16)    4.583(2)    2.104(2)   10.542(2)        1     1          1    -     -
d     C(22)      0.30211(12)      0.3078(2)    0.69623(16)    4.872(2)    3.416(2)   10.485(2)        1     1          1    -     -
d     C(23)      0.24689(11)      0.3937(2)    0.67716(15)    3.866(2)    4.370(2)   10.198(2)        1     1          1    -     -
d     C(24)      0.17614(11)      0.3626(2)    0.66474(14)    2.563(2)    4.024(2)   10.011(2)        1     1          1    -     -
d     C(25)      0.15743(11)      0.2369(2)    0.66917(14)    2.210(2)    2.629(2)   10.078(2)        1     1          1    -     -
d     C(26)      0.07523(11)      0.0811(2)    0.65924(16)    0.692(2)    0.900(2)    9.928(2)        1     1          1    -     -
d     C(27)      0.00318(13)      0.0397(3)      0.6469(2)   -0.635(2)    0.441(3)    9.742(3)        1     1          1    -     -
d     C(28)     -0.01087(14)     -0.0796(3)      0.6506(2)   -0.901(3)   -0.883(3)    9.798(3)        1     1          1    -     -
                                                                                            "m         "  PLATON-GEOMETRY  Page    4
====================================================================================================================================
d     C(29)      0.04495(14)     -0.1649(3)      0.6661(2)    0.121(3)   -1.830(3)   10.031(3)        1     1          1    -     -
d     C(30)      0.11410(13)     -0.1284(2)    0.67820(18)    1.394(2)   -1.425(2)   10.214(3)        1     1          1    -     -
d     C(31)      0.13200(12)     -0.0048(2)    0.67519(16)    1.731(2)   -0.053(2)   10.168(2)        1     1          1    -     -
d     C(32)      0.12345(12)      0.4649(2)    0.64567(16)    1.603(2)    5.160(2)    9.724(2)        1     1          1    -     -
d     C(33)     -0.06330(12)      0.4719(2)    0.60603(16)   -1.828(2)    5.238(2)    9.127(2)        1     1          1    -     -
d     C(34)     -0.12538(12)      0.5519(2)    0.58917(15)   -2.965(2)    6.126(2)    8.873(2)        1     1          1    -     -
d     C(35)     -0.11844(13)      0.6693(2)    0.56117(16)   -2.805(2)    7.429(2)    8.451(2)        1     1          1    -     -
d     C(36)     -0.17907(15)      0.7396(3)    0.54768(17)   -3.919(3)    8.209(3)    8.248(3)        1     1          1    -     -
d     C(37)     -0.25121(13)      0.5893(3)    0.58755(17)   -5.303(2)    6.541(3)    8.848(3)        1     1          1    -     -
d     C(38)     -0.19431(12)      0.5111(2)    0.60115(16)   -4.260(2)    5.673(2)    9.053(2)        1     1          1    -     -
 
cR    H(8A)          0.04240        0.35640        0.63380      0.1083      3.9557      9.5449        1     1          1    -    D-H
cR    H(21)          0.32350        0.13390        0.71210      5.2530      1.4862     10.7241        1     1          1    -     -
cR    H(22)          0.34960        0.33340        0.70630      5.7448      3.7004     10.6367        1     1          1    -     -
cR    H(23)          0.25950        0.47450        0.67300      4.1045      5.2665     10.1352        1     1          1    -     -
cR    H(27)         -0.03430        0.09440        0.63620     -1.3209      1.0477      9.5810        1     1          1    -     -
cR    H(28)         -0.05830       -0.10610        0.64280     -1.7744     -1.1776      9.6804        1     1          1    -     -
cR    H(29)          0.03400       -0.24660        0.66790     -0.0845     -2.7370     10.0584        1     1          1    -     -
cR    H(30)          0.15040       -0.18530        0.68870      2.0583     -2.0566     10.3717        1     1          1    -     -
cR    H(33)         -0.07020        0.38910        0.61010     -1.9607      4.3186      9.1880        1     1          1    -     -
cR    H(35)         -0.07330        0.70060        0.55150     -1.9554      7.7760      8.3055        1     1          1    -     -
cR    H(36)         -0.17330        0.81800        0.52780     -3.7901      9.0790      7.9486        1     1          1    -     -
cR    H(37)         -0.29700        0.56090        0.59750     -6.1659      6.2254      8.9982        1     1          1    -     -
cR    H(38)         -0.20200        0.43190        0.61820     -4.4210      4.7937      9.3100        1     1          1    -     -
                                                                                            "m         "  PLATON-GEOMETRY  Page    5
====================================================================================================================================
 
   Ordered Structure                                  Unit Cell Contents (Based on Contents of Atom List, that may be Incomplete)
====================================================================================================================================
Resd Site  X(cen) Y(cen) Z(cen)  Mol.Wt S.O.F   Z      C     H    N    O
====================================================================================================================================
  1     1  0.444  0.204  0.588   327.34     1   4     19    13    5    1
  2     1  0.046  0.317  0.640   327.34     1   4     19    13    5    1
                              ------------------------------------------------------------------------------------------------------
        Unit Cell Weight =      2618.75              152   104   40    8
 
 Calculated Analysis (%) =                          69.7   4.0 21.4  4.9
 
          Moiety_Formula = C19 H13 N5 O
 
             Sum_Formula = C19 H13 N5 O
 
          Formula_Weight =      327.34 [Note: Based on SHELXL97 Atomic Weights]
 
               Formula_Z =           8
 
            SpaceGroup_Z =           4  ===>  Z' =  8 /  4 =   2.000
 
      Calculated Density =   1.3987(9) g cm-3 [= Mg m-3]                              ** WARNING **
                                                                           Please Check the Derived Crystal Data.
                  F(000) =      1360.0 [    1360.48]                       They may be Incorrect for Disordered,
                                                                           Incomplete or Polymeric Structures.
                mu(MoKa) =        0.92 cm-1 =   0.092 mm-1
 
 
        Predicted Volume =      3199.7[    3198.2] Ang**3, 298[293]K - (D.W.M. Hofmann (2002). Acta Cryst. B58, 489-493)
 
Note on F000: The first number is a pure electron count, the second number between [] is calculated from f,f' & f"
                                                                                            "m         "  PLATON-H-BONDS   Page    6
====================================================================================================================================
Analysis of Potential Hydrogen Bonds and Schemes with d(D...A) < R(D)+R(A)+0.50, d(H...A) < R(H)+R(A)-0.12 Ang., D-H...A > 100.0 Deg
====================================================================================================================================
Note: - ARU codes in [] are with reference to the Coordinates printed above (Possibly transformed, when MOVE .NE. 1.555)
====================================================================================================================================
 
Nr Typ Res Donor --- H....Acceptor [    ARU  ]      D - H      H...A      D...A  D - H...A    A..H..A* A'..H..A" Sum(XY,YZ)  Sum(XZ)
------------------------------------------------------------------------------------------------------------------------------------
 1 Intra 1 N(3)  --H(3A)  ..N(2)   [         ]       0.86       2.04   2.720(3)        135
 2 Intra 2 N(8)  --H(8A)  ..N(7)   [         ]       0.86       1.96   2.673(3)        139
 
 3       1 C(8)  --H(8)   ..N(6)   [  2656.02]       0.93       2.58   3.513(3)        177
 4 Intra 1 C(10) --H(10)  ..O(1)   [         ]       0.93       2.38   2.733(3)        102
 5 Intra 2 C(23) --H(23)  ..O(2)   [         ]       0.93       2.40   2.752(3)        102
 
Translation of ARU-Code to CIF and Equivalent Position Code
===========================================================
   [  2656.] = [  2_656] =1-x,1/2+y,3/2-z
 
For C--H...Acceptor Interactions See: Th. Steiner, Cryst. Rev, (1996), 6, 1-57
 
H-Bond classification [G.A.Jeffrey, H.Maluszynska & J.Mitra., Int.J.Biol.Macromol.(1985),7,336-348]
------------------------------------------------------------------------------------------------------------------------------------
2-Centre   (linear)     D-H...X most prob. angle 160 deg  - also: G.A.Jeffrey & W.Saenger, Hydrogen Bonding in Biological Structures
3-Centre (bifurcated)   SUM of 3 angl. about H = 360 deg                    Springer-Verlag, Berlin, 1991, pp 20.
4-Centre (trifurcated)
 
Analysis of Potential Donor/Acceptor Atoms -- (Major Disorder Form Only)
====================================================================================================================================
 
At.Nr  D/A    #Cov.Bonds    # H     #D-H..A   #A..H   #A..H-C  Sum(A-H)   Sum(A-X)
------------------------------------------------------------------------------------------------------------------------------------
   1   O(1)          1        -        0        0        1        1        2
   2   O(2)          1        -        0        0        1        1        2
   3   N(1)          2        -        0        0        0        0        2
   4   N(2)          2        -        0        1        0        1        3
   5   N(3)          3      1 H        1        0        0        1        3
   6   N(4)          2        -        0        0        0        0        2
   7   N(5)          2        -        0        0        0        0        2
   8   N(6)          2        -        0        0        1        1        3
   9   N(7)          2        -        0        1        0        1        3
  10   N(8)          3      1 H        1        0        0        1        3
  11   N(9)          2        -        0        0        0        0        2
  12   N(10)         2        -        0        0        0        0        2
                                                                                            "m         "  PLATON-H-BONDS   Page    7
====================================================================================================================================
Analysis of Hydrogen Bonded Molecular Aggregates (See also Acta Cryst. B36, 1980, 2113 - 2115) -- (Major Disorder Component Only)
====================================================================================================================================
 
 
                    Coordinates of Donor and Acceptor Atoms                                Coordinates of D/A-Bonded Atom(s)
                    =======================================                                =================================
 
  D/A I  [    ARU  ]      X      Y      Z   --  D/A J  [    ARU  ]      X      Y      Z   Atom K     X      Y      Z   I..J--K Angle
------------------------------------------------------------------------------------------------------------------------------------
  N(3)   [  1555.01],  0.4490 0.0906 0.5874 >>  N(2)   [  1555.01],  0.4821 0.3268 0.6158 C(1)    0.4724 0.4463 0.6071          155
                                                                                          C(12)   0.5443 0.2877 0.6568           86
  N(2)   [  1555.01],  0.4821 0.3268 0.6158 <<  N(3)   [  1555.01],  0.4490 0.0906 0.5874 N(4)    0.3981 0.0054 0.5619          148
                                                                                          C(13)   0.5096 0.0588 0.6370           90
                                                                                          H(3A)   0.4424 0.1645 0.5718           32
  N(8)   [  1555.02],  0.0536 0.4315 0.6320 >>  N(7)   [  1555.02],  0.0890 0.2000 0.6566 C(25)   0.1574 0.2369 0.6692           87
                                                                                          C(26)   0.0752 0.0811 0.6592          154
  N(7)   [  1555.02],  0.0890 0.2000 0.6566 <<  N(8)   [  1555.02],  0.0536 0.4315 0.6320 N(9)    0.0003 0.5156 0.6151          148
                                                                                          C(32)   0.1235 0.4649 0.6457           91
                                                                                          H(8A)   0.0424 0.3564 0.6338           29
                                                                                            "m         "  PLATON-H-BONDS   Page    8
====================================================================================================================================
Analysis of the (Cooperative) Hydrogen Bond Network  (i.e. (In)Finite O-H...O-H...O-H..  Chains and/or Rings (Max = 18 Membered))
====================================================================================================================================
 
 
                                                         ============
******************************************************** NetworK =  1 **************************************************************
                                                         ============
 
  Code Acc    Donor Atom          X       Y       Z       Acceptor Atom       X       Y       Z up to BondCode(s) of Forward Link(s)
------------------------------------------------------------------------------------------------------------------------------------
 1.555      N(3)  [  1555.01]  0.4490  0.0906  0.5874   N(2)  [  1555.01]  0.4821  0.3268  0.6158
            H(3A)              0.4424  0.1645  0.5718
 
                                                         ============
******************************************************** NetworK =  2 **************************************************************
                                                         ============
 
  Code Acc    Donor Atom          X       Y       Z       Acceptor Atom       X       Y       Z up to BondCode(s) of Forward Link(s)
------------------------------------------------------------------------------------------------------------------------------------
 2.555      N(8)  [  1555.02]  0.0536  0.4315  0.6320   N(7)  [  1555.02]  0.0890  0.2000  0.6566
            H(8A)              0.0424  0.3564  0.6338
 
                                            ------------------------------
 
Hydrogen Bonds are Coded as N.IJK Where N       = Sequence Number of Hydrogen Bond (NOTE: New Hbond Numbering system)
                                        I - 5   = Nr of Translation Units Along A-Axis
                                        J - 5   = Nr of Translation Units Along B-Axis
                                        K - 5   = Nr of Translation Units Along C-Axis
 
Ring Closure Links are Indicated with 'R' and Infinite Chain Links With 'T'
:: CALC TMA not allowed after previous CALC INTRA
                                                                                            "          "  PLATON-SUMMARY   Page    9
====================================================================================================================================
 
 
                                                          ===========
********************************************************* N O T I C E **************************************************
                                                          ===========
 
- PLATON Reference : Spek, A.L. (2003). J. Appl. Cryst. 36, 7-13.
                     Spek, A.L. (2009). Acta Cryst. D65, 148-155.
 
- Output Values (Esd) may have  been set to 99, 999 or 9999 to Avoid Format Overflow
 
- Derived Parameter SU's (= Esd's) may be Incorrect in Cases where Covariances in the Atom Parameters should have been taken
  into Account (e.g. Those Involving Atoms That were Refined with Constraints)
 
- ROUNDING, in particular of the Input Coordinate Data, may give deviating values for derived geometry parameters.
  However, differences should be within the associated esd-range.
 
- PLATON is NOT a Finished Program. The Implementation of Additional Options is Planned. Some of the More Advanced
  Features are Experimental and may Contain Loose Ends.
 
- The Communication of Glitches Encountered will be Appreciated: E-mail: a.l.spek@uu.nl
 
- Recent versions of PLATON may be obtained from http://www.platonsoft.nl/xraysoft
 
- More INFO can be found on http://www.platonsoft.nl/
 
 
 
:: Input Xtal Data from File 3i.cif - Data Type CIF
 
:: NORMAL END of PLATON :     9 Pages on FILE 3i.lis
 
