# Supplementary material for: Synthesis, Crystal Structure and Bioactivity of Phenazine-1-carboxylic Acylhydrazone Derivatives
Source: Molecules. 2021 Sep 1;26(17):5320. doi: 10.3390/molecules26175320 (PMC8434039; doi:10.3390/molecules26175320)
Supplement: Supplementary file 1 [file molecules-26-05320-s001.zip › cif and checkcif/cif and checkcif/3i_shelxl.hkl]

   0   0   1    0.00    0.00
   0   0  -1   -0.01    0.00
   0   0   2    6.65    0.30
   0   0  -2    6.94    0.30
   0   0  -3   -0.03    0.01
   0   0   3   -0.02    0.01
   0   0  -4  248.06    9.35
   0   0   4  232.80    9.74
   0   0   5    0.01    0.02
   0   0  -5    0.03    0.03
   0   0   6   30.89    1.30
   0   0  -6   31.50    1.26
   0   0  -7    0.03    0.03
   0   0   7   -0.01    0.02
   0   0  -7   -0.02    0.03
   0   0  -8    4.47    0.24
   0   0  -8    4.29    0.25
   0   0   8    4.68    0.24
   0   0  -9   -0.04    0.03
   0   0   9   -0.02    0.03
   0   0  -9   -0.01    0.04
   0   0 -10    0.15    0.06
   0   0 -10    0.22    0.06
   0   0  10    0.28    0.07
   0   0 -11    0.04    0.04
   0   0 -11   -0.03    0.04
   0   0  11   -0.04    0.02
   0   0 -12    2.46    0.23
   0   0  12    2.97    0.19
   0   0 -12    2.32    0.18
   0   0 -13    0.02    0.05
   0   0 -13    0.00    0.04
   0   0  13   -0.03    0.04
   0   0  14    0.16    0.07
   0   0 -14    0.06    0.06
   0   0 -14    0.25    0.07
   0   0  15    0.05    0.05
   0   0 -15   -0.03    0.05
   0   0 -15    0.04    0.05
   0   0  16    0.20    0.08
   0   0 -16    0.06    0.08
   0   0  17   -0.01    0.06
   0   0 -17   -0.03    0.07
   0   0 -18   -0.03    0.08
   0   1   0   -0.09    0.01
   0  -1   0   -0.08    0.01
   0  -1   0   -0.08    0.01
   0   1  -1    1.10    0.06
   0   1  -1    1.07    0.06
   0   1  -1    1.09    0.06
   0  -1  -1    1.10    0.06
   0  -1   1    1.15    0.06
   0  -1   1    1.14    0.06
   0  -1   1    1.16    0.06
   0   1  -2   34.81    1.37
   0   1   2   32.35    1.36
   0   1  -2   33.45    1.32
   0   1  -2   31.97    1.36
   0  -1   2   32.53    1.36
   0  -1  -2   32.97    1.36
   0  -1   2   34.23    1.32
   0   1   3    1.32    0.08
   0   1  -3    1.19    0.08
   0   1  -3    1.40    0.06
   0   1  -3    1.37    0.08
   0  -1   3    1.34    0.08
   0  -1  -3    1.44    0.08
   0   1  -4  109.09    4.20
   0   1  -4  105.03    4.41
   0   1   4  108.47    4.34
   0  -1   4  106.52    4.34
   0   1  -5   52.61    2.25
   0   1  -5   55.30    2.16
   0   1   5   55.86    2.23
   0  -1   5   54.25    2.23
   0   1  -6    0.42    0.05
   0   1   6    0.36    0.05
   0   1  -6    0.62    0.08
   0  -1   6    0.39    0.05
   0   1  -7    1.79    0.15
   0   1  -7    1.58    0.10
   0   1   7    1.68    0.11
   0  -1   7    1.58    0.11
   0   1  -8    0.41    0.05
   0   1  -8    0.27    0.07
   0   1   8    0.29    0.06
   0  -1   8    0.44    0.07
   0   1   9    1.97    0.14
   0   1  -9    1.75    0.12
   0   1  -9    1.61    0.16
   0  -1  -9    1.82    0.16
   0  -1   9    1.73    0.13
   0   1 -10    0.09    0.04
   0   1  10    0.07    0.04
   0   1 -10    0.00    0.05
   0  -1 -10    0.04    0.04
   0  -1  10    0.00    0.03
   0   1  11    0.56    0.09
   0   1 -11    0.53    0.10
   0   1 -11    0.72    0.08
   0  -1  11    0.88    0.11
   0  -1 -11    0.44    0.09
   0  -1 -11    0.63    0.11
   0   1  12    0.57    0.10
   0   1 -12    0.51    0.10
   0   1 -12    0.67    0.08
   0  -1  12    0.59    0.10
   0  -1 -12    0.81    0.12
   0  -1 -12    0.68    0.11
   0   1 -13    0.66    0.12
   0   1 -13    0.65    0.08
   0   1  13    0.51    0.10
   0  -1  13    0.55    0.10
   0  -1 -13    0.53    0.11
   0  -1 -13    0.55    0.11
   0   1  14    0.33    0.08
   0   1 -14    0.34    0.07
   0   1 -14    0.23    0.09
   0  -1 -14    0.27    0.08
   0  -1  14    0.29    0.08
   0  -1 -14    0.25    0.08
   0   1 -15   -0.03    0.06
   0   1  15    0.06    0.05
   0  -1 -15   -0.04    0.05
   0  -1  15   -0.05    0.04
   0  -1 -15    0.01    0.06
   0   1 -16    0.05    0.07
   0   1  16    0.08    0.07
   0  -1 -16    0.00    0.06
   0  -1  16    0.01    0.04
   0  -1 -16    0.07    0.07
   0   1 -17    0.09    0.09
   0   1  17    0.03    0.07
   0  -1  17    0.12    0.08
   0  -1 -17    0.05    0.07
   0   2   0   88.75    3.53
   0  -2   0   86.83    3.39
   0  -2   0   88.40    3.53
   0  -2   0   83.78    3.60
   0   2  -1    5.41    0.24
   0   2   1    5.28    0.25
   0   2  -1    5.23    0.25
   0  -2   1    5.30    0.25
   0  -2   1    5.54    0.24
   0  -2  -1    5.31    0.25
   0   2  -2    2.86    0.14
   0   2  -2    2.61    0.14
   0  -2  -2    2.85    0.15
   0  -2   2    2.81    0.15
   0  -2   2    2.96    0.14
   0   2  -3   31.93    1.39
   0   2   3   33.14    1.39
   0   2  -3   33.69    1.34
   0  -2   3   36.10    1.38
   0  -2   3   32.36    1.38
   0   2   4   73.62    3.02
   0   2  -4   75.00    3.04
   0   2  -4   74.91    2.92
   0  -2   4   72.67    3.02
   0   2   5   10.44    0.46
   0   2  -5    9.88    0.45
   0   2  -5   10.31    0.43
   0  -2   5   10.06    0.45
   0   2  -6    0.84    0.05
   0   2   6    0.60    0.08
   0   2  -6    0.83    0.10
   0  -2   6    0.71    0.08
   0   2   7    0.86    0.10
   0   2  -7    0.97    0.05
   0   2  -7    1.04    0.12
   0  -2   7    1.09    0.10
   0   2   8    3.34    0.20
   0   2  -8    3.30    0.15
   0   2  -8    3.29    0.21
   0  -2   8    3.39    0.19
   0   2   9    0.86    0.11
   0   2  -9    0.99    0.13
   0   2  -9    0.98    0.06
   0  -2   9    0.85    0.10
   0   2 -10    0.76    0.12
   0   2 -10    0.92    0.06
   0   2  10    1.05    0.13
   0  -2  10    1.01    0.12
   0   2 -11    0.34    0.09
   0   2 -11    0.38    0.04
   0   2  11    0.33    0.08
   0  -2  11    0.45    0.08
   0   2 -12    0.04    0.06
   0   2  12    0.10    0.06
   0   2 -12    0.09    0.03
   0  -2 -12    0.12    0.06
   0  -2  12    0.07    0.05
   0   2  13    0.74    0.13
   0   2 -13    0.58    0.06
   0   2 -13    0.30    0.09
   0  -2 -13    0.47    0.11
   0  -2 -13    0.49    0.11
   0  -2  13    0.51    0.10
   0   2 -14    0.00    0.07
   0   2  14   -0.02    0.05
   0  -2  14   -0.05    0.04
   0  -2 -14    0.02    0.05
   0  -2 -14    0.04    0.06
   0   2 -15    0.38    0.11
   0   2  15    0.37    0.10
   0  -2 -15    0.28    0.09
   0  -2 -15    0.25    0.09
   0  -2  15    0.26    0.08
   0   2  16   -0.03    0.06
   0   2 -16    0.10    0.08
   0  -2 -16    0.00    0.06
   0  -2  16    0.01    0.05
   0  -2 -16   -0.07    0.05
   0   2 -17    0.10    0.09
   0   2  17    0.08    0.08
   0  -2 -17    0.29    0.11
   0  -2  17    0.06    0.06
   0  -3   0    0.00    0.03
   0   3  -1    0.05    0.02
   0  -3  -1    0.07    0.03
   0  -3   1    0.03    0.03
   0   3  -2    5.30    0.25
   0  -3  -2    5.51    0.27
   0  -3   2    5.21    0.26
   0  -3   2    5.12    0.26
   0   3  -3    5.77    0.28
   0   3  -3    5.90    0.28
   0  -3  -3    5.98    0.29
   0  -3   3    5.68    0.29
   0  -3   3    5.93    0.27
   0   3  -4    0.81    0.09
   0   3  -4    0.88    0.07
   0  -3  -4    0.89    0.09
   0  -3   4    0.92    0.05
   0  -3   4    0.89    0.09
   0   3  -5    0.13    0.03
   0   3  -5    0.13    0.04
   0   3   5    0.08    0.04
   0  -3   5    0.18    0.04
   0  -3  -5    0.12    0.04
   0  -3   5    0.17    0.02
   0   3  -6    0.29    0.03
   0   3   6    0.52    0.08
   0   3  -6    0.36    0.07
   0  -3   6    0.43    0.06
   0   3  -7    0.47    0.04
   0   3   7    0.45    0.08
   0   3  -7    0.51    0.09
   0  -3   7    0.55    0.08
   0   3   8    0.46    0.09
   0   3  -8    0.55    0.04
   0   3  -8    0.49    0.09
   0  -3   8    0.52    0.08
   0   3  -9    0.56    0.04
   0   3  -9    0.77    0.12
   0   3   9    0.71    0.10
   0  -3   9    0.87    0.10
   0   3 -10    0.26    0.08
   0   3  10    0.23    0.07
   0   3 -10    0.26    0.03
   0  -3  10    0.21    0.06
   0   3 -11    0.75    0.06
   0   3 -11    0.72    0.12
   0   3 -11    0.79    0.05
   0   3  11    0.90    0.13
   0  -3  11    0.72    0.11
   0   3 -12    0.42    0.11
   0   3  12    0.57    0.11
   0  -3  12    0.52    0.09
   0   3 -13   -0.03    0.05
   0   3  13    0.02    0.05
   0  -3  13    0.02    0.05
   0   3 -14    0.61    0.13
   0   3  14    0.42    0.11
   0  -3 -14    0.41    0.10
   0  -3 -14    0.58    0.13
   0  -3  14    0.50    0.10
   0   3  15    0.01    0.06
   0   3 -15    0.03    0.07
   0  -3  15    0.14    0.07
   0  -3 -15    0.00    0.06
   0  -3 -15    0.07    0.07
   0   3  16   -0.01    0.07
   0   3 -16   -0.07    0.05
   0  -3 -16    0.03    0.07
   0  -3  16    0.14    0.08
   0  -3 -16    0.01    0.07
   0   3  17   -0.01    0.08
   0   3 -17    0.08    0.09
   0  -3 -17    0.07    0.08
   0  -3  17    0.07    0.07
   0  -3 -17    0.03    0.06
   0  -4   0    7.44    0.37
   0   4  -1    0.02    0.02
   0  -4  -1    0.00    0.03
   0  -4   1   -0.01    0.03
   0   4  -2    8.32    0.37
   0  -4   2    8.38    0.40
   0  -4  -2    7.80    0.40
   0   4  -3    0.02    0.02
   0  -4  -3    0.01    0.03
   0  -4   3   -0.01    0.02
   0   4  -4    1.48    0.14
   0  -4   4    1.92    0.11
   0  -4   4    1.80    0.13
   0  -4  -4    1.71    0.16
   0   4  -5    0.77    0.10
   0  -4   5    0.89    0.06
   0  -4  -5    0.92    0.11
   0  -4   5    0.82    0.10
   0   4  -6    0.66    0.10
   0  -4   6    0.68    0.04
   0  -4  -6    0.59    0.09
   0  -4   6    0.80    0.10
   0   4  -7    0.68    0.10
   0  -4   7    0.48    0.08
   0  -4  -7    0.53    0.09
   0   4   8    0.19    0.06
   0   4  -8    0.22    0.07
   0  -4  -8    0.15    0.06
   0  -4   8    0.16    0.05
   0   4   9    0.41    0.09
   0   4  -9    0.44    0.09
   0  -4   9    0.60    0.09
   0   4 -10    0.08    0.06
   0   4  10    0.02    0.05
   0  -4  10    0.10    0.05
   0   4 -11    1.28    0.17
   0   4  11    1.05    0.16
   0  -4  11    1.04    0.13
   0   4  12    0.31    0.09
   0   4 -12    0.25    0.09
   0  -4  12    0.47    0.09
   0   4  13    0.07    0.07
   0   4 -13    0.02    0.06
   0  -4  13   -0.01    0.04
   0   4  14   -0.01    0.06
   0   4 -14    0.08    0.07
   0  -4  14   -0.01    0.03
   0   4 -15    0.17    0.09
   0   4  15    0.12    0.09
   0  -4 -15    0.20    0.09
   0  -4  15    0.18    0.07
   0  -4 -15    0.15    0.09
   0   4 -16    0.07    0.07
   0   4  16    0.00    0.07
   0  -4 -16    0.03    0.07
   0  -4  16   -0.03    0.05
   0  -4 -16    0.09    0.08
   0   4  17    0.01    0.08
   0   4 -17    0.02    0.07
   0  -4  17    0.03    0.06
   0  -4 -17   -0.04    0.06
   0  -4 -17   -0.04    0.07
   0  -5   0   -0.02    0.03
   0  -5   1    0.87    0.12
   0  -5  -1    1.32    0.14
   0   5  -2    0.45    0.07
   0  -5   2    0.32    0.07
   0  -5  -2    0.41    0.09
   0   5  -3    0.91    0.11
   0  -5   3    1.02    0.13
   0  -5  -3    1.26    0.14
   0   5  -4    3.38    0.20
   0  -5   4    3.26    0.21
   0  -5  -4    3.22    0.22
   0   5  -5    7.49    0.37
   0  -5   5    6.90    0.37
   0  -5  -5    7.43    0.39
   0   5  -6    0.15    0.05
   0  -5  -6    0.28    0.08
   0  -5   6    0.19    0.06
   0   5  -7    0.03    0.04
   0  -5   7    0.03    0.04
   0  -5  -7    0.16    0.06
   0  -5   7    0.06    0.02
   0   5  -8    1.31    0.15
   0  -5   8    1.05    0.06
   0  -5  -8    1.38    0.16
   0  -5   8    1.50    0.15
   0   5  -9    1.10    0.14
   0  -5  -9    0.93    0.14
   0  -5   9    1.14    0.14
   0   5 -10    0.68    0.12
   0  -5 -10    0.70    0.12
   0  -5  10    0.63    0.11
   0   5 -11    0.70    0.13
   0  -5 -11    0.63    0.12
   0  -5  11    0.67    0.11
   0   5 -12    0.03    0.06
   0  -5 -12    0.09    0.07
   0  -5  12    0.02    0.04
   0   5 -13    0.03    0.07
   0  -5  13    0.06    0.06
   0  -5 -13    0.07    0.07
   0   5 -14   -0.06    0.05
   0  -5 -14   -0.04    0.05
   0  -5  14   -0.01    0.05
   0   5 -15    0.02    0.07
   0  -5  15    0.06    0.06
   0  -5 -15    0.17    0.09
   0   5 -16   -0.04    0.07
   0  -5 -16    0.07    0.09
   0  -5  16    0.00    0.05
   0  -5 -16    0.02    0.07
   0  -5 -16    0.02    0.07
   0  -6   0   19.17    0.88
   0  -6   1    6.39    0.37
   0  -6  -1    7.10    0.38
   0  -6  -2    0.69    0.12
   0  -6   2    0.57    0.10
   0   6  -3    1.07    0.12
   0  -6  -3    0.93    0.13
   0  -6   3    0.76    0.12
   0   6  -4    0.27    0.07
   0  -6   4    0.23    0.06
   0  -6  -4    0.25    0.08
   0   6  -5    0.54    0.09
   0  -6   5    0.56    0.10
   0  -6  -5    0.53    0.10
   0   6  -6    0.35    0.08
   0  -6  -6    0.22    0.08
   0  -6   6    0.13    0.05
   0   6  -7    1.23    0.15
   0  -6   7    1.37    0.15
   0  -6  -7    1.20    0.16
   0   6  -8    2.23    0.21
   0  -6   8    2.09    0.12
   0  -6   8    2.13    0.20
   0  -6  -8    2.39    0.23
   0   6  -9    0.00    0.04
   0  -6   9    0.00    0.04
   0  -6  -9   -0.03    0.05
   0   6 -10    0.55    0.11
   0  -6  10    0.77    0.12
   0  -6 -10    0.71    0.13
   0   6 -11   -0.02    0.04
   0  -6 -11   -0.05    0.05
   0  -6  11    0.11    0.06
   0   6 -12   -0.04    0.04
   0  -6  12    0.02    0.05
   0  -6 -12    0.06    0.07
   0   6 -13    0.67    0.14
   0  -6  13    0.56    0.11
   0  -6 -13    0.59    0.14
   0   6 -14    0.27    0.10
   0  -6  14    0.16    0.07
   0  -6 -14    0.33    0.11
   0   6 -15    0.13    0.09
   0  -6  15   -0.07    0.05
   0  -6 -15    0.06    0.09
   0   6 -16    0.13    0.09
   0  -6 -16    0.34    0.12
   0  -7   0    0.00    0.04
   0  -7  -1   -0.02    0.05
   0  -7   1    0.02    0.04
   0  -7  -2    0.71    0.12
   0  -7   2    0.81    0.13
   0   7  -3    0.44    0.08
   0  -7  -3    0.62    0.12
   0  -7   3    0.48    0.10
   0   7  -4   -0.02    0.03
   0  -7  -4    0.06    0.06
   0  -7   4    0.04    0.05
   0   7  -5    0.00    0.04
   0  -7   5   -0.02    0.04
   0  -7  -5    0.02    0.05
   0   7  -6    0.96    0.13
   0  -7  -6    0.78    0.13
   0  -7   6    0.95    0.13
   0   7  -7    1.20    0.15
   0  -7  -7    1.15    0.16
   0  -7   7    1.18    0.15
   0   7  -8    0.04    0.05
   0  -7   8    0.00    0.04
   0  -7  -8   -0.01    0.06
   0   7  -9    0.32    0.09
   0  -7   9    0.17    0.07
   0  -7  -9    0.33    0.10
   0   7 -10    0.74    0.13
   0  -7 -10    0.54    0.13
   0  -7  10    0.59    0.12
   0   7 -11    0.06    0.07
   0  -7 -11    0.06    0.09
   0  -7  11    0.09    0.06
   0   7 -12    0.04    0.06
   0  -7 -12    0.12    0.09
   0  -7  12    0.09    0.06
   0   7 -13    0.07    0.06
   0  -7  13    0.05    0.06
   0  -7 -13    0.17    0.10
   0   7 -14    0.01    0.07
   0  -7  14   -0.02    0.05
   0  -7 -14    0.07    0.09
   0   7 -15   -0.04    0.06
   0  -7 -15    0.18    0.11
   0  -7  15    0.10    0.08
   0  -8   0    3.02    0.29
   0  -8  -1    0.55    0.12
   0  -8   1    0.52    0.11
   0  -8   2   -0.01    0.05
   0  -8  -2    0.11    0.07
   0  -8  -3    0.27    0.09
   0  -8   3    0.41    0.10
   0   8  -4    2.75    0.20
   0  -8   4    2.90    0.26
   0  -8  -4    2.55    0.27
   0   8  -5    0.43    0.09
   0  -8   5    0.55    0.11
   0  -8  -5    0.43    0.11
   0   8  -6    0.03    0.05
   0  -8   6    0.04    0.05
   0  -8  -6    0.13    0.08
   0   8  -7    0.44    0.10
   0  -8   7    0.39    0.10
   0  -8  -7    0.25    0.10
   0   8  -8    4.35    0.29
   0  -8   8    4.64    0.30
   0  -8  -8    3.50    0.33
   0   8  -9   -0.05    0.05
   0  -8   9    0.04    0.05
   0  -8  -9   -0.03    0.07
   0   8 -10    0.16    0.08
   0  -8 -10    0.04    0.08
   0  -8  10    0.09    0.07
   0   8 -11    0.24    0.09
   0  -8  11    0.17    0.08
   0  -8 -11    0.24    0.11
   0   8 -12    0.05    0.07
   0  -8  12    0.03    0.07
   0  -8 -12    0.04    0.09
   0   8 -13    0.05    0.07
   0  -8  13    0.01    0.06
   0  -8 -13    0.03    0.09
   0   8 -14    0.59    0.14
   0  -8 -14    0.56    0.16
   0  -8  14    0.58    0.13
   0  -9   0    0.00    0.06
   0  -9   1   -0.07    0.05
   0  -9  -1   -0.05    0.05
   0  -9   2   -0.01    0.06
   0  -9  -2   -0.01    0.07
   0  -9   3   -0.02    0.05
   0  -9  -3    0.21    0.10
   0  -9   4    0.01    0.05
   0  -9  -4   -0.05    0.06
   0  -9   5    2.31    0.24
   0  -9  -5    2.06    0.25
   0   9  -6    0.95    0.15
   0  -9   6    1.35    0.18
   0  -9  -6    0.54    0.14
   0   9  -7    0.21    0.09
   0  -9  -7    0.26    0.11
   0  -9   7    0.34    0.10
   0   9  -8    0.10    0.06
   0  -9  -8    0.02    0.09
   0  -9   8   -0.03    0.06
   0   9  -9    1.73    0.21
   0  -9   9    1.76    0.22
   0  -9  -9    1.83    0.25
   0   9 -10    0.60    0.13
   0  -9 -10    0.40    0.14
   0  -9  10    0.67    0.13
   0   9 -11    0.10    0.08
   0  -9  11    0.11    0.07
   0  -9 -11    0.35    0.13
   0   9 -12   -0.05    0.07
   0  -9  12    0.10    0.07
   0  -9 -12    0.09    0.10
   0   9 -13   -0.11    0.05
   0  -9  13   -0.01    0.07
   0  -9 -13   -0.03    0.08
   0 -10   0   -0.02    0.06
   0 -10   1    0.04    0.07
   0 -10  -1   -0.01    0.06
   0 -10  -2    0.16    0.09
   0 -10   2    0.14    0.08
   0 -10  -3    0.12    0.09
   0 -10   3    0.06    0.07
   0 -10   4   -0.01    0.07
   0 -10  -4    0.00    0.08
   0 -10  -5    0.75    0.16
   0 -10   5    0.71    0.15
   0 -10  -6    2.07    0.27
   0 -10   6    2.11    0.24
   0  10  -7    0.27    0.10
   0 -10  -7    0.40    0.14
   0 -10   7    0.29    0.11
   0  10  -8    1.17    0.17
   0 -10  -8    0.99    0.20
   0 -10   8    1.29    0.19
   0  10  -9    0.43    0.12
   0 -10  -9    0.25    0.12
   0 -10   9    0.30    0.10
   0  10 -10    0.00    0.07
   0 -10 -10    0.14    0.11
   0 -10  10    0.05    0.07
   0  10 -11    0.61    0.14
   0 -10 -11    0.48    0.16
   0 -10  11    0.49    0.13
   0 -11   0    0.03    0.07
   0 -11   1    0.15    0.09
   0 -11  -1    0.16    0.10
   0 -11   2    0.18    0.10
   0 -11  -2    0.01    0.08
   0 -11  -3    0.06    0.10
   0 -11   3    0.01    0.08
   0 -11   4    0.18    0.10
   0 -11  -4    0.19    0.10
   0 -11  -5    1.20    0.21
   0 -11   5    1.31    0.21
   0 -11  -6    0.43    0.14
   0 -11   6    0.62    0.14
   0 -11   7    0.05    0.06
   0 -11  -7    0.05    0.10
   0 -11  -8    0.10    0.10
   0 -11   8    0.03    0.07
   0  11  -9    0.16    0.09
   0 -11   9   -0.03    0.06
   0 -11  -9    0.12    0.10
   0 -12   0   -0.02    0.07
   0 -12   1    0.02    0.08
   0 -12  -1   -0.10    0.06
   0 -12   2    0.01    0.08
   0 -12  -2    0.04    0.09
   0 -12  -3    1.02    0.20
   0 -12   3    0.35    0.13
   0 -12  -4    0.49    0.16
   0 -12   4    0.31    0.13
   0 -12  -5    0.18    0.12
   0 -12   5    0.28    0.11
   0 -12  -6    0.66    0.18
   0 -12   6    0.75    0.16
   0 -12  -7    0.05    0.09
   0 -12   7    0.25    0.11
   0 -13   0   -0.05    0.07
   0 -13  -1    0.14    0.10
   0 -13   1    0.07    0.09
   0 -13  -2   -0.07    0.08
   0 -13   2   -0.01    0.10
   0 -13  -3    0.09    0.10
   0 -13   3    0.09    0.10
   1   0 -18   -0.03    0.08
  -1   0  17    0.04    0.06
   1   0 -17    0.04    0.09
   1   0 -16    0.22    0.09
  -1   0  16    0.13    0.07
   1   0 -15    0.04    0.05
   1   0 -15    0.07    0.07
  -1   0  15    0.00    0.05
   1   0 -14    0.26    0.10
  -1   0  14    0.75    0.12
   1   0 -14    0.67    0.11
   1   0 -13    0.07    0.06
   1   0 -13    0.04    0.05
  -1   0  13   -0.03    0.04
  -1   0  12    0.54    0.09
   1   0 -12    0.90    0.13
   1   0 -12    0.57    0.09
   1   0 -11    0.03    0.04
  -1   0  11    0.03    0.03
   1   0 -11    0.08    0.05
  -1   0  10    4.38    0.24
   1   0 -10    4.23    0.25
   1   0 -10    4.49    0.26
   1   0  -9   -0.02    0.04
  -1   0   9   -0.02    0.03
   1   0  -9   -0.02    0.03
   1   0  -8   19.28    0.82
   1   0  -8   18.79    0.84
  -1   0   8   19.02    0.82
   1   0  -7    0.02    0.03
   1   0  -7    0.02    0.03
  -1   0   7    0.00    0.02
   1   0  -6   20.45    0.90
  -1   0   6   21.01    0.87
   1   0  -5    0.04    0.03
  -1   0   5    0.02    0.02
   1   0  -4  193.05    7.85
  -1   0   4  184.95    7.76
   1   0  -4  195.39    7.73
   1   0  -3   -0.01    0.01
  -1   0   3    0.00    0.01
   1   0  -3    0.01    0.01
  -1   0   2   -0.36    0.06
   1   0  -2   -0.23    0.05
  -1   0   2   -0.32    0.05
   1   0  -2   -0.29    0.06
   1   0  -1    0.00    0.01
  -1   0   1    0.00    0.00
  -1   0   0    6.81    0.29
   1   0   0    6.75    0.29
   1   0   0    6.92    0.28
  -1   0  -1   -0.03    0.01
  -1   0  -1   -0.03    0.01
   1   0   1   -0.03    0.01
   1   0   1   -0.04    0.01
  -1   0  -1   -0.04    0.01
   1   0   1   -0.04    0.01
   1   0   2    8.69    0.40
  -1   0  -2    9.33    0.38
  -1   0  -2    9.54    0.40
   1   0   2    9.37    0.40
  -1   0  -2    9.52    0.40
   1   0   2    9.68    0.38
   1   0   3    0.01    0.01
  -1   0  -3   -0.01    0.01
  -1   0  -3   -0.01    0.01
   1   0   4   34.79    1.41
  -1   0  -4   33.72    1.36
  -1   0  -5    0.01    0.02
   1   0   5    0.02    0.02
  -1   0  -6    1.43    0.10
   1   0   6    1.39    0.10
  -1   0  -7    0.01    0.02
   1   0   7    0.03    0.03
   1   0   8   10.62    0.48
  -1   0  -8   10.13    0.47
  -1   0  -9   -0.05    0.03
   1   0   9    0.03    0.03
   1   0  10    0.96    0.11
  -1   0 -10    0.89    0.11
  -1   0 -10    1.01    0.12
  -1   0 -11    0.00    0.03
   1   0  11   -0.02    0.03
  -1   0 -11    0.00    0.04
  -1   0 -12    0.00    0.04
  -1   0 -12    0.01    0.04
   1   0  12    0.07    0.04
   1   0  13    0.01    0.04
  -1   0 -13    0.01    0.04
  -1   0 -13   -0.07    0.04
  -1   0 -14   -0.03    0.04
   1   0  14    0.06    0.05
  -1   0 -14   -0.02    0.04
   1   0  15    0.00    0.04
  -1   0 -15    0.03    0.06
  -1   0 -16    0.04    0.06
   1   0  16    0.05    0.06
   1   0  17   -0.06    0.05
  -1   0 -17    0.03    0.08
   1   1 -18    0.01    0.08
   1  -1 -18    0.01    0.08
  -1   1  17    0.22    0.08
   1   1 -17    0.34    0.11
   1  -1 -17    0.20    0.09
  -1  -1  17    0.31    0.09
   1   1 -16    0.02    0.06
  -1   1  16   -0.04    0.05
   1  -1 -16    0.01    0.05
  -1  -1  16    0.03    0.05
   1  -1 -16    0.02    0.06
   1   1 -15   -0.04    0.06
  -1   1  15    0.03    0.06
  -1  -1  15    0.19    0.07
   1  -1 -15    0.14    0.08
   1  -1 -15    0.10    0.07
  -1   1  14    0.08    0.06
   1   1 -14    0.07    0.08
   1   1 -14    0.08    0.04
  -1  -1  14    0.17    0.07
   1  -1 -14    0.12    0.07
   1  -1 -14    0.16    0.08
  -1   1  13    0.02    0.04
   1   1 -13    0.02    0.04
   1   1 -13   -0.03    0.05
   1  -1 -13    0.06    0.06
  -1  -1  13   -0.03    0.04
   1  -1 -13   -0.01    0.05
  -1   1  12    0.05    0.05
   1   1 -12   -0.08    0.04
   1   1 -12    0.00    0.03
   1  -1 -12    0.05    0.05
  -1  -1  12    0.07    0.05
   1  -1 -12   -0.04    0.04
   1   1 -11    0.10    0.04
  -1   1  11    0.15    0.05
   1   1 -11    0.11    0.06
   1  -1 -11    0.04    0.05
   1  -1 -11    0.07    0.06
  -1  -1  11    0.24    0.06
   1   1 -10    0.00    0.03
  -1   1  10    0.05    0.04
   1   1 -10   -0.01    0.05
   1  -1 -10    0.06    0.05
  -1  -1  10    0.04    0.03
   1  -1 -10   -0.02    0.04
  -1   1   9   14.78    0.66
   1   1  -9   14.41    0.65
   1   1  -9   14.78    0.66
  -1  -1   9   15.08    0.65
   1  -1  -9   14.29    0.69
   1   1  -8   14.94    0.65
  -1   1   8   14.81    0.65
   1   1  -8   15.11    0.66
  -1  -1   8   14.73    0.65
   1  -1  -8   14.48    0.69
  -1   1   7    0.35    0.06
   1   1  -7    0.34    0.07
   1   1  -7    0.40    0.05
  -1  -1   7    0.24    0.05
   1   1  -6   10.74    0.48
  -1   1   6   11.33    0.48
   1   1  -6   10.76    0.48
  -1  -1   6   10.93    0.48
   1   1  -5   22.42    0.87
   1   1  -5   20.98    0.88
  -1   1   5   21.65    0.88
  -1  -1   5   18.28    0.89
  -1  -1   5   21.95    0.88
   1   1  -4   22.25    0.91
  -1   1   4   22.36    0.91
   1   1  -4   22.50    0.89
  -1  -1   4   22.14    0.91
  -1  -1   4   20.24    0.92
   1   1  -3   12.13    0.49
   1   1  -3   12.06    0.49
  -1   1   3   11.47    0.49
   1   1  -3   11.58    0.49
  -1  -1   3   11.53    0.49
   1  -1  -3   11.61    0.49
  -1  -1   3   11.38    0.49
   1   1  -2    1.32    0.06
   1   1  -2    1.31    0.07
   1   1  -2    1.24    0.07
  -1  -1   2    1.33    0.08
   1  -1  -2    1.30    0.07
  -1  -1   2    1.28    0.06
   1  -1  -2    1.27    0.07
   1   1  -1    0.11    0.02
   1   1  -1    0.09    0.02
   1   1  -1    0.09    0.02
  -1   1   1    0.08    0.02
  -1  -1   1    0.10    0.02
   1  -1  -1    0.09    0.02
  -1  -1   1    0.10    0.02
  -1  -1   1    0.13    0.02
  -1   1   0    3.82    0.17
   1   1   0    3.84    0.17
   1   1   0    3.84    0.16
   1   1   0    3.74    0.18
   1  -1   0    3.67    0.17
  -1  -1   0    3.68    0.17
  -1  -1   0    3.84    0.16
  -1  -1   0    3.91    0.18
   1   1   1    7.94    0.35
   1   1   1    7.83    0.33
  -1   1  -1    7.58    0.32
  -1   1  -1    7.91    0.33
   1  -1   1    7.15    0.33
   1  -1   1    7.81    0.32
   1  -1   1    7.55    0.33
  -1  -1  -1    7.89    0.35
  -1  -1  -1    8.03    0.33
   1   1   2    5.80    0.26
  -1   1  -2    5.90    0.26
  -1   1  -2    6.02    0.25
   1  -1   2    6.04    0.25
  -1  -1  -2    5.79    0.26
  -1  -1  -2    5.66    0.28
   1  -1   2    5.70    0.26
  -1   1  -3    7.51    0.32
   1   1   3    7.34    0.32
   1  -1   3    7.26    0.32
  -1  -1  -3    6.80    0.34
  -1   1  -4    1.81    0.11
  -1   1  -4    1.65    0.09
   1   1   4    1.90    0.11
   1  -1   4    1.71    0.10
  -1   1  -5    2.13    0.11
  -1   1  -5    2.52    0.14
   1   1   5    2.46    0.14
  -1   1  -6    0.21    0.05
   1   1   6    0.15    0.04
  -1   1  -6    0.17    0.03
   1  -1   6    0.22    0.04
  -1   1  -7    0.89    0.08
   1   1   7    1.08    0.11
  -1   1  -7    0.90    0.10
   1  -1   7    0.90    0.10
  -1   1  -8    5.21    0.26
   1   1   8    5.42    0.29
  -1   1  -8    5.68    0.29
  -1  -1  -8    5.56    0.28
   1  -1   8    5.60    0.28
   1   1   9    0.58    0.09
  -1   1  -9    0.72    0.08
  -1   1  -9    0.71    0.10
  -1  -1  -9    0.59    0.09
   1  -1   9    0.65    0.09
  -1   1 -10    0.00    0.04
   1   1  10    0.04    0.04
  -1   1 -10    0.08    0.04
  -1  -1 -10    0.11    0.05
   1  -1  10    0.08    0.05
  -1   1 -11    0.10    0.04
   1   1  11    0.20    0.06
  -1   1 -11    0.02    0.05
   1  -1  11    0.12    0.05
  -1  -1 -11    0.07    0.05
   1   1  12    0.25    0.07
  -1   1 -12    0.19    0.08
  -1   1 -12    0.31    0.06
  -1  -1 -12    0.25    0.07
  -1  -1 -12    0.30    0.08
   1  -1  12    0.26    0.07
  -1   1 -13    1.44    0.17
  -1   1 -13    1.42    0.13
   1   1  13    1.45    0.17
  -1  -1 -13    1.57    0.18
  -1  -1 -13    1.51    0.17
   1  -1  13    1.59    0.17
  -1   1 -14    0.09    0.06
   1   1  14   -0.06    0.04
   1  -1  14   -0.02    0.04
  -1  -1 -14    0.01    0.05
  -1  -1 -14   -0.02    0.05
  -1   1 -15   -0.02    0.05
   1   1  15    0.00    0.05
  -1  -1 -15    0.07    0.06
   1  -1  15    0.06    0.06
  -1  -1 -15    0.02    0.06
   1   1  16    0.18    0.09
  -1   1 -16    0.09    0.08
  -1  -1 -16    0.06    0.08
   1  -1  16    0.11    0.07
  -1   1 -17    0.02    0.07
   1   1  17   -0.06    0.06
   1  -1  17   -0.02    0.06
  -1  -1 -17   -0.04    0.07
  -1   2  17    0.08    0.07
   1   2 -17    0.00    0.08
   1  -2 -17    0.08    0.08
  -1  -2  17    0.06    0.06
   1  -2 -17    0.17    0.08
  -1   2  16    0.23    0.09
   1   2 -16    0.38    0.12
  -1  -2  16    0.22    0.08
   1  -2 -16    0.00    0.06
   1  -2 -16    0.06    0.07
  -1   2  15    0.18    0.08
   1   2 -15    0.28    0.10
   1  -2 -15    0.31    0.10
  -1  -2  15    0.21    0.08
   1  -2 -15    0.13    0.07
   1   2 -14    0.74    0.14
  -1   2  14    0.99    0.15
   1  -2 -14    0.67    0.13
   1  -2 -14    0.71    0.13
  -1  -2  14    0.79    0.12
   1   2 -13    0.22    0.08
  -1   2  13    0.23    0.08
   1   2 -13    0.27    0.05
   1  -2 -13    0.14    0.08
  -1  -2  13    0.32    0.08
   1  -2 -13    0.19    0.07
   1   2 -12    3.28    0.28
   1   2 -12    3.33    0.17
  -1   2  12    3.49    0.23
   1  -2 -12    3.30    0.25
  -1  -2  12    3.17    0.22
   1   2 -11    0.22    0.07
   1   2 -11    0.26    0.04
  -1   2  11    0.34    0.08
   1  -2 -11    0.18    0.08
  -1  -2  11    0.11    0.05
  -1   2  10    0.49    0.09
   1   2 -10    0.40    0.05
   1   2 -10    0.28    0.08
  -1  -2  10    0.30    0.06
   1   2  -9    0.18    0.03
   1   2  -9    0.04    0.06
  -1   2   9    0.20    0.06
  -1  -2   9    0.13    0.04
   1   2  -8   13.85    0.66
   1   2  -8   14.91    0.63
  -1   2   8   14.95    0.66
  -1  -2   8   14.95    0.65
   1   2  -7    0.33    0.04
  -1   2   7    0.30    0.06
   1   2  -7    0.26    0.06
  -1  -2   7    0.38    0.06
   1   2  -6    1.04    0.11
   1   2  -6    1.23    0.07
  -1   2   6    1.18    0.11
  -1  -2   6    1.01    0.07
  -1  -2   6    1.08    0.08
   1   2  -5    1.05    0.10
  -1   2   5    1.05    0.10
   1   2  -5    0.91    0.05
  -1  -2   5    1.02    0.08
  -1  -2   5    0.82    0.06
   1   2  -4    2.58    0.15
   1   2  -4    2.76    0.13
  -1   2   4    2.83    0.15
  -1  -2   4    2.70    0.13
  -1  -2   4    2.54    0.14
   1   2  -3    0.18    0.03
   1   2  -3    0.23    0.04
  -1  -2   3    0.21    0.04
   1  -2  -3    0.15    0.03
  -1  -2   3    0.24    0.03
  -1   2   2   16.42    0.67
   1   2  -2   15.33    0.67
   1   2  -2   15.62    0.65
  -1  -2   2   16.35    0.67
  -1  -2   2   15.57    0.67
   1  -2  -2   14.91    0.67
   1   2  -1   11.80    0.54
  -1   2   1   11.73    0.53
   1   2  -1   12.17    0.53
   1   2  -1   12.61    0.51
  -1  -2   1   12.74    0.54
  -1  -2   1   12.63    0.51
   1  -2  -1   12.03    0.53
  -1  -2   1   12.78    0.53
   1   2   0    0.91    0.08
  -1   2   0    0.93    0.07
   1   2   0    0.83    0.05
   1   2   0    0.98    0.09
  -1  -2   0    0.88    0.06
  -1  -2   0    0.90    0.08
   1  -2   0    0.72    0.07
  -1  -2   0    0.93    0.07
   1   2   1   33.44    1.49
  -1   2  -1   35.90    1.39
  -1  -2  -1   35.48    1.45
   1  -2   1   35.49    1.45
  -1   2  -2    8.35    0.35
   1   2   2    7.86    0.37
   1  -2   2    7.90    0.36
  -1  -2  -2    8.14    0.36
   1   2   3    0.62    0.07
  -1   2  -3    0.55    0.06
   1  -2   3    0.49    0.06
  -1   2  -4   31.27    1.24
   1   2   4   30.30    1.28
   1  -2   4   29.92    1.27
  -1   2  -5    2.60    0.16
   1   2   5    2.55    0.16
   1  -2   5    2.52    0.15
   1   2   6    7.94    0.38
  -1   2  -6    8.13    0.38
   1  -2   6    7.87    0.37
  -1   2  -7    0.08    0.01
  -1   2  -7    0.06    0.04
   1   2   7    0.13    0.04
  -1   2  -7    0.07    0.02
   1  -2   7    0.06    0.03
  -1   2  -8    0.67    0.06
  -1   2  -8    0.67    0.04
  -1   2  -8    0.70    0.10
   1   2   8    0.80    0.10
   1  -2   8    0.70    0.08
   1   2   9    0.01    0.03
  -1   2  -9   -0.02    0.04
  -1   2  -9    0.06    0.03
  -1   2  -9    0.06    0.02
   1  -2   9    0.06    0.04
  -1   2 -10    1.23    0.09
  -1   2 -10    1.40    0.08
  -1   2 -10    1.11    0.14
   1   2  10    1.18    0.14
   1  -2  10    1.58    0.15
  -1   2 -11    0.03    0.02
  -1   2 -11   -0.02    0.04
   1   2  11   -0.01    0.04
   1  -2  11   -0.04    0.03
  -1  -2 -11    0.03    0.05
   1   2  12    2.30    0.22
  -1   2 -12    2.30    0.12
  -1   2 -12    2.03    0.21
   1  -2  12    2.03    0.19
  -1  -2 -12    2.09    0.20
   1   2  13    0.01    0.05
  -1   2 -13    0.07    0.06
  -1  -2 -13    0.04    0.05
   1  -2  13    0.06    0.05
  -1   2 -14    0.04    0.06
   1   2  14   -0.06    0.04
  -1  -2 -14    0.02    0.06
  -1  -2 -14   -0.07    0.05
   1  -2  14   -0.04    0.04
  -1   2 -15   -0.02    0.05
   1   2  15   -0.03    0.05
  -1  -2 -15    0.01    0.05
  -1  -2 -15    0.01    0.07
   1  -2  15    0.01    0.05
  -1   2 -16    0.12    0.08
   1   2  16    0.01    0.06
   1  -2  16   -0.01    0.05
  -1  -2 -16    0.15    0.08
  -1  -2 -16    0.03    0.07
   1   2  17   -0.06    0.06
  -1   2 -17    0.01    0.06
  -1  -2 -17    0.04    0.07
   1  -2  17   -0.03    0.06
  -1   3  17   -0.03    0.06
   1   3 -17   -0.02    0.06
   1  -3 -17    0.08    0.07
   1  -3 -17    0.00    0.07
  -1  -3  17   -0.01    0.05
  -1   3  16    0.01    0.07
   1   3 -16    0.01    0.06
   1  -3 -16   -0.07    0.06
  -1  -3  16    0.03    0.06
   1  -3 -16    0.00    0.06
   1   3 -15    0.04    0.06
  -1   3  15   -0.09    0.06
   1  -3 -15    0.00    0.06
   1  -3 -15    0.02    0.06
  -1  -3  15    0.08    0.05
   1   3 -14    0.14    0.07
  -1   3  14    0.05    0.07
   1  -3 -14    0.09    0.07
   1  -3 -14    0.16    0.08
  -1  -3  14    0.23    0.08
   1   3 -13    0.39    0.11
  -1   3  13    0.22    0.08
   1  -3 -13    0.26    0.09
  -1  -3  13    0.24    0.08
   1   3 -12    4.84    0.32
   1   3 -12    5.28    0.24
  -1   3  12    5.28    0.32
  -1  -3  12    5.28    0.30
   1   3 -11    0.03    0.05
   1   3 -11    0.03    0.02
  -1  -3  11    0.03    0.04
   1   3 -10    0.05    0.05
  -1   3  10    0.07    0.05
   1   3 -10    0.02    0.02
  -1  -3  10   -0.01    0.03
   1   3  -9    6.51    0.35
  -1   3   9    6.73    0.34
   1   3  -9    6.19    0.28
  -1  -3   9    5.91    0.32
   1   3  -8    1.69    0.17
  -1   3   8    1.91    0.17
   1   3  -8    1.73    0.10
  -1  -3   8    1.94    0.13
   1   3  -7    4.56    0.25
  -1   3   7    4.66    0.25
   1   3  -7    4.44    0.20
  -1  -3   7    4.29    0.23
  -1  -3   7    3.95    0.20
   1   3  -6    0.03    0.02
   1   3  -6    0.00    0.03
  -1   3   6    0.04    0.03
   1  -3  -6    0.05    0.03
  -1  -3   6    0.02    0.01
  -1  -3   6    0.04    0.02
   1   3  -5    4.05    0.20
   1   3  -5    4.17    0.23
  -1  -3   5    4.34    0.19
   1  -3  -5    4.52    0.23
  -1  -3   5    4.16    0.22
   1   3  -4    0.55    0.06
   1   3  -4    0.46    0.07
   1  -3  -4    0.55    0.07
  -1  -3   4    0.41    0.06
  -1  -3   4    0.60    0.04
   1   3  -3    4.76    0.24
   1   3  -3    4.69    0.24
  -1  -3   3    5.26    0.23
   1  -3  -3    4.73    0.25
  -1  -3   3    4.68    0.24
   1   3  -2    0.49    0.06
   1   3  -2    0.40    0.06
   1  -3  -2    0.41    0.06
  -1  -3   2    0.42    0.06
   1   3  -1   24.36    0.97
   1   3  -1   22.94    1.04
   1  -3  -1   24.22    1.02
  -1  -3   1   24.14    1.02
   1   3   0   -0.02    0.02
   1  -3   0   -0.01    0.02
  -1  -3   0    0.01    0.02
   1  -3   1   28.30    1.17
  -1  -3  -1   27.42    1.17
  -1   3  -2    0.40    0.06
  -1  -3  -2    0.48    0.07
   1  -3   2    0.26    0.05
   1  -3   2    0.52    0.07
  -1   3  -3   11.01    0.48
   1  -3   3   11.05    0.48
  -1  -3  -3   10.50    0.50
   1  -3   3   11.42    0.50
  -1   3  -4    2.36    0.13
   1   3   4    2.28    0.14
   1  -3   4    1.54    0.09
  -1  -3  -4    2.23    0.14
   1  -3   4    2.00    0.13
   1   3   5   10.46    0.52
  -1   3  -5   11.79    0.50
   1  -3   5   11.30    0.51
   1   3   6    1.38    0.14
  -1   3  -6    1.82    0.16
   1  -3   6    1.64    0.12
  -1   3  -7    0.80    0.11
   1   3   7    0.93    0.12
   1  -3   7    0.96    0.10
   1   3   8    6.33    0.35
  -1   3  -8    6.57    0.35
   1  -3   8    6.72    0.33
  -1   3  -9    0.11    0.06
   1   3   9    0.10    0.05
   1  -3   9    0.06    0.04
  -1   3 -10    1.63    0.18
   1   3  10    1.76    0.18
   1  -3  10    1.81    0.17
  -1   3 -11    0.00    0.04
   1   3  11    0.06    0.06
   1  -3  11    0.00    0.04
  -1   3 -12    0.31    0.09
   1   3  12    0.25    0.09
   1  -3  12    0.44    0.09
  -1   3 -13    0.14    0.07
   1   3  13    0.21    0.09
   1  -3  13    0.26    0.08
  -1  -3 -13    0.22    0.08
   1   3  14   -0.03    0.06
  -1   3 -14   -0.01    0.06
   1  -3  14   -0.02    0.04
  -1  -3 -14    0.09    0.06
  -1   3 -15   -0.04    0.06
   1   3  15    0.10    0.08
   1  -3  15    0.01    0.05
  -1  -3 -15   -0.03    0.06
  -1  -3 -15    0.00    0.06
  -1   3 -16    0.06    0.07
   1   3  16    0.09    0.08
  -1  -3 -16    0.06    0.08
  -1  -3 -16    0.05    0.07
   1  -3  16    0.09    0.07
   1   3  17    0.09    0.08
  -1   3 -17   -0.07    0.07
  -1  -3 -17    0.01    0.07
  -1  -3 -17    0.03    0.08
   1  -3  17   -0.01    0.06
   1   4 -17    0.13    0.10
  -1   4  17    0.35    0.13
  -1  -4  17    0.19    0.08
   1  -4 -17    0.16    0.09
   1  -4 -17    0.24    0.10
  -1   4  16   -0.04    0.07
   1   4 -16    0.11    0.09
   1  -4 -16    0.03    0.07
  -1  -4  16    0.09    0.06
   1  -4 -16    0.02    0.07
  -1   4  15    0.30    0.11
   1   4 -15    0.23    0.10
  -1  -4  15    0.19    0.07
   1  -4 -15    0.16    0.08
   1   4 -14    0.61    0.13
  -1   4  14    0.63    0.13
   1  -4 -14    0.65    0.14
  -1  -4  14    0.68    0.12
   1   4 -13    0.33    0.10
  -1   4  13    0.31    0.09
  -1  -4  13    0.26    0.08
   1   4 -12    2.01    0.22
  -1   4  12    1.72    0.20
  -1  -4  12    1.47    0.16
   1   4 -11    0.02    0.02
  -1   4  11    0.07    0.06
   1   4 -11   -0.01    0.05
  -1  -4  11    0.03    0.04
   1   4 -10    0.93    0.14
  -1   4  10    1.00    0.14
   1   4 -10    1.06    0.07
  -1  -4  10    1.21    0.13
   1  -4 -10    1.00    0.13
   1   4  -9    0.01    0.02
   1   4  -9   -0.03    0.04
  -1  -4   9    0.00    0.03
   1  -4  -9    0.04    0.05
   1   4  -8   -0.03    0.02
   1   4  -8    0.03    0.04
   1  -4  -8    0.01    0.03
  -1  -4   8    0.01    0.02
  -1  -4   8    0.02    0.03
   1   4  -7    0.19    0.04
   1   4  -7    0.09    0.05
  -1  -4   7    0.18    0.05
   1  -4  -7    0.13    0.05
  -1  -4   7    0.24    0.03
   1   4  -6    1.67    0.16
   1   4  -6    1.82    0.12
  -1  -4   6    1.91    0.16
   1  -4  -6    1.67    0.16
  -1  -4   6    1.74    0.09
   1   4  -5    2.20    0.14
   1   4  -5    2.35    0.16
  -1  -4   5    2.48    0.16
   1  -4  -5    2.14    0.16
   1   4  -4    2.77    0.17
   1   4  -4    2.61    0.16
  -1  -4   4    2.17    0.16
   1  -4  -4    2.89    0.18
   1   4  -3    6.63    0.33
   1   4  -3    6.66    0.32
   1  -4  -3    6.57    0.34
  -1  -4   3    6.54    0.33
   1   4  -2    2.34    0.14
   1   4  -2    2.20    0.15
  -1  -4   2    2.08    0.15
   1  -4  -2    2.20    0.16
   1   4  -1    2.26    0.13
   1  -4  -1    1.99    0.15
  -1  -4   1    1.90    0.14
   1  -4   0    1.18    0.12
  -1  -4   0    1.01    0.11
  -1  -4  -1    3.18    0.20
   1  -4   1    3.53    0.20
  -1   4  -2    2.74    0.16
  -1  -4  -2    2.62    0.17
   1  -4   2    2.72    0.17
  -1   4  -3    0.00    0.02
  -1  -4  -3    0.08    0.04
   1  -4   3    0.06    0.03
  -1   4  -4    0.84    0.10
   1  -4   4    0.97    0.10
  -1  -4  -4    0.97    0.11
   1  -4   4    1.03    0.08
  -1   4  -5    0.01    0.03
  -1  -4  -5    0.01    0.04
   1  -4   5    0.00    0.01
   1  -4   5   -0.02    0.03
  -1   4  -6    1.11    0.13
   1  -4   6    0.92    0.11
   1  -4   6    1.01    0.05
  -1  -4  -6    0.85    0.11
   1   4   7    0.02    0.04
  -1   4  -7    0.06    0.05
   1  -4   7    0.08    0.04
   1   4   8    1.83    0.19
  -1   4  -8    2.11    0.19
   1  -4   8    2.01    0.18
  -1   4  -9    2.91    0.21
   1   4   9    2.82    0.25
   1  -4   9    2.68    0.19
  -1   4 -10    1.41    0.18
   1   4  10    2.45    0.23
   1  -4  10    1.87    0.18
   1   4  11   -0.01    0.05
  -1   4 -11    0.02    0.05
   1  -4  11   -0.03    0.04
  -1   4 -12    0.08    0.07
   1   4  12    0.00    0.05
   1  -4  12    0.00    0.04
   1   4  13    0.73    0.15
  -1   4 -13    0.80    0.15
   1  -4  13    0.77    0.13
   1   4  14    0.13    0.07
  -1   4 -14   -0.04    0.06
  -1  -4 -14   -0.06    0.05
   1  -4  14    0.04    0.05
  -1   4 -15    0.01    0.07
   1   4  15    0.08    0.08
  -1  -4 -15    0.15    0.08
   1  -4  15   -0.03    0.05
   1   4  16    0.10    0.08
  -1   4 -16    0.19    0.09
   1  -4  16    0.29    0.09
  -1  -4 -16    0.16    0.09
  -1  -4 -16    0.23    0.09
   1   4  17   -0.07    0.07
  -1   4 -17    0.02    0.09
  -1  -4 -17    0.02    0.07
  -1  -4 -17    0.00    0.07
   1  -4  17   -0.07    0.05
   1   5 -16    0.06    0.09
   1  -5 -16   -0.03    0.08
   1  -5 -16   -0.04    0.06
  -1  -5  16    0.02    0.06
   1   5 -15    0.28    0.11
  -1  -5  15    0.26    0.08
   1  -5 -15    0.06    0.09
   1  -5 -15    0.04    0.07
   1   5 -14    0.04    0.06
  -1  -5  14    0.00    0.05
   1  -5 -14   -0.02    0.05
   1   5 -13    0.03    0.06
  -1  -5  13   -0.05    0.04
   1  -5 -13   -0.07    0.04
   1   5 -12    0.22    0.09
  -1  -5  12    0.21    0.07
   1  -5 -12    0.18    0.07
   1   5 -11    0.06    0.06
   1  -5 -11    0.08    0.06
  -1  -5  11    0.00    0.04
   1   5 -10    0.18    0.08
  -1  -5  10    0.20    0.06
   1  -5 -10    0.20    0.07
   1   5  -9   -0.03    0.03
   1  -5  -9    0.03    0.05
  -1  -5   9   -0.01    0.02
  -1  -5   9    0.00    0.03
   1   5  -8    1.57    0.17
   1   5  -8    1.73    0.12
   1  -5  -8    2.25    0.21
  -1  -5   8    2.03    0.18
   1   5  -7    4.63    0.26
   1   5  -7    5.20    0.29
   1  -5  -7    5.37    0.31
  -1  -5   7    5.43    0.29
   1   5  -6    0.16    0.06
   1   5  -6    0.08    0.04
   1  -5  -6    0.10    0.05
  -1  -5   6    0.12    0.05
   1   5  -5    2.19    0.16
   1   5  -5    2.18    0.16
   1  -5  -5    2.44    0.18
  -1  -5   5    2.42    0.17
   1   5  -4   13.77    0.60
   1   5  -4   13.07    0.63
  -1  -5   4   13.69    0.63
   1  -5  -4   13.51    0.64
   1   5  -3    5.97    0.30
   1  -5  -3    5.99    0.33
  -1  -5   3    5.85    0.32
   1   5  -2    1.62    0.12
   1  -5  -2    1.50    0.15
  -1  -5   2    1.81    0.17
   1  -5  -1   13.88    0.66
  -1  -5   1   14.47    0.66
   1  -5   0    7.53    0.39
  -1  -5   0    7.46    0.39
   1  -5   1    1.03    0.12
  -1  -5  -1    1.37    0.15
  -1   5  -2    4.32    0.23
   1  -5   2    4.26    0.25
  -1  -5  -2    4.40    0.26
  -1   5  -3    7.60    0.37
   1  -5   3    7.87    0.40
  -1  -5  -3    8.13    0.41
  -1   5  -4   12.86    0.57
   1  -5   4   12.27    0.59
  -1  -5  -4   12.42    0.60
  -1   5  -5    3.10    0.19
   1  -5   5    2.80    0.19
  -1  -5  -5    3.18    0.21
  -1   5  -6    0.05    0.04
   1  -5   6   -0.01    0.03
   1  -5   6    0.05    0.02
  -1  -5  -6    0.02    0.04
  -1   5  -7    1.62    0.17
  -1  -5  -7    2.17    0.20
   1  -5   7    2.19    0.16
   1  -5   7    1.92    0.09
  -1   5  -8    0.12    0.06
  -1  -5  -8    0.19    0.07
   1  -5   8    0.24    0.06
  -1   5  -9    0.08    0.05
  -1  -5  -9    0.02    0.05
   1  -5   9    0.02    0.04
  -1   5 -10    0.20    0.07
  -1  -5 -10    0.36    0.09
   1  -5  10    0.15    0.06
  -1   5 -11    0.58    0.12
   1   5  11    0.38    0.11
   1  -5  11    0.55    0.10
  -1  -5 -11    0.71    0.13
  -1   5 -12    0.01    0.06
   1   5  12   -0.02    0.06
  -1  -5 -12   -0.01    0.06
   1  -5  12    0.04    0.04
   1   5  13    1.19    0.19
  -1   5 -13    1.08    0.17
   1  -5  13    1.32    0.17
   1   5  14   -0.07    0.06
  -1   5 -14   -0.08    0.06
   1  -5  14    0.03    0.06
  -1   5 -15    0.20    0.10
   1   5  15    0.17    0.10
  -1  -5 -15    0.20    0.10
   1  -5  15    0.41    0.11
   1   5  16    0.05    0.09
  -1   5 -16   -0.02    0.07
   1  -5  16    0.09    0.07
  -1  -5 -16    0.07    0.08
  -1  -5 -16    0.04    0.08
   1   6 -16    0.04    0.07
   1  -6 -16    0.05    0.08
   1  -6 -16    0.05    0.08
  -1  -6  16   -0.08    0.04
   1   6 -15    0.02    0.07
  -1  -6  15    0.00    0.06
   1  -6 -15    0.06    0.08
   1  -6 -15    0.11    0.09
   1   6 -14    0.12    0.08
  -1  -6  14    0.26    0.09
   1  -6 -14    0.43    0.12
   1   6 -13    0.16    0.09
   1  -6 -13    0.10    0.08
  -1  -6  13    0.12    0.07
   1   6 -12    0.07    0.07
   1  -6 -12    0.02    0.07
  -1  -6  12    0.19    0.08
   1   6 -11    0.46    0.11
   1  -6 -11    0.72    0.14
  -1  -6  11    0.57    0.10
   1   6 -10    0.38    0.10
  -1  -6  10    0.40    0.08
   1  -6 -10    0.31    0.10
   1   6  -9   -0.03    0.03
   1  -6  -9   -0.05    0.05
  -1  -6   9   -0.02    0.04
   1   6  -8    0.00    0.04
  -1  -6   8   -0.01    0.04
   1  -6  -8   -0.03    0.05
   1   6  -7    0.01    0.04
   1  -6  -7   -0.06    0.04
  -1  -6   7    0.03    0.04
   1   6  -6    0.08    0.05
  -1  -6   6    0.00    0.04
   1  -6  -6   -0.01    0.04
   1   6  -5    7.80    0.39
  -1  -6   5    7.09    0.40
   1  -6  -5    8.02    0.42
   1   6  -4    0.23    0.06
   1  -6  -4    0.22    0.07
  -1  -6   4    0.14    0.06
   1   6  -3   12.51    0.57
  -1  -6   3   12.85    0.62
   1  -6  -3   12.80    0.62
   1   6  -2    0.50    0.08
   1  -6  -2    0.50    0.10
  -1  -6   2    0.41    0.09
  -1  -6   1   13.58    0.64
   1  -6  -1   12.85    0.64
   1  -6   0    6.88    0.37
  -1  -6   0    6.26    0.37
  -1  -6  -1    2.94    0.21
   1  -6   1    3.03    0.21
   1  -6   2    0.83    0.12
  -1  -6  -2    0.77    0.12
  -1   6  -3    1.33    0.14
  -1  -6  -3    1.32    0.16
   1  -6   3    1.30    0.15
  -1   6  -4    0.99    0.12
  -1  -6  -4    0.84    0.13
   1  -6   4    0.87    0.12
  -1   6  -5    0.08    0.05
   1  -6   5    0.07    0.04
  -1  -6  -5    0.11    0.06
  -1   6  -6    3.46    0.23
   1  -6   6    3.71    0.24
  -1  -6  -6    4.01    0.26
  -1   6  -7    3.15    0.24
   1  -6   7    3.76    0.25
  -1  -6  -7    3.46    0.26
   1  -6   7    4.46    0.19
  -1   6  -8    0.11    0.06
  -1  -6  -8    0.09    0.06
   1  -6   8    0.10    0.06
   1  -6   8    0.10    0.02
  -1   6  -9    0.70    0.12
   1  -6   9    0.53    0.10
  -1  -6  -9    0.65    0.13
  -1   6 -10    0.60    0.12
   1  -6  10    0.59    0.10
  -1  -6 -10    0.45    0.11
  -1   6 -11    0.15    0.08
  -1  -6 -11    0.14    0.09
   1  -6  11    0.10    0.06
  -1   6 -12    0.06    0.06
  -1  -6 -12    0.06    0.07
   1  -6  12    0.05    0.05
  -1   6 -13    0.03    0.06
  -1  -6 -13    0.22    0.10
   1  -6  13    0.16    0.07
  -1   6 -14    0.12    0.08
   1  -6  14    0.08    0.07
  -1  -6 -14    0.10    0.09
  -1   6 -15    0.03    0.08
   1  -6  15    0.08    0.07
  -1  -6 -15    0.00    0.08
   1   7 -15   -0.02    0.07
  -1  -7  15    0.02    0.06
   1  -7 -15    0.13    0.10
   1   7 -14    0.09    0.08
  -1  -7  14    0.11    0.07
   1  -7 -14    0.05    0.08
   1   7 -13    0.00    0.06
   1  -7 -13   -0.07    0.06
  -1  -7  13   -0.02    0.05
   1   7 -12    0.12    0.07
  -1  -7  12    0.11    0.07
   1  -7 -12    0.12    0.08
   1   7 -11    0.14    0.07
   1  -7 -11    0.10    0.09
  -1  -7  11    0.10    0.06
   1   7 -10    0.29    0.09
  -1  -7  10    0.19    0.07
   1  -7 -10    0.09    0.07
   1   7  -9    0.21    0.08
  -1  -7   9    0.39    0.09
   1  -7  -9    0.12    0.08
   1   7  -8    0.19    0.07
  -1  -7   8    0.32    0.09
   1  -7  -8    0.28    0.10
   1   7  -7    0.05    0.05
  -1  -7   7    0.10    0.06
   1  -7  -7    0.00    0.05
   1   7  -6    0.97    0.14
   1  -7  -6    1.49    0.18
  -1  -7   6    1.50    0.17
   1   7  -5   -0.01    0.03
  -1  -7   5   -0.02    0.04
   1  -7  -5    0.08    0.06
   1   7  -4    0.69    0.10
   1  -7  -4    0.39    0.10
  -1  -7   4    0.86    0.13
   1   7  -3    1.55    0.16
   1  -7  -3    1.01    0.15
  -1  -7   3    1.25    0.16
  -1  -7   2    0.73    0.12
   1  -7  -2    0.56    0.11
  -1  -7   1    1.87    0.20
   1  -7  -1    2.14    0.22
  -1  -7   0    0.69    0.12
   1  -7   0    0.82    0.14
  -1  -7  -1    1.53    0.18
   1  -7   1    1.37    0.17
  -1  -7  -2   -0.05    0.05
   1  -7   2   -0.02    0.04
  -1  -7  -3    0.02    0.06
   1  -7   3    0.02    0.04
  -1   7  -4    1.21    0.14
  -1  -7  -4    0.92    0.15
   1  -7   4    1.09    0.15
  -1   7  -5    0.32    0.08
  -1  -7  -5    0.23    0.08
   1  -7   5    0.29    0.08
  -1   7  -6   -0.02    0.04
  -1  -7  -6    0.02    0.05
   1  -7   6   -0.02    0.03
  -1   7  -7    0.03    0.05
   1  -7   7    0.13    0.06
  -1  -7  -7    0.09    0.07
  -1   7  -8    0.01    0.04
   1  -7   8   -0.02    0.03
  -1  -7  -8   -0.04    0.05
  -1   7  -9   -0.03    0.05
  -1  -7  -9   -0.05    0.05
   1  -7   9   -0.01    0.05
  -1   7 -10    0.03    0.06
   1  -7  10   -0.06    0.04
  -1  -7 -10   -0.01    0.06
  -1   7 -11    0.56    0.13
   1  -7  11    0.39    0.10
  -1  -7 -11    0.56    0.14
  -1   7 -12    0.84    0.16
  -1  -7 -12    0.95    0.17
   1  -7  12    1.20    0.16
  -1   7 -13    0.32    0.11
   1  -7  13    0.55    0.12
  -1  -7 -13    0.19    0.11
  -1   7 -14    0.49    0.13
   1  -7  14    0.32    0.10
  -1  -7 -14    0.43    0.13
  -1   7 -15    0.86    0.18
  -1  -7 -15    0.80    0.17
   1  -7  15    0.80    0.15
   1   8 -14    0.00    0.07
  -1  -8  14    0.07    0.07
   1  -8 -14    0.00    0.09
   1   8 -13    0.13    0.09
  -1  -8  13    0.09    0.07
   1  -8 -13    0.07    0.09
   1   8 -12   -0.06    0.05
  -1  -8  12    0.04    0.06
   1  -8 -12    0.01    0.07
   1   8 -11    0.02    0.07
   1  -8 -11   -0.02    0.06
  -1  -8  11    0.11    0.07
   1   8 -10    0.04    0.06
  -1  -8  10    0.02    0.06
   1  -8 -10    0.04    0.08
   1   8  -9    2.15    0.23
   1  -8  -9    1.86    0.23
  -1  -8   9    2.13    0.22
   1   8  -8    3.35    0.25
  -1  -8   8    3.52    0.30
   1  -8  -8    3.09    0.31
   1   8  -7    0.18    0.08
  -1  -8   7    0.38    0.09
   1  -8  -7    0.22    0.09
   1   8  -6    0.14    0.06
   1  -8  -6    0.16    0.08
  -1  -8   6    0.19    0.08
   1   8  -5    0.50    0.09
   1  -8  -5    0.33    0.10
  -1  -8   5    0.39    0.10
   1   8  -4    0.17    0.06
  -1  -8   4    0.14    0.07
   1  -8  -4    0.22    0.08
   1  -8  -3    0.07    0.07
  -1  -8   3   -0.01    0.05
  -1  -8   2    0.03    0.06
   1  -8  -2    0.05    0.06
   1  -8  -1    0.05    0.06
  -1  -8   1    0.00    0.05
  -1  -8   0    0.08    0.06
   1  -8   0    0.00    0.06
  -1  -8  -1    0.20    0.08
   1  -8   1    0.24    0.08
  -1  -8  -2   -0.04    0.04
   1  -8   2    0.09    0.07
   1  -8   3    0.42    0.10
  -1  -8  -3    0.28    0.09
   1  -8   4    2.44    0.24
  -1  -8  -4    2.32    0.24
  -1   8  -5    5.21    0.31
  -1  -8  -5    5.18    0.35
   1  -8   5    5.33    0.33
  -1   8  -6    0.51    0.10
   1  -8   6    0.39    0.10
  -1  -8  -6    0.43    0.11
  -1   8  -7    2.48    0.24
   1  -8   7    2.49    0.25
  -1  -8  -7    2.99    0.29
  -1   8  -8    0.27    0.09
  -1  -8  -8    0.19    0.09
   1  -8   8    0.09    0.06
  -1   8  -9    0.26    0.09
  -1  -8  -9    0.12    0.08
   1  -8   9    0.10    0.06
  -1   8 -10    1.35    0.19
   1  -8  10    1.59    0.20
  -1  -8 -10    1.22    0.20
  -1   8 -11    0.45    0.12
   1  -8  11    0.64    0.13
  -1  -8 -11    0.55    0.15
  -1   8 -12    0.36    0.11
  -1  -8 -12    0.31    0.12
   1  -8  12    0.34    0.10
  -1   8 -13    0.02    0.08
   1  -8  13   -0.05    0.05
  -1  -8 -13    0.16    0.11
  -1   8 -14    0.68    0.16
  -1  -8 -14    0.42    0.14
   1  -8  14    0.99    0.17
   1   9 -13    0.10    0.08
   1  -9 -13    0.22    0.12
  -1  -9  13    0.17    0.09
   1   9 -12    0.45    0.12
  -1  -9  12    0.34    0.11
   1  -9 -12    0.45    0.15
   1   9 -11    0.04    0.06
   1  -9 -11   -0.10    0.07
  -1  -9  11   -0.01    0.06
   1   9 -10    0.58    0.13
   1  -9 -10    0.99    0.19
  -1  -9  10    0.44    0.11
   1   9  -9    1.61    0.21
   1  -9  -9    2.02    0.25
  -1  -9   9    1.44    0.19
   1   9  -8   -0.01    0.05
  -1  -9   8    0.06    0.06
   1  -9  -8    0.01    0.08
   1   9  -7    1.04    0.15
  -1  -9   7    0.92    0.16
   1  -9  -7    1.07    0.18
   1   9  -6    1.16    0.16
  -1  -9   6    1.22    0.18
   1  -9  -6    1.02    0.18
   1   9  -5    0.04    0.05
  -1  -9   5    0.09    0.07
   1  -9  -5    0.02    0.07
  -1  -9   4    0.02    0.06
   1  -9  -4    0.04    0.08
  -1  -9   3    0.09    0.08
   1  -9  -3   -0.01    0.07
   1  -9  -2    0.26    0.09
  -1  -9   2    0.32    0.11
  -1  -9   1    0.71    0.15
   1  -9  -1    0.79    0.16
  -1  -9   0    0.08    0.07
   1  -9   0    0.08    0.07
   1  -9   1    0.15    0.08
  -1  -9  -1    0.05    0.07
   1  -9   2    0.23    0.10
  -1  -9  -2   -0.01    0.07
  -1  -9  -3    1.90    0.23
   1  -9   3    1.94    0.23
   1  -9   4    0.73    0.13
  -1  -9  -4    0.54    0.13
  -1  -9  -5    4.58    0.34
   1  -9   5    4.48    0.31
  -1   9  -6    0.62    0.12
   1  -9   6    0.73    0.14
  -1  -9  -6    0.40    0.12
  -1   9  -7    0.07    0.06
  -1  -9  -7   -0.05    0.07
   1  -9   7    0.12    0.07
  -1   9  -8    0.34    0.10
   1  -9   8    0.65    0.13
  -1  -9  -8    0.58    0.14
  -1   9  -9    2.11    0.24
  -1  -9  -9    1.64    0.24
   1  -9   9    2.64    0.26
  -1   9 -10    0.04    0.06
  -1  -9 -10    0.07    0.08
   1  -9  10   -0.01    0.05
  -1   9 -11    0.07    0.07
  -1  -9 -11    0.09    0.08
   1  -9  11    0.12    0.09
  -1   9 -12   -0.01    0.06
  -1  -9 -12   -0.04    0.08
   1  -9  12    0.00    0.06
  -1   9 -13    0.05    0.08
  -1  -9 -13    0.16    0.12
   1  -9  13    0.12    0.08
   1  10 -11    0.04    0.07
  -1 -10  11    0.06    0.08
   1 -10 -11    0.08    0.09
   1  10 -10    0.00    0.07
  -1 -10  10   -0.02    0.06
   1 -10 -10   -0.04    0.09
   1  10  -9   -0.01    0.06
  -1 -10   9   -0.03    0.05
   1 -10  -9    0.08    0.09
   1  10  -8    1.35    0.19
   1 -10  -8    1.22    0.21
  -1 -10   8    0.94    0.17
   1  10  -7    0.33    0.10
  -1 -10   7    0.24    0.10
   1 -10  -7    0.30    0.11
   1  10  -6    1.71    0.20
  -1 -10   6    1.51    0.20
   1 -10  -6    1.83    0.24
  -1 -10   5    0.14    0.08
   1 -10  -5    0.08    0.10
  -1 -10   4    0.12    0.08
   1 -10  -4    0.05    0.09
   1 -10  -3   -0.08    0.05
  -1 -10   3   -0.04    0.07
  -1 -10   2    0.37    0.12
   1 -10  -2    0.38    0.13
   1 -10  -1    0.40    0.12
  -1 -10   1    0.10    0.09
  -1 -10   0    0.09    0.08
   1 -10   0    0.05    0.07
  -1 -10  -1    0.14    0.08
   1 -10   1   -0.04    0.06
   1 -10   2   -0.01    0.06
  -1 -10  -2    0.05    0.08
  -1 -10  -3   -0.05    0.07
   1 -10   3    0.06    0.07
  -1 -10  -4    0.34    0.12
   1 -10   4    0.20    0.09
  -1 -10  -5    0.70    0.16
   1 -10   5    0.79    0.16
  -1 -10  -6    0.00    0.08
   1 -10   6   -0.03    0.05
  -1 -10  -7   -0.02    0.07
   1 -10   7    0.02    0.05
  -1  10  -8    1.43    0.19
   1 -10   8    1.21    0.19
  -1 -10  -8    1.49    0.24
  -1  10  -9    0.19    0.09
   1 -10   9    0.16    0.09
  -1 -10  -9    0.41    0.14
  -1  10 -10    0.08    0.07
   1 -10  10   -0.09    0.05
  -1 -10 -10    0.00    0.09
  -1  10 -11   -0.03    0.05
   1 -10  11    0.09    0.08
  -1 -10 -11    0.01    0.09
   1  11 -10    0.00    0.07
   1 -11 -10   -0.08    0.08
   1  11  -9    0.05    0.08
  -1 -11   9    0.01    0.08
   1 -11  -9    0.00    0.10
   1  11  -8   -0.02    0.05
   1 -11  -8   -0.03    0.10
  -1 -11   8    0.04    0.06
  -1 -11   7    0.14    0.08
   1 -11  -7    0.26    0.12
  -1 -11   6    0.47    0.13
   1 -11  -6    0.29    0.12
  -1 -11   5    0.15    0.10
   1 -11  -5    0.10    0.09
  -1 -11   4    0.27    0.11
   1 -11  -4    0.18    0.11
   1 -11  -3    0.62    0.15
  -1 -11   3    0.22    0.11
  -1 -11   2    1.15    0.20
   1 -11  -2    1.13    0.21
  -1 -11   1    0.46    0.13
   1 -11  -1    0.12    0.10
   1 -11   0   -0.02    0.07
  -1 -11   0    0.05    0.08
   1 -11   1    0.19    0.10
  -1 -11  -1    0.11    0.09
  -1 -11  -2    0.08    0.09
   1 -11   2   -0.06    0.06
   1 -11   3   -0.05    0.06
  -1 -11  -3    0.00    0.09
   1 -11   4    0.02    0.08
  -1 -11  -4   -0.12    0.07
   1 -11   5    0.10    0.07
  -1 -11  -5    0.01    0.07
  -1 -11  -6   -0.10    0.05
   1 -11   6    0.11    0.08
  -1 -11  -7    0.12    0.12
   1 -11   7    0.44    0.13
   1 -11   8   -0.05    0.06
  -1 -11  -8    0.00    0.07
   1 -11   9    0.16    0.09
  -1 -11  -9    0.05    0.09
  -1 -12   7   -0.03    0.06
   1 -12  -7   -0.11    0.06
   1 -12  -6    0.60    0.17
  -1 -12   6    0.52    0.13
   1 -12  -5    0.62    0.17
  -1 -12   5    0.24    0.11
  -1 -12   4   -0.12    0.05
   1 -12  -4    0.03    0.10
  -1 -12   3    0.52    0.15
   1 -12  -3    0.48    0.14
   1 -12  -2   -0.02    0.06
  -1 -12   2    0.10    0.10
  -1 -12   1    0.10    0.10
   1 -12  -1    0.13    0.09
   1 -12   0    0.25    0.11
  -1 -12   0    0.27    0.11
   1 -12   1    0.00    0.08
  -1 -12  -1    0.11    0.10
   1 -12   2    0.10    0.09
  -1 -12  -2   -0.06    0.07
  -1 -12  -3    0.08    0.09
   1 -12   3    0.11    0.09
   1 -12   4    0.04    0.07
  -1 -12  -4   -0.04    0.08
  -1 -12  -5    0.02    0.11
   1 -12   5    0.00    0.06
   1 -12   6    0.34    0.11
  -1 -12  -6    0.15    0.11
  -1 -12  -7   -0.05    0.08
   1 -12   7    0.03    0.07
  -1 -13   3    0.01    0.08
   1 -13  -3   -0.03    0.08
  -1 -13   2    0.01    0.08
   1 -13  -2    0.23    0.12
  -1 -13   1   -0.14    0.07
   1 -13  -1    0.20    0.11
   1 -13   0    0.21    0.11
  -1 -13   0    0.11    0.10
   1 -13   1    0.29    0.12
  -1 -13  -1    0.34    0.16
  -1 -13  -2    0.04    0.09
   1 -13   2    0.08    0.09
   1 -13   3    0.07    0.10
  -1 -13  -3    0.21    0.12
   2   0 -18    0.10    0.10
  -2   0  17    0.05    0.06
   2   0 -17   -0.06    0.05
  -2   0  16    0.27    0.09
   2   0 -16    0.11    0.08
  -2   0  15    0.06    0.05
   2   0 -15    0.02    0.05
   2   0 -15    0.02    0.06
   2   0 -14    2.09    0.23
   2   0 -14    1.77    0.18
  -2   0  14    2.00    0.19
   2   0 -13    0.02    0.05
   2   0 -13    0.01    0.06
  -2   0  13   -0.05    0.04
   2   0 -12    0.24    0.07
  -2   0  12    0.49    0.09
   2   0 -12    0.23    0.08
  -2   0  11    0.01    0.03
   2   0 -11    0.02    0.04
   2   0 -11   -0.01    0.03
  -2   0  10    7.83    0.37
   2   0 -10    7.58    0.39
   2   0 -10    7.53    0.39
  -2   0   9   -0.07    0.02
   2   0  -9   -0.02    0.05
   2   0  -9   -0.06    0.03
   2   0  -8   63.11    2.68
   2   0  -8   64.34    2.56
  -2   0   8   64.65    2.62
   2   0  -7    0.04    0.03
  -2   0   7    0.02    0.02
   2   0  -6    0.05    0.03
  -2   0   6    0.02    0.02
   2   0  -5   -0.01    0.02
   2   0  -5    0.05    0.03
  -2   0   5   -0.02    0.02
   2   0  -4 1000.00   36.58
  -2   0   4  767.31   36.62
   2   0  -4  890.95   36.58
  -2   0   3    0.00    0.02
   2   0  -3    0.01    0.02
  -2   0   3    0.00    0.01
   2   0  -3    0.03    0.01
   2   0  -2    1.95    0.09
   2   0  -2    1.95    0.11
  -2   0   2    2.03    0.09
   2   0  -1   -0.03    0.01
  -2   0   1   -0.03    0.01
  -2   0   0    7.82    0.32
   2   0   0    7.87    0.32
   2   0   0    7.80    0.33
  -2   0   0    7.65    0.33
   2   0   1   -0.01    0.01
  -2   0  -1    0.00    0.01
   2   0   1   -0.01    0.00
   2   0   1    0.01    0.01
  -2   0  -1    0.00    0.01
  -2   0  -1    0.00    0.01
   2   0   2   36.39    1.53
   2   0   2   37.20    1.56
  -2   0  -2   38.74    1.55
  -2   0  -2   36.68    1.53
  -2   0  -2   37.52    1.47
   2   0   2   38.23    1.47
   2   0   3   -0.02    0.01
   2   0   3    0.00    0.01
  -2   0  -3    0.00    0.01
   2   0   3   -0.01    0.01
  -2   0  -3    0.00    0.01
  -2   0  -4   33.40    1.40
   2   0   4   33.15    1.38
  -2   0  -4   33.50    1.33
  -2   0  -5    0.00    0.02
  -2   0  -5    0.01    0.02
   2   0   5    0.01    0.02
  -2   0  -6    7.94    0.35
   2   0   6    7.69    0.37
   2   0   7    0.02    0.02
  -2   0  -7    0.01    0.02
   2   0   8    4.16    0.23
  -2   0  -8    4.24    0.23
   2   0   9    0.04    0.04
  -2   0  -9   -0.01    0.03
   2   0  10    3.14    0.21
  -2   0 -10    3.34    0.21
   2   0  11   -0.05    0.03
  -2   0 -11   -0.02    0.03
   2   0  12    0.11    0.05
  -2   0 -12    0.08    0.05
  -2   0 -12    0.08    0.06
  -2   0 -13    0.01    0.04
  -2   0 -13   -0.06    0.03
   2   0  13   -0.01    0.05
  -2   0 -14    0.05    0.06
  -2   0 -14    0.00    0.05
   2   0  14    0.11    0.06
  -2   0 -15   -0.04    0.05
   2   0  15    0.02    0.05
  -2   0 -16   -0.01    0.05
   2   0  16   -0.07    0.05
  -2   0 -17   -0.03    0.06
   2   0  17    0.09    0.07
   2   1 -18    0.33    0.12
   2  -1 -18    0.32    0.12
  -2   1  17    0.33    0.10
   2   1 -17    0.40    0.12
  -2  -1  17    0.58    0.12
   2  -1 -17    0.32    0.11
  -2   1  16    0.05    0.06
   2   1 -16    0.01    0.06
  -2  -1  16    0.06    0.06
   2  -1 -16   -0.03    0.06
   2  -1 -16    0.02    0.06
  -2   1  15    0.31    0.09
   2   1 -15    0.20    0.09
  -2  -1  15    0.32    0.08
   2  -1 -15    0.20    0.08
   2  -1 -15    0.26    0.09
   2   1 -14    0.14    0.05
   2   1 -14    0.11    0.07
  -2   1  14    0.18    0.08
  -2  -1  14    0.13    0.06
   2  -1 -14    0.12    0.06
   2  -1 -14    0.15    0.08
   2   1 -13    4.09    0.29
  -2   1  13    4.56    0.27
   2   1 -13    4.34    0.24
   2  -1 -13    4.61    0.29
  -2  -1  13    4.68    0.27
   2  -1 -13    3.70    0.27
  -2   1  12    0.84    0.12
   2   1 -12    0.79    0.13
   2   1 -12    0.82    0.10
   2  -1 -12    1.01    0.14
   2  -1 -12    0.87    0.13
  -2  -1  12    1.03    0.12
   2   1 -11    0.04    0.05
  -2   1  11    0.00    0.03
   2   1 -11   -0.02    0.03
  -2  -1  11    0.00    0.03
   2  -1 -11    0.03    0.04
   2  -1 -11    0.01    0.04
  -2   1  10    5.76    0.30
   2   1 -10    7.00    0.34
   2   1 -10    5.42    0.29
  -2  -1  10    5.60    0.29
   2  -1 -10    5.77    0.33
   2   1  -9   18.72    0.81
  -2   1   9   18.13    0.80
   2   1  -9   17.77    0.81
   2  -1  -9   18.93    0.86
  -2  -1   9   18.89    0.80
   2   1  -8    3.98    0.20
   2   1  -8    3.73    0.22
  -2   1   8    3.48    0.21
   2  -1  -8    3.67    0.24
  -2  -1   8    3.94    0.20
  -2   1   7    0.63    0.07
   2   1  -7    0.52    0.08
   2   1  -7    0.55    0.06
  -2  -1   7    0.67    0.07
   2  -1  -7    0.50    0.08
   2   1  -6    4.33    0.20
   2   1  -6    4.09    0.22
  -2   1   6    4.31    0.21
  -2  -1   6    4.07    0.20
   2  -1  -6    4.06    0.24
  -2   1   5    6.07    0.28
   2   1  -5    6.30    0.28
   2   1  -5    6.49    0.29
  -2  -1   5    6.13    0.28
   2  -1  -5    5.89    0.31
   2   1  -4   13.63    0.57
  -2   1   4   13.56    0.57
   2   1  -4   14.18    0.58
   2   1  -4   13.58    0.57
  -2  -1   4   12.86    0.58
   2  -1  -4   13.39    0.61
  -2  -1   4   13.60    0.57
   2  -1  -4   13.48    0.57
   2   1  -3    2.83    0.15
  -2   1   3    2.91    0.14
   2   1  -3    3.14    0.14
   2   1  -3    3.05    0.14
   2  -1  -3    2.88    0.17
  -2  -1   3    2.93    0.14
  -2  -1   3    2.99    0.14
   2  -1  -3    3.00    0.14
   2   1  -2    3.79    0.17
  -2   1   2    3.75    0.17
   2   1  -2    3.63    0.17
   2   1  -2    3.93    0.17
   2  -1  -2    3.61    0.17
  -2  -1   2    3.84    0.17
  -2  -1   2    3.84    0.17
  -2  -1   2    3.84    0.17
   2  -1  -2    3.86    0.19
   2   1  -1    4.29    0.19
  -2   1   1    4.26    0.19
   2   1  -1    4.46    0.19
  -2   1   1    3.63    0.20
   2   1  -1    4.11    0.18
   2  -1  -1    4.09    0.19
  -2  -1   1    4.42    0.18
   2  -1  -1    4.22    0.20
  -2  -1   1    4.75    0.19
  -2  -1   1    4.23    0.19
  -2   1   0   42.97    1.76
  -2   1   0   39.57    1.79
   2   1   0   44.37    1.79
   2   1   0   42.59    1.76
   2   1   0   43.01    1.69
  -2  -1   0   48.13    1.80
  -2  -1   0   43.93    1.69
   2  -1   0   41.74    1.79
  -2  -1   0   43.40    1.76
   2  -1   0   42.92    1.76
   2   1   1   19.69    0.79
  -2   1  -1   18.69    0.78
   2   1   1   18.78    0.81
  -2   1  -1   17.95    0.79
   2  -1   1   19.50    0.76
   2  -1   1   18.81    0.78
  -2  -1  -1   19.02    0.78
   2  -1   1   18.74    0.79
  -2  -1  -1   19.53    0.81
  -2   1  -2    6.79    0.29
   2   1   2    6.40    0.32
  -2   1  -2    6.80    0.28
   2   1   2    6.78    0.30
   2  -1   2    6.89    0.29
   2  -1   2    6.88    0.28
   2  -1   2    6.53    0.30
  -2  -1  -2    6.69    0.32
  -2   1  -3    8.03    0.35
   2   1   3    7.60    0.38
  -2   1  -3    8.54    0.34
   2   1   3    8.15    0.36
   2  -1   3    8.06    0.36
   2  -1   3    8.24    0.35
  -2   1  -4   30.69    1.24
  -2   1  -4   30.53    1.21
   2   1   4   29.31    1.25
   2  -1   4   29.57    1.25
  -2   1  -5    1.09    0.10
   2   1   5    1.10    0.10
  -2   1  -5    1.05    0.06
   2  -1   5    1.22    0.10
   2   1   6    0.76    0.09
  -2   1  -6    0.78    0.07
  -2   1  -6    0.74    0.09
   2  -1   6    0.83    0.09
  -2  -1  -6    0.73    0.07
  -2   1  -7    0.57    0.06
  -2   1  -7    0.67    0.09
   2   1   7    0.62    0.08
   2  -1   7    0.41    0.06
  -2  -1  -7    0.61    0.08
   2   1   8    0.39    0.07
  -2   1  -8    0.32    0.07
  -2  -1  -8    0.44    0.07
   2  -1   8    0.33    0.06
  -2   1  -9    1.65    0.12
   2   1   9    1.97    0.15
  -2   1  -9    2.25    0.19
  -2  -1  -9    2.04    0.14
   2  -1   9    1.93    0.15
  -2   1 -10    1.78    0.12
   2   1  10    2.09    0.18
  -2   1 -10    2.17    0.19
   2  -1  10    1.79    0.17
  -2  -1 -10    1.53    0.15
  -2   1 -11    0.07    0.03
  -2   1 -11    0.15    0.07
   2   1  11    0.06    0.05
  -2  -1 -11    0.11    0.05
   2  -1  11    0.07    0.05
  -2   1 -12    0.00    0.03
   2   1  12    0.05    0.04
  -2   1 -12    0.03    0.05
  -2  -1 -12   -0.01    0.04
   2  -1  12    0.05    0.05
  -2   1 -13    0.90    0.14
  -2   1 -13    0.90    0.10
   2   1  13    0.94    0.14
  -2  -1 -13    0.94    0.14
   2   1  14   -0.05    0.04
  -2   1 -14    0.05    0.05
   2  -1  14    0.00    0.05
  -2  -1 -14    0.06    0.06
  -2  -1 -14    0.02    0.06
   2   1  15    0.06    0.06
  -2   1 -15   -0.03    0.05
  -2  -1 -15    0.07    0.06
  -2  -1 -15    0.04    0.06
   2  -1  15    0.10    0.06
   2   1  16    0.17    0.08
  -2   1 -16    0.17    0.09
  -2  -1 -16    0.20    0.09
   2  -1  16    0.19    0.08
  -2   1 -17    0.04    0.08
   2   1  17    0.17    0.08
  -2  -1 -17    0.03    0.08
   2  -1  17    0.04    0.06
   2   2 -17   -0.05    0.06
  -2   2  17    0.04    0.08
   2  -2 -17    0.07    0.09
   2  -2 -17    0.15    0.09
  -2  -2  17    0.06    0.06
  -2   2  16    1.00    0.15
   2   2 -16    0.53    0.13
   2  -2 -16    0.54    0.12
  -2  -2  16    0.86    0.13
   2  -2 -16    0.76    0.14
  -2   2  15    0.32    0.09
   2   2 -15    0.32    0.11
   2  -2 -15    0.18    0.09
   2  -2 -15    0.26    0.09
  -2  -2  15    0.33    0.09
   2   2 -14   -0.02    0.05
  -2   2  14    0.06    0.06
  -2  -2  14    0.06    0.05
   2  -2 -14    0.07    0.07
   2  -2 -14    0.16    0.08
   2   2 -13    0.09    0.04
  -2   2  13    0.01    0.05
   2   2 -13    0.00    0.06
   2  -2 -13    0.12    0.08
   2  -2 -13    0.07    0.06
  -2  -2  13    0.11    0.05
   2   2 -12    0.10    0.04
  -2   2  12    0.02    0.05
   2   2 -12    0.17    0.07
  -2  -2  12    0.08    0.04
   2  -2 -12    0.02    0.06
  -2   2  11    0.07    0.05
   2   2 -11    0.07    0.07
   2   2 -11    0.06    0.03
  -2  -2  11    0.05    0.04
   2  -2 -11   -0.03    0.05
   2   2 -10    0.92    0.13
   2   2 -10    0.94    0.08
  -2   2  10    0.89    0.11
   2  -2 -10    0.67    0.13
  -2  -2  10    0.88    0.10
   2   2  -9    0.05    0.02
  -2   2   9   -0.04    0.03
   2   2  -9    0.04    0.05
  -2  -2   9    0.05    0.03
   2  -2  -9    0.08    0.06
   2   2  -8    1.81    0.17
   2   2  -8    1.50    0.09
  -2   2   8    1.27    0.12
  -2  -2   8    1.59    0.11
   2  -2  -8    1.08    0.14
   2   2  -7    0.63    0.09
   2   2  -7    0.54    0.05
  -2   2   7    0.43    0.07
  -2  -2   7    0.56    0.07
   2   2  -6    0.76    0.09
   2   2  -6    0.69    0.05
  -2   2   6    0.64    0.07
  -2  -2   6    0.78    0.08
   2   2  -5    0.36    0.04
  -2   2   5    0.40    0.06
   2   2  -5    0.42    0.06
  -2  -2   5    0.36    0.05
  -2  -2   5    0.31    0.04
   2   2  -4   11.79    0.49
   2   2  -4   11.43    0.49
   2  -2  -4   10.96    0.50
  -2  -2   4   11.15    0.49
  -2  -2   4   11.55    0.49
   2   2  -3    0.00    0.01
   2   2  -3    0.00    0.02
  -2  -2   3    0.02    0.02
  -2  -2   3    0.01    0.01
   2  -2  -3    0.01    0.02
   2   2  -2    0.04    0.02
   2   2  -2   -0.01    0.01
   2   2  -2    0.00    0.02
  -2   2   2    0.01    0.02
   2  -2  -2   -0.02    0.02
  -2  -2   2   -0.03    0.02
  -2  -2   2    0.02    0.01
   2   2  -1    5.00    0.24
   2   2  -1    4.87    0.22
  -2   2   1    4.98    0.24
   2   2  -1    4.69    0.24
  -2  -2   1    4.97    0.24
  -2  -2   1    5.42    0.24
  -2  -2   1    5.30    0.22
   2  -2  -1    4.65    0.23
   2   2   0   43.69    1.85
   2   2   0   43.88    1.72
  -2  -2   0   44.75    1.73
  -2  -2   0   43.89    1.81
   2  -2   0   43.77    1.80
   2   2   1   34.23    1.44
  -2  -2  -1   34.51    1.32
   2  -2   1   34.51    1.40
  -2  -2  -1   34.39    1.40
   2  -2   1   31.47    1.41
  -2   2  -2    1.17    0.08
   2   2   2    1.09    0.11
   2   2   2    1.14    0.08
   2  -2   2    0.97    0.06
   2  -2   2    1.05    0.08
  -2   2  -3    5.44    0.25
   2   2   3    5.54    0.26
   2  -2   3    5.12    0.25
   2  -2   3    5.22    0.22
  -2   2  -4    4.71    0.23
   2   2   4    4.63    0.24
   2  -2   4    4.65    0.23
   2   2   5    1.56    0.13
  -2   2  -5    1.30    0.12
   2  -2   5    1.32    0.10
   2   2   6    0.38    0.06
  -2   2  -6    0.31    0.07
   2  -2   6    0.26    0.05
   2   2   7    5.03    0.27
  -2   2  -7    4.89    0.26
  -2   2  -8    1.11    0.13
  -2   2  -8    1.09    0.05
   2   2   8    1.15    0.13
   2  -2   8    1.23    0.12
   2   2   9    1.90    0.17
  -2   2  -9    1.57    0.08
  -2   2  -9    2.03    0.18
  -2   2  -9    1.65    0.08
   2  -2   9    1.69    0.16
   2   2  10    1.52    0.16
  -2   2 -10    1.54    0.08
  -2   2 -10    1.52    0.17
  -2   2 -10    1.53    0.09
  -2  -2 -10    1.45    0.14
   2  -2  10    1.84    0.16
  -2   2 -11    1.10    0.15
   2   2  11    1.11    0.14
  -2   2 -11    1.27    0.07
  -2   2 -11    1.19    0.08
  -2  -2 -11    1.28    0.14
   2  -2  11    1.35    0.14
  -2   2 -12    0.68    0.12
  -2   2 -12    0.65    0.05
   2   2  12    0.58    0.11
   2  -2  12    0.65    0.11
  -2  -2 -12    0.67    0.11
   2   2  13    0.12    0.07
  -2   2 -13    0.11    0.07
   2  -2  13    0.17    0.06
  -2  -2 -13    0.10    0.06
   2   2  14    0.90    0.15
  -2   2 -14    0.75    0.14
  -2  -2 -14    0.90    0.14
   2  -2  14    0.83    0.14
  -2   2 -15    0.22    0.08
   2   2  15    0.04    0.07
   2  -2  15    0.11    0.06
  -2  -2 -15    0.14    0.08
  -2  -2 -15    0.14    0.08
  -2   2 -16   -0.03    0.06
   2   2  16    0.01    0.06
  -2  -2 -16    0.05    0.07
   2  -2  16    0.03    0.06
  -2  -2 -16   -0.01    0.06
   2   2  17    0.08    0.08
  -2   2 -17   -0.02    0.08
   2  -2  17    0.04    0.07
  -2  -2 -17    0.05    0.07
  -2   3  17   -0.05    0.07
   2   3 -17    0.08    0.09
   2  -3 -17    0.09    0.08
  -2  -3  17    0.19    0.08
   2  -3 -17    0.11    0.08
   2   3 -16   -0.03    0.07
  -2   3  16    0.04    0.06
   2  -3 -16    0.07    0.07
  -2  -3  16    0.07    0.07
   2  -3 -16    0.07    0.07
   2   3 -15    0.33    0.12
  -2   3  15    0.29    0.10
   2  -3 -15    0.33    0.11
   2  -3 -15    0.39    0.11
  -2  -3  15    0.33    0.08
  -2   3  14    0.11    0.07
   2   3 -14    0.01    0.06
  -2  -3  14    0.01    0.04
   2  -3 -14   -0.02    0.04
   2   3 -13    0.54    0.12
  -2   3  13    0.53    0.11
  -2  -3  13    0.44    0.09
   2  -3 -13    0.47    0.12
   2   3 -12    0.61    0.12
   2   3 -12    0.69    0.07
  -2   3  12    0.80    0.13
  -2  -3  12    0.54    0.09
   2  -3 -12    0.43    0.12
  -2   3  11    0.08    0.05
   2   3 -11    0.01    0.02
   2   3 -11    0.25    0.08
   2  -3 -11    0.05    0.06
  -2  -3  11    0.06    0.04
   2   3 -10    0.26    0.04
   2   3 -10    0.23    0.07
  -2   3  10    0.38    0.08
  -2  -3  10    0.23    0.06
   2   3  -9   -0.03    0.04
  -2   3   9    0.00    0.04
   2   3  -9    0.03    0.02
  -2  -3   9    0.00    0.02
   2   3  -8    1.52    0.09
   2   3  -8    1.49    0.16
  -2   3   8    1.51    0.15
  -2  -3   8    1.54    0.13
   2   3  -7    1.29    0.08
   2   3  -7    1.56    0.15
   2  -3  -7    1.32    0.12
  -2  -3   7    1.29    0.12
   2   3  -6    1.70    0.10
   2   3  -6    1.56    0.15
  -2  -3   6    1.64    0.11
   2  -3  -6    1.61    0.14
   2   3  -5    0.14    0.04
   2   3  -5    0.02    0.02
   2  -3  -5    0.03    0.03
  -2  -3   5    0.03    0.02
   2   3  -4    0.66    0.08
   2   3  -4    0.51    0.06
  -2  -3   4    0.56    0.07
   2  -3  -4    0.42    0.07
   2   3  -3    1.57    0.11
   2   3  -3    1.46    0.10
   2  -3  -3    1.60    0.11
  -2  -3   3    1.59    0.11
   2   3  -2    2.30    0.15
   2   3  -2    2.52    0.14
   2  -3  -2    2.51    0.15
  -2  -3   2    2.66    0.15
   2   3  -1    2.84    0.18
   2   3  -1    3.02    0.15
  -2  -3   1    3.00    0.17
   2  -3  -1    2.97    0.17
   2   3   0    1.69    0.13
   2   3   0    2.06    0.10
   2  -3   0    1.81    0.12
  -2  -3   0    2.03    0.13
   2   3   1    2.69    0.17
   2  -3   1    2.22    0.14
  -2  -3  -1    2.60    0.15
   2   3   2   -0.02    0.02
  -2   3  -2    0.01    0.02
  -2  -3  -2    0.00    0.02
   2  -3   2   -0.01    0.02
  -2   3  -3    0.50    0.07
   2   3   3    0.51    0.07
  -2  -3  -3    0.41    0.06
   2  -3   3    0.35    0.06
   2   3   4   10.45    0.48
  -2   3  -4   10.31    0.46
   2  -3   4   10.06    0.46
   2  -3   4   10.00    0.43
   2   3   5    2.02    0.15
  -2   3  -5    2.07    0.14
   2  -3   5    2.11    0.14
  -2   3  -6    1.03    0.11
   2   3   6    1.05    0.12
   2  -3   6    1.12    0.11
   2   3   7    5.75    0.32
  -2   3  -7    5.82    0.31
   2  -3   7    5.83    0.30
  -2   3  -8   10.37    0.48
   2   3   8   10.01    0.49
   2  -3   8    9.48    0.47
   2   3   9    1.19    0.15
  -2   3  -9    1.26    0.15
   2  -3   9    1.24    0.14
  -2   3 -10    1.06    0.14
   2   3  10    1.06    0.15
   2  -3  10    0.91    0.12
  -2   3 -11    1.13    0.15
   2   3  11    1.17    0.16
   2  -3  11    1.23    0.15
  -2   3 -12    0.01    0.05
   2   3  12    0.03    0.05
   2  -3  12   -0.07    0.02
  -2  -3 -12   -0.03    0.04
   2   3  13    0.48    0.11
  -2   3 -13    0.21    0.08
  -2  -3 -13    0.36    0.09
   2  -3  13    0.25    0.07
   2   3  14    0.22    0.09
  -2   3 -14    0.26    0.10
   2  -3  14    0.25    0.08
  -2  -3 -14    0.25    0.09
   2   3  15    0.02    0.07
  -2   3 -15    0.06    0.07
  -2  -3 -15    0.12    0.07
   2  -3  15    0.06    0.06
  -2   3 -16    0.22    0.10
   2   3  16    0.00    0.07
   2  -3  16   -0.08    0.05
  -2  -3 -16    0.06    0.08
  -2  -3 -16    0.02    0.07
  -2   3 -17   -0.04    0.06
   2   3  17    0.00    0.07
  -2  -3 -17    0.06    0.08
  -2  -3 -17    0.07    0.08
   2  -3  17    0.01    0.06
   2   4 -17   -0.12    0.07
   2  -4 -17    0.08    0.09
   2  -4 -17   -0.04    0.07
   2  -4 -17    0.03    0.07
  -2  -4  17   -0.10    0.05
   2   4 -16    0.01    0.07
   2  -4 -16    0.05    0.07
  -2  -4  16    0.04    0.06
   2  -4 -16    0.02    0.07
   2   4 -15    0.17    0.09
  -2   4  15    0.03    0.07
   2  -4 -15    0.02    0.06
   2  -4 -15    0.05    0.07
  -2  -4  15    0.04    0.06
   2   4 -14    0.07    0.07
  -2   4  14    0.09    0.08
   2  -4 -14    0.08    0.08
  -2  -4  14    0.06    0.05
   2  -4 -14    0.12    0.07
   2   4 -13    0.60    0.13
  -2   4  13    0.39    0.11
  -2  -4  13    0.52    0.10
   2  -4 -13    0.54    0.11
   2   4 -12   -0.06    0.04
  -2  -4  12   -0.03    0.03
   2  -4 -12    0.01    0.06
   2  -4 -12    0.00    0.06
   2   4 -11    0.12    0.06
   2   4 -11    0.13    0.04
   2  -4 -11    0.04    0.05
  -2  -4  11    0.11    0.05
   2   4 -10    0.05    0.03
   2   4 -10    0.16    0.07
  -2  -4  10    0.14    0.05
   2  -4 -10    0.10    0.05
   2   4  -9    0.06    0.03
   2   4  -9    0.08    0.06
  -2  -4   9    0.02    0.03
   2  -4  -9    0.05    0.05
   2   4  -8    1.45    0.16
   2   4  -8    1.24    0.09
   2  -4  -8    1.19    0.14
  -2  -4   8    1.53    0.14
   2   4  -7    1.44    0.15
   2   4  -7    1.52    0.10
   2  -4  -7    1.34    0.14
  -2  -4   7    1.46    0.13
   2   4  -6    0.03    0.03
   2   4  -6    0.04    0.03
   2  -4  -6    0.05    0.04
  -2  -4   6    0.01    0.02
   2   4  -5    0.53    0.08
   2   4  -5    0.56    0.07
  -2  -4   5    0.55    0.08
   2  -4  -5    0.48    0.08
   2   4  -4    4.17    0.23
   2   4  -4    4.31    0.24
   2  -4  -4    4.67    0.25
  -2  -4   4    4.27    0.24
   2   4  -3    1.19    0.12
   2   4  -3    1.16    0.11
   2  -4  -3    1.16    0.12
  -2  -4   3    1.32    0.13
   2   4  -2    4.16    0.20
   2   4  -2    3.55    0.22
   2  -4  -2    3.70    0.22
  -2  -4   2    4.17    0.23
   2   4  -1    0.81    0.08
   2   4  -1    0.94    0.11
  -2  -4   1    0.72    0.09
   2  -4  -1    0.90    0.11
   2   4   0    0.25    0.06
   2  -4   0    0.20    0.05
  -2  -4   0    0.22    0.06
   2   4   1    0.03    0.04
  -2  -4  -1    0.03    0.03
   2  -4   1    0.01    0.03
  -2   4  -2    0.17    0.04
  -2  -4  -2    0.08    0.04
   2  -4   2    0.21    0.05
  -2   4  -3    0.04    0.03
  -2  -4  -3    0.05    0.03
   2  -4   3    0.03    0.03
  -2   4  -4    0.00    0.03
   2  -4   4    0.01    0.03
   2  -4   4    0.00    0.02
  -2  -4  -4    0.02    0.03
  -2   4  -5    0.12    0.04
   2  -4   5    0.11    0.04
   2  -4   5    0.11    0.02
  -2  -4  -5    0.09    0.04
   2  -4   5    0.08    0.02
  -2   4  -6    3.40    0.21
   2   4   6    3.41    0.23
   2  -4   6    3.68    0.21
  -2   4  -7    0.51    0.09
   2   4   7    0.42    0.09
   2  -4   7    0.55    0.09
  -2   4  -8    1.04    0.13
   2   4   8    1.27    0.16
   2  -4   8    1.30    0.14
  -2   4  -9    0.06    0.05
   2   4   9    0.00    0.04
   2  -4   9    0.07    0.05
   2   4  10    0.28    0.09
  -2   4 -10    0.14    0.07
   2  -4  10    0.42    0.09
  -2   4 -11    0.81    0.13
   2   4  11    0.72    0.14
   2  -4  11    0.68    0.11
   2   4  12    0.01    0.05
  -2   4 -12    0.00    0.05
   2  -4  12   -0.06    0.03
  -2   4 -13    0.20    0.09
   2   4  13    0.22    0.09
   2  -4  13    0.29    0.09
  -2   4 -14    0.08    0.08
   2   4  14    0.00    0.07
  -2  -4 -14    0.06    0.07
   2  -4  14    0.03    0.06
   2   4  15    0.11    0.08
  -2   4 -15    0.07    0.07
  -2  -4 -15   -0.02    0.06
   2  -4  15   -0.03    0.04
   2   4  16   -0.06    0.06
  -2   4 -16   -0.07    0.06
   2  -4  16    0.00    0.06
  -2  -4 -16   -0.05    0.06
  -2  -4 -17    0.08    0.08
  -2  -4 -17    0.01    0.07
   2   5 -16   -0.01    0.06
  -2  -5  16    0.00    0.06
   2  -5 -16    0.04    0.09
   2  -5 -16    0.00    0.07
   2   5 -15   -0.02    0.07
   2  -5 -15    0.04    0.06
  -2  -5  15    0.05    0.06
   2  -5 -15    0.10    0.08
   2   5 -14    0.04    0.07
   2  -5 -14   -0.01    0.07
  -2  -5  14   -0.01    0.04
   2  -5 -14    0.07    0.07
   2   5 -13   -0.02    0.07
   2  -5 -13    0.10    0.09
   2  -5 -13    0.05    0.06
  -2  -5  13    0.03    0.05
   2   5 -12    0.22    0.09
   2  -5 -12    0.30    0.09
  -2  -5  12    0.16    0.06
   2   5 -11    1.32    0.12
   2   5 -11    1.07    0.16
  -2  -5  11    1.14    0.14
   2  -5 -11    1.35    0.17
   2   5 -10    0.08    0.06
   2   5 -10    0.01    0.03
  -2  -5  10   -0.01    0.03
   2  -5 -10    0.03    0.05
   2   5  -9    0.31    0.06
   2   5  -9    0.20    0.07
  -2  -5   9    0.40    0.08
   2  -5  -9    0.44    0.10
   2   5  -8    0.41    0.07
   2   5  -8    0.58    0.11
   2  -5  -8    0.37    0.09
  -2  -5   8    0.61    0.09
   2   5  -7    0.81    0.10
   2   5  -7    1.04    0.13
   2  -5  -7    0.72    0.11
  -2  -5   7    0.97    0.12
   2   5  -6    0.73    0.10
   2   5  -6    0.74    0.11
  -2  -5   6    0.76    0.10
   2  -5  -6    0.61    0.10
   2   5  -5    0.12    0.05
   2   5  -5    0.12    0.04
  -2  -5   5    0.11    0.05
   2  -5  -5    0.11    0.05
   2   5  -4    0.89    0.11
   2   5  -4    0.99    0.12
   2  -5  -4    0.93    0.12
  -2  -5   4    1.02    0.12
   2   5  -3   10.38    0.46
   2   5  -3    9.81    0.50
   2  -5  -3   10.46    0.50
  -2  -5   3    9.99    0.50
   2   5  -2    4.67    0.24
   2   5  -2    4.61    0.28
  -2  -5   2    4.31    0.26
   2  -5  -2    4.84    0.27
   2   5  -1    2.26    0.14
   2   5  -1    2.29    0.21
   2  -5  -1    2.34    0.17
  -2  -5   1    1.88    0.18
   2  -5   0    1.37    0.14
  -2  -5   0    1.39    0.15
  -2  -5  -1   33.36    1.41
   2  -5   1   32.24    1.41
  -2  -5  -2    0.99    0.12
   2  -5   2    1.56    0.15
  -2   5  -3    2.58    0.17
  -2  -5  -3    2.62    0.19
   2  -5   3    2.53    0.18
  -2   5  -4    0.85    0.11
  -2  -5  -4    1.00    0.13
   2  -5   4    0.98    0.12
  -2   5  -5    5.17    0.29
   2  -5   5    5.11    0.26
   2  -5   5    5.42    0.30
  -2  -5  -5    5.82    0.31
  -2   5  -6    0.76    0.11
   2  -5   6    0.80    0.11
   2  -5   6    0.59    0.05
  -2  -5  -6    0.58    0.10
   2  -5   6    0.62    0.05
  -2   5  -7    0.09    0.05
   2  -5   7    0.01    0.03
  -2  -5  -7    0.00    0.04
  -2   5  -8    0.82    0.12
   2  -5   8    0.89    0.12
  -2  -5  -8    0.76    0.13
  -2   5  -9    0.34    0.09
   2   5   9    0.40    0.11
  -2  -5  -9    0.35    0.09
   2  -5   9    0.31    0.08
   2   5  10    0.06    0.06
  -2   5 -10    0.23    0.08
   2  -5  10    0.18    0.07
   2   5  11    1.58    0.20
  -2   5 -11    1.01    0.15
   2  -5  11    0.98    0.13
   2   5  12    0.14    0.09
  -2   5 -12    0.08    0.06
   2  -5  12    0.06    0.05
  -2   5 -13    0.70    0.13
   2   5  13    0.59    0.14
   2  -5  13    0.36    0.10
   2   5  14    0.20    0.10
  -2   5 -14    0.20    0.09
   2  -5  14    0.30    0.09
   2   5  15    0.28    0.11
  -2   5 -15    0.08    0.08
   2  -5  15    0.27    0.10
  -2  -5 -15    0.10    0.07
  -2   5 -16    0.01    0.07
   2   5  16    0.27    0.12
  -2  -5 -16    0.13    0.09
   2  -5  16    0.08    0.07
   2   6 -16    0.11    0.09
   2  -6 -16    0.04    0.09
   2  -6 -16   -0.01    0.08
  -2  -6  16   -0.01    0.06
   2   6 -15    0.08    0.08
   2  -6 -15    0.08    0.09
   2  -6 -15    0.13    0.09
  -2  -6  15    0.08    0.06
   2   6 -14   -0.06    0.05
  -2  -6  14   -0.02    0.05
   2  -6 -14   -0.07    0.06
   2  -6 -14    0.00    0.07
   2   6 -13    0.05    0.07
   2  -6 -13    0.03    0.07
  -2  -6  13    0.02    0.05
   2   6 -12    0.23    0.09
   2  -6 -12    0.08    0.08
  -2  -6  12    0.20    0.07
   2   6 -11   -0.06    0.05
   2  -6 -11    0.05    0.07
  -2  -6  11    0.04    0.05
   2   6 -10    0.17    0.05
   2   6 -10    0.18    0.08
   2  -6 -10    0.04    0.06
  -2  -6  10    0.20    0.06
   2   6  -9    0.42    0.07
   2   6  -9    0.39    0.10
  -2  -6   9    0.28    0.07
   2  -6  -9    0.37    0.10
   2   6  -8    0.48    0.08
   2   6  -8    0.38    0.09
   2  -6  -8    0.47    0.11
  -2  -6   8    0.36    0.08
   2   6  -7    1.14    0.14
   2   6  -7    0.95    0.12
   2  -6  -7    0.85    0.13
  -2  -6   7    1.27    0.15
   2   6  -6    0.17    0.07
   2   6  -6    0.26    0.07
   2  -6  -6    0.29    0.08
  -2  -6   6    0.27    0.07
   2   6  -5    2.45    0.21
   2   6  -5    2.16    0.20
   2  -6  -5    2.54    0.23
  -2  -6   5    2.40    0.21
   2   6  -4    9.55    0.51
   2   6  -4   10.52    0.48
   2  -6  -4    9.83    0.52
  -2  -6   4   10.60    0.51
   2   6  -3    0.13    0.06
   2   6  -3    0.12    0.05
  -2  -6   3    0.14    0.06
   2  -6  -3    0.05    0.06
   2   6  -2    0.01    0.03
  -2  -6   2    0.05    0.04
   2  -6  -2    0.01    0.05
   2  -6  -1    3.91    0.26
  -2  -6   1    4.12    0.26
   2  -6   0   -0.01    0.04
  -2  -6   0    0.03    0.05
  -2  -6  -1    4.97    0.30
   2  -6   1    4.81    0.29
  -2  -6  -2    0.76    0.12
   2  -6   2    0.87    0.12
   2  -6   3    7.90    0.41
  -2  -6  -3    7.76    0.42
  -2   6  -4    1.29    0.14
  -2  -6  -4    1.22    0.16
   2  -6   4    0.97    0.13
  -2   6  -5    0.11    0.05
  -2  -6  -5    0.13    0.06
   2  -6   5    0.09    0.05
  -2   6  -6    0.20    0.07
  -2  -6  -6    0.08    0.06
   2  -6   6    0.12    0.05
  -2   6  -7    0.40    0.09
  -2  -6  -7    0.34    0.09
   2  -6   7    0.37    0.04
   2  -6   7    0.54    0.10
  -2   6  -8    0.01    0.04
   2  -6   8   -0.05    0.03
  -2  -6  -8    0.07    0.05
  -2   6  -9    0.66    0.12
  -2  -6  -9    0.61    0.12
   2  -6   9    0.75    0.12
  -2   6 -10    0.01    0.06
   2  -6  10    0.00    0.04
  -2  -6 -10    0.05    0.07
  -2   6 -11    0.14    0.07
  -2  -6 -11    0.04    0.08
   2  -6  11   -0.05    0.03
  -2   6 -12    0.36    0.11
  -2  -6 -12    0.64    0.14
   2  -6  12    0.46    0.10
  -2   6 -13    1.71    0.23
  -2  -6 -13    1.76    0.24
   2  -6  13    2.00    0.22
  -2   6 -14    0.08    0.07
   2  -6  14   -0.05    0.05
  -2  -6 -14    0.17    0.10
  -2   6 -15    0.20    0.10
  -2  -6 -15    0.07    0.09
   2  -6  15    0.03    0.07
   2   7 -15    0.02    0.08
   2  -7 -15    0.00    0.08
   2  -7 -15   -0.03    0.08
  -2  -7  15    0.00    0.06
   2   7 -14    0.17    0.09
   2  -7 -14    0.19    0.10
  -2  -7  14    0.01    0.05
   2   7 -13    0.06    0.06
  -2  -7  13    0.08    0.06
   2  -7 -13   -0.05    0.07
   2   7 -12    0.25    0.10
  -2  -7  12    0.32    0.09
   2  -7 -12    0.29    0.11
   2   7 -11    0.33    0.10
   2  -7 -11    0.14    0.08
  -2  -7  11    0.37    0.09
   2   7 -10    0.11    0.07
  -2  -7  10    0.09    0.06
   2  -7 -10    0.06    0.07
   2   7  -9    0.00    0.05
   2  -7  -9   -0.02    0.05
  -2  -7   9    0.09    0.05
   2   7  -8    0.01    0.04
   2  -7  -8   -0.08    0.04
  -2  -7   8   -0.01    0.04
   2   7  -7   -0.01    0.04
  -2  -7   7    0.00    0.03
   2  -7  -7   -0.06    0.05
   2   7  -6    0.45    0.10
   2  -7  -6    0.37    0.10
  -2  -7   6    0.67    0.11
   2   7  -5    0.05    0.04
   2  -7  -5    0.15    0.08
  -2  -7   5    0.02    0.05
   2   7  -4    0.28    0.07
   2  -7  -4    0.07    0.07
  -2  -7   4    0.24    0.08
   2   7  -3    2.85    0.19
   2  -7  -3    2.44    0.24
  -2  -7   3    2.60    0.24
  -2  -7   2    0.01    0.05
   2  -7  -2   -0.04    0.03
  -2  -7   1    1.72    0.19
   2  -7  -1    1.72    0.19
  -2  -7   0    0.25    0.08
   2  -7   0    0.21    0.07
   2  -7   1    3.04    0.23
  -2  -7  -1    3.25    0.24
   2  -7   2    1.13    0.15
  -2  -7  -2    1.07    0.16
   2  -7   3    0.01    0.04
  -2  -7  -3    0.09    0.06
   2  -7   4    0.07    0.05
  -2  -7  -4    0.10    0.06
  -2   7  -5    1.61    0.17
   2  -7   5    1.71    0.19
  -2  -7  -5    1.85    0.21
  -2   7  -6    2.66    0.23
   2  -7   6    2.22    0.22
  -2  -7  -6    2.41    0.25
  -2   7  -7    0.05    0.05
  -2  -7  -7   -0.05    0.05
   2  -7   7    0.08    0.05
  -2   7  -8    0.46    0.10
   2  -7   8    0.40    0.09
  -2  -7  -8    0.52    0.13
  -2   7  -9    0.11    0.06
  -2  -7  -9    0.02    0.07
   2  -7   9    0.10    0.06
  -2   7 -10   -0.06    0.04
   2  -7  10   -0.02    0.05
  -2  -7 -10    0.03    0.07
  -2   7 -11   -0.02    0.06
   2  -7  11    0.03    0.06
  -2  -7 -11    0.00    0.07
  -2   7 -12    0.05    0.07
   2  -7  12    0.10    0.07
  -2  -7 -12   -0.08    0.07
  -2   7 -13    0.45    0.13
   2  -7  13    0.69    0.14
  -2  -7 -13    0.58    0.15
  -2   7 -14   -0.04    0.07
  -2  -7 -14   -0.03    0.08
   2  -7  14    0.32    0.11
  -2   7 -15    0.14    0.10
   2  -7  15    0.04    0.07
  -2  -7 -15    0.07    0.10
   2   8 -14    0.03    0.07
   2  -8 -14    0.05    0.08
  -2  -8  14    0.08    0.07
   2   8 -13    0.04    0.08
  -2  -8  13    0.06    0.06
   2  -8 -13    0.02    0.08
   2   8 -12    0.70    0.14
   2  -8 -12    0.88    0.17
  -2  -8  12    0.76    0.14
   2   8 -11    0.22    0.09
  -2  -8  11    0.53    0.11
   2  -8 -11    0.21    0.10
   2   8 -10    0.18    0.08
  -2  -8  10    0.03    0.06
   2  -8 -10    0.15    0.09
   2   8  -9    0.72    0.13
  -2  -8   9    0.95    0.15
   2  -8  -9    1.13    0.18
   2   8  -8    2.26    0.24
  -2  -8   8    2.60    0.25
   2  -8  -8    2.62    0.27
   2   8  -7    0.02    0.05
  -2  -8   7    0.06    0.06
   2  -8  -7   -0.02    0.05
   2   8  -6    0.04    0.05
   2  -8  -6    0.12    0.07
  -2  -8   6    0.01    0.05
   2   8  -5    0.13    0.06
  -2  -8   5    0.17    0.08
   2  -8  -5    0.13    0.08
   2   8  -4    0.53    0.10
   2  -8  -4    0.36    0.11
  -2  -8   4    0.53    0.11
   2  -8  -3    0.48    0.12
  -2  -8   3    0.28    0.09
   2  -8  -2    0.20    0.08
  -2  -8   2    0.15    0.08
   2  -8  -1    0.02    0.05
  -2  -8   1   -0.03    0.04
  -2  -8   0    2.28    0.24
   2  -8   0    2.33    0.24
  -2  -8  -1   -0.06    0.05
   2  -8   1    0.03    0.05
   2  -8   2    0.06    0.06
  -2  -8  -2    0.01    0.05
  -2  -8  -3    0.60    0.13
   2  -8   3    0.72    0.13
   2  -8   4   13.45    0.67
  -2  -8  -4   12.97    0.68
  -2  -8  -5    0.54    0.12
   2  -8   5    0.41    0.10
  -2   8  -6    2.78    0.24
  -2  -8  -6    2.10    0.24
   2  -8   6    2.21    0.22
  -2   8  -7    0.53    0.11
   2  -8   7    0.33    0.10
  -2  -8  -7    0.21    0.10
  -2   8  -8    0.06    0.06
  -2  -8  -8   -0.05    0.07
   2  -8   8    0.00    0.05
  -2   8  -9    2.90    0.28
  -2  -8  -9    3.29    0.33
   2  -8   9    3.25    0.29
  -2   8 -10    1.24    0.18
  -2  -8 -10    1.22    0.20
   2  -8  10    1.62    0.20
  -2   8 -11    0.26    0.10
  -2  -8 -11    0.24    0.11
   2  -8  11    0.27    0.09
  -2   8 -12    1.86    0.23
  -2  -8 -12    2.02    0.26
   2  -8  12    1.61    0.21
  -2   8 -13    1.24    0.19
   2  -8  13    1.36    0.19
  -2  -8 -13    1.19    0.21
  -2   8 -14    0.38    0.14
   2  -8  14    0.00    0.06
  -2  -8 -14    0.16    0.12
   2   9 -13    0.54    0.13
   2  -9 -13    0.54    0.15
  -2  -9  13    0.51    0.13
   2   9 -12    0.07    0.07
  -2  -9  12    0.01    0.06
   2  -9 -12    0.23    0.12
   2   9 -11    0.07    0.07
  -2  -9  11    0.02    0.06
   2  -9 -11    0.02    0.08
   2   9 -10    0.23    0.10
  -2  -9  10    0.22    0.09
   2  -9 -10    0.08    0.09
   2   9  -9    1.61    0.20
  -2  -9   9    1.50    0.19
   2  -9  -9    2.03    0.25
   2   9  -8    0.09    0.06
  -2  -9   8   -0.01    0.05
   2  -9  -8   -0.08    0.05
   2   9  -7    0.75    0.13
  -2  -9   7    0.66    0.13
   2  -9  -7    0.40    0.13
   2   9  -6    0.16    0.07
   2  -9  -6    0.22    0.10
  -2  -9   6    0.27    0.10
   2   9  -5    0.32    0.09
   2  -9  -5    0.23    0.09
  -2  -9   5    0.32    0.10
  -2  -9   4    0.33    0.11
   2  -9  -4    0.22    0.10
   2  -9  -3    0.12    0.08
  -2  -9   3    0.15    0.09
  -2  -9   2    0.25    0.10
   2  -9  -2    0.51    0.13
  -2  -9   1    0.25    0.10
   2  -9  -1    0.18    0.08
  -2  -9   0    1.14    0.19
   2  -9   0    0.96    0.16
  -2  -9  -1    0.01    0.06
   2  -9   1   -0.01    0.06
  -2  -9  -2    2.67    0.29
   2  -9   2    2.81    0.28
   2  -9   3    1.77    0.22
  -2  -9  -3    1.35    0.20
   2  -9   4    0.29    0.09
  -2  -9  -4    0.19    0.10
  -2  -9  -5    0.53    0.15
   2  -9   5    0.69    0.13
   2  -9   6    1.06    0.16
  -2  -9  -6    1.09    0.18
  -2   9  -7    0.02    0.06
   2  -9   7    0.07    0.06
  -2  -9  -7    0.11    0.10
  -2   9  -8    1.06    0.17
  -2  -9  -8    1.11    0.19
   2  -9   8    1.45    0.20
  -2   9  -9   -0.01    0.05
   2  -9   9   -0.10    0.04
  -2  -9  -9   -0.01    0.07
  -2   9 -10    0.25    0.09
   2  -9  10    0.31    0.10
  -2  -9 -10    0.33    0.14
  -2   9 -11    0.10    0.07
   2  -9  11    0.00    0.05
  -2  -9 -11   -0.06    0.08
  -2   9 -12    0.09    0.07
   2  -9  12    0.00    0.06
  -2  -9 -12   -0.10    0.08
   2  10 -11    0.16    0.10
  -2 -10  11    0.18    0.08
   2 -10 -11   -0.08    0.09
   2  10 -10    0.07    0.07
   2 -10 -10   -0.06    0.07
  -2 -10  10   -0.03    0.06
   2  10  -9    0.02    0.06
  -2 -10   9   -0.04    0.05
   2 -10  -9    0.15    0.10
   2  10  -8    0.36    0.11
   2 -10  -8    0.33    0.14
  -2 -10   8    0.34    0.11
   2  10  -7    0.18    0.09
  -2 -10   7    0.36    0.11
   2 -10  -7    0.12    0.10
   2  10  -6    0.00    0.05
   2 -10  -6    0.01    0.07
  -2 -10   6    0.02    0.07
   2 -10  -5    0.01    0.07
  -2 -10   5    0.02    0.07
   2 -10  -4    0.60    0.14
  -2 -10   4    0.75    0.15
  -2 -10   3    0.00    0.07
   2 -10  -3    0.04    0.08
   2 -10  -2    0.09    0.08
  -2 -10   2    0.11    0.09
   2 -10  -1    0.00    0.06
  -2 -10   1    0.11    0.08
   2 -10   0    0.49    0.12
  -2 -10   0    0.36    0.12
   2 -10   1    0.12    0.09
  -2 -10  -1    0.17    0.09
   2 -10   2    2.40    0.27
  -2 -10  -2    2.66    0.30
   2 -10   3    0.58    0.13
  -2 -10  -3    0.74    0.16
   2 -10   4    1.39    0.20
  -2 -10  -4    1.51    0.22
  -2 -10  -5    1.37    0.21
   2 -10   5    1.20    0.18
  -2 -10  -6    0.10    0.09
   2 -10   6    0.09    0.07
  -2 -10  -7    1.32    0.22
   2 -10   7    1.62    0.21
   2 -10   8    0.69    0.15
  -2 -10  -8    0.83    0.18
  -2  10  -9    1.03    0.17
  -2 -10  -9    1.31    0.22
   2 -10   9    1.07    0.18
  -2  10 -10    0.12    0.08
   2 -10  10    0.02    0.07
  -2 -10 -10   -0.01    0.08
  -2  10 -11   -0.02    0.07
  -2 -10 -11    0.23    0.12
   2 -10  11   -0.07    0.06
   2  11  -9    0.25    0.10
   2 -11  -9    0.08    0.10
  -2 -11   9    0.06    0.09
   2  11  -8   -0.05    0.06
  -2 -11   8    0.01    0.06
   2 -11  -8    0.09    0.09
   2 -11  -7    0.18    0.12
  -2 -11   7    0.13    0.08
  -2 -11   6   -0.05    0.07
   2 -11  -6   -0.02    0.07
   2 -11  -5   -0.02    0.08
  -2 -11   5    0.00    0.07
  -2 -11   4   -0.11    0.04
   2 -11  -4   -0.03    0.07
  -2 -11   3    0.19    0.11
   2 -11  -3    0.09    0.08
   2 -11  -2    0.06    0.07
  -2 -11   2   -0.10    0.07
   2 -11  -1   -0.01    0.08
  -2 -11   1    0.00    0.07
  -2 -11   0    0.12    0.09
   2 -11   0    0.03    0.07
   2 -11   1    0.33    0.11
  -2 -11  -1    0.42    0.13
  -2 -11  -2    2.12    0.28
   2 -11   2    1.51    0.22
  -2 -11  -3    0.10    0.10
   2 -11   3    0.05    0.07
  -2 -11  -4    0.04    0.10
   2 -11   4    0.14    0.09
   2 -11   5    0.85    0.16
  -2 -11  -5    0.80    0.18
  -2 -11  -6    0.21    0.11
   2 -11   6    0.24    0.11
   2 -11   7    0.09    0.07
  -2 -11  -7    0.13    0.12
   2 -11   8    0.14    0.09
  -2 -11  -8    0.02    0.10
   2 -11   9    0.08    0.07
  -2 -11  -9    0.09    0.11
   2 -12  -7   -0.03    0.09
  -2 -12   7    0.13    0.09
  -2 -12   6    0.06    0.07
   2 -12  -6   -0.01    0.08
  -2 -12   5    0.11    0.09
   2 -12  -5    0.19    0.11
  -2 -12   4    0.18    0.11
   2 -12  -4    0.13    0.10
  -2 -12   3    0.09    0.09
   2 -12  -3   -0.05    0.09
  -2 -12   2    0.01    0.07
   2 -12  -2    0.09    0.09
   2 -12  -1    0.14    0.09
  -2 -12   1    0.25    0.11
   2 -12   0    0.10    0.10
  -2 -12   0    0.11    0.11
   2 -12   1    0.02    0.07
  -2 -12  -1   -0.03    0.08
  -2 -12  -2    0.51    0.15
   2 -12   2    0.49    0.14
  -2 -12  -3    0.04    0.09
   2 -12   3   -0.01    0.07
   2 -12   4    0.41    0.12
  -2 -12  -4    0.31    0.14
   2 -12   5    0.04    0.07
  -2 -12  -5   -0.07    0.06
   2 -12   6    0.15    0.09
  -2 -12  -6    0.27    0.13
   2 -12   7    0.05    0.07
  -2 -12  -7    0.17    0.13
   2 -13  -3    0.02    0.09
  -2 -13   3    0.00    0.08
   2 -13  -2    0.48    0.15
  -2 -13   2    0.36    0.14
   2 -13  -1    0.00    0.09
  -2 -13   1    0.04    0.09
   2 -13   0    0.10    0.10
  -2 -13   0    0.20    0.12
   2 -13   1    0.20    0.11
  -2 -13  -1    0.23    0.12
   2 -13   2    0.13    0.10
  -2 -13  -2   -0.06    0.10
   3   0 -18    0.02    0.08
   3   0 -17   -0.01    0.06
   3   0 -16    0.03    0.06
  -3   0  16    0.16    0.07
   3   0 -16    0.11    0.06
  -3   0  15    0.04    0.05
   3   0 -15    0.05    0.05
   3   0 -15    0.00    0.07
   3   0 -14    0.41    0.09
   3   0 -14    0.48    0.11
  -3   0  14    0.36    0.09
   3   0 -13   -0.01    0.05
  -3   0  13    0.03    0.04
   3   0 -13    0.00    0.06
   3   0 -12    5.11    0.31
  -3   0  12    5.36    0.29
   3   0 -12    5.00    0.29
  -3   0  11    0.02    0.03
   3   0 -11    0.01    0.04
   3   0 -11   -0.05    0.03
  -3   0  10    1.00    0.10
   3   0 -10    0.91    0.11
   3   0 -10    0.86    0.12
   3   0  -9   -0.01    0.04
  -3   0   9    0.02    0.03
   3   0  -9   -0.05    0.04
   3   0  -8    0.60    0.09
  -3   0   8    0.69    0.07
  -3   0   7    0.01    0.02
   3   0  -7   -0.03    0.02
   3   0  -6   25.09    1.07
  -3   0   6   24.83    1.03
   3   0  -5    0.00    0.02
   3   0  -5    0.03    0.02
  -3   0   5    0.02    0.02
  -3   0   4  427.05   17.62
   3   0  -4  441.01   17.62
   3   0  -4  443.48   18.04
   3   0  -3    0.02    0.02
   3   0  -3    0.00    0.01
  -3   0   3    0.00    0.01
   3   0  -2    9.94    0.43
  -3   0   1   -0.01    0.01
   3   0  -1   -0.02    0.01
  -3   0   1   -0.02    0.00
   3   0  -1   -0.03    0.01
  -3   0   0   92.33    3.73
   3   0   0   87.96    3.68
   3   0   0   90.83    3.73
  -3   0   0   91.61    3.69
  -3   0  -1    0.00    0.01
  -3   0  -1    0.01    0.01
   3   0   1    0.00    0.01
   3   0   1    0.03    0.01
   3   0   2   44.25    1.89
   3   0   2   46.04    1.81
  -3   0  -2   47.99    1.91
   3   0   2   46.94    1.92
  -3   0  -2   46.12    1.81
   3   0   3    0.01    0.02
  -3   0  -3    0.01    0.01
   3   0   3    0.00    0.01
  -3   0  -3   -0.01    0.01
   3   0   3    0.00    0.01
  -3   0  -4    2.02    0.12
   3   0   4    2.12    0.13
   3   0   4    1.91    0.12
  -3   0  -4    2.12    0.11
  -3   0  -5    0.00    0.02
   3   0   5    0.02    0.02
  -3   0  -6    0.81    0.08
   3   0   6    0.81    0.09
  -3   0  -7    0.00    0.02
   3   0   7    0.00    0.02
  -3   0  -8    1.56    0.14
   3   0   8    1.35    0.14
  -3   0  -9    0.02    0.04
   3   0   9    0.00    0.03
   3   0  10    0.30    0.07
  -3   0 -10    0.34    0.07
  -3   0 -11   -0.01    0.04
   3   0  11    0.03    0.04
   3   0  12    0.13    0.06
  -3   0 -12    0.25    0.08
   3   0  13   -0.03    0.03
  -3   0 -13   -0.03    0.04
  -3   0 -13   -0.06    0.04
  -3   0 -14    0.14    0.07
  -3   0 -14    0.03    0.05
   3   0  14    0.08    0.06
  -3   0 -15    0.00    0.05
   3   0  15    0.04    0.05
   3   0  16    0.23    0.09
  -3   0 -16    0.06    0.08
  -3   0 -17    0.03    0.08
   3   0  17    0.11    0.08
   3   1 -17   -0.01    0.07
  -3  -1  17    0.15    0.08
   3  -1 -17    0.06    0.08
   3   1 -16    0.23    0.11
  -3   1  16    0.28    0.09
   3  -1 -16    0.29    0.10
   3  -1 -16    0.25    0.09
  -3  -1  16    0.18    0.08
   3   1 -15    0.04    0.05
  -3   1  15   -0.01    0.05
   3   1 -15   -0.08    0.06
   3  -1 -15    0.00    0.05
  -3  -1  15    0.09    0.06
   3  -1 -15    0.00    0.07
   3   1 -14    0.49    0.08
  -3   1  14    0.54    0.11
   3   1 -14    0.48    0.11
   3  -1 -14    0.62    0.12
   3  -1 -14    0.63    0.13
  -3  -1  14    0.46    0.09
   3   1 -13    3.16    0.28
  -3   1  13    3.00    0.21
   3   1 -13    2.40    0.17
   3  -1 -13    2.70    0.24
   3  -1 -13    3.19    0.27
  -3  -1  13    2.73    0.19
  -3   1  12    0.33    0.08
   3   1 -12    0.29    0.06
   3   1 -12    0.24    0.09
   3  -1 -12    0.26    0.08
   3  -1 -12    0.37    0.09
  -3  -1  12    0.20    0.06
   3   1 -11    0.44    0.07
   3   1 -11    0.39    0.09
  -3   1  11    0.51    0.08
   3  -1 -11    0.26    0.08
  -3  -1  11    0.49    0.07
   3   1 -10    2.67    0.20
   3   1 -10    2.78    0.17
  -3   1  10    2.90    0.18
   3  -1 -10    2.99    0.21
  -3  -1  10    2.91    0.17
  -3   1   9    0.28    0.06
   3   1  -9    0.30    0.06
   3   1  -9    0.24    0.07
   3  -1  -9    0.18    0.06
  -3  -1   9    0.35    0.06
   3   1  -8   22.50    0.96
  -3   1   8   22.31    0.95
   3   1  -8   21.50    0.95
  -3  -1   8   23.04    0.95
   3  -1  -8   22.51    1.01
  -3   1   7    6.49    0.30
   3   1  -7    6.31    0.30
   3   1  -7    6.19    0.32
   3  -1  -7    6.65    0.34
  -3  -1   7    6.29    0.29
   3   1  -6   10.44    0.46
  -3   1   6    9.94    0.44
   3   1  -6    9.93    0.45
  -3  -1   6    9.82    0.43
   3  -1  -6   10.64    0.49
   3   1  -5    3.97    0.20
   3   1  -5    3.57    0.18
   3   1  -5    3.58    0.18
  -3   1   5    3.70    0.18
   3  -1  -5    3.76    0.21
  -3  -1   5    3.79    0.17
   3  -1  -5    3.80    0.17
   3   1  -4   -0.01    0.02
   3   1  -4   -0.04    0.01
   3   1  -4    0.02    0.02
  -3  -1   4    0.01    0.01
   3  -1  -4    0.02    0.02
   3  -1  -4   -0.01    0.03
   3  -1  -4   -0.02    0.01
   3   1  -3    2.32    0.12
   3   1  -3    2.60    0.13
   3   1  -3    2.41    0.13
   3  -1  -3    2.33    0.14
   3  -1  -3    2.45    0.12
  -3  -1   3    2.43    0.12
   3  -1  -3    2.49    0.12
   3   1  -2   38.19    1.59
   3   1  -2   38.37    1.51
   3   1  -2   38.51    1.56
  -3   1   2   37.63    1.56
   3  -1  -2   37.09    1.60
   3  -1  -2   37.81    1.55
  -3  -1   2   40.40    1.60
  -3  -1   2   38.25    1.56
   3   1  -1   25.18    1.00
   3   1  -1   23.62    0.95
  -3   1   1   23.89    0.98
   3  -1  -1   22.11    1.01
  -3  -1   1   24.99    1.00
  -3  -1   1   23.34    0.98
  -3  -1   1   24.08    0.98
   3  -1  -1   24.30    0.98
   3   1   0   11.84    0.49
  -3   1   0   11.10    0.47
   3   1   0   11.46    0.48
   3   1   0   11.43    0.45
   3  -1   0   10.76    0.47
   3  -1   0   11.06    0.48
  -3  -1   0   10.96    0.47
   3   1   1    0.60    0.06
  -3   1  -1    0.73    0.06
   3   1   1    0.59    0.06
  -3  -1  -1    0.60    0.05
   3  -1   1    0.51    0.05
   3  -1   1    0.59    0.04
  -3   1  -2    5.88    0.25
   3   1   2    5.97    0.27
  -3   1  -2    5.74    0.25
   3   1   2    5.45    0.28
   3  -1   2    5.83    0.26
   3  -1   2    5.88    0.25
  -3  -1  -2    5.85    0.23
   3  -1   2    5.65    0.25
  -3   1  -3    1.75    0.08
   3   1   3    1.72    0.11
  -3   1  -3    1.69    0.10
   3   1   3    1.71    0.12
   3  -1   3    1.62    0.10
  -3  -1  -3    1.75    0.08
   3  -1   3    1.77    0.09
  -3   1  -4    0.04    0.02
   3   1   4    0.05    0.02
   3   1   4    0.07    0.03
  -3   1  -4    0.06    0.01
   3  -1   4    0.10    0.02
   3  -1   4    0.04    0.02
  -3  -1  -4    0.05    0.02
  -3   1  -5    0.00    0.01
  -3   1  -5   -0.01    0.02
   3   1   5    0.04    0.02
   3  -1   5    0.01    0.02
  -3  -1  -5   -0.01    0.01
  -3   1  -6    3.95    0.21
  -3   1  -6    4.27    0.19
   3   1   6    4.20    0.22
  -3  -1  -6    4.09    0.20
  -3   1  -7    0.46    0.07
  -3   1  -7    0.67    0.06
   3   1   7    0.60    0.08
  -3  -1  -7    0.72    0.08
   3  -1   7    0.50    0.08
   3   1   8    4.56    0.25
  -3   1  -8    4.55    0.25
   3  -1   8    4.49    0.25
  -3  -1  -8    4.52    0.24
  -3   1  -9    3.03    0.20
   3   1   9    3.24    0.21
  -3  -1  -9    3.12    0.19
   3  -1   9    3.33    0.21
  -3   1 -10    0.48    0.09
   3   1  10    0.34    0.07
   3  -1  10    0.41    0.08
  -3  -1 -10    0.28    0.07
   3   1  11    0.10    0.05
  -3   1 -11    0.12    0.06
  -3   1 -11    0.10    0.04
  -3  -1 -11    0.07    0.05
   3  -1  11    0.03    0.04
   3   1  12    0.27    0.08
  -3   1 -12    0.39    0.09
  -3   1 -12    0.35    0.06
   3  -1  12    0.35    0.09
  -3  -1 -12    0.15    0.07
  -3   1 -13    0.34    0.09
   3   1  13   -0.02    0.04
  -3   1 -13    0.14    0.05
   3  -1  13    0.06    0.05
  -3  -1 -13    0.03    0.06
   3   1  14    0.03    0.05
  -3   1 -14    0.02    0.05
   3  -1  14   -0.03    0.05
  -3  -1 -14   -0.02    0.05
  -3   1 -15    0.12    0.08
   3   1  15   -0.01    0.05
  -3  -1 -15   -0.04    0.05
   3  -1  15   -0.08    0.04
  -3  -1 -15   -0.01    0.05
   3   1  16    0.08    0.07
  -3   1 -16    0.04    0.07
  -3  -1 -16    0.02    0.07
   3  -1  16    0.08    0.06
  -3   1 -17    0.19    0.10
   3   1  17    0.21    0.09
   3  -1  17    0.14    0.08
  -3  -1 -17    0.20    0.10
   3   2 -17    0.03    0.09
  -3  -2  17    0.10    0.07
   3  -2 -17    0.13    0.09
   3  -2 -17    0.21    0.09
   3   2 -16   -0.03    0.06
  -3   2  16    0.11    0.07
  -3  -2  16    0.02    0.06
   3  -2 -16    0.15    0.09
   3  -2 -16    0.01    0.06
  -3   2  15    0.09    0.07
   3   2 -15    0.07    0.08
   3  -2 -15   -0.05    0.05
   3  -2 -15    0.01    0.06
  -3  -2  15    0.05    0.06
   3   2 -14   -0.01    0.06
   3   2 -14    0.01    0.04
  -3   2  14    0.00    0.05
   3  -2 -14   -0.02    0.06
  -3  -2  14   -0.01    0.04
   3  -2 -14    0.04    0.07
   3   2 -13    0.07    0.06
   3   2 -13   -0.04    0.03
  -3   2  13   -0.02    0.04
  -3  -2  13    0.03    0.04
   3  -2 -13    0.01    0.06
   3   2 -12    0.07    0.06
   3   2 -12    0.09    0.04
  -3   2  12    0.10    0.05
  -3  -2  12    0.05    0.04
   3  -2 -12    0.01    0.05
   3   2 -11    0.05    0.03
   3   2 -11    0.05    0.05
  -3   2  11    0.05    0.05
   3  -2 -11    0.02    0.05
  -3  -2  11    0.09    0.04
  -3   2  10    0.08    0.05
   3   2 -10    0.15    0.04
   3   2 -10    0.27    0.08
   3  -2 -10    0.19    0.07
  -3  -2  10    0.19    0.05
   3   2  -9    0.49    0.09
  -3   2   9    0.58    0.08
   3   2  -9    0.56    0.06
  -3  -2   9    0.66    0.08
   3  -2  -9    0.56    0.11
   3   2  -8    0.00    0.04
   3   2  -8    0.00    0.02
  -3   2   8    0.00    0.03
  -3  -2   8    0.06    0.03
   3  -2  -8   -0.02    0.04
  -3   2   7    0.20    0.05
   3   2  -7    0.33    0.04
   3   2  -7    0.24    0.06
  -3  -2   7    0.32    0.05
   3  -2  -7    0.27    0.07
   3   2  -6    0.15    0.03
   3   2  -6    0.12    0.04
   3  -2  -6    0.13    0.03
   3  -2  -6    0.02    0.04
  -3  -2   6    0.12    0.03
   3   2  -5    1.21    0.11
   3   2  -5    1.05    0.07
   3  -2  -5    1.19    0.08
  -3  -2   5    1.00    0.07
   3  -2  -5    1.03    0.12
   3   2  -4    9.33    0.42
   3   2  -4    9.93    0.42
  -3  -2   4    9.55    0.41
   3  -2  -4    9.25    0.42
   3  -2  -4    9.02    0.46
   3   2  -3   24.41    1.03
  -3   2   3   24.45    1.01
   3   2  -3   24.70    0.99
  -3  -2   3   23.94    1.01
   3  -2  -3   24.01    1.01
   3   2  -2   75.02    3.04
   3   2  -2   76.17    3.09
  -3   2   2   74.96    3.04
   3   2  -2   75.76    2.93
   3  -2  -2   74.38    3.04
   3  -2  -2   70.93    3.11
  -3  -2   2   75.33    3.04
   3   2  -1   58.34    2.40
   3   2  -1   56.18    2.26
  -3   2   1   58.99    2.36
   3  -2  -1   55.78    2.41
  -3  -2   1   58.83    2.26
  -3  -2   1   57.58    2.36
   3  -2  -1   58.09    2.35
   3   2   0    0.69    0.05
   3   2   0    0.62    0.07
  -3  -2   0    0.75    0.07
  -3  -2   0    0.69    0.05
   3  -2   0    0.73    0.07
   3  -2   0    0.85    0.07
  -3   2  -1    1.17    0.08
   3   2   1    0.99    0.10
   3   2   1    1.14    0.08
   3  -2   1    1.14    0.07
  -3  -2  -1    1.19    0.06
   3  -2   1    1.15    0.08
   3   2   2   21.68    0.88
   3   2   2   20.61    0.92
  -3   2  -2   19.25    0.87
  -3   2  -2   21.26    0.84
   3  -2   2   20.85    0.87
   3  -2   2   20.89    0.87
   3   2   3    0.78    0.10
  -3   2  -3    0.57    0.05
  -3   2  -3    0.78    0.07
   3   2   3    0.74    0.08
   3  -2   3    0.79    0.08
   3  -2   3    0.78    0.04
   3   2   4    2.33    0.17
  -3   2  -4    2.11    0.11
  -3   2  -4    2.50    0.14
   3   2   4    2.58    0.15
   3  -2   4    2.54    0.11
   3  -2   4    2.40    0.14
   3   2   5    0.07    0.03
  -3   2  -5    0.02    0.03
   3  -2   5    0.11    0.03
   3   2   6    0.00    0.02
  -3   2  -6   -0.01    0.02
   3  -2   6   -0.01    0.02
   3   2   7    0.22    0.06
  -3   2  -7    0.29    0.06
   3  -2   7    0.28    0.06
   3   2   8    0.07    0.04
  -3   2  -8    0.03    0.04
  -3  -2  -8    0.08    0.04
   3  -2   8    0.04    0.03
   3   2   9    0.32    0.07
  -3   2  -9    0.07    0.05
  -3   2  -9    0.19    0.02
  -3  -2  -9    0.09    0.05
   3  -2   9    0.17    0.06
  -3   2 -10    0.17    0.02
  -3   2 -10    0.16    0.02
   3   2  10    0.13    0.06
  -3   2 -10    0.29    0.08
  -3  -2 -10    0.18    0.06
   3  -2  10    0.23    0.07
   3   2  11    0.87    0.13
  -3   2 -11    0.66    0.11
  -3   2 -11    0.63    0.04
  -3   2 -11    0.68    0.04
  -3  -2 -11    0.66    0.10
   3  -2  11    0.62    0.10
   3   2  12    0.26    0.08
  -3   2 -12    0.21    0.07
   3  -2  12    0.20    0.07
  -3  -2 -12    0.13    0.06
   3   2  13    0.60    0.12
  -3   2 -13    0.45    0.11
   3  -2  13    0.55    0.11
  -3  -2 -13    0.51    0.10
   3   2  14   -0.04    0.05
  -3   2 -14    0.03    0.05
  -3  -2 -14   -0.01    0.05
   3  -2  14   -0.01    0.05
   3   2  15    0.10    0.07
  -3   2 -15    0.05    0.07
  -3  -2 -15    0.03    0.06
   3  -2  15    0.17    0.08
  -3   2 -16   -0.10    0.06
   3   2  16    0.00    0.07
  -3  -2 -16    0.00    0.07
  -3  -2 -16   -0.10    0.05
   3  -2  16   -0.01    0.06
   3   2  17    0.45    0.13
  -3   2 -17    0.56    0.14
  -3  -2 -17    0.52    0.13
   3  -2  17    0.30    0.11
   3   3 -17   -0.07    0.05
   3  -3 -17    0.04    0.08
   3  -3 -17    0.09    0.08
  -3  -3  17   -0.01    0.07
   3   3 -16    0.39    0.12
  -3   3  16    0.25    0.10
   3  -3 -16    0.35    0.11
  -3  -3  16    0.41    0.10
   3  -3 -16    0.26    0.10
   3   3 -15    0.02    0.06
  -3   3  15    0.08    0.07
   3  -3 -15    0.03    0.06
  -3  -3  15    0.01    0.05
  -3   3  14    0.00    0.06
   3   3 -14    0.03    0.06
  -3  -3  14   -0.02    0.04
   3  -3 -14   -0.01    0.06
  -3   3  13    1.31    0.17
   3   3 -13    1.42    0.19
   3   3 -13    1.36    0.10
  -3  -3  13    1.44    0.15
   3  -3 -13    1.31    0.19
   3   3 -12    0.02    0.05
  -3   3  12    0.05    0.05
   3   3 -12    0.04    0.03
   3  -3 -12   -0.03    0.06
  -3  -3  12    0.05    0.04
   3   3 -11    1.45    0.10
  -3   3  11    1.67    0.17
   3   3 -11    1.18    0.16
   3  -3 -11    1.45    0.19
  -3  -3  11    1.66    0.14
  -3   3  10    0.13    0.05
   3   3 -10    0.05    0.03
   3   3 -10    0.06    0.05
   3  -3 -10    0.05    0.06
  -3  -3  10    0.09    0.04
   3   3  -9    0.33    0.08
   3   3  -9    0.31    0.05
   3  -3  -9    0.39    0.07
   3  -3  -9    0.28    0.08
  -3  -3   9    0.23    0.05
   3   3  -8    0.02    0.02
   3   3  -8   -0.01    0.03
   3  -3  -8    0.02    0.03
   3  -3  -8   -0.04    0.04
  -3  -3   8   -0.01    0.02
   3   3  -7    0.30    0.07
   3   3  -7    0.29    0.04
  -3  -3   7    0.24    0.05
   3  -3  -7    0.30    0.06
   3   3  -6    0.27    0.04
   3   3  -6    0.11    0.04
   3  -3  -6    0.23    0.05
  -3  -3   6    0.22    0.04
   3   3  -5   10.02    0.45
   3   3  -5    9.84    0.45
   3  -3  -5   10.31    0.46
  -3  -3   5    9.51    0.45
   3   3  -4    0.02    0.02
   3   3  -4    0.04    0.03
  -3  -3   4    0.05    0.03
   3  -3  -4    0.03    0.03
   3   3  -3   20.10    0.87
   3   3  -3   19.92    0.83
   3  -3  -3   20.29    0.86
  -3  -3   3   20.04    0.86
   3   3  -2    4.45    0.22
   3   3  -2    4.72    0.24
   3  -3  -2    4.37    0.23
  -3  -3   2    4.42    0.23
   3   3  -1    0.01    0.02
   3   3  -1    0.01    0.02
   3  -3  -1    0.02    0.03
  -3  -3   1    0.05    0.03
   3   3   0    1.62    0.12
   3   3   0    1.52    0.08
  -3  -3   0    1.36    0.11
   3  -3   0    1.40    0.10
   3   3   1    0.00    0.03
   3  -3   1    0.01    0.02
   3  -3   1    0.06    0.03
  -3  -3  -1    0.00    0.02
  -3  -3  -1    0.02    0.02
   3   3   2    7.19    0.38
  -3  -3  -2    7.23    0.35
   3  -3   2    7.05    0.33
   3  -3   2    7.79    0.35
  -3   3  -3    1.37    0.10
   3   3   3    1.21    0.14
   3   3   3    1.41    0.13
   3  -3   3    1.23    0.11
   3  -3   3    1.19    0.07
   3   3   4   11.02    0.52
  -3   3  -4   11.28    0.50
   3  -3   4   11.11    0.51
   3  -3   4   11.35    0.47
   3   3   5    2.39    0.17
  -3   3  -5    2.43    0.15
   3  -3   5    2.18    0.15
   3   3   6    2.70    0.18
  -3   3  -6    3.03    0.18
   3  -3   6    2.58    0.17
   3   3   7    0.43    0.08
  -3   3  -7    0.19    0.06
   3  -3   7    0.26    0.06
   3   3   8    5.96    0.33
  -3   3  -8    5.66    0.31
   3  -3   8    5.19    0.30
  -3   3  -9    1.26    0.14
   3   3   9    1.22    0.15
   3  -3   9    1.27    0.13
  -3   3 -10    0.77    0.12
   3   3  10    1.06    0.15
   3  -3  10    0.78    0.11
  -3   3 -11    0.10    0.07
   3   3  11    0.16    0.07
  -3  -3 -11    0.22    0.07
   3  -3  11    0.15    0.06
   3   3  12    0.02    0.06
  -3   3 -12    0.04    0.05
  -3  -3 -12    0.12    0.06
   3  -3  12    0.03    0.05
   3   3  13    0.05    0.06
  -3   3 -13    0.02    0.06
  -3  -3 -13    0.08    0.06
   3  -3  13    0.05    0.05
   3   3  14    0.96    0.16
  -3   3 -14    0.96    0.16
  -3  -3 -14    1.03    0.15
   3  -3  14    0.80    0.14
   3   3  15   -0.02    0.06
  -3   3 -15    0.02    0.07
   3  -3  15    0.01    0.05
  -3  -3 -15   -0.01    0.05
  -3   3 -16    0.12    0.09
   3   3  16    0.03    0.08
  -3  -3 -16   -0.04    0.05
   3  -3  16    0.00    0.06
   3   3  17    0.16    0.10
  -3   3 -17    0.08    0.09
   3  -3  17   -0.03    0.05
  -3  -3 -17    0.00    0.07
   3   4 -17    0.17    0.10
  -3  -4  17    0.09    0.08
   3  -4 -17    0.10    0.09
   3  -4 -17    0.12    0.09
   3   4 -16    0.15    0.10
  -3  -4  16    0.13    0.07
   3  -4 -16    0.29    0.09
   3  -4 -16    0.14    0.09
   3   4 -15    0.19    0.10
  -3  -4  15    0.15    0.07
   3  -4 -15    0.23    0.08
   3  -4 -15    0.16    0.10
   3   4 -14    0.04    0.06
   3  -4 -14   -0.04    0.06
   3  -4 -14    0.05    0.06
  -3  -4  14   -0.01    0.04
   3   4 -13    0.58    0.13
  -3  -4  13    0.69    0.11
   3  -4 -13    0.72    0.12
   3  -4 -13    0.61    0.14
   3   4 -12    0.01    0.05
   3   4 -12    0.00    0.03
   3  -4 -12    0.09    0.06
  -3  -4  12    0.03    0.04
   3  -4 -12    0.01    0.07
   3   4 -11    0.41    0.06
   3   4 -11    0.30    0.09
  -3  -4  11    0.46    0.08
   3  -4 -11    0.43    0.11
   3  -4 -11    0.55    0.10
   3   4 -10    0.06    0.03
   3   4 -10    0.02    0.05
   3  -4 -10   -0.06    0.05
  -3  -4  10    0.02    0.04
   3  -4 -10    0.12    0.06
   3   4  -9    0.25    0.07
   3   4  -9    0.23    0.05
   3  -4  -9    0.21    0.06
  -3  -4   9    0.10    0.04
   3   4  -8    1.48    0.16
   3   4  -8    1.37    0.10
  -3  -4   8    1.34    0.13
   3  -4  -8    1.38    0.14
   3   4  -7    2.73    0.18
   3   4  -7    2.35    0.15
  -3  -4   7    2.31    0.16
   3  -4  -7    2.56    0.17
   3   4  -6    0.95    0.12
   3   4  -6    0.95    0.10
   3  -4  -6    0.82    0.10
  -3  -4   6    0.81    0.09
   3   4  -5    1.39    0.14
   3   4  -5    1.31    0.12
   3  -4  -5    1.17    0.12
  -3  -4   5    1.28    0.12
   3   4  -4    0.19    0.05
   3   4  -4    0.09    0.04
  -3  -4   4    0.03    0.03
   3  -4  -4    0.05    0.03
   3   4  -3    1.76    0.13
   3   4  -3    1.90    0.14
  -3  -4   3    2.02    0.14
   3  -4  -3    2.16    0.15
   3   4  -2    4.10    0.25
   3   4  -2    4.30    0.22
  -3  -4   2    4.36    0.24
   3  -4  -2    4.50    0.24
   3   4  -1    0.47    0.06
   3   4  -1    0.50    0.08
   3  -4  -1    0.53    0.08
  -3  -4   1    0.57    0.08
   3   4   0    2.26    0.17
   3   4   0    2.53    0.13
   3  -4   0    1.96    0.15
  -3  -4   0    2.42    0.16
   3   4   1    0.17    0.06
  -3  -4  -1    0.20    0.05
   3  -4   1    0.19    0.05
   3   4   2    0.50    0.09
   3  -4   2    0.49    0.08
  -3  -4  -2    0.40    0.07
  -3   4  -3    0.51    0.07
  -3  -4  -3    0.81    0.10
   3  -4   3    0.58    0.08
   3  -4   3    0.43    0.05
  -3   4  -4    2.96    0.18
   3  -4   4    2.90    0.15
   3  -4   4    3.24    0.19
  -3  -4  -4    2.90    0.19
  -3   4  -5    4.90    0.26
   3   4   5    4.92    0.29
   3  -4   5    5.19    0.27
   3  -4   5    4.76    0.22
  -3   4  -6    8.08    0.40
   3   4   6    8.16    0.43
   3  -4   6    8.41    0.41
   3   4   7    1.16    0.15
  -3   4  -7    1.07    0.13
   3  -4   7    1.19    0.13
   3   4   8    0.75    0.12
  -3   4  -8    0.66    0.11
   3  -4   8    0.76    0.11
   3   4   9    0.43    0.10
  -3   4  -9    0.54    0.10
   3  -4   9    0.32    0.07
  -3   4 -10    0.18    0.06
   3   4  10    0.01    0.05
   3  -4  10    0.21    0.06
   3   4  11    0.07    0.06
  -3   4 -11    0.04    0.06
   3  -4  11    0.07    0.05
   3   4  12    0.03    0.05
  -3   4 -12   -0.02    0.05
   3  -4  12    0.07    0.05
   3   4  13    0.09    0.08
  -3   4 -13    0.01    0.06
  -3  -4 -13    0.00    0.05
   3  -4  13   -0.01    0.04
   3   4  14   -0.01    0.06
  -3   4 -14   -0.02    0.06
   3  -4  14   -0.01    0.04
  -3  -4 -14   -0.02    0.05
  -3   4 -15    0.05    0.08
   3   4  15    0.05    0.07
  -3  -4 -15   -0.04    0.06
   3  -4  15   -0.03    0.05
  -3   4 -16    0.18    0.09
   3   4  16   -0.10    0.07
  -3  -4 -16    0.13    0.08
   3  -4  16    0.15    0.09
   3   5 -16   -0.05    0.05
   3  -5 -16    0.04    0.07
  -3  -5  16    0.06    0.06
   3  -5 -16   -0.05    0.07
   3   5 -15    0.06    0.08
  -3  -5  15    0.10    0.06
   3  -5 -15    0.10    0.09
   3  -5 -15    0.05    0.07
   3   5 -14    0.33    0.11
   3  -5 -14    0.06    0.08
   3  -5 -14    0.17    0.08
  -3  -5  14    0.22    0.07
   3   5 -13    0.03    0.07
   3  -5 -13   -0.09    0.05
   3  -5 -13   -0.05    0.07
  -3  -5  13   -0.01    0.04
   3   5 -12    0.19    0.08
  -3  -5  12    0.15    0.06
   3  -5 -12    0.20    0.09
   3  -5 -12    0.05    0.06
   3   5 -11    0.36    0.07
   3   5 -11    0.43    0.10
  -3  -5  11    0.56    0.10
   3  -5 -11    0.38    0.09
   3   5 -10   -0.01    0.05
   3   5 -10    0.08    0.04
   3  -5 -10    0.03    0.05
  -3  -5  10    0.09    0.05
   3   5  -9    1.54    0.14
   3   5  -9    1.59    0.19
  -3  -5   9    1.45    0.15
   3  -5  -9    1.54    0.17
   3   5  -8    4.04    0.23
   3   5  -8    3.97    0.26
   3  -5  -8    4.04    0.26
  -3  -5   8    4.08    0.24
   3   5  -7    0.19    0.06
   3   5  -7    0.19    0.05
  -3  -5   7    0.26    0.06
   3  -5  -7    0.24    0.07
   3   5  -6    3.15    0.20
   3   5  -6    3.12    0.20
   3  -5  -6    2.89    0.21
  -3  -5   6    3.25    0.20
   3   5  -5    4.20    0.25
   3   5  -5    4.22    0.25
   3  -5  -5    4.10    0.25
  -3  -5   5    4.44    0.25
   3   5  -4    4.42    0.24
   3   5  -4    4.03    0.25
   3  -5  -4    4.03    0.25
  -3  -5   4    4.08    0.25
   3   5  -3    2.33    0.18
   3   5  -3    2.71    0.16
   3  -5  -3    2.89    0.19
  -3  -5   3    2.44    0.18
   3   5  -2    6.27    0.37
   3   5  -2    6.93    0.32
   3  -5  -2    6.88    0.36
  -3  -5   2    6.78    0.36
   3   5  -1    4.27    0.22
   3   5  -1    3.91    0.26
  -3  -5   1    4.24    0.25
   3  -5  -1    4.21    0.25
   3   5   0   17.48    0.86
   3  -5   0   18.48    0.82
  -3  -5   0   18.51    0.83
   3   5   1    0.28    0.09
   3  -5   1    0.45    0.08
  -3  -5  -1    0.34    0.08
  -3  -5  -2    0.05    0.04
   3  -5   2    0.05    0.04
  -3  -5  -3    0.07    0.04
   3  -5   3    0.12    0.05
  -3   5  -4    0.07    0.04
  -3  -5  -4   -0.01    0.03
   3  -5   4    0.02    0.03
  -3   5  -5    2.42    0.17
  -3  -5  -5    2.64    0.19
   3  -5   5    2.17    0.13
   3  -5   5    2.66    0.18
   3  -5   5    2.29    0.14
  -3   5  -6    3.02    0.19
  -3  -5  -6    2.55    0.20
   3  -5   6    2.54    0.12
   3  -5   6    2.32    0.18
  -3   5  -7    0.14    0.06
   3  -5   7    0.09    0.05
  -3  -5  -7    0.10    0.06
   3   5   8    0.94    0.14
  -3   5  -8    1.00    0.13
   3  -5   8    0.71    0.11
  -3  -5  -8    0.86    0.13
   3   5   9    0.51    0.12
  -3   5  -9    0.55    0.10
   3  -5   9    0.59    0.10
   3   5  10    0.03    0.06
  -3   5 -10    0.02    0.05
   3  -5  10    0.08    0.06
  -3   5 -11    0.42    0.11
   3   5  11    0.79    0.15
   3  -5  11    0.41    0.10
   3   5  12    0.26    0.11
  -3   5 -12    0.26    0.09
   3  -5  12    0.21    0.08
  -3   5 -13    0.06    0.07
   3   5  13   -0.08    0.05
   3  -5  13   -0.04    0.04
  -3   5 -14    0.52    0.13
   3   5  14    0.40    0.13
  -3  -5 -14    0.48    0.10
   3  -5  14    0.26    0.10
   3   5  15    0.00    0.06
  -3   5 -15    0.03    0.07
  -3  -5 -15    0.10    0.08
   3  -5  15    0.04    0.07
  -3   5 -16   -0.06    0.07
   3   5  16   -0.05    0.09
  -3  -5 -16   -0.05    0.06
   3  -5  16   -0.08    0.06
   3   6 -16    0.13    0.10
   3  -6 -16   -0.05    0.07
   3  -6 -16    0.12    0.09
   3   6 -15    0.06    0.08
   3  -6 -15   -0.04    0.08
  -3  -6  15   -0.02    0.06
   3  -6 -15    0.12    0.09
   3   6 -14   -0.05    0.06
   3  -6 -14   -0.01    0.06
   3  -6 -14    0.00    0.07
  -3  -6  14   -0.02    0.04
   3   6 -13    0.14    0.09
  -3  -6  13    0.02    0.05
   3  -6 -13   -0.09    0.05
   3  -6 -13    0.03    0.06
   3   6 -12    0.33    0.10
   3  -6 -12    0.39    0.11
  -3  -6  12    0.12    0.06
   3   6 -11   -0.02    0.04
   3  -6 -11    0.02    0.05
  -3  -6  11   -0.08    0.03
   3   6 -10    0.08    0.05
   3   6 -10    0.05    0.06
   3  -6 -10    0.08    0.07
  -3  -6  10    0.07    0.05
   3   6  -9    1.09    0.16
   3   6  -9    1.40    0.14
   3  -6  -9    1.48    0.18
  -3  -6   9    1.23    0.15
   3   6  -8    0.03    0.04
   3   6  -8    0.08    0.05
  -3  -6   8    0.16    0.06
   3  -6  -8    0.03    0.05
   3   6  -7    0.65    0.11
   3   6  -7    0.62    0.10
   3  -6  -7    1.03    0.14
  -3  -6   7    0.76    0.11
   3   6  -6    0.24    0.07
   3   6  -6    0.13    0.06
  -3  -6   6    0.30    0.07
   3  -6  -6    0.23    0.08
   3   6  -5    0.28    0.07
   3   6  -5    0.30    0.08
  -3  -6   5    0.28    0.07
   3  -6  -5    0.18    0.07
   3   6  -4    4.79    0.30
   3   6  -4    4.80    0.27
   3  -6  -4    5.36    0.31
  -3  -6   4    5.16    0.30
   3   6  -3    0.09    0.05
   3   6  -3    0.09    0.06
   3  -6  -3    0.00    0.05
  -3  -6   3    0.09    0.05
   3   6  -2    2.45    0.16
   3   6  -2    2.42    0.24
   3  -6  -2    2.84    0.20
  -3  -6   2    2.98    0.21
   3   6  -1    1.07    0.15
   3  -6  -1    1.18    0.15
  -3  -6   1    1.28    0.15
   3   6   0    0.44    0.11
  -3  -6   0    0.27    0.08
   3  -6   0    0.25    0.07
   3  -6   1    0.26    0.07
  -3  -6  -1    0.23    0.07
  -3  -6  -2    2.22    0.21
   3  -6   2    1.90    0.18
  -3  -6  -3    0.57    0.11
   3  -6   3    0.57    0.09
  -3   6  -4    0.44    0.08
   3  -6   4    0.32    0.08
  -3  -6  -4    0.37    0.09
  -3   6  -5    0.14    0.05
  -3  -6  -5    0.15    0.06
   3  -6   5    0.02    0.04
  -3   6  -6    0.06    0.05
   3  -6   6    0.04    0.02
   3  -6   6    0.00    0.04
  -3  -6  -6   -0.01    0.04
  -3   6  -7   -0.02    0.03
   3  -6   7    0.03    0.01
   3  -6   7    0.00    0.01
   3  -6   7    0.01    0.04
  -3  -6  -7   -0.04    0.04
  -3   6  -8    0.26    0.08
  -3  -6  -8    0.23    0.08
   3  -6   8    0.14    0.06
  -3   6  -9    1.14    0.16
  -3  -6  -9    0.99    0.15
   3  -6   9    0.88    0.13
  -3   6 -10    0.00    0.06
   3  -6  10    0.03    0.05
  -3  -6 -10   -0.06    0.04
  -3   6 -11    0.32    0.10
   3  -6  11    0.36    0.10
  -3  -6 -11    0.35    0.11
  -3   6 -12    0.07    0.07
   3  -6  12    0.05    0.06
  -3  -6 -12    0.06    0.07
  -3   6 -13    0.53    0.12
  -3  -6 -13    0.87    0.17
   3  -6  13    0.54    0.12
  -3   6 -14   -0.03    0.05
   3  -6  14   -0.02    0.05
  -3  -6 -14    0.00    0.08
  -3   6 -15    0.18    0.09
  -3  -6 -15    0.24    0.09
   3  -6  15    0.13    0.08
  -3  -6 -15    0.13    0.10
   3   7 -15    0.01    0.07
   3  -7 -15   -0.02    0.08
  -3  -7  15   -0.05    0.05
   3  -7 -15   -0.06    0.07
   3   7 -14    0.15    0.09
  -3  -7  14    0.14    0.07
   3  -7 -14    0.19    0.10
   3  -7 -14   -0.04    0.06
   3   7 -13   -0.05    0.05
   3  -7 -13    0.03    0.09
  -3  -7  13   -0.02    0.05
   3  -7 -13   -0.02    0.07
   3   7 -12   -0.02    0.06
  -3  -7  12    0.01    0.05
   3  -7 -12    0.03    0.07
   3   7 -11    0.12    0.07
   3  -7 -11    0.02    0.06
  -3  -7  11    0.01    0.05
   3   7 -10    0.26    0.09
   3   7 -10    0.28    0.09
   3  -7 -10    0.23    0.10
  -3  -7  10    0.30    0.08
   3   7  -9    0.38    0.09
   3   7  -9    0.24    0.08
   3  -7  -9    0.17    0.08
  -3  -7   9    0.19    0.07
   3   7  -8    0.06    0.06
   3   7  -8    0.00    0.04
  -3  -7   8    0.19    0.07
   3   7  -7    0.04    0.04
   3   7  -7   -0.01    0.05
   3  -7  -7    0.09    0.07
  -3  -7   7    0.10    0.05
   3   7  -6    0.02    0.04
   3   7  -6    0.06    0.06
  -3  -7   6   -0.02    0.03
   3  -7  -6    0.10    0.07
   3   7  -5    0.39    0.09
   3   7  -5    0.49    0.10
  -3  -7   5    0.53    0.11
   3  -7  -5    0.36    0.10
   3   7  -4    0.01    0.04
   3   7  -4    0.00    0.04
   3  -7  -4    0.03    0.05
  -3  -7   4    0.03    0.05
   3   7  -3    1.78    0.17
   3   7  -3    1.23    0.18
  -3  -7   3    1.80    0.20
   3  -7  -3    1.53    0.18
   3   7  -2    0.01    0.03
  -3  -7   2   -0.03    0.04
   3  -7  -2    0.02    0.05
   3  -7  -1    0.82    0.13
  -3  -7   1    0.68    0.12
  -3  -7   0    2.25    0.23
   3  -7   0    2.44    0.22
  -3  -7  -1    0.14    0.07
   3  -7   1    0.23    0.07
   3  -7   2    3.85    0.26
  -3  -7  -2    3.55    0.26
   3  -7   3    0.09    0.05
  -3  -7  -3    0.06    0.06
   3  -7   4    0.04    0.04
  -3  -7  -4    0.09    0.06
  -3   7  -5    0.03    0.04
   3  -7   5   -0.04    0.03
  -3  -7  -5   -0.01    0.04
  -3   7  -6    0.13    0.06
   3  -7   6    0.10    0.04
   3  -7   6    0.03    0.04
  -3  -7  -6    0.18    0.08
  -3   7  -7    0.36    0.09
   3  -7   7    0.36    0.09
   3  -7   7    0.53    0.06
  -3  -7  -7    0.58    0.12
  -3   7  -8    0.46    0.10
  -3  -7  -8    0.33    0.11
   3  -7   8    0.22    0.07
  -3   7  -9    0.41    0.10
   3  -7   9    0.48    0.11
  -3  -7  -9    0.47    0.13
  -3   7 -10    0.36    0.11
   3  -7  10    0.34    0.09
  -3  -7 -10    0.23    0.10
  -3   7 -11    0.29    0.09
   3  -7  11    0.35    0.10
  -3  -7 -11    0.18    0.10
  -3   7 -12    0.34    0.11
  -3  -7 -12    0.39    0.13
   3  -7  12    0.33    0.10
  -3   7 -13    0.08    0.09
   3  -7  13    0.05    0.06
  -3  -7 -13    0.00    0.07
  -3   7 -14    0.33    0.12
  -3  -7 -14    0.35    0.13
   3  -7  14    0.78    0.15
   3   8 -14   -0.04    0.06
   3  -8 -14   -0.02    0.08
  -3  -8  14    0.02    0.06
   3  -8 -14    0.06    0.11
   3   8 -13    0.23    0.10
  -3  -8  13    0.37    0.10
   3  -8 -13    0.40    0.14
   3   8 -12    0.63    0.14
  -3  -8  12    0.52    0.12
   3  -8 -12    0.87    0.17
   3   8 -11    0.23    0.09
  -3  -8  11    0.21    0.08
   3  -8 -11    0.24    0.11
   3   8 -10    0.16    0.07
  -3  -8  10    0.05    0.06
   3  -8 -10    0.08    0.08
   3   8  -9    0.83    0.14
   3  -8  -9    0.73    0.15
  -3  -8   9    0.67    0.12
   3   8  -8    0.03    0.05
   3  -8  -8    0.14    0.09
  -3  -8   8    0.01    0.04
   3   8  -7    0.01    0.04
   3  -8  -7    0.06    0.07
  -3  -8   7    0.05    0.06
   3   8  -6    0.43    0.09
  -3  -8   6    0.24    0.08
   3  -8  -6    0.22    0.09
   3   8  -5    0.30    0.08
  -3  -8   5    0.36    0.09
   3  -8  -5    0.16    0.08
   3   8  -4   -0.02    0.03
   3  -8  -4    0.00    0.06
  -3  -8   4    0.10    0.07
   3   8  -3    0.71    0.11
  -3  -8   3    0.55    0.12
   3  -8  -3    0.64    0.13
  -3  -8   2   -0.04    0.06
   3  -8  -2    0.10    0.07
  -3  -8   1    2.87    0.28
   3  -8  -1    3.59    0.31
   3  -8   0    0.94    0.15
  -3  -8   0    0.97    0.16
  -3  -8  -1    2.55    0.26
   3  -8   1    2.93    0.26
   3  -8   2    3.38    0.26
  -3  -8  -2    3.77    0.28
   3  -8   3   11.19    0.58
  -3  -8  -3   11.33    0.60
  -3  -8  -4    6.82    0.41
   3  -8   4    6.17    0.38
  -3  -8  -5    0.63    0.14
   3  -8   5    0.40    0.10
  -3   8  -6    2.87    0.25
  -3  -8  -6    3.06    0.30
   3  -8   6    2.67    0.26
  -3   8  -7    0.09    0.07
   3  -8   7    0.01    0.03
   3  -8   7    0.11    0.07
  -3  -8  -7    0.02    0.07
  -3   8  -8    0.99    0.15
   3  -8   8    0.89    0.14
  -3  -8  -8    0.96    0.17
  -3   8  -9    1.94    0.22
   3  -8   9    1.72    0.20
  -3  -8  -9    1.67    0.22
  -3   8 -10    0.42    0.11
  -3  -8 -10    0.36    0.13
   3  -8  10    0.23    0.09
  -3   8 -11    0.06    0.07
  -3  -8 -11    0.11    0.09
   3  -8  11    0.01    0.05
  -3   8 -12   -0.01    0.06
   3  -8  12   -0.01    0.06
  -3  -8 -12   -0.06    0.06
  -3   8 -13    0.07    0.08
   3  -8  13    0.08    0.08
  -3  -8 -13    0.19    0.12
   3   9 -13    0.58    0.14
  -3  -9  13    0.92    0.16
   3  -9 -13    0.59    0.16
   3   9 -12    0.10    0.10
  -3  -9  12    0.00    0.06
   3  -9 -12   -0.03    0.07
   3   9 -11    0.16    0.09
   3  -9 -11    0.23    0.12
  -3  -9  11    0.01    0.06
   3   9 -10    0.41    0.12
  -3  -9  10    0.43    0.11
   3  -9 -10    0.21    0.11
   3   9  -9    0.30    0.10
  -3  -9   9    0.20    0.08
   3  -9  -9    0.25    0.11
   3   9  -8    0.03    0.05
   3  -9  -8    0.08    0.08
  -3  -9   8    0.05    0.06
   3   9  -7    0.05    0.05
   3  -9  -7   -0.02    0.05
  -3  -9   7    0.00    0.05
   3   9  -6    0.02    0.05
   3  -9  -6    0.07    0.08
  -3  -9   6    0.03    0.06
   3   9  -5    1.47    0.18
   3  -9  -5    1.64    0.21
  -3  -9   5    1.14    0.18
   3   9  -4    0.33    0.08
   3  -9  -4    0.43    0.13
  -3  -9   4    0.36    0.11
  -3  -9   3   -0.03    0.07
   3  -9  -3    0.00    0.07
   3  -9  -2    0.48    0.12
  -3  -9   2    0.58    0.14
   3  -9  -1    0.40    0.11
  -3  -9   1    0.40    0.12
   3  -9   0    0.32    0.10
  -3  -9   0    0.25    0.10
  -3  -9  -1    8.61    0.51
   3  -9   1    8.90    0.50
   3  -9   2    2.95    0.28
  -3  -9  -2    2.96    0.30
   3  -9   3    0.07    0.07
  -3  -9  -3    0.04    0.07
  -3  -9  -4    1.97    0.25
   3  -9   4    2.10    0.24
   3  -9   5    5.09    0.34
  -3  -9  -5    5.05    0.36
   3  -9   6    1.12    0.17
  -3  -9  -6    1.13    0.19
  -3  -9  -7    1.55    0.22
   3  -9   7    1.42    0.19
  -3   9  -8    0.14    0.07
  -3  -9  -8    0.09    0.08
   3  -9   8    0.11    0.07
  -3   9  -9    0.07    0.07
   3  -9   9    0.10    0.08
  -3  -9  -9    0.01    0.08
  -3   9 -10   -0.02    0.06
  -3  -9 -10   -0.06    0.06
   3  -9  10   -0.03    0.04
  -3   9 -11    0.02    0.07
  -3  -9 -11    0.01    0.09
   3  -9  11    0.06    0.08
  -3   9 -12    0.14    0.08
  -3  -9 -12    0.11    0.10
   3  -9  12    0.16    0.08
   3  10 -11    0.40    0.12
  -3 -10  11    0.31    0.10
   3 -10 -11    0.57    0.16
   3  10 -10    1.00    0.18
  -3 -10  10    0.75    0.15
   3 -10 -10    0.99    0.19
   3  10  -9    0.21    0.09
   3 -10  -9    0.23    0.12
  -3 -10   9    0.17    0.09
   3  10  -8    0.14    0.08
  -3 -10   8    0.11    0.08
   3 -10  -8    0.20    0.11
   3  10  -7    0.04    0.06
   3 -10  -7    0.00    0.08
  -3 -10   7    0.09    0.07
   3  10  -6    0.10    0.07
  -3 -10   6    0.00    0.06
   3 -10  -6    0.23    0.12
   3  10  -5    0.12    0.06
  -3 -10   5    0.20    0.09
   3 -10  -5    0.13    0.10
  -3 -10   4    0.05    0.07
   3 -10  -4    0.13    0.09
   3 -10  -3    0.04    0.08
  -3 -10   3   -0.11    0.07
   3 -10  -2    0.19    0.10
  -3 -10   2    0.22    0.10
  -3 -10   1    0.14    0.09
   3 -10  -1    0.15    0.08
  -3 -10   0    0.70    0.16
   3 -10   0    0.81    0.16
  -3 -10  -1    4.40    0.40
   3 -10   1    4.67    0.34
   3 -10   2    4.42    0.33
  -3 -10  -2    4.84    0.42
  -3 -10  -3    0.19    0.10
   3 -10   3    0.22    0.10
  -3 -10  -4    4.10    0.39
   3 -10   4    4.61    0.33
  -3 -10  -5    0.17    0.10
   3 -10   5    0.00    0.05
  -3 -10  -6    0.08    0.09
   3 -10   6    0.01    0.05
   3 -10   7    0.02    0.07
  -3 -10  -7   -0.02    0.07
   3 -10   8    0.08    0.07
  -3 -10  -8    0.00    0.08
   3 -10   9    0.23    0.09
  -3 -10  -9    0.25    0.11
  -3  10 -10    0.12    0.09
  -3 -10 -10    0.00    0.08
   3 -10  10    0.04    0.07
  -3  10 -11    0.12    0.09
   3 -10  11    0.05    0.07
  -3 -10 -11    0.03    0.10
   3  11  -9    0.24    0.11
  -3 -11   9    0.35    0.12
   3 -11  -9    0.09    0.10
   3  11  -8    0.27    0.10
   3 -11  -8    0.23    0.11
  -3 -11   8    0.08    0.08
   3  11  -7    0.16    0.08
   3 -11  -7    0.29    0.12
  -3 -11   7    0.07    0.08
   3 -11  -6   -0.07    0.07
  -3 -11   6    0.02    0.07
  -3 -11   5    0.21    0.09
   3 -11  -5   -0.05    0.08
   3 -11  -4    0.24    0.10
  -3 -11   4    0.41    0.13
  -3 -11   3    0.06    0.09
   3 -11  -3    0.13    0.10
   3 -11  -2    0.02    0.07
  -3 -11   2   -0.08    0.05
  -3 -11   1    0.11    0.09
   3 -11  -1   -0.02    0.06
   3 -11   0    0.51    0.14
  -3 -11   0    0.57    0.15
   3 -11   1    1.47    0.22
  -3 -11  -1    1.64    0.25
  -3 -11  -2    0.08    0.09
   3 -11   2   -0.02    0.07
  -3 -11  -3    0.24    0.12
   3 -11   3    0.31    0.11
  -3 -11  -4    0.03    0.08
   3 -11   4   -0.05    0.05
  -3 -11  -5    0.17    0.11
   3 -11   5    0.22    0.09
  -3 -11  -6    0.10    0.10
   3 -11   6    0.05    0.08
  -3 -11  -7   -0.09    0.06
   3 -11   7    0.11    0.08
  -3 -11  -8    0.01    0.08
   3 -11   8    0.10    0.08
   3 -11   9    0.47    0.13
  -3 -11  -9    0.09    0.10
  -3 -12   7    0.23    0.11
   3 -12  -7    0.18    0.11
  -3 -12   6    0.12    0.07
   3 -12  -6    0.10    0.11
  -3 -12   5   -0.03    0.07
   3 -12  -5    0.04    0.09
   3 -12  -4    0.19    0.12
  -3 -12   4    0.29    0.12
  -3 -12   3    0.60    0.15
   3 -12  -3    0.54    0.16
  -3 -12   2    0.13    0.10
   3 -12  -2    0.03    0.10
  -3 -12   1    0.12    0.10
   3 -12  -1    0.25    0.12
   3 -12   0    0.02    0.07
  -3 -12   0    0.07    0.09
  -3 -12  -1    0.61    0.16
   3 -12   1    0.90    0.18
   3 -12   2    1.08    0.20
  -3 -12  -2    1.13    0.21
   3 -12   3    0.19    0.09
  -3 -12  -3    0.00    0.09
   3 -12   4    0.19    0.09
  -3 -12  -4    0.16    0.10
  -3 -12  -5    0.79    0.21
   3 -12   5    0.80    0.17
  -3 -12  -6    0.20    0.13
   3 -12   6    0.22    0.10
  -3 -13   2   -0.03    0.07
   3 -13  -2    0.11    0.11
  -3 -13   1   -0.03    0.06
   3 -13  -1   -0.01    0.08
   3 -13   0    0.04    0.10
  -3 -13   0    0.03    0.09
   3 -13   1    0.02    0.10
  -3 -13  -1    0.26    0.13
  -3 -13  -2    0.02    0.08
   3 -13   2    0.07    0.10
   4   0 -17    0.07    0.08
   4   0 -16    0.07    0.07
  -4   0  16    0.06    0.06
   4   0 -16    0.02    0.06
  -4   0  15    0.04    0.05
   4   0 -15   -0.05    0.04
   4   0 -15   -0.03    0.05
  -4   0  14    0.41    0.09
   4   0 -14    0.35    0.11
   4   0 -14    0.49    0.10
   4   0 -13   -0.02    0.04
  -4   0  13   -0.02    0.04
   4   0 -13   -0.08    0.05
   4   0 -12    0.86    0.14
  -4   0  12    0.82    0.10
   4   0 -12    0.78    0.11
   4   0 -11   -0.03    0.05
  -4   0  11    0.00    0.03
   4   0 -11   -0.02    0.04
  -4   0  10    2.33    0.15
   4   0 -10    2.11    0.20
   4   0 -10    2.57    0.17
   4   0  -9   -0.03    0.03
  -4   0   9    0.02    0.03
   4   0  -8   41.99    1.77
  -4   0   8   41.31    1.71
  -4   0   7    0.01    0.02
   4   0  -7    0.00    0.02
   4   0  -6    1.50    0.11
  -4   0   6    1.21    0.07
   4   0  -6    1.29    0.07
   4   0  -5    0.01    0.01
  -4   0   5    0.01    0.01
   4   0  -5    0.01    0.02
   4   0  -4  140.27    5.79
  -4   0   4  139.33    5.66
   4   0  -4  142.28    5.66
   4   0  -3   -0.01    0.01
   4   0  -2   32.65    1.33
   4   0  -2   31.09    1.29
  -4   0   1    0.00    0.01
   4   0  -1   -0.01    0.01
   4   0  -1   -0.02    0.01
  -4   0   0   15.00    0.63
   4   0   0   15.36    0.64
   4   0   0   14.95    0.63
   4   0   1    0.00    0.01
   4   0   1    0.00    0.01
   4   0   2    5.30    0.24
   4   0   2    4.98    0.22
   4   0   2    5.02    0.24
   4   0   3    0.01    0.01
   4   0   3   -0.02    0.01
   4   0   3   -0.01    0.01
  -4   0  -3    0.01    0.01
   4   0   4    0.71    0.08
  -4   0  -4    0.80    0.07
   4   0   4    0.67    0.08
  -4   0  -5   -0.02    0.02
   4   0   5   -0.02    0.02
   4   0   5    0.00    0.02
  -4   0  -6    2.25    0.13
   4   0   6    2.03    0.14
   4   0   6    2.08    0.14
   4   0   7   -0.01    0.03
  -4   0  -7   -0.01    0.03
  -4   0  -8    0.85    0.10
   4   0   8    1.11    0.12
  -4   0  -9   -0.01    0.03
   4   0   9   -0.05    0.03
  -4   0 -10    0.71    0.10
   4   0  10    0.81    0.12
   4   0  11    0.00    0.04
  -4   0 -11    0.05    0.05
   4   0  12    0.19    0.07
  -4   0 -12    0.23    0.08
  -4   0 -13    0.00    0.05
   4   0  13    0.03    0.05
   4   0  14    0.10    0.06
  -4   0 -14    0.00    0.05
  -4   0 -14    0.03    0.05
   4   0  15   -0.05    0.05
  -4   0 -15   -0.02    0.06
   4   0  16    0.36    0.10
  -4   0 -16    0.39    0.12
  -4   0 -17   -0.03    0.06
   4   0  17   -0.04    0.06
   4   1 -17    0.62    0.14
   4  -1 -17    0.69    0.12
   4  -1 -17    0.75    0.15
   4   1 -16   -0.02    0.06
   4  -1 -16   -0.08    0.05
   4  -1 -16    0.02    0.07
  -4  -1  16   -0.04    0.04
  -4   1  15    0.07    0.06
   4   1 -15    0.02    0.05
   4   1 -15    0.09    0.08
  -4  -1  15    0.03    0.05
   4  -1 -15    0.11    0.07
   4  -1 -15    0.02    0.06
   4   1 -14    1.85    0.16
   4   1 -14    1.66    0.21
  -4   1  14    1.65    0.18
   4  -1 -14    1.75    0.21
  -4  -1  14    2.00    0.17
   4  -1 -14    1.69    0.20
   4   1 -13    0.19    0.06
  -4   1  13    0.21    0.07
   4   1 -13    0.15    0.07
   4  -1 -13    0.27    0.09
   4  -1 -13    0.25    0.08
  -4  -1  13    0.26    0.06
  -4   1  12    0.20    0.06
   4   1 -12    0.05    0.06
   4   1 -12    0.22    0.06
  -4  -1  12    0.21    0.05
   4  -1 -12    0.17    0.06
   4   1 -11    1.28    0.12
   4   1 -11    0.91    0.13
  -4   1  11    1.07    0.12
  -4  -1  11    1.12    0.11
   4  -1 -11    1.33    0.15
   4   1 -10    0.39    0.07
  -4   1  10    0.32    0.06
   4   1 -10    0.19    0.06
  -4  -1  10    0.38    0.06
   4  -1 -10    0.31    0.08
  -4   1   9    0.14    0.04
   4   1  -9    0.06    0.05
   4   1  -9    0.08    0.04
   4  -1  -9    0.17    0.07
   4   1  -8    0.29    0.07
  -4   1   8    0.26    0.05
   4   1  -8    0.47    0.07
  -4  -1   8    0.38    0.05
   4  -1  -8    0.43    0.09
   4   1  -7    0.01    0.02
   4   1  -7   -0.02    0.03
  -4   1   7    0.01    0.02
   4  -1  -7    0.02    0.04
  -4  -1   7    0.02    0.02
   4   1  -6    3.57    0.18
   4   1  -6    3.35    0.19
  -4   1   6    3.29    0.17
   4   1  -6    3.38    0.17
   4  -1  -6    3.34    0.21
  -4  -1   6    3.34    0.16
   4  -1  -6    3.45    0.16
   4   1  -5    0.13    0.03
   4   1  -5    0.13    0.03
   4  -1  -5    0.09    0.04
  -4  -1   5    0.15    0.02
   4  -1  -5    0.14    0.03
   4  -1  -5    0.13    0.02
   4   1  -4    4.99    0.22
   4   1  -4    5.16    0.24
  -4  -1   4    4.92    0.21
   4  -1  -4    4.96    0.26
   4  -1  -4    4.88    0.21
   4  -1  -4    4.87    0.22
   4   1  -3    0.65    0.05
   4   1  -3    0.57    0.06
  -4   1   3    0.49    0.04
   4  -1  -3    0.56    0.04
   4  -1  -3    0.46    0.06
  -4  -1   3    0.53    0.04
  -4   1   2    1.75    0.09
   4   1  -2    1.77    0.10
  -4  -1   2    1.80    0.09
   4  -1  -2    1.79    0.11
   4  -1  -2    1.81    0.09
  -4  -1   2    1.86    0.09
  -4   1   1    5.95    0.26
   4   1  -1    6.28    0.28
   4   1  -1    6.14    0.27
   4  -1  -1    6.07    0.26
   4  -1  -1    5.85    0.28
  -4  -1   1    6.10    0.26
   4   1   0    2.29    0.12
  -4   1   0    1.95    0.11
   4   1   0    2.20    0.12
   4  -1   0    2.20    0.12
   4  -1   0    2.13    0.11
  -4  -1   0    2.05    0.11
  -4   1  -1    2.29    0.12
   4   1   1    2.30    0.13
   4   1   1    2.04    0.12
   4  -1   1    2.35    0.12
   4  -1   1    2.40    0.12
   4   1   2    0.02    0.02
   4   1   2    0.09    0.03
  -4   1  -2    0.03    0.02
   4  -1   2    0.06    0.02
   4  -1   2    0.04    0.02
  -4   1  -3    7.71    0.33
  -4   1  -3    7.90    0.33
   4   1   3    7.24    0.35
   4   1   3    7.39    0.37
   4  -1   3    7.29    0.35
  -4  -1  -3    7.75    0.31
   4  -1   3    8.36    0.34
  -4   1  -4    2.41    0.13
   4   1   4    2.26    0.14
  -4   1  -4    2.46    0.12
   4   1   4    2.17    0.16
   4  -1   4    2.53    0.13
   4  -1   4    2.22    0.14
  -4  -1  -4    2.37    0.12
   4   1   5    1.87    0.12
  -4   1  -5    1.86    0.09
   4   1   5    1.74    0.16
  -4   1  -5    1.81    0.11
   4  -1   5    1.66    0.11
   4  -1   5    1.71    0.12
  -4  -1  -5    1.67    0.10
  -4   1  -6    1.33    0.11
  -4   1  -6    1.01    0.07
   4   1   6    1.30    0.12
   4  -1   6    1.09    0.11
  -4  -1  -6    1.18    0.08
   4  -1   6    1.05    0.10
  -4   1  -7    3.18    0.18
   4   1   7    3.09    0.19
   4  -1   7    2.72    0.18
  -4  -1  -7    2.88    0.16
   4   1   8    0.46    0.08
  -4   1  -8    0.58    0.09
   4  -1   8    0.57    0.09
  -4  -1  -8    0.58    0.08
  -4   1  -9    6.47    0.32
   4   1   9    5.99    0.33
   4  -1   9    5.83    0.32
  -4  -1  -9    5.55    0.30
  -4   1 -10    0.28    0.07
   4   1  10    0.38    0.08
  -4  -1 -10    0.32    0.07
   4  -1  10    0.43    0.08
  -4   1 -11    0.00    0.04
   4   1  11    0.04    0.05
  -4  -1 -11    0.09    0.05
   4  -1  11    0.08    0.05
   4   1  12    0.44    0.10
  -4   1 -12    0.26    0.08
  -4   1 -12    0.27    0.06
  -4  -1 -12    0.47    0.10
   4  -1  12    0.38    0.09
   4   1  13    0.15    0.07
  -4   1 -13    0.25    0.08
   4  -1  13    0.13    0.07
  -4  -1 -13    0.17    0.07
  -4   1 -14   -0.02    0.05
   4   1  14    0.09    0.06
   4  -1  14    0.08    0.07
  -4  -1 -14    0.09    0.07
   4   1  15   -0.02    0.06
  -4   1 -15    0.02    0.06
  -4  -1 -15    0.09    0.07
   4  -1  15    0.12    0.07
   4   1  16    0.00    0.06
  -4   1 -16   -0.01    0.07
  -4  -1 -16    0.15    0.09
   4  -1  16    0.18    0.08
   4   1  17   -0.03    0.05
  -4   1 -17    0.02    0.08
  -4  -1 -17    0.03    0.08
   4  -1  17   -0.06    0.05
   4   2 -17    0.09    0.08
   4  -2 -17   -0.03    0.06
   4  -2 -17    0.02    0.06
   4   2 -16    0.23    0.10
  -4  -2  16    0.21    0.07
   4  -2 -16    0.17    0.10
   4  -2 -16    0.24    0.08
  -4   2  15    0.14    0.07
   4   2 -15    0.11    0.08
   4  -2 -15    0.04    0.07
   4  -2 -15    0.06    0.07
  -4  -2  15    0.12    0.06
   4   2 -14   -0.01    0.04
  -4   2  14   -0.01    0.05
   4   2 -14    0.01    0.05
  -4  -2  14    0.02    0.04
   4  -2 -14    0.00    0.06
  -4   2  13    0.15    0.07
   4   2 -13    0.28    0.06
   4   2 -13    0.15    0.07
   4  -2 -13    0.45    0.10
  -4  -2  13    0.19    0.06
   4   2 -12    0.08    0.04
   4   2 -12    0.01    0.06
  -4   2  12    0.08    0.05
   4  -2 -12    0.21    0.08
  -4  -2  12    0.07    0.04
  -4   2  11    0.37    0.08
   4   2 -11    0.22    0.08
   4   2 -11    0.21    0.05
   4  -2 -11    0.29    0.08
  -4  -2  11    0.26    0.06
   4   2 -10    0.19    0.07
   4   2 -10    0.21    0.05
  -4   2  10    0.12    0.05
   4  -2 -10    0.10    0.06
  -4  -2  10    0.18    0.05
  -4   2   9    1.50    0.14
   4   2  -9    1.53    0.17
   4   2  -9    1.77    0.11
  -4  -2   9    1.36    0.11
   4  -2  -9    1.47    0.17
   4   2  -8    2.13    0.18
  -4   2   8    2.05    0.14
   4   2  -8    2.06    0.13
   4  -2  -8    2.26    0.21
  -4  -2   8    2.00    0.12
   4   2  -7    3.89    0.19
   4   2  -7    3.77    0.22
  -4  -2   7    3.55    0.18
   4  -2  -7    3.59    0.24
   4  -2  -7    3.64    0.19
   4   2  -6    6.72    0.33
   4   2  -6    6.78    0.31
  -4  -2   6    6.63    0.31
   4  -2  -6    6.97    0.37
   4  -2  -6    6.83    0.32
   4   2  -5    0.44    0.05
   4   2  -5    0.39    0.06
   4  -2  -5    0.46    0.06
   4  -2  -5    0.28    0.07
  -4  -2   5    0.40    0.05
   4   2  -4   18.84    0.81
   4   2  -4   19.90    0.83
  -4  -2   4   19.03    0.82
   4  -2  -4   20.15    0.88
   4  -2  -4   19.83    0.82
   4  -2  -4   19.46    0.82
  -4   2   3    0.24    0.04
   4   2  -3    0.30    0.04
   4   2  -3    0.22    0.04
   4   2  -3    0.21    0.04
   4  -2  -3    0.19    0.04
  -4  -2   3    0.20    0.04
   4  -2  -3    0.23    0.05
   4   2  -2   13.81    0.57
  -4   2   2   13.81    0.59
   4   2  -2   14.09    0.60
  -4  -2   2   13.16    0.59
   4  -2  -2   13.57    0.59
   4  -2  -2   14.06    0.62
   4   2  -1    0.11    0.02
   4   2  -1    0.13    0.03
   4  -2  -1    0.14    0.03
   4  -2  -1    0.09    0.03
  -4  -2   1    0.11    0.03
  -4  -2   1    0.22    0.03
   4   2   0    0.09    0.03
   4   2   0    0.10    0.02
   4  -2   0    0.05    0.02
  -4  -2   0    0.08    0.02
  -4  -2   0    0.09    0.02
   4  -2   0    0.09    0.02
   4   2   1    0.69    0.08
   4   2   1    0.86    0.09
   4  -2   1    0.73    0.07
  -4  -2  -1    0.72    0.04
   4  -2   1    0.72    0.06
   4   2   2   -0.01    0.02
  -4   2  -2    0.01    0.02
   4   2   2   -0.02    0.01
   4  -2   2    0.03    0.02
   4  -2   2    0.01    0.01
  -4  -2  -2    0.00    0.01
  -4   2  -3    4.26    0.20
   4   2   3    3.91    0.22
  -4   2  -3    3.88    0.19
   4   2   3    4.12    0.24
   4  -2   3    4.21    0.18
   4  -2   3    3.93    0.21
  -4   2  -4    1.83    0.10
   4   2   4    1.98    0.18
   4   2   4    2.11    0.14
  -4   2  -4    1.96    0.12
   4  -2   4    2.09    0.10
   4  -2   4    1.81    0.12
   4   2   5    0.91    0.10
  -4   2  -5    0.75    0.05
   4   2   5    0.76    0.11
  -4   2  -5    0.89    0.09
   4  -2   5    0.79    0.05
   4  -2   5    0.79    0.09
  -4   2  -6    3.95    0.17
   4   2   6    3.97    0.23
  -4   2  -6    3.75    0.21
  -4  -2  -6    4.10    0.19
  -4   2  -7    0.86    0.10
  -4   2  -7    0.80    0.04
   4   2   7    0.76    0.10
   4  -2   7    0.65    0.09
  -4  -2  -7    0.90    0.09
   4   2   8    5.15    0.27
  -4   2  -8    4.51    0.19
  -4   2  -8    4.58    0.26
  -4  -2  -8    4.17    0.23
   4  -2   8    4.32    0.25
  -4   2  -9    0.01    0.01
   4   2   9    0.07    0.05
  -4   2  -9    0.00    0.04
  -4   2  -9   -0.02    0.01
  -4  -2  -9    0.02    0.03
   4  -2   9   -0.03    0.03
  -4   2 -10    0.54    0.03
   4   2  10    0.40    0.09
  -4   2 -10    0.58    0.11
  -4   2 -10    0.51    0.04
   4  -2  10    0.46    0.09
  -4  -2 -10    0.61    0.09
  -4   2 -11    0.07    0.02
  -4   2 -11    0.04    0.05
   4   2  11    0.13    0.06
  -4  -2 -11    0.09    0.05
   4  -2  11    0.15    0.06
   4   2  12    0.01    0.05
  -4   2 -12   -0.03    0.05
   4  -2  12    0.01    0.05
  -4  -2 -12    0.02    0.04
  -4   2 -13    0.12    0.08
   4   2  13    0.12    0.07
   4  -2  13    0.20    0.07
  -4  -2 -13    0.31    0.08
  -4   2 -14    0.26    0.09
   4   2  14    0.23    0.08
  -4  -2 -14    0.38    0.10
   4  -2  14    0.38    0.10
   4   2  15    0.24    0.10
  -4   2 -15    0.13    0.08
  -4  -2 -15    0.00    0.06
   4  -2  15    0.06    0.06
   4   2  16    0.17    0.09
  -4   2 -16    0.02    0.06
  -4  -2 -16    0.21    0.08
   4  -2  16   -0.02    0.06
   4   2  17    0.45    0.14
  -4   2 -17    0.40    0.12
  -4  -2 -17    0.47    0.13
   4  -2  17    0.83    0.16
   4   3 -17    0.13    0.08
   4  -3 -17   -0.02    0.06
   4  -3 -17    0.13    0.10
   4   3 -16    0.59    0.15
  -4  -3  16    0.51    0.10
   4  -3 -16    0.39    0.12
   4  -3 -16    0.28    0.11
   4  -3 -16    0.42    0.11
  -4   3  15    0.13    0.08
   4   3 -15    0.13    0.08
   4  -3 -15    0.01    0.06
   4  -3 -15    0.05    0.07
  -4  -3  15    0.03    0.05
  -4   3  14   -0.02    0.05
   4   3 -14   -0.04    0.05
   4  -3 -14    0.03    0.07
  -4  -3  14    0.07    0.05
   4  -3 -14   -0.04    0.05
  -4   3  13    0.00    0.05
   4   3 -13    0.06    0.06
   4   3 -13    0.05    0.04
   4  -3 -13   -0.04    0.05
  -4  -3  13    0.06    0.04
   4  -3 -13   -0.01    0.05
   4   3 -12    0.64    0.08
   4   3 -12    0.60    0.12
   4  -3 -12    0.55    0.10
   4  -3 -12    0.94    0.16
  -4  -3  12    0.49    0.09
   4   3 -11    0.10    0.06
   4   3 -11   -0.01    0.03
  -4  -3  11   -0.02    0.03
   4  -3 -11    0.06    0.04
   4  -3 -11    0.03    0.06
   4   3 -10    0.48    0.07
   4   3 -10    0.36    0.09
  -4  -3  10    0.52    0.07
   4  -3 -10    0.51    0.09
   4  -3 -10    0.68    0.13
   4   3  -9    0.00    0.04
   4   3  -9    0.00    0.02
  -4  -3   9    0.01    0.02
   4  -3  -9    0.01    0.03
   4  -3  -9   -0.02    0.04
   4   3  -8    0.66    0.07
   4   3  -8    0.48    0.09
   4  -3  -8    0.68    0.12
   4  -3  -8    0.70    0.09
  -4  -3   8    0.56    0.07
   4   3  -7    0.16    0.06
   4   3  -7    0.16    0.04
   4  -3  -7    0.26    0.05
   4  -3  -7    0.14    0.07
  -4  -3   7    0.16    0.04
   4   3  -6    1.21    0.09
   4   3  -6    1.27    0.13
  -4  -3   6    0.94    0.09
   4  -3  -6    0.90    0.13
   4  -3  -6    0.98    0.10
   4   3  -5    1.98    0.14
   4   3  -5    1.97    0.12
   4  -3  -5    1.77    0.18
   4  -3  -5    1.90    0.13
  -4  -3   5    1.80    0.12
   4   3  -4    0.58    0.07
   4   3  -4    0.56    0.08
   4  -3  -4    0.29    0.07
  -4  -3   4    0.51    0.07
   4  -3  -4    0.63    0.08
   4   3  -3   27.85    1.12
   4   3  -3   28.24    1.18
  -4  -3   3   27.09    1.16
   4  -3  -3   27.30    1.16
   4   3  -2    7.88    0.38
   4   3  -2    7.77    0.35
   4  -3  -2    7.56    0.39
   4  -3  -2    8.27    0.37
  -4  -3   2    7.62    0.37
   4   3  -1    4.15    0.20
   4   3  -1    4.06    0.23
   4  -3  -1    4.27    0.22
  -4  -3   1    4.54    0.23
   4  -3  -1    4.12    0.23
   4   3   0    0.59    0.09
   4   3   0    0.60    0.06
   4  -3   0    0.67    0.08
  -4  -3   0    0.74    0.06
  -4  -3   0    0.58    0.07
   4  -3   0    0.66    0.08
   4   3   1   23.94    1.11
  -4  -3  -1   24.66    1.06
   4  -3   1   24.82    1.07
  -4  -3  -1   26.09    1.00
   4  -3   1   25.35    1.06
   4   3   2    0.66    0.09
   4   3   2    0.57    0.09
   4  -3   2    0.83    0.09
   4  -3   2    0.60    0.06
  -4  -3  -2    0.61    0.05
  -4   3  -3    4.22    0.22
   4   3   3    4.52    0.25
   4   3   3    4.56    0.28
   4  -3   3    4.40    0.23
   4  -3   3    4.47    0.21
   4   3   4    0.77    0.12
  -4   3  -4    0.75    0.09
   4   3   4    0.72    0.10
   4  -3   4    0.81    0.05
   4  -3   4    0.80    0.09
   4   3   5    4.64    0.26
  -4   3  -5    4.45    0.24
   4  -3   5    4.64    0.25
   4  -3   5    4.58    0.20
  -4   3  -6   -0.05    0.02
   4   3   6    0.04    0.03
   4  -3   6   -0.02    0.02
  -4   3  -7    3.93    0.23
   4   3   7    4.05    0.25
   4  -3   7    4.08    0.24
  -4   3  -8    0.87    0.12
   4   3   8    1.35    0.16
   4  -3   8    0.88    0.11
   4   3   9    0.28    0.08
  -4   3  -9    0.16    0.07
   4  -3   9    0.28    0.07
  -4  -3  -9    0.19    0.05
   4   3  10    3.84    0.26
  -4   3 -10    3.32    0.23
  -4  -3 -10    3.77    0.22
   4  -3  10    3.55    0.23
   4   3  11    0.13    0.06
  -4   3 -11    0.19    0.07
   4  -3  11    0.16    0.06
  -4  -3 -11    0.26    0.07
   4   3  12    0.56    0.12
  -4   3 -12    0.51    0.11
  -4  -3 -12    0.40    0.08
   4  -3  12    0.37    0.09
  -4   3 -13    0.77    0.14
   4   3  13    0.58    0.13
   4  -3  13    0.61    0.12
  -4  -3 -13    0.62    0.11
   4   3  14    0.03    0.06
  -4   3 -14    0.04    0.07
  -4  -3 -14   -0.01    0.05
   4  -3  14   -0.03    0.05
   4   3  15    0.02    0.08
  -4   3 -15   -0.05    0.05
  -4  -3 -15   -0.01    0.06
   4  -3  15    0.02    0.05
  -4   3 -16    0.01    0.07
   4   3  16    0.09    0.09
  -4  -3 -16    0.02    0.07
   4  -3  16    0.02    0.07
  -4   3 -17    0.11    0.10
  -4  -3 -17    0.11    0.09
   4   4 -17    0.04    0.08
   4  -4 -17    0.01    0.07
   4   4 -16    0.04    0.08
   4  -4 -16    0.05    0.07
   4  -4 -16    0.06    0.09
  -4  -4  16    0.09    0.06
   4   4 -15   -0.05    0.04
   4  -4 -15    0.06    0.07
  -4  -4  15   -0.03    0.04
   4  -4 -15    0.01    0.07
   4   4 -14    0.07    0.07
   4  -4 -14    0.06    0.08
   4  -4 -14    0.24    0.09
  -4  -4  14    0.16    0.06
   4   4 -13   -0.01    0.05
   4  -4 -13    0.01    0.06
   4  -4 -13    0.02    0.06
  -4  -4  13   -0.02    0.04
   4   4 -12    0.72    0.09
   4   4 -12    0.66    0.13
   4  -4 -12    0.83    0.13
   4  -4 -12    0.86    0.16
  -4  -4  12    0.64    0.10
   4   4 -11    0.03    0.05
   4   4 -11    0.02    0.03
  -4  -4  11    0.06    0.04
   4  -4 -11   -0.01    0.05
   4  -4 -11    0.00    0.05
   4   4 -10    0.14    0.04
   4   4 -10    0.02    0.05
   4  -4 -10    0.11    0.07
  -4  -4  10    0.17    0.05
   4  -4 -10    0.10    0.05
   4   4  -9    0.13    0.04
   4   4  -9    0.09    0.05
   4  -4  -9    0.20    0.08
  -4  -4   9    0.15    0.05
   4  -4  -9    0.13    0.06
   4   4  -8    0.81    0.09
   4   4  -8    0.55    0.10
   4  -4  -8    0.41    0.10
   4  -4  -8    0.70    0.10
  -4  -4   8    0.55    0.08
   4   4  -7    0.11    0.04
   4   4  -7    0.06    0.04
   4  -4  -7    0.17    0.07
  -4  -4   7    0.13    0.04
   4  -4  -7    0.11    0.05
   4   4  -6    1.03    0.10
   4   4  -6    0.78    0.11
   4  -4  -6    1.13    0.12
  -4  -4   6    0.84    0.10
   4   4  -5   -0.02    0.03
   4   4  -5    0.03    0.03
   4  -4  -5    0.03    0.04
  -4  -4   5    0.03    0.03
   4   4  -4    0.04    0.03
   4   4  -4    0.01    0.03
   4  -4  -4    0.07    0.04
  -4  -4   4    0.00    0.03
   4   4  -3    0.61    0.09
   4   4  -3    0.75    0.09
   4  -4  -3    0.91    0.11
  -4  -4   3    0.78    0.09
   4   4  -2    0.02    0.03
   4   4  -2    0.00    0.03
  -4  -4   2    0.01    0.03
   4  -4  -2   -0.02    0.03
   4   4  -1    0.26    0.06
   4   4  -1    0.16    0.04
  -4  -4   1    0.13    0.05
   4  -4  -1    0.31    0.06
   4   4   0    0.13    0.03
   4   4   0    0.06    0.04
   4  -4   0    0.05    0.03
   4  -4   0    0.05    0.03
  -4  -4   0    0.14    0.05
   4   4   1    1.95    0.19
  -4  -4  -1    1.84    0.14
   4  -4   1    1.85    0.13
   4  -4   1    2.02    0.13
   4   4   2    0.82    0.13
   4  -4   2    0.71    0.08
  -4  -4  -2    0.67    0.09
   4  -4   2    0.65    0.09
   4   4   3    1.66    0.19
  -4  -4  -3    1.95    0.17
   4  -4   3    1.76    0.11
   4  -4   3    2.03    0.14
   4   4   4    0.01    0.04
  -4   4  -4    0.01    0.03
   4   4   4    0.04    0.04
  -4  -4  -4    0.03    0.03
   4  -4   4    0.02    0.01
   4  -4   4   -0.02    0.02
   4   4   5    0.44    0.09
  -4   4  -5    0.85    0.11
   4  -4   5    0.61    0.09
   4  -4   5    0.68    0.04
  -4   4  -6    0.01    0.03
   4   4   6    0.01    0.04
   4  -4   6    0.02    0.03
  -4   4  -7    0.13    0.06
   4   4   7    0.17    0.06
   4  -4   7    0.17    0.06
  -4   4  -8    0.22    0.07
   4   4   8    0.37    0.09
   4  -4   8    0.36    0.08
   4   4   9    0.79    0.14
  -4   4  -9    0.52    0.10
   4  -4   9    0.56    0.10
  -4   4 -10    0.46    0.10
   4   4  10    0.50    0.11
   4  -4  10    0.34    0.08
   4   4  11    0.00    0.05
  -4   4 -11   -0.06    0.04
   4  -4  11    0.04    0.05
   4   4  12    0.14    0.08
  -4   4 -12   -0.03    0.05
   4  -4  12    0.09    0.06
  -4  -4 -12    0.21    0.07
   4   4  13    0.07    0.08
  -4   4 -13    0.07    0.07
   4  -4  13    0.18    0.08
  -4  -4 -13    0.05    0.06
   4   4  14    0.03    0.07
  -4   4 -14   -0.11    0.05
  -4  -4 -14    0.03    0.06
   4  -4  14   -0.03    0.05
   4   4  15   -0.02    0.07
  -4   4 -15   -0.09    0.06
   4  -4  15    0.08    0.06
  -4  -4 -15    0.01    0.06
  -4   4 -16    0.03    0.08
   4   4  16   -0.05    0.08
   4  -4  16    0.03    0.08
  -4  -4 -16    0.07    0.08
   4   5 -16    0.03    0.07
  -4  -5  16    0.02    0.06
   4  -5 -16    0.03    0.08
   4  -5 -16   -0.04    0.06
   4   5 -15    0.12    0.08
  -4  -5  15    0.09    0.07
   4  -5 -15    0.19    0.09
   4  -5 -15    0.11    0.08
   4   5 -14    0.11    0.08
   4  -5 -14    0.05    0.09
   4  -5 -14   -0.05    0.05
  -4  -5  14    0.02    0.05
   4   5 -13    0.04    0.06
   4  -5 -13    0.06    0.08
   4  -5 -13    0.04    0.07
  -4  -5  13   -0.05    0.04
   4   5 -12    0.02    0.07
   4  -5 -12    0.17    0.08
   4  -5 -12    0.11    0.07
  -4  -5  12    0.11    0.05
   4   5 -11    0.78    0.14
   4   5 -11    0.66    0.09
   4  -5 -11    0.70    0.15
   4  -5 -11    0.56    0.11
  -4  -5  11    0.60    0.09
   4   5 -10    2.06    0.21
   4   5 -10    1.62    0.14
  -4  -5  10    1.56    0.15
   4  -5 -10    1.71    0.22
   4  -5 -10    1.55    0.18
   4   5  -9    0.07    0.04
   4   5  -9    0.00    0.04
  -4  -5   9    0.02    0.04
   4  -5  -9    0.03    0.06
   4  -5  -9    0.04    0.05
   4   5  -8    4.13    0.27
   4   5  -8    4.29    0.24
   4  -5  -8    4.01    0.26
  -4  -5   8    4.37    0.25
   4   5  -7    4.40    0.27
   4   5  -7    4.32    0.25
  -4  -5   7    4.53    0.26
   4  -5  -7    4.54    0.27
   4   5  -6    1.34    0.14
   4   5  -6    1.56    0.16
   4  -5  -6    1.77    0.17
  -4  -5   6    1.76    0.16
   4   5  -5    5.89    0.33
   4   5  -5    5.92    0.32
  -4  -5   5    6.35    0.33
   4  -5  -5    6.02    0.33
   4   5  -4    0.48    0.09
   4   5  -4    0.59    0.09
  -4  -5   4    0.55    0.09
   4  -5  -4    0.49    0.09
   4   5  -3    5.25    0.31
   4   5  -3    5.25    0.28
   4  -5  -3    5.54    0.30
  -4  -5   3    5.72    0.31
   4   5  -2    0.34    0.06
   4   5  -2    0.45    0.09
   4  -5  -2    0.29    0.07
  -4  -5   2    0.34    0.08
   4   5  -1   10.00    0.51
   4   5  -1    9.56    0.43
   4  -5  -1    9.51    0.48
  -4  -5   1   10.03    0.49
   4   5   0    0.27    0.08
  -4  -5   0    0.31    0.07
   4  -5   0    0.25    0.06
   4   5   1    0.63    0.12
   4  -5   1    0.77    0.10
  -4  -5  -1    0.79    0.11
   4   5   2    0.16    0.07
   4  -5   2    0.11    0.05
   4  -5   2    0.16    0.04
  -4  -5  -2    0.12    0.05
   4   5   3    1.25    0.17
  -4  -5  -3    1.38    0.15
   4  -5   3    1.05    0.12
   4  -5   3    1.04    0.10
  -4   5  -4    0.05    0.04
  -4  -5  -4    0.10    0.05
   4  -5   4    0.09    0.05
   4  -5   4    0.05    0.03
  -4   5  -5    0.39    0.08
   4  -5   5    0.39    0.08
  -4  -5  -5    0.40    0.08
   4  -5   5    0.38    0.05
  -4   5  -6    0.81    0.12
   4  -5   6    0.77    0.05
   4  -5   6    1.00    0.12
  -4  -5  -6    0.63    0.11
   4   5   7    0.28    0.08
  -4   5  -7    0.33    0.08
   4  -5   7    0.24    0.07
  -4  -5  -7    0.26    0.08
  -4   5  -8    0.16    0.07
   4   5   8    0.24    0.08
   4  -5   8    0.21    0.07
   4   5   9    1.51    0.19
  -4   5  -9    1.69    0.19
   4  -5   9    1.48    0.17
  -4   5 -10    0.59    0.11
   4   5  10    0.30    0.10
   4  -5  10    0.20    0.07
   4   5  11    0.17    0.09
  -4   5 -11    0.31    0.09
   4  -5  11    0.32    0.09
   4   5  12    0.18    0.09
  -4   5 -12    0.10    0.07
   4  -5  12    0.13    0.07
   4   5  13   -0.03    0.06
  -4   5 -13    0.01    0.06
  -4  -5 -13   -0.01    0.06
   4  -5  13    0.03    0.04
  -4   5 -14    0.31    0.11
   4   5  14    0.29    0.12
  -4  -5 -14    0.25    0.09
   4  -5  14    0.35    0.10
  -4   5 -15    0.23    0.10
   4   5  15    0.35    0.13
   4  -5  15    0.22    0.09
  -4  -5 -15    0.24    0.09
   4   5  16   -0.05    0.08
  -4   5 -16    0.11    0.08
   4  -5  16    0.22    0.09
   4  -6 -16    0.12    0.10
   4   6 -15   -0.12    0.05
   4  -6 -15    0.05    0.08
   4  -6 -15    0.09    0.08
  -4  -6  15    0.03    0.06
   4   6 -14   -0.06    0.06
   4  -6 -14    0.05    0.07
   4  -6 -14    0.50    0.13
  -4  -6  14    0.00    0.05
   4   6 -13    0.10    0.08
   4  -6 -13    0.16    0.10
  -4  -6  13    0.21    0.07
   4  -6 -13    0.26    0.10
   4   6 -12    0.00    0.05
   4  -6 -12   -0.07    0.06
  -4  -6  12   -0.04    0.03
   4  -6 -12   -0.09    0.05
   4   6 -11    0.04    0.06
   4   6 -11    0.15    0.06
  -4  -6  11    0.06    0.05
   4  -6 -11    0.15    0.08
   4  -6 -11    0.01    0.07
   4   6 -10    0.07    0.05
   4   6 -10    0.06    0.06
  -4  -6  10    0.06    0.04
   4  -6 -10   -0.02    0.06
   4   6  -9    0.05    0.05
   4   6  -9    0.01    0.05
   4  -6  -9    0.01    0.06
  -4  -6   9    0.09    0.05
   4   6  -8    1.03    0.13
   4   6  -8    0.99    0.14
  -4  -6   8    1.07    0.13
   4  -6  -8    1.28    0.16
   4   6  -7    0.60    0.10
   4   6  -7    0.68    0.11
   4  -6  -7    0.58    0.11
  -4  -6   7    0.53    0.09
   4   6  -6    0.05    0.04
   4   6  -6   -0.01    0.03
  -4  -6   6    0.05    0.05
   4  -6  -6    0.06    0.06
   4   6  -5    3.71    0.25
   4   6  -5    3.61    0.23
  -4  -6   5    3.92    0.25
   4  -6  -5    4.06    0.26
   4   6  -4    3.28    0.24
   4   6  -4    3.62    0.22
   4  -6  -4    3.42    0.24
  -4  -6   4    3.61    0.24
   4   6  -3    0.87    0.13
   4   6  -3    0.92    0.11
  -4  -6   3    1.14    0.14
   4  -6  -3    1.43    0.16
   4   6  -2    0.42    0.07
   4   6  -2    0.34    0.09
   4  -6  -2    0.36    0.08
  -4  -6   2    0.32    0.08
   4   6  -1    0.77    0.14
   4   6  -1    1.11    0.11
   4  -6  -1    1.34    0.16
  -4  -6   1    1.71    0.18
   4   6   0    0.04    0.05
   4  -6   0    0.05    0.04
  -4  -6   0   -0.02    0.03
   4   6   1    0.33    0.10
   4  -6   1    0.36    0.08
  -4  -6  -1    0.36    0.08
  -4  -6  -2    0.11    0.05
   4  -6   2    0.13    0.06
   4  -6   3    3.19    0.19
  -4  -6  -3    3.17    0.23
   4  -6   3    3.18    0.22
   4  -6   4    0.01    0.03
  -4  -6  -4    0.02    0.04
   4  -6   4    0.01    0.02
  -4   6  -5    0.00    0.03
  -4  -6  -5    0.01    0.04
   4  -6   5    0.04    0.05
   4  -6   5    0.05    0.03
  -4   6  -6    0.21    0.07
   4  -6   6    0.08    0.05
   4  -6   6    0.09    0.03
  -4  -6  -6    0.15    0.07
  -4   6  -7    0.12    0.06
   4  -6   7    0.05    0.01
   4  -6   7    0.06    0.05
   4  -6   7    0.06    0.02
  -4  -6  -7    0.00    0.05
  -4   6  -8    1.46    0.17
   4  -6   8    1.98    0.19
  -4  -6  -8    2.07    0.22
  -4   6  -9    1.25    0.16
   4  -6   9    1.87    0.19
  -4  -6  -9    1.29    0.19
  -4   6 -10    1.40    0.18
  -4  -6 -10    1.29    0.19
   4  -6  10    1.27    0.17
  -4   6 -11    0.41    0.11
  -4  -6 -11    0.33    0.11
   4  -6  11    0.59    0.12
   4   6  12    1.79    0.24
  -4   6 -12    1.12    0.17
   4  -6  12    1.76    0.20
  -4  -6 -12    1.37    0.21
   4   6  13    1.14    0.20
  -4   6 -13    0.89    0.17
  -4  -6 -13    0.78    0.17
   4  -6  13    0.93    0.16
   4   6  14    0.53    0.16
  -4   6 -14    0.84    0.16
  -4  -6 -14    0.51    0.12
   4  -6  14    0.57    0.13
  -4  -6 -14    0.66    0.16
  -4   6 -15    0.20    0.10
   4   6  15    0.15    0.10
   4  -6  15    0.20    0.08
  -4  -6 -15    0.14    0.10
   4   7 -15   -0.08    0.06
   4  -7 -15    0.15    0.10
   4  -7 -15   -0.05    0.08
  -4  -7  15    0.00    0.06
   4   7 -14    0.18    0.10
   4  -7 -14    0.02    0.09
   4  -7 -14    0.03    0.08
  -4  -7  14    0.05    0.06
   4   7 -13    0.04    0.06
  -4  -7  13   -0.02    0.05
   4  -7 -13   -0.04    0.08
   4  -7 -13    0.00    0.07
   4   7 -12    0.08    0.08
   4  -7 -12   -0.08    0.05
  -4  -7  12   -0.05    0.04
   4  -7 -12    0.07    0.08
   4   7 -11    0.08    0.06
   4  -7 -11   -0.01    0.07
   4  -7 -11   -0.04    0.05
  -4  -7  11    0.00    0.04
   4   7 -10   -0.02    0.05
   4   7 -10   -0.01    0.06
  -4  -7  10    0.09    0.06
   4  -7 -10   -0.02    0.05
   4   7  -9   -0.01    0.05
   4   7  -9   -0.04    0.05
   4  -7  -9    0.06    0.07
  -4  -7   9    0.02    0.05
   4   7  -8    0.06    0.06
   4   7  -8    0.00    0.05
   4  -7  -8   -0.03    0.06
  -4  -7   8    0.13    0.06
   4   7  -7    1.09    0.15
   4   7  -7    1.01    0.15
  -4  -7   7    1.16    0.15
   4  -7  -7    1.61    0.20
   4   7  -6   -0.01    0.05
   4   7  -6    0.01    0.04
   4  -7  -6    0.03    0.06
  -4  -7   6    0.03    0.05
   4   7  -5    0.95    0.15
   4   7  -5    1.17    0.14
  -4  -7   5    1.25    0.16
   4  -7  -5    1.22    0.16
   4   7  -4    0.12    0.07
   4   7  -4    0.14    0.05
  -4  -7   4    0.19    0.07
   4  -7  -4    0.16    0.07
   4   7  -3    0.48    0.09
   4   7  -3    0.37    0.10
   4  -7  -3    0.58    0.11
  -4  -7   3    0.63    0.12
   4   7  -2    0.19    0.08
   4   7  -2    0.26    0.06
  -4  -7   2    0.15    0.07
   4  -7  -2    0.15    0.07
   4   7  -1    0.04    0.06
  -4  -7   1    0.05    0.06
   4  -7  -1    0.00    0.05
   4   7   0    0.18    0.09
  -4  -7   0    0.27    0.08
   4  -7   0    0.32    0.09
   4  -7   1    0.01    0.05
  -4  -7  -1    0.18    0.07
  -4  -7  -2    0.06    0.05
   4  -7   2    0.09    0.06
  -4  -7  -3    1.90    0.21
   4  -7   3    1.62    0.18
  -4  -7  -4   -0.01    0.05
   4  -7   4    0.05    0.05
   4  -7   4    0.12    0.05
  -4  -7  -5    0.12    0.06
   4  -7   5    0.02    0.03
   4  -7   5    0.01    0.04
  -4   7  -6    0.06    0.05
   4  -7   6   -0.01    0.04
   4  -7   6    0.03    0.03
  -4  -7  -6    0.01    0.06
  -4   7  -7    0.65    0.11
   4  -7   7    0.69    0.07
  -4  -7  -7    0.93    0.16
   4  -7   7    0.72    0.12
  -4   7  -8    3.56    0.25
   4  -7   8    3.42    0.25
  -4  -7  -8    3.29    0.31
  -4   7  -9    1.36    0.18
   4  -7   9    1.26    0.17
  -4  -7  -9    1.10    0.18
  -4   7 -10    0.08    0.07
   4  -7  10   -0.03    0.06
  -4  -7 -10    0.02    0.07
  -4   7 -11    1.13    0.17
   4  -7  11    0.98    0.16
  -4  -7 -11    1.13    0.19
  -4   7 -12    1.83    0.22
   4  -7  12    1.45    0.19
  -4  -7 -12    1.79    0.24
  -4   7 -13    0.07    0.07
  -4  -7 -13    0.03    0.08
   4  -7  13    0.13    0.08
  -4   7 -14   -0.05    0.06
  -4  -7 -14   -0.01    0.09
   4  -7  14    0.11    0.08
   4   8 -14    0.01    0.08
   4  -8 -14   -0.01    0.09
  -4  -8  14   -0.05    0.05
   4  -8 -14    0.03    0.09
   4   8 -13    0.15    0.08
   4  -8 -13    0.22    0.12
   4  -8 -13    0.14    0.11
  -4  -8  13    0.33    0.10
   4   8 -12    0.50    0.13
  -4  -8  12    0.93    0.14
   4  -8 -12    0.34    0.14
   4  -8 -12    0.86    0.17
   4   8 -11    0.09    0.08
  -4  -8  11    0.11    0.07
   4  -8 -11    0.16    0.09
   4   8 -10    0.45    0.11
  -4  -8  10    0.21    0.09
   4  -8 -10    0.32    0.11
   4   8  -9    0.05    0.05
   4   8  -9    0.05    0.07
   4  -8  -9    0.02    0.08
  -4  -8   9   -0.01    0.04
   4   8  -8    0.07    0.06
   4   8  -8    0.03    0.05
   4  -8  -8   -0.09    0.05
  -4  -8   8   -0.03    0.05
   4   8  -7    0.70    0.12
   4   8  -7    0.59    0.12
  -4  -8   7    0.36    0.09
   4  -8  -7    0.62    0.13
   4   8  -6    0.57    0.11
   4   8  -6    0.41    0.11
  -4  -8   6    0.45    0.11
   4  -8  -6    0.48    0.12
   4   8  -5    0.27    0.07
   4   8  -5    0.27    0.10
   4  -8  -5    0.14    0.08
  -4  -8   5    0.07    0.06
   4   8  -4    1.18    0.18
   4   8  -4    1.46    0.16
  -4  -8   4    1.45    0.19
   4  -8  -4    1.44    0.19
   4   8  -3   -0.03    0.05
   4   8  -3    0.08    0.05
   4  -8  -3    0.06    0.06
  -4  -8   3    0.04    0.06
  -4  -8   2    0.04    0.07
   4  -8  -2    0.08    0.06
   4  -8  -1    2.77    0.26
  -4  -8   1    2.51    0.26
  -4  -8   0    4.43    0.32
   4  -8   0    4.85    0.31
   4  -8   1    4.10    0.30
  -4  -8  -1    4.91    0.33
  -4  -8  -2    2.63    0.28
   4  -8   2    3.61    0.25
   4  -8   3    0.70    0.13
  -4  -8  -3    0.54    0.12
   4  -8   4    0.13    0.07
  -4  -8  -4    0.15    0.08
   4  -8   5    9.21    0.47
   4  -8   5   10.23    0.53
  -4  -8  -5   10.33    0.56
  -4  -8  -6    0.55    0.13
   4  -8   6    0.45    0.07
   4  -8   6    0.21    0.08
  -4   8  -7    0.31    0.09
   4  -8   7    0.11    0.07
  -4  -8  -7    0.05    0.08
  -4   8  -8    3.57    0.31
  -4  -8  -8    3.72    0.35
   4  -8   8    3.54    0.31
  -4   8  -9    1.55    0.19
   4  -8   9    1.47    0.20
  -4  -8  -9    1.57    0.23
  -4   8 -10    0.22    0.09
   4  -8  10    0.06    0.08
  -4  -8 -10    0.16    0.09
  -4   8 -11    0.01    0.06
   4  -8  11    0.17    0.08
  -4  -8 -11    0.21    0.11
  -4   8 -12    0.10    0.08
  -4  -8 -12   -0.02    0.07
   4  -8  12    0.18    0.09
  -4   8 -13    0.17    0.10
   4  -8  13    0.11    0.08
  -4  -8 -13    0.05    0.09
   4   9 -13    0.81    0.17
   4  -9 -13    0.86    0.20
   4   9 -12   -0.04    0.06
  -4  -9  12    0.01    0.06
   4  -9 -12   -0.02    0.09
   4  -9 -12    0.00    0.08
   4   9 -11    0.20    0.10
  -4  -9  11    0.14    0.07
   4  -9 -11    0.34    0.14
   4   9 -10    1.01    0.17
   4  -9 -10    0.73    0.16
  -4  -9  10    0.67    0.13
   4   9  -9    1.10    0.18
   4  -9  -9    1.49    0.21
  -4  -9   9    1.42    0.19
   4   9  -8    0.35    0.10
  -4  -9   8    0.41    0.10
   4  -9  -8    0.45    0.12
   4   9  -7    0.08    0.06
   4  -9  -7    0.25    0.10
  -4  -9   7    0.20    0.08
   4   9  -6    1.81    0.20
  -4  -9   6    1.41    0.19
   4  -9  -6    1.27    0.19
   4   9  -5    0.03    0.05
  -4  -9   5   -0.01    0.06
   4  -9  -5   -0.01    0.07
   4   9  -4    0.59    0.11
  -4  -9   4    0.58    0.13
   4  -9  -4    0.67    0.14
  -4  -9   3    2.28    0.26
   4  -9  -3    2.26    0.26
   4  -9  -2    0.92    0.16
  -4  -9   2    0.86    0.16
   4  -9  -1    5.73    0.38
  -4  -9   1    5.91    0.39
  -4  -9   0   12.12    0.66
   4  -9   0   12.21    0.64
  -4  -9  -1    0.47    0.14
   4  -9   1    0.59    0.13
  -4  -9  -2    0.56    0.14
   4  -9   2    0.61    0.13
   4  -9   3    3.31    0.31
  -4  -9  -3    3.68    0.34
  -4  -9  -4    4.13    0.37
   4  -9   4    4.19    0.30
   4  -9   5    0.85    0.15
  -4  -9  -5    0.99    0.18
   4  -9   5    0.70    0.11
  -4  -9  -6    0.82    0.16
   4  -9   6    0.62    0.10
   4  -9   6    0.96    0.16
   4  -9   7   -0.06    0.05
  -4  -9  -7    0.16    0.09
  -4  -9  -8   -0.02    0.06
   4  -9   8    0.07    0.06
  -4   9  -9    0.90    0.16
  -4  -9  -9    0.77    0.17
   4  -9   9    0.68    0.14
  -4   9 -10    0.05    0.07
  -4  -9 -10    0.10    0.11
   4  -9  10    0.05    0.08
  -4   9 -11    0.23    0.10
  -4  -9 -11    0.17    0.10
   4  -9  11    0.16    0.08
  -4   9 -12    0.12    0.09
  -4  -9 -12    0.01    0.08
   4  -9  12   -0.05    0.06
   4 -10 -12    0.40    0.15
   4  10 -11   -0.03    0.07
  -4 -10  11    0.08    0.07
   4 -10 -11   -0.16    0.07
   4  10 -10    0.19    0.09
   4 -10 -10    0.29    0.12
  -4 -10  10    0.21    0.09
   4  10  -9    0.04    0.06
   4 -10  -9    0.03    0.08
  -4 -10   9    0.07    0.07
   4  10  -8    0.12    0.07
  -4 -10   8    0.06    0.07
   4 -10  -8    0.05    0.09
   4  10  -7    0.08    0.06
   4 -10  -7   -0.10    0.06
  -4 -10   7    0.06    0.06
   4  10  -6    0.57    0.12
   4 -10  -6    0.33    0.13
  -4 -10   6    0.22    0.10
   4  10  -5   -0.02    0.05
   4 -10  -5   -0.09    0.06
  -4 -10   5    0.00    0.07
  -4 -10   4    0.62    0.15
   4 -10  -4    0.34    0.12
  -4 -10   3   -0.01    0.06
   4 -10  -3    0.16    0.09
   4 -10  -2    0.07    0.08
  -4 -10   2    0.03    0.09
  -4 -10   1    0.21    0.10
   4 -10  -1    0.28    0.12
   4 -10   0    0.24    0.10
  -4 -10   0    0.25    0.11
   4 -10   1    1.48    0.21
  -4 -10  -1    1.22    0.20
   4 -10   2   -0.09    0.06
  -4 -10  -2    0.00    0.08
   4 -10   3    2.25    0.26
  -4 -10  -3    2.62    0.30
   4 -10   4    2.27    0.25
  -4 -10  -4    1.77    0.25
  -4 -10  -5    4.69    0.41
   4 -10   5    3.31    0.24
   4 -10   5    3.99    0.35
  -4 -10  -6    0.63    0.16
   4 -10   6    0.19    0.09
  -4 -10  -7    0.03    0.08
   4 -10   7    0.01    0.06
   4 -10   8    0.03    0.06
  -4 -10  -8    0.01    0.08
  -4 -10  -9    0.22    0.11
   4 -10   9    0.23    0.10
   4 -10  10    0.22    0.09
  -4 -10 -10    0.57    0.16
  -4  10 -11    0.06    0.08
  -4 -10 -11   -0.17    0.08
   4 -10  11   -0.04    0.05
   4  11  -9    0.10    0.08
  -4 -11   9    0.20    0.09
   4 -11  -9    0.09    0.10
   4  11  -8    0.39    0.11
  -4 -11   8    0.28    0.10
   4 -11  -8    0.46    0.15
   4  11  -7    0.10    0.07
   4 -11  -7    0.10    0.09
  -4 -11   7    0.04    0.07
  -4 -11   6    0.10    0.08
   4 -11  -6   -0.02    0.09
  -4 -11   5    0.20    0.09
   4 -11  -5    0.14    0.10
  -4 -11   4    0.49    0.14
   4 -11  -4    0.41    0.13
  -4 -11   3    0.00    0.08
   4 -11  -3    0.14    0.08
   4 -11  -2    0.55    0.14
  -4 -11   2    0.39    0.13
   4 -11  -1    0.21    0.10
  -4 -11   1    0.12    0.09
  -4 -11   0    0.07    0.08
   4 -11   0    0.03    0.08
   4 -11   1    0.72    0.15
  -4 -11  -1    1.02    0.19
   4 -11   2    0.31    0.11
  -4 -11  -2    0.26    0.12
   4 -11   3    0.20    0.09
  -4 -11  -3    0.23    0.11
   4 -11   4    0.01    0.07
  -4 -11  -4    0.00    0.08
   4 -11   5    0.10    0.08
  -4 -11  -5    0.01    0.08
   4 -11   6    0.26    0.10
  -4 -11  -6    0.42    0.14
   4 -11   7    0.22    0.10
  -4 -11  -7    0.35    0.13
   4 -11   8    0.01    0.08
  -4 -11  -8    0.01    0.09
   4 -11   9   -0.07    0.07
  -4 -11  -9    0.16    0.11
  -4 -12   7    0.33    0.11
   4 -12  -7    0.31    0.13
   4 -12  -6    0.25    0.13
  -4 -12   6    0.05    0.08
  -4 -12   5    0.01    0.06
   4 -12  -5    0.01    0.09
  -4 -12   4    0.19    0.11
   4 -12  -4    0.18    0.11
  -4 -12   3    0.63    0.16
   4 -12  -3    0.61    0.16
   4 -12  -2    0.15    0.10
  -4 -12   2    0.02    0.08
  -4 -12   1    0.19    0.12
   4 -12  -1    0.13    0.10
  -4 -12   0   -0.02    0.08
   4 -12   0    0.12    0.09
   4 -12   1    0.26    0.12
  -4 -12  -1    0.42    0.15
   4 -12   2   -0.02    0.07
  -4 -12  -2    0.13    0.10
   4 -12   3   -0.02    0.06
  -4 -12  -3    0.02    0.09
   4 -12   4   -0.09    0.05
  -4 -12  -4    0.13    0.11
   4 -12   5    0.06    0.09
  -4 -12  -5    0.08    0.10
  -4 -12  -6    0.11    0.11
   4 -12   6    0.03    0.08
  -4 -13   1   -0.03    0.08
   4 -13  -1    0.17    0.11
   4 -13   0    0.35    0.13
  -4 -13   0    0.79    0.18
   5   0 -17   -0.01    0.06
   5   0 -16    0.43    0.09
   5   0 -16    0.22    0.10
   5   0 -15    0.03    0.05
  -5   0  15    0.07    0.05
   5   0 -15   -0.03    0.06
   5   0 -14    0.64    0.13
   5   0 -14    0.74    0.12
  -5   0  14    0.68    0.10
   5   0 -13   -0.05    0.06
  -5   0  13   -0.02    0.03
   5   0 -13   -0.01    0.04
  -5   0  12    0.20    0.05
   5   0 -12    0.14    0.07
   5   0 -12    0.18    0.06
  -5   0  11    0.01    0.03
   5   0 -11    0.02    0.04
   5   0 -11   -0.06    0.03
   5   0 -10    2.39    0.17
  -5   0  10    2.59    0.15
  -5   0   9    0.02    0.02
   5   0  -9    0.05    0.04
  -5   0   8   51.24    2.08
   5   0  -8   50.48    2.15
  -5   0   7   -0.01    0.01
   5   0  -7   -0.02    0.03
   5   0  -7    0.00    0.02
   5   0  -6    1.33    0.07
   5   0  -6    1.47    0.11
  -5   0   6    1.23    0.07
   5   0  -5    0.00    0.02
  -5   0   5    0.00    0.01
   5   0  -4   20.09    0.87
   5   0  -3    0.01    0.02
   5   0  -2    0.83    0.04
  -5   0   2    0.79    0.04
   5   0  -2    0.83    0.06
   5   0  -1    0.01    0.01
  -5   0   1    0.01    0.01
   5   0  -1   -0.01    0.01
  -5   0   0    0.88    0.06
   5   0   0    0.76    0.06
   5   0   0    0.78    0.06
   5   0   1    0.00    0.01
   5   0   1    0.01    0.01
   5   0   2   16.69    0.68
   5   0   2   17.74    0.73
   5   0   2   16.64    0.72
  -5   0  -3   -0.01    0.01
   5   0   3    0.00    0.01
   5   0   3    0.00    0.01
  -5   0  -4    5.51    0.25
   5   0   4    5.32    0.27
   5   0   4    5.78    0.28
  -5   0  -5   -0.01    0.02
   5   0   5   -0.01    0.02
   5   0   5   -0.01    0.02
   5   0   6    6.46    0.33
  -5   0  -6    6.91    0.31
   5   0   6    6.61    0.34
  -5   0  -7    0.00    0.03
   5   0   7    0.03    0.03
   5   0   8    0.03    0.03
  -5   0  -8    0.03    0.03
  -5   0  -9   -0.01    0.03
   5   0   9    0.00    0.03
  -5   0 -10    0.04    0.04
   5   0  10    0.08    0.05
   5   0  11   -0.06    0.02
  -5   0 -11   -0.01    0.04
   5   0  12    0.16    0.06
  -5   0 -12    0.15    0.07
  -5   0 -13   -0.01    0.04
   5   0  13    0.02    0.05
  -5   0 -14   -0.01    0.05
   5   0  14   -0.02    0.05
   5   0  15   -0.06    0.04
  -5   0 -15    0.02    0.06
  -5   0 -16    0.18    0.09
   5   0  16    0.20    0.09
   5   0  17   -0.08    0.06
  -5   0 -17    0.01    0.08
   5   1 -17    0.02    0.07
   5  -1 -17   -0.05    0.06
   5  -1 -17   -0.02    0.07
   5   1 -16    0.06    0.07
   5  -1 -16    0.08    0.06
   5  -1 -16    0.10    0.08
   5   1 -15    0.67    0.10
   5   1 -15    0.22    0.10
  -5   1  15    0.53    0.10
   5  -1 -15    0.38    0.12
   5  -1 -15    0.43    0.11
  -5  -1  15    0.65    0.11
  -5   1  14   -0.03    0.04
   5   1 -14   -0.05    0.04
   5   1 -14    0.18    0.08
   5  -1 -14    0.02    0.06
   5  -1 -14   -0.09    0.05
  -5  -1  14    0.03    0.04
  -5   1  13    0.13    0.06
   5   1 -13    0.30    0.09
   5   1 -13    0.14    0.05
  -5  -1  13    0.11    0.05
   5  -1 -13    0.05    0.06
   5  -1 -13    0.10    0.07
  -5   1  12    1.19    0.13
   5   1 -12    1.10    0.16
   5   1 -12    1.22    0.13
   5  -1 -12    1.54    0.17
  -5  -1  12    1.21    0.12
   5   1 -11    0.54    0.11
  -5   1  11    0.56    0.08
   5   1 -11    0.61    0.09
   5  -1 -11    0.43    0.09
  -5  -1  11    0.49    0.07
   5   1 -10    1.37    0.12
  -5   1  10    1.28    0.12
   5   1 -10    1.37    0.16
  -5  -1  10    1.12    0.10
   5  -1 -10    1.19    0.15
   5   1  -9    1.32    0.12
  -5   1   9    1.26    0.11
   5   1  -9    1.12    0.14
   5  -1  -9    1.24    0.14
  -5  -1   9    1.42    0.10
  -5   1   8    0.23    0.05
   5   1  -8    0.35    0.08
   5   1  -8    0.31    0.06
   5  -1  -8    0.30    0.07
  -5  -1   8    0.44    0.05
  -5   1   7    0.02    0.02
   5   1  -7    0.01    0.03
   5   1  -7   -0.01    0.03
   5  -1  -7    0.04    0.04
   5  -1  -7   -0.01    0.02
  -5  -1   7    0.02    0.02
   5   1  -6    8.79    0.37
   5   1  -6    8.63    0.39
   5  -1  -6    8.30    0.37
   5  -1  -6    8.26    0.42
   5  -1  -6    8.74    0.36
  -5  -1   6    8.31    0.36
   5   1  -5    5.53    0.26
   5   1  -5    5.13    0.23
   5  -1  -5    5.05    0.23
   5  -1  -5    5.67    0.28
   5  -1  -5    5.31    0.23
  -5  -1   5    5.21    0.23
   5   1  -4    0.46    0.05
   5   1  -4    0.51    0.04
  -5  -1   4    0.44    0.03
   5  -1  -4    0.56    0.07
   5  -1  -4    0.52    0.04
   5  -1  -4    0.44    0.03
   5   1  -3    0.96    0.07
  -5   1   3    0.89    0.05
  -5  -1   3    1.01    0.06
  -5  -1   3    0.92    0.06
   5  -1  -3    0.99    0.10
   5  -1  -3    1.02    0.05
   5   1  -2    7.92    0.34
  -5   1   2    7.82    0.32
   5  -1  -2    7.25    0.35
  -5  -1   2    7.36    0.32
   5  -1  -2    7.30    0.32
  -5  -1   2    7.35    0.32
  -5   1   1    0.19    0.03
   5   1  -1    0.14    0.03
   5   1  -1    0.17    0.03
   5  -1  -1    0.18    0.03
  -5  -1   1    0.20    0.03
   5  -1  -1    0.17    0.03
   5   1   0    5.28    0.25
   5   1   0    5.27    0.24
   5  -1   0    5.18    0.24
   5  -1   0    5.08    0.24
   5   1   1    0.29    0.05
   5   1   1    0.21    0.04
   5  -1   1    0.24    0.04
   5  -1   1    0.19    0.03
   5   1   2    2.33    0.13
   5   1   2    2.10    0.09
   5   1   2    2.30    0.14
   5  -1   2    2.43    0.13
   5  -1   2    2.35    0.12
   5   1   3    2.34    0.15
   5   1   3    2.04    0.13
  -5   1  -3    2.07    0.12
   5  -1   3    2.34    0.12
  -5  -1  -3    2.17    0.10
   5  -1   3    2.44    0.13
  -5   1  -4    1.85    0.11
   5   1   4    1.38    0.14
   5   1   4    1.60    0.12
  -5  -1  -4    1.68    0.09
   5  -1   4    1.66    0.12
   5  -1   4    1.84    0.11
   5   1   5    5.41    0.27
  -5   1  -5    5.15    0.25
   5   1   5    4.99    0.29
  -5  -1  -5    5.08    0.23
   5  -1   5    4.98    0.26
   5  -1   5    5.12    0.25
  -5   1  -6    6.49    0.30
   5   1   6    6.39    0.32
   5   1   6    5.25    0.33
  -5  -1  -6    6.28    0.28
   5  -1   6    5.87    0.30
   5  -1   6    6.05    0.31
  -5   1  -7    0.44    0.07
   5   1   7    0.52    0.08
   5  -1   7    0.39    0.07
   5  -1   7    0.41    0.06
  -5  -1  -7    0.53    0.07
   5   1   8    0.22    0.06
  -5   1  -8    0.35    0.07
   5  -1   8    0.06    0.04
  -5  -1  -8    0.24    0.05
   5   1   9    0.98    0.12
  -5   1  -9    0.91    0.12
   5  -1   9    0.84    0.12
  -5  -1  -9    0.81    0.10
  -5   1 -10    0.49    0.09
   5   1  10    0.33    0.08
  -5  -1 -10    0.31    0.07
   5  -1  10    0.40    0.09
  -5   1 -11    0.06    0.05
   5   1  11    0.06    0.05
   5  -1  11    0.06    0.05
  -5  -1 -11    0.09    0.05
   5   1  12    0.04    0.05
  -5   1 -12    0.03    0.05
   5  -1  12    0.03    0.05
  -5  -1 -12    0.00    0.05
  -5   1 -13    0.32    0.10
   5   1  13    0.42    0.10
   5  -1  13    0.55    0.12
  -5  -1 -13    0.62    0.11
   5   1  14    0.03    0.06
  -5   1 -14    0.07    0.06
   5  -1  14    0.05    0.06
  -5  -1 -14    0.00    0.06
  -5   1 -15    0.12    0.07
   5   1  15   -0.05    0.05
   5  -1  15    0.01    0.06
  -5  -1 -15   -0.01    0.06
   5   1  16    0.34    0.10
  -5   1 -16    0.20    0.10
   5  -1  16    0.35    0.11
  -5  -1 -16    0.40    0.11
  -5   1 -17    0.11    0.08
   5   1  17    0.02    0.07
   5  -1  17    0.00    0.07
  -5  -1 -17    0.06    0.09
   5   2 -17    0.07    0.08
   5  -2 -17   -0.01    0.06
   5  -2 -17   -0.04    0.08
   5   2 -16   -0.02    0.08
   5  -2 -16    0.05    0.07
   5  -2 -16    0.06    0.07
   5   2 -15    0.16    0.08
   5  -2 -15    0.10    0.07
  -5  -2  15    0.14    0.06
   5  -2 -15    0.10    0.08
  -5   2  14    0.20    0.08
   5   2 -14    0.19    0.06
   5   2 -14    0.19    0.09
  -5  -2  14    0.15    0.06
   5  -2 -14    0.38    0.10
   5   2 -13    0.09    0.04
  -5   2  13    0.02    0.05
   5   2 -13   -0.03    0.05
  -5  -2  13    0.07    0.04
   5  -2 -13   -0.02    0.05
   5   2 -12    0.34    0.10
  -5   2  12    0.30    0.07
   5   2 -12    0.41    0.07
   5  -2 -12    0.32    0.10
  -5  -2  12    0.38    0.06
  -5   2  11    0.10    0.05
   5   2 -11    0.23    0.07
   5   2 -11    0.09    0.04
  -5  -2  11    0.13    0.04
   5  -2 -11    0.02    0.06
  -5   2  10   -0.05    0.02
   5   2 -10    0.05    0.03
   5   2 -10    0.05    0.05
   5  -2 -10   -0.01    0.03
   5  -2 -10    0.01    0.05
  -5  -2  10    0.04    0.03
   5   2  -9    0.01    0.03
   5   2  -9    0.05    0.05
   5  -2  -9    0.02    0.03
  -5  -2   9    0.01    0.02
   5  -2  -9    0.05    0.05
   5   2  -8    1.21    0.10
   5   2  -8    1.39    0.14
  -5  -2   8    1.44    0.09
   5  -2  -8    1.30    0.11
   5  -2  -8    1.22    0.15
   5   2  -7    3.09    0.19
   5   2  -7    3.03    0.17
   5  -2  -7    3.07    0.22
  -5  -2   7    2.98    0.15
   5  -2  -7    2.90    0.17
   5   2  -6    2.24    0.18
   5   2  -6    2.16    0.13
   5  -2  -6    2.09    0.12
   5  -2  -6    1.83    0.18
  -5  -2   6    1.90    0.11
   5   2  -5    2.29    0.13
   5   2  -5    2.26    0.14
   5  -2  -5    2.24    0.17
   5  -2  -5    2.30    0.13
   5  -2  -5    2.04    0.12
  -5  -2   5    2.10    0.12
   5   2  -4    1.06    0.09
   5   2  -4    1.11    0.11
   5   2  -4    1.08    0.09
  -5   2   4    1.00    0.07
   5  -2  -4    1.05    0.12
   5  -2  -4    0.96    0.08
  -5  -2   4    1.01    0.07
   5   2  -3    2.79    0.15
  -5   2   3    2.91    0.15
   5   2  -3    2.87    0.15
   5  -2  -3    2.78    0.15
  -5  -2   3    2.73    0.15
   5  -2  -3    2.83    0.18
   5   2  -2   31.65    1.30
  -5   2   2   32.55    1.35
   5   2  -2   33.30    1.38
  -5  -2   2   32.57    1.35
   5  -2  -2   31.85    1.34
   5  -2  -2   33.20    1.39
   5   2  -1    6.44    0.28
   5   2  -1    6.56    0.31
   5  -2  -1    6.55    0.29
  -5  -2   1    6.35    0.30
   5  -2  -1    6.36    0.31
   5   2   0   14.89    0.64
   5   2   0   14.51    0.59
   5   2   0   14.99    0.67
   5  -2   0   15.20    0.65
   5  -2   0   14.59    0.63
   5   2   1    0.06    0.03
   5   2   1    0.11    0.01
   5   2   1    0.06    0.03
   5  -2   1    0.04    0.02
   5  -2   1    0.11    0.03
   5   2   2    0.04    0.03
   5   2   2    0.11    0.04
   5  -2   2    0.18    0.04
   5  -2   2    0.14    0.03
   5   2   3    0.07    0.04
   5   2   3    0.08    0.04
   5  -2   3    0.15    0.03
   5  -2   3    0.18    0.04
  -5   2  -4    0.23    0.03
  -5   2  -4    0.25    0.05
   5   2   4    0.25    0.06
   5   2   4    0.14    0.05
   5  -2   4    0.27    0.03
   5  -2   4    0.23    0.05
  -5  -2  -4    0.29    0.03
  -5   2  -5    0.17    0.05
   5   2   5    0.17    0.06
  -5   2  -5    0.17    0.03
   5   2   5    0.21    0.05
   5  -2   5    0.22    0.04
  -5  -2  -5    0.24    0.03
   5  -2   5    0.17    0.04
   5   2   6    3.22    0.24
   5   2   6    4.06    0.23
  -5   2  -6    3.38    0.16
  -5   2  -6    3.74    0.20
   5  -2   6    3.56    0.18
  -5  -2  -6    3.43    0.17
  -5   2  -7    5.27    0.28
  -5   2  -7    5.32    0.24
   5   2   7    5.58    0.30
   5  -2   7    5.21    0.29
  -5  -2  -7    5.34    0.25
   5   2   8    2.46    0.18
  -5   2  -8    2.15    0.11
  -5   2  -8    2.19    0.16
   5  -2   8    2.02    0.18
  -5  -2  -8    2.33    0.14
   5   2   9    1.33    0.15
  -5   2  -9    1.38    0.15
  -5   2  -9    1.30    0.07
  -5  -2  -9    1.30    0.12
   5  -2   9    1.16    0.14
   5   2  10    0.83    0.13
  -5   2 -10    0.91    0.05
  -5   2 -10    0.94    0.13
   5  -2  10    0.64    0.10
  -5  -2 -10    0.98    0.11
   5   2  11    1.74    0.19
  -5   2 -11    2.20    0.21
  -5   2 -11    1.86    0.10
  -5  -2 -11    2.02    0.18
   5  -2  11    1.94    0.19
  -5   2 -12    0.42    0.10
   5   2  12    0.16    0.07
   5  -2  12    0.13    0.06
  -5  -2 -12    0.25    0.07
  -5   2 -13    0.12    0.07
   5   2  13    0.10    0.07
   5  -2  13    0.10    0.07
  -5  -2 -13    0.18    0.08
  -5   2 -14    0.05    0.07
   5   2  14    0.16    0.08
  -5  -2 -14    0.10    0.07
   5  -2  14    0.04    0.06
   5   2  15    0.14    0.09
  -5   2 -15    0.06    0.07
  -5  -2 -15    0.15    0.08
   5  -2  15   -0.02    0.06
   5   2  16    0.59    0.14
  -5   2 -16    0.64    0.14
   5  -2  16    0.73    0.15
  -5  -2 -16    0.62    0.13
  -5   2 -17    0.07    0.08
  -5  -2 -17    0.14    0.10
   5   3 -17    0.11    0.10
   5  -3 -17    0.09    0.07
   5  -3 -17    0.17    0.10
   5   3 -16    0.06    0.07
   5  -3 -16    0.05    0.06
   5   3 -15    0.13    0.08
   5  -3 -15    0.28    0.08
   5  -3 -15    0.12    0.09
   5   3 -14    0.13    0.05
   5   3 -14    0.13    0.08
  -5  -3  14    0.05    0.05
   5  -3 -14    0.05    0.07
   5  -3 -14    0.16    0.09
   5   3 -13   -0.01    0.03
   5   3 -13   -0.02    0.06
   5  -3 -13   -0.08    0.05
  -5  -3  13    0.03    0.04
   5  -3 -13    0.00    0.05
   5   3 -12    0.00    0.06
   5   3 -12    0.03    0.03
   5  -3 -12   -0.02    0.06
  -5  -3  12   -0.02    0.03
   5  -3 -12   -0.01    0.05
   5   3 -11    0.17    0.05
   5   3 -11    0.28    0.08
   5  -3 -11    0.17    0.06
  -5  -3  11    0.15    0.05
   5  -3 -11    0.07    0.06
   5   3 -10    0.04    0.03
   5   3 -10    0.05    0.05
   5  -3 -10    0.02    0.04
  -5  -3  10    0.02    0.03
   5  -3 -10   -0.02    0.05
   5   3  -9    0.77    0.12
   5   3  -9    0.74    0.09
  -5  -3   9    1.02    0.10
   5  -3  -9    1.03    0.15
   5  -3  -9    0.79    0.10
   5   3  -8    0.13    0.04
   5   3  -8    0.12    0.05
  -5  -3   8    0.12    0.04
   5  -3  -8    0.17    0.05
   5  -3  -8    0.05    0.05
   5   3  -7    1.21    0.13
   5   3  -7    1.16    0.11
   5  -3  -7    1.10    0.15
  -5  -3   7    1.19    0.10
   5  -3  -7    0.96    0.10
   5   3  -6    0.04    0.03
   5   3  -6    0.00    0.03
  -5  -3   6    0.06    0.03
   5  -3  -6    0.13    0.04
   5  -3  -6    0.03    0.04
   5   3  -5    0.05    0.03
   5   3  -5    0.09    0.04
   5  -3  -5    0.03    0.04
   5  -3  -5    0.11    0.04
  -5  -3   5    0.07    0.03
   5   3  -4    2.03    0.14
   5   3  -4    2.50    0.14
   5  -3  -4    1.76    0.13
  -5  -3   4    1.74    0.13
   5  -3  -4    2.17    0.16
   5   3  -3    2.47    0.15
   5   3  -3    2.49    0.15
  -5  -3   3    2.67    0.16
   5  -3  -3    2.45    0.15
   5  -3  -3    2.30    0.17
   5   3  -2   19.10    0.85
   5   3  -2   19.03    0.79
  -5  -3   2   19.46    0.84
   5  -3  -2   19.39    0.83
   5  -3  -2   19.74    0.87
   5   3  -1   14.15    0.65
   5   3  -1   14.13    0.58
   5  -3  -1   14.11    0.62
   5  -3  -1   14.05    0.64
  -5  -3   1   13.82    0.62
   5   3   0   32.19    1.30
   5   3   0   31.41    1.42
  -5  -3   0   32.27    1.38
   5  -3   0   33.85    1.38
   5  -3   0   32.73    1.40
  -5  -3   0   34.87    1.31
   5   3   1    0.04    0.03
   5  -3   1    0.03    0.02
   5  -3   1    0.02    0.02
  -5  -3  -1    0.02    0.02
  -5  -3  -1    0.04    0.03
   5   3   2    0.53    0.09
   5   3   2    0.51    0.08
  -5  -3  -2    0.54    0.04
   5  -3   2    0.44    0.05
   5  -3   2    0.36    0.06
   5   3   3    3.81    0.24
   5   3   3    3.67    0.22
   5  -3   3    3.56    0.20
   5  -3   3    3.78    0.18
  -5  -3  -3    3.48    0.15
   5   3   4   47.37    2.08
  -5   3  -4   42.46    2.00
   5   3   4   49.12    2.02
  -5   3  -4   50.33    1.93
   5  -3   4   48.87    2.00
   5  -3   4   50.25    1.99
   5   3   5    2.19    0.22
   5   3   5    1.83    0.17
  -5   3  -5    1.95    0.14
   5  -3   5    2.09    0.10
   5  -3   5    1.86    0.14
  -5   3  -6    7.87    0.38
   5   3   6    7.05    0.44
   5   3   6    7.83    0.41
   5  -3   6    8.15    0.35
   5  -3   6    8.34    0.40
   5   3   7    0.75    0.11
  -5   3  -7    0.80    0.11
   5  -3   7    0.94    0.11
  -5   3  -8    0.23    0.07
   5   3   8    0.12    0.06
  -5  -3  -8    0.22    0.05
   5  -3   8    0.27    0.07
   5   3   9    2.66    0.24
  -5   3  -9    2.01    0.19
  -5  -3  -9    2.27    0.15
   5  -3   9    2.08    0.19
   5   3  10    0.77    0.13
  -5   3 -10    0.74    0.12
   5  -3  10    1.04    0.14
  -5  -3 -10    1.12    0.12
   5   3  11    0.10    0.07
  -5   3 -11    0.09    0.05
   5  -3  11    0.00    0.04
  -5  -3 -11    0.07    0.05
   5   3  12    0.20    0.08
  -5   3 -12    0.21    0.08
   5  -3  12    0.24    0.08
  -5   3 -13    0.30    0.09
   5   3  13    0.56    0.13
  -5  -3 -13    0.80    0.12
   5  -3  13    0.47    0.10
   5   3  14    0.21    0.09
  -5   3 -14    0.20    0.08
   5  -3  14    0.07    0.06
  -5  -3 -14    0.03    0.06
  -5   3 -15   -0.06    0.06
   5   3  15    0.05    0.07
   5  -3  15    0.04    0.05
  -5  -3 -15    0.09    0.07
  -5   3 -16    0.08    0.07
   5   3  16    0.00    0.07
   5  -3  16   -0.02    0.05
  -5  -3 -16    0.15    0.08
   5   4 -17    0.04    0.08
   5  -4 -17    0.16    0.10
   5   4 -16    0.05    0.08
   5  -4 -16    0.09    0.09
   5   4 -15    0.01    0.06
   5  -4 -15    0.01    0.07
  -5  -4  15   -0.01    0.05
   5  -4 -15    0.01    0.07
   5   4 -14    0.26    0.10
   5  -4 -14    0.05    0.08
  -5  -4  14    0.13    0.06
   5  -4 -14    0.24    0.09
   5   4 -13   -0.03    0.05
   5   4 -13    0.02    0.04
   5  -4 -13    0.04    0.06
  -5  -4  13    0.01    0.04
   5  -4 -13    0.06    0.08
   5   4 -12    0.16    0.08
   5   4 -12    0.21    0.06
   5  -4 -12    0.11    0.07
  -5  -4  12    0.21    0.06
   5  -4 -12    0.26    0.10
   5   4 -11   -0.02    0.05
   5   4 -11    0.05    0.04
   5  -4 -11    0.04    0.06
   5  -4 -11    0.04    0.05
  -5  -4  11    0.01    0.03
   5   4 -10   -0.07    0.03
   5   4 -10    0.09    0.04
   5  -4 -10    0.16    0.08
  -5  -4  10    0.08    0.04
   5  -4 -10    0.08    0.05
   5   4  -9    0.39    0.09
   5   4  -9    0.31    0.06
   5  -4  -9    0.31    0.10
   5  -4  -9    0.36    0.08
  -5  -4   9    0.36    0.07
   5   4  -8    0.61    0.10
   5   4  -8    0.57    0.08
   5  -4  -8    0.68    0.13
   5  -4  -8    0.63    0.10
  -5  -4   8    0.78    0.09
   5   4  -7    0.05    0.04
   5   4  -7    0.01    0.04
   5  -4  -7    0.00    0.03
  -5  -4   7    0.05    0.03
   5  -4  -7    0.02    0.05
   5   4  -6    2.63    0.17
   5   4  -6    2.80    0.19
  -5  -4   6    2.99    0.18
   5  -4  -6    2.82    0.26
   5  -4  -6    2.93    0.19
   5   4  -5    1.47    0.13
   5   4  -5    1.67    0.15
   5  -4  -5    1.17    0.16
  -5  -4   5    1.34    0.13
   5  -4  -5    1.35    0.13
   5   4  -4    1.01    0.11
   5   4  -4    0.91    0.11
  -5  -4   4    1.04    0.11
   5  -4  -4    1.08    0.11
   5  -4  -4    0.89    0.13
   5   4  -3    0.14    0.05
   5   4  -3    0.23    0.05
   5  -4  -3    0.19    0.06
   5  -4  -3    0.09    0.04
  -5  -4   3    0.19    0.05
   5   4  -2    0.66    0.10
   5   4  -2    0.75    0.08
   5  -4  -2    0.78    0.09
  -5  -4   2    0.82    0.10
   5  -4  -2    0.74    0.10
   5   4  -1    2.88    0.15
   5   4  -1    2.82    0.20
   5  -4  -1    2.87    0.18
   5  -4  -1    3.00    0.19
  -5  -4   1    2.67    0.18
   5   4   0    2.93    0.15
   5   4   0    3.31    0.22
   5  -4   0    2.89    0.19
   5  -4   0    2.83    0.18
  -5  -4   0    3.32    0.20
   5   4   1    0.04    0.04
   5  -4   1    0.08    0.03
  -5  -4  -1    0.05    0.04
   5  -4   1    0.11    0.04
   5   4   2   30.57    1.38
   5  -4   2   31.09    1.32
   5  -4   2   30.53    1.31
  -5  -4  -2   31.24    1.32
   5   4   3    0.30    0.08
   5   4   3    0.18    0.06
  -5  -4  -3    0.38    0.04
   5  -4   3    0.29    0.05
  -5  -4  -3    0.25    0.06
   5  -4   3    0.32    0.06
   5   4   4    2.25    0.20
  -5   4  -4    2.06    0.15
   5   4   4    2.07    0.23
   5  -4   4    2.34    0.12
   5  -4   4    2.11    0.15
  -5   4  -5    0.29    0.07
   5   4   5    0.26    0.08
   5   4   5    0.37    0.08
   5  -4   5    0.33    0.04
   5  -4   5    0.37    0.07
  -5   4  -6    1.57    0.16
   5   4   6    1.42    0.16
   5  -4   6    1.68    0.16
   5  -4   6    1.77    0.09
  -5   4  -7    0.17    0.06
   5   4   7    0.31    0.08
   5  -4   7    0.10    0.05
   5   4   8    0.15    0.07
  -5   4  -8    0.01    0.04
   5  -4   8    0.04    0.04
  -5   4  -9    0.07    0.06
   5   4   9    0.01    0.04
   5  -4   9    0.14    0.06
  -5   4 -10   -0.06    0.03
   5   4  10    0.01    0.05
   5  -4  10    0.11    0.06
  -5  -4 -10    0.04    0.04
   5   4  11    0.06    0.07
  -5   4 -11    0.03    0.06
  -5  -4 -11    0.30    0.08
   5  -4  11    0.20    0.07
   5   4  12    0.09    0.08
  -5   4 -12    0.14    0.07
   5  -4  12    0.09    0.06
  -5  -4 -12    0.06    0.05
  -5   4 -13    0.00    0.06
   5   4  13    0.16    0.08
  -5  -4 -13    0.14    0.06
   5  -4  13    0.10    0.07
   5   4  14    0.16    0.08
  -5   4 -14    0.02    0.05
   5  -4  14   -0.02    0.05
  -5  -4 -14    0.12    0.07
   5   4  15    0.55    0.15
  -5   4 -15    0.65    0.14
   5  -4  15    0.59    0.14
  -5  -4 -15    0.61    0.12
  -5   4 -16    0.07    0.08
   5   4  16    0.42    0.14
   5  -4  16    0.09    0.08
   5   5 -16    0.04    0.09
   5  -5 -16   -0.01    0.06
   5   5 -15   -0.05    0.06
   5  -5 -15   -0.02    0.07
   5  -5 -15    0.01    0.07
  -5  -5  15   -0.03    0.04
   5   5 -14   -0.03    0.06
   5  -5 -14    0.01    0.06
  -5  -5  14    0.03    0.05
   5  -5 -14    0.04    0.07
   5   5 -13    0.02    0.06
   5  -5 -13    0.12    0.08
  -5  -5  13    0.08    0.05
   5  -5 -13    0.24    0.09
   5   5 -12    0.12    0.08
   5   5 -12    0.20    0.06
   5  -5 -12    0.12    0.08
  -5  -5  12    0.23    0.07
   5  -5 -12    0.08    0.09
   5   5 -11    0.13    0.06
   5   5 -11    0.19    0.08
   5  -5 -11    0.03    0.07
  -5  -5  11    0.12    0.05
   5  -5 -11    0.12    0.07
   5   5 -10    0.37    0.09
   5   5 -10    0.39    0.08
  -5  -5  10    0.26    0.06
   5  -5 -10    0.41    0.09
   5  -5 -10    0.50    0.13
   5   5  -9    0.03    0.05
   5   5  -9    0.04    0.04
   5  -5  -9    0.00    0.05
   5  -5  -9    0.03    0.07
  -5  -5   9    0.01    0.03
   5   5  -8    0.11    0.06
   5   5  -8    0.33    0.07
   5  -5  -8    0.11    0.07
  -5  -5   8    0.33    0.07
   5  -5  -8    0.29    0.08
   5   5  -7    0.16    0.06
   5   5  -7    0.17    0.06
   5  -5  -7    0.29    0.09
   5  -5  -7    0.31    0.08
  -5  -5   7    0.16    0.05
   5   5  -6    1.37    0.14
   5   5  -6    1.28    0.15
   5  -5  -6    1.41    0.15
   5  -5  -6    1.19    0.17
  -5  -5   6    1.33    0.14
   5   5  -5    0.12    0.05
   5   5  -5    0.25    0.07
   5  -5  -5    0.22    0.08
  -5  -5   5    0.21    0.06
   5  -5  -5    0.13    0.06
   5   5  -4    3.15    0.21
   5   5  -4    2.67    0.18
   5  -5  -4    2.97    0.20
  -5  -5   4    3.00    0.20
   5  -5  -4    2.91    0.23
   5   5  -3    0.05    0.03
   5   5  -3    0.24    0.07
   5  -5  -3    0.18    0.06
   5  -5  -3    0.09    0.06
  -5  -5   3    0.12    0.06
   5   5  -2    0.66    0.11
   5   5  -2    0.59    0.08
   5  -5  -2    0.56    0.10
  -5  -5   2    0.77    0.11
   5  -5  -2    0.65    0.10
   5   5  -1    0.62    0.07
   5   5  -1    0.59    0.11
   5  -5  -1    0.50    0.09
   5  -5  -1    0.57    0.09
  -5  -5   1    0.56    0.10
   5   5   0    0.26    0.08
   5   5   0    0.32    0.05
  -5  -5   0    0.38    0.08
   5  -5   0    0.27    0.06
   5  -5   0    0.43    0.08
   5   5   1    0.44    0.10
  -5  -5  -1    0.71    0.11
   5  -5   1    0.66    0.09
   5  -5   1    0.78    0.10
   5   5   2    5.01    0.34
   5  -5   2    5.35    0.29
   5  -5   2    5.15    0.28
  -5  -5  -2    5.30    0.30
   5   5   3    3.96    0.29
  -5  -5  -3    4.71    0.27
   5  -5   3    3.87    0.22
   5  -5   3    4.18    0.25
   5   5   4    3.72    0.29
   5  -5   4    4.17    0.24
  -5  -5  -4    4.05    0.25
   5  -5   4    3.55    0.20
  -5   5  -5    2.19    0.19
   5  -5   5    1.76    0.11
  -5  -5  -5    1.66    0.18
   5  -5   5    1.88    0.17
   5   5   6    0.48    0.10
  -5   5  -6    0.28    0.07
  -5  -5  -6    0.58    0.11
   5  -5   6    0.52    0.04
   5  -5   6    0.35    0.08
   5   5   7    0.94    0.15
  -5   5  -7    1.22    0.14
   5  -5   7    0.99    0.13
  -5   5  -8    0.42    0.09
   5   5   8    0.33    0.10
   5  -5   8    0.55    0.10
  -5   5  -9    1.29    0.16
   5   5   9    1.49    0.20
   5  -5   9    1.59    0.17
  -5   5 -10    2.03    0.21
   5   5  10    1.82    0.22
   5  -5  10    1.74    0.19
   5   5  11    0.02    0.06
  -5   5 -11    0.17    0.08
   5  -5  11    0.03    0.05
  -5   5 -12    0.06    0.07
   5   5  12    0.09    0.08
   5  -5  12    0.06    0.06
  -5  -5 -12    0.00    0.05
   5   5  13    0.67    0.16
  -5   5 -13    0.40    0.12
   5  -5  13    0.35    0.10
  -5  -5 -13    0.51    0.10
   5   5  14    0.00    0.07
  -5   5 -14    0.08    0.08
   5  -5  14   -0.06    0.04
  -5  -5 -14    0.04    0.06
  -5   5 -15    0.18    0.09
   5   5  15    0.28    0.12
   5  -5  15    0.29    0.11
   5  -6 -16   -0.01    0.08
   5   6 -15    0.01    0.08
  -5  -6  15    0.01    0.05
   5  -6 -15    0.01    0.08
   5  -6 -15   -0.03    0.07
   5   6 -14    0.05    0.07
   5  -6 -14   -0.05    0.06
  -5  -6  14    0.00    0.04
   5  -6 -14    0.06    0.08
   5   6 -13    0.03    0.07
  -5  -6  13    0.01    0.05
   5  -6 -13   -0.04    0.06
   5  -6 -13   -0.04    0.06
   5   6 -12    0.18    0.08
   5  -6 -12    0.15    0.09
   5  -6 -12    0.11    0.08
  -5  -6  12    0.11    0.06
   5   6 -11    0.07    0.07
   5   6 -11    0.00    0.05
   5  -6 -11   -0.02    0.06
  -5  -6  11    0.04    0.05
   5  -6 -11    0.00    0.07
   5   6 -10    0.47    0.09
   5   6 -10    0.34    0.10
   5  -6 -10    0.39    0.13
  -5  -6  10    0.42    0.09
   5   6  -9    0.03    0.05
   5   6  -9    0.00    0.04
   5  -6  -9   -0.05    0.05
  -5  -6   9   -0.01    0.04
   5  -6  -9    0.06    0.07
   5   6  -8    1.00    0.13
   5   6  -8    0.97    0.15
   5  -6  -8    0.82    0.16
  -5  -6   8    0.98    0.12
   5  -6  -8    0.87    0.14
   5   6  -7    0.00    0.04
   5   6  -7    0.01    0.04
   5  -6  -7   -0.03    0.05
   5  -6  -7   -0.04    0.05
  -5  -6   7    0.07    0.04
   5   6  -6    0.10    0.05
   5   6  -6    0.07    0.04
   5  -6  -6    0.03    0.05
  -5  -6   6    0.08    0.05
   5   6  -5    1.20    0.14
   5   6  -5    0.97    0.14
  -5  -6   5    1.18    0.14
   5  -6  -5    1.14    0.14
   5   6  -4   -0.03    0.04
   5   6  -4    0.08    0.04
   5  -6  -4    0.14    0.06
  -5  -6   4    0.04    0.05
   5   6  -3    1.98    0.14
   5   6  -3    1.99    0.20
   5  -6  -3    2.31    0.21
  -5  -6   3    1.62    0.18
   5   6  -2    0.44    0.10
   5   6  -2    0.64    0.09
   5  -6  -2    0.58    0.10
  -5  -6   2    0.61    0.11
   5   6  -1    0.66    0.12
   5   6  -1    0.54    0.08
   5  -6  -1    0.51    0.09
  -5  -6   1    0.71    0.12
   5   6   0    0.16    0.07
   5  -6   0    0.06    0.04
   5  -6   0    0.05    0.04
  -5  -6   0    0.11    0.06
   5   6   1    0.03    0.05
   5  -6   1    0.07    0.04
   5  -6   1    0.15    0.05
  -5  -6  -1    0.13    0.05
   5   6   2    0.16    0.08
   5  -6   2    0.21    0.06
   5  -6   2    0.22    0.07
  -5  -6  -2    0.17    0.06
   5   6   3    0.08    0.06
   5  -6   3    0.10    0.05
  -5  -6  -3    0.12    0.06
   5  -6   3    0.06    0.03
   5  -6   4    0.40    0.06
   5  -6   4    0.37    0.08
  -5  -6  -4    0.28    0.08
  -5  -6  -5    2.26    0.23
   5  -6   5    2.43    0.15
   5  -6   5    2.96    0.20
  -5   6  -6    0.34    0.08
   5  -6   6    0.65    0.06
  -5  -6  -6    0.87    0.14
   5  -6   6    0.56    0.10
  -5   6  -7    0.31    0.08
   5  -6   7    0.39    0.03
  -5  -6  -7    0.29    0.09
   5  -6   7    0.25    0.07
  -5   6  -8    0.83    0.13
  -5  -6  -8    0.46    0.11
   5  -6   8    0.46    0.10
  -5   6  -9    1.18    0.16
  -5  -6  -9    1.33    0.19
   5  -6   9    1.07    0.15
   5   6  10   -0.01    0.06
  -5   6 -10   -0.01    0.05
   5  -6  10   -0.04    0.04
  -5  -6 -10    0.10    0.07
  -5   6 -11    0.04    0.06
   5   6  11    0.08    0.08
   5  -6  11   -0.10    0.05
  -5  -6 -11    0.02    0.08
   5   6  12    1.30    0.22
  -5   6 -12    1.11    0.17
   5  -6  12    1.52    0.19
  -5   6 -13    0.25    0.10
   5   6  13    0.06    0.09
  -5  -6 -13    0.19    0.08
   5  -6  13    0.14    0.08
  -5   6 -14   -0.05    0.07
   5   6  14   -0.14    0.07
   5  -6  14    0.03    0.06
  -5   6 -15    0.57    0.14
   5   6  15    0.75    0.18
   5  -6  15    0.36    0.12
   5   7 -15    0.02    0.08
   5  -7 -15    0.12    0.10
   5   7 -14   -0.02    0.06
  -5  -7  14    0.02    0.05
   5  -7 -14   -0.03    0.07
   5  -7 -14    0.00    0.08
   5   7 -13    0.04    0.07
   5  -7 -13    0.18    0.11
   5  -7 -13    0.05    0.08
  -5  -7  13    0.06    0.06
   5   7 -12    0.03    0.06
   5  -7 -12    0.00    0.06
   5  -7 -12    0.07    0.09
  -5  -7  12    0.10    0.06
   5   7 -11    0.06    0.07
  -5  -7  11   -0.01    0.04
   5  -7 -11   -0.06    0.07
   5  -7 -11   -0.04    0.07
   5   7 -10    0.23    0.09
   5   7 -10    0.04    0.06
   5  -7 -10   -0.01    0.06
  -5  -7  10    0.05    0.05
   5  -7 -10    0.16    0.09
   5   7  -9   -0.03    0.05
   5   7  -9   -0.06    0.04
  -5  -7   9    0.01    0.05
   5  -7  -9   -0.04    0.05
   5  -7  -9   -0.06    0.06
   5   7  -8    0.15    0.07
   5   7  -8    0.16    0.07
  -5  -7   8    0.12    0.06
   5  -7  -8    0.26    0.09
   5   7  -7   -0.01    0.04
   5   7  -7    0.02    0.05
  -5  -7   7    0.02    0.04
   5  -7  -7   -0.04    0.05
   5   7  -6    0.54    0.11
   5   7  -6    0.47    0.09
   5  -7  -6    0.48    0.11
  -5  -7   6    0.42    0.10
   5   7  -5    0.07    0.05
   5   7  -5    0.19    0.08
   5  -7  -5    0.19    0.08
  -5  -7   5    0.07    0.06
   5   7  -4    0.58    0.12
   5   7  -4    0.64    0.10
  -5  -7   4    0.86    0.14
   5  -7  -4    0.67    0.12
   5   7  -3   -0.01    0.02
   5   7  -3    0.00    0.05
   5  -7  -3   -0.02    0.05
  -5  -7   3    0.00    0.05
   5   7  -2    0.55    0.09
   5   7  -2    0.65    0.13
   5  -7  -2    0.52    0.10
  -5  -7   2    0.64    0.13
   5   7  -1    2.03    0.24
   5  -7  -1    1.96    0.20
  -5  -7   1    2.93    0.26
   5   7   0    0.51    0.13
  -5  -7   0    0.46    0.10
   5  -7   0    0.43    0.09
   5   7   1    0.12    0.07
  -5  -7  -1    0.00    0.04
   5  -7   1    0.05    0.05
   5  -7   1    0.10    0.05
  -5  -7  -2    0.83    0.14
   5  -7   2    0.76    0.12
   5  -7   2    0.55    0.10
   5  -7   3    0.10    0.05
  -5  -7  -3    0.09    0.07
   5  -7   3    0.18    0.05
  -5  -7  -4    0.92    0.14
   5  -7   4    1.04    0.14
   5  -7   4    0.98    0.11
  -5  -7  -5    0.06    0.06
   5  -7   5    0.11    0.06
   5  -7   5    0.11    0.04
   5  -7   6    0.55    0.11
  -5  -7  -6    0.48    0.12
   5  -7   6    0.79    0.08
  -5   7  -7    0.00    0.05
  -5  -7  -7    0.14    0.08
   5  -7   7    0.05    0.05
   5  -7   7    0.10    0.03
  -5   7  -8    0.86    0.14
   5  -7   8    0.84    0.14
  -5  -7  -8    0.83    0.16
  -5   7  -9    0.36    0.10
   5  -7   9    0.24    0.08
  -5  -7  -9    0.30    0.11
  -5   7 -10    2.96    0.28
  -5  -7 -10    3.17    0.32
   5  -7  10    3.22    0.29
  -5   7 -11    3.04    0.30
   5  -7  11    3.66    0.32
  -5  -7 -11    3.91    0.37
  -5   7 -12    1.71    0.22
   5  -7  12    2.27    0.25
  -5  -7 -12    1.68    0.25
  -5   7 -13    0.21    0.10
   5  -7  13    0.24    0.10
  -5  -7 -13    0.26    0.12
  -5   7 -14   -0.05    0.07
  -5  -7 -14   -0.05    0.08
   5  -7  14    0.04    0.07
   5   8 -14    0.06    0.09
   5  -8 -14    0.19    0.11
   5  -8 -14    0.06    0.10
   5   8 -13    0.49    0.14
  -5  -8  13    0.39    0.10
   5  -8 -13    0.30    0.14
   5  -8 -13    0.39    0.13
   5   8 -12    0.45    0.13
   5  -8 -12    0.48    0.13
   5  -8 -12    0.34    0.14
  -5  -8  12    0.48    0.11
   5   8 -11    0.19    0.09
  -5  -8  11    0.03    0.06
   5  -8 -11    0.10    0.09
   5  -8 -11    0.12    0.09
   5   8 -10    0.40    0.11
  -5  -8  10    0.34    0.10
   5  -8 -10    0.25    0.10
   5  -8 -10    0.19    0.12
   5   8  -9    0.02    0.07
   5   8  -9    0.09    0.06
   5  -8  -9    0.04    0.07
  -5  -8   9    0.02    0.05
   5  -8  -9   -0.07    0.05
   5   8  -8    0.00    0.04
   5   8  -8    0.03    0.06
  -5  -8   8   -0.02    0.04
   5  -8  -8   -0.03    0.06
   5   8  -7   -0.03    0.04
   5   8  -7    0.13    0.08
  -5  -8   7    0.07    0.05
   5  -8  -7    0.00    0.07
   5   8  -6    0.32    0.10
   5   8  -6    0.20    0.07
   5  -8  -6    0.22    0.09
  -5  -8   6    0.12    0.07
   5   8  -5    1.26    0.19
   5   8  -5    1.29    0.15
   5  -8  -5    1.03    0.16
  -5  -8   5    1.16    0.17
   5   8  -4    1.33    0.19
   5   8  -4    1.21    0.14
  -5  -8   4    1.45    0.19
   5  -8  -4    1.04    0.16
   5   8  -3    0.02    0.06
   5   8  -3    0.05    0.04
  -5  -8   3    0.02    0.05
   5  -8  -3    0.06    0.07
   5   8  -2    2.64    0.29
   5  -8  -2    2.85    0.27
  -5  -8   2    2.99    0.29
   5   8  -1    3.56    0.35
   5  -8  -1    3.82    0.28
  -5  -8   1    4.03    0.35
   5  -8   0   19.30    0.88
  -5  -8   0   17.04    0.88
  -5  -8  -1    0.86    0.15
   5  -8   1    0.71    0.13
  -5  -8  -2    0.68    0.14
   5  -8   2    0.66    0.12
   5  -8   2    0.64    0.11
   5  -8   3    0.29    0.08
  -5  -8  -3    0.53    0.12
   5  -8   3    0.29    0.09
   5  -8   4    1.13    0.13
  -5  -8  -4    1.12    0.17
   5  -8   4    0.95    0.15
  -5  -8  -5    1.56    0.20
   5  -8   5    1.33    0.13
   5  -8   5    0.97    0.15
  -5  -8  -6    0.52    0.13
   5  -8   6    0.49    0.08
   5  -8   6    0.43    0.10
  -5  -8  -7    0.39    0.12
   5  -8   7    0.42    0.10
  -5   8  -8    2.49    0.25
  -5  -8  -8    2.39    0.28
   5  -8   8    2.95    0.27
  -5   8  -9    0.47    0.11
  -5  -8  -9    0.49    0.15
   5  -8   9    0.83    0.14
  -5   8 -10    0.29    0.10
  -5  -8 -10    0.24    0.12
   5  -8  10    0.23    0.09
  -5   8 -11    0.00    0.06
  -5  -8 -11    0.09    0.10
   5  -8  11    0.00    0.06
  -5   8 -12   -0.04    0.06
  -5  -8 -12   -0.01    0.07
   5  -8  12    0.01    0.07
  -5   8 -13    0.00    0.08
   5  -8  13    0.24    0.10
  -5  -8 -13    0.24    0.14
   5  -9 -13    0.02    0.11
   5   9 -12    0.01    0.08
   5  -9 -12    0.38    0.15
   5  -9 -12   -0.02    0.09
  -5  -9  12    0.03    0.06
   5   9 -11    0.08    0.07
   5  -9 -11    0.09    0.09
  -5  -9  11    0.02    0.05
   5  -9 -11    0.10    0.10
   5   9 -10    0.50    0.13
   5  -9 -10    0.37    0.13
   5  -9 -10    0.47    0.15
  -5  -9  10    0.54    0.12
   5   9  -9    0.21    0.08
  -5  -9   9    0.25    0.09
   5  -9  -9    0.19    0.10
   5   9  -8    0.56    0.12
   5   9  -8    0.57    0.13
   5  -9  -8    0.39    0.12
  -5  -9   8    0.28    0.09
   5   9  -7    0.24    0.08
   5   9  -7    0.00    0.08
   5  -9  -7    0.23    0.10
  -5  -9   7   -0.02    0.06
   5   9  -6    0.38    0.12
   5   9  -6    0.58    0.12
  -5  -9   6    0.48    0.12
   5  -9  -6    0.40    0.11
   5   9  -5    0.59    0.11
   5   9  -5    0.83    0.16
   5  -9  -5    0.53    0.13
  -5  -9   5    0.81    0.15
   5   9  -4    8.59    0.45
  -5  -9   4    8.54    0.51
   5  -9  -4    9.06    0.51
  -5  -9   3    3.25    0.31
   5  -9  -3    2.69    0.28
   5  -9  -2    5.54    0.36
  -5  -9   2    5.36    0.37
   5  -9  -1    0.68    0.15
  -5  -9   1    0.69    0.15
   5  -9   0    5.42    0.36
  -5  -9   0    5.21    0.38
  -5  -9  -1    3.34    0.33
   5  -9   1    3.50    0.31
  -5  -9  -2    1.16    0.18
   5  -9   2    1.06    0.16
  -5  -9  -3    0.51    0.13
   5  -9   3    0.92    0.15
   5  -9   3    0.80    0.13
  -5  -9  -4    2.98    0.30
   5  -9   4    2.55    0.20
   5  -9   4    2.78    0.27
   5  -9   5   -0.01    0.04
  -5  -9  -5    0.06    0.08
   5  -9   5   -0.01    0.06
  -5  -9  -6    0.67    0.15
   5  -9   6    0.49    0.12
  -5  -9  -7    0.97    0.19
   5  -9   7    1.21    0.18
  -5  -9  -8    0.18    0.10
   5  -9   8    0.19    0.09
   5  -9   9    0.03    0.06
  -5  -9  -9    0.10    0.09
  -5   9 -10    0.45    0.12
   5  -9  10    0.51    0.12
  -5  -9 -10    0.39    0.13
  -5   9 -11   -0.07    0.06
  -5  -9 -11    0.00    0.08
   5  -9  11    0.01    0.05
  -5   9 -12    0.21    0.11
  -5  -9 -12   -0.04    0.09
   5  -9  12    0.18    0.10
   5  10 -11    0.06    0.07
   5 -10 -11    0.12    0.10
   5 -10 -11   -0.01    0.09
  -5 -10  11    0.07    0.08
   5  10 -10   -0.02    0.07
   5 -10 -10    0.03    0.09
  -5 -10  10    0.00    0.06
   5 -10 -10    0.14    0.12
   5  10  -9    0.10    0.08
   5 -10  -9    0.01    0.07
  -5 -10   9    0.08    0.07
   5  10  -8    0.70    0.14
  -5 -10   8    0.81    0.15
   5 -10  -8    0.92    0.18
   5  10  -7   -0.04    0.04
  -5 -10   7    0.03    0.07
   5 -10  -7    0.04    0.08
   5  10  -6    0.74    0.14
   5 -10  -6    0.82    0.17
  -5 -10   6    1.13    0.18
   5  10  -5    0.18    0.07
  -5 -10   5    0.04    0.08
   5 -10  -5    0.00    0.07
  -5 -10   4    1.25    0.20
   5 -10  -4    1.27    0.20
   5 -10  -3    3.44    0.34
  -5 -10   3    4.18    0.38
  -5 -10   2    3.36    0.34
   5 -10  -2    3.75    0.35
   5 -10  -1    0.40    0.12
  -5 -10   1    0.32    0.12
   5 -10   0    1.78    0.23
  -5 -10   0    1.86    0.25
  -5 -10  -1    0.66    0.16
   5 -10   1    0.68    0.14
  -5 -10  -2    1.43    0.22
   5 -10   2    0.96    0.17
   5 -10   3    0.45    0.11
  -5 -10  -3    0.65    0.15
   5 -10   3    0.51    0.13
   5 -10   4    0.08    0.07
  -5 -10  -4    0.08    0.08
   5 -10   4    0.05    0.07
  -5 -10  -5    0.17    0.11
   5 -10   5    0.17    0.08
   5 -10   5    0.05    0.05
   5 -10   6    0.08    0.08
  -5 -10  -6    0.08    0.09
   5 -10   7    0.77    0.15
  -5 -10  -7    0.20    0.11
  -5 -10  -8    0.04    0.09
   5 -10   8    0.17    0.09
   5 -10   9    0.07    0.07
  -5 -10  -9   -0.04    0.07
   5 -10  10   -0.14    0.04
  -5 -10 -10    0.05    0.09
   5 -11 -10    0.05    0.10
   5  11  -9    0.18    0.09
   5 -11  -9    0.06    0.10
  -5 -11   9    0.29    0.10
   5  11  -8    0.59    0.13
  -5 -11   8    0.66    0.14
   5 -11  -8    0.68    0.17
   5  11  -7   -0.01    0.06
  -5 -11   7   -0.05    0.05
   5 -11  -7   -0.09    0.07
   5  11  -6   -0.02    0.05
   5 -11  -6   -0.01    0.07
  -5 -11   6    0.05    0.07
  -5 -11   5   -0.09    0.05
   5 -11  -5   -0.04    0.07
  -5 -11   4    1.28    0.21
   5 -11  -4    1.23    0.21
   5 -11  -3    0.91    0.19
  -5 -11   3    0.92    0.18
   5 -11  -2    0.07    0.08
  -5 -11   2    0.05    0.08
   5 -11  -1   -0.02    0.08
  -5 -11   1    0.04    0.09
  -5 -11   0    0.22    0.12
   5 -11   0    0.05    0.09
   5 -11   1    0.03    0.06
  -5 -11  -1    0.01    0.08
   5 -11   2    0.00    0.06
  -5 -11  -2   -0.09    0.06
   5 -11   2    0.08    0.07
   5 -11   3    0.13    0.08
   5 -11   3    0.06    0.06
  -5 -11  -3   -0.07    0.06
   5 -11   4    0.26    0.09
  -5 -11  -4    0.21    0.11
   5 -11   4    0.15    0.08
  -5 -11  -5   -0.02    0.08
   5 -11   5    0.01    0.06
   5 -11   6    0.11    0.08
  -5 -11  -6    0.17    0.11
  -5 -11  -7   -0.05    0.08
   5 -11   7    0.03    0.07
   5 -11   8    0.75    0.15
  -5 -11  -8    0.66    0.18
   5 -12  -6   -0.04    0.09
  -5 -12   6    0.04    0.08
   5 -12  -5   -0.10    0.07
  -5 -12   5   -0.01    0.08
   5 -12  -4    0.08    0.10
  -5 -12   4   -0.02    0.08
   5 -12  -3    0.54    0.16
  -5 -12   3    0.45    0.14
   5 -12  -2    0.14    0.10
  -5 -12   2    0.33    0.13
   5 -12  -1    0.08    0.08
  -5 -12   1    0.05    0.10
   5 -12   0    0.48    0.14
  -5 -12   0    0.59    0.16
  -5 -12  -1    1.00    0.21
   5 -12   1    0.70    0.16
   5 -12   2    0.05    0.07
  -5 -12  -2    0.06    0.12
   5 -12   2    0.16    0.09
   5 -12   3   -0.03    0.06
  -5 -12  -3    0.09    0.09
   5 -12   3    0.07    0.07
   5 -12   4    0.37    0.12
  -5 -12  -4    0.13    0.12
   5 -12   5    0.35    0.13
  -5 -12  -5    0.43    0.17
   5 -12   6   -0.07    0.05
  -5 -12  -6    0.04    0.09
   5 -13   1   -0.01    0.07
   5 -13   2    0.06    0.09
   6   0 -17    0.01    0.07
   6   0 -16    0.10    0.08
   6   0 -16   -0.02    0.05
   6   0 -15    0.06    0.07
   6   0 -15    0.04    0.04
   6   0 -14   -0.01    0.06
   6   0 -14    0.08    0.06
  -6   0  13    0.01    0.04
   6   0 -13    0.00    0.05
   6   0 -13    0.01    0.06
   6   0 -12    3.60    0.24
   6   0 -12    3.46    0.26
  -6   0  12    4.05    0.22
   6   0 -11    0.04    0.04
  -6   0  11   -0.01    0.03
  -6   0  10    1.43    0.10
   6   0 -10    1.72    0.16
  -6   0   9    0.01    0.02
   6   0  -9    0.03    0.04
   6   0  -8   71.77    2.90
  -6   0   8   66.35    2.80
   6   0  -8   68.95    2.80
   6   0  -7    0.02    0.03
   6   0  -7    0.03    0.02
  -6   0   7    0.02    0.01
   6   0  -6    1.09    0.11
   6   0  -5    0.00    0.02
   6   0  -4    3.58    0.19
   6   0  -3    0.00    0.01
   6   0  -3    0.00    0.02
  -6   0   3   -0.01    0.00
  -6   0   2   19.03    0.80
   6   0  -2   19.75    0.84
   6   0  -2   19.58    0.80
  -6   0   1    0.00    0.01
   6   0  -1    0.00    0.01
   6   0  -1   -0.02    0.01
   6   0   0    3.10    0.16
   6   0   0    2.91    0.15
   6   0   1   -0.01    0.01
   6   0   1   -0.02    0.01
   6   0   2    2.23    0.13
   6   0   2    2.11    0.10
   6   0   2    2.07    0.12
   6   0   3    0.00    0.02
   6   0   3    0.02    0.02
   6   0   3   -0.01    0.01
   6   0   4    2.10    0.14
  -6   0  -4    2.14    0.11
   6   0   4    2.32    0.15
   6   0   5   -0.01    0.02
  -6   0  -5    0.01    0.02
   6   0   5   -0.01    0.02
  -6   0  -6    0.03    0.03
   6   0   6    0.04    0.04
   6   0   6    0.08    0.04
   6   0   7    0.02    0.03
  -6   0  -7   -0.02    0.02
   6   0   7    0.00    0.03
  -6   0  -8    1.87    0.15
   6   0   8    1.81    0.17
   6   0   9   -0.04    0.03
  -6   0  -9    0.01    0.04
  -6   0 -10    0.12    0.06
   6   0  10   -0.03    0.04
   6   0  11    0.02    0.04
  -6   0 -11   -0.02    0.05
   6   0  12    0.62    0.12
  -6   0 -12    0.62    0.11
  -6   0 -13    0.00    0.06
   6   0  13    0.00    0.05
  -6   0 -14    0.02    0.06
   6   0  14    0.00    0.05
   6   0  15    0.10    0.06
  -6   0 -15   -0.02    0.06
   6   0  16   -0.08    0.06
  -6   0 -16    0.02    0.07
  -6   0 -17    0.05    0.07
   6   1 -17   -0.01    0.07
   6  -1 -17    0.07    0.07
   6  -1 -17    0.08    0.08
   6   1 -16    0.09    0.08
   6   1 -16    0.06    0.06
   6  -1 -16    0.08    0.07
   6  -1 -16    0.01    0.08
   6   1 -15    0.16    0.07
   6   1 -15    0.10    0.07
   6  -1 -15    0.17    0.08
   6  -1 -15    0.08    0.07
   6   1 -14    0.50    0.12
   6   1 -14    0.18    0.06
   6  -1 -14    0.25    0.08
   6  -1 -14    0.17    0.09
  -6  -1  14    0.25    0.06
   6   1 -13    0.29    0.08
   6   1 -13    0.28    0.09
  -6   1  13    0.57    0.09
  -6  -1  13    0.36    0.07
   6  -1 -13    0.38    0.10
   6   1 -12    0.86    0.14
  -6   1  12    1.02    0.11
   6   1 -12    0.96    0.11
   6  -1 -12    0.86    0.13
  -6  -1  12    1.08    0.10
   6   1 -11    0.45    0.11
   6   1 -11    0.61    0.09
  -6   1  11    0.67    0.08
  -6  -1  11    0.57    0.07
   6  -1 -11    0.79    0.12
   6   1 -10    1.30    0.16
   6   1 -10    1.40    0.13
  -6   1  10    1.48    0.11
  -6  -1  10    1.56    0.10
   6  -1 -10    1.59    0.17
   6   1  -9    1.11    0.11
   6   1  -9    1.20    0.14
  -6   1   9    1.12    0.10
   6  -1  -9    1.13    0.14
  -6  -1   9    1.26    0.08
   6   1  -8    1.70    0.13
   6   1  -8    2.07    0.19
   6  -1  -8    1.91    0.18
   6  -1  -8    1.99    0.11
  -6  -1   8    2.03    0.11
   6  -1  -8    1.78    0.10
   6   1  -7    0.00    0.03
   6   1  -7    0.03    0.02
  -6  -1   7   -0.01    0.01
   6  -1  -7    0.01    0.03
   6  -1  -7    0.00    0.01
   6  -1  -7    0.00    0.02
   6   1  -6   -0.02    0.02
   6   1  -6    0.04    0.02
  -6  -1   6    0.00    0.01
   6  -1  -6   -0.01    0.03
   6  -1  -6    0.01    0.01
   6  -1  -6    0.00    0.01
   6   1  -5    0.38    0.03
   6   1  -5    0.26    0.05
  -6  -1   5    0.33    0.03
   6  -1  -5    0.33    0.03
   6  -1  -5    0.32    0.06
   6   1  -4    5.77    0.27
   6  -1  -4    5.51    0.24
   6  -1  -4    5.73    0.29
  -6  -1   4    5.45    0.24
   6  -1  -4    5.56    0.23
  -6   1   3    0.62    0.05
   6   1  -3    0.74    0.07
  -6  -1   3    0.71    0.05
   6  -1  -3    0.66    0.04
  -6  -1   3    0.62    0.04
   6  -1  -3    0.56    0.07
   6   1  -2    0.88    0.08
   6   1  -2    0.84    0.06
  -6   1   2    0.73    0.05
   6  -1  -2    0.77    0.08
  -6  -1   2    0.81    0.05
   6  -1  -2    0.84    0.05
   6   1  -1    4.69    0.24
  -6   1   1    4.77    0.22
   6   1  -1    4.80    0.23
   6  -1  -1    4.88    0.22
   6  -1  -1    4.86    0.24
   6   1   0    4.54    0.22
   6   1   0    4.28    0.21
   6  -1   0    4.42    0.22
   6  -1   0    4.41    0.21
   6   1   1    0.02    0.02
   6   1   1    0.01    0.02
   6  -1   1    0.03    0.02
   6  -1   1    0.04    0.02
   6   1   2    0.21    0.04
   6   1   2    0.28    0.05
   6  -1   2    0.20    0.04
   6  -1   2    0.22    0.04
   6   1   3    0.03    0.03
   6   1   3    0.04    0.03
   6   1   3    0.01    0.01
   6  -1   3    0.04    0.02
   6  -1   3    0.04    0.03
  -6   1  -4    6.74    0.31
   6   1   4    6.74    0.34
   6   1   4    6.75    0.36
   6  -1   4    7.19    0.34
  -6  -1  -4    7.00    0.29
   6  -1   4    7.47    0.33
  -6   1  -5   13.99    0.57
   6   1   5   12.76    0.60
   6   1   5   13.01    0.63
   6  -1   5   12.98    0.60
   6  -1   5   13.62    0.60
  -6  -1  -5   13.44    0.55
  -6   1  -6    3.70    0.20
   6   1   6    3.62    0.22
   6   1   6    3.61    0.24
  -6  -1  -6    3.81    0.19
   6  -1   6    3.79    0.21
   6  -1   6    3.79    0.22
   6   1   7    1.28    0.15
   6   1   7    1.62    0.15
  -6   1  -7    1.48    0.13
   6  -1   7    1.15    0.12
   6  -1   7    1.08    0.13
  -6  -1  -7    1.13    0.10
   6   1   8    2.23    0.20
  -6   1  -8    2.45    0.16
   6  -1   8    2.21    0.17
  -6  -1  -8    2.36    0.15
  -6   1  -9    2.39    0.17
   6   1   9    2.24    0.21
   6  -1   9    2.30    0.17
  -6  -1  -9    2.19    0.15
   6   1  10    1.08    0.14
  -6   1 -10    0.99    0.13
   6  -1  10    0.84    0.13
  -6  -1 -10    0.90    0.11
  -6   1 -11    0.05    0.05
   6   1  11    0.07    0.05
  -6  -1 -11    0.03    0.05
   6  -1  11    0.04    0.05
   6   1  12    0.05    0.05
  -6   1 -12    0.19    0.07
  -6  -1 -12    0.33    0.08
   6  -1  12    0.23    0.08
   6   1  13    0.13    0.08
  -6   1 -13    0.15    0.07
   6  -1  13    0.20    0.08
  -6  -1 -13    0.15    0.07
   6   1  14   -0.02    0.05
  -6   1 -14    0.18    0.08
  -6  -1 -14    0.05    0.06
   6  -1  14   -0.03    0.04
  -6   1 -15    0.70    0.14
   6   1  15    0.58    0.14
   6  -1  15    0.71    0.14
  -6  -1 -15    0.68    0.13
   6   1  16    0.08    0.08
  -6   1 -16    0.14    0.09
  -6  -1 -16    0.13    0.08
   6  -1  16    0.27    0.09
   6   2 -17    0.22    0.11
   6  -2 -17    0.09    0.08
   6  -2 -17    0.11    0.10
   6   2 -16    0.14    0.09
   6  -2 -16    0.15    0.08
   6  -2 -16    0.20    0.10
   6   2 -15    0.00    0.05
   6   2 -15   -0.09    0.05
   6  -2 -15   -0.04    0.05
   6   2 -14    0.12    0.08
   6   2 -14    0.07    0.05
   6  -2 -14    0.17    0.07
   6  -2 -14    0.09    0.06
  -6  -2  14    0.10    0.05
   6   2 -13    0.09    0.05
   6   2 -13    0.09    0.07
   6  -2 -13    0.20    0.06
  -6  -2  13    0.31    0.06
   6  -2 -13    0.06    0.06
   6   2 -12    0.04    0.04
   6   2 -12    0.08    0.06
  -6  -2  12    0.14    0.05
   6  -2 -12    0.07    0.06
   6  -2 -12    0.05    0.04
   6   2 -11    0.26    0.06
   6   2 -11    0.43    0.10
   6  -2 -11    0.34    0.10
   6  -2 -11    0.26    0.06
  -6  -2  11    0.37    0.06
   6   2 -10    0.00    0.03
   6   2 -10   -0.04    0.04
  -6  -2  10    0.00    0.02
   6  -2 -10    0.03    0.04
   6  -2 -10    0.05    0.04
   6   2  -9    1.04    0.14
   6   2  -9    1.16    0.11
   6  -2  -9    0.91    0.14
  -6  -2   9    0.98    0.09
   6  -2  -9    1.21    0.11
   6   2  -8    3.13    0.18
   6   2  -8    3.42    0.21
  -6  -2   8    3.02    0.16
   6  -2  -8    3.28    0.23
   6  -2  -8    3.27    0.18
   6   2  -7    0.05    0.04
   6   2  -7    0.02    0.03
  -6  -2   7    0.03    0.02
   6  -2  -7    0.02    0.04
   6  -2  -7    0.02    0.03
   6   2  -6   23.09    0.97
   6   2  -6   23.88    0.99
   6  -2  -6   22.76    0.96
   6  -2  -6   22.59    1.04
   6  -2  -6   22.92    0.95
  -6  -2   6   22.59    0.95
   6   2  -5    4.72    0.23
   6   2  -5    5.06    0.25
   6   2  -5    4.93    0.25
   6  -2  -5    4.77    0.23
   6  -2  -5    5.07    0.28
  -6  -2   5    4.72    0.22
   6  -2  -5    4.72    0.22
  -6   2   4    0.37    0.05
   6   2  -4    0.34    0.06
   6   2  -4    0.45    0.06
   6   2  -4    0.36    0.05
   6  -2  -4    0.46    0.08
   6  -2  -4    0.34    0.04
  -6  -2   4    0.41    0.05
  -6   2   3    1.12    0.09
   6   2  -3    1.05    0.10
   6   2  -3    1.22    0.09
   6  -2  -3    1.24    0.12
   6  -2  -3    0.99    0.07
  -6  -2   3    1.15    0.08
   6   2  -2    0.46    0.06
   6   2  -2    0.40    0.06
  -6  -2   2    0.39    0.05
   6  -2  -2    0.41    0.07
   6  -2  -2    0.35    0.04
   6   2  -1    3.50    0.19
   6   2  -1    3.20    0.16
   6  -2  -1    3.30    0.19
   6  -2  -1    3.46    0.17
  -6  -2   1    3.48    0.18
   6   2   0    1.02    0.06
   6   2   0    1.08    0.11
   6   2   0    1.19    0.10
   6  -2   0    1.09    0.08
   6  -2   0    1.10    0.08
   6   2   1    1.86    0.12
   6   2   1    1.78    0.08
   6   2   1    1.86    0.13
   6  -2   1    1.90    0.11
   6  -2   1    1.71    0.11
   6   2   2    0.14    0.05
   6   2   2    0.14    0.04
   6  -2   2    0.13    0.03
   6  -2   2    0.13    0.04
   6   2   3    0.11    0.05
   6   2   3    0.10    0.04
   6  -2   3    0.01    0.02
   6  -2   3    0.04    0.02
   6   2   4    9.91    0.47
  -6   2  -4    9.59    0.44
   6   2   4    9.42    0.50
  -6  -2  -4   10.19    0.40
   6  -2   4   10.01    0.46
   6  -2   4   10.58    0.44
   6   2   5    0.06    0.05
  -6   2  -5   -0.01    0.02
   6   2   5    0.01    0.03
   6  -2   5    0.02    0.02
   6  -2   5    0.02    0.03
  -6  -2  -5    0.03    0.02
   6   2   6    0.15    0.06
  -6   2  -6    0.16    0.05
   6   2   6    0.12    0.05
   6  -2   6    0.16    0.04
   6  -2   6    0.09    0.04
  -6  -2  -6    0.12    0.03
  -6   2  -7    0.12    0.05
   6   2   7    0.06    0.05
   6   2   7    0.02    0.03
  -6  -2  -7    0.07    0.03
   6  -2   7    0.11    0.03
   6  -2   7    0.10    0.05
  -6   2  -8    2.70    0.18
   6   2   8    2.76    0.20
  -6  -2  -8    2.77    0.16
   6  -2   8    2.71    0.19
  -6   2  -9    0.03    0.04
  -6   2  -9    0.01    0.02
   6   2   9    0.07    0.05
  -6  -2  -9    0.04    0.04
   6  -2   9    0.01    0.03
  -6   2 -10    0.17    0.03
   6   2  10    0.09    0.05
  -6   2 -10    0.09    0.06
   6  -2  10    0.15    0.06
  -6  -2 -10    0.07    0.04
  -6   2 -11    1.61    0.18
   6   2  11    1.59    0.19
   6  -2  11    2.24    0.21
  -6  -2 -11    1.94    0.17
   6   2  12    0.11    0.07
  -6   2 -12    0.10    0.06
  -6  -2 -12    0.13    0.06
   6  -2  12    0.04    0.05
  -6   2 -13    1.00    0.15
   6   2  13    0.78    0.14
   6  -2  13    1.12    0.16
  -6  -2 -13    0.81    0.12
   6   2  14    0.77    0.15
  -6   2 -14    0.64    0.13
   6  -2  14    0.60    0.13
  -6  -2 -14    0.77    0.12
  -6   2 -15    0.08    0.08
   6   2  15    0.02    0.08
  -6  -2 -15    0.17    0.08
   6  -2  15    0.01    0.06
   6   2  16    0.51    0.14
  -6   2 -16    0.51    0.12
  -6  -2 -16    0.52    0.12
   6  -2  16    0.42    0.12
   6   3 -17   -0.04    0.06
   6  -3 -17    0.08    0.08
   6  -3 -17   -0.01    0.07
   6   3 -16    0.33    0.10
   6  -3 -16    0.04    0.08
   6   3 -15    0.04    0.07
   6  -3 -15   -0.03    0.06
   6   3 -14    0.02    0.06
   6   3 -14    0.00    0.04
   6  -3 -14   -0.03    0.05
   6  -3 -14   -0.01    0.06
  -6  -3  14    0.05    0.04
   6   3 -13    0.06    0.05
   6   3 -13    0.01    0.05
   6  -3 -13    0.10    0.07
   6  -3 -13    0.03    0.05
  -6  -3  13    0.03    0.04
   6   3 -12   -0.01    0.03
   6   3 -12   -0.03    0.05
   6  -3 -12   -0.01    0.05
  -6  -3  12   -0.04    0.03
   6  -3 -12   -0.05    0.05
   6   3 -11    0.09    0.04
   6   3 -11    0.08    0.06
   6  -3 -11    0.04    0.05
  -6  -3  11    0.00    0.03
   6  -3 -11    0.02    0.05
   6   3 -10    0.75    0.09
   6   3 -10    0.46    0.10
   6  -3 -10    0.49    0.11
   6  -3 -10    0.56    0.09
  -6  -3  10    0.50    0.07
   6   3  -9    0.08    0.05
   6   3  -9    0.14    0.05
   6  -3  -9    0.08    0.04
  -6  -3   9    0.14    0.04
   6  -3  -9    0.19    0.08
   6   3  -8    0.02    0.03
   6   3  -8    0.02    0.04
   6  -3  -8   -0.01    0.05
   6  -3  -8   -0.04    0.03
  -6  -3   8    0.00    0.02
   6   3  -7    9.00    0.42
   6   3  -7    8.87    0.43
   6  -3  -7    8.58    0.41
  -6  -3   7    8.34    0.40
   6  -3  -7    9.86    0.49
   6   3  -6    7.44    0.38
   6   3  -6    8.12    0.38
   6  -3  -6    7.55    0.37
   6  -3  -6    8.34    0.44
  -6  -3   6    7.79    0.36
   6   3  -5   13.01    0.58
   6   3  -5   13.41    0.59
  -6  -3   5   12.60    0.57
   6  -3  -5   13.34    0.64
   6  -3  -5   12.81    0.57
   6   3  -4    0.04    0.03
   6   3  -4   -0.02    0.02
  -6  -3   4    0.02    0.03
   6  -3  -4   -0.02    0.02
   6  -3  -4    0.00    0.03
   6   3  -3    2.07    0.13
   6   3  -3    2.28    0.15
   6  -3  -3    2.27    0.16
   6  -3  -3    1.93    0.13
  -6  -3   3    2.11    0.14
   6   3  -2    3.23    0.19
   6   3  -2    3.09    0.16
   6  -3  -2    2.86    0.16
  -6  -3   2    2.83    0.17
   6  -3  -2    2.94    0.19
   6   3  -1    3.79    0.23
   6   3  -1    4.14    0.19
  -6  -3   1    3.55    0.21
   6  -3  -1    3.88    0.21
   6  -3  -1    4.12    0.23
   6   3   0    0.19    0.05
   6  -3   0    0.09    0.04
  -6  -3   0    0.14    0.04
   6  -3   0    0.08    0.03
  -6  -3   0    0.17    0.03
   6   3   1    1.34    0.14
   6   3   1    1.16    0.06
   6   3   1    1.17    0.12
   6  -3   1    1.24    0.09
  -6  -3  -1    1.22    0.07
   6  -3   1    1.07    0.10
   6   3   2    7.34    0.41
   6   3   2    7.82    0.38
  -6  -3  -2    7.99    0.31
   6  -3   2    7.48    0.37
   6  -3   2    7.40    0.35
   6   3   3   24.78    1.08
   6   3   3   23.41    1.13
   6  -3   3   24.64    1.07
   6  -3   3   26.31    1.05
   6   3   4   12.77    0.68
   6   3   4   14.67    0.65
   6  -3   4   13.83    0.59
   6  -3   4   14.06    0.63
   6   3   5    5.39    0.35
   6   3   5    5.48    0.32
  -6   3  -5    5.72    0.29
   6  -3   5    5.76    0.30
  -6  -3  -5    5.61    0.24
   6  -3   5    5.89    0.26
  -6   3  -6   11.12    0.52
   6   3   6   10.47    0.59
   6   3   6   11.99    0.56
  -6   3  -6    9.87    0.49
  -6  -3  -6   11.83    0.47
   6  -3   6   12.12    0.49
   6  -3   6   11.58    0.54
  -6   3  -7    2.54    0.17
  -6   3  -7    2.11    0.12
   6   3   7    2.56    0.19
   6  -3   7    2.36    0.13
  -6  -3  -7    2.31    0.13
   6  -3   7    2.27    0.17
   6   3   8   -0.01    0.03
  -6   3  -8    0.04    0.04
   6  -3   8    0.06    0.04
  -6  -3  -8   -0.02    0.02
   6   3   9    0.82    0.13
  -6   3  -9    1.07    0.14
  -6  -3  -9    1.43    0.12
   6  -3   9    0.89    0.12
  -6   3 -10    0.66    0.11
   6   3  10    0.80    0.13
   6  -3  10    0.76    0.12
  -6  -3 -10    0.74    0.09
  -6   3 -11    0.11    0.07
   6   3  11    0.10    0.06
   6  -3  11    0.23    0.08
  -6  -3 -11    0.35    0.08
   6   3  12   -0.05    0.04
  -6   3 -12   -0.02    0.05
  -6  -3 -12    0.00    0.05
   6  -3  12   -0.03    0.04
  -6   3 -13    0.15    0.08
   6   3  13    0.14    0.08
  -6  -3 -13    0.25    0.08
   6  -3  13    0.30    0.09
   6   3  14    0.18    0.08
  -6   3 -14    0.13    0.08
  -6  -3 -14    0.07    0.07
   6  -3  14    0.13    0.08
   6   3  15    0.16    0.09
  -6   3 -15    0.37    0.11
  -6  -3 -15    0.35    0.10
   6  -3  15    0.18    0.09
   6   3  16    0.31    0.12
  -6   3 -16    0.42    0.12
   6  -3  16    0.28    0.10
   6  -4 -17    0.21    0.10
   6   4 -16    0.07    0.08
   6  -4 -16    0.34    0.12
   6   4 -15   -0.05    0.06
   6  -4 -15    0.09    0.09
   6   4 -14    0.13    0.09
  -6  -4  14    0.24    0.07
   6  -4 -14    0.16    0.09
   6  -4 -14    0.08    0.07
   6   4 -13    1.27    0.13
   6   4 -13    0.75    0.14
   6  -4 -13    0.88    0.14
  -6  -4  13    1.06    0.12
   6  -4 -13    1.05    0.19
   6   4 -12   -0.01    0.04
   6   4 -12    0.04    0.06
   6  -4 -12    0.02    0.05
   6  -4 -12    0.03    0.07
   6   4 -11    0.20    0.08
   6   4 -11    0.15    0.05
   6  -4 -11    0.18    0.07
   6  -4 -11    0.06    0.07
  -6  -4  11    0.21    0.05
   6   4 -10    0.52    0.08
   6   4 -10    0.62    0.12
   6  -4 -10    0.57    0.10
   6  -4 -10    0.50    0.12
  -6  -4  10    0.66    0.09
   6   4  -9    0.37    0.10
   6   4  -9    0.27    0.06
  -6  -4   9    0.39    0.07
   6  -4  -9    0.23    0.07
   6  -4  -9    0.21    0.09
   6   4  -8    0.16    0.07
   6   4  -8    0.13    0.05
  -6  -4   8    0.16    0.05
   6  -4  -8    0.21    0.08
   6  -4  -8    0.22    0.06
   6   4  -7    0.10    0.04
   6   4  -7    0.10    0.05
   6  -4  -7    0.08    0.06
   6  -4  -7    0.06    0.04
  -6  -4   7    0.05    0.03
   6   4  -6    4.05    0.23
   6   4  -6    3.36    0.21
  -6  -4   6    3.70    0.21
   6  -4  -6    3.50    0.21
   6  -4  -6    3.76    0.27
   6   4  -5    5.64    0.29
   6   4  -5    5.16    0.29
   6  -4  -5    5.65    0.34
   6  -4  -5    5.46    0.29
  -6  -4   5    5.21    0.28
   6   4  -4    0.00    0.02
   6   4  -4    0.02    0.03
  -6  -4   4   -0.02    0.03
   6  -4  -4   -0.01    0.03
   6  -4  -4    0.07    0.05
   6   4  -3    0.00    0.03
   6   4  -3    0.01    0.02
   6  -4  -3    0.01    0.03
   6  -4  -3    0.02    0.03
  -6  -4   3   -0.04    0.03
   6   4  -2    0.31    0.07
   6   4  -2    0.31    0.05
   6  -4  -2    0.37    0.07
  -6  -4   2    0.36    0.07
   6  -4  -2    0.34    0.07
   6   4  -1    1.69    0.11
   6   4  -1    1.66    0.17
   6  -4  -1    1.81    0.13
  -6  -4   1    1.82    0.16
   6  -4  -1    2.00    0.15
   6   4   0    2.28    0.13
   6   4   0    2.44    0.19
   6  -4   0    2.65    0.17
  -6  -4   0    2.50    0.17
   6  -4   0    2.27    0.16
   6   4   1   14.80    0.77
  -6  -4  -1   16.27    0.74
   6  -4   1   16.50    0.73
   6  -4   1   17.30    0.73
   6   4   2    0.69    0.12
  -6  -4  -2    0.44    0.08
   6  -4   2    0.55    0.08
   6  -4   2    0.57    0.07
  -6  -4  -2    0.74    0.06
   6   4   3    1.06    0.15
   6   4   3    1.00    0.13
   6  -4   3    1.11    0.12
  -6  -4  -3    1.11    0.07
   6  -4   3    1.09    0.08
   6   4   4    0.03    0.04
   6   4   4    0.06    0.05
   6  -4   4    0.08    0.02
   6  -4   4    0.06    0.04
  -6  -4  -4    0.10    0.02
   6   4   5    1.09    0.17
   6   4   5    1.01    0.14
  -6   4  -5    0.94    0.11
   6  -4   5    1.03    0.07
   6  -4   5    1.10    0.13
   6   4   6    0.21    0.08
  -6   4  -6    0.28    0.07
   6   4   6    0.25    0.08
   6  -4   6    0.27    0.03
   6  -4   6    0.23    0.06
   6   4   7    0.21    0.07
  -6   4  -7    0.19    0.07
   6  -4   7    0.33    0.07
   6  -4   7    0.24    0.03
   6   4   8   -0.02    0.04
  -6   4  -8    0.02    0.04
   6  -4   8   -0.03    0.03
   6   4   9    0.59    0.12
  -6   4  -9    0.68    0.12
   6  -4   9    0.58    0.11
  -6  -4  -9    0.75    0.09
   6   4  10    0.31    0.10
  -6   4 -10    0.13    0.06
   6  -4  10    0.15    0.06
  -6  -4 -10    0.26    0.06
   6   4  11    0.78    0.14
  -6   4 -11    0.78    0.13
  -6  -4 -11    0.77    0.10
   6  -4  11    0.82    0.14
  -6   4 -12    0.09    0.06
   6   4  12    0.03    0.06
  -6  -4 -12    0.10    0.06
   6  -4  12    0.15    0.07
  -6   4 -13    0.05    0.07
   6   4  13   -0.11    0.06
  -6  -4 -13    0.02    0.06
   6  -4  13   -0.01    0.06
  -6   4 -14    0.17    0.08
   6   4  14    0.35    0.12
  -6  -4 -14    0.12    0.07
   6  -4  14    0.22    0.09
  -6   4 -15    0.04    0.07
   6   4  15    0.12    0.10
   6  -4  15    0.17    0.09
  -6   4 -16    0.21    0.11
   6   4  16    0.26    0.11
   6  -4  16    0.10    0.07
   6   5 -16   -0.05    0.06
   6  -5 -16   -0.01    0.08
   6   5 -15    0.03    0.07
   6  -5 -15    0.01    0.08
   6   5 -14    0.12    0.09
   6  -5 -14    0.23    0.10
  -6  -5  14    0.23    0.07
   6  -5 -14    0.20    0.10
   6   5 -13    0.13    0.08
  -6  -5  13    0.37    0.08
   6  -5 -13    0.23    0.09
   6  -5 -13    0.39    0.12
   6   5 -12    1.13    0.17
   6   5 -12    1.42    0.15
  -6  -5  12    1.26    0.14
   6  -5 -12    0.99    0.15
   6  -5 -12    1.04    0.19
   6   5 -11    0.68    0.13
   6   5 -11    0.91    0.12
   6  -5 -11    0.89    0.18
   6  -5 -11    0.61    0.11
  -6  -5  11    0.68    0.10
   6   5 -10    0.02    0.04
   6   5 -10   -0.02    0.04
   6  -5 -10    0.00    0.05
  -6  -5  10   -0.04    0.03
   6  -5 -10   -0.01    0.05
   6   5  -9    1.74    0.20
   6   5  -9    2.24    0.17
   6  -5  -9    2.61    0.28
   6  -5  -9    2.32    0.21
  -6  -5   9    2.42    0.16
   6   5  -8    0.04    0.04
   6   5  -8   -0.03    0.03
   6  -5  -8   -0.05    0.04
   6  -5  -8    0.02    0.05
  -6  -5   8    0.00    0.03
   6   5  -7    1.83    0.18
   6   5  -7    2.31    0.21
   6  -5  -7    1.81    0.22
  -6  -5   7    1.90    0.14
   6  -5  -7    2.07    0.19
   6   5  -6    0.06    0.04
   6   5  -6    0.11    0.05
  -6  -5   6    0.00    0.03
   6  -5  -6    0.11    0.06
   6  -5  -6   -0.04    0.03
   6   5  -5    3.79    0.23
   6   5  -5    3.41    0.23
   6  -5  -5    3.69    0.23
  -6  -5   5    3.93    0.23
   6  -5  -5    3.98    0.28
   6   5  -4    5.40    0.28
   6   5  -4    5.03    0.31
   6  -5  -4    5.42    0.30
   6  -5  -4    5.51    0.34
  -6  -5   4    5.18    0.30
   6   5  -3    6.84    0.38
   6   5  -3    6.63    0.33
  -6  -5   3    6.99    0.37
   6  -5  -3    6.92    0.36
   6  -5  -3    7.39    0.40
   6   5  -2    2.72    0.21
   6   5  -2    2.64    0.16
   6  -5  -2    2.99    0.19
   6  -5  -2    3.07    0.21
  -6  -5   2    2.76    0.20
   6   5  -1    1.03    0.10
   6   5  -1    1.37    0.17
  -6  -5   1    1.14    0.14
   6  -5  -1    0.86    0.11
   6  -5  -1    1.16    0.13
   6   5   0    0.07    0.03
   6   5   0    0.06    0.05
  -6  -5   0    0.10    0.04
   6  -5   0    0.03    0.04
   6  -5   0    0.17    0.05
   6   5   1    6.55    0.40
  -6  -5  -1    7.33    0.38
   6  -5   1    6.73    0.35
   6   5   2    1.67    0.20
   6  -5   2    1.64    0.14
   6  -5   2    1.34    0.14
  -6  -5  -2    1.84    0.18
   6   5   3    0.21    0.08
  -6  -5  -3    0.33    0.08
   6  -5   3    0.49    0.08
   6  -5   3    0.42    0.06
   6   5   4    0.12    0.07
  -6  -5  -4    0.15    0.06
   6  -5   4    0.14    0.03
   6  -5   4    0.08    0.05
   6   5   5   -0.01    0.04
   6   5   5    0.03    0.05
   6  -5   5   -0.01    0.02
   6  -5   5    0.06    0.04
  -6  -5  -5    0.03    0.05
  -6   5  -6   -0.02    0.03
   6   5   6    0.08    0.05
   6  -5   6    0.01    0.02
   6  -5   6    0.03    0.04
  -6   5  -7    0.05    0.05
   6   5   7    0.02    0.05
   6  -5   7    0.04    0.02
   6  -5   7    0.05    0.02
   6  -5   7    0.07    0.05
  -6   5  -8    0.07    0.05
   6   5   8    0.07    0.06
   6  -5   8    0.10    0.06
  -6   5  -9    0.25    0.08
   6   5   9    0.31    0.10
   6  -5   9    0.22    0.07
   6   5  10    0.00    0.05
  -6   5 -10    0.24    0.08
   6  -5  10    0.10    0.06
  -6   5 -11    0.04    0.07
   6   5  11    0.07    0.07
  -6  -5 -11    0.00    0.04
   6  -5  11   -0.04    0.04
  -6   5 -12    0.31    0.10
   6   5  12    0.35    0.12
   6  -5  12    0.49    0.12
  -6  -5 -12    0.33    0.08
  -6   5 -13    0.10    0.07
   6   5  13    0.05    0.08
  -6  -5 -13    0.15    0.07
   6  -5  13    0.11    0.08
   6   5  14    0.08    0.08
  -6   5 -14   -0.03    0.07
   6  -5  14    0.13    0.08
   6   5  15    0.10    0.10
  -6   5 -15    0.05    0.09
   6  -5  15    0.00    0.07
   6   6 -15    0.01    0.07
   6  -6 -15    0.10    0.10
   6   6 -14   -0.05    0.06
  -6  -6  14    0.02    0.05
   6  -6 -14   -0.09    0.05
   6  -6 -14    0.05    0.08
   6   6 -13    0.02    0.06
   6  -6 -13   -0.09    0.06
  -6  -6  13    0.00    0.05
   6  -6 -13   -0.05    0.07
   6   6 -12    0.42    0.12
   6  -6 -12    0.24    0.11
  -6  -6  12    0.37    0.09
   6  -6 -12    0.31    0.10
   6   6 -11    0.08    0.06
   6   6 -11    0.14    0.08
   6  -6 -11    0.11    0.07
  -6  -6  11    0.12    0.05
   6  -6 -11    0.07    0.08
   6   6 -10   -0.04    0.04
   6   6 -10    0.07    0.06
   6  -6 -10   -0.01    0.06
  -6  -6  10   -0.01    0.04
   6  -6 -10   -0.02    0.07
   6   6  -9    0.24    0.08
   6   6  -9    0.19    0.08
  -6  -6   9    0.26    0.07
   6  -6  -9    0.30    0.11
   6  -6  -9    0.07    0.07
   6   6  -8    3.44    0.25
   6   6  -8    3.34    0.24
   6  -6  -8    3.57    0.25
   6  -6  -8    3.81    0.36
  -6  -6   8    3.73    0.23
   6   6  -7    0.30    0.08
   6   6  -7    0.32    0.08
  -6  -6   7    0.25    0.07
   6  -6  -7    0.21    0.08
   6  -6  -7    0.36    0.11
   6   6  -6    0.45    0.09
   6   6  -6    0.36    0.09
   6  -6  -6    0.54    0.10
   6  -6  -6    0.08    0.07
  -6  -6   6    0.45    0.09
   6   6  -5    0.16    0.06
   6   6  -5    0.23    0.07
   6  -6  -5    0.14    0.08
  -6  -6   5    0.10    0.05
   6  -6  -5    0.14    0.07
   6   6  -4    0.00    0.03
   6   6  -4    0.05    0.05
   6  -6  -4   -0.06    0.03
  -6  -6   4    0.01    0.04
   6  -6  -4   -0.02    0.04
   6   6  -3    0.27    0.08
   6   6  -3    0.19    0.05
   6  -6  -3    0.28    0.08
   6  -6  -3    0.23    0.07
  -6  -6   3    0.33    0.09
   6   6  -2    0.07    0.06
   6   6  -2   -0.02    0.02
   6  -6  -2    0.04    0.04
  -6  -6   2    0.03    0.05
   6  -6  -2    0.08    0.05
   6   6  -1    0.31    0.10
   6   6  -1    0.46    0.07
   6  -6  -1    0.35    0.08
   6  -6  -1    0.50    0.10
  -6  -6   1    0.35    0.08
   6   6   0    0.55    0.12
   6  -6   0    0.51    0.10
  -6  -6   0    0.65    0.11
   6  -6   0    0.70    0.11
   6   6   1    0.15    0.07
  -6  -6  -1    0.13    0.06
   6  -6   1    0.25    0.07
   6  -6   1    0.20    0.06
   6   6   2    0.90    0.16
   6  -6   2    0.96    0.11
   6  -6   2    1.08    0.13
  -6  -6  -2    1.21    0.16
   6   6   3    0.25    0.09
   6  -6   3    0.25    0.07
   6  -6   3    0.19    0.05
  -6  -6  -3    0.21    0.07
   6   6   4    0.42    0.12
   6  -6   4    0.44    0.09
  -6  -6  -4    0.28    0.08
   6  -6   4    0.31    0.06
   6  -6   5    0.27    0.07
  -6  -6  -5    0.33    0.09
   6  -6   5    0.38    0.06
  -6  -6  -6    1.31    0.17
   6  -6   6    1.13    0.14
   6  -6   6    1.14    0.08
  -6   6  -7    0.94    0.14
   6  -6   7    1.29    0.15
   6  -6   7    1.02    0.06
  -6  -6  -7    1.01    0.16
  -6   6  -8    0.20    0.07
  -6  -6  -8    0.44    0.12
   6  -6   8    0.23    0.08
  -6   6  -9    1.90    0.20
   6   6   9    2.62    0.28
  -6  -6  -9    2.21    0.25
   6  -6   9    2.16    0.22
   6   6  10    1.93    0.25
  -6   6 -10    1.45    0.19
   6  -6  10    1.65    0.20
  -6   6 -11    0.19    0.09
   6   6  11    0.18    0.10
   6  -6  11    0.08    0.08
   6   6  12    0.31    0.12
  -6   6 -12    0.11    0.08
   6  -6  12    0.18    0.08
   6   6  13    0.03    0.09
  -6   6 -13    0.18    0.09
   6  -6  13    0.06    0.06
   6   6  14   -0.08    0.07
  -6   6 -14    0.04    0.08
   6  -6  14   -0.01    0.06
   6  -7 -15    0.01    0.08
   6   7 -14   -0.06    0.06
   6  -7 -14    0.03    0.09
  -6  -7  14    0.06    0.06
   6  -7 -14    0.05    0.08
   6   7 -13    0.02    0.07
   6  -7 -13    0.07    0.08
   6  -7 -13   -0.02    0.08
  -6  -7  13    0.00    0.05
   6   7 -12   -0.02    0.06
   6  -7 -12   -0.10    0.06
  -6  -7  12    0.07    0.05
   6  -7 -12    0.17    0.11
   6   7 -11   -0.05    0.05
   6   7 -11    0.00    0.06
   6  -7 -11   -0.01    0.06
   6  -7 -11   -0.01    0.07
  -6  -7  11    0.02    0.05
   6   7 -10    0.04    0.06
   6   7 -10    0.04    0.06
   6  -7 -10   -0.03    0.06
   6  -7 -10    0.13    0.08
  -6  -7  10   -0.01    0.05
   6   7  -9    0.69    0.13
   6   7  -9    0.58    0.12
  -6  -7   9    0.88    0.13
   6  -7  -9    1.01    0.19
   6  -7  -9    0.80    0.15
   6   7  -8   -0.03    0.04
   6   7  -8   -0.03    0.05
  -6  -7   8   -0.03    0.04
   6  -7  -8    0.02    0.06
   6  -7  -8    0.03    0.06
   6   7  -7    0.32    0.08
   6   7  -7    0.19    0.08
  -6  -7   7    0.18    0.07
   6  -7  -7    0.30    0.09
   6  -7  -7    0.14    0.08
   6   7  -6    0.64    0.12
   6   7  -6    0.64    0.12
   6  -7  -6    0.44    0.12
  -6  -7   6    0.74    0.12
   6  -7  -6    0.37    0.10
   6   7  -5    0.61    0.12
   6   7  -5    0.59    0.10
   6  -7  -5    0.49    0.11
   6  -7  -5    0.56    0.13
  -6  -7   5    0.55    0.11
   6   7  -4    1.55    0.16
   6   7  -4    1.21    0.17
   6  -7  -4    1.62    0.18
  -6  -7   4    1.83    0.19
   6  -7  -4    1.34    0.19
   6   7  -3    0.75    0.10
   6   7  -3    0.60    0.13
  -6  -7   3    0.89    0.14
   6  -7  -3    0.79    0.13
   6  -7  -3    0.83    0.14
   6   7  -2    1.22    0.18
   6   7  -2    0.95    0.11
   6  -7  -2    0.85    0.14
   6  -7  -2    1.16    0.16
  -6  -7   2    1.21    0.16
   6   7  -1    1.46    0.13
   6   7  -1    0.87    0.16
  -6  -7   1    1.29    0.17
   6  -7  -1    1.35    0.16
   6  -7  -1    1.28    0.16
   6   7   0    0.56    0.13
  -6  -7   0    0.97    0.15
   6  -7   0    0.54    0.10
   6  -7   0    0.79    0.13
   6   7   1    2.74    0.29
  -6  -7  -1    3.16    0.23
   6  -7   1    2.76    0.21
   6  -7   1    2.68    0.20
   6   7   2    0.10    0.08
   6  -7   2    0.13    0.05
   6  -7   2    0.00    0.04
  -6  -7  -2    0.04    0.05
   6   7   3    0.07    0.06
   6  -7   3    0.03    0.04
   6  -7   3   -0.02    0.03
  -6  -7  -3    0.00    0.05
   6  -7   4    1.89    0.19
  -6  -7  -4    2.34    0.25
   6  -7   4    2.11    0.15
   6  -7   5    2.24    0.15
  -6  -7  -5    1.80    0.22
   6  -7   5    2.10    0.21
   6  -7   6    0.37    0.09
   6  -7   6    0.41    0.06
  -6  -7  -6    0.44    0.11
   6  -7   7   -0.05    0.04
  -6  -7  -7    0.02    0.07
  -6   7  -8    0.75    0.13
  -6  -7  -8    0.59    0.14
   6  -7   8    0.77    0.14
  -6   7  -9    0.02    0.07
   6  -7   9    0.09    0.07
  -6  -7  -9    0.17    0.09
  -6   7 -10    0.45    0.11
  -6  -7 -10    0.31    0.13
   6  -7  10    0.25    0.09
  -6   7 -11    0.14    0.09
   6  -7  11    0.25    0.10
  -6  -7 -11    0.25    0.11
  -6   7 -12    0.13    0.08
  -6  -7 -12    0.14    0.09
   6  -7  12    0.03    0.06
  -6   7 -13    0.29    0.11
  -6  -7 -13    0.21    0.13
   6  -7  13    0.24    0.09
  -6   7 -14    0.09    0.08
   6  -7  14    0.04    0.07
  -6  -7 -14    0.00    0.08
   6  -8 -14    0.06    0.08
   6   8 -13    0.18    0.09
  -6  -8  13    0.02    0.06
   6  -8 -13    0.26    0.13
   6  -8 -13    0.23    0.11
   6   8 -12    0.02    0.07
   6  -8 -12   -0.01    0.07
  -6  -8  12    0.08    0.06
   6  -8 -12    0.10    0.09
   6   8 -11    0.11    0.08
   6  -8 -11    0.08    0.10
  -6  -8  11   -0.04    0.04
   6  -8 -11   -0.02    0.07
   6   8 -10    0.06    0.07
   6   8 -10    0.07    0.07
  -6  -8  10    0.06    0.06
   6  -8 -10   -0.03    0.07
   6  -8 -10    0.09    0.08
   6   8  -9    0.00    0.06
   6   8  -9   -0.05    0.06
   6  -8  -9   -0.14    0.05
   6  -8  -9    0.04    0.07
  -6  -8   9   -0.05    0.05
   6   8  -8    0.23    0.09
   6   8  -8    0.15    0.07
  -6  -8   8    0.17    0.07
   6  -8  -8    0.13    0.09
   6  -8  -8    0.13    0.08
   6   8  -7    0.49    0.11
   6   8  -7    0.34    0.11
   6  -8  -7    0.31    0.12
  -6  -8   7    0.50    0.11
   6  -8  -7    0.45    0.12
   6   8  -6   -0.02    0.06
   6   8  -6   -0.01    0.05
   6  -8  -6    0.06    0.07
   6  -8  -6    0.11    0.08
  -6  -8   6   -0.02    0.05
   6   8  -5    0.12    0.05
   6   8  -5    0.03    0.06
   6  -8  -5    0.03    0.07
   6  -8  -5    0.11    0.08
  -6  -8   5    0.04    0.07
   6   8  -4    0.40    0.09
   6   8  -4    0.57    0.14
  -6  -8   4    0.72    0.14
   6  -8  -4    0.72    0.14
   6  -8  -4    0.37    0.12
   6   8  -3    4.61    0.27
   6   8  -3    4.51    0.33
   6  -8  -3    4.62    0.31
  -6  -8   3    4.41    0.31
   6  -8  -3    4.54    0.33
   6   8  -2    0.11    0.08
   6   8  -2    0.06    0.05
   6  -8  -2    0.02    0.06
   6  -8  -2    0.03    0.06
  -6  -8   2    0.09    0.08
   6   8  -1    5.65    0.41
   6  -8  -1    6.19    0.39
   6  -8  -1    6.65    0.39
  -6  -8   1    6.21    0.40
   6   8   0    2.74    0.31
   6  -8   0    3.25    0.29
   6  -8   0    3.45    0.25
  -6  -8   0    3.25    0.30
   6   8   1    6.29    0.47
   6  -8   1    8.09    0.44
   6  -8   1    8.13    0.44
  -6  -8  -1    8.13    0.47
   6  -8   2    0.14    0.07
   6  -8   2    0.15    0.06
  -6  -8  -2    0.14    0.09
   6  -8   3    0.14    0.06
  -6  -8  -3    0.18    0.08
   6  -8   3    0.19    0.08
   6  -8   4    0.54    0.11
  -6  -8  -4    0.54    0.13
   6  -8   4    0.36    0.08
   6  -8   5    0.10    0.05
   6  -8   5    0.11    0.07
  -6  -8  -5   -0.02    0.07
   6  -8   6    0.15    0.05
   6  -8   6    0.23    0.09
  -6  -8  -6    0.11    0.08
   6  -8   7    0.27    0.09
  -6  -8  -7    0.21    0.11
  -6  -8  -8    0.43    0.13
   6  -8   8    0.20    0.09
  -6   8  -9    0.01    0.06
  -6  -8  -9    0.08    0.08
   6  -8   9    0.02    0.06
  -6   8 -10    0.12    0.09
   6  -8  10    0.09    0.07
  -6  -8 -10    0.06    0.09
  -6   8 -11    0.15    0.09
  -6  -8 -11    0.29    0.11
   6  -8  11    0.51    0.13
  -6   8 -12    0.02    0.07
  -6  -8 -12    0.23    0.11
   6  -8  12    0.04    0.06
  -6   8 -13    0.10    0.08
  -6  -8 -13    0.07    0.10
   6  -8  13    0.15    0.08
   6  -9 -13    0.31    0.16
   6   9 -12    0.11    0.09
  -6  -9  12    0.09    0.07
   6  -9 -12   -0.02    0.09
   6  -9 -12    0.13    0.11
   6   9 -11    0.04    0.07
   6  -9 -11    0.06    0.09
   6  -9 -11    0.20    0.12
  -6  -9  11    0.12    0.07
   6   9 -10    0.58    0.13
   6  -9 -10    0.71    0.19
   6  -9 -10    0.92    0.18
  -6  -9  10    0.66    0.13
   6   9  -9    0.42    0.12
   6   9  -9    0.49    0.12
   6  -9  -9    0.31    0.14
   6  -9  -9    0.40    0.13
  -6  -9   9    0.21    0.09
   6   9  -8    3.76    0.34
   6   9  -8    3.20    0.29
   6  -9  -8    3.06    0.36
   6  -9  -8    3.50    0.32
  -6  -9   8    3.58    0.27
   6   9  -7    1.05    0.16
   6   9  -7    1.40    0.21
   6  -9  -7    1.55    0.21
  -6  -9   7    1.51    0.20
   6  -9  -7    1.19    0.22
   6   9  -6    0.19    0.09
   6   9  -6    0.10    0.06
   6  -9  -6    0.18    0.10
   6  -9  -6    0.13    0.08
  -6  -9   6    0.11    0.08
   6   9  -5    4.27    0.28
   6   9  -5    4.53    0.34
  -6  -9   5    4.19    0.31
   6  -9  -5    4.16    0.31
   6  -9  -5    4.08    0.40
   6   9  -4    6.74    0.37
   6   9  -4    5.46    0.42
   6  -9  -4    6.77    0.45
  -6  -9   4    6.84    0.42
   6  -9  -4    7.23    0.43
   6   9  -3    0.54    0.10
   6   9  -3    0.45    0.14
   6  -9  -3    0.48    0.13
   6  -9  -3    0.48    0.12
  -6  -9   3    0.18    0.09
   6   9  -2    0.95    0.19
   6  -9  -2    1.15    0.18
   6  -9  -2    1.35    0.19
  -6  -9   2    1.39    0.20
   6  -9  -1    1.79    0.21
   6  -9  -1    1.78    0.22
  -6  -9   1    2.00    0.25
  -6  -9   0    0.02    0.07
   6  -9   0    0.01    0.05
   6  -9   0    0.02    0.06
   6  -9   1    2.65    0.26
   6  -9   1    2.97    0.28
  -6  -9  -1    2.66    0.29
  -6  -9  -2   -0.03    0.06
   6  -9   2    0.00    0.05
   6  -9   2   -0.04    0.05
  -6  -9  -3    1.13    0.18
   6  -9   3    1.07    0.14
   6  -9   3    0.98    0.16
  -6  -9  -4    0.07    0.09
   6  -9   4   -0.03    0.04
   6  -9   4    0.02    0.05
   6  -9   5    0.43    0.08
   6  -9   5    0.26    0.09
  -6  -9  -5    0.32    0.12
   6  -9   6    0.05    0.06
  -6  -9  -6   -0.05    0.06
  -6  -9  -7    0.21    0.11
   6  -9   7    0.21    0.08
  -6  -9  -8    0.04    0.08
   6  -9   8    0.26    0.09
   6  -9   9   -0.01    0.06
  -6  -9  -9    0.16    0.10
   6  -9  10    0.38    0.11
  -6  -9 -10    0.25    0.13
  -6   9 -11   -0.08    0.06
   6  -9  11   -0.03    0.06
  -6  -9 -11   -0.05    0.09
   6  10 -11   -0.04    0.06
  -6 -10  11    0.04    0.07
   6 -10 -11   -0.08    0.07
   6 -10 -11   -0.04    0.08
   6  10 -10    0.93    0.17
  -6 -10  10    0.63    0.13
   6 -10 -10    0.47    0.17
   6 -10 -10    0.75    0.17
   6  10  -9   -0.03    0.06
   6 -10  -9    0.29    0.14
   6 -10  -9    0.02    0.09
  -6 -10   9    0.05    0.07
   6  10  -8    0.18    0.08
   6 -10  -8    0.28    0.12
   6 -10  -8    0.28    0.13
  -6 -10   8    0.21    0.08
   6  10  -7    0.01    0.05
   6 -10  -7    0.15    0.09
   6 -10  -7    0.02    0.09
  -6 -10   7    0.09    0.07
   6  10  -6    0.15    0.07
  -6 -10   6    0.24    0.10
   6 -10  -6    0.11    0.10
   6 -10  -6    0.16    0.10
   6  10  -5    0.17    0.07
   6 -10  -5    0.21    0.10
   6 -10  -5    0.04    0.09
  -6 -10   5   -0.04    0.07
   6  10  -4    1.77    0.19
   6 -10  -4    1.26    0.22
  -6 -10   4    1.58    0.22
   6 -10  -4    1.55    0.21
  -6 -10   3    0.34    0.12
   6 -10  -3    0.18    0.09
   6 -10  -3    0.29    0.11
   6 -10  -2    1.79    0.25
   6 -10  -2    2.51    0.27
  -6 -10   2    1.82    0.25
  -6 -10   1    0.88    0.17
   6 -10  -1    0.50    0.13
   6 -10  -1    0.63    0.15
  -6 -10   0    5.42    0.45
   6 -10   0    4.90    0.34
   6 -10   0    4.14    0.32
   6 -10   1    2.99    0.29
  -6 -10  -1    3.38    0.35
   6 -10   1    3.74    0.34
   6 -10   2    1.24    0.19
  -6 -10  -2    0.72    0.17
   6 -10   2    1.15    0.16
   6 -10   3    0.15    0.09
  -6 -10  -3    0.30    0.11
   6 -10   3    0.43    0.10
  -6 -10  -4    0.03    0.08
   6 -10   4    0.17    0.07
   6 -10   4   -0.03    0.05
   6 -10   5   -0.06    0.06
  -6 -10  -5   -0.05    0.08
   6 -10   5   -0.04    0.05
  -6 -10  -6    0.23    0.13
   6 -10   6    0.19    0.09
   6 -10   7    0.29    0.10
  -6 -10  -7    0.21    0.11
  -6 -10  -8    0.15    0.09
   6 -10   8    0.01    0.06
  -6 -10  -9    0.09    0.11
   6 -10   9    0.07    0.08
   6 -10  10   -0.01    0.06
  -6 -10 -10   -0.07    0.09
   6  11  -9    0.17    0.09
   6 -11  -9    0.18    0.12
  -6 -11   9    0.22    0.10
   6 -11  -9    0.11    0.10
   6  11  -8    0.16    0.08
   6 -11  -8    0.21    0.12
  -6 -11   8    0.17    0.10
   6 -11  -8    0.11    0.10
   6  11  -7    0.23    0.09
  -6 -11   7    0.38    0.12
   6 -11  -7    0.29    0.11
   6 -11  -7    0.10    0.10
   6  11  -6    0.68    0.13
   6 -11  -6    0.57    0.15
  -6 -11   6    0.62    0.15
   6 -11  -6    0.41    0.15
   6 -11  -5    0.06    0.07
  -6 -11   5    0.00    0.06
   6 -11  -5   -0.02    0.07
   6 -11  -4    0.08    0.09
  -6 -11   4   -0.02    0.08
   6 -11  -4   -0.08    0.07
   6 -11  -3   -0.06    0.07
  -6 -11   3    0.05    0.08
   6 -11  -3    0.14    0.09
  -6 -11   2    0.53    0.15
   6 -11  -2    0.68    0.16
   6 -11  -2    0.49    0.14
  -6 -11   1    0.31    0.12
   6 -11  -1    0.18    0.10
   6 -11  -1    0.14    0.09
   6 -11   0    0.03    0.06
   6 -11   0    0.08    0.07
  -6 -11   0   -0.08    0.06
   6 -11   1   -0.02    0.05
  -6 -11  -1    0.09    0.10
   6 -11   1   -0.06    0.05
   6 -11   2    0.16    0.09
   6 -11   2   -0.03    0.06
  -6 -11  -2   -0.06    0.06
  -6 -11  -3    0.34    0.13
   6 -11   3    0.51    0.13
   6 -11   3    0.27    0.09
   6 -11   4    0.17    0.08
  -6 -11  -4    0.08    0.10
   6 -11   4    0.09    0.06
  -6 -11  -5    0.06    0.10
   6 -11   5   -0.06    0.06
   6 -11   6    0.10    0.08
  -6 -11  -6    0.08    0.10
  -6 -11  -7    0.02    0.09
   6 -11   7    0.05    0.07
   6 -11   8    0.00    0.07
  -6 -11  -8    0.00    0.09
   6 -12  -7    0.06    0.11
   6 -12  -6    0.10    0.10
   6 -12  -6    0.14    0.10
  -6 -12   6    0.00    0.07
   6 -12  -5    0.14    0.10
   6 -12  -5    0.19    0.12
  -6 -12   5    0.09    0.08
   6 -12  -4    0.04    0.09
  -6 -12   4    0.03    0.08
   6 -12  -4    0.04    0.09
  -6 -12   3    0.03    0.08
   6 -12  -3    0.09    0.09
   6 -12  -3   -0.03    0.08
   6 -12  -2    0.02    0.07
   6 -12  -2   -0.07    0.06
  -6 -12   2    0.16    0.10
   6 -12  -1   -0.05    0.06
  -6 -12   1    0.03    0.09
   6 -12  -1    0.00    0.08
   6 -12   0    0.05    0.09
  -6 -12   0   -0.01    0.08
   6 -12   0    0.06    0.07
  -6 -12  -1    0.10    0.10
   6 -12   1    0.00    0.08
   6 -12   1    0.04    0.08
   6 -12   2   -0.02    0.05
   6 -12   2    0.32    0.10
  -6 -12  -2   -0.10    0.08
   6 -12   3    0.21    0.09
  -6 -12  -3    0.18    0.11
   6 -12   3    0.09    0.07
   6 -12   4    0.16    0.09
  -6 -12  -4   -0.03    0.10
  -6 -12  -5    0.00    0.08
   6 -12   5    0.12    0.09
   7   0 -17    0.02    0.08
   7   0 -17    0.01    0.06
   7   0 -16    0.06    0.06
   7   0 -16   -0.09    0.06
   7   0 -15   -0.07    0.04
   7   0 -15   -0.05    0.04
   7   0 -14    0.10    0.06
   7   0 -14    0.12    0.08
   7   0 -13    0.02    0.06
   7   0 -13   -0.01    0.04
   7   0 -12    6.38    0.37
   7   0 -12    7.46    0.41
  -7   0  12    6.90    0.33
   7   0 -11   -0.02    0.04
  -7   0  11   -0.01    0.03
  -7   0  10    1.53    0.10
   7   0 -10    1.59    0.16
  -7   0   9    0.00    0.02
   7   0  -9    0.00    0.02
   7   0  -9    0.02    0.04
   7   0  -8   43.70    1.86
   7   0  -8   43.63    1.76
   7   0  -8   43.05    1.76
   7   0  -7   -0.01    0.03
   7   0  -6    0.13    0.04
   7   0  -5   -0.04    0.02
   7   0  -4    0.13    0.04
   7   0  -3    0.02    0.02
  -7   0   3   -0.01    0.01
   7   0  -3    0.00    0.01
  -7   0   2    0.60    0.05
   7   0  -2    0.59    0.07
   7   0  -2    0.56    0.05
   7   0  -1    0.02    0.01
   7   0  -1    0.01    0.02
   7   0   0    2.50    0.14
   7   0   0    2.62    0.15
   7   0   1    0.00    0.02
   7   0   1    0.04    0.02
   7   0   2    1.10    0.08
   7   0   2    0.76    0.06
   7   0   2    1.09    0.10
   7   0   3   -0.03    0.02
   7   0   3   -0.01    0.02
   7   0   3    0.00    0.02
   7   0   4    0.57    0.08
   7   0   4    0.60    0.08
   7   0   5   -0.03    0.02
   7   0   5   -0.02    0.02
  -7   0  -5    0.03    0.02
   7   0   6    0.13    0.05
   7   0   6    0.09    0.04
  -7   0  -6    0.16    0.04
   7   0   7   -0.01    0.03
  -7   0  -7   -0.01    0.02
   7   0   7    0.01    0.03
   7   0   8    0.34    0.08
  -7   0  -8    0.27    0.06
   7   0   8    0.23    0.06
  -7   0  -9   -0.01    0.03
   7   0   9   -0.03    0.03
   7   0  10    0.17    0.06
  -7   0 -10    0.05    0.05
  -7   0 -11    0.01    0.05
   7   0  11   -0.04    0.04
   7   0  12    1.41    0.18
  -7   0 -12    1.21    0.15
   7   0  13   -0.02    0.05
  -7   0 -13    0.15    0.08
  -7   0 -14   -0.03    0.05
   7   0  14   -0.03    0.04
   7   0  15   -0.06    0.05
  -7   0 -15   -0.04    0.07
  -7   0 -16    0.28    0.10
   7   0  16    0.21    0.10
   7   1 -17   -0.03    0.07
   7  -1 -17    0.01    0.07
   7  -1 -17    0.03    0.06
   7   1 -16   -0.03    0.05
   7   1 -16    0.03    0.07
   7  -1 -16   -0.02    0.06
   7  -1 -16   -0.03    0.07
   7   1 -15    0.07    0.05
   7   1 -15    0.06    0.07
   7  -1 -15    0.01    0.06
   7  -1 -15    0.13    0.07
   7   1 -14    0.14    0.09
   7   1 -14    0.08    0.06
   7  -1 -14    0.10    0.06
   7  -1 -14   -0.02    0.07
   7   1 -13    0.28    0.09
   7   1 -13    0.16    0.06
   7  -1 -13    0.40    0.10
   7   1 -12    1.27    0.14
   7   1 -12    1.52    0.20
   7  -1 -12    1.56    0.13
  -7  -1  12    1.56    0.11
   7  -1 -12    1.83    0.19
   7   1 -11    0.05    0.05
   7   1 -11    0.00    0.04
   7  -1 -11    0.05    0.06
   7  -1 -11    0.02    0.03
  -7  -1  11   -0.03    0.02
   7   1 -10    3.23    0.20
   7   1 -10    2.73    0.25
  -7  -1  10    3.03    0.16
   7  -1 -10    3.23    0.17
   7  -1 -10    2.93    0.22
   7   1  -9    0.95    0.09
   7   1  -9    0.88    0.12
   7   1  -9    0.99    0.11
   7  -1  -9    1.00    0.13
   7  -1  -9    0.78    0.06
  -7  -1   9    0.82    0.06
   7  -1  -9    0.95    0.08
   7   1  -8    0.11    0.03
   7   1  -8    0.03    0.04
   7  -1  -8    0.03    0.03
   7  -1  -8    0.11    0.05
   7  -1  -8    0.04    0.02
  -7  -1   8    0.10    0.02
   7   1  -7    0.60    0.04
   7   1  -7    0.38    0.07
  -7  -1   7    0.47    0.03
   7  -1  -7    0.64    0.10
   7   1  -6    1.45    0.11
   7  -1  -6    1.47    0.14
   7   1  -5    0.16    0.04
   7  -1  -5    0.16    0.05
   7   1  -4    1.33    0.11
   7  -1  -4    1.17    0.06
  -7  -1   4    1.02    0.06
   7  -1  -4    1.02    0.11
   7   1  -3    0.51    0.07
  -7   1   3    0.69    0.05
   7  -1  -3    0.46    0.04
   7  -1  -3    0.52    0.07
  -7  -1   3    0.49    0.05
  -7  -1   3    0.46    0.04
   7   1  -2    1.53    0.10
  -7   1   2    1.46    0.09
   7   1  -2    1.57    0.09
   7  -1  -2    1.63    0.09
  -7  -1   2    1.42    0.08
   7  -1  -2    1.70    0.11
   7   1  -1    6.07    0.29
   7   1  -1    6.25    0.30
   7  -1  -1    6.41    0.28
   7  -1  -1    6.27    0.30
   7   1   0    0.85    0.08
   7   1   0    0.90    0.09
   7  -1   0    0.93    0.07
   7  -1   0    0.88    0.08
   7   1   1    2.19    0.14
   7   1   1    1.87    0.12
   7  -1   1    2.01    0.12
   7  -1   1    2.05    0.12
   7   1   2    2.25    0.14
   7   1   2    2.23    0.15
   7  -1   2    2.14    0.13
   7  -1   2    2.10    0.13
   7   1   3   10.64    0.53
   7   1   3   11.51    0.51
   7  -1   3   11.50    0.50
   7  -1   3   11.13    0.51
   7   1   4    0.42    0.07
   7   1   4    0.39    0.08
   7   1   4    0.45    0.04
   7  -1   4    0.42    0.06
   7  -1   4    0.46    0.07
   7   1   5    7.05    0.35
  -7   1  -5    7.03    0.32
   7   1   5    6.95    0.38
   7  -1   5    6.77    0.35
   7  -1   5    7.14    0.34
  -7  -1  -5    7.07    0.30
  -7   1  -6    6.36    0.30
   7   1   6    5.66    0.35
   7   1   6    6.49    0.34
  -7  -1  -6    6.63    0.28
   7  -1   6    6.29    0.33
   7  -1   6    6.40    0.33
   7   1   7    0.52    0.09
   7   1   7    0.47    0.10
  -7   1  -7    0.44    0.07
   7  -1   7    0.52    0.08
   7  -1   7    0.27    0.07
  -7  -1  -7    0.53    0.07
  -7   1  -8    0.03    0.04
   7   1   8    0.01    0.03
   7   1   8    0.01    0.04
  -7  -1  -8    0.05    0.03
   7  -1   8    0.04    0.04
   7  -1   8    0.09    0.05
   7   1   9    0.14    0.06
  -7   1  -9    0.25    0.06
  -7  -1  -9    0.36    0.07
   7  -1   9    0.22    0.07
   7   1  10    0.04    0.04
  -7   1 -10    0.06    0.05
   7  -1  10   -0.06    0.03
  -7  -1 -10    0.09    0.05
   7   1  11    0.44    0.10
  -7   1 -11    0.24    0.08
  -7  -1 -11    0.25    0.07
   7  -1  11    0.25    0.08
  -7   1 -12    1.45    0.16
   7   1  12    1.31    0.18
  -7  -1 -12    1.24    0.15
   7  -1  12    1.40    0.18
  -7   1 -13    0.04    0.06
   7   1  13   -0.03    0.06
   7  -1  13    0.00    0.05
  -7  -1 -13    0.05    0.06
  -7   1 -14    0.27    0.09
   7   1  14    0.24    0.10
  -7  -1 -14    0.22    0.08
   7  -1  14    0.25    0.09
  -7   1 -15    0.40    0.12
   7   1  15    0.89    0.16
   7  -1  15    0.78    0.15
  -7  -1 -15    0.72    0.13
  -7   1 -16    0.08    0.08
   7   1  16    0.05    0.08
   7  -1  16    0.06    0.08
  -7  -1 -16    0.01    0.08
   7   2 -17    0.03    0.08
   7  -2 -17   -0.02    0.06
   7  -2 -17    0.03    0.09
   7   2 -16   -0.03    0.06
   7  -2 -16   -0.02    0.07
   7  -2 -16    0.01    0.06
   7   2 -15    0.02    0.06
   7   2 -15    0.03    0.05
   7  -2 -15    0.04    0.05
   7   2 -14    0.32    0.07
   7   2 -14    0.18    0.09
   7  -2 -14    0.44    0.12
   7   2 -13    0.01    0.05
   7   2 -13    0.11    0.05
   7  -2 -13    0.15    0.08
   7  -2 -13    0.29    0.07
  -7  -2  13    0.32    0.07
   7   2 -12    0.66    0.13
   7   2 -12    0.65    0.09
   7  -2 -12    0.46    0.08
  -7  -2  12    0.73    0.08
   7  -2 -12    0.50    0.11
   7   2 -11    0.77    0.10
   7   2 -11    0.76    0.13
  -7  -2  11    0.81    0.08
   7  -2 -11    0.82    0.09
   7  -2 -11    0.87    0.14
   7   2 -10    0.05    0.03
   7   2 -10    0.04    0.05
   7  -2 -10    0.09    0.04
  -7  -2  10    0.03    0.03
   7  -2 -10    0.02    0.05
   7   2  -9    0.05    0.03
   7   2  -9    0.00    0.04
   7  -2  -9    0.00    0.04
  -7  -2   9   -0.01    0.02
   7  -2  -9   -0.06    0.03
   7   2  -8    0.52    0.07
   7   2  -8    0.43    0.09
   7  -2  -8    0.49    0.10
   7  -2  -8    0.42    0.06
  -7  -2   8    0.57    0.05
   7   2  -7   -0.03    0.02
   7   2  -7   -0.03    0.03
  -7  -2   7    0.01    0.02
   7  -2  -7   -0.02    0.02
   7  -2  -7   -0.02    0.01
   7  -2  -7   -0.02    0.03
   7   2  -6   -0.01    0.02
   7   2  -6    0.01    0.03
   7   2  -6   -0.01    0.02
   7  -2  -6    0.00    0.02
   7  -2  -6    0.03    0.02
  -7  -2   6    0.00    0.01
   7  -2  -6    0.01    0.04
   7   2  -5   -0.01    0.02
   7   2  -5    0.03    0.02
   7   2  -5   -0.01    0.02
  -7  -2   5   -0.01    0.02
   7  -2  -5    0.00    0.02
   7  -2  -5    0.00    0.03
   7  -2  -5    0.00    0.02
   7   2  -4    0.05    0.03
  -7   2   4    0.07    0.03
   7   2  -4   -0.01    0.03
   7  -2  -4    0.07    0.04
   7  -2  -4    0.04    0.02
  -7  -2   4    0.05    0.02
  -7  -2   4    0.06    0.03
   7   2  -3    0.07    0.03
   7   2  -3    0.04    0.03
   7  -2  -3    0.01    0.02
   7  -2  -3    0.00    0.03
  -7  -2   3    0.02    0.02
   7   2  -2    0.31    0.05
   7   2  -2    0.27    0.05
   7  -2  -2    0.29    0.04
  -7  -2   2    0.27    0.05
   7  -2  -2    0.25    0.05
   7   2  -1    0.11    0.03
   7   2  -1    0.10    0.03
   7   2  -1    0.13    0.03
   7  -2  -1    0.10    0.03
   7  -2  -1    0.07    0.03
   7   2   0    1.04    0.06
   7   2   0    1.14    0.10
   7   2   0    1.04    0.11
   7  -2   0    1.14    0.08
   7  -2   0    1.22    0.09
   7   2   1    0.00    0.02
   7   2   1    0.02    0.02
   7   2   1    0.02    0.01
   7  -2   1    0.03    0.02
   7  -2   1    0.01    0.02
   7   2   2    7.70    0.37
   7   2   2    7.26    0.39
   7  -2   2    7.60    0.35
   7  -2   2    7.42    0.36
   7   2   3   15.92    0.70
   7   2   3   15.18    0.73
   7  -2   3   15.66    0.68
   7  -2   3   15.64    0.69
   7   2   4    0.20    0.06
   7   2   4    0.32    0.08
   7  -2   4    0.27    0.04
   7  -2   4    0.17    0.05
   7   2   5    2.31    0.16
   7   2   5    1.95    0.21
  -7   2  -5    2.11    0.14
  -7  -2  -5    2.31    0.10
   7  -2   5    2.27    0.15
   7  -2   5    2.26    0.13
   7   2   6    0.08    0.05
  -7   2  -6    0.02    0.03
   7   2   6    0.03    0.04
   7  -2   6    0.01    0.02
  -7  -2  -6    0.02    0.02
   7  -2   6    0.02    0.03
  -7   2  -7   12.52    0.54
   7   2   7   11.43    0.58
   7   2   7   10.85    0.61
   7  -2   7   12.10    0.57
  -7  -2  -7   12.65    0.51
   7  -2   7   11.97    0.55
   7   2   8    1.76    0.21
   7   2   8    2.38    0.22
  -7   2  -8    2.22    0.16
  -7  -2  -8    2.19    0.13
   7  -2   8    1.99    0.14
   7  -2   8    2.44    0.21
   7   2   9    0.09    0.05
  -7   2  -9    0.30    0.07
  -7  -2  -9    0.26    0.06
   7  -2   9    0.09    0.05
  -7   2 -10    0.75    0.11
   7   2  10    0.98    0.15
   7  -2  10    0.78    0.12
  -7  -2 -10    1.01    0.11
  -7   2 -11    0.07    0.06
   7   2  11    0.17    0.08
   7  -2  11    0.08    0.06
  -7  -2 -11    0.05    0.05
  -7   2 -12    0.47    0.10
   7   2  12    0.34    0.10
  -7  -2 -12    0.48    0.09
   7  -2  12    0.50    0.11
   7   2  13    0.67    0.13
  -7   2 -13    0.86    0.14
  -7  -2 -13    0.84    0.12
   7  -2  13    0.60    0.13
  -7   2 -14    0.34    0.10
   7   2  14    0.27    0.11
  -7  -2 -14    0.30    0.09
   7  -2  14    0.30    0.09
   7   2  15    0.04    0.06
  -7   2 -15    0.08    0.07
  -7  -2 -15    0.05    0.07
   7  -2  15    0.03    0.06
   7   2  16    0.05    0.09
  -7   2 -16    0.31    0.10
   7  -2  16    0.05    0.09
   7   3 -17    0.05    0.08
   7  -3 -17   -0.16    0.06
   7  -3 -17    0.02    0.07
   7   3 -16   -0.01    0.07
   7  -3 -16    0.01    0.08
   7   3 -15   -0.08    0.05
   7  -3 -15   -0.03    0.05
   7   3 -14   -0.05    0.05
   7   3 -14    0.04    0.05
   7  -3 -14    0.12    0.08
   7   3 -13    0.13    0.08
   7   3 -13    0.17    0.06
  -7  -3  13    0.11    0.05
   7  -3 -13    0.20    0.07
   7  -3 -13    0.23    0.09
   7   3 -12    0.09    0.07
   7   3 -12    0.16    0.05
   7  -3 -12    0.22    0.07
   7  -3 -12    0.13    0.08
  -7  -3  12    0.16    0.05
   7   3 -11    0.06    0.04
   7   3 -11    0.17    0.08
   7  -3 -11    0.10    0.08
   7  -3 -11    0.06    0.05
  -7  -3  11    0.13    0.04
   7   3 -10    0.02    0.03
   7   3 -10    0.01    0.04
   7  -3 -10   -0.03    0.04
   7  -3 -10    0.03    0.04
  -7  -3  10    0.01    0.02
   7   3  -9    0.78    0.09
   7   3  -9    0.58    0.11
   7  -3  -9    0.84    0.14
   7  -3  -9    0.76    0.09
  -7  -3   9    0.75    0.08
   7   3  -8    0.03    0.03
   7   3  -8    0.04    0.04
   7  -3  -8    0.06    0.04
   7  -3  -8    0.00    0.05
  -7  -3   8    0.05    0.03
   7   3  -7    0.46    0.07
   7   3  -7    0.22    0.07
   7  -3  -7    0.38    0.09
   7  -3  -7    0.39    0.06
  -7  -3   7    0.35    0.05
   7   3  -6    0.17    0.05
   7   3  -6    0.18    0.06
   7  -3  -6    0.12    0.04
  -7  -3   6    0.20    0.04
   7  -3  -6    0.16    0.07
   7   3  -5    0.51    0.08
   7   3  -5    0.62    0.08
   7  -3  -5    0.53    0.10
  -7  -3   5    0.67    0.08
   7  -3  -5    0.65    0.07
   7   3  -4    4.21    0.23
   7   3  -4    3.66    0.21
   7  -3  -4    3.62    0.25
  -7  -3   4    4.22    0.22
   7  -3  -4    4.05    0.21
   7   3  -3   11.13    0.53
   7   3  -3   11.16    0.49
  -7  -3   3   11.67    0.51
   7  -3  -3   11.26    0.50
   7  -3  -3   10.57    0.55
   7   3  -2    7.94    0.36
   7   3  -2    7.81    0.40
   7  -3  -2    7.62    0.40
   7  -3  -2    8.16    0.37
  -7  -3   2    8.12    0.38
   7   3  -1    0.50    0.06
   7   3  -1    0.46    0.08
   7  -3  -1    0.35    0.06
   7  -3  -1    0.51    0.08
  -7  -3   1    0.50    0.07
   7   3   0   15.46    0.64
   7   3   0   15.05    0.73
   7  -3   0   16.49    0.71
   7  -3   0   16.21    0.69
  -7  -3   0   15.62    0.70
   7   3   1    8.42    0.40
   7   3   1    7.46    0.42
   7   3   1    7.60    0.33
   7  -3   1    8.82    0.39
   7  -3   1    8.31    0.38
   7   3   2   17.32    0.84
   7   3   2   17.78    0.81
   7  -3   2   17.81    0.79
   7  -3   2   19.04    0.79
   7   3   3    2.84    0.22
   7   3   3    2.96    0.20
   7  -3   3    3.44    0.17
   7  -3   3    2.90    0.18
   7   3   4    0.97    0.13
   7   3   4    1.16    0.16
   7  -3   4    1.17    0.08
   7  -3   4    1.44    0.13
   7   3   5   -0.03    0.04
   7   3   5    0.02    0.04
   7  -3   5    0.02    0.02
   7  -3   5    0.02    0.03
  -7   3  -6    0.73    0.10
   7   3   6    0.47    0.10
   7   3   6    0.68    0.13
   7  -3   6    0.64    0.10
   7  -3   6    0.75    0.07
  -7  -3  -6    0.77    0.06
   7   3   7    0.10    0.05
   7   3   7    0.03    0.05
  -7   3  -7    0.14    0.05
   7  -3   7    0.02    0.04
   7  -3   7    0.10    0.03
  -7  -3  -7    0.17    0.04
   7   3   8   -0.01    0.05
  -7   3  -8    0.12    0.03
  -7   3  -8    0.09    0.05
   7  -3   8    0.14    0.04
   7  -3   8    0.16    0.06
  -7  -3  -8    0.17    0.04
  -7   3  -9   -0.07    0.03
   7   3   9   -0.03    0.04
  -7   3  -9    0.01    0.02
   7  -3   9    0.04    0.05
  -7  -3  -9    0.04    0.04
   7   3  10    0.09    0.06
  -7   3 -10    0.08    0.06
   7  -3  10    0.11    0.06
  -7  -3 -10    0.17    0.05
   7   3  11    0.15    0.08
  -7   3 -11    0.06    0.06
  -7  -3 -11    0.03    0.05
   7  -3  11    0.01    0.04
   7   3  12    0.13    0.07
  -7   3 -12    0.16    0.07
  -7  -3 -12    0.16    0.06
   7  -3  12    0.12    0.07
  -7   3 -13   -0.02    0.05
   7   3  13    0.08    0.07
   7  -3  13    0.06    0.06
  -7  -3 -13    0.07    0.06
   7   3  14    0.08    0.09
  -7   3 -14    0.14    0.09
   7  -3  14    0.17    0.08
  -7  -3 -14    0.17    0.08
   7   3  15    0.04    0.08
  -7   3 -15    0.04    0.07
   7  -3  15   -0.08    0.06
   7   3  16   -0.05    0.06
  -7   3 -16    0.00    0.07
   7  -3  16   -0.02    0.06
   7   4 -16    0.11    0.09
   7  -4 -16   -0.02    0.06
   7   4 -15    0.17    0.09
   7  -4 -15    0.21    0.10
   7   4 -14   -0.02    0.06
   7  -4 -14    0.00    0.06
   7   4 -13   -0.02    0.06
   7   4 -13   -0.04    0.04
  -7  -4  13    0.01    0.04
   7  -4 -13    0.00    0.05
   7  -4 -13   -0.07    0.06
   7   4 -12    0.30    0.10
   7  -4 -12    0.39    0.12
   7  -4 -12    0.55    0.10
  -7  -4  12    0.34    0.07
   7   4 -11    0.32    0.10
   7   4 -11    0.47    0.08
   7  -4 -11    0.21    0.09
  -7  -4  11    0.44    0.07
   7  -4 -11    0.32    0.08
   7   4 -10    0.03    0.04
   7   4 -10    0.08    0.06
   7  -4 -10    0.12    0.05
   7  -4 -10    0.04    0.06
  -7  -4  10    0.00    0.03
   7   4  -9    0.34    0.09
   7   4  -9    0.37    0.07
  -7  -4   9    0.29    0.06
   7  -4  -9    0.31    0.07
   7  -4  -9    0.28    0.09
   7   4  -8    0.05    0.04
   7   4  -8    0.05    0.04
   7  -4  -8    0.11    0.05
  -7  -4   8    0.06    0.03
   7  -4  -8    0.10    0.07
   7   4  -7    0.14    0.06
   7   4  -7    0.11    0.04
  -7  -4   7    0.13    0.04
   7  -4  -7    0.18    0.06
   7  -4  -7    0.05    0.06
   7   4  -6    0.40    0.08
   7   4  -6    0.50    0.09
   7  -4  -6    0.55    0.08
  -7  -4   6    0.47    0.07
   7  -4  -6    0.74    0.13
   7   4  -5    0.34    0.07
   7   4  -5    0.56    0.09
  -7  -4   5    0.43    0.07
   7  -4  -5    0.40    0.07
   7  -4  -5    0.38    0.09
   7   4  -4    2.83    0.18
   7   4  -4    2.89    0.19
  -7  -4   4    3.09    0.19
   7  -4  -4    3.08    0.22
   7  -4  -4    2.77    0.18
   7   4  -3   12.33    0.55
   7   4  -3   12.07    0.60
   7  -4  -3   12.57    0.57
   7  -4  -3   12.74    0.62
  -7  -4   3   12.57    0.58
   7   4  -2    9.72    0.43
   7   4  -2    9.52    0.49
  -7  -4   2    9.89    0.47
   7  -4  -2    9.35    0.49
   7  -4  -2   10.35    0.46
   7   4  -1    0.97    0.09
   7   4  -1    0.81    0.12
   7  -4  -1    0.99    0.11
   7  -4  -1    0.71    0.10
  -7  -4   1    0.80    0.10
   7   4   0    2.52    0.14
   7   4   0    2.48    0.23
   7  -4   0    2.73    0.18
   7  -4   0    2.93    0.17
  -7  -4   0    2.57    0.18
   7   4   1    0.99    0.14
  -7  -4  -1    1.05    0.07
   7  -4   1    0.69    0.09
  -7  -4  -1    0.94    0.12
   7  -4   1    1.08    0.11
   7   4   2   -0.06    0.02
   7   4   2    0.01    0.03
   7  -4   2    0.00    0.03
   7  -4   2   -0.01    0.02
  -7  -4  -2    0.00    0.01
  -7  -4  -2   -0.04    0.02
   7   4   3    0.11    0.05
   7   4   3    0.09    0.06
   7  -4   3    0.20    0.04
  -7  -4  -3    0.18    0.02
   7  -4   3    0.17    0.05
   7   4   4    0.04    0.05
   7   4   4    0.09    0.05
   7  -4   4    0.17    0.03
  -7  -4  -4    0.13    0.02
   7  -4   4    0.11    0.05
   7   4   5    0.01    0.04
   7   4   5    0.13    0.07
   7  -4   5    0.14    0.03
   7  -4   5    0.21    0.06
  -7  -4  -5    0.10    0.02
  -7   4  -6    0.42    0.08
   7   4   6    0.40    0.10
   7   4   6    0.43    0.11
   7  -4   6    0.42    0.05
  -7  -4  -6    0.38    0.04
   7  -4   6    0.41    0.08
  -7   4  -7    0.01    0.04
   7   4   7    0.04    0.06
   7   4   7    0.02    0.04
  -7  -4  -7    0.04    0.02
   7  -4   7   -0.01    0.03
   7  -4   7    0.03    0.02
   7   4   8    0.12    0.07
  -7   4  -8    0.13    0.06
   7  -4   8    0.27    0.07
  -7  -4  -8    0.14    0.04
  -7   4  -9    0.09    0.05
   7   4   9    0.10    0.06
   7  -4   9    0.03    0.05
  -7  -4  -9    0.05    0.04
   7   4  10    0.21    0.08
  -7   4 -10    0.16    0.06
  -7  -4 -10    0.16    0.06
   7  -4  10    0.23    0.07
  -7   4 -11    2.11    0.21
   7   4  11    2.14    0.25
  -7  -4 -11    2.09    0.15
   7  -4  11    1.99    0.21
   7   4  12    1.08    0.18
  -7   4 -12    1.41    0.18
   7  -4  12    1.58    0.20
  -7  -4 -12    1.47    0.15
  -7   4 -13    0.31    0.10
   7   4  13    0.32    0.12
   7  -4  13    0.31    0.10
   7   4  14   -0.06    0.06
  -7   4 -14   -0.02    0.06
   7  -4  14   -0.01    0.05
  -7   4 -15    0.08    0.07
   7   4  15    0.02    0.08
   7  -4  15    0.03    0.07
   7   5 -16   -0.04    0.06
   7  -5 -16   -0.06    0.07
   7   5 -15   -0.03    0.07
   7  -5 -15    0.02    0.08
   7   5 -14    0.07    0.08
   7  -5 -14    0.37    0.12
   7   5 -13   -0.02    0.05
   7   5 -13   -0.04    0.05
  -7  -5  13   -0.07    0.04
   7  -5 -13    0.02    0.07
   7  -5 -13    0.02    0.07
   7   5 -12    0.29    0.10
   7   5 -12    0.30    0.08
   7  -5 -12    0.19    0.08
   7  -5 -12    0.10    0.08
  -7  -5  12    0.27    0.07
   7   5 -11    0.01    0.05
   7   5 -11   -0.06    0.04
   7  -5 -11    0.07    0.07
   7  -5 -11    0.01    0.06
  -7  -5  11    0.05    0.04
   7   5 -10    0.00    0.05
   7   5 -10   -0.02    0.04
   7  -5 -10    0.03    0.06
  -7  -5  10    0.04    0.04
   7  -5 -10    0.03    0.06
   7   5  -9    1.00    0.13
   7   5  -9    0.71    0.13
   7  -5  -9    0.96    0.17
   7  -5  -9    0.85    0.12
  -7  -5   9    0.89    0.11
   7   5  -8    0.05    0.05
   7   5  -8    0.08    0.06
   7  -5  -8    0.18    0.09
  -7  -5   8    0.18    0.05
   7  -5  -8    0.16    0.06
   7   5  -7    0.66    0.11
   7   5  -7    0.39    0.08
   7  -5  -7    0.39    0.11
  -7  -5   7    0.56    0.09
   7  -5  -7    0.58    0.10
   7   5  -6    2.50    0.21
   7   5  -6    2.25    0.21
   7  -5  -6    2.32    0.17
  -7  -5   6    2.42    0.17
   7  -5  -6    2.47    0.25
   7   5  -5    5.31    0.30
   7   5  -5    5.45    0.32
   7  -5  -5    5.43    0.30
   7  -5  -5    6.16    0.37
  -7  -5   5    5.69    0.31
   7   5  -4    0.38    0.07
   7   5  -4    0.35    0.08
   7  -5  -4    0.51    0.08
   7  -5  -4    0.39    0.10
  -7  -5   4    0.31    0.08
   7   5  -3    0.26    0.07
   7   5  -3    0.17    0.05
   7  -5  -3    0.21    0.06
  -7  -5   3    0.30    0.07
   7  -5  -3    0.19    0.07
   7   5  -2    2.48    0.15
   7   5  -2    2.39    0.23
   7  -5  -2    2.14    0.21
  -7  -5   2    2.31    0.20
   7  -5  -2    2.26    0.16
   7   5  -1    0.39    0.06
   7   5  -1    0.34    0.09
   7  -5  -1    0.24    0.07
   7  -5  -1    0.30    0.07
  -7  -5   1    0.31    0.07
   7   5   0    0.31    0.09
   7   5   0    0.62    0.07
   7  -5   0    0.29    0.07
  -7  -5   0    0.27    0.07
   7  -5   0    0.47    0.08
   7   5   1    0.20    0.07
   7  -5   1    0.12    0.05
  -7  -5  -1    0.06    0.04
   7  -5   1    0.07    0.04
   7   5   2    1.06    0.16
   7  -5   2    1.48    0.15
  -7  -5  -2    1.36    0.15
   7  -5   2    1.25    0.12
   7   5   3    0.05    0.06
  -7  -5  -3    0.04    0.04
   7  -5   3    0.12    0.05
   7  -5   3    0.12    0.04
   7   5   4    0.15    0.07
   7  -5   4    0.00    0.03
  -7  -5  -4    0.02    0.02
  -7  -5  -4    0.03    0.04
   7  -5   4    0.09    0.03
   7   5   5    4.48    0.30
   7   5   5    4.42    0.34
   7  -5   5    4.80    0.23
   7  -5   5    4.64    0.28
   7   5   6    2.81    0.27
   7   5   6    2.58    0.30
   7  -5   6    3.12    0.15
   7  -5   6    2.89    0.21
  -7   5  -7    0.32    0.08
   7   5   7    0.41    0.11
   7  -5   7    0.20    0.07
   7  -5   7    0.32    0.04
   7   5   8    0.17    0.08
  -7   5  -8    0.14    0.06
   7  -5   8    0.01    0.04
  -7   5  -9    0.75    0.12
   7   5   9    0.69    0.14
   7  -5   9    0.77    0.13
  -7  -5  -9    0.67    0.08
  -7   5 -10    0.05    0.05
   7   5  10    0.05    0.06
  -7  -5 -10    0.09    0.05
   7  -5  10    0.03    0.05
   7   5  11    0.92    0.18
  -7   5 -11    1.25    0.16
   7  -5  11    0.94    0.15
  -7  -5 -11    1.01    0.12
   7   5  12   -0.11    0.05
  -7   5 -12    0.12    0.07
   7  -5  12    0.04    0.06
  -7   5 -13    0.01    0.07
   7   5  13    0.04    0.09
   7  -5  13    0.21    0.09
   7   5  14    0.23    0.09
  -7   5 -14   -0.01    0.07
   7  -5  14    0.02    0.06
  -7   5 -15   -0.02    0.08
   7   5  15    0.12    0.10
   7  -5  15    0.10    0.07
   7   6 -15   -0.06    0.06
   7  -6 -15    0.01    0.08
   7   6 -14    0.04    0.07
   7  -6 -14    0.07    0.09
   7   6 -13   -0.01    0.06
   7  -6 -13    0.00    0.07
  -7  -6  13   -0.01    0.05
   7  -6 -13   -0.11    0.07
   7   6 -12    0.06    0.07
   7   6 -12    0.08    0.07
   7  -6 -12    0.02    0.08
   7  -6 -12   -0.02    0.07
  -7  -6  12    0.01    0.05
   7   6 -11    0.29    0.08
   7   6 -11    0.25    0.09
   7  -6 -11    0.23    0.09
  -7  -6  11    0.33    0.08
   7  -6 -11    0.25    0.12
   7   6 -10    0.05    0.06
   7   6 -10    0.01    0.05
   7  -6 -10    0.08    0.07
  -7  -6  10   -0.02    0.04
   7  -6 -10    0.00    0.06
   7   6  -9    0.34    0.09
   7   6  -9    0.44    0.11
  -7  -6   9    0.57    0.10
   7  -6  -9    0.74    0.16
   7  -6  -9    0.41    0.10
   7   6  -8    0.04    0.06
   7   6  -8    0.04    0.05
   7  -6  -8    0.00    0.06
   7  -6  -8    0.00    0.05
  -7  -6   8    0.03    0.04
   7   6  -7    0.51    0.11
   7   6  -7    0.68    0.12
  -7  -6   7    0.64    0.10
   7  -6  -7    0.67    0.14
   7  -6  -7    0.42    0.10
   7   6  -6    0.79    0.12
   7   6  -6    0.91    0.14
   7  -6  -6    0.81    0.12
  -7  -6   6    0.81    0.12
   7  -6  -6    0.90    0.16
   7   6  -5   -0.03    0.04
   7   6  -5   -0.03    0.03
   7  -6  -5   -0.01    0.05
   7  -6  -5   -0.01    0.04
  -7  -6   5   -0.03    0.04
   7   6  -4    0.42    0.08
   7   6  -4    0.39    0.10
   7  -6  -4    0.49    0.09
   7  -6  -4    0.31    0.10
  -7  -6   4    0.42    0.09
   7   6  -3    0.74    0.10
   7   6  -3    0.64    0.12
   7  -6  -3    0.55    0.10
   7  -6  -3    0.97    0.15
  -7  -6   3    0.74    0.12
   7   6  -2   -0.01    0.02
   7   6  -2    0.04    0.05
   7  -6  -2    0.03    0.04
  -7  -6   2   -0.05    0.03
   7  -6  -2    0.04    0.04
   7   6  -1    0.10    0.04
   7   6  -1    0.06    0.06
   7  -6  -1    0.05    0.04
   7  -6  -1    0.08    0.05
  -7  -6   1    0.06    0.06
   7   6   0    0.29    0.09
   7  -6   0    0.41    0.08
  -7  -6   0    0.34    0.08
   7  -6   0    0.19    0.06
   7   6   1    2.32    0.26
   7  -6   1    2.38    0.18
  -7  -6  -1    2.37    0.23
   7  -6   1    2.38    0.18
   7   6   2    0.20    0.09
   7  -6   2    0.34    0.08
  -7  -6  -2    0.37    0.09
   7  -6   2    0.24    0.06
   7   6   3    0.08    0.07
  -7  -6  -3    0.14    0.07
   7  -6   3    0.28    0.06
   7  -6   3    0.22    0.07
   7   6   4    1.84    0.25
  -7  -6  -4    1.85    0.21
   7  -6   4    2.34    0.21
   7  -6   4    2.12    0.14
   7   6   5    0.00    0.07
  -7  -6  -5   -0.02    0.04
   7  -6   5    0.04    0.04
   7  -6   5    0.02    0.03
   7  -6   6    0.17    0.07
  -7  -6  -6    0.15    0.07
   7  -6   6    0.07    0.03
   7  -6   7    0.06    0.02
  -7  -6  -7    0.01    0.05
   7  -6   7   -0.01    0.05
  -7   6  -8    1.89    0.20
   7   6   8    2.14    0.25
  -7  -6  -8    2.09    0.25
   7  -6   8    1.59    0.19
  -7   6  -9    1.03    0.15
   7   6   9    1.21    0.19
   7  -6   9    1.23    0.16
  -7   6 -10    0.06    0.07
   7   6  10    0.03    0.09
   7  -6  10    0.06    0.06
  -7   6 -11    0.78    0.14
   7   6  11    0.88    0.19
   7  -6  11    0.77    0.15
   7   6  12    0.15    0.09
  -7   6 -12    0.09    0.07
   7  -6  12    0.09    0.07
   7   6  13    0.47    0.15
  -7   6 -13    0.39    0.11
   7  -6  13    0.40    0.12
   7   6  14    0.36    0.13
  -7   6 -14    0.34    0.11
   7  -6  14    0.44    0.12
   7   7 -14    0.23    0.11
   7  -7 -14   -0.03    0.08
   7   7 -13    0.10    0.09
  -7  -7  13    0.22    0.07
   7  -7 -13    0.06    0.09
   7  -7 -13    0.10    0.09
   7   7 -12    0.06    0.07
  -7  -7  12   -0.01    0.04
   7  -7 -12    0.00    0.07
   7  -7 -12    0.01    0.08
   7   7 -11    0.04    0.06
   7   7 -11    0.03    0.06
   7  -7 -11   -0.08    0.06
  -7  -7  11    0.00    0.04
   7  -7 -11    0.16    0.10
   7   7 -10    0.46    0.11
   7   7 -10    0.39    0.11
  -7  -7  10    0.33    0.09
   7  -7 -10    0.79    0.17
   7  -7 -10    0.76    0.14
   7   7  -9    0.12    0.07
   7   7  -9    0.06    0.06
   7  -7  -9    0.08    0.08
   7  -7  -9    0.07    0.08
  -7  -7   9    0.03    0.05
   7   7  -8    0.03    0.06
   7   7  -8   -0.05    0.03
   7  -7  -8    0.02    0.06
  -7  -7   8    0.03    0.05
   7  -7  -8    0.02    0.07
   7   7  -7    0.28    0.08
   7   7  -7    0.24    0.09
   7  -7  -7    0.52    0.13
   7  -7  -7    0.18    0.08
  -7  -7   7    0.39    0.09
   7   7  -6    0.11    0.07
   7   7  -6    0.27    0.08
   7  -7  -6    0.22    0.09
   7  -7  -6    0.10    0.06
  -7  -7   6    0.03    0.06
   7   7  -5    0.04    0.05
   7   7  -5    0.00    0.06
   7  -7  -5    0.01    0.05
   7  -7  -5    0.09    0.07
  -7  -7   5    0.02    0.05
   7   7  -4    0.06    0.04
   7   7  -4    0.04    0.06
  -7  -7   4    0.08    0.06
   7  -7  -4    0.10    0.06
   7  -7  -4    0.09    0.07
   7   7  -3    0.76    0.10
   7   7  -3    0.54    0.12
  -7  -7   3    0.83    0.13
   7  -7  -3    0.59    0.12
   7  -7  -3    0.42    0.10
   7   7  -2    0.12    0.08
   7   7  -2    0.25    0.06
   7  -7  -2    0.23    0.08
  -7  -7   2    0.22    0.08
   7  -7  -2    0.17    0.07
   7   7  -1    2.74    0.29
   7   7  -1    2.55    0.17
   7  -7  -1    2.70    0.20
   7  -7  -1    2.40    0.24
  -7  -7   1    3.63    0.30
   7   7   0    1.39    0.20
   7  -7   0    1.27    0.16
   7  -7   0    1.44    0.17
  -7  -7   0    1.48    0.19
   7   7   1    0.00    0.05
   7  -7   1    0.06    0.06
   7  -7   1    0.01    0.03
  -7  -7  -1    0.03    0.05
   7   7   2    0.66    0.15
   7  -7   2    0.86    0.12
  -7  -7  -2    0.96    0.15
   7  -7   2    0.68    0.11
   7   7   3    0.85    0.17
   7  -7   3    1.27    0.15
   7  -7   3    1.34    0.14
  -7  -7  -3    1.19    0.17
   7   7   4    2.67    0.31
  -7  -7  -4    2.38    0.25
   7  -7   4    2.42    0.23
   7  -7   4    2.45    0.17
   7  -7   5    0.09    0.04
   7  -7   5    0.08    0.06
  -7  -7  -5    0.17    0.08
   7  -7   6    1.24    0.16
   7  -7   6    1.53    0.10
  -7  -7  -6    1.34    0.19
   7  -7   7   10.07    0.54
  -7  -7  -7   10.88    0.60
   7  -7   8    5.59    0.36
  -7  -7  -8    5.87    0.40
  -7   7  -9   -0.02    0.05
   7  -7   9   -0.02    0.06
  -7  -7  -9    0.09    0.08
  -7   7 -10    0.54    0.13
   7  -7  10    0.57    0.13
  -7  -7 -10    0.63    0.15
  -7   7 -11    0.09    0.08
   7  -7  11    0.19    0.10
  -7  -7 -11    0.23    0.11
  -7   7 -12    0.47    0.12
  -7  -7 -12    0.54    0.15
   7  -7  12    0.58    0.13
  -7   7 -13    0.95    0.17
   7  -7  13    0.51    0.13
  -7  -7 -13    0.82    0.18
   7   8 -13    0.11    0.08
   7  -8 -13    0.02    0.09
  -7  -8  13    0.01    0.06
   7  -8 -13    0.06    0.09
   7   8 -12    0.00    0.06
   7  -8 -12    0.01    0.08
  -7  -8  12   -0.07    0.04
   7  -8 -12    0.09    0.08
   7   8 -11    0.14    0.08
  -7  -8  11    0.11    0.06
   7  -8 -11    0.14    0.09
   7  -8 -11    0.14    0.10
   7   8 -10    0.22    0.09
   7   8 -10    0.27    0.10
   7  -8 -10    0.42    0.14
   7  -8 -10   -0.05    0.06
  -7  -8  10    0.24    0.08
   7   8  -9    0.04    0.07
   7   8  -9    0.18    0.08
  -7  -8   9    0.03    0.05
   7  -8  -9    0.07    0.08
   7  -8  -9    0.05    0.07
   7   8  -8    0.40    0.11
   7   8  -8    0.55    0.13
   7  -8  -8    0.31    0.12
   7  -8  -8    0.74    0.14
  -7  -8   8    0.59    0.12
   7   8  -7   -0.04    0.04
   7   8  -7    0.09    0.08
   7  -8  -7   -0.02    0.06
  -7  -8   7   -0.04    0.05
   7  -8  -7    0.03    0.08
   7   8  -6    0.31    0.08
   7   8  -6    0.28    0.11
   7  -8  -6    0.28    0.10
  -7  -8   6    0.36    0.10
   7  -8  -6    0.39    0.12
   7   8  -5    0.23    0.07
   7   8  -5    0.18    0.09
   7  -8  -5    0.24    0.08
  -7  -8   5    0.08    0.07
   7  -8  -5    0.07    0.08
   7   8  -4    6.13    0.33
   7   8  -4    5.77    0.40
   7  -8  -4    6.39    0.38
  -7  -8   4    5.96    0.38
   7  -8  -4    5.98    0.41
   7   8  -3    0.09    0.07
   7   8  -3    0.14    0.06
  -7  -8   3    0.19    0.08
   7  -8  -3    0.04    0.06
   7  -8  -3    0.08    0.08
   7   8  -2    0.46    0.13
   7   8  -2    0.55    0.09
   7  -8  -2    0.30    0.10
  -7  -8   2    0.58    0.13
   7  -8  -2    0.33    0.10
   7   8  -1    0.18    0.09
  -7  -8   1    0.33    0.11
   7  -8  -1    0.29    0.09
   7  -8  -1    0.22    0.09
   7   8   0    1.19    0.20
   7  -8   0    0.94    0.14
   7  -8   0    1.26    0.16
  -7  -8   0    0.68    0.14
   7   8   1    0.00    0.06
   7  -8   1   -0.01    0.04
  -7  -8  -1   -0.07    0.05
   7  -8   1   -0.04    0.04
   7   8   2    0.30    0.12
   7  -8   2    0.60    0.12
   7  -8   2    0.37    0.09
  -7  -8  -2    0.64    0.13
   7  -8   3    1.47    0.16
  -7  -8  -3    1.07    0.17
   7  -8   3    1.41    0.17
   7  -8   4    2.54    0.25
  -7  -8  -4    3.47    0.32
   7  -8   4    2.36    0.18
   7  -8   5    0.10    0.05
  -7  -8  -5    0.12    0.09
   7  -8   5    0.07    0.05
  -7  -8  -6    1.49    0.22
   7  -8   6    1.55    0.19
   7  -8   6    1.54    0.13
  -7  -8  -7    0.23    0.10
   7  -8   7    0.19    0.08
   7  -8   8   -0.02    0.06
  -7  -8  -8   -0.01    0.06
  -7  -8  -9    0.67    0.16
   7  -8   9    0.63    0.13
   7  -8  10    0.17    0.09
  -7  -8 -10    0.31    0.12
  -7   8 -11    0.43    0.13
   7  -8  11    0.54    0.14
  -7  -8 -11    0.46    0.15
  -7   8 -12   -0.04    0.07
   7  -8  12    0.03    0.06
  -7  -8 -12    0.09    0.10
   7   9 -12    1.24    0.20
   7  -9 -12    1.74    0.24
  -7  -9  12    0.97    0.16
   7  -9 -12    1.19    0.25
   7   9 -11    0.23    0.09
   7  -9 -11    0.23    0.10
  -7  -9  11    0.18    0.09
   7  -9 -11   -0.03    0.09
   7   9 -10    0.14    0.08
   7  -9 -10   -0.08    0.08
   7  -9 -10    0.29    0.12
  -7  -9  10    0.08    0.06
   7   9  -9    0.45    0.14
   7   9  -9    0.46    0.12
   7  -9  -9    0.60    0.17
   7  -9  -9    0.49    0.14
  -7  -9   9    0.64    0.13
   7   9  -8    2.10    0.24
   7   9  -8    2.23    0.27
   7  -9  -8    3.28    0.31
  -7  -9   8    2.75    0.27
   7  -9  -8    2.37    0.32
   7   9  -7    0.10    0.09
   7   9  -7    0.14    0.07
  -7  -9   7    0.14    0.08
   7  -9  -7    0.15    0.11
   7  -9  -7    0.12    0.09
   7   9  -6    2.51    0.24
   7   9  -6    3.01    0.32
   7  -9  -6    3.03    0.34
  -7  -9   6    2.72    0.28
   7  -9  -6    2.43    0.26
   7   9  -5    0.02    0.05
   7   9  -5    0.02    0.07
  -7  -9   5    0.03    0.07
   7  -9  -5    0.05    0.07
   7  -9  -5    0.02    0.07
   7   9  -4    0.06    0.05
   7   9  -4   -0.03    0.07
   7  -9  -4   -0.03    0.08
  -7  -9   4    0.04    0.07
   7  -9  -4   -0.10    0.06
   7   9  -3    2.20    0.20
   7   9  -3    1.87    0.26
   7  -9  -3    2.05    0.23
   7  -9  -3    1.47    0.22
  -7  -9   3    2.37    0.26
   7   9  -2    1.79    0.25
   7  -9  -2    1.48    0.20
   7  -9  -2    1.59    0.21
  -7  -9   2    1.97    0.24
   7   9  -1    0.16    0.09
   7  -9  -1    0.20    0.09
  -7  -9   1    0.11    0.09
   7  -9  -1    0.13    0.08
   7   9   0    5.37    0.42
  -7  -9   0    6.00    0.41
   7  -9   0    6.40    0.38
   7  -9   0    5.87    0.37
   7  -9   1    0.48    0.11
   7  -9   1    0.61    0.13
  -7  -9  -1    0.46    0.13
  -7  -9  -2    0.02    0.08
   7  -9   2    0.06    0.06
   7  -9   2    0.07    0.07
  -7  -9  -3    2.02    0.25
   7  -9   3    2.20    0.21
   7  -9   3    1.67    0.20
  -7  -9  -4    0.35    0.12
   7  -9   4    0.50    0.12
   7  -9   4    0.54    0.10
  -7  -9  -5    0.10    0.08
   7  -9   5    0.13    0.05
   7  -9   5    0.18    0.08
   7  -9   6    0.15    0.08
  -7  -9  -6    0.35    0.12
   7  -9   7    0.03    0.06
  -7  -9  -7   -0.07    0.07
  -7  -9  -8    0.59    0.17
   7  -9   8    0.34    0.10
  -7  -9  -9    0.01    0.08
   7  -9   9    0.25    0.10
  -7  -9 -10   -0.04    0.07
   7  -9  10    0.03    0.07
   7  -9  11    0.08    0.08
  -7  -9 -11   -0.19    0.07
   7 -10 -11   -0.05    0.11
   7  10 -10    0.30    0.11
   7 -10 -10    0.52    0.17
  -7 -10  10    0.33    0.10
   7 -10 -10    0.33    0.13
   7  10  -9   -0.02    0.06
   7 -10  -9   -0.02    0.08
   7 -10  -9   -0.03    0.08
  -7 -10   9    0.14    0.08
   7  10  -8    0.26    0.12
   7  10  -8    0.18    0.08
  -7 -10   8    0.14    0.09
   7 -10  -8    0.04    0.09
   7 -10  -8    0.30    0.12
   7  10  -7    0.69    0.13
   7  10  -7    0.80    0.17
   7 -10  -7    0.76    0.18
   7 -10  -7    1.00    0.18
  -7 -10   7    1.01    0.18
   7  10  -6    0.03    0.05
   7  10  -6   -0.01    0.07
   7 -10  -6    0.15    0.10
   7 -10  -6    0.01    0.07
  -7 -10   6    0.11    0.08
   7  10  -5    0.02    0.05
   7  10  -5    0.15    0.10
  -7 -10   5    0.11    0.09
   7 -10  -5    0.13    0.09
   7 -10  -5    0.01    0.08
   7  10  -4    0.09    0.09
   7  10  -4    0.08    0.06
  -7 -10   4    0.22    0.10
   7 -10  -4    0.21    0.10
   7 -10  -4    0.15    0.10
   7  10  -3    0.69    0.18
   7 -10  -3    0.78    0.17
   7 -10  -3    1.09    0.18
  -7 -10   3    0.92    0.17
   7 -10  -2    0.99    0.17
   7 -10  -2    0.84    0.17
  -7 -10   2    1.20    0.21
  -7 -10   1    1.49    0.23
   7 -10  -1    1.05    0.18
   7 -10  -1    1.22    0.19
   7 -10   0    0.86    0.16
   7 -10   0    0.58    0.13
  -7 -10   0    0.80    0.17
   7 -10   1    0.20    0.09
   7 -10   1    0.16    0.08
  -7 -10  -1    0.15    0.10
  -7 -10  -2    0.02    0.07
   7 -10   2    0.04    0.06
   7 -10   2   -0.02    0.05
  -7 -10  -3    0.51    0.14
   7 -10   3    0.81    0.14
   7 -10   3    0.97    0.16
   7 -10   4    0.21    0.07
  -7 -10  -4    0.15    0.10
   7 -10   4    0.06    0.06
   7 -10   5    0.04    0.06
  -7 -10  -5   -0.05    0.07
  -7 -10  -6    0.06    0.08
   7 -10   6    0.00    0.05
  -7 -10  -7    0.26    0.12
   7 -10   7    0.02    0.07
  -7 -10  -8    0.01    0.09
   7 -10   8    0.06    0.07
  -7 -10  -9    0.34    0.14
   7 -10   9    0.15    0.09
   7 -11  -9    0.04    0.10
   7  11  -8    0.47    0.13
   7 -11  -8    0.34    0.14
   7 -11  -8    0.30    0.12
  -7 -11   8    0.20    0.10
   7  11  -7    0.02    0.06
   7 -11  -7    0.17    0.10
  -7 -11   7    0.13    0.09
   7 -11  -7    0.05    0.09
   7  11  -6    0.01    0.06
   7 -11  -6    0.02    0.10
   7 -11  -6   -0.07    0.06
  -7 -11   6    0.06    0.08
  -7 -11   5    0.08    0.08
   7 -11  -5   -0.03    0.07
   7 -11  -5   -0.07    0.06
  -7 -11   4    0.17    0.09
   7 -11  -4    0.07    0.08
   7 -11  -4    0.09    0.09
   7 -11  -3    0.02    0.08
  -7 -11   3    0.30    0.12
   7 -11  -3    0.16    0.12
  -7 -11   2    0.69    0.17
   7 -11  -2    0.42    0.13
   7 -11  -2    1.07    0.19
   7 -11  -1    0.03    0.08
  -7 -11   1   -0.03    0.06
   7 -11  -1   -0.02    0.06
   7 -11   0    0.16    0.08
  -7 -11   0    0.07    0.09
   7 -11   0    0.13    0.08
   7 -11   1   -0.01    0.05
  -7 -11  -1   -0.03    0.07
   7 -11   1    0.04    0.06
   7 -11   2    0.04    0.06
  -7 -11  -2    0.00    0.08
   7 -11   2    0.05    0.07
  -7 -11  -3   -0.09    0.08
   7 -11   3    0.00    0.06
   7 -11   3    0.00    0.05
  -7 -11  -4    0.06    0.09
   7 -11   4    0.25    0.10
   7 -11   5   -0.04    0.06
  -7 -11  -5    0.12    0.10
   7 -11   6    0.10    0.08
  -7 -11  -6    0.21    0.12
  -7 -11  -7    0.03    0.09
   7 -11   7    0.08    0.08
   7 -12  -6   -0.03    0.09
   7 -12  -5    0.57    0.15
   7 -12  -5    0.42    0.15
  -7 -12   5    0.56    0.16
   7 -12  -4    0.10    0.09
   7 -12  -4    0.06    0.09
  -7 -12   4    0.16    0.11
  -7 -12   3    0.35    0.14
   7 -12  -3    0.26    0.11
   7 -12  -3    0.34    0.12
   7 -12  -2    0.11    0.09
  -7 -12   2    0.30    0.13
   7 -12  -2    0.10    0.10
   7 -12  -1   -0.06    0.06
  -7 -12   1    0.05    0.10
   7 -12  -1   -0.08    0.06
   7 -12   0    0.43    0.13
  -7 -12   0    0.14    0.11
   7 -12   0    0.21    0.10
  -7 -12  -1   -0.08    0.06
   7 -12   1    0.07    0.08
   7 -12   1    0.04    0.08
  -7 -12  -2    0.10    0.10
   7 -12   2    0.12    0.08
   7 -12   2    0.15    0.08
   7 -12   3   -0.01    0.06
  -7 -12  -3   -0.13    0.08
   7 -12   3   -0.04    0.05
   7 -12   4    0.32    0.11
  -7 -12  -4    0.09    0.10
   8   0 -17    0.13    0.09
   8   0 -17   -0.06    0.06
   8   0 -16   -0.03    0.06
   8   0 -16    0.09    0.07
   8   0 -15    0.02    0.05
   8   0 -15    0.01    0.06
   8   0 -14    0.13    0.08
   8   0 -14    0.25    0.08
   8   0 -13    0.06    0.05
   8   0 -13    0.06    0.06
   8   0 -12    8.88    0.47
   8   0 -12    8.79    0.48
   8   0 -11    0.01    0.05
   8   0 -10    0.03    0.02
   8   0 -10    0.04    0.04
   8   0  -9    0.03    0.04
   8   0  -8    4.37    0.26
   8   0  -7   -0.01    0.03
   8   0  -6    0.11    0.04
   8   0  -5   -0.02    0.02
   8   0  -4    2.61    0.16
  -8   0   3    0.00    0.01
   8   0  -3    0.01    0.02
   8   0  -3    0.00    0.01
  -8   0   2   11.06    0.47
   8   0  -2   11.58    0.51
   8   0  -2   10.91    0.47
   8   0  -1   -0.01    0.01
   8   0  -1    0.00    0.01
   8   0   0    0.76    0.08
   8   0   0    0.76    0.07
   8   0   1    0.02    0.02
   8   0   1   -0.01    0.02
   8   0   2    0.29    0.06
   8   0   2    0.36    0.06
   8   0   3    0.01    0.02
   8   0   3    0.01    0.03
   8   0   4    2.53    0.17
   8   0   4    2.36    0.16
   8   0   5    0.00    0.03
   8   0   5   -0.03    0.02
   8   0   6    0.09    0.04
  -8   0  -6    0.09    0.03
   8   0   6    0.08    0.04
   8   0   7    0.00    0.03
  -8   0  -7    0.01    0.03
   8   0   7    0.03    0.04
   8   0   8    1.80    0.18
   8   0   8    1.80    0.19
  -8   0  -8    1.85    0.13
  -8   0  -9    0.03    0.04
   8   0   9    0.01    0.04
   8   0   9    0.00    0.04
  -8   0 -10    1.04    0.12
   8   0  10    0.82    0.14
   8   0  11   -0.04    0.03
  -8   0 -11    0.01    0.04
   8   0  12    1.53    0.19
  -8   0 -12    1.99    0.19
   8   0  13    0.01    0.06
  -8   0 -13   -0.02    0.05
   8   0  14    0.15    0.07
  -8   0 -14    0.31    0.09
  -8   0 -15   -0.01    0.06
   8   0  15    0.07    0.07
   8   0  16   -0.11    0.04
  -8   0 -16   -0.01    0.07
   8   1 -17    0.01    0.08
   8  -1 -17   -0.01    0.07
   8  -1 -17    0.11    0.08
   8   1 -16    0.05    0.05
   8   1 -16    0.08    0.08
   8  -1 -16    0.02    0.05
   8  -1 -16    0.08    0.08
   8   1 -15    0.27    0.08
   8   1 -15    0.13    0.08
   8  -1 -15    0.22    0.10
   8  -1 -15    0.26    0.09
   8   1 -14    0.22    0.09
   8   1 -14    0.09    0.05
   8  -1 -14    0.14    0.06
   8   1 -13    0.04    0.06
   8   1 -13    0.21    0.07
   8  -1 -13    0.14    0.07
   8   1 -12    0.06    0.07
   8   1 -12    0.11    0.06
   8  -1 -12   -0.04    0.05
   8   1 -11    0.07    0.05
   8   1 -11    0.09    0.06
  -8  -1  11    0.11    0.03
   8  -1 -11    0.09    0.06
   8  -1 -11    0.10    0.04
   8   1 -10    0.56    0.11
   8   1 -10    0.81    0.10
   8   1 -10    0.75    0.07
   8  -1 -10    0.48    0.10
   8  -1 -10    0.73    0.06
   8  -1 -10    0.78    0.06
  -8  -1  10    0.67    0.06
   8   1  -9    0.54    0.04
   8   1  -9    0.24    0.06
   8   1  -9    0.40    0.09
   8  -1  -9    0.52    0.10
  -8  -1   9    0.52    0.04
   8   1  -8    0.70    0.09
   8  -1  -8    0.55    0.10
   8   1  -7   -0.05    0.03
   8  -1  -7    0.02    0.04
   8   1  -6   -0.02    0.02
   8  -1  -6    0.00    0.03
   8   1  -5    0.65    0.08
   8  -1  -5    0.50    0.08
   8   1  -4    1.91    0.13
  -8  -1   4    1.93    0.10
   8  -1  -4    1.99    0.14
   8  -1  -4    1.95    0.09
   8   1  -3    1.37    0.10
  -8   1   3    1.37    0.08
  -8  -1   3    1.42    0.08
   8  -1  -3    1.04    0.11
  -8  -1   3    1.35    0.08
   8  -1  -3    1.34    0.07
   8   1  -2    7.23    0.36
   8   1  -2    7.37    0.34
   8  -1  -2    7.43    0.33
   8  -1  -2    7.60    0.36
   8   1  -1    3.56    0.20
   8   1  -1    3.63    0.19
   8  -1  -1    4.02    0.20
   8  -1  -1    3.62    0.18
   8   1   0    3.11    0.18
   8   1   0    3.25    0.18
   8  -1   0    3.44    0.17
   8  -1   0    3.19    0.18
   8   1   1    0.06    0.03
   8   1   1    0.07    0.03
   8  -1   1    0.09    0.03
   8  -1   1    0.10    0.03
   8   1   2   28.46    1.21
   8   1   2   26.18    1.09
   8   1   2   28.25    1.18
   8  -1   2   27.67    1.18
   8  -1   2   28.98    1.19
   8   1   3    0.29    0.06
   8   1   3    0.36    0.06
   8  -1   3    0.28    0.05
   8  -1   3    0.33    0.06
   8   1   4    4.63    0.28
   8   1   4    5.03    0.27
   8   1   4    4.83    0.21
   8  -1   4    5.05    0.27
   8  -1   4    4.87    0.25
   8   1   5    1.11    0.12
   8   1   5    0.87    0.12
   8  -1   5    1.13    0.11
   8  -1   5    0.77    0.10
   8   1   6    0.03    0.04
   8   1   6    0.13    0.05
  -8   1  -6    0.07    0.04
   8  -1   6    0.01    0.04
  -8  -1  -6    0.08    0.03
   8  -1   6    0.03    0.03
   8   1   7    0.32    0.09
  -8   1  -7    0.55    0.08
   8   1   7    0.42    0.08
  -8  -1  -7    0.42    0.06
   8  -1   7    0.43    0.08
   8  -1   7    0.31    0.08
   8   1   8   -0.02    0.04
  -8   1  -8   -0.02    0.03
   8   1   8    0.02    0.03
   8  -1   8    0.01    0.04
  -8  -1  -8   -0.02    0.03
   8  -1   8   -0.02    0.04
   8   1   9    0.92    0.13
  -8   1  -9    1.08    0.12
   8   1   9    0.72    0.13
   8  -1   9    1.16    0.14
  -8  -1  -9    1.04    0.11
   8  -1   9    0.76    0.12
   8   1  10    0.41    0.10
  -8   1 -10    0.43    0.09
   8  -1  10    0.38    0.10
  -8  -1 -10    0.39    0.08
  -8   1 -11    0.38    0.08
   8   1  11    0.26    0.09
   8  -1  11    0.16    0.07
  -8  -1 -11    0.34    0.08
  -8   1 -12    0.72    0.12
   8   1  12    0.54    0.12
  -8  -1 -12    0.80    0.12
   8  -1  12    0.59    0.12
  -8   1 -13    0.12    0.06
   8   1  13    0.01    0.06
   8  -1  13    0.12    0.08
  -8  -1 -13    0.11    0.07
  -8   1 -14    0.08    0.07
   8   1  14    0.01    0.06
   8  -1  14    0.05    0.06
  -8  -1 -14    0.00    0.06
   8   1  15    0.08    0.08
  -8   1 -15    0.09    0.08
   8  -1  15   -0.02    0.06
  -8  -1 -15    0.04    0.07
  -8   1 -16    0.04    0.07
   8   1  16    0.03    0.08
   8  -1  16   -0.04    0.05
   8   2 -17    0.03    0.08
   8  -2 -17   -0.01    0.07
   8  -2 -17    0.04    0.07
   8   2 -16   -0.14    0.05
   8  -2 -16   -0.05    0.06
   8  -2 -16    0.06    0.07
   8   2 -15   -0.04    0.06
   8   2 -15    0.02    0.05
   8  -2 -15   -0.03    0.05
   8   2 -14    0.04    0.07
   8   2 -14    0.09    0.05
   8  -2 -14    0.19    0.09
   8   2 -13    0.02    0.07
   8   2 -13    0.09    0.05
   8  -2 -13    0.04    0.07
   8   2 -12    0.10    0.07
   8  -2 -12    0.26    0.09
   8   2 -11    0.39    0.10
   8   2 -11    0.22    0.06
  -8  -2  11    0.38    0.05
   8  -2 -11    0.31    0.06
   8  -2 -11    0.41    0.11
   8   2 -10    0.59    0.12
   8   2 -10    0.65    0.09
   8  -2 -10    0.93    0.14
   8  -2 -10    0.67    0.07
  -8  -2  10    0.58    0.06
   8   2  -9   -0.02    0.03
   8   2  -9    0.02    0.03
   8  -2  -9    0.02    0.03
   8  -2  -9    0.01    0.02
  -8  -2   9    0.02    0.02
   8  -2  -9    0.11    0.06
   8   2  -8   -0.03    0.04
   8   2  -8   -0.01    0.02
   8   2  -8   -0.02    0.03
   8  -2  -8   -0.01    0.02
   8  -2  -8    0.06    0.05
  -8  -2   8   -0.01    0.01
   8  -2  -8    0.03    0.02
   8   2  -7    0.42    0.09
   8   2  -7    0.42    0.08
   8   2  -7    0.44    0.05
  -8  -2   7    0.54    0.05
   8  -2  -7    0.50    0.05
   8  -2  -7    0.48    0.09
   8  -2  -7    0.41    0.04
   8   2  -6    0.87    0.10
   8   2  -6    0.86    0.11
   8  -2  -6    0.75    0.05
   8  -2  -6    0.73    0.05
  -8  -2   6    0.72    0.05
   8  -2  -6    0.80    0.12
  -8  -2   6    0.72    0.06
   8   2  -5    3.45    0.20
  -8   2   5    3.23    0.16
   8   2  -5    3.24    0.20
  -8  -2   5    3.58    0.17
  -8  -2   5    3.44    0.17
   8  -2  -5    3.42    0.16
   8  -2  -5    2.88    0.21
   8   2  -4    1.34    0.12
   8   2  -4    1.15    0.11
  -8   2   4    1.26    0.09
  -8  -2   4    1.16    0.09
   8  -2  -4    1.25    0.13
   8  -2  -4    1.25    0.08
   8   2  -3    1.28    0.12
   8   2  -3    1.01    0.10
   8  -2  -3    0.83    0.11
  -8  -2   3    0.97    0.09
   8  -2  -3    1.14    0.07
   8   2  -2   -0.02    0.02
   8   2  -2    0.02    0.03
   8  -2  -2    0.01    0.02
  -8  -2   2    0.00    0.02
   8  -2  -2    0.00    0.02
   8   2  -1    0.50    0.06
   8   2  -1    0.37    0.07
   8   2  -1    0.33    0.06
   8  -2  -1    0.39    0.06
   8  -2  -1    0.36    0.05
   8   2   0   26.98    1.22
   8   2   0   27.99    1.11
   8   2   0   27.65    1.19
   8  -2   0   28.82    1.20
   8  -2   0   28.56    1.17
   8   2   1    0.67    0.04
   8   2   1    0.60    0.09
   8   2   1    0.54    0.08
   8  -2   1    0.78    0.08
   8  -2   1    0.69    0.08
   8   2   2    4.77    0.26
   8   2   2    4.64    0.28
   8  -2   2    4.76    0.24
   8  -2   2    4.76    0.25
   8   2   3    0.07    0.05
   8   2   3    0.17    0.05
   8  -2   3    0.16    0.04
   8  -2   3    0.11    0.03
   8   2   4   15.67    0.70
   8   2   4   13.98    0.72
   8  -2   4   15.49    0.68
   8  -2   4   15.44    0.67
   8   2   5    0.14    0.05
   8   2   5    0.07    0.05
   8  -2   5    0.07    0.03
   8  -2   5    0.08    0.04
  -8   2  -6    6.24    0.30
   8   2   6    5.53    0.36
   8   2   6    5.93    0.33
  -8  -2  -6    5.81    0.25
   8  -2   6    5.86    0.32
   8  -2   6    6.14    0.30
   8   2   7    0.76    0.12
   8   2   7    0.99    0.16
  -8   2  -7    1.09    0.12
  -8  -2  -7    1.00    0.08
   8  -2   7    0.95    0.10
   8  -2   7    0.89    0.12
   8   2   8    0.02    0.05
  -8   2  -8    0.02    0.04
   8   2   8   -0.04    0.04
  -8  -2  -8    0.03    0.03
   8  -2   8    0.00    0.03
   8  -2   8    0.05    0.04
   8   2   9    0.68    0.12
  -8   2  -9    0.41    0.08
   8  -2   9    0.35    0.08
  -8  -2  -9    0.53    0.07
   8  -2   9    0.33    0.07
   8   2  10    0.48    0.11
  -8   2 -10    0.31    0.08
   8  -2  10    0.49    0.10
  -8  -2 -10    0.51    0.08
  -8   2 -11    0.30    0.09
   8   2  11    0.27    0.09
   8  -2  11    0.32    0.09
  -8  -2 -11    0.34    0.08
   8   2  12    3.81    0.29
  -8   2 -12    4.09    0.27
  -8  -2 -12    4.04    0.25
   8  -2  12    4.23    0.29
   8   2  13    2.86    0.29
  -8   2 -13    2.84    0.26
  -8  -2 -13    3.27    0.22
   8  -2  13    3.39    0.30
   8   2  14    0.39    0.12
  -8   2 -14    0.51    0.12
   8  -2  14    0.67    0.14
  -8   2 -15    0.30    0.10
   8   2  15    0.25    0.10
   8  -2  15    0.48    0.13
  -8   2 -16    0.13    0.09
   8   2  16    0.12    0.09
   8  -2  16    0.46    0.13
   8  -3 -17   -0.09    0.07
   8   3 -16   -0.07    0.07
   8  -3 -16   -0.03    0.06
   8   3 -15    0.12    0.09
   8   3 -15    0.01    0.06
   8  -3 -15    0.05    0.07
   8   3 -14    0.22    0.07
   8   3 -14    0.13    0.08
   8  -3 -14    0.36    0.11
   8   3 -13    0.02    0.06
   8   3 -13   -0.02    0.04
   8  -3 -13    0.06    0.07
   8   3 -12   -0.01    0.05
   8   3 -12   -0.02    0.04
   8  -3 -12    0.03    0.06
   8  -3 -12    0.02    0.05
  -8  -3  12    0.01    0.03
   8   3 -11    0.93    0.12
   8   3 -11    0.52    0.12
   8  -3 -11    0.79    0.10
  -8  -3  11    0.73    0.08
   8  -3 -11    0.80    0.15
   8   3 -10    0.09    0.07
   8   3 -10    0.18    0.06
   8  -3 -10    0.05    0.06
   8  -3 -10    0.16    0.05
  -8  -3  10    0.20    0.04
   8   3  -9    0.92    0.11
   8   3  -9    0.99    0.14
   8  -3  -9    0.81    0.09
   8  -3  -9    1.15    0.16
  -8  -3   9    0.87    0.08
   8   3  -8    0.01    0.04
   8   3  -8    0.08    0.04
  -8  -3   8    0.03    0.02
   8  -3  -8    0.15    0.07
   8  -3  -8    0.06    0.04
   8   3  -7    0.05    0.04
   8   3  -7    0.00    0.03
   8  -3  -7   -0.01    0.03
  -8  -3   7    0.03    0.02
   8  -3  -7    0.03    0.05
   8   3  -6    7.79    0.38
   8   3  -6    7.47    0.38
  -8  -3   6    7.51    0.35
   8  -3  -6    7.93    0.43
   8  -3  -6    7.25    0.35
   8   3  -5    5.97    0.31
   8   3  -5    5.57    0.31
   8  -3  -5    6.48    0.35
   8  -3  -5    6.36    0.29
  -8  -3   5    5.52    0.29
   8   3  -4    1.00    0.11
   8   3  -4    1.06    0.11
  -8  -3   4    1.10    0.11
   8  -3  -4    1.11    0.13
   8  -3  -4    1.10    0.10
   8   3  -3    0.39    0.06
   8   3  -3    0.48    0.08
   8  -3  -3    0.54    0.09
  -8  -3   3    0.31    0.06
   8  -3  -3    0.40    0.06
   8   3  -2    8.70    0.39
   8   3  -2    9.28    0.44
  -8  -3   2    8.86    0.42
   8  -3  -2    8.16    0.44
   8  -3  -2    9.20    0.41
   8   3  -1   17.92    0.74
   8   3  -1   17.96    0.83
  -8  -3   1   17.79    0.79
   8  -3  -1   18.63    0.78
   8  -3  -1   17.93    0.81
   8   3   0   30.12    1.28
   8   3   0   28.70    1.18
   8   3   0   29.18    1.31
   8  -3   0   29.87    1.28
  -8  -3   0   30.38    1.27
   8  -3   0   30.51    1.26
   8   3   1    1.79    0.18
   8   3   1    2.01    0.17
   8   3   1    1.73    0.09
   8  -3   1    1.82    0.12
   8  -3   1    1.81    0.13
   8   3   2    9.04    0.51
   8   3   2    9.84    0.49
   8  -3   2   10.60    0.47
   8  -3   2   10.93    0.48
   8   3   3    0.52    0.09
   8   3   3    0.52    0.10
   8  -3   3    0.67    0.07
   8  -3   3    0.51    0.08
   8   3   4    2.76    0.20
   8   3   4    2.85    0.26
   8  -3   4    3.07    0.19
   8  -3   4    2.86    0.16
   8   3   5    1.62    0.20
   8   3   5    1.19    0.15
   8  -3   5    1.15    0.13
   8  -3   5    1.32    0.09
   8   3   6    0.12    0.06
   8   3   6    0.10    0.06
   8  -3   6    0.16    0.04
   8  -3   6    0.06    0.04
  -8   3  -7    0.18    0.06
   8   3   7    0.21    0.07
   8   3   7    0.27    0.09
  -8  -3  -7    0.30    0.04
   8  -3   7    0.27    0.05
   8  -3   7    0.34    0.08
   8   3   8   -0.06    0.05
  -8   3  -8    0.02    0.04
   8   3   8   -0.01    0.04
  -8  -3  -8    0.03    0.03
   8  -3   8    0.03    0.03
   8  -3   8   -0.03    0.03
   8   3   9   -0.01    0.05
  -8   3  -9   -0.06    0.04
  -8  -3  -9    0.04    0.03
   8  -3   9    0.00    0.04
  -8   3 -10    0.06    0.06
   8   3  10   -0.06    0.05
  -8  -3 -10    0.03    0.04
   8  -3  10    0.01    0.05
   8   3  11    1.44    0.20
  -8   3 -11    2.66    0.23
   8  -3  11    1.64    0.20
  -8  -3 -11    2.21    0.15
   8   3  12    0.90    0.17
  -8   3 -12    0.52    0.11
   8  -3  12    0.49    0.12
  -8  -3 -12    0.82    0.11
  -8   3 -13   -0.06    0.06
   8   3  13    0.06    0.07
   8  -3  13    0.03    0.06
  -8   3 -14    0.01    0.07
   8   3  14    0.01    0.07
   8  -3  14    0.00    0.06
   8   3  15    0.02    0.08
  -8   3 -15   -0.06    0.07
   8  -3  15   -0.06    0.05
   8   4 -16   -0.02    0.08
   8  -4 -16   -0.06    0.05
   8   4 -15    0.18    0.10
   8  -4 -15    0.19    0.10
   8   4 -14    0.03    0.07
   8   4 -14   -0.02    0.05
   8  -4 -14   -0.09    0.06
   8   4 -13   -0.01    0.06
   8   4 -13   -0.07    0.04
   8  -4 -13   -0.05    0.06
   8   4 -12    0.13    0.08
   8   4 -12    0.04    0.05
  -8  -4  12    0.01    0.03
   8  -4 -12    0.08    0.06
   8  -4 -12    0.06    0.08
   8   4 -11    0.24    0.09
   8   4 -11    0.43    0.09
   8  -4 -11    0.22    0.09
  -8  -4  11    0.50    0.07
   8  -4 -11    0.55    0.09
   8   4 -10    2.09    0.18
   8   4 -10    1.97    0.22
   8  -4 -10    2.41    0.26
   8  -4 -10    2.17    0.18
  -8  -4  10    1.89    0.13
   8   4  -9    0.64    0.10
   8   4  -9    0.40    0.09
   8  -4  -9    0.60    0.09
   8  -4  -9    0.76    0.14
  -8  -4   9    0.46    0.07
   8   4  -8    0.13    0.06
   8   4  -8    0.18    0.06
   8  -4  -8    0.18    0.08
  -8  -4   8    0.19    0.05
   8  -4  -8    0.14    0.05
   8   4  -7    3.36    0.21
   8   4  -7    3.14    0.21
  -8  -4   7    3.29    0.19
   8  -4  -7    2.81    0.28
   8  -4  -7    3.16    0.19
   8   4  -6    0.01    0.04
   8   4  -6   -0.01    0.03
  -8  -4   6    0.02    0.03
   8  -4  -6    0.00    0.05
   8  -4  -6    0.07    0.04
   8   4  -5    1.23    0.14
   8   4  -5    1.66    0.16
   8  -4  -5    1.31    0.12
   8  -4  -5    1.56    0.18
  -8  -4   5    1.57    0.14
   8   4  -4    5.48    0.31
   8   4  -4    5.25    0.29
   8  -4  -4    6.29    0.35
   8  -4  -4    5.66    0.29
  -8  -4   4    5.37    0.30
   8   4  -3    9.60    0.50
   8   4  -3   10.19    0.45
  -8  -4   3    9.88    0.48
   8  -4  -3   10.37    0.52
   8  -4  -3   10.15    0.47
   8   4  -2    2.48    0.18
   8   4  -2    1.93    0.13
   8  -4  -2    2.37    0.15
  -8  -4   2    2.43    0.17
   8  -4  -2    2.38    0.18
   8   4  -1    0.13    0.06
   8   4  -1    0.16    0.04
   8  -4  -1    0.07    0.04
  -8  -4   1    0.13    0.05
   8  -4  -1    0.04    0.04
   8   4   0    0.12    0.06
   8   4   0    0.19    0.03
  -8  -4   0    0.14    0.05
   8  -4   0    0.20    0.05
   8  -4   0    0.27    0.06
   8   4   1    0.09    0.05
   8   4   1    0.06    0.02
   8  -4   1    0.02    0.03
  -8  -4  -1    0.09    0.05
   8  -4   1    0.07    0.03
   8   4   2    2.45    0.24
   8   4   2    2.03    0.20
   8  -4   2    2.80    0.16
   8  -4   2    2.43    0.17
   8   4   3    0.22    0.08
   8   4   3    0.31    0.08
   8  -4   3    0.18    0.05
   8  -4   3    0.33    0.05
   8   4   4    1.45    0.17
   8   4   4    1.05    0.17
   8  -4   4    1.62    0.16
   8  -4   4    1.18    0.09
   8   4   5    1.00    0.16
   8   4   5    0.51    0.11
   8  -4   5    0.57    0.10
   8  -4   5    0.80    0.07
   8   4   6    0.03    0.05
   8   4   6    0.18    0.07
   8  -4   6    0.15    0.04
   8  -4   6    0.08    0.05
   8   4   7    3.00    0.32
  -8   4  -7    3.52    0.22
   8   4   7    3.58    0.26
  -8  -4  -7    3.48    0.16
   8  -4   7    3.38    0.23
   8  -4   7    3.27    0.18
  -8   4  -8    0.93    0.13
   8   4   8    1.18    0.17
  -8  -4  -8    1.12    0.09
   8  -4   8    1.07    0.14
   8  -4   8    0.96    0.09
   8   4   9    0.23    0.09
  -8   4  -9    0.28    0.08
  -8  -4  -9    0.27    0.05
   8  -4   9    0.22    0.07
   8   4  10    0.32    0.10
  -8   4 -10    0.21    0.08
  -8  -4 -10    0.43    0.07
   8  -4  10    0.29    0.08
   8   4  11   -0.10    0.04
  -8   4 -11    0.02    0.05
   8  -4  11    0.02    0.05
  -8  -4 -11    0.02    0.05
   8   4  12    0.49    0.13
  -8   4 -12    0.74    0.13
   8  -4  12    0.20    0.08
  -8   4 -13    0.09    0.07
   8   4  13    0.37    0.12
   8  -4  13    0.18    0.09
   8   4  14    0.13    0.10
  -8   4 -14    0.10    0.08
   8  -4  14    0.05    0.08
   8   4  15    0.07    0.09
  -8   4 -15    0.18    0.10
   8  -4  15    0.02    0.06
   8  -5 -16    0.01    0.08
   8   5 -15    0.52    0.14
   8  -5 -15    0.38    0.13
   8   5 -14    0.08    0.08
   8  -5 -14   -0.04    0.07
   8   5 -13    0.19    0.07
   8   5 -13    0.09    0.08
   8  -5 -13    0.03    0.08
   8   5 -12    0.04    0.06
   8   5 -12    0.08    0.06
   8  -5 -12   -0.07    0.06
   8  -5 -12    0.06    0.07
  -8  -5  12    0.00    0.04
   8   5 -11    0.99    0.13
   8   5 -11    0.95    0.16
   8  -5 -11    1.04    0.19
   8  -5 -11    0.75    0.12
  -8  -5  11    1.05    0.12
   8   5 -10    0.01    0.06
   8   5 -10    0.01    0.04
  -8  -5  10    0.01    0.03
   8  -5 -10   -0.06    0.05
   8  -5 -10   -0.05    0.05
   8   5  -9    0.40    0.10
   8   5  -9    0.37    0.09
  -8  -5   9    0.42    0.08
   8  -5  -9    0.25    0.10
   8  -5  -9    0.42    0.09
   8   5  -8    3.22    0.27
   8   5  -8    2.83    0.21
   8  -5  -8    2.61    0.28
   8  -5  -8    3.10    0.20
  -8  -5   8    2.92    0.19
   8   5  -7    0.37    0.09
   8   5  -7    0.46    0.09
  -8  -5   7    0.37    0.08
   8  -5  -7    0.17    0.09
   8  -5  -7    0.22    0.07
   8   5  -6    1.06    0.14
   8   5  -6    1.31    0.15
  -8  -5   6    1.42    0.14
   8  -5  -6    1.13    0.13
   8  -5  -6    1.39    0.18
   8   5  -5    0.55    0.10
   8   5  -5    0.54    0.09
  -8  -5   5    0.75    0.11
   8  -5  -5    0.57    0.09
   8  -5  -5    0.40    0.10
   8   5  -4    0.12    0.05
   8   5  -4    0.12    0.06
   8  -5  -4    0.08    0.05
  -8  -5   4    0.16    0.06
   8  -5  -4    0.16    0.07
   8   5  -3    0.00    0.02
   8   5  -3    0.04    0.05
   8  -5  -3    0.00    0.03
   8  -5  -3    0.05    0.05
  -8  -5   3    0.07    0.04
   8   5  -2    0.31    0.08
   8   5  -2    0.38    0.06
   8  -5  -2    0.49    0.08
  -8  -5   2    0.34    0.08
   8  -5  -2    0.45    0.09
   8   5  -1    2.64    0.15
   8   5  -1    2.88    0.26
  -8  -5   1    2.45    0.19
   8  -5  -1    2.68    0.18
   8  -5  -1    2.98    0.20
   8   5   0    0.10    0.06
   8   5   0    0.06    0.03
   8  -5   0    0.08    0.04
  -8  -5   0    0.19    0.06
   8  -5   0    0.08    0.04
   8   5   1    0.11    0.06
  -8  -5  -1    0.08    0.05
   8  -5   1    0.01    0.04
   8  -5   1    0.04    0.03
   8   5   2    0.05    0.05
  -8  -5  -2   -0.02    0.03
   8  -5   2    0.02    0.03
   8  -5   2   -0.02    0.03
   8   5   3    0.67    0.14
  -8  -5  -3    0.63    0.11
   8  -5   3    0.68    0.08
   8  -5   3    0.69    0.10
  -8  -5  -3    0.80    0.06
   8   5   4    0.04    0.05
   8   5   4    0.05    0.05
   8  -5   4    0.00    0.04
  -8  -5  -4    0.09    0.05
  -8  -5  -4    0.11    0.02
   8  -5   4    0.11    0.03
   8   5   5    0.16    0.09
   8   5   5    0.31    0.09
  -8  -5  -5    0.25    0.03
   8  -5   5    0.16    0.04
   8  -5   5    0.10    0.05
   8   5   6    0.05    0.05
   8   5   6    0.03    0.06
  -8  -5  -6    0.03    0.02
   8  -5   6    0.03    0.04
   8  -5   6    0.01    0.02
   8   5   7    0.24    0.10
   8   5   7    0.29    0.09
  -8  -5  -7    0.45    0.05
   8  -5   7    0.47    0.05
   8  -5   7    0.25    0.08
   8   5   8    0.10    0.08
  -8   5  -8    0.14    0.06
  -8  -5  -8    0.20    0.04
   8  -5   8    0.20    0.08
   8   5   9    0.01    0.05
  -8   5  -9    0.17    0.07
  -8  -5  -9    0.08    0.04
   8  -5   9   -0.04    0.04
   8   5  10    0.05    0.07
  -8   5 -10    0.10    0.06
   8  -5  10    0.01    0.06
   8   5  11    0.95    0.17
  -8   5 -11    0.82    0.14
   8  -5  11    0.64    0.13
  -8   5 -12    0.82    0.15
   8   5  12    0.33    0.12
   8  -5  12    0.49    0.11
  -8   5 -13    0.06    0.07
   8   5  13    0.07    0.08
   8  -5  13    0.04    0.07
  -8   5 -14   -0.02    0.07
   8   5  14   -0.01    0.09
   8  -5  14   -0.02    0.06
   8   6 -15   -0.14    0.05
   8  -6 -15    0.12    0.10
   8   6 -14    0.06    0.08
   8  -6 -14   -0.02    0.07
   8   6 -13    0.03    0.07
   8  -6 -13    0.05    0.09
   8   6 -12    1.16    0.19
   8   6 -12    1.66    0.19
   8  -6 -12    1.50    0.24
   8  -6 -12    1.42    0.18
  -8  -6  12    1.34    0.15
   8   6 -11    0.19    0.08
   8   6 -11    0.09    0.07
  -8  -6  11    0.10    0.05
   8  -6 -11   -0.02    0.06
   8  -6 -11    0.07    0.07
   8   6 -10    0.05    0.06
   8   6 -10    0.07    0.07
   8  -6 -10   -0.01    0.06
  -8  -6  10    0.10    0.05
   8  -6 -10    0.21    0.08
   8   6  -9    0.63    0.12
   8   6  -9    0.64    0.12
   8  -6  -9    0.78    0.12
  -8  -6   9    0.52    0.09
   8   6  -8    0.18    0.08
   8   6  -8    0.06    0.06
   8  -6  -8    0.08    0.07
   8  -6  -8    0.08    0.08
  -8  -6   8    0.15    0.06
   8   6  -7    0.15    0.07
   8   6  -7    0.05    0.05
  -8  -6   7    0.07    0.05
   8  -6  -7    0.06    0.05
   8  -6  -7    0.13    0.08
   8   6  -6   -0.02    0.05
   8   6  -6   -0.04    0.03
   8  -6  -6   -0.06    0.04
   8  -6  -6    0.03    0.06
  -8  -6   6    0.00    0.04
   8   6  -5    0.01    0.05
   8   6  -5   -0.02    0.03
  -8  -6   5   -0.02    0.04
   8  -6  -5   -0.02    0.04
   8  -6  -5   -0.01    0.05
   8   6  -4    0.29    0.08
   8   6  -4    0.26    0.07
   8  -6  -4    0.31    0.08
   8  -6  -4    0.28    0.09
  -8  -6   4    0.34    0.09
   8   6  -3    0.82    0.10
   8   6  -3    0.73    0.13
   8  -6  -3    0.87    0.12
  -8  -6   3    1.03    0.14
   8  -6  -3    0.99    0.15
   8   6  -2    1.12    0.12
   8   6  -2    1.35    0.19
  -8  -6   2    1.35    0.17
   8  -6  -2    1.30    0.15
   8  -6  -2    1.13    0.15
   8   6  -1    0.58    0.12
   8   6  -1    0.50    0.07
  -8  -6   1    0.47    0.10
   8  -6  -1    0.59    0.10
   8  -6  -1    0.46    0.09
   8   6   0    0.05    0.07
   8  -6   0    0.11    0.05
   8  -6   0    0.08    0.05
  -8  -6   0    0.16    0.06
   8   6   1   -0.02    0.04
  -8  -6  -1   -0.01    0.04
   8  -6   1    0.01    0.03
   8  -6   1    0.00    0.03
   8   6   2    0.51    0.13
   8  -6   2    0.44    0.09
  -8  -6  -2    0.54    0.11
   8  -6   2    0.67    0.10
   8   6   3    1.38    0.21
   8  -6   3    1.44    0.13
  -8  -6  -3    1.48    0.18
   8  -6   3    1.09    0.14
   8   6   4    2.37    0.28
   8  -6   4    2.35    0.22
  -8  -6  -4    2.41    0.23
   8  -6   4    1.99    0.14
   8   6   5    1.71    0.25
   8  -6   5    1.83    0.12
   8  -6   5    1.69    0.18
  -8  -6  -5    1.76    0.21
   8   6   6    1.51    0.24
  -8  -6  -6    1.70    0.21
   8  -6   6    2.19    0.20
   8  -6   6    1.82    0.11
   8   6   7   -0.05    0.04
   8  -6   7    0.03    0.05
   8  -6   7   -0.02    0.02
  -8  -6  -7    0.08    0.07
   8   6   8    1.39    0.21
   8  -6   8    1.03    0.15
   8   6   9    0.48    0.13
  -8   6  -9    0.39    0.10
   8  -6   9    0.31    0.10
  -8   6 -10    0.14    0.07
   8   6  10    0.08    0.08
   8  -6  10    0.03    0.05
   8   6  11   -0.02    0.07
  -8   6 -11    0.02    0.06
   8  -6  11    0.00    0.06
   8   6  12    0.08    0.10
  -8   6 -12   -0.03    0.06
   8  -6  12    0.05    0.06
  -8   6 -13    0.08    0.08
   8   6  13   -0.03    0.08
   8  -6  13   -0.04    0.06
  -8   6 -14   -0.07    0.07
   8   6  14   -0.07    0.09
   8  -6  14   -0.07    0.07
   8   7 -14    0.00    0.08
   8  -7 -14    0.07    0.10
   8   7 -13    0.02    0.07
   8  -7 -13    0.04    0.08
   8   7 -12    0.07    0.07
  -8  -7  12   -0.03    0.04
   8  -7 -12   -0.03    0.07
   8  -7 -12   -0.10    0.07
   8   7 -11    0.23    0.10
   8   7 -11    0.22    0.10
  -8  -7  11    0.25    0.08
   8  -7 -11    0.23    0.12
   8  -7 -11    0.36    0.11
   8   7 -10    0.02    0.06
   8   7 -10    0.02    0.07
  -8  -7  10    0.06    0.05
   8  -7 -10   -0.01    0.07
   8  -7 -10   -0.05    0.07
   8   7  -9    0.03    0.05
   8   7  -9   -0.01    0.06
  -8  -7   9   -0.02    0.04
   8  -7  -9   -0.05    0.06
   8  -7  -9   -0.07    0.05
   8   7  -8    0.59    0.13
   8   7  -8    0.66    0.13
   8  -7  -8    0.67    0.15
   8  -7  -8    0.69    0.13
  -8  -7   8    0.49    0.10
   8   7  -7    0.11    0.06
   8   7  -7    0.06    0.07
  -8  -7   7    0.05    0.05
   8  -7  -7    0.07    0.06
   8  -7  -7    0.24    0.10
   8   7  -6    0.01    0.04
   8   7  -6    0.02    0.07
   8  -7  -6    0.01    0.06
  -8  -7   6    0.02    0.04
   8  -7  -6    0.01    0.06
   8   7  -5    0.41    0.09
   8   7  -5    0.23    0.09
  -8  -7   5    0.44    0.10
   8  -7  -5    0.26    0.10
   8  -7  -5    0.25    0.08
   8   7  -4    0.36    0.08
   8   7  -4    0.58    0.13
   8  -7  -4    0.54    0.12
   8  -7  -4    0.62    0.11
  -8  -7   4    0.72    0.13
   8   7  -3    0.31    0.10
   8   7  -3    0.40    0.08
  -8  -7   3    0.48    0.11
   8  -7  -3    0.49    0.10
   8  -7  -3    0.47    0.11
   8   7  -2    0.04    0.03
   8   7  -2   -0.03    0.05
   8  -7  -2    0.08    0.06
   8  -7  -2   -0.03    0.05
  -8  -7   2    0.01    0.06
   8   7  -1    1.17    0.19
   8   7  -1    1.43    0.13
  -8  -7   1    1.80    0.21
   8  -7  -1    1.43    0.17
   8  -7  -1    1.14    0.16
   8   7   0    2.53    0.29
  -8  -7   0    2.82    0.27
   8  -7   0    2.12    0.21
   8  -7   0    2.69    0.20
   8   7   1   -0.01    0.05
   8  -7   1    0.06    0.05
  -8  -7  -1    0.06    0.06
   8  -7   1    0.10    0.05
   8   7   2    0.10    0.08
  -8  -7  -2    0.14    0.08
   8  -7   2    0.16    0.06
   8  -7   2    0.14    0.07
   8   7   3    0.05    0.07
  -8  -7  -3    0.01    0.05
   8  -7   3    0.08    0.05
   8  -7   3   -0.02    0.04
   8   7   4    2.11    0.29
  -8  -7  -4    2.47    0.26
   8  -7   4    2.35    0.17
   8  -7   4    2.91    0.25
   8   7   5    0.41    0.14
  -8  -7  -5    0.42    0.11
   8  -7   5    0.40    0.07
   8  -7   5    0.22    0.07
   8  -7   6    6.84    0.41
  -8  -7  -6    7.41    0.46
   8  -7   6    7.51    0.35
   8  -7   7    2.94    0.27
  -8  -7  -7    4.07    0.36
   8  -7   8    0.06    0.07
  -8  -7  -8    0.16    0.10
   8  -7   9    0.10    0.08
  -8  -7  -9   -0.06    0.06
  -8  -7 -10    0.15    0.09
   8  -7  10    0.13    0.08
  -8   7 -11    0.72    0.14
  -8  -7 -11    0.69    0.16
   8  -7  11    0.69    0.14
  -8   7 -12    0.25    0.11
  -8  -7 -12    0.40    0.15
   8  -7  12    0.22    0.09
  -8   7 -13    0.23    0.10
   8  -7  13    0.08    0.08
  -8  -7 -13    0.05    0.09
   8   8 -13   -0.04    0.06
   8  -8 -13    0.07    0.11
   8   8 -12    0.11    0.07
   8  -8 -12    0.11    0.08
  -8  -8  12    0.00    0.05
   8  -8 -12    0.13    0.11
   8   8 -11    0.09    0.07
   8  -8 -11    0.17    0.09
   8  -8 -11    0.20    0.13
  -8  -8  11    0.11    0.06
   8   8 -10    0.09    0.08
   8   8 -10   -0.05    0.06
   8  -8 -10    0.05    0.08
  -8  -8  10    0.17    0.08
   8  -8 -10    0.21    0.09
   8   8  -9    0.02    0.06
   8   8  -9    0.01    0.07
  -8  -8   9   -0.01    0.05
   8  -8  -9    0.08    0.07
   8  -8  -9   -0.04    0.07
   8   8  -8    0.27    0.10
   8   8  -8    0.21    0.08
  -8  -8   8    0.11    0.07
   8  -8  -8    0.18    0.09
   8  -8  -8    0.11    0.10
   8   8  -7    1.19    0.19
   8   8  -7    1.25    0.16
  -8  -8   7    0.77    0.14
   8  -8  -7    0.93    0.19
   8  -8  -7    0.87    0.15
   8   8  -6    0.05    0.06
   8   8  -6    0.04    0.07
  -8  -8   6    0.03    0.06
   8  -8  -6    0.01    0.07
   8  -8  -6   -0.02    0.05
   8   8  -5    3.14    0.32
   8   8  -5    3.14    0.22
   8  -8  -5    3.38    0.29
   8  -8  -5    2.75    0.30
  -8  -8   5    2.60    0.27
   8   8  -4    4.88    0.29
   8   8  -4    4.44    0.35
   8  -8  -4    4.52    0.35
  -8  -8   4    5.58    0.35
   8  -8  -4    5.26    0.33
   8   8  -3    2.37    0.21
   8   8  -3    2.58    0.29
  -8  -8   3    3.02    0.29
   8  -8  -3    2.29    0.23
   8  -8  -3    2.94    0.30
   8   8  -2    0.13    0.09
   8   8  -2    0.05    0.05
  -8  -8   2    0.15    0.08
   8  -8  -2    0.26    0.09
   8  -8  -2    0.03    0.06
   8   8  -1    1.90    0.25
   8  -8  -1    1.39    0.17
   8  -8  -1    1.30    0.18
  -8  -8   1    1.17    0.18
   8   8   0    0.61    0.15
   8  -8   0    0.66    0.13
   8  -8   0    0.68    0.13
  -8  -8   0    0.38    0.11
   8   8   1    0.43    0.14
   8  -8   1    0.11    0.06
  -8  -8  -1    0.05    0.07
   8  -8   1    0.22    0.08
   8   8   2    1.31    0.22
   8  -8   2    1.12    0.15
  -8  -8  -2    1.11    0.18
   8  -8   2    1.22    0.15
   8   8   3    0.00    0.07
   8  -8   3    0.03    0.05
  -8  -8  -3    0.02    0.07
   8  -8   3    0.00    0.04
   8  -8   4    2.27    0.17
   8  -8   4    1.65    0.20
  -8  -8  -4    2.17    0.26
  -8  -8  -5    2.55    0.28
   8  -8   5    2.11    0.23
   8  -8   5    2.58    0.17
   8  -8   6    0.22    0.08
  -8  -8  -6    0.04    0.08
  -8  -8  -7    0.71    0.16
   8  -8   7    0.78    0.14
  -8  -8  -8    0.22    0.11
   8  -8   8    0.09    0.07
  -8  -8  -9    0.02    0.10
   8  -8   9    0.08    0.08
   8  -8  10    0.30    0.10
  -8  -8 -10    0.32    0.13
   8  -8  11    0.16    0.09
  -8  -8 -11    0.11    0.10
   8  -8  12    0.02    0.07
  -8  -8 -12    0.03    0.10
   8   9 -12    0.58    0.15
   8  -9 -12    0.36    0.17
   8   9 -11    0.14    0.08
   8  -9 -11    0.30    0.11
   8  -9 -11    0.14    0.10
  -8  -9  11    0.16    0.08
   8   9 -10    0.40    0.12
   8  -9 -10    0.22    0.12
  -8  -9  10    0.33    0.10
   8  -9 -10    0.68    0.15
   8   9  -9    0.25    0.09
   8   9  -9    0.33    0.12
   8  -9  -9    0.17    0.12
  -8  -9   9    0.32    0.10
   8  -9  -9    0.34    0.11
   8   9  -8    0.08    0.08
   8   9  -8    0.05    0.06
  -8  -9   8    0.11    0.07
   8  -9  -8    0.07    0.09
   8  -9  -8   -0.06    0.06
   8   9  -7    0.03    0.05
   8   9  -7   -0.05    0.06
  -8  -9   7   -0.02    0.06
   8  -9  -7    0.07    0.08
   8  -9  -7    0.00    0.08
   8   9  -6    0.53    0.14
   8   9  -6    0.50    0.11
  -8  -9   6    0.36    0.11
   8  -9  -6    0.82    0.18
   8  -9  -6    0.45    0.12
   8   9  -5    0.09    0.08
   8   9  -5    0.13    0.07
  -8  -9   5    0.21    0.10
   8  -9  -5    0.24    0.10
   8  -9  -5   -0.02    0.07
   8   9  -4    0.70    0.12
   8   9  -4    0.65    0.16
  -8  -9   4    0.70    0.15
   8  -9  -4    0.57    0.15
   8  -9  -4    0.69    0.14
   8   9  -3    1.31    0.22
   8   9  -3    1.37    0.15
   8  -9  -3    1.39    0.18
  -8  -9   3    1.40    0.20
   8  -9  -3    1.55    0.22
   8   9  -2    0.32    0.12
   8  -9  -2    0.29    0.10
   8  -9  -2    0.20    0.09
  -8  -9   2    0.19    0.09
   8   9  -1    0.82    0.18
  -8  -9   1    0.77    0.16
   8  -9  -1    0.95    0.16
   8  -9  -1    0.72    0.13
   8   9   0    0.91    0.19
  -8  -9   0    1.14    0.19
   8  -9   0    0.98    0.16
   8  -9   0    0.90    0.15
   8   9   1    0.23    0.11
  -8  -9  -1    0.33    0.11
   8  -9   1    0.12    0.08
   8  -9   1    0.29    0.09
   8   9   2    0.74    0.18
   8  -9   2    1.13    0.17
  -8  -9  -2    0.80    0.16
   8  -9   2    0.84    0.13
  -8  -9  -3    0.10    0.09
   8  -9   3    0.07    0.05
   8  -9   3   -0.01    0.05
   8  -9   4    0.11    0.06
  -8  -9  -4   -0.04    0.05
   8  -9   4    0.00    0.06
   8  -9   5    0.20    0.08
   8  -9   5    0.13    0.06
  -8  -9  -5    0.16    0.09
   8  -9   6    0.43    0.11
  -8  -9  -6    0.42    0.13
  -8  -9  -7    0.57    0.16
   8  -9   7    0.41    0.11
  -8  -9  -8    0.19    0.12
   8  -9   8    0.03    0.06
  -8  -9  -9   -0.09    0.06
   8  -9   9    0.15    0.09
  -8  -9 -10    0.19    0.12
   8  -9  10    0.24    0.10
  -8  -9 -11    0.00    0.10
   8  10 -10    0.08    0.07
   8 -10 -10   -0.04    0.08
  -8 -10  10    0.13    0.08
   8 -10 -10    0.05    0.09
   8  10  -9    0.02    0.06
   8 -10  -9    0.02    0.08
  -8 -10   9    0.03    0.06
   8 -10  -9    0.02    0.08
   8  10  -8    1.08    0.20
   8  10  -8    1.06    0.17
   8 -10  -8    1.11    0.22
  -8 -10   8    0.73    0.15
   8 -10  -8    1.22    0.19
   8  10  -7    0.02    0.06
   8  10  -7    0.00    0.08
   8 -10  -7    0.00    0.08
  -8 -10   7   -0.01    0.06
   8 -10  -7    0.08    0.09
   8  10  -6    0.95    0.15
   8  10  -6    1.04    0.20
   8 -10  -6    1.05    0.21
   8 -10  -6    1.35    0.20
  -8 -10   6    1.02    0.17
   8  10  -5    0.07    0.09
   8  10  -5    0.06    0.06
  -8 -10   5   -0.05    0.06
   8 -10  -5    0.08    0.10
   8 -10  -5    0.09    0.08
   8  10  -4    1.75    0.26
   8  10  -4    1.22    0.16
   8 -10  -4    1.32    0.20
   8 -10  -4    1.03    0.19
  -8 -10   4    1.72    0.23
   8  10  -3    0.45    0.15
   8 -10  -3    0.54    0.14
  -8 -10   3    0.52    0.14
   8 -10  -3    0.66    0.14
   8  10  -2    0.28    0.12
  -8 -10   2    0.18    0.10
   8 -10  -2    0.09    0.08
   8 -10  -2    0.23    0.10
   8  10  -1    0.01    0.07
  -8 -10   1    0.11    0.10
   8 -10  -1    0.10    0.07
   8 -10  -1    0.01    0.06
  -8 -10   0    0.49    0.15
   8 -10   0    0.58    0.13
   8 -10   0    0.58    0.12
   8 -10   1    0.01    0.06
  -8 -10  -1   -0.11    0.07
   8 -10   1    0.12    0.07
  -8 -10  -2    0.24    0.11
   8 -10   2    0.12    0.07
   8 -10   2    0.04    0.06
   8 -10   3    0.05    0.05
   8 -10   3    0.04    0.07
  -8 -10  -3    0.00    0.09
   8 -10   4    0.14    0.08
  -8 -10  -4   -0.03    0.07
   8 -10   4    0.08    0.06
   8 -10   5    0.01    0.06
  -8 -10  -5    0.11    0.11
   8 -10   6    0.21    0.09
  -8 -10  -6    0.29    0.12
  -8 -10  -7    0.98    0.20
   8 -10   7    0.90    0.17
   8 -10   8    0.03    0.07
  -8 -10  -8   -0.14    0.08
  -8 -10  -9    0.29    0.14
   8 -10   9    0.12    0.09
   8  11  -8   -0.01    0.06
   8 -11  -8    0.24    0.13
   8 -11  -8   -0.06    0.07
  -8 -11   8    0.09    0.08
   8  11  -7   -0.07    0.05
   8 -11  -7   -0.08    0.07
   8 -11  -7   -0.04    0.08
  -8 -11   7    0.09    0.07
   8  11  -6   -0.02    0.05
  -8 -11   6   -0.03    0.07
   8 -11  -6   -0.05    0.08
   8 -11  -6    0.03    0.09
   8  11  -5   -0.04    0.04
   8 -11  -5    0.09    0.08
   8 -11  -5    0.01    0.06
  -8 -11   5    0.11    0.09
   8 -11  -4    0.06    0.09
  -8 -11   4    0.06    0.08
   8 -11  -4   -0.08    0.07
  -8 -11   3    0.09    0.08
   8 -11  -3    0.09    0.09
   8 -11  -3    0.08    0.07
   8 -11  -2    0.04    0.07
  -8 -11   2    0.02    0.08
   8 -11  -2    0.06    0.07
   8 -11  -1    0.46    0.12
  -8 -11   1    0.28    0.12
   8 -11  -1    0.46    0.12
   8 -11   0    0.12    0.08
   8 -11   0    0.10    0.07
  -8 -11   0   -0.03    0.07
   8 -11   1    0.28    0.10
   8 -11   1    0.23    0.10
  -8 -11  -1    0.07    0.10
  -8 -11  -2    0.18    0.11
   8 -11   2    0.38    0.11
   8 -11   2    0.37    0.11
  -8 -11  -3    0.30    0.13
   8 -11   3    0.24    0.09
   8 -11   3    0.23    0.09
  -8 -11  -4    0.13    0.11
   8 -11   4    0.10    0.08
  -8 -11  -5   -0.02    0.09
   8 -11   5   -0.03    0.06
  -8 -11  -6    0.16    0.11
   8 -11   6    0.15    0.10
   8 -11   7    0.50    0.13
  -8 -11  -7    0.78    0.19
   8 -12  -5   -0.01    0.08
   8 -12  -4    0.02    0.09
   8 -12  -4    0.10    0.09
  -8 -12   4   -0.09    0.07
   8 -12  -3   -0.02    0.07
   8 -12  -3   -0.05    0.07
  -8 -12   3    0.11    0.10
  -8 -12   2    0.08    0.09
   8 -12  -2    0.21    0.10
   8 -12  -2    0.11    0.08
  -8 -12   1    0.17    0.11
   8 -12  -1    0.12    0.09
   8 -12  -1    0.15    0.09
   8 -12   0    0.09    0.08
   8 -12   0    0.16    0.10
  -8 -12   0    0.35    0.13
  -8 -12  -1    0.05    0.09
   8 -12   1    0.27    0.10
   8 -12   1    0.25    0.10
   8 -12   2   -0.06    0.04
   8 -12   2    0.00    0.06
  -8 -12  -2   -0.03    0.09
  -8 -12  -3    0.15    0.12
   8 -12   3    0.02    0.07
   9   0 -17    0.03    0.08
   9   0 -17    0.07    0.07
   9   0 -16    0.45    0.14
   9   0 -16    0.59    0.11
   9   0 -15    0.03    0.05
   9   0 -15    0.06    0.09
   9   0 -14    0.02    0.07
   9   0 -14   -0.01    0.05
   9   0 -13    0.01    0.05
   9   0 -13    0.09    0.07
   9   0 -12   12.18    0.61
   9   0 -11    0.02    0.04
   9   0 -10    1.49    0.16
   9   0  -9    0.06    0.04
   9   0  -8    0.07    0.04
   9   0  -7   -0.02    0.03
   9   0  -6    3.07    0.19
   9   0  -5    0.02    0.03
   9   0  -4    0.31    0.06
  -9   0   4    0.39    0.03
  -9   0   3    0.00    0.01
   9   0  -3    0.00    0.02
   9   0  -3    0.00    0.01
   9   0  -2    4.03    0.22
   9   0  -2    3.72    0.19
   9   0  -1   -0.02    0.02
   9   0  -1   -0.01    0.01
   9   0   0    0.92    0.10
   9   0   0    0.86    0.09
   9   0   1    0.00    0.02
   9   0   1   -0.01    0.02
   9   0   2    0.05    0.03
   9   0   2    0.03    0.03
   9   0   3    0.03    0.03
   9   0   3   -0.01    0.02
   9   0   4    0.18    0.05
   9   0   4    0.19    0.05
   9   0   5    0.01    0.03
   9   0   5    0.03    0.03
   9   0   6    0.55    0.09
   9   0   6    0.40    0.08
  -9   0  -7    0.02    0.03
   9   0   7    0.03    0.04
   9   0   7   -0.03    0.03
   9   0   8    0.56    0.11
  -9   0  -8    0.66    0.08
   9   0   8    0.56    0.11
  -9   0  -9    0.00    0.04
   9   0   9   -0.01    0.05
   9   0   9    0.01    0.05
  -9   0 -10    0.72    0.10
   9   0  10    0.56    0.11
  -9   0 -11    0.02    0.05
   9   0  11    0.08    0.06
  -9   0 -12    0.07    0.06
   9   0  12    0.04    0.06
   9   0  13   -0.05    0.05
  -9   0 -13    0.01    0.06
   9   0  14   -0.06    0.05
  -9   0 -14    0.11    0.07
   9   0  15    0.02    0.07
   9   1 -16    0.40    0.10
   9   1 -16    0.42    0.14
   9  -1 -16    0.37    0.13
   9  -1 -16    0.51    0.11
   9   1 -15    0.23    0.10
   9   1 -15    0.20    0.07
   9  -1 -15    0.02    0.07
   9  -1 -15   -0.01    0.06
   9   1 -14    0.20    0.07
   9   1 -14    0.30    0.10
   9   1 -13    0.46    0.09
   9   1 -13    0.39    0.11
   9  -1 -13    0.29    0.09
   9   1 -12    0.11    0.06
   9   1 -12    0.12    0.08
   9  -1 -12    0.16    0.07
   9   1 -11    0.00    0.05
   9   1 -11    0.11    0.06
   9  -1 -11    0.03    0.04
   9   1 -10    0.17    0.07
   9   1 -10    0.19    0.06
   9  -1 -10    0.30    0.08
   9   1  -9    0.05    0.04
   9  -1  -9    0.10    0.05
   9   1  -8    0.03    0.04
   9  -1  -8    0.16    0.06
   9   1  -7    0.33    0.07
   9  -1  -7    0.27    0.07
   9   1  -6    3.88    0.22
   9  -1  -6    3.78    0.23
   9   1  -5   10.70    0.51
   9  -1  -5   11.06    0.53
  -9   1   4    0.14    0.03
   9   1  -4    0.11    0.04
  -9  -1   4    0.18    0.03
   9  -1  -4    0.24    0.06
   9  -1  -4    0.18    0.02
  -9  -1   4    0.20    0.03
  -9   1   3    3.30    0.17
   9   1  -3    3.60    0.20
   9  -1  -3    3.87    0.21
   9  -1  -3    3.31    0.16
  -9  -1   3    3.26    0.16
  -9  -1   3    3.45    0.17
   9   1  -2    9.38    0.44
   9   1  -2    9.37    0.42
   9  -1  -2    9.55    0.44
   9  -1  -2    9.10    0.41
   9   1  -1    9.96    0.47
   9   1  -1    9.36    0.45
   9  -1  -1   10.50    0.47
   9  -1  -1   10.22    0.44
   9   1   0    1.22    0.11
   9   1   0    1.20    0.12
   9  -1   0    1.20    0.11
   9  -1   0    1.13    0.10
   9   1   1   20.35    0.87
   9   1   1   19.34    0.89
   9  -1   1   20.81    0.87
   9  -1   1   20.13    0.88
   9   1   2    0.81    0.10
   9   1   2    0.85    0.05
   9   1   2    0.95    0.11
   9  -1   2    1.02    0.10
   9  -1   2    0.96    0.10
   9   1   3    4.12    0.23
   9   1   3    3.44    0.17
   9   1   3    4.21    0.24
   9  -1   3    4.56    0.22
   9  -1   3    4.07    0.22
   9   1   4    0.95    0.11
   9   1   4    0.72    0.05
   9   1   4    0.90    0.12
   9  -1   4    0.88    0.10
   9  -1   4    1.01    0.12
   9   1   5    6.10    0.34
   9   1   5    5.66    0.31
   9   1   5    5.69    0.25
   9  -1   5    5.95    0.31
   9  -1   5    5.83    0.31
   9   1   6    1.96    0.19
   9   1   6    1.78    0.19
   9  -1   6    1.96    0.15
   9  -1   6    1.78    0.17
  -9   1  -7    0.62    0.08
   9   1   7    0.52    0.10
   9   1   7    0.79    0.13
  -9  -1  -7    0.73    0.07
   9  -1   7    0.78    0.11
   9   1   8    3.19    0.22
  -9   1  -8    3.15    0.19
   9   1   8    2.78    0.27
   9  -1   8    2.84    0.21
  -9  -1  -8    2.81    0.16
   9  -1   8    3.11    0.21
   9   1   9    0.68    0.12
  -9   1  -9    0.52    0.09
   9   1   9    0.73    0.14
  -9  -1  -9    0.71    0.09
   9  -1   9    0.66    0.11
   9  -1   9    0.87    0.13
  -9   1 -10    0.67    0.10
   9   1  10    0.48    0.11
  -9  -1 -10    0.85    0.10
   9  -1  10    0.62    0.12
  -9   1 -11    1.31    0.15
   9   1  11    1.21    0.16
   9  -1  11    1.15    0.16
  -9  -1 -11    1.38    0.14
   9   1  12    0.10    0.07
  -9   1 -12    0.01    0.06
   9  -1  12    0.06    0.06
  -9  -1 -12    0.09    0.07
  -9   1 -13    0.06    0.06
   9   1  13    0.01    0.05
  -9  -1 -13   -0.03    0.05
   9  -1  13   -0.06    0.06
   9   1  14    0.12    0.08
  -9   1 -14    0.04    0.06
   9  -1  14    0.07    0.06
   9   1  15    0.16    0.09
  -9   1 -15    0.11    0.08
   9  -1  15    0.32    0.11
   9  -2 -17   -0.01    0.06
   9   2 -16    0.12    0.07
   9   2 -16    0.04    0.08
   9  -2 -16   -0.06    0.06
   9   2 -15    0.03    0.07
   9   2 -15    0.03    0.05
   9  -2 -15    0.03    0.07
   9   2 -14    0.18    0.07
   9   2 -14    0.03    0.07
   9  -2 -14    0.06    0.07
   9   2 -13    0.03    0.05
   9   2 -13    0.01    0.06
   9  -2 -13    0.13    0.07
   9   2 -12    0.11    0.07
   9   2 -12    0.25    0.07
   9  -2 -12    0.25    0.09
   9   2 -11    0.03    0.05
   9   2 -11    0.04    0.06
   9  -2 -11    0.06    0.06
   9   2 -10    1.20    0.13
   9   2 -10    1.05    0.15
  -9  -2  10    1.19    0.07
   9  -2 -10    1.09    0.16
   9  -2 -10    1.13    0.07
   9   2  -9    0.70    0.12
   9   2  -9    0.58    0.09
   9   2  -9    0.77    0.06
   9  -2  -9    0.66    0.12
  -9  -2   9    0.65    0.05
   9   2  -8   -0.01    0.03
   9   2  -8    0.02    0.04
  -9  -2   8    0.02    0.01
  -9  -2   8    0.01    0.01
   9  -2  -8    0.08    0.06
   9   2  -7    0.37    0.08
   9   2  -7    0.39    0.07
   9  -2  -7    0.39    0.09
  -9  -2   7    0.48    0.04
   9   2  -6    0.14    0.05
   9   2  -6    0.17    0.05
  -9  -2   6    0.24    0.03
   9  -2  -6    0.28    0.03
   9  -2  -6    0.27    0.03
  -9  -2   6    0.33    0.04
   9  -2  -6    0.25    0.07
   9   2  -5    0.17    0.05
   9   2  -5    0.12    0.05
  -9   2   5    0.17    0.03
  -9  -2   5    0.20    0.04
  -9  -2   5    0.19    0.03
   9  -2  -5    0.16    0.06
   9  -2  -5    0.19    0.03
   9   2  -4    6.42    0.31
   9   2  -4    5.84    0.29
  -9   2   4    6.01    0.28
  -9  -2   4    5.66    0.28
   9  -2  -4    5.86    0.32
   9  -2  -4    5.74    0.26
   9   2  -3    0.26    0.05
   9   2  -3    0.22    0.05
   9  -2  -3    0.18    0.04
   9  -2  -3    0.13    0.05
  -9  -2   3    0.22    0.05
   9   2  -2    0.01    0.03
   9   2  -2    0.02    0.03
   9  -2  -2    0.04    0.02
   9  -2  -2    0.02    0.03
  -9  -2   2    0.06    0.03
   9   2  -1    7.44    0.33
   9   2  -1    7.47    0.37
   9   2  -1    6.92    0.38
   9  -2  -1    8.25    0.38
   9  -2  -1    7.98    0.35
   9   2   0    0.52    0.09
   9   2   0    0.66    0.06
   9   2   0    0.59    0.08
   9  -2   0    0.65    0.07
   9  -2   0    0.62    0.08
   9   2   1    1.18    0.12
   9   2   1    1.06    0.13
   9   2   1    1.10    0.06
   9  -2   1    1.09    0.10
   9  -2   1    1.03    0.10
   9   2   2    0.61    0.09
   9   2   2    0.53    0.09
   9  -2   2    0.67    0.09
   9  -2   2    0.59    0.07
   9   2   3   11.21    0.54
   9   2   3   11.46    0.57
   9  -2   3   11.50    0.52
   9  -2   3   11.24    0.53
   9   2   4    0.02    0.04
   9   2   4    0.06    0.05
   9  -2   4    0.10    0.04
   9  -2   4    0.13    0.04
   9   2   5    0.08    0.05
   9   2   5    0.16    0.07
   9  -2   5    0.08    0.03
   9  -2   5    0.09    0.04
   9   2   6    0.22    0.07
   9   2   6    0.26    0.08
   9  -2   6    0.24    0.07
   9  -2   6    0.21    0.05
  -9   2  -7    1.23    0.12
   9   2   7    1.13    0.17
   9   2   7    1.20    0.15
   9  -2   7    1.35    0.16
   9  -2   7    1.30    0.13
  -9  -2  -7    1.27    0.08
   9   2   8    0.11    0.06
  -9   2  -8    0.15    0.06
   9   2   8    0.28    0.10
   9  -2   8    0.17    0.05
   9  -2   8    0.24    0.07
  -9  -2  -8    0.22    0.04
   9   2   9    0.11    0.06
   9   2   9    0.07    0.07
  -9   2  -9    0.14    0.06
  -9  -2  -9    0.15    0.05
   9  -2   9    0.21    0.07
   9  -2   9    0.04    0.04
  -9   2 -10    0.47    0.10
   9   2  10    0.58    0.12
  -9  -2 -10    0.59    0.08
   9  -2  10    0.50    0.11
   9   2  11    0.06    0.06
  -9   2 -11    0.12    0.07
   9  -2  11    0.11    0.07
  -9  -2 -11    0.15    0.06
  -9   2 -12    0.79    0.13
   9   2  12    0.58    0.13
  -9  -2 -12    0.64    0.10
   9  -2  12    0.48    0.11
  -9   2 -13    1.98    0.21
   9   2  13    1.25    0.19
   9  -2  13    1.72    0.21
   9   2  14    0.06    0.07
  -9   2 -14    0.06    0.07
   9  -2  14    0.06    0.07
  -9   2 -15    0.05    0.07
   9   2  15    0.13    0.09
   9  -2  15    0.12    0.09
   9   3 -16   -0.01    0.07
   9  -3 -16   -0.02    0.06
   9   3 -15    0.09    0.08
   9   3 -15    0.14    0.07
   9  -3 -15   -0.02    0.07
   9   3 -14    0.01    0.05
   9   3 -14    0.05    0.07
   9  -3 -14   -0.03    0.06
   9   3 -13    0.07    0.05
   9   3 -13   -0.08    0.05
   9  -3 -13    0.04    0.06
   9   3 -12   -0.02    0.05
   9   3 -12   -0.03    0.04
   9  -3 -12   -0.06    0.06
   9   3 -11    0.04    0.06
   9   3 -11    0.07    0.05
   9  -3 -11    0.06    0.06
   9   3 -10    0.97    0.15
   9   3 -10    1.12    0.13
   9  -3 -10    1.26    0.11
  -9  -3  10    1.07    0.09
   9  -3 -10    0.94    0.16
   9   3  -9    0.21    0.07
   9   3  -9    0.16    0.05
   9  -3  -9    0.23    0.08
   9  -3  -9    0.23    0.05
  -9  -3   9    0.26    0.04
   9   3  -8    0.49    0.08
   9   3  -8    0.51    0.10
  -9  -3   8    0.40    0.05
   9  -3  -8    0.33    0.05
   9  -3  -8    0.34    0.09
   9   3  -7    1.47    0.15
   9   3  -7    1.08    0.14
   9  -3  -7    1.45    0.10
   9  -3  -7    1.70    0.19
  -9  -3   7    1.36    0.09
   9   3  -6    0.15    0.05
   9   3  -6    0.13    0.05
  -9  -3   6    0.15    0.04
   9  -3  -6    0.13    0.06
   9  -3  -6    0.26    0.04
   9   3  -5    0.06    0.05
   9   3  -5    0.24    0.06
  -9  -3   5    0.25    0.05
   9  -3  -5    0.20    0.04
   9  -3  -5    0.12    0.05
   9   3  -4    5.68    0.30
   9   3  -4    5.05    0.27
  -9  -3   4    5.00    0.27
   9  -3  -4    5.26    0.31
   9  -3  -4    5.31    0.26
   9   3  -3    0.03    0.03
   9   3  -3    0.07    0.03
   9  -3  -3    0.03    0.04
  -9  -3   3    0.10    0.04
   9   3  -2    1.77    0.17
   9   3  -2    1.76    0.11
   9  -3  -2    1.92    0.17
   9  -3  -2    1.72    0.12
  -9  -3   2    1.71    0.15
   9   3  -1    3.53    0.18
   9   3  -1    3.61    0.23
   9  -3  -1    3.96    0.20
   9  -3  -1    3.63    0.22
  -9  -3   1    3.81    0.22
   9   3   0    6.00    0.35
   9   3   0    6.37    0.28
   9   3   0    6.53    0.34
   9  -3   0    6.41    0.32
   9  -3   0    7.08    0.33
   9   3   1    3.24    0.20
   9   3   1    2.81    0.14
   9   3   1    2.88    0.21
   9  -3   1    3.46    0.19
   9  -3   1    3.32    0.19
   9   3   2   -0.02    0.03
   9   3   2    0.01    0.04
   9  -3   2    0.00    0.02
   9  -3   2    0.02    0.03
   9   3   3    2.86    0.22
   9   3   3    2.95    0.21
   9  -3   3    3.16    0.17
   9  -3   3    2.94    0.19
   9   3   4    0.14    0.07
   9   3   4    0.13    0.06
   9  -3   4    0.13    0.05
   9  -3   4    0.14    0.04
   9   3   5    0.00    0.04
   9   3   5    0.00    0.04
   9  -3   5    0.03    0.04
   9  -3   5    0.04    0.03
   9   3   6    0.20    0.07
   9   3   6    0.34    0.11
   9  -3   6    0.22    0.07
   9  -3   6    0.34    0.05
   9   3   7    1.08    0.18
   9   3   7    1.60    0.19
   9  -3   7    1.34    0.15
   9  -3   7    1.46    0.13
   9   3   8    0.08    0.07
  -9   3  -8    0.08    0.05
   9   3   8   -0.03    0.04
  -9  -3  -8    0.03    0.02
   9  -3   8    0.03    0.03
   9  -3   8    0.01    0.04
   9   3   9   -0.02    0.05
   9   3   9   -0.03    0.06
  -9   3  -9   -0.03    0.04
   9  -3   9    0.02    0.03
   9  -3   9   -0.01    0.04
  -9  -3  -9    0.00    0.03
  -9   3 -10    0.19    0.07
   9   3  10    0.20    0.08
  -9  -3 -10    0.21    0.05
   9  -3  10    0.11    0.07
  -9   3 -11    0.02    0.06
   9   3  11   -0.07    0.05
   9  -3  11    0.07    0.06
  -9   3 -12   -0.03    0.05
   9   3  12    0.08    0.08
   9  -3  12   -0.01    0.05
  -9   3 -13    0.56    0.12
   9   3  13    0.23    0.11
   9  -3  13    0.33    0.10
   9   3  14    0.06    0.06
  -9   3 -14   -0.11    0.05
   9  -3  14   -0.03    0.05
   9   3  15    0.29    0.12
  -9   3 -15    0.00    0.07
   9  -3  15    0.01    0.07
   9   4 -16    0.08    0.08
   9  -4 -16    0.09    0.09
   9   4 -15   -0.09    0.05
   9  -4 -15    0.10    0.09
   9   4 -14    0.08    0.06
   9   4 -14    0.13    0.09
   9  -4 -14    0.09    0.08
   9   4 -13    0.07    0.07
   9   4 -13   -0.01    0.04
   9  -4 -13   -0.05    0.05
   9   4 -12   -0.02    0.04
   9   4 -12    0.03    0.06
   9  -4 -12    0.08    0.07
   9   4 -11    1.08    0.17
   9   4 -11    0.91    0.12
   9  -4 -11    0.81    0.16
  -9  -4  11    1.05    0.10
   9  -4 -11    1.19    0.12
   9   4 -10   -0.01    0.04
   9   4 -10    0.01    0.05
   9  -4 -10    0.08    0.08
  -9  -4  10    0.06    0.04
   9  -4 -10    0.03    0.05
   9   4  -9    0.29    0.08
   9   4  -9    0.38    0.10
  -9  -4   9    0.39    0.06
   9  -4  -9    0.27    0.10
   9  -4  -9    0.41    0.07
   9   4  -8    1.33    0.15
   9   4  -8    1.68    0.19
   9  -4  -8    1.48    0.13
   9  -4  -8    1.08    0.17
  -9  -4   8    1.36    0.12
   9   4  -7    4.40    0.27
   9   4  -7    4.36    0.26
  -9  -4   7    4.29    0.24
   9  -4  -7    4.41    0.31
   9  -4  -7    4.68    0.24
   9   4  -6    0.98    0.13
   9   4  -6    1.12    0.14
   9  -4  -6    0.74    0.09
  -9  -4   6    1.11    0.11
   9  -4  -6    1.20    0.16
   9   4  -5    0.05    0.04
   9   4  -5    0.11    0.05
   9  -4  -5    0.07    0.04
  -9  -4   5    0.04    0.04
   9  -4  -5   -0.06    0.03
   9   4  -4    0.62    0.10
   9   4  -4    0.48    0.08
  -9  -4   4    0.49    0.09
   9  -4  -4    0.62    0.11
   9  -4  -4    0.59    0.08
   9   4  -3    0.10    0.05
   9   4  -3    0.14    0.05
  -9  -4   3    0.26    0.06
   9  -4  -3    0.17    0.06
   9  -4  -3    0.13    0.04
   9   4  -2    0.36    0.08
   9   4  -2    0.41    0.06
   9  -4  -2    0.47    0.07
  -9  -4   2    0.59    0.09
   9  -4  -2    0.43    0.09
   9   4  -1    0.18    0.04
   9   4  -1    0.15    0.06
   9  -4  -1    0.20    0.06
   9  -4  -1    0.24    0.05
  -9  -4   1    0.26    0.06
   9   4   0    0.87    0.07
   9   4   0    0.76    0.12
   9  -4   0    0.76    0.09
  -9  -4   0    0.97    0.12
   9  -4   0    1.13    0.12
   9   4   1   -0.02    0.03
   9   4   1    0.03    0.02
   9  -4   1    0.03    0.03
   9  -4   1    0.11    0.04
  -9  -4  -1    0.04    0.04
   9   4   2   -0.02    0.03
   9   4   2    0.01    0.04
   9  -4   2    0.02    0.03
   9  -4   2    0.00    0.03
   9   4   3    0.05    0.05
   9   4   3    0.16    0.06
   9  -4   3    0.15    0.05
   9  -4   3    0.19    0.04
   9   4   4    0.09    0.05
   9   4   4    0.05    0.06
   9  -4   4    0.07    0.03
   9  -4   4    0.01    0.04
   9   4   5    0.04    0.04
   9   4   5    0.10    0.07
   9  -4   5    0.12    0.06
   9  -4   5    0.08    0.03
   9   4   6    0.15    0.08
   9   4   6    0.13    0.06
   9  -4   6    0.07    0.03
   9  -4   6    0.12    0.06
   9   4   7    0.03    0.06
   9   4   7    0.03    0.06
   9  -4   7    0.07    0.03
   9  -4   7    0.05    0.05
   9   4   8    2.01    0.26
   9   4   8    1.64    0.21
  -9  -4  -8    2.17    0.10
   9  -4   8    2.18    0.14
   9  -4   8    2.22    0.22
   9   4   9    0.71    0.14
  -9   4  -9    0.75    0.12
   9  -4   9    0.83    0.13
   9   4  10    0.06    0.06
  -9   4 -10    0.05    0.06
   9  -4  10    0.00    0.05
   9   4  11    0.09    0.07
  -9   4 -11    0.12    0.07
   9  -4  11    0.08    0.07
  -9   4 -12    0.49    0.12
   9   4  12    0.34    0.13
   9  -4  12    0.38    0.11
   9   4  13   -0.04    0.05
  -9   4 -13    0.00    0.07
   9  -4  13    0.03    0.05
   9   4  14    0.01    0.07
  -9   4 -14   -0.04    0.07
   9  -4  14   -0.01    0.06
   9   5 -15    0.11    0.09
   9  -5 -15    0.09    0.09
   9   5 -14    0.08    0.08
   9  -5 -14   -0.11    0.06
   9   5 -13    0.18    0.10
   9   5 -13    0.22    0.08
   9  -5 -13    0.18    0.10
   9   5 -12    0.41    0.11
   9   5 -12    0.53    0.10
   9  -5 -12    0.20    0.10
   9   5 -11    0.29    0.08
   9   5 -11    0.30    0.10
   9  -5 -11    0.27    0.08
   9  -5 -11    0.22    0.11
  -9  -5  11    0.41    0.07
   9   5 -10    0.52    0.11
   9   5 -10    0.42    0.11
   9  -5 -10    0.49    0.09
   9  -5 -10    0.43    0.13
  -9  -5  10    0.53    0.08
   9   5  -9    1.45    0.17
   9   5  -9    1.39    0.18
   9  -5  -9    1.55    0.15
  -9  -5   9    1.36    0.13
   9  -5  -9    1.59    0.22
   9   5  -8    0.46    0.10
   9   5  -8    0.43    0.09
   9  -5  -8    0.55    0.09
   9  -5  -8    0.48    0.12
  -9  -5   8    0.61    0.09
   9   5  -7    4.28    0.27
   9   5  -7    4.10    0.27
   9  -5  -7    4.01    0.24
  -9  -5   7    4.06    0.24
   9  -5  -7    4.34    0.31
   9   5  -6    0.04    0.04
   9   5  -6    0.02    0.05
   9  -5  -6    0.02    0.04
  -9  -5   6   -0.03    0.04
   9  -5  -6   -0.02    0.05
   9   5  -5    0.58    0.09
   9   5  -5    0.54    0.10
  -9  -5   5    0.54    0.09
   9  -5  -5    0.57    0.09
   9  -5  -5    0.28    0.08
   9   5  -4    0.02    0.04
   9   5  -4    0.03    0.03
  -9  -5   4    0.01    0.04
   9  -5  -4    0.09    0.06
   9  -5  -4    0.05    0.04
   9   5  -3    0.20    0.07
   9   5  -3    0.35    0.07
  -9  -5   3    0.38    0.08
   9  -5  -3    0.44    0.10
   9  -5  -3    0.30    0.07
   9   5  -2    0.45    0.11
   9   5  -2    0.60    0.08
   9  -5  -2    0.76    0.12
  -9  -5   2    0.66    0.11
   9  -5  -2    0.66    0.09
   9   5  -1    1.62    0.19
   9   5  -1    1.33    0.10
   9  -5  -1    1.54    0.16
   9  -5  -1    1.24    0.13
  -9  -5   1    1.31    0.15
   9   5   0    1.42    0.19
   9   5   0    1.33    0.09
   9  -5   0    1.36    0.14
   9  -5   0    1.67    0.16
  -9  -5   0    1.39    0.16
   9   5   1    4.36    0.32
   9  -5   1    5.00    0.27
   9  -5   1    4.99    0.28
  -9  -5  -1    4.19    0.28
   9   5   2    0.43    0.11
   9  -5   2    0.56    0.09
  -9  -5  -2    0.63    0.11
   9  -5   2    0.54    0.08
   9   5   3    2.80    0.29
  -9  -5  -3    2.89    0.22
   9  -5   3    2.69    0.17
   9  -5   3    3.16    0.21
   9   5   4   -0.02    0.04
   9   5   4   -0.02    0.04
   9  -5   4    0.00    0.02
   9  -5   4   -0.03    0.04
   9   5   5    0.95    0.18
   9   5   5    0.97    0.16
   9  -5   5    1.00    0.14
   9  -5   5    1.18    0.10
   9   5   6    0.91    0.15
   9   5   6    0.94    0.18
   9  -5   6    0.81    0.13
   9  -5   6    1.15    0.08
   9   5   7    0.10    0.07
   9   5   7    0.00    0.06
   9  -5   7    0.07    0.03
   9  -5   7    0.03    0.05
   9   5   8   -0.04    0.04
   9  -5   8   -0.03    0.05
   9   5   9    0.07    0.08
  -9   5  -9   -0.02    0.05
   9  -5   9    0.11    0.06
  -9   5 -10   -0.02    0.05
   9   5  10    0.18    0.09
   9  -5  10    0.17    0.07
   9   5  11    0.18    0.10
  -9   5 -11    0.23    0.09
   9  -5  11    0.08    0.07
   9   5  12   -0.01    0.07
  -9   5 -12    0.10    0.07
   9  -5  12    0.09    0.07
  -9   5 -13   -0.02    0.06
   9   5  13   -0.05    0.07
   9  -5  13   -0.02    0.06
  -9   5 -14   -0.01    0.07
   9   5  14   -0.03    0.08
   9  -5  14    0.04    0.07
   9  -6 -15    0.05    0.09
   9   6 -14    0.05    0.08
   9  -6 -14   -0.01    0.08
   9   6 -13    0.08    0.07
   9  -6 -13   -0.01    0.07
   9   6 -12    0.21    0.08
   9   6 -12    0.23    0.10
   9  -6 -12    0.12    0.09
   9   6 -11    0.03    0.06
   9   6 -11   -0.05    0.05
   9  -6 -11   -0.01    0.07
   9  -6 -11    0.02    0.06
  -9  -6  11    0.03    0.04
   9   6 -10    0.35    0.10
   9   6 -10    0.61    0.13
   9  -6 -10    0.55    0.14
  -9  -6  10    0.56    0.10
   9  -6 -10    0.50    0.10
   9   6  -9   -0.02    0.04
   9   6  -9   -0.01    0.05
   9  -6  -9   -0.07    0.05
   9  -6  -9   -0.04    0.05
  -9  -6   9    0.01    0.04
   9   6  -8   -0.07    0.04
   9   6  -8    0.06    0.06
   9  -6  -8    0.06    0.05
  -9  -6   8    0.05    0.04
   9  -6  -8    0.06    0.07
   9   6  -7    0.90    0.13
   9   6  -7    1.01    0.15
  -9  -6   7    0.99    0.13
   9  -6  -7    0.91    0.12
   9  -6  -7    1.05    0.18
   9   6  -6    0.14    0.06
   9   6  -6    0.11    0.06
   9  -6  -6    0.14    0.08
  -9  -6   6    0.07    0.05
   9  -6  -6    0.19    0.06
   9   6  -5    0.70    0.11
   9   6  -5    0.43    0.11
  -9  -6   5    0.65    0.11
   9  -6  -5    0.68    0.11
   9  -6  -5    0.44    0.11
   9   6  -4    0.47    0.08
   9   6  -4    0.44    0.11
   9  -6  -4    0.54    0.12
   9  -6  -4    0.57    0.10
  -9  -6   4    0.37    0.09
   9   6  -3   -0.01    0.03
   9   6  -3    0.00    0.04
   9  -6  -3    0.01    0.04
  -9  -6   3    0.00    0.05
   9  -6  -3    0.05    0.05
   9   6  -2    1.46    0.14
   9   6  -2    1.49    0.20
  -9  -6   2    1.83    0.19
   9  -6  -2    1.69    0.17
   9  -6  -2    1.58    0.18
   9   6  -1   -0.03    0.02
   9   6  -1    0.00    0.05
  -9  -6   1   -0.02    0.05
   9  -6  -1    0.03    0.04
   9  -6  -1   -0.03    0.03
   9   6   0    0.13    0.08
   9   6   0    0.16    0.04
   9  -6   0    0.12    0.06
  -9  -6   0    0.08    0.06
   9  -6   0    0.07    0.04
   9   6   1    0.66    0.14
  -9  -6  -1    0.59    0.11
   9  -6   1    0.71    0.11
   9  -6   1    0.54    0.09
   9   6   2    0.28    0.10
   9  -6   2    0.11    0.04
  -9  -6  -2    0.10    0.06
   9  -6   2    0.11    0.06
   9   6   3    0.59    0.14
   9  -6   3    0.67    0.11
   9  -6   3    0.66    0.09
  -9  -6  -3    0.39    0.10
   9   6   4    0.02    0.06
   9  -6   4    0.13    0.06
   9  -6   4    0.09    0.04
  -9  -6  -4    0.07    0.06
  -9  -6  -4    0.17    0.03
   9   6   5    2.90    0.33
  -9  -6  -5    2.86    0.28
   9  -6   5    2.56    0.24
   9  -6   5    2.74    0.16
   9   6   6    1.21    0.22
  -9  -6  -6    1.09    0.18
   9  -6   6    1.04    0.09
   9  -6   6    1.14    0.15
   9   6   7    1.20    0.19
   9   6   7    0.95    0.20
   9  -6   7    1.12    0.16
  -9  -6  -7    0.98    0.17
   9  -6   7    1.13    0.09
   9   6   8   -0.01    0.05
   9  -6   8   -0.03    0.05
   9   6   9    0.02    0.07
   9  -6   9    0.05    0.07
   9   6  10    0.36    0.12
   9  -6  10    0.15    0.08
  -9   6 -11    0.07    0.07
   9   6  11    0.09    0.09
   9  -6  11    0.00    0.06
  -9   6 -12    0.44    0.12
   9   6  12    0.23    0.12
   9  -6  12    0.17    0.08
  -9   6 -13    0.00    0.07
   9   6  13   -0.05    0.08
   9  -6  13    0.01    0.06
   9   7 -14   -0.10    0.06
   9  -7 -14    0.00    0.09
   9   7 -13   -0.02    0.06
   9  -7 -13    0.02    0.10
   9   7 -12    0.00    0.05
   9  -7 -12   -0.01    0.10
   9   7 -11   -0.05    0.06
   9   7 -11    0.05    0.06
   9  -7 -11    0.03    0.07
  -9  -7  11   -0.05    0.04
   9  -7 -11    0.05    0.09
   9   7 -10   -0.06    0.04
   9   7 -10    0.04    0.07
   9  -7 -10    0.05    0.09
  -9  -7  10    0.01    0.05
   9  -7 -10    0.07    0.07
   9   7  -9    0.03    0.05
   9   7  -9    0.05    0.06
   9  -7  -9    0.01    0.05
  -9  -7   9    0.02    0.05
   9  -7  -9   -0.06    0.06
   9   7  -8    0.02    0.05
   9   7  -8    0.02    0.07
  -9  -7   8   -0.02    0.05
   9  -7  -8    0.02    0.07
   9  -7  -8    0.09    0.06
   9   7  -7    0.16    0.07
   9   7  -7    0.10    0.06
   9  -7  -7    0.18    0.07
  -9  -7   7    0.09    0.06
   9  -7  -7    0.00    0.07
   9   7  -6    0.08    0.07
   9   7  -6    0.05    0.05
   9  -7  -6    0.13    0.07
   9  -7  -6   -0.03    0.05
  -9  -7   6    0.04    0.06
   9   7  -5    0.42    0.09
   9   7  -5    0.52    0.12
   9  -7  -5    0.70    0.12
  -9  -7   5    0.48    0.11
   9  -7  -5    0.71    0.14
   9   7  -4    4.80    0.28
   9   7  -4    4.58    0.34
  -9  -7   4    4.82    0.32
   9  -7  -4    5.12    0.35
   9  -7  -4    4.77    0.30
   9   7  -3    1.67    0.22
   9   7  -3    1.58    0.16
   9  -7  -3    1.75    0.18
   9  -7  -3    1.79    0.21
  -9  -7   3    1.95    0.22
   9   7  -2    1.38    0.14
   9   7  -2    1.75    0.23
  -9  -7   2    1.21    0.17
   9  -7  -2    1.35    0.16
   9  -7  -2    1.44    0.18
   9   7  -1    0.02    0.07
   9   7  -1    0.00    0.03
   9  -7  -1    0.01    0.04
   9  -7  -1    0.03    0.05
  -9  -7   1    0.04    0.07
   9   7   0    0.00    0.05
   9  -7   0    0.14    0.06
  -9  -7   0    0.07    0.07
   9  -7   0    0.05    0.05
   9   7   1    0.00    0.07
   9  -7   1    0.08    0.05
   9  -7   1    0.03    0.04
  -9  -7  -1    0.08    0.07
   9   7   2    0.35    0.11
   9  -7   2    0.50    0.10
  -9  -7  -2    0.53    0.12
   9  -7   2    0.43    0.09
   9   7   3    3.34    0.36
   9  -7   3    3.68    0.23
  -9  -7  -3    3.82    0.34
   9  -7   3    3.27    0.24
   9   7   4    7.85    0.55
   9  -7   4    9.34    0.44
  -9  -7  -4    8.88    0.51
   9  -7   4    8.69    0.48
   9   7   5    2.44    0.32
   9  -7   5    2.77    0.17
   9  -7   5    2.56    0.24
  -9  -7  -5    2.14    0.26
   9   7   6    0.10    0.09
  -9  -7  -6    0.01    0.07
   9  -7   6    0.01    0.05
   9  -7   6    0.10    0.04
   9  -7   7    0.35    0.10
  -9  -7  -7    0.03    0.09
  -9  -7  -8    3.34    0.35
   9  -7   8    4.47    0.30
   9  -7   9    4.24    0.31
  -9  -7  -9    4.06    0.38
   9  -7  10    0.12    0.08
  -9  -7 -10    0.34    0.12
  -9  -7 -11    1.16    0.21
   9  -7  11    1.31    0.19
  -9  -7 -12    0.21    0.12
   9  -7  12    0.14    0.08
   9  -8 -13    0.06    0.10
   9   8 -12    0.07    0.08
   9  -8 -12    0.09    0.11
   9   8 -11    0.05    0.07
   9   8 -11    0.26    0.10
   9  -8 -11    0.01    0.09
  -9  -8  11    0.12    0.07
   9  -8 -11    0.18    0.09
   9   8 -10    0.06    0.08
   9   8 -10    0.09    0.07
  -9  -8  10    0.04    0.05
   9  -8 -10    0.02    0.07
   9  -8 -10    0.11    0.08
   9   8  -9   -0.02    0.05
   9   8  -9    0.03    0.07
  -9  -8   9    0.00    0.05
   9  -8  -9   -0.10    0.08
   9  -8  -9    0.06    0.07
   9   8  -8    2.39    0.24
   9   8  -8    2.23    0.26
   9  -8  -8    1.84    0.27
   9  -8  -8    2.21    0.23
  -9  -8   8    1.98    0.22
   9   8  -7    1.41    0.21
   9   8  -7    0.95    0.15
  -9  -8   7    1.46    0.18
   9  -8  -7    1.10    0.21
   9  -8  -7    0.98    0.16
   9   8  -6    1.23    0.16
   9   8  -6    0.84    0.16
   9  -8  -6    0.90    0.17
   9  -8  -6    0.74    0.13
  -9  -8   6    0.74    0.14
   9   8  -5    1.90    0.20
   9   8  -5    1.71    0.24
   9  -8  -5    2.10    0.22
   9  -8  -5    2.18    0.27
  -9  -8   5    2.20    0.24
   9   8  -4    5.44    0.31
   9   8  -4    5.18    0.38
   9  -8  -4    5.56    0.34
  -9  -8   4    5.19    0.35
   9  -8  -4    5.56    0.38
   9   8  -3    0.19    0.09
   9   8  -3    0.30    0.07
  -9  -8   3    0.38    0.11
   9  -8  -3    0.12    0.07
   9  -8  -3    0.11    0.08
   9   8  -2    0.06    0.08
   9   8  -2    0.01    0.04
   9  -8  -2    0.03    0.05
   9  -8  -2   -0.01    0.06
  -9  -8   2   -0.06    0.05
   9   8  -1    2.48    0.30
   9  -8  -1    2.05    0.23
  -9  -8   1    2.56    0.27
   9  -8  -1    2.37    0.24
   9   8   0    0.58    0.15
   9  -8   0    0.67    0.12
   9  -8   0    0.45    0.11
  -9  -8   0    0.45    0.12
   9   8   1    0.24    0.11
   9  -8   1    0.16    0.07
  -9  -8  -1    0.07    0.07
   9  -8   1    0.13    0.07
   9  -8   2    0.93    0.13
  -9  -8  -2    1.34    0.20
   9  -8   2    0.92    0.14
   9   8   3    2.45    0.32
   9  -8   3    2.24    0.20
  -9  -8  -3    2.54    0.29
   9  -8   3    2.08    0.22
   9   8   4    0.28    0.13
  -9  -8  -4    0.45    0.13
   9  -8   4    0.38    0.08
   9  -8   4    0.39    0.11
  -9  -8  -5    0.61    0.14
   9  -8   5    0.55    0.08
   9  -8   5    0.47    0.11
   9  -8   6    0.07    0.06
  -9  -8  -6    0.06    0.07
  -9  -8  -7    0.79    0.17
   9  -8   7    0.95    0.16
   9  -8   8    0.07    0.07
  -9  -8  -8    0.00    0.07
   9  -8   9    0.32    0.11
  -9  -8  -9    0.38    0.14
   9  -8  10    0.97    0.17
  -9  -8 -10    1.19    0.22
  -9  -8 -11   -0.07    0.06
   9  -8  11    0.03    0.06
   9   9 -11    0.04    0.07
   9  -9 -11    0.22    0.10
  -9  -9  11    0.03    0.06
   9  -9 -11   -0.08    0.08
   9   9 -10    0.51    0.13
   9   9 -10    0.35    0.12
   9  -9 -10    0.33    0.11
  -9  -9  10    0.45    0.11
   9  -9 -10    0.10    0.11
   9   9  -9    0.12    0.07
   9   9  -9    0.17    0.10
  -9  -9   9    0.06    0.06
   9  -9  -9    0.38    0.14
   9  -9  -9    0.11    0.09
   9   9  -8    0.08    0.06
   9   9  -8    0.06    0.08
   9  -9  -8   -0.10    0.07
   9  -9  -8    0.05    0.07
  -9  -9   8    0.02    0.07
   9   9  -7    0.56    0.12
   9   9  -7    0.48    0.14
  -9  -9   7    0.78    0.14
   9  -9  -7    0.58    0.16
   9  -9  -7    0.74    0.15
   9   9  -6    1.42    0.22
   9   9  -6    1.78    0.20
   9  -9  -6    1.25    0.18
   9  -9  -6    1.14    0.21
  -9  -9   6    1.67    0.22
   9   9  -5    0.27    0.11
   9   9  -5    0.04    0.05
  -9  -9   5    0.13    0.08
   9  -9  -5    0.04    0.08
   9  -9  -5    0.09    0.08
   9   9  -4    0.54    0.15
   9   9  -4    0.52    0.10
  -9  -9   4    0.59    0.14
   9  -9  -4    0.44    0.12
   9  -9  -4    0.66    0.15
   9   9  -3    1.26    0.15
   9   9  -3    0.79    0.18
  -9  -9   3    1.18    0.20
   9  -9  -3    1.13    0.17
   9  -9  -3    1.08    0.18
   9   9  -2    0.33    0.14
  -9  -9   2    0.66    0.14
   9  -9  -2    0.43    0.12
   9  -9  -2    0.48    0.12
   9   9  -1    0.17    0.11
  -9  -9   1    0.24    0.12
   9  -9  -1    0.29    0.09
   9  -9  -1    0.18    0.07
   9   9   0    0.21    0.11
   9  -9   0    0.05    0.06
  -9  -9   0    0.16    0.09
   9  -9   0    0.13    0.08
   9   9   1    0.09    0.09
   9  -9   1    0.00    0.06
  -9  -9  -1    0.05    0.08
   9  -9   1   -0.02    0.04
   9   9   2    0.07    0.09
  -9  -9  -2    0.05    0.07
   9  -9   2    0.14    0.06
   9  -9   2    0.18    0.08
   9   9   3   -0.06    0.06
   9  -9   3    0.10    0.07
   9  -9   3    0.10    0.05
  -9  -9  -3    0.14    0.08
   9  -9   4    0.19    0.08
   9  -9   4    0.08    0.05
  -9  -9  -4    0.08    0.08
   9  -9   5    0.54    0.12
   9  -9   5    0.65    0.11
  -9  -9  -5    0.44    0.14
  -9  -9  -6    0.79    0.17
   9  -9   6    0.81    0.15
  -9  -9  -7    0.26    0.12
   9  -9   7    0.12    0.08
   9  -9   8    0.30    0.10
  -9  -9  -8    0.29    0.12
  -9  -9  -9    0.30    0.15
   9  -9   9    0.40    0.12
   9  -9  10   -0.02    0.07
  -9  -9 -10    0.11    0.11
   9 -10 -10    0.00    0.11
   9  10  -9    0.10    0.11
   9  10  -9    0.00    0.06
   9 -10  -9    0.03    0.08
   9 -10  -9   -0.12    0.08
  -9 -10   9    0.01    0.06
   9  10  -8    0.42    0.14
   9  10  -8    0.37    0.11
   9 -10  -8    0.32    0.13
  -9 -10   8    0.42    0.12
   9 -10  -8    0.35    0.12
   9  10  -7    0.53    0.16
   9  10  -7    0.54    0.11
  -9 -10   7    0.30    0.10
   9 -10  -7    0.15    0.11
   9 -10  -7    0.49    0.13
   9  10  -6   -0.09    0.07
   9  10  -6   -0.06    0.04
   9 -10  -6    0.02    0.07
   9 -10  -6    0.04    0.08
  -9 -10   6   -0.04    0.06
   9  10  -5    0.08    0.06
   9  10  -5    0.15    0.10
   9 -10  -5    0.13    0.09
   9 -10  -5    0.15    0.09
  -9 -10   5    0.10    0.09
   9  10  -4    1.18    0.15
   9  10  -4    1.26    0.23
   9 -10  -4    1.21    0.21
   9 -10  -4    1.11    0.18
  -9 -10   4    1.55    0.22
   9  10  -3    0.49    0.15
  -9 -10   3    0.56    0.15
   9 -10  -3    0.79    0.17
   9 -10  -3    0.84    0.16
   9  10  -2   -0.05    0.07
   9 -10  -2    0.09    0.08
   9 -10  -2    0.03    0.06
  -9 -10   2   -0.03    0.07
   9  10  -1    0.03    0.09
   9 -10  -1   -0.08    0.05
   9 -10  -1   -0.04    0.06
  -9 -10   1    0.20    0.10
   9  10   0    0.17    0.12
  -9 -10   0    0.47    0.14
   9 -10   0    0.31    0.10
   9 -10   0    0.37    0.11
   9  10   1    0.02    0.07
   9 -10   1    0.01    0.06
  -9 -10  -1    0.02    0.08
   9 -10   1   -0.04    0.05
   9 -10   2    0.05    0.06
  -9 -10  -2   -0.02    0.07
   9 -10   2    0.04    0.07
  -9 -10  -3    0.12    0.10
   9 -10   3    0.12    0.07
   9 -10   3    0.08    0.06
  -9 -10  -4    0.01    0.08
   9 -10   4    0.07    0.07
   9 -10   4    0.08    0.06
  -9 -10  -5    0.10    0.10
   9 -10   5    0.17    0.08
  -9 -10  -6    0.27    0.12
   9 -10   6    0.28    0.10
  -9 -10  -7    0.06    0.10
   9 -10   7    0.04    0.06
  -9 -10  -8    0.53    0.17
   9 -10   8    0.75    0.15
   9 -11  -8    0.08    0.11
   9  11  -7    0.11    0.10
   9  11  -7    0.06    0.07
   9 -11  -7   -0.05    0.07
  -9 -11   7    0.02    0.06
   9 -11  -7   -0.04    0.07
   9  11  -6    0.60    0.17
   9  11  -6    0.45    0.11
  -9 -11   6    0.75    0.17
   9 -11  -6    0.66    0.18
   9 -11  -6    0.88    0.17
   9  11  -5    0.07    0.06
   9  11  -5    0.02    0.10
   9 -11  -5    0.02    0.08
  -9 -11   5   -0.04    0.08
   9 -11  -5    0.08    0.10
   9  11  -4    0.03    0.10
   9 -11  -4    0.17    0.09
  -9 -11   4    0.07    0.07
   9 -11  -4    0.07    0.08
   9  11  -3   -0.05    0.07
  -9 -11   3   -0.02    0.08
   9 -11  -3   -0.10    0.05
   9 -11  -3   -0.06    0.06
  -9 -11   2    0.22    0.12
   9 -11  -2   -0.03    0.05
   9 -11  -1    0.05    0.07
  -9 -11   1   -0.09    0.07
   9 -11  -1    0.08    0.08
  -9 -11   0   -0.08    0.05
   9 -11   0   -0.07    0.04
   9 -11   0    0.02    0.06
  -9 -11  -1    0.01    0.08
   9 -11   1    0.04    0.06
   9 -11   1    0.03    0.07
  -9 -11  -2    0.05    0.08
   9 -11   2    0.05    0.07
   9 -11   2    0.06    0.07
  -9 -11  -3   -0.03    0.08
   9 -11   3    0.01    0.07
   9 -11   3    0.05    0.06
   9 -11   4    0.16    0.09
  -9 -11  -4    0.33    0.14
   9 -11   5    0.33    0.11
  -9 -11  -5    0.37    0.16
  -9 -11  -6   -0.01    0.09
   9 -11   6   -0.05    0.05
   9 -12  -4    0.16    0.09
   9 -12  -3    0.11    0.09
   9 -12  -2    0.12    0.09
  -9 -12   2    0.09    0.10
   9 -12  -2    0.43    0.14
  -9 -12   1    0.06    0.09
   9 -12  -1    0.15    0.10
   9 -12  -1    0.06    0.08
  -9 -12   0    0.35    0.14
   9 -12   0    0.11    0.09
   9 -12   0    0.18    0.09
   9 -12   1    0.14    0.08
  -9 -12  -1    0.19    0.12
   9 -12   1    0.07    0.08
   9 -12   2    0.61    0.14
  10   0 -16    2.53    0.29
  10   0 -16    2.25    0.23
  10   0 -15   -0.01    0.06
  10   0 -15    0.08    0.08
  10   0 -14    0.31    0.08
  10   0 -14    0.32    0.11
  10   0 -13    0.04    0.06
  10   0 -13   -0.01    0.06
  10   0 -12    5.04    0.31
  10   0 -11    0.00    0.05
  10   0 -10    0.37    0.08
  10   0  -9   -0.01    0.04
  10   0  -8    0.07    0.04
  10   0  -7    0.02    0.03
  10   0  -6    0.02    0.04
  10   0  -5   -0.05    0.02
  10   0  -4    0.01    0.03
  10   0  -4    0.01    0.01
 -10   0   4    0.02    0.01
  10   0  -3    0.00    0.02
  10   0  -3    0.00    0.02
  10   0  -2    0.11    0.03
  10   0  -2    0.08    0.04
  10   0  -1   -0.03    0.02
  10   0  -1   -0.01    0.02
  10   0   0    1.79    0.12
  10   0   0    1.80    0.13
  10   0   1    0.00    0.02
  10   0   1   -0.03    0.02
  10   0   2    2.93    0.18
  10   0   2    3.01    0.18
  10   0   3    0.01    0.03
  10   0   3   -0.01    0.03
  10   0   4    1.09    0.12
  10   0   4    1.20    0.13
  10   0   5   -0.01    0.03
  10   0   5    0.01    0.03
  10   0   6    1.94    0.19
  10   0   6    1.62    0.17
  10   0   7   -0.04    0.03
  10   0   7    0.03    0.04
  10   0   8    1.96    0.20
 -10   0  -8    1.73    0.12
  10   0   8    1.91    0.21
  10   0   9   -0.04    0.05
 -10   0  -9    0.05    0.04
  10   0   9   -0.02    0.04
  10   0  10    0.00    0.05
 -10   0 -10    0.03    0.05
  10   0  10    0.03    0.06
  10   0  11    0.08    0.06
 -10   0 -11   -0.03    0.05
  10   0  12    1.85    0.22
 -10   0 -12    1.96    0.18
  10   0  13   -0.05    0.05
 -10   0 -13    0.08    0.07
  10   0  14    0.23    0.09
  10   0  15    0.05    0.07
  10   1 -16    0.30    0.11
  10   1 -16    0.24    0.08
  10  -1 -16    0.34    0.12
  10  -1 -16    0.28    0.10
  10   1 -15   -0.03    0.04
  10   1 -15   -0.05    0.06
  10  -1 -15   -0.02    0.06
  10   1 -14    0.53    0.13
  10  -1 -14    0.58    0.12
  10   1 -13    0.75    0.12
  10   1 -13    0.44    0.11
  10  -1 -13    0.66    0.12
  10   1 -12    0.50    0.10
  10   1 -12    0.64    0.13
  10  -1 -12    0.54    0.11
  10   1 -11    0.10    0.07
  10   1 -11    0.09    0.06
  10  -1 -11    0.10    0.06
  10   1 -10    0.23    0.08
  10   1 -10    0.29    0.07
  10  -1 -10    0.23    0.07
  10   1  -9    2.32    0.17
  10  -1  -9    1.97    0.19
  10   1  -8    0.04    0.04
  10  -1  -8    0.02    0.04
  10   1  -7    2.53    0.18
  10  -1  -7    2.73    0.19
  10   1  -6    3.24    0.20
  10  -1  -6    3.36    0.22
  10   1  -5    0.43    0.07
  10  -1  -5    0.36    0.07
 -10   1   4    0.72    0.06
  10   1  -4    0.61    0.09
  10  -1  -4    0.48    0.08
 -10  -1   4    0.81    0.07
 -10  -1   4    0.68    0.05
  10  -1  -4    0.67    0.05
  10   1  -3    3.46    0.21
  10   1  -3    3.61    0.19
  10  -1  -3    3.90    0.22
  10  -1  -3    3.73    0.18
  10   1  -2    1.36    0.11
  10   1  -2    1.06    0.11
  10  -1  -2    1.03    0.11
  10  -1  -2    1.09    0.08
  10   1  -1    3.84    0.23
  10   1  -1    4.12    0.22
  10  -1  -1    4.15    0.23
  10  -1  -1    4.04    0.21
  10   1   0    5.36    0.28
  10   1   0    5.20    0.26
  10  -1   0    5.00    0.27
  10  -1   0    4.96    0.26
  10   1   1    2.05    0.15
  10   1   1    1.97    0.14
  10  -1   1    2.18    0.14
  10  -1   1    1.93    0.13
  10   1   2    5.13    0.28
  10   1   2    5.10    0.29
  10  -1   2    5.20    0.27
  10  -1   2    5.30    0.27
  10   1   3    1.99    0.10
  10   1   3    2.12    0.16
  10   1   3    2.45    0.16
  10  -1   3    2.29    0.15
  10  -1   3    2.22    0.15
  10   1   4    0.08    0.04
  10   1   4    0.04    0.02
  10   1   4    0.03    0.04
  10  -1   4   -0.01    0.03
  10  -1   4    0.03    0.03
  10   1   5    0.08    0.04
  10   1   5    0.10    0.02
  10   1   5    0.10    0.05
  10  -1   5    0.06    0.04
  10  -1   5    0.16    0.05
  10   1   6    0.30    0.08
  10   1   6    0.45    0.09
  10  -1   6    0.43    0.08
  10  -1   6    0.42    0.09
  10   1   7    0.26    0.07
  10   1   7    0.26    0.09
  10  -1   7    0.39    0.08
  10  -1   7    0.29    0.08
 -10   1  -8    1.81    0.13
  10   1   8    1.74    0.21
  10   1   8    1.39    0.17
  10  -1   8    1.55    0.17
  10  -1   8    2.03    0.20
 -10  -1  -8    1.69    0.11
 -10   1  -9    0.24    0.07
  10   1   9    0.21    0.09
  10   1   9    0.16    0.07
  10  -1   9    0.29    0.08
  10  -1   9    0.14    0.07
 -10  -1  -9    0.36    0.06
  10   1  10    0.46    0.12
  10   1  10    0.39    0.10
 -10   1 -10    0.62    0.10
  10  -1  10    0.61    0.11
 -10  -1 -10    0.47    0.08
  10  -1  10    0.44    0.10
  10   1  11    1.12    0.17
 -10   1 -11    1.36    0.15
 -10  -1 -11    1.50    0.14
  10  -1  11    1.47    0.19
 -10   1 -12    0.05    0.06
  10   1  12    0.02    0.06
 -10  -1 -12   -0.03    0.05
  10  -1  12   -0.06    0.05
  10   1  13    0.05    0.07
 -10   1 -13   -0.02    0.06
  10  -1  13    0.03    0.07
 -10   1 -14   -0.03    0.06
  10   1  14    0.00    0.05
  10  -1  14    0.00    0.05
  10   1  15    0.21    0.10
  10  -1  15    0.39    0.12
  10   2 -16   -0.04    0.07
  10   2 -16    0.10    0.07
  10  -2 -16    0.03    0.07
  10   2 -15    0.08    0.07
  10   2 -15    0.14    0.07
  10  -2 -15    0.06    0.08
  10   2 -14    0.04    0.06
  10   2 -14   -0.08    0.05
  10  -2 -14    0.01    0.06
  10   2 -13    0.02    0.06
  10   2 -13   -0.01    0.04
  10  -2 -13    0.03    0.06
  10   2 -12    0.11    0.08
  10   2 -12    0.06    0.05
  10  -2 -12    0.11    0.07
  10   2 -11    0.30    0.08
  10   2 -11    0.31    0.10
  10  -2 -11    0.32    0.10
  10   2 -10    0.20    0.06
  10   2 -10    0.18    0.07
  10  -2 -10    0.25    0.09
  10   2  -9   -0.06    0.03
  10   2  -9    0.00    0.03
  10  -2  -9    0.04    0.05
  10   2  -8   -0.01    0.03
  10   2  -8    0.00    0.04
  10  -2  -8    0.05    0.05
  10   2  -7   -0.02    0.03
  10   2  -7    0.02    0.03
  10  -2  -7    0.06    0.05
  10   2  -6    0.32    0.07
  10   2  -6    0.35    0.08
  10  -2  -6    0.38    0.03
 -10  -2   6    0.24    0.03
 -10  -2   6    0.33    0.04
  10  -2  -6    0.31    0.08
  10  -2  -6    0.42    0.03
 -10   2   5    0.12    0.03
  10   2  -5    0.13    0.05
  10   2  -5    0.05    0.04
 -10  -2   5    0.12    0.02
  10  -2  -5    0.12    0.02
 -10  -2   5    0.20    0.04
  10  -2  -5    0.10    0.05
  10   2  -4    4.95    0.27
  10  -2  -4    4.63    0.28
 -10  -2   4    4.75    0.24
  10  -2  -4    4.99    0.23
  10   2  -3    0.01    0.03
 -10  -2   3    0.03    0.03
  10  -2  -3    0.01    0.02
  10  -2  -3    0.04    0.03
  10   2  -2    3.00    0.20
  10  -2  -2    2.98    0.17
  10  -2  -2    3.58    0.20
 -10  -2   2    2.96    0.18
  10   2  -1    0.15    0.05
  10   2  -1    0.08    0.04
  10  -2  -1    0.17    0.04
  10  -2  -1    0.19    0.05
  10   2   0    5.62    0.30
  10   2   0    5.49    0.31
  10  -2   0    5.55    0.28
  10  -2   0    6.00    0.30
  10   2   1    2.90    0.20
  10   2   1    2.81    0.13
  10   2   1    3.05    0.19
  10  -2   1    2.88    0.17
  10  -2   1    2.99    0.18
  10   2   2    3.08    0.22
  10   2   2    3.63    0.22
  10  -2   2    3.38    0.19
  10  -2   2    3.66    0.21
  10   2   3    0.42    0.09
  10   2   3    0.48    0.08
  10  -2   3    0.28    0.06
  10  -2   3    0.39    0.06
  10   2   4    0.35    0.08
  10   2   4    0.32    0.09
  10  -2   4    0.42    0.07
  10  -2   4    0.38    0.07
  10   2   5    1.01    0.15
  10   2   5    1.19    0.14
  10  -2   5    0.97    0.12
  10  -2   5    1.01    0.11
  10   2   6    0.18    0.06
  10   2   6    0.21    0.08
  10  -2   6    0.26    0.06
  10  -2   6    0.11    0.05
  10   2   7    0.20    0.07
  10   2   7    0.21    0.09
  10  -2   7    0.21    0.06
  10  -2   7    0.40    0.08
  10   2   8    4.03    0.31
  10   2   8    4.33    0.28
  10  -2   8    4.33    0.28
  10  -2   8    4.26    0.26
 -10   2  -9    6.94    0.35
  10   2   9    5.35    0.41
  10   2   9    6.51    0.39
 -10  -2  -9    6.68    0.30
  10  -2   9    7.03    0.39
  10  -2   9    6.08    0.35
 -10   2 -10    2.69    0.22
  10   2  10    2.26    0.24
  10  -2  10    2.31    0.23
 -10  -2 -10    2.71    0.16
  10  -2  10    2.42    0.21
 -10   2 -11    0.02    0.06
  10   2  11   -0.05    0.03
  10  -2  11    0.06    0.06
 -10   2 -12    0.47    0.11
  10   2  12    0.46    0.13
  10  -2  12    0.48    0.12
 -10   2 -13    1.10    0.16
  10   2  13    1.00    0.17
  10  -2  13    0.65    0.14
 -10   2 -14    0.09    0.08
  10   2  14    0.06    0.07
  10  -2  14    0.15    0.09
  10   2  15   -0.07    0.05
 -10   2 -15    0.04    0.07
  10  -2  15    0.15    0.09
  10   3 -16   -0.03    0.08
  10  -3 -16   -0.06    0.07
  10   3 -15    0.02    0.06
  10   3 -15    0.03    0.07
  10  -3 -15   -0.01    0.06
  10   3 -14   -0.02    0.06
  10   3 -14   -0.07    0.04
  10  -3 -14   -0.04    0.05
  10   3 -13    0.11    0.06
  10   3 -13   -0.02    0.05
  10  -3 -13    0.09    0.08
  10   3 -12   -0.02    0.04
  10   3 -12   -0.04    0.04
  10  -3 -12    0.04    0.07
  10   3 -11    0.15    0.07
  10   3 -11    0.04    0.05
  10  -3 -11    0.06    0.06
  10   3 -10   -0.01    0.04
  10   3 -10   -0.01    0.05
  10  -3 -10    0.00    0.05
  10   3  -9    0.02    0.04
  10   3  -9   -0.03    0.03
  10  -3  -9   -0.04    0.03
 -10  -3   9    0.02    0.02
  10  -3  -9    0.00    0.02
  10   3  -8    0.23    0.08
  10   3  -8    0.44    0.08
 -10  -3   8    0.29    0.04
  10  -3  -8    0.39    0.05
  10  -3  -8    0.29    0.09
  10   3  -7    1.95    0.18
  10   3  -7    2.06    0.18
  10  -3  -7    1.83    0.11
  10  -3  -7    1.72    0.20
 -10  -3   7    1.88    0.11
  10   3  -6    0.06    0.04
  10   3  -6    0.00    0.04
  10  -3  -6    0.03    0.05
 -10  -3   6    0.06    0.03
  10  -3  -6    0.08    0.03
  10   3  -5    0.03    0.04
  10   3  -5    0.06    0.04
  10  -3  -5    0.04    0.04
 -10  -3   5    0.05    0.04
  10  -3  -5    0.06    0.03
  10   3  -4    7.47    0.36
  10   3  -4    7.78    0.40
  10  -3  -4    8.45    0.35
 -10  -3   4    7.41    0.36
  10  -3  -4    6.03    0.39
  10   3  -3    1.78    0.13
  10   3  -3    1.87    0.17
  10  -3  -3    1.73    0.12
 -10  -3   3    1.73    0.13
  10  -3  -3    2.02    0.18
  10   3  -2    0.76    0.08
  10   3  -2    0.61    0.10
  10  -3  -2    0.65    0.09
 -10  -3   2    0.71    0.09
  10  -3  -2    0.63    0.08
  10   3  -1    0.36    0.08
  10   3  -1    0.38    0.05
 -10  -3   1    0.44    0.07
  10  -3  -1    0.36    0.06
  10  -3  -1    0.35    0.07
  10   3   0    1.05    0.14
  10   3   0    0.96    0.12
  10   3   0    1.01    0.07
  10  -3   0    1.06    0.11
  10  -3   0    1.07    0.11
  10   3   1    0.04    0.01
  10   3   1    0.03    0.04
  10   3   1    0.09    0.04
  10  -3   1    0.05    0.03
  10  -3   1    0.05    0.03
  10   3   2    0.07    0.04
  10   3   2    0.08    0.05
  10  -3   2    0.02    0.03
  10  -3   2    0.05    0.03
  10   3   3    0.59    0.11
  10   3   3    0.62    0.12
  10  -3   3    0.62    0.09
  10  -3   3    0.60    0.08
  10   3   4    0.07    0.05
  10   3   4    0.17    0.07
  10  -3   4    0.27    0.07
  10  -3   4    0.06    0.03
  10   3   5    0.84    0.13
  10   3   5    0.60    0.13
  10  -3   5    0.89    0.09
  10  -3   5    0.85    0.11
  10   3   6    0.39    0.11
  10   3   6    0.28    0.08
  10  -3   6    0.28    0.07
  10  -3   6    0.40    0.06
  10   3   7    0.35    0.10
  10   3   7    0.23    0.09
  10  -3   7    0.35    0.08
  10  -3   7    0.51    0.08
  10   3   8    1.17    0.20
  10   3   8    1.64    0.20
  10  -3   8    1.36    0.14
  10  -3   8    1.49    0.17
  10   3   9    1.39    0.22
 -10   3  -9    1.45    0.16
  10   3   9    1.15    0.17
  10  -3   9    1.49    0.14
  10  -3   9    1.35    0.17
  10   3  10    0.06    0.07
 -10   3 -10    0.11    0.07
  10  -3  10    0.10    0.07
 -10   3 -11    0.54    0.11
  10   3  11    0.34    0.11
  10  -3  11    0.50    0.11
 -10   3 -12    0.14    0.08
  10   3  12    0.03    0.08
  10  -3  12    0.10    0.07
  10   3  13    0.71    0.16
 -10   3 -13    0.86    0.15
  10  -3  13    0.64    0.14
  10   3  14    0.10    0.08
 -10   3 -14    0.02    0.07
  10  -3  14   -0.12    0.04
  10   4 -15    0.24    0.10
  10  -4 -15    0.48    0.14
  10   4 -14    0.01    0.05
  10   4 -14    0.03    0.08
  10  -4 -14    0.06    0.08
  10   4 -13   -0.04    0.04
  10   4 -13   -0.05    0.05
  10  -4 -13   -0.03    0.06
  10   4 -12   -0.02    0.06
  10   4 -12    0.07    0.05
  10  -4 -12    0.04    0.08
  10   4 -11    0.58    0.12
  10   4 -11    0.43    0.09
  10  -4 -11    0.55    0.14
  10   4 -10    0.07    0.06
  10   4 -10   -0.03    0.04
  10  -4 -10    0.02    0.04
  10  -4 -10    0.00    0.06
 -10  -4  10    0.01    0.03
  10   4  -9    0.06    0.06
  10   4  -9    0.16    0.06
 -10  -4   9    0.09    0.04
  10  -4  -9    0.15    0.07
  10  -4  -9    0.12    0.05
  10   4  -8    1.13    0.14
  10   4  -8    1.23    0.16
 -10  -4   8    1.04    0.10
  10  -4  -8    1.29    0.11
  10  -4  -8    1.24    0.18
  10   4  -7    0.56    0.10
  10   4  -7    0.50    0.10
 -10  -4   7    0.51    0.07
  10  -4  -7    0.57    0.07
  10  -4  -7    0.42    0.11
  10   4  -6    0.41    0.09
  10  -4  -6    0.56    0.08
 -10  -4   6    0.67    0.09
  10  -4  -6    0.48    0.11
  10   4  -5    1.02    0.13
  10   4  -5    0.71    0.11
  10  -4  -5    0.72    0.13
  10  -4  -5    0.94    0.10
 -10  -4   5    0.97    0.11
  10   4  -4    0.45    0.08
  10   4  -4    0.32    0.08
  10  -4  -4    0.33    0.08
 -10  -4   4    0.41    0.08
  10  -4  -4    0.45    0.07
  10   4  -3    0.96    0.10
  10   4  -3    0.60    0.11
 -10  -4   3    0.58    0.10
  10  -4  -3    0.72    0.11
  10  -4  -3    0.75    0.09
  10   4  -2    1.94    0.13
  10   4  -2    2.45    0.22
 -10  -4   2    1.97    0.18
  10  -4  -2    2.00    0.14
  10  -4  -2    2.41    0.18
  10   4  -1    0.02    0.02
  10   4  -1    0.06    0.05
 -10  -4   1    0.01    0.03
  10  -4  -1    0.01    0.03
  10  -4  -1    0.06    0.04
  10   4   0    1.35    0.09
  10   4   0    1.31    0.17
  10  -4   0    1.55    0.14
 -10  -4   0    1.69    0.17
  10  -4   0    1.69    0.15
  10   4   1    0.18    0.07
  10   4   1    0.14    0.06
  10   4   1    0.21    0.03
  10  -4   1    0.18    0.05
  10  -4   1    0.13    0.04
 -10  -4  -1    0.14    0.05
  10   4   2    0.18    0.07
  10   4   2    0.04    0.04
  10  -4   2    0.15    0.04
  10  -4   2    0.07    0.04
  10   4   3    0.73    0.14
  10   4   3    1.01    0.15
  10  -4   3    0.98    0.10
  10  -4   3    0.82    0.12
  10   4   4    0.57    0.13
  10   4   4    0.74    0.13
  10  -4   4    0.63    0.10
  10  -4   4    0.66    0.08
  10   4   5    0.35    0.11
  10   4   5    0.45    0.10
  10  -4   5    0.59    0.10
  10  -4   5    0.61    0.07
  10   4   6    0.07    0.07
  10   4   6    0.11    0.06
  10  -4   6    0.07    0.03
  10  -4   6    0.06    0.05
  10   4   7    0.00    0.07
  10   4   7    0.13    0.07
  10  -4   7    0.15    0.06
  10  -4   7    0.19    0.05
  10   4   8    1.96    0.23
  10   4   8    1.82    0.27
  10  -4   8    1.58    0.19
  10  -4   8    2.22    0.15
  10   4   9    0.00    0.05
  10   4   9    0.02    0.08
  10  -4   9    0.00    0.04
  10   4  10   -0.01    0.05
 -10   4 -10   -0.08    0.05
  10  -4  10    0.01    0.05
  10   4  11    0.06    0.07
 -10   4 -11    0.22    0.08
  10  -4  11    0.06    0.06
  10   4  12    0.38    0.12
 -10   4 -12    0.25    0.09
  10  -4  12    0.30    0.10
 -10   4 -13    0.08    0.07
  10   4  13    0.11    0.09
  10  -4  13    0.16    0.08
  10   4  14   -0.02    0.08
 -10   4 -14    0.09    0.08
  10  -4  14   -0.10    0.06
  10   5 -15    0.04    0.09
  10  -5 -15    0.04    0.10
  10   5 -14    0.06    0.07
  10  -5 -14    0.07    0.08
  10   5 -13    0.68    0.12
  10   5 -13    0.41    0.12
  10  -5 -13    0.67    0.17
  10   5 -12    0.54    0.11
  10   5 -12    0.49    0.12
  10  -5 -12    0.68    0.15
  10   5 -11    0.06    0.06
  10   5 -11    0.08    0.07
  10  -5 -11    0.27    0.12
  10   5 -10   -0.08    0.05
  10   5 -10    0.04    0.05
  10  -5 -10    0.02    0.05
  10  -5 -10   -0.02    0.07
 -10  -5  10   -0.01    0.03
  10   5  -9    0.83    0.14
  10   5  -9    0.58    0.11
  10  -5  -9    0.78    0.16
 -10  -5   9    0.65    0.09
  10  -5  -9    0.67    0.10
  10   5  -8    0.01    0.05
  10   5  -8   -0.04    0.04
  10  -5  -8    0.06    0.05
 -10  -5   8    0.00    0.03
  10  -5  -8    0.01    0.07
  10   5  -7    0.33    0.09
  10   5  -7    0.36    0.09
  10  -5  -7    0.20    0.06
 -10  -5   7    0.30    0.07
  10  -5  -7    0.18    0.08
  10   5  -6    0.02    0.04
  10   5  -6    0.02    0.05
 -10  -5   6    0.12    0.05
  10  -5  -6   -0.02    0.04
  10  -5  -6    0.01    0.05
  10   5  -5    0.30    0.07
  10   5  -5    0.16    0.07
 -10  -5   5    0.44    0.09
  10  -5  -5    0.31    0.07
  10  -5  -5    0.14    0.07
  10   5  -4    0.19    0.07
  10   5  -4    0.29    0.07
  10  -5  -4    0.25    0.06
 -10  -5   4    0.31    0.07
  10  -5  -4    0.24    0.08
  10   5  -3    3.36    0.21
  10   5  -3    4.10    0.27
  10  -5  -3    3.47    0.21
  10  -5  -3    3.73    0.26
 -10  -5   3    3.42    0.24
  10   5  -2    0.05    0.05
  10   5  -2    0.09    0.04
  10  -5  -2    0.12    0.06
  10  -5  -2    0.17    0.05
 -10  -5   2    0.01    0.04
  10   5  -1    0.49    0.06
  10   5  -1    0.48    0.11
  10  -5  -1    0.59    0.09
 -10  -5   1    0.48    0.10
  10  -5  -1    0.50    0.09
  10   5   0    0.23    0.09
  10   5   0    0.31    0.05
  10  -5   0    0.45    0.08
  10  -5   0    0.22    0.07
 -10  -5   0    0.32    0.08
  10   5   1    0.16    0.08
  10  -5   1    0.12    0.05
 -10  -5  -1    0.27    0.08
  10  -5   1    0.23    0.06
  10   5   2    0.13    0.07
  10  -5   2    0.05    0.03
 -10  -5  -2   -0.01    0.03
  10  -5   2    0.00    0.04
  10   5   3    1.85    0.24
 -10  -5  -3    1.92    0.21
  10  -5   3    1.82    0.13
  10  -5   3    2.07    0.19
  10   5   4    0.36    0.10
  10   5   4    0.28    0.10
  10  -5   4    0.31    0.06
  10  -5   4    0.33    0.08
  10   5   5    0.07    0.07
  10   5   5    0.20    0.08
  10  -5   5    0.12    0.06
  10  -5   5    0.19    0.04
  10   5   6    0.00    0.05
  10   5   6   -0.01    0.06
  10  -5   6   -0.03    0.02
  10  -5   6   -0.02    0.05
  10   5   7    0.89    0.19
  10   5   7    1.50    0.21
  10  -5   7    1.05    0.15
  10  -5   7    1.48    0.12
  10   5   8    0.86    0.19
  10   5   8    1.04    0.18
  10  -5   8    1.03    0.15
  10   5   9   -0.04    0.06
  10  -5   9    0.08    0.06
  10   5  10   -0.03    0.06
  10  -5  10    0.06    0.06
  10   5  11   -0.05    0.07
 -10   5 -11   -0.03    0.06
  10  -5  11   -0.04    0.05
  10   5  12    0.39    0.14
 -10   5 -12    0.36    0.11
  10  -5  12    0.47    0.13
  10   5  13   -0.03    0.07
  10  -5  13    0.08    0.07
  10   6 -14   -0.08    0.05
  10  -6 -14    0.08    0.10
  10   6 -13    0.12    0.08
  10   6 -13    0.22    0.09
  10  -6 -13    0.28    0.14
  10   6 -12   -0.07    0.04
  10   6 -12    0.16    0.08
  10  -6 -12   -0.07    0.06
  10   6 -11    0.03    0.06
  10   6 -11    0.14    0.08
  10  -6 -11    0.12    0.10
  10   6 -10    0.02    0.05
  10   6 -10    0.01    0.06
  10  -6 -10    0.01    0.06
  10  -6 -10   -0.04    0.06
 -10  -6  10   -0.06    0.04
  10   6  -9   -0.04    0.05
  10   6  -9   -0.04    0.04
 -10  -6   9   -0.05    0.04
  10  -6  -9   -0.06    0.06
  10  -6  -9    0.00    0.05
  10   6  -8    0.44    0.10
  10   6  -8    0.18    0.07
 -10  -6   8    0.31    0.07
  10  -6  -8    0.10    0.08
  10  -6  -8    0.09    0.06
  10   6  -7   -0.03    0.05
  10   6  -7   -0.03    0.03
  10  -6  -7    0.06    0.07
  10  -6  -7    0.03    0.05
 -10  -6   7    0.05    0.05
  10   6  -6    0.21    0.07
  10   6  -6    0.17    0.07
  10  -6  -6    0.16    0.06
 -10  -6   6    0.15    0.06
  10  -6  -6    0.11    0.08
  10   6  -5    0.02    0.04
  10   6  -5    0.06    0.06
  10  -6  -5    0.08    0.07
  10  -6  -5    0.06    0.05
 -10  -6   5    0.07    0.05
  10   6  -4    1.04    0.16
  10   6  -4    1.26    0.14
 -10  -6   4    1.36    0.16
  10  -6  -4    1.05    0.16
  10  -6  -4    1.11    0.13
  10   6  -3    0.53    0.12
  10   6  -3    0.96    0.11
  10  -6  -3    0.83    0.11
  10  -6  -3    0.70    0.13
 -10  -6   3    0.70    0.13
  10   6  -2    0.09    0.04
  10   6  -2    0.06    0.06
 -10  -6   2    0.08    0.06
  10  -6  -2    0.13    0.06
  10  -6  -2    0.05    0.04
  10   6  -1    2.75    0.29
  10   6  -1    2.54    0.15
  10  -6  -1    2.48    0.19
 -10  -6   1    2.66    0.24
  10  -6  -1    2.85    0.21
  10   6   0    4.12    0.21
  10   6   0    4.81    0.33
 -10  -6   0    4.11    0.29
  10  -6   0    4.36    0.28
  10  -6   0    4.47    0.27
  10   6   1    0.17    0.09
  10  -6   1    0.15    0.06
  10  -6   1    0.11    0.06
 -10  -6  -1    0.28    0.09
  10   6   2   -0.04    0.04
 -10  -6  -2   -0.05    0.05
  10  -6   2   -0.01    0.03
  10  -6   2    0.00    0.03
  10   6   3    0.45    0.13
 -10  -6  -3    0.68    0.13
  10  -6   3    0.60    0.09
  10  -6   3    0.46    0.10
  10   6   4    0.88    0.18
  10  -6   4    0.83    0.13
  10  -6   4    0.86    0.10
 -10  -6  -4    0.73    0.14
  10   6   5    3.70    0.38
 -10  -6  -5    4.04    0.29
  10  -6   5    3.77    0.21
  10  -6   5    3.43    0.26
  10   6   6    0.24    0.11
  10   6   6    0.06    0.07
  10  -6   6    0.12    0.07
  10  -6   6    0.07    0.04
 -10  -6  -6    0.06    0.07
  10   6   7    0.14    0.10
  10   6   7    0.05    0.07
  10  -6   7    0.05    0.06
  10   6   8    0.38    0.12
  10  -6   8    0.22    0.08
  10   6   9    0.32    0.11
  10  -6   9    0.30    0.10
  10   6  10    0.88    0.18
  10  -6  10    0.44    0.11
  10   6  11   -0.04    0.06
  10  -6  11   -0.07    0.04
  10   6  12   -0.06    0.06
  10  -6  12   -0.03    0.05
 -10   6 -13   -0.07    0.07
  10   6  13    0.05    0.10
  10  -6  13    0.03    0.08
  10   7 -13    0.01    0.08
  10  -7 -13   -0.06    0.07
  10   7 -12    0.16    0.09
  10   7 -12    0.22    0.10
  10  -7 -12    0.33    0.13
  10   7 -11    0.14    0.08
  10   7 -11    0.02    0.07
  10  -7 -11    0.18    0.10
  10   7 -10    0.30    0.10
  10   7 -10    0.50    0.12
 -10  -7  10    0.22    0.07
  10  -7 -10    0.32    0.09
  10  -7 -10    0.18    0.11
  10   7  -9    0.14    0.08
  10   7  -9    0.00    0.05
  10  -7  -9    0.04    0.06
 -10  -7   9    0.09    0.06
  10  -7  -9    0.04    0.09
  10   7  -8    1.87    0.22
  10   7  -8    1.61    0.21
  10  -7  -8    1.89    0.19
 -10  -7   8    1.82    0.19
  10  -7  -8    1.39    0.22
  10   7  -7    0.03    0.06
  10   7  -7    0.04    0.06
  10  -7  -7    0.05    0.06
 -10  -7   7    0.01    0.05
  10  -7  -7    0.03    0.08
  10   7  -6    0.80    0.13
  10   7  -6    0.85    0.16
  10  -7  -6    1.00    0.14
  10  -7  -6    1.01    0.18
 -10  -7   6    1.03    0.15
  10   7  -5    0.00    0.04
  10   7  -5    0.19    0.09
  10  -7  -5   -0.03    0.06
 -10  -7   5    0.04    0.06
  10  -7  -5    0.03    0.05
  10   7  -4    1.20    0.14
  10   7  -4    1.42    0.21
  10  -7  -4    1.14    0.18
 -10  -7   4    1.65    0.20
  10  -7  -4    1.55    0.17
  10   7  -3    0.06    0.07
  10   7  -3    0.12    0.05
 -10  -7   3    0.11    0.07
  10  -7  -3    0.10    0.06
  10  -7  -3   -0.01    0.05
  10   7  -2    0.03    0.04
  10   7  -2    0.01    0.06
  10  -7  -2    0.12    0.07
  10  -7  -2    0.10    0.06
 -10  -7   2    0.02    0.06
  10   7  -1    0.46    0.07
  10   7  -1    0.44    0.12
  10  -7  -1    0.32    0.09
  10  -7  -1    0.40    0.09
 -10  -7   1    0.26    0.10
  10   7   0    0.19    0.10
  10  -7   0    0.20    0.08
 -10  -7   0    0.16    0.08
  10  -7   0    0.09    0.06
  10   7   1    9.98    0.61
  10  -7   1   10.66    0.53
 -10  -7  -1   10.05    0.56
  10  -7   1   10.71    0.54
  10   7   2    4.73    0.45
  10  -7   2    5.72    0.34
  10  -7   2    5.33    0.31
 -10  -7  -2    5.45    0.37
  10   7   3    9.07    0.62
 -10  -7  -3   11.41    0.60
  10  -7   3   10.86    0.56
  10  -7   3   11.08    0.53
  10   7   4   -0.12    0.06
 -10  -7  -4    0.02    0.08
  10  -7   4    0.18    0.07
  10  -7   4    0.10    0.05
  10   7   5    1.94    0.29
  10  -7   5    1.95    0.22
 -10  -7  -5    1.89    0.24
  10  -7   5    2.64    0.16
  10   7   6    0.39    0.14
  10  -7   6    0.38    0.11
  10  -7   6    0.38    0.06
 -10  -7  -6    0.39    0.12
 -10  -7  -7    4.96    0.36
  10  -7   7    4.45    0.31
 -10  -7  -8   -0.05    0.05
  10  -7   8    0.01    0.06
 -10  -7  -9    0.09    0.08
  10  -7   9    0.04    0.07
  10  -7  10    0.59    0.13
 -10  -7 -10    0.93    0.19
  10  -7  11    0.10    0.08
 -10  -7 -11    0.31    0.13
  10  -7  12   -0.02    0.05
 -10  -7 -12    0.02    0.09
  10   8 -12    0.03    0.07
  10  -8 -12    0.03    0.10
  10   8 -11    0.08    0.07
  10   8 -11    0.03    0.08
  10  -8 -11    0.17    0.11
  10   8 -10    0.02    0.07
  10   8 -10    0.11    0.09
  10  -8 -10    0.04    0.10
 -10  -8  10    0.08    0.06
  10  -8 -10   -0.03    0.06
  10   8  -9    0.18    0.10
  10   8  -9    0.46    0.12
  10  -8  -9    0.20    0.10
 -10  -8   9    0.53    0.11
  10  -8  -9    0.29    0.13
  10   8  -8    0.91    0.17
  10   8  -8    1.22    0.17
  10  -8  -8    1.26    0.22
 -10  -8   8    1.22    0.17
  10  -8  -8    1.15    0.16
  10   8  -7    0.88    0.15
  10   8  -7    0.97    0.18
 -10  -8   7    0.85    0.14
  10  -8  -7    0.81    0.14
  10  -8  -7    0.97    0.18
  10   8  -6    0.19    0.07
  10   8  -6    0.15    0.10
  10  -8  -6    0.24    0.09
  10  -8  -6    0.23    0.10
 -10  -8   6    0.21    0.09
  10   8  -5    0.21    0.07
  10   8  -5    0.24    0.10
 -10  -8   5    0.19    0.09
  10  -8  -5    0.27    0.11
  10  -8  -5    0.28    0.09
  10   8  -4    0.08    0.08
  10   8  -4   -0.02    0.04
  10  -8  -4   -0.06    0.06
  10  -8  -4    0.01    0.05
 -10  -8   4   -0.03    0.06
  10   8  -3    0.55    0.15
  10   8  -3    0.43    0.09
  10  -8  -3    0.57    0.13
  10  -8  -3    0.45    0.10
 -10  -8   3    0.34    0.11
  10   8  -2    1.17    0.21
  10   8  -2    1.47    0.14
  10  -8  -2    1.46    0.18
 -10  -8   2    1.50    0.21
  10  -8  -2    1.68    0.21
  10   8  -1    0.08    0.08
  10  -8  -1    0.01    0.05
  10  -8  -1    0.07    0.06
 -10  -8   1    0.05    0.08
  10   8   0    1.38    0.23
 -10  -8   0    1.38    0.21
  10  -8   0    1.51    0.18
  10  -8   0    1.49    0.18
  10   8   1    1.71    0.26
  10  -8   1    1.53    0.18
  10  -8   1    1.31    0.17
 -10  -8  -1    1.67    0.22
  10   8   2   -0.01    0.07
  10  -8   2    0.04    0.05
 -10  -8  -2   -0.02    0.06
  10  -8   2    0.04    0.05
  10   8   3    0.25    0.12
  10  -8   3    0.04    0.05
  10  -8   3    0.09    0.07
 -10  -8  -3    0.02    0.08
  10   8   4    0.07    0.10
  10  -8   4    0.05    0.06
 -10  -8  -4    0.00    0.07
  10  -8   4    0.10    0.05
  10   8   5    0.54    0.16
  10  -8   5    0.52    0.12
  10  -8   5    0.60    0.09
 -10  -8  -5    0.70    0.16
 -10  -8  -6    1.00    0.20
  10  -8   6    0.77    0.15
 -10  -8  -7    0.02    0.08
  10  -8   7   -0.07    0.05
 -10  -8  -8    0.08    0.09
  10  -8   8   -0.02    0.05
  10  -8   9    0.09    0.07
 -10  -8  -9   -0.06    0.08
  10  -8  10    0.09    0.08
 -10  -8 -10   -0.03    0.08
 -10  -8 -11   -0.03    0.07
  10  -8  11   -0.02    0.06
  10   9 -11    0.00    0.06
  10  -9 -11    0.03    0.11
  10   9 -10    0.26    0.10
  10   9 -10    0.21    0.11
  10  -9 -10    0.34    0.11
 -10  -9  10    0.32    0.10
  10  -9 -10    0.18    0.12
  10   9  -9    0.20    0.08
  10   9  -9    0.06    0.08
 -10  -9   9    0.28    0.09
  10  -9  -9    0.11    0.09
  10  -9  -9    0.16    0.11
  10   9  -8   -0.06    0.07
  10   9  -8    0.03    0.06
  10  -9  -8    0.06    0.07
  10  -9  -8    0.06    0.10
 -10  -9   8    0.09    0.07
  10   9  -7    0.74    0.17
  10   9  -7    0.58    0.12
 -10  -9   7    0.73    0.15
  10  -9  -7    0.75    0.14
  10  -9  -7    0.63    0.17
  10   9  -6    0.37    0.14
  10   9  -6    0.34    0.09
  10  -9  -6    0.23    0.10
  10  -9  -6    0.42    0.13
 -10  -9   6    0.36    0.11
  10   9  -5    0.00    0.04
  10   9  -5    0.03    0.09
  10  -9  -5    0.11    0.08
  10  -9  -5   -0.06    0.05
 -10  -9   5    0.10    0.08
  10   9  -4    0.85    0.19
  10   9  -4    0.86    0.13
  10  -9  -4    0.88    0.15
  10  -9  -4    0.75    0.16
 -10  -9   4    1.16    0.18
  10   9  -3    0.00    0.07
  10   9  -3    0.13    0.06
  10  -9  -3    0.15    0.09
 -10  -9   3    0.21    0.09
  10  -9  -3    0.17    0.08
  10   9  -2    0.18    0.10
 -10  -9   2    0.28    0.11
  10  -9  -2    0.25    0.09
  10  -9  -2    0.14    0.08
  10   9  -1    0.53    0.16
  10  -9  -1    0.46    0.11
  10  -9  -1    0.67    0.13
 -10  -9   1    0.43    0.13
  10   9   0   -0.04    0.06
 -10  -9   0   -0.03    0.07
  10  -9   0    0.03    0.06
  10  -9   0   -0.07    0.04
  10   9   1   -0.01    0.07
 -10  -9  -1    0.05    0.07
  10  -9   1    0.05    0.06
  10  -9   1    0.06    0.06
  10   9   2    0.36    0.14
  10  -9   2    0.06    0.06
  10  -9   2    0.08    0.07
 -10  -9  -2    0.29    0.11
  10   9   3    1.19    0.23
  10  -9   3    1.13    0.15
  10  -9   3    1.16    0.17
 -10  -9  -3    0.87    0.18
  10   9   4    0.21    0.11
 -10  -9  -4    0.17    0.10
  10  -9   4    0.13    0.09
  10  -9   4    0.19    0.07
 -10  -9  -5    0.49    0.14
  10  -9   5    0.43    0.11
 -10  -9  -6    0.03    0.09
  10  -9   6    0.24    0.09
 -10  -9  -7   -0.04    0.06
  10  -9   7    0.20    0.09
  10  -9   8    0.61    0.13
 -10  -9  -8    0.86    0.21
  10  -9   9    0.07    0.08
 -10  -9  -9    0.04    0.09
  10  10  -9    0.29    0.10
  10  10  -9    0.12    0.11
 -10 -10   9    0.15    0.08
  10 -10  -9    0.21    0.12
  10 -10  -9    0.24    0.11
  10  10  -8    0.16    0.08
  10  10  -8    0.17    0.11
  10 -10  -8    0.13    0.11
  10 -10  -8    0.17    0.09
 -10 -10   8    0.14    0.08
  10  10  -7   -0.04    0.04
  10  10  -7    0.03    0.08
 -10 -10   7    0.05    0.07
  10 -10  -7    0.02    0.07
  10 -10  -7   -0.04    0.07
  10  10  -6    0.07    0.05
  10  10  -6   -0.02    0.07
  10 -10  -6    0.01    0.07
 -10 -10   6    0.14    0.07
  10 -10  -6    0.00    0.09
  10  10  -5    0.34    0.09
  10  10  -5    0.31    0.13
 -10 -10   5    0.44    0.13
  10 -10  -5    0.40    0.11
  10 -10  -5    0.29    0.12
  10  10  -4    0.83    0.13
  10  10  -4    1.01    0.21
  10 -10  -4    1.09    0.17
 -10 -10   4    1.13    0.20
  10 -10  -4    0.93    0.18
  10  10  -3    0.05    0.08
  10 -10  -3    0.10    0.09
 -10 -10   3    0.07    0.08
  10 -10  -3    0.01    0.07
  10  10  -2   -0.02    0.07
  10 -10  -2    0.05    0.07
 -10 -10   2   -0.01    0.08
  10 -10  -2    0.01    0.06
  10  10  -1    0.03    0.09
 -10 -10   1    0.25    0.12
  10 -10  -1    0.20    0.10
  10 -10  -1    0.22    0.09
  10  10   0    0.02    0.09
 -10 -10   0    0.09    0.08
  10 -10   0    0.17    0.09
  10 -10   0    0.05    0.06
  10  10   1    0.13    0.10
  10 -10   1    0.28    0.09
 -10 -10  -1   -0.02    0.07
  10 -10   1    0.05    0.06
  10  10   2    0.13    0.10
  10 -10   2    0.08    0.06
 -10 -10  -2    0.02    0.08
  10 -10   2    0.17    0.09
  10 -10   3    0.71    0.12
 -10 -10  -3    0.75    0.17
  10 -10   3    0.84    0.15
 -10 -10  -4    0.01    0.09
  10 -10   4    0.19    0.09
  10 -10   5    0.80    0.15
[truncated: 201,000 more chars]
