# Supplementary material for: Synthesis, Crystal Structure and Bioactivity of Phenazine-1-carboxylic Acylhydrazone Derivatives
Source: Molecules. 2021 Sep 1;26(17):5320. doi: 10.3390/molecules26175320 (PMC8434039; doi:10.3390/molecules26175320)
Supplement: Supplementary file 1 [file molecules-26-05320-s001.zip › cif and checkcif/cif and checkcif/3i_shelxl.ins]

    m.res created by SHELXL-2014/7
 
TITL M in P2(1)/c
CELL 0.71073 18.601 11.099 15.098 90 94.077 90
ZERR 8 0.005 0.005 0.005 0.005 0.005 0.005
LATT 1
SYMM -X,0.5+Y,0.5-Z
SFAC C H N O
UNIT 152 104 40 8
 
L.S. 4
PLAN  25
SIZE 0.21 0.2 0.23
BOND $H
fmap 2
acta
MERG 2
OMIT -3 50
REM <olex2.extras>
REM <HklSrc "%.\\M.hkl">
REM </olex2.extras>
 
WGHT    0.057200    0.286300
EXTI    0.002340
FVAR       0.05854
C1    1    0.472355    0.446284    0.607083    11.00000    0.03386    0.02913 =
         0.04488   -0.00042    0.00448    0.00114
C2    1    0.408281    0.490978    0.562451    11.00000    0.03807    0.03877 =
         0.05495    0.00009   -0.00033   -0.00057
AFIX  43
H2    2    0.372994    0.437485    0.540192    11.00000   -1.20000
AFIX   0
C3    1    0.398091    0.610786    0.552005    11.00000    0.04577    0.04130 =
         0.05871    0.00241    0.00071    0.00951
AFIX  43
H3    2    0.355886    0.638835    0.522250    11.00000   -1.20000
AFIX   0
C4    1    0.450970    0.694713    0.585850    11.00000    0.05922    0.03100 =
         0.05988    0.00469    0.01083    0.00582
AFIX  43
H4    2    0.442965    0.776909    0.578342    11.00000   -1.20000
AFIX   0
C5    1    0.512574    0.655629    0.628719    11.00000    0.04658    0.03130 =
         0.06008   -0.00294    0.00308   -0.00360
AFIX  43
H5    2    0.546764    0.711182    0.650719    11.00000   -1.20000
AFIX   0
C6    1    0.525834    0.530633    0.640650    11.00000    0.03621    0.03437 =
         0.04472   -0.00063    0.00670   -0.00286
C7    1    0.597463    0.373044    0.690589    11.00000    0.03177    0.03460 =
         0.04581   -0.00131    0.00113   -0.00435
C8    1    0.663219    0.331217    0.733185    11.00000    0.03376    0.04638 =
         0.05890   -0.00364   -0.00678   -0.00559
AFIX  43
H8    2    0.697860    0.386107    0.755029    11.00000   -1.20000
AFIX   0
C9    1    0.675499    0.212183    0.742000    11.00000    0.03351    0.04944 =
         0.06096   -0.00136   -0.00897    0.00278
AFIX  43
H9    2    0.718712    0.185302    0.769944    11.00000   -1.20000
AFIX   0
C10   1    0.623237    0.127371    0.709125    11.00000    0.03987    0.03373 =
         0.05597    0.00042   -0.00234    0.00550
AFIX  43
H10   2    0.633143    0.045699    0.716423    11.00000   -1.20000
AFIX   0
C11   1    0.559185    0.160794    0.667335    11.00000    0.03194    0.03263 =
         0.04475   -0.00207    0.00088    0.00012
C12   1    0.544297    0.287674    0.656841    11.00000    0.03003    0.03277 =
         0.04053   -0.00074    0.00058   -0.00124
C13   1    0.509627    0.058831    0.636996    11.00000    0.03808    0.03085 =
         0.05042   -0.00051    0.00294    0.00104
C14   1    0.347124    0.042567    0.507365    11.00000    0.04390    0.03314 =
         0.06020   -0.00180   -0.00363    0.00191
AFIX  43
H14   2    0.347718    0.121142    0.486035    11.00000   -1.20000
AFIX   0
C15   1    0.287869   -0.038260    0.478459    11.00000    0.03549    0.03540 =
         0.05429   -0.00477   -0.00127    0.00409
C16   1    0.271125   -0.141025    0.524453    11.00000    0.04875    0.04189 =
         0.05641   -0.00006   -0.00678   -0.00097
AFIX  43
H16   2    0.298366   -0.162246    0.576136    11.00000   -1.20000
AFIX   0
C17   1    0.214106   -0.211707    0.493559    11.00000    0.06022    0.04918 =
         0.07208    0.00254   -0.00393   -0.01191
AFIX  43
H17   2    0.203548   -0.279664    0.526253    11.00000   -1.20000
AFIX   0
C18   1    0.189690   -0.090485    0.375472    11.00000    0.04340    0.06581 =
         0.06383   -0.00096   -0.01008    0.00252
AFIX  43
H18   2    0.162326   -0.072667    0.323157    11.00000   -1.20000
AFIX   0
C19   1    0.244908   -0.012965    0.402036    11.00000    0.04341    0.04296 =
         0.05897    0.00102   -0.00225    0.00487
AFIX  43
H19   2    0.253254    0.055684    0.368970    11.00000   -1.20000
AFIX   0
 
C20   1    0.214219    0.149963    0.685454    11.00000    0.03648    0.03693 =
         0.05025    0.00152   -0.00108    0.00408
C21   1    0.286785    0.189612    0.700009    11.00000    0.03336    0.05201 =
         0.06426    0.00230   -0.00044    0.00685
AFIX  43
H21   2    0.323545    0.133945    0.712110    11.00000   -1.20000
AFIX   0
C22   1    0.302111    0.307795    0.696228    11.00000    0.03305    0.05325 =
         0.07103    0.00114    0.00149   -0.00408
AFIX  43
H22   2    0.349589    0.333444    0.706265    11.00000   -1.20000
AFIX   0
C23   1    0.246892    0.393738    0.677159    11.00000    0.04292    0.03980 =
         0.06539   -0.00001    0.00445   -0.00408
AFIX  43
H23   2    0.259465    0.474530    0.672965    11.00000   -1.20000
AFIX   0
C24   1    0.176139    0.362589    0.664741    11.00000    0.03724    0.03553 =
         0.04951   -0.00137    0.00092    0.00102
C25   1    0.157433    0.236872    0.669167    11.00000    0.03320    0.03685 =
         0.04737   -0.00030    0.00082    0.00302
C26   1    0.075226    0.081117    0.659238    11.00000    0.03678    0.03705 =
         0.07018   -0.00166   -0.00221   -0.00110
C27   1    0.003179    0.039743    0.646870    11.00000    0.04287    0.04462 =
         0.11416   -0.00245   -0.00938   -0.00142
AFIX  43
H27   2   -0.034313    0.094445    0.636212    11.00000   -1.20000
AFIX   0
C28   1   -0.010870   -0.079592    0.650618    11.00000    0.05104    0.04898 =
         0.13238   -0.00605   -0.00861   -0.00941
AFIX  43
H28   2   -0.058334   -0.106077    0.642846    11.00000   -1.20000
AFIX   0
C29   1    0.044950   -0.164931    0.666078    11.00000    0.06290    0.03940 =
         0.11877   -0.00027   -0.00770   -0.00700
AFIX  43
H29   2    0.033969   -0.246599    0.667900    11.00000   -1.20000
AFIX   0
C30   1    0.114102   -0.128445    0.678205    11.00000    0.05325    0.03646 =
         0.09189   -0.00341   -0.00617    0.00292
AFIX  43
H30   2    0.150445   -0.185294    0.688674    11.00000   -1.20000
AFIX   0
C31   1    0.132002   -0.004778    0.675189    11.00000    0.04098    0.03810 =
         0.06223   -0.00153   -0.00254    0.00033
C32   1    0.123447    0.464897    0.645671    11.00000    0.04474    0.03539 =
         0.05688   -0.00283    0.00048    0.00142
C33   1   -0.063301    0.471880    0.606027    11.00000    0.04778    0.03856 =
         0.06932   -0.00221   -0.00021    0.00545
AFIX  43
H33   2   -0.070203    0.389133    0.610121    11.00000   -1.20000
AFIX   0
C34   1   -0.125383    0.551871    0.589169    11.00000    0.04424    0.04203 =
         0.04990   -0.00565   -0.00371    0.00737
C35   1   -0.118438    0.669329    0.561170    11.00000    0.04747    0.04427 =
         0.06086   -0.00402   -0.00124    0.00466
AFIX  43
H35   2   -0.073271    0.700609    0.551540    11.00000   -1.20000
AFIX   0
C36   1   -0.179068    0.739562    0.547678    11.00000    0.06647    0.04826 =
         0.06562    0.00009   -0.00116    0.01412
AFIX  43
H36   2   -0.173312    0.818034    0.527776    11.00000   -1.20000
AFIX   0
C37   1   -0.251210    0.589336    0.587552    11.00000    0.04184    0.07668 =
         0.06501   -0.00220   -0.00368    0.00380
AFIX  43
H37   2   -0.296977    0.560918    0.597489    11.00000   -1.20000
AFIX   0
C38   1   -0.194310    0.511097    0.601155    11.00000    0.04213    0.05419 =
         0.06448   -0.00120   -0.00422   -0.00065
AFIX  43
H38   2   -0.201990    0.431869    0.618173    11.00000   -1.20000
AFIX   0
 
N1    3    0.587559    0.492592    0.682398    11.00000    0.03931    0.03329 =
         0.05165    0.00062   -0.00036   -0.00471
N2    3    0.482084    0.326841    0.615752    11.00000    0.02987    0.03233 =
         0.04741    0.00132    0.00086   -0.00142
N3    3    0.449025    0.090623    0.587419    11.00000    0.03993    0.02694 =
         0.06675   -0.00041   -0.01144   -0.00393
AFIX  43
H3A   2    0.442396    0.164548    0.571844    11.00000   -1.20000
AFIX   0
N4    3    0.398073    0.005422    0.561868    11.00000    0.03700    0.03305 =
         0.06146   -0.00489   -0.00433   -0.00373
N5    3    0.172932   -0.188691    0.419402    11.00000    0.05096    0.06083 =
         0.07513   -0.00565   -0.00921   -0.00922
 
N6    3    0.200721    0.031432    0.687791    11.00000    0.04055    0.03973 =
         0.06478    0.00025   -0.00373    0.00501
N7    3    0.089014    0.199955    0.656609    11.00000    0.03214    0.03755 =
         0.06857    0.00007   -0.00294    0.00155
N8    3    0.053601    0.431523    0.631959    11.00000    0.03944    0.03191 =
         0.08286   -0.00019    0.00102    0.00787
AFIX  43
H8A   2    0.042426    0.356423    0.633829    11.00000   -1.20000
AFIX   0
N9    3    0.000299    0.515606    0.615114    11.00000    0.04314    0.03977 =
         0.06304    0.00097    0.00175    0.00970
N10   3   -0.245324    0.702778    0.561182    11.00000    0.05039    0.07175 =
         0.07191    0.00252   -0.00125    0.01885
 
O1    4    0.524659   -0.045421    0.656401    11.00000    0.05258    0.03065 =
         0.08494    0.00124   -0.01171    0.00160
O2    4    0.143975    0.569158    0.643904    11.00000    0.05699    0.03585 =
         0.10684    0.00376   -0.00529   -0.00043
HKLF 4
 
REM  M in P2(1)/c
REM R1 =  0.0480 for    3543 Fo > 4sig(Fo)  and  0.0825 for all    5481 data
REM    452 parameters refined using      0 restraints
 
END
 
WGHT      0.0570      0.2874
 
REM Highest difference peak  0.219,  deepest hole -0.183,  1-sigma level  0.048
Q1    1   0.5024  0.4807  0.6172  11.00000  0.05    0.22
Q2    1  -0.0794  0.3727  0.6420  11.00000  0.05    0.20
Q3    1   0.5072  0.3121  0.6349  11.00000  0.05    0.19
Q4    1  -0.0724 -0.1120  0.5888  11.00000  0.05    0.19
Q5    1   0.0119  0.0276  0.5800  11.00000  0.05    0.18
Q6    1   0.5705  0.3381  0.6736  11.00000  0.05    0.18
Q7    1   0.4554  0.2688  0.5892  11.00000  0.05    0.18
Q8    1   0.5519  0.2221  0.6393  11.00000  0.05    0.18
Q9    1   0.5352  0.1342  0.6561  11.00000  0.05    0.18
Q10   1   0.4434  0.4804  0.5937  11.00000  0.05    0.18
Q11   1   0.5419  0.1964  0.6700  11.00000  0.05    0.18
Q12   1   0.4314  0.6492  0.5669  11.00000  0.05    0.17
Q13   1   0.4048 -0.0976  0.5665  11.00000  0.05    0.17
Q14   1  -0.0113 -0.0829  0.5785  11.00000  0.05    0.17
Q15   1   0.6037  0.1542  0.6618  11.00000  0.05    0.17
Q16   1   0.2452  0.1882  0.7221  11.00000  0.05    0.16
Q17   1   0.6206  0.3407  0.7263  11.00000  0.05    0.16
Q18   1  -0.1369  0.8433  0.5758  11.00000  0.05    0.16
Q19   1  -0.1606  0.7090  0.6122  11.00000  0.05    0.16
Q20   1   0.1854  0.1993  0.6895  11.00000  0.05    0.16
Q21   1   0.5802  0.1579  0.6994  11.00000  0.05    0.15
Q22   1   0.3361 -0.1810  0.5270  11.00000  0.05    0.15
Q23   1   0.3275  0.7182  0.5422  11.00000  0.05    0.15
Q24   1  -0.1783  0.8161  0.5029  11.00000  0.05    0.15
Q25   1   0.6401  0.0047  0.6863  11.00000  0.05    0.15
