# Supplementary material for: Synthesis, Crystal Structure and Bioactivity of Phenazine-1-carboxylic Acylhydrazone Derivatives
Source: Molecules. 2021 Sep 1;26(17):5320. doi: 10.3390/molecules26175320 (PMC8434039; doi:10.3390/molecules26175320)
Supplement: Supplementary file 1 [file molecules-26-05320-s001.zip › cif and checkcif/cif and checkcif/3j.cif]

data_a
_audit_creation_date               2020-10-06
_audit_creation_method
;
Olex2 1.2-beta
(compiled 2018.05.29 svn.r3508 for OlexSys, GUI svn.r5506)
;
_shelx_SHELXL_version_number       '2014/7'
_audit_contact_author_address      ?
_audit_contact_author_email        ?
_audit_contact_author_name         ''
_audit_contact_author_phone        ?
_publ_contact_author_id_orcid      ?
_publ_section_references
;
Dolomanov, O.V., Bourhis, L.J., Gildea, R.J, Howard, J.A.K. & Puschmann, H.
 (2009), J. Appl. Cryst. 42, 339-341.

Sheldrick, G.M. (2015). Acta Cryst. C71, 3-8.
;
_chemical_name_common              ?
_chemical_name_systematic
;
 ?
;
_chemical_formula_moiety           'C24 H16 N4 O2'
_chemical_formula_sum              'C24 H16 N4 O2'
_chemical_formula_weight           392.41
_chemical_melting_point            ?
loop_
  _atom_type_symbol
  _atom_type_description
  _atom_type_scat_dispersion_real
  _atom_type_scat_dispersion_imag
  _atom_type_scat_source
 'C' 'C' 0.0033 0.0016 'International Tables Vol C Tables 4.2.6.8 and 6.1.1.4'
 'H' 'H' 0.0000 0.0000 'International Tables Vol C Tables 4.2.6.8 and 6.1.1.4'
 'N' 'N' 0.0061 0.0033 'International Tables Vol C Tables 4.2.6.8 and 6.1.1.4'
 'O' 'O' 0.0106 0.0060 'International Tables Vol C Tables 4.2.6.8 and 6.1.1.4'

_shelx_space_group_comment
;
The symmetry employed for this shelxl refinement is uniquely defined
by the following loop, which should always be used as a source of
symmetry information in preference to the above space-group names.
They are only intended as comments.
;
_space_group_crystal_system        'monoclinic'
_space_group_IT_number             14
_space_group_name_H-M_alt          'P 1 21/n 1'
_space_group_name_Hall             '-P 2yn'
loop_
  _space_group_symop_operation_xyz
 'x, y, z'
 '-x+1/2, y+1/2, -z+1/2'
 '-x, -y, -z'
 'x-1/2, -y-1/2, z-1/2'

_cell_length_a                     7.6260(17)
_cell_length_b                     13.156(3)
_cell_length_c                     18.946(4)
_cell_angle_alpha                  90
_cell_angle_beta                   98.776(7)
_cell_angle_gamma                  90
_cell_volume                       1878.6(7)
_cell_formula_units_Z              4
_cell_measurement_reflns_used    1400
_cell_measurement_temperature      293(2)
_cell_measurement_theta_max        26.3121
_cell_measurement_theta_min        2.5432
_shelx_estimated_absorpt_T_max     0.986
_shelx_estimated_absorpt_T_min     0.979
_exptl_absorpt_coefficient_mu      0.091
_exptl_absorpt_correction_T_max    0.9738
_exptl_absorpt_correction_T_min    0.9702
_exptl_absorpt_correction_type     'none'
_exptl_absorpt_process_details     ?
_exptl_absorpt_special_details     ?
_exptl_crystal_colour              yellow
_exptl_crystal_density_diffrn      1.387
_exptl_crystal_density_meas        ?
_exptl_crystal_density_method      'not measured'
_exptl_crystal_description        block
_exptl_crystal_F_000               816
_exptl_crystal_size_max            0.23
_exptl_crystal_size_mid            0.21
_exptl_crystal_size_min            0.16
_exptl_special_details
;
 ?
;
_exptl_transmission_factor_max     ?
_exptl_transmission_factor_min     ?
_diffrn_reflns_av_R_equivalents    0.0505
_diffrn_reflns_av_unetI/netI       0.0626
_diffrn_reflns_Laue_measured_fraction_full  1.000
_diffrn_reflns_Laue_measured_fraction_max  1.000
_diffrn_reflns_limit_h_max         9
_diffrn_reflns_limit_h_min         -9
_diffrn_reflns_limit_k_max         15
_diffrn_reflns_limit_k_min         -15
_diffrn_reflns_limit_l_max         22
_diffrn_reflns_limit_l_min         -19
_diffrn_reflns_number              11916
_diffrn_reflns_point_group_measured_fraction_full  1.000
_diffrn_reflns_point_group_measured_fraction_max  1.000
_diffrn_reflns_theta_full          24.998
_diffrn_reflns_theta_max           24.998
_diffrn_reflns_theta_min           1.892
_diffrn_ambient_temperature        293(2)
_diffrn_detector_area_resol_mean   ?
_diffrn_measured_fraction_theta_full  1.000
_diffrn_measured_fraction_theta_max  1.000
_diffrn_measurement_device_type    'CCD area detector'
_diffrn_measurement_method         'phi and omega scans'
_diffrn_radiation_monochromator    'graphite'
_diffrn_radiation_type             MoK\a
_diffrn_radiation_wavelength       0.71073
_diffrn_source                     ?
_reflns_Friedel_coverage           0.000
_reflns_Friedel_fraction_full      .
_reflns_Friedel_fraction_max       .
_reflns_number_gt                  1486
_reflns_number_total               3302
_reflns_special_details
;
 Reflections were merged by SHELXL according to the crystal
 class for the calculation of statistics and refinement.
 
 _reflns_Friedel_fraction is defined as the number of unique
 Friedel pairs measured divided by the number that would be
 possible theoretically, ignoring centric projections and
 systematic absences.
;
_reflns_threshold_expression       'I > 2\s(I)'
_computing_cell_refinement         ?
_computing_data_collection         ?
_computing_data_reduction          ?
_computing_molecular_graphics      'Olex2 (Dolomanov et al., 2009)'
_computing_publication_material    'Olex2 (Dolomanov et al., 2009)'
_computing_structure_refinement    'ShelXL (Sheldrick, 2015)'
_computing_structure_solution      ?
_refine_diff_density_max           0.268
_refine_diff_density_min           -0.160
_refine_diff_density_rms           0.047
_refine_ls_extinction_coef         .
_refine_ls_extinction_method       none
_refine_ls_goodness_of_fit_ref     1.012
_refine_ls_hydrogen_treatment      constr
_refine_ls_matrix_type             full
_refine_ls_number_parameters       271
_refine_ls_number_reflns           3302
_refine_ls_number_restraints       0
_refine_ls_R_factor_all            0.1405
_refine_ls_R_factor_gt             0.0614
_refine_ls_restrained_S_all        1.012
_refine_ls_shift/su_max            0.011
_refine_ls_shift/su_mean           0.002
_refine_ls_structure_factor_coef   Fsqd
_refine_ls_weighting_details      
 'w=1/[\s^2^(Fo^2^)+(0.0934P)^2^+0.2331P] where P=(Fo^2^+2Fc^2^)/3'
_refine_ls_weighting_scheme        calc
_refine_ls_wR_factor_gt            0.1669
_refine_ls_wR_factor_ref           0.2175
_refine_special_details            ?
_olex2_refinement_description
;
1. Fixed Uiso
 At 1.2 times of:
  All C(H) groups, All N(H) groups
 At 1.5 times of:
  All O(H) groups
2.a Aromatic/amide H refined with riding coordinates:
 C1(H1), C2(H2), C3(H3), C4(H4), C10(H10), C11(H11), C12(H12), C14(H14),
 C17(H17), C18(H18), C20(H20), C21(H21), C22(H22), C23(H23), N3(H3A)
2.b Tetrahedral OH refined with riding coordinates:
 O2(H2A)
;
_atom_sites_solution_hydrogens     geom
_atom_sites_solution_primary       ?
_atom_sites_solution_secondary     ?
loop_
  _atom_site_label
  _atom_site_type_symbol
  _atom_site_fract_x
  _atom_site_fract_y
  _atom_site_fract_z
  _atom_site_U_iso_or_equiv
  _atom_site_adp_type
  _atom_site_occupancy
  _atom_site_site_symmetry_order
  _atom_site_calc_flag
  _atom_site_refinement_flags_posn
  _atom_site_refinement_flags_adp
  _atom_site_refinement_flags_occupancy
  _atom_site_disorder_assembly
  _atom_site_disorder_group
 C1 C 1.0075(5) 0.1975(3) 0.5920(2) 0.0699(10) Uani 1 1 d . . . . .
 H1 H 1.0792 0.2547 0.5923 0.084 Uiso 1 1 calc R . . . .
 C2 C 0.9833(6) 0.1546(3) 0.6542(2) 0.0851(13) Uani 1 1 d . . . . .
 H2 H 1.0419 0.1810 0.6969 0.102 Uiso 1 1 calc R . . . .
 C3 C 0.8693(6) 0.0695(3) 0.6553(3) 0.0897(13) Uani 1 1 d . . . . .
 H3 H 0.8504 0.0423 0.6988 0.108 Uiso 1 1 calc R . . . .
 C4 C 0.7886(6) 0.0280(3) 0.5943(3) 0.0795(12) Uani 1 1 d . . . . .
 H4 H 0.7146 -0.0278 0.5961 0.095 Uiso 1 1 calc R . . . .
 C5 C 0.8142(5) 0.0679(3) 0.5267(2) 0.0673(10) Uani 1 1 d . . . . .
 C6 C 0.9255(5) 0.1568(2) 0.5263(2) 0.0574(9) Uani 1 1 d . . . . .
 C7 C 0.8668(4) 0.1603(2) 0.4030(2) 0.0565(9) Uani 1 1 d . . . . .
 C8 C 0.7613(5) 0.0694(3) 0.4040(2) 0.0638(10) Uani 1 1 d . . . . .
 C9 C 0.8829(5) 0.2052(3) 0.3359(2) 0.0612(9) Uani 1 1 d . . . . .
 C10 C 0.8036(5) 0.1583(3) 0.2750(2) 0.0781(12) Uani 1 1 d . . . . .
 H10 H 0.8150 0.1869 0.2311 0.094 Uiso 1 1 calc R . . . .
 C11 C 0.7042(6) 0.0671(3) 0.2768(3) 0.0865(13) Uani 1 1 d . . . . .
 H11 H 0.6540 0.0364 0.2343 0.104 Uiso 1 1 calc R . . . .
 C12 C 0.6825(5) 0.0253(3) 0.3391(3) 0.0810(12) Uani 1 1 d . . . . .
 H12 H 0.6148 -0.0334 0.3397 0.097 Uiso 1 1 calc R . . . .
 C13 C 0.9732(5) 0.3052(3) 0.3259(2) 0.0684(11) Uani 1 1 d . . . . .
 C14 C 1.1984(5) 0.4838(2) 0.4426(2) 0.0608(10) Uani 1 1 d . . . . .
 H14 H 1.1868 0.4499 0.4847 0.073 Uiso 1 1 calc R . . . .
 C15 C 1.3003(4) 0.5785(2) 0.4458(2) 0.0586(9) Uani 1 1 d . . . . .
 C16 C 1.3254(5) 0.6267(3) 0.3840(2) 0.0724(11) Uani 1 1 d . . . . .
 C17 C 1.4310(6) 0.7165(3) 0.3855(3) 0.0844(13) Uani 1 1 d . . . . .
 H17 H 1.4476 0.7489 0.3434 0.101 Uiso 1 1 calc R . . . .
 C18 C 1.5067(5) 0.7534(3) 0.4500(3) 0.0867(14) Uani 1 1 d . . . . .
 H18 H 1.5763 0.8116 0.4509 0.104 Uiso 1 1 calc R . . . .
 C19 C 1.4855(5) 0.7086(3) 0.5152(3) 0.0697(11) Uani 1 1 d . . . . .
 C20 C 1.5632(5) 0.7480(3) 0.5818(3) 0.0874(14) Uani 1 1 d . . . . .
 H20 H 1.6314 0.8067 0.5828 0.105 Uiso 1 1 calc R . . . .
 C21 C 1.5420(6) 0.7034(3) 0.6443(3) 0.0920(14) Uani 1 1 d . . . . .
 H21 H 1.5952 0.7305 0.6877 0.110 Uiso 1 1 calc R . . . .
 C22 C 1.4394(6) 0.6165(3) 0.6421(2) 0.0863(13) Uani 1 1 d . . . . .
 H22 H 1.4241 0.5848 0.6846 0.104 Uiso 1 1 calc R . . . .
 C23 C 1.3607(5) 0.5764(3) 0.5794(2) 0.0676(10) Uani 1 1 d . . . . .
 H23 H 1.2920 0.5181 0.5804 0.081 Uiso 1 1 calc R . . . .
 C24 C 1.3785(4) 0.6190(2) 0.5134(2) 0.0587(9) Uani 1 1 d . . . . .
 N1 N 0.7365(4) 0.0258(2) 0.4660(2) 0.0725(9) Uani 1 1 d . . . . .
 N2 N 0.9475(4) 0.2007(2) 0.46442(16) 0.0579(8) Uani 1 1 d . . . . .
 N3 N 1.0414(4) 0.3542(2) 0.38599(16) 0.0649(8) Uani 1 1 d . . . . .
 H3A H 1.0330 0.3279 0.4269 0.078 Uiso 1 1 calc R . . . .
 N4 N 1.1248(4) 0.4465(2) 0.38236(17) 0.0657(9) Uani 1 1 d . . . . .
 O1 O 0.9807(4) 0.3392(2) 0.26655(15) 0.1003(10) Uani 1 1 d . . . . .
 O2 O 1.2584(4) 0.5931(2) 0.31765(15) 0.0940(9) Uani 1 1 d . . . . .
 H2A H 1.1747 0.5549 0.3201 0.141 Uiso 1 1 calc R . . . .

loop_
  _atom_site_aniso_label
  _atom_site_aniso_U_11
  _atom_site_aniso_U_22
  _atom_site_aniso_U_33
  _atom_site_aniso_U_23
  _atom_site_aniso_U_13
  _atom_site_aniso_U_12
 C1 0.071(3) 0.062(2) 0.076(3) 0.006(2) 0.009(2) -0.002(2)
 C2 0.095(3) 0.079(3) 0.081(3) 0.006(2) 0.010(3) -0.004(3)
 C3 0.102(4) 0.075(3) 0.094(3) 0.016(3) 0.022(3) 0.001(3)
 C4 0.089(3) 0.049(2) 0.103(3) 0.011(2) 0.025(3) -0.005(2)
 C5 0.066(3) 0.043(2) 0.096(3) 0.003(2) 0.021(2) 0.0078(19)
 C6 0.055(2) 0.0427(19) 0.076(3) 0.0046(19) 0.0138(19) 0.0048(17)
 C7 0.046(2) 0.048(2) 0.075(3) -0.004(2) 0.0079(19) 0.0046(17)
 C8 0.062(2) 0.051(2) 0.078(3) -0.010(2) 0.008(2) 0.0056(19)
 C9 0.058(2) 0.051(2) 0.072(3) -0.008(2) 0.003(2) 0.0095(18)
 C10 0.078(3) 0.075(3) 0.081(3) -0.008(2) 0.010(2) 0.011(2)
 C11 0.080(3) 0.080(3) 0.095(3) -0.027(3) -0.002(3) -0.004(2)
 C12 0.076(3) 0.064(2) 0.102(3) -0.022(3) 0.011(3) -0.005(2)
 C13 0.077(3) 0.062(2) 0.065(2) -0.001(2) 0.010(2) 0.013(2)
 C14 0.062(2) 0.048(2) 0.076(3) 0.0054(19) 0.023(2) 0.0054(18)
 C15 0.052(2) 0.0419(19) 0.086(3) 0.013(2) 0.023(2) 0.0074(16)
 C16 0.072(3) 0.059(2) 0.089(3) 0.010(2) 0.023(2) 0.013(2)
 C17 0.087(3) 0.057(3) 0.119(4) 0.028(3) 0.045(3) 0.008(2)
 C18 0.063(3) 0.050(2) 0.152(5) 0.007(3) 0.031(3) 0.005(2)
 C19 0.055(2) 0.042(2) 0.116(4) -0.005(2) 0.025(2) 0.0062(18)
 C20 0.061(3) 0.051(2) 0.151(5) -0.019(3) 0.022(3) -0.001(2)
 C21 0.076(3) 0.075(3) 0.125(4) -0.024(3) 0.018(3) 0.000(3)
 C22 0.076(3) 0.089(3) 0.094(3) -0.014(3) 0.014(3) 0.015(3)
 C23 0.060(3) 0.056(2) 0.089(3) -0.007(2) 0.019(2) 0.0058(18)
 C24 0.048(2) 0.0424(19) 0.089(3) -0.003(2) 0.020(2) 0.0098(17)
 N1 0.067(2) 0.0467(17) 0.105(3) -0.0068(19) 0.016(2) -0.0032(16)
 N2 0.0501(17) 0.0489(16) 0.074(2) 0.0003(16) 0.0083(16) 0.0028(14)
 N3 0.068(2) 0.0583(18) 0.070(2) 0.0019(16) 0.0158(16) -0.0082(16)
 N4 0.069(2) 0.0510(18) 0.079(2) 0.0038(17) 0.0164(18) 0.0038(16)
 O1 0.149(3) 0.0750(19) 0.075(2) 0.0045(16) 0.0108(19) 0.0018(18)
 O2 0.108(2) 0.091(2) 0.087(2) 0.0174(18) 0.0294(18) 0.0008(18)

_geom_special_details
;
 All esds (except the esd in the dihedral angle between two l.s. planes)
 are estimated using the full covariance matrix.  The cell esds are taken
 into account individually in the estimation of esds in distances, angles
 and torsion angles; correlations between esds in cell parameters are only
 used when they are defined by crystal symmetry.  An approximate (isotropic)
 treatment of cell esds is used for estimating esds involving l.s. planes.
;
loop_
  _geom_bond_atom_site_label_1
  _geom_bond_atom_site_label_2
  _geom_bond_distance
  _geom_bond_site_symmetry_2
  _geom_bond_publ_flag
 C1 H1 0.9300 . ?
 C1 C2 1.344(5) . ?
 C1 C6 1.411(5) . ?
 C2 H2 0.9300 . ?
 C2 C3 1.420(6) . ?
 C3 H3 0.9300 . ?
 C3 C4 1.340(5) . ?
 C4 H4 0.9300 . ?
 C4 C5 1.424(5) . ?
 C5 C6 1.445(5) . ?
 C5 N1 1.332(4) . ?
 C6 N2 1.340(4) . ?
 C7 C8 1.444(5) . ?
 C7 C9 1.424(5) . ?
 C7 N2 1.340(4) . ?
 C8 C12 1.408(5) . ?
 C8 N1 1.346(4) . ?
 C9 C10 1.364(5) . ?
 C9 C13 1.511(5) . ?
 C10 H10 0.9300 . ?
 C10 C11 1.422(5) . ?
 C11 H11 0.9300 . ?
 C11 C12 1.335(5) . ?
 C12 H12 0.9300 . ?
 C13 N3 1.343(4) . ?
 C13 O1 1.219(4) . ?
 C14 H14 0.9300 . ?
 C14 C15 1.465(5) . ?
 C14 N4 1.289(4) . ?
 C15 C16 1.370(5) . ?
 C15 C24 1.431(5) . ?
 C16 C17 1.428(5) . ?
 C16 O2 1.357(5) . ?
 C17 H17 0.9300 . ?
 C17 C18 1.360(6) . ?
 C18 H18 0.9300 . ?
 C18 C19 1.399(6) . ?
 C19 C20 1.408(6) . ?
 C19 C24 1.432(5) . ?
 C20 H20 0.9300 . ?
 C20 C21 1.354(6) . ?
 C21 H21 0.9300 . ?
 C21 C22 1.383(6) . ?
 C22 H22 0.9300 . ?
 C22 C23 1.352(5) . ?
 C23 H23 0.9300 . ?
 C23 C24 1.397(5) . ?
 N3 H3A 0.8600 . ?
 N3 N4 1.378(4) . ?
 O2 H2A 0.8200 . ?

loop_
  _geom_angle_atom_site_label_1
  _geom_angle_atom_site_label_2
  _geom_angle_atom_site_label_3
  _geom_angle
  _geom_angle_site_symmetry_1
  _geom_angle_site_symmetry_3
  _geom_angle_publ_flag
 C2 C1 H1 119.6 . . ?
 C2 C1 C6 120.8(4) . . ?
 C6 C1 H1 119.6 . . ?
 C1 C2 H2 119.7 . . ?
 C1 C2 C3 120.6(4) . . ?
 C3 C2 H2 119.7 . . ?
 C2 C3 H3 119.6 . . ?
 C4 C3 C2 120.7(4) . . ?
 C4 C3 H3 119.6 . . ?
 C3 C4 H4 119.4 . . ?
 C3 C4 C5 121.1(4) . . ?
 C5 C4 H4 119.4 . . ?
 C4 C5 C6 117.7(4) . . ?
 N1 C5 C4 121.2(4) . . ?
 N1 C5 C6 121.1(4) . . ?
 C1 C6 C5 118.9(4) . . ?
 N2 C6 C1 120.7(3) . . ?
 N2 C6 C5 120.4(3) . . ?
 C9 C7 C8 118.6(3) . . ?
 N2 C7 C8 120.0(3) . . ?
 N2 C7 C9 121.4(3) . . ?
 C12 C8 C7 119.6(4) . . ?
 N1 C8 C7 121.1(3) . . ?
 N1 C8 C12 119.3(4) . . ?
 C7 C9 C13 125.2(3) . . ?
 C10 C9 C7 118.7(4) . . ?
 C10 C9 C13 116.0(4) . . ?
 C9 C10 H10 119.0 . . ?
 C9 C10 C11 122.0(4) . . ?
 C11 C10 H10 119.0 . . ?
 C10 C11 H11 119.8 . . ?
 C12 C11 C10 120.5(4) . . ?
 C12 C11 H11 119.8 . . ?
 C8 C12 H12 119.7 . . ?
 C11 C12 C8 120.6(4) . . ?
 C11 C12 H12 119.7 . . ?
 N3 C13 C9 115.9(4) . . ?
 O1 C13 C9 121.5(4) . . ?
 O1 C13 N3 122.7(4) . . ?
 C15 C14 H14 119.5 . . ?
 N4 C14 H14 119.5 . . ?
 N4 C14 C15 121.1(3) . . ?
 C16 C15 C14 120.1(4) . . ?
 C16 C15 C24 119.9(3) . . ?
 C24 C15 C14 120.0(3) . . ?
 C15 C16 C17 121.2(4) . . ?
 O2 C16 C15 124.0(4) . . ?
 O2 C16 C17 114.8(4) . . ?
 C16 C17 H17 120.9 . . ?
 C18 C17 C16 118.3(4) . . ?
 C18 C17 H17 120.9 . . ?
 C17 C18 H18 118.2 . . ?
 C17 C18 C19 123.6(4) . . ?
 C19 C18 H18 118.2 . . ?
 C18 C19 C20 123.1(4) . . ?
 C18 C19 C24 117.9(4) . . ?
 C20 C19 C24 119.0(4) . . ?
 C19 C20 H20 118.8 . . ?
 C21 C20 C19 122.3(4) . . ?
 C21 C20 H20 118.8 . . ?
 C20 C21 H21 120.9 . . ?
 C20 C21 C22 118.3(5) . . ?
 C22 C21 H21 120.9 . . ?
 C21 C22 H22 119.2 . . ?
 C23 C22 C21 121.6(5) . . ?
 C23 C22 H22 119.2 . . ?
 C22 C23 H23 118.7 . . ?
 C22 C23 C24 122.6(4) . . ?
 C24 C23 H23 118.7 . . ?
 C15 C24 C19 119.1(4) . . ?
 C23 C24 C15 124.6(3) . . ?
 C23 C24 C19 116.3(4) . . ?
 C5 N1 C8 118.2(3) . . ?
 C7 N2 C6 119.1(3) . . ?
 C13 N3 H3A 119.9 . . ?
 C13 N3 N4 120.2(3) . . ?
 N4 N3 H3A 119.9 . . ?
 C14 N4 N3 115.6(3) . . ?
 C16 O2 H2A 109.5 . . ?

_shelx_res_file
;
    a.res created by SHELXL-2014/7

TITL A in P2(1)/n
CELL 0.71073 7.626 13.1558 18.9464 90 98.776 90
ZERR 4 0.0017 0.0028 0.0043 0 0.007 0
LATT 1
SYMM 0.5-X,0.5+Y,0.5-Z
SFAC C H N O
UNIT 96 64 16 8

L.S. 4
PLAN  25
SIZE 0.23 0.21 0.16
BOND $H
fmap 2
acta
MERG 2
OMIT -3 50
REM <olex2.extras>
REM <HklSrc "%.\\A.hkl">
REM </olex2.extras>

WGHT    0.093400    0.233100
FVAR       0.12110
C1    1    1.007495    0.197495    0.591984    11.00000    0.07074    0.06223 =
         0.07587    0.00615    0.00874   -0.00216
AFIX  43
H1    2    1.079208    0.254717    0.592277    11.00000   -1.20000
AFIX   0
C2    1    0.983322    0.154617    0.654187    11.00000    0.09456    0.07854 =
         0.08109    0.00574    0.00980   -0.00431
AFIX  43
H2    2    1.041868    0.180957    0.696930    11.00000   -1.20000
AFIX   0
C3    1    0.869281    0.069512    0.655256    11.00000    0.10171    0.07523 =
         0.09447    0.01617    0.02233    0.00062
AFIX  43
H3    2    0.850392    0.042269    0.698762    11.00000   -1.20000
AFIX   0
C4    1    0.788589    0.028028    0.594268    11.00000    0.08937    0.04918 =
         0.10309    0.01124    0.02520   -0.00484
AFIX  43
H4    2    0.714575   -0.027790    0.596075    11.00000   -1.20000
AFIX   0
C5    1    0.814202    0.067940    0.526704    11.00000    0.06621    0.04268 =
         0.09555    0.00286    0.02079    0.00784
C6    1    0.925470    0.156802    0.526269    11.00000    0.05509    0.04268 =
         0.07558    0.00463    0.01382    0.00482
C7    1    0.866812    0.160349    0.403031    11.00000    0.04566    0.04823 =
         0.07527   -0.00444    0.00792    0.00464
C8    1    0.761297    0.069357    0.403991    11.00000    0.06208    0.05067 =
         0.07771   -0.01008    0.00782    0.00557
C9    1    0.882868    0.205203    0.335898    11.00000    0.05839    0.05069 =
         0.07231   -0.00770    0.00297    0.00951
C10   1    0.803645    0.158345    0.275044    11.00000    0.07763    0.07492 =
         0.08130   -0.00764    0.01039    0.01137
AFIX  43
H10   2    0.814995    0.186901    0.231066    11.00000   -1.20000
AFIX   0
C11   1    0.704219    0.067143    0.276828    11.00000    0.08018    0.07981 =
         0.09467   -0.02722   -0.00247   -0.00432
AFIX  43
H11   2    0.653985    0.036426    0.234308    11.00000   -1.20000
AFIX   0
C12   1    0.682518    0.025340    0.339113    11.00000    0.07620    0.06415 =
         0.10190   -0.02175    0.01098   -0.00488
AFIX  43
H12   2    0.614782   -0.033359    0.339651    11.00000   -1.20000
AFIX   0
C13   1    0.973217    0.305239    0.325859    11.00000    0.07718    0.06244 =
         0.06531   -0.00082    0.00959    0.01297
C14   1    1.198442    0.483756    0.442606    11.00000    0.06243    0.04834 =
         0.07552    0.00542    0.02285    0.00539
AFIX  43
H14   2    1.186757    0.449900    0.484727    11.00000   -1.20000
AFIX   0
C15   1    1.300253    0.578506    0.445775    11.00000    0.05163    0.04195 =
         0.08593    0.01272    0.02277    0.00738
C16   1    1.325442    0.626689    0.384004    11.00000    0.07208    0.05921 =
         0.08920    0.00984    0.02319    0.01306
C17   1    1.431028    0.716483    0.385471    11.00000    0.08652    0.05711 =
         0.11877    0.02831    0.04550    0.00807
AFIX  43
H17   2    1.447645    0.748896    0.343373    11.00000   -1.20000
AFIX   0
C18   1    1.506700    0.753404    0.450042    11.00000    0.06267    0.05040 =
         0.15153    0.00668    0.03088    0.00517
AFIX  43
H18   2    1.576336    0.811560    0.450935    11.00000   -1.20000
AFIX   0
C19   1    1.485465    0.708650    0.515177    11.00000    0.05467    0.04184 =
         0.11637   -0.00515    0.02482    0.00620
C20   1    1.563173    0.747989    0.581780    11.00000    0.06135    0.05120 =
         0.15142   -0.01915    0.02164   -0.00133
AFIX  43
H20   2    1.631435    0.806705    0.582839    11.00000   -1.20000
AFIX   0
C21   1    1.542036    0.703363    0.644334    11.00000    0.07644    0.07525 =
         0.12495   -0.02369    0.01767   -0.00003
AFIX  43
H21   2    1.595182    0.730467    0.687702    11.00000   -1.20000
AFIX   0
C22   1    1.439381    0.616452    0.642053    11.00000    0.07646    0.08896 =
         0.09374   -0.01426    0.01366    0.01469
AFIX  43
H22   2    1.424090    0.584820    0.684588    11.00000   -1.20000
AFIX   0
C23   1    1.360710    0.576368    0.579449    11.00000    0.05992    0.05576 =
         0.08949   -0.00681    0.01895    0.00578
AFIX  43
H23   2    1.292001    0.518124    0.580405    11.00000   -1.20000
AFIX   0
C24   1    1.378543    0.618977    0.513379    11.00000    0.04804    0.04236 =
         0.08865   -0.00288    0.01971    0.00982
N1    3    0.736515    0.025769    0.466009    11.00000    0.06663    0.04674 =
         0.10488   -0.00684    0.01578   -0.00319
N2    3    0.947539    0.200658    0.464422    11.00000    0.05006    0.04891 =
         0.07439    0.00028    0.00833    0.00281
N3    3    1.041381    0.354209    0.385988    11.00000    0.06781    0.05831 =
         0.07019    0.00189    0.01580   -0.00816
AFIX  43
H3A   2    1.032970    0.327870    0.426881    11.00000   -1.20000
AFIX   0
N4    3    1.124764    0.446539    0.382358    11.00000    0.06851    0.05098 =
         0.07925    0.00385    0.01635    0.00385
O1    4    0.980707    0.339228    0.266548    11.00000    0.14860    0.07497 =
         0.07526    0.00453    0.01085    0.00184
O2    4    1.258358    0.593146    0.317651    11.00000    0.10846    0.09068 =
         0.08736    0.01740    0.02944    0.00084
AFIX  83
H2A   2    1.174676    0.554855    0.320136    11.00000   -1.50000
AFIX   0
HKLF 4

REM  A in P2(1)/n
REM R1 =  0.0614 for    1486 Fo > 4sig(Fo)  and  0.1405 for all    3302 data
REM    271 parameters refined using      0 restraints

END

WGHT      0.0950      0.0691

REM Highest difference peak  0.268,  deepest hole -0.160,  1-sigma level  0.047
Q1    1   1.1004  0.3355  0.5267  11.00000  0.05    0.27
Q2    1   1.1990  0.4491  0.5110  11.00000  0.05    0.26
Q3    1   0.8667  0.1266  0.5245  11.00000  0.05    0.20
Q4    1   1.0850  0.3115  0.5748  11.00000  0.05    0.20
Q5    1   1.3790  0.6992  0.3182  11.00000  0.05    0.20
Q6    1   1.5796  0.7826  0.5364  11.00000  0.05    0.20
Q7    1   0.9266  0.1828  0.4885  11.00000  0.05    0.20
Q8    1   1.0256  0.2966  0.4696  11.00000  0.05    0.18
Q9    1   0.7481  0.0745  0.4448  11.00000  0.05    0.17
Q10   1   1.1185  0.3283  0.6480  11.00000  0.05    0.16
Q11   1   1.0410  0.1920  0.7153  11.00000  0.05    0.16
Q12   1   1.3035  0.6084  0.4243  11.00000  0.05    0.16
Q13   1   1.1991  0.4210  0.5632  11.00000  0.05    0.16
Q14   1   1.4563  0.7084  0.4646  11.00000  0.05    0.15
Q15   1   1.2829  0.6005  0.4640  11.00000  0.05    0.14
Q16   1   1.3235  0.5622  0.5235  11.00000  0.05    0.14
Q17   1   1.0013  0.1640  0.5508  11.00000  0.05    0.14
Q18   1   0.8076  0.0406  0.5351  11.00000  0.05    0.14
Q19   1   1.1641  0.4895  0.3328  11.00000  0.05    0.14
Q20   1   1.2708  0.4672  0.5784  11.00000  0.05    0.14
Q21   1   1.5242  0.7172  0.4067  11.00000  0.05    0.14
Q22   1   0.9443  0.1328  0.6498  11.00000  0.05    0.13
Q23   1   0.8200  0.0646  0.5602  11.00000  0.05    0.13
Q24   1   0.7965  0.1242  0.3965  11.00000  0.05    0.13
Q25   1   1.3680  0.6034  0.5923  11.00000  0.05    0.13
;
_shelx_res_checksum                63835
_shelx_hkl_file
;
   1   0   0   -0.03    0.02
  -1   0   0   -0.01    0.02
   2   0   0   12.71    0.69
  -2   0   0   13.21    0.70
  -3   0   0   -0.04    0.06
  -4   0   0   17.05    0.96
   5   0   0    0.02    0.09
  -5   0   0    0.12    0.12
   6   0   0    0.64    0.19
  -6   0   0    0.54    0.18
   7   0   0   -0.10    0.13
  -7   0   0   -0.05    0.14
   8   0   0    0.05    0.22
   8   0   0   -0.07    0.15
  -8   0   0    0.00    0.17
   9   0   0    0.04    0.18
   9   0   0    0.35    0.33
   9  -1   0   -0.01    0.17
   9  -1   0    0.54    0.25
   9  -1   0    0.09    0.30
  -8   1   0   -0.02    0.16
   8  -1   0    0.12    0.17
  -7   1   0   -0.27    0.14
   7  -1   0   -0.09    0.14
  -6   1   0    0.13    0.16
  -5   1   0    0.48    0.16
  -4   1   0    6.63    0.48
  -3   1   0    7.47    0.48
  -2   1   0   12.99    0.72
  -1   1   0   63.61    3.19
   1  -1   0   63.45    3.34
   1  -1   0   63.37    3.19
   0   1   0    0.00    0.02
   0   1   0    0.00    0.01
   0  -1   0    0.00    0.01
   0  -1   0   -0.02    0.02
   0  -1   0    0.01    0.01
   0  -1   0   -0.02    0.01
   1   1   0   62.12    3.26
   1   1   0   62.21    3.09
  -1  -1   0   62.63    3.10
  -1  -1   0   62.10    3.26
   2   1   0   12.24    0.64
   2   1   0   12.14    0.69
  -2  -1   0   12.42    0.65
   3   1   0    7.33    0.45
  -3  -1   0    6.70    0.42
   4   1   0    5.23    0.40
  -4  -1   0    5.87    0.39
   5   1   0    0.49    0.14
  -5  -1   0    0.45    0.15
   6   1   0    0.04    0.12
  -6  -1   0   -0.01    0.13
   7   1   0   -0.02    0.13
  -7  -1   0   -0.08    0.13
   8   1   0    0.17    0.28
   8   1   0   -0.10    0.13
  -8  -1   0    0.15    0.17
   9   1   0   -0.01    0.18
   9   1   0    0.19    0.30
   9  -2   0    0.34    0.31
   9  -2   0   -0.07    0.18
  -8   2   0    0.01    0.18
   8  -2   0    0.18    0.20
  -7   2   0    0.00    0.16
  -6   2   0    0.18    0.16
  -5   2   0    0.14    0.14
  -4   2   0    2.99    0.34
  -3   2   0    0.87    0.17
  -2   2   0  796.30   38.77
  -1   2   0   34.93    1.83
  -1   2   0   34.36    1.75
   0   2   0    7.89    0.45
   0   2   0    8.01    0.44
   0  -2   0    8.24    0.45
   0  -2   0    7.63    0.42
   0  -2   0    7.82    0.44
   0  -2   0    7.82    0.42
   1   2   0   33.56    1.80
   1   2   0   35.66    1.70
  -1  -2   0   34.56    1.81
  -1  -2   0   34.74    1.70
   2   2   0  766.28   39.42
   2   2   0  767.89   37.46
  -2  -2   0  772.44   37.50
   3   2   0    0.85    0.13
  -3  -2   0    0.75    0.11
   4   2   0    2.03    0.25
  -4  -2   0    2.55    0.23
   5   2   0    0.39    0.14
  -5  -2   0    0.48    0.13
   6   2   0    0.10    0.13
  -6  -2   0    0.02    0.12
   7   2   0    0.04    0.14
  -7  -2   0   -0.19    0.10
   8   2   0    0.06    0.15
   8   2   0    0.00    0.23
   9   2   0    0.16    0.30
  -8   3   0    0.20    0.21
  -7   3   0   -0.05    0.15
  -6   3   0    0.43    0.21
  -5   3   0   -0.12    0.12
  -4   3   0    0.13    0.13
  -3   3   0   20.64    1.15
  -2   3   0   83.96    4.22
  -2   3   0   85.26    4.43
  -1   3   0  166.52    8.59
  -1   3   0  167.49    8.19
   0   3   0    0.01    0.05
   0   3   0    0.05    0.06
   0  -3   0    0.02    0.04
   0  -3   0    0.04    0.05
   0  -3   0    0.03    0.05
   1   3   0  169.05    8.73
   1   3   0  171.66    8.30
   1   3   0  170.71    8.98
  -1  -3   0  169.72    8.30
   2   3   0   83.89    4.35
   2   3   0   84.25    4.11
  -2  -3   0   84.02    4.11
   3   3   0   20.04    1.03
   3   3   0   20.99    1.13
  -3  -3   0   20.16    1.04
   4   3   0    0.28    0.11
  -4  -3   0    0.08    0.09
   5   3   0    0.13    0.11
  -5  -3   0    0.00    0.08
   6   3   0    0.29    0.14
  -6  -3   0   -0.05    0.11
   7   3   0   -0.07    0.26
   7   3   0   -0.02    0.14
  -7  -3   0    0.02    0.12
   8   3   0    0.45    0.32
   8   3   0    0.06    0.16
  -8   4   0   -0.07    0.19
   8  -4   0    0.18    0.23
  -7   4   0    0.01    0.19
  -6   4   0    0.06    0.17
  -5   4   0    0.07    0.16
  -4   4   0    5.28    0.52
  -3   4   0   13.76    0.83
  -2   4   0   -0.08    0.07
  -2   4   0   -0.12    0.08
  -1   4   0    7.18    0.46
  -1   4   0    7.03    0.50
   1  -4   0    7.60    0.42
   0   4   0    0.33    0.09
   0   4   0    0.32    0.12
   0  -4   0    0.30    0.08
   0  -4   0    0.14    0.07
   1   4   0    8.12    0.50
   1   4   0    8.34    0.52
   1   4   0    7.38    0.43
  -1  -4   0    7.71    0.42
   2   4   0   -0.04    0.06
   2   4   0   -0.16    0.09
   2   4   0   -0.03    0.03
  -2  -4   0    0.05    0.03
   3   4   0   13.96    0.72
   3   4   0   14.52    0.83
  -3  -4   0   14.17    0.74
   4   4   0    5.13    0.39
  -4  -4   0    4.20    0.31
   5   4   0    0.05    0.10
  -5  -4   0    0.03    0.08
   6   4   0   -0.11    0.20
   6   4   0    0.04    0.11
  -6  -4   0   -0.04    0.10
   7   4   0    0.05    0.13
   7   4   0   -0.11    0.20
   8   4   0   -0.11    0.14
   8   4   0   -0.07    0.26
   8  -5   0   -0.04    0.18
  -7   5   0   -0.17    0.16
  -6   5   0   -0.02    0.19
  -5   5   0    0.63    0.21
  -4   5   0    3.41    0.42
  -3   5   0   30.71    1.68
  -2   5   0    6.64    0.52
  -2   5   0    6.36    0.47
  -1   5   0    5.58    0.43
   1  -5   0    3.89    0.33
   1  -5   0    3.56    0.26
   0   5   0    0.15    0.12
   0   5   0    0.19    0.09
   0  -5   0    0.07    0.07
   1   5   0    4.85    0.39
   1   5   0    4.27    0.35
  -1  -5   0    4.14    0.27
   2   5   0    7.37    0.49
   2   5   0    6.76    0.40
   2   5   0    7.35    0.55
  -2  -5   0    7.12    0.39
   3   5   0   30.65    1.51
   3   5   0   30.56    1.80
   3   5   0   30.73    1.66
  -3  -5   0   29.23    1.51
   4   5   0    3.49    0.22
   4   5   0    4.15    0.53
   4   5   0    3.37    0.34
  -4  -5   0    3.55    0.25
   5   5   0    0.30    0.23
   5   5   0    0.73    0.18
  -5  -5   0    0.76    0.12
   6   5   0    0.05    0.14
   6   5   0   -0.16    0.19
   7   5   0    0.07    0.25
   7   5   0    0.14    0.16
   8   5   0    0.08    0.28
   8   5   0   -0.01    0.17
   8  -6   0   -0.02    0.20
  -7   6   0    0.06    0.21
   7  -6   0    0.15    0.20
  -6   6   0   -0.19    0.15
  -5   6   0    0.00    0.18
  -4   6   0    0.69    0.21
  -3   6   0    1.01    0.22
  -3   6   0    0.88    0.25
  -2   6   0   16.13    0.95
  -2   6   0   15.71    1.01
   2  -6   0   15.76    0.88
   2  -6   0   16.17    0.92
  -1   6   0   82.81    4.39
   1  -6   0   81.92    4.38
   1  -6   0   83.91    4.15
   0   6   0    0.41    0.16
   0   6   0    0.40    0.12
   0  -6   0    0.36    0.10
   1   6   0   83.12    4.40
   1   6   0   83.95    4.50
  -1  -6   0   83.62    4.12
   2   6   0   17.63    1.08
   2   6   0   16.65    1.02
  -2  -6   0   17.28    0.89
   3   6   0    1.06    0.20
   3   6   0    1.00    0.12
   3   6   0    1.03    0.26
  -3  -6   0    1.10    0.11
   4   6   0    0.89    0.10
   4   6   0    0.75    0.18
   4   6   0    0.36    0.23
  -4  -6   0    0.89    0.11
   5   6   0    0.47    0.16
   5   6   0    0.55    0.28
  -5  -6   0    0.37    0.09
   6   6   0    0.16    0.15
   6   6   0    0.35    0.31
   7   6   0    0.10    0.26
   7   6   0    0.05    0.16
   8   6   0   -0.11    0.29
   8   6   0    0.09    0.17
   8  -7   0   -0.32    0.20
   7  -7   0    0.36    0.25
  -6   7   0   -0.06    0.21
   6  -7   0   -0.04    0.16
  -5   7   0    1.66    0.35
   5  -7   0    1.68    0.32
  -4   7   0    0.53    0.20
  -3   7   0    1.04    0.24
  -3   7   0    0.94    0.25
   3  -7   0    1.02    0.22
  -2   7   0    7.75    0.63
   2  -7   0    7.36    0.46
   2  -7   0    7.27    0.53
  -1   7   0   21.30    1.27
   1  -7   0   20.04    1.14
   0   7   0   -0.15    0.10
   0   7   0   -0.07    0.13
   0  -7   0    0.07    0.08
   1   7   0   19.76    1.18
   1   7   0   19.44    1.17
  -1  -7   0   19.81    1.04
   2   7   0    8.31    0.62
   2   7   0    8.02    0.59
  -2  -7   0    7.70    0.45
   3   7   0    1.75    0.26
   3   7   0    1.27    0.30
  -3  -7   0    1.50    0.14
   4   7   0    0.08    0.20
   4   7   0    0.40    0.08
   4   7   0    0.40    0.17
  -4  -7   0    0.43    0.08
   5   7   0    1.79    0.42
   5   7   0    1.61    0.29
   6   7   0   -0.25    0.21
   6   7   0    0.19    0.16
   7   7   0    0.51    0.31
   7   7   0    0.23    0.19
   8   7   0   -0.39    0.23
   8   7   0    0.11    0.21
   7  -8   0    0.05    0.22
   6  -8   0   -0.13    0.19
   5  -8   0    0.08    0.17
   4  -8   0   -0.10    0.13
  -3   8   0    0.60    0.25
   3  -8   0    0.46    0.17
  -2   8   0   -0.03    0.17
   2  -8   0    0.20    0.13
   2  -8   0    0.17    0.09
  -1   8   0   37.67    2.17
   1  -8   0   38.62    2.02
   0   8   0   16.21    1.07
   0   8   0   17.10    0.99
   0  -8   0   16.98    0.95
   1   8   0   37.64    2.10
   1   8   0   36.71    2.10
  -1  -8   0   36.93    1.90
   2   8   0    0.33    0.18
   2   8   0    0.08    0.15
  -2  -8   0    0.10    0.07
   3   8   0    0.04    0.19
   3   8   0    0.44    0.19
  -3  -8   0    0.36    0.09
   4   8   0    0.04    0.15
   4   8   0    0.15    0.19
  -4  -8   0    0.00    0.06
   5   8   0    0.58    0.21
   5   8   0    0.07    0.24
   6   8   0    0.00    0.28
   6   8   0    0.20    0.20
   7   8   0    0.17    0.28
   7   8   0   -0.30    0.14
   7  -9   0    0.01    0.20
   6  -9   0    0.02    0.21
   5  -9   0    0.10    0.21
   4  -9   0    0.23    0.18
  -3   9   0    1.53    0.36
   3  -9   0    2.08    0.33
  -2   9   0    1.09    0.29
   2  -9   0    0.90    0.22
   2  -9   0    1.35    0.18
  -1   9   0    6.54    0.66
   1  -9   0    6.18    0.54
   0   9   0    0.09    0.20
   0   9   0    0.16    0.14
   0  -9   0    0.04    0.10
   1   9   0    4.68    0.54
   1   9   0    5.95    0.54
  -1  -9   0    6.20    0.41
   2   9   0    1.28    0.30
   2   9   0    1.47    0.31
  -2  -9   0    1.51    0.18
   3   9   0    1.86    0.36
   3   9   0    1.52    0.36
  -3  -9   0    2.58    0.22
   4   9   0   -0.20    0.21
   4   9   0    0.12    0.19
   5   9   0    0.18    0.25
   5   9   0    0.43    0.23
   6   9   0    0.25    0.31
   6   9   0   -0.02    0.21
   7   9   0   -0.17    0.21
   7   9   0   -0.05    0.33
   6 -10   0    0.03    0.21
   5 -10   0   -0.05    0.18
  -4  10   0    0.08    0.21
   4 -10   0   -0.04    0.17
  -3  10   0    3.18    0.51
   3 -10   0    2.53    0.38
  -2  10   0   -0.25    0.18
   2 -10   0   -0.13    0.11
  -1  10   0    0.23    0.22
   1 -10   0    0.01    0.12
   0  10   0    0.47    0.27
   0  10   0    1.05    0.20
   0 -10   0    0.81    0.18
   1  10   0   -0.15    0.15
   1  10   0   -0.06    0.18
  -1 -10   0   -0.09    0.08
   2  10   0    0.31    0.24
   2  10   0    0.10    0.19
  -2 -10   0    0.19    0.09
   3  10   0    1.99    0.38
   3  10   0    1.96    0.41
  -3 -10   0    2.75    0.24
   4  10   0    0.22    0.28
   4  10   0    0.36    0.25
   5  10   0   -0.27    0.22
   5  10   0    0.14    0.24
   6  10   0    0.13    0.31
   6  10   0    0.08    0.23
   7  10   0   -0.19    0.29
   6 -11   0   -0.26    0.19
   5 -11   0   -0.07    0.16
  -4  11   0    0.14    0.24
   4 -11   0   -0.04    0.15
  -3  11   0    0.39    0.26
   3 -11   0    0.25    0.16
  -2  11   0    1.95    0.41
   2 -11   0    1.77    0.30
  -1  11   0   -0.02    0.23
   1 -11   0    0.31    0.16
   0  11   0   -0.13    0.12
   0  11   0   -0.03    0.22
   0 -11   0    0.07    0.11
   1  11   0    0.02    0.23
   1  11   0   -0.01    0.19
  -1 -11   0   -0.01    0.10
   2  11   0    2.04    0.39
   2  11   0    1.74    0.39
  -2 -11   0    2.42    0.26
   3  11   0   -0.06    0.22
   3  11   0    0.31    0.25
  -3 -11   0    0.24    0.11
   4  11   0    0.14    0.27
   4  11   0    0.31    0.29
   5  11   0   -0.05    0.24
   5  11   0    0.24    0.26
   6  11   0   -0.22    0.32
   6  11   0    0.02    0.25
   5 -12   0   -0.32    0.17
  -4  12   0    0.22    0.27
   4 -12   0    0.23    0.21
  -3  12   0    0.56    0.30
   3 -12   0    0.93    0.28
  -2  12   0    0.80    0.34
   2 -12   0    0.15    0.15
  -1  12   0   -0.17    0.22
   1 -12   0    0.20    0.15
   0  12   0   -0.25    0.19
   0  12   0    0.06    0.14
   0 -12   0    0.03    0.12
   1  12   0    0.28    0.26
   1  12   0    0.28    0.22
  -1 -12   0    0.06    0.12
   2  12   0    1.18    0.32
   2  12   0    0.67    0.33
  -2 -12   0    1.05    0.19
   3  12   0    0.37    0.28
   3  12   0    0.76    0.33
   4  12   0    0.09    0.27
   4  12   0    0.34    0.28
   5  12   0   -0.27    0.25
   5  12   0   -0.37    0.22
   5 -13   0   -0.03    0.23
  -4  13   0    0.24    0.27
   4 -13   0    0.49    0.26
  -3  13   0    1.62    0.47
   3 -13   0    2.03    0.38
  -2  13   0    0.27    0.28
   2 -13   0    0.23    0.18
  -1  13   0    0.14    0.27
   1 -13   0    0.01    0.15
   0  13   0    0.08    0.29
   0 -13   0   -0.08    0.12
   1  13   0    0.07    0.22
   1  13   0    0.07    0.29
  -1 -13   0    0.03    0.12
   2  13   0   -0.07    0.28
   2  13   0    0.13    0.26
  -2 -13   0    0.09    0.12
   3  13   0    0.89    0.36
   3  13   0    0.67    0.34
   4  13   0   -0.16    0.28
   4  13   0    0.62    0.35
   5  13   0    0.04    0.30
   5  13   0    0.02    0.32
  -4  14   0   -0.23    0.22
   4 -14   0   -0.26    0.16
  -3  14   0    0.29    0.33
   3 -14   0   -0.03    0.18
  -2  14   0   -0.28    0.26
   2 -14   0    0.09    0.18
  -1  14   0    0.44    0.34
   1 -14   0    0.51    0.22
   0  14   0    1.78    0.46
   0 -14   0    1.97    0.30
   1  14   0    0.14    0.32
  -1 -14   0    0.37    0.17
   2  14   0    0.07    0.31
   2  14   0   -0.18    0.24
   3  14   0   -0.08    0.30
   3  14   0   -0.12    0.27
   4  14   0    0.05    0.32
   4  14   0   -0.34    0.30
  -2  15   0    0.00    0.32
   2 -15   0   -0.06    0.17
  -1  15   0    1.08    0.45
   1 -15   0    0.50    0.22
   0  15   0    0.44    0.37
   0 -15   0    0.00    0.15
   1  15   0    0.78    0.38
  -1 -15   0    0.62    0.20
   2  15   0   -0.18    0.32
   2  15   1    0.01    0.30
  -1 -15  -1    0.56    0.22
   1  15   1    1.01    0.43
   0 -15  -1    0.26    0.19
   0  15   1    0.38    0.32
   1 -15  -1    0.13    0.18
  -1  15   1   -0.13    0.29
   2 -15  -1   -0.34    0.13
  -2  15   1    0.33    0.33
   4  14   1   -0.36    0.30
   4  14   1   -0.07    0.28
   3  14   1    0.25    0.28
   3  14   1    0.44    0.33
   2  14   1   -0.21    0.23
   2  14   1   -0.09    0.25
  -1 -14  -1    0.36    0.17
   1  14   1    0.28    0.33
   0 -14  -1    0.26    0.17
   0  14   1   -0.07    0.29
   1 -14  -1    0.60    0.22
  -1  14   1    0.26    0.30
   2 -14  -1    0.09    0.18
  -2  14   1    0.10    0.33
   3 -14  -1    0.10    0.19
  -3  14   1    0.15    0.33
   4 -14  -1   -0.26    0.18
  -4  14   1    0.68    0.38
   5  13   1    0.41    0.36
   5  13   1   -0.28    0.24
   4  13   1   -0.25    0.25
   4  13   1    0.13    0.30
   3  13   1    0.25    0.27
   3  13   1    0.03    0.26
  -2 -13  -1    0.19    0.13
   2  13   1   -0.05    0.27
   2  13   1   -0.01    0.25
  -1 -13  -1    0.10    0.12
   1  13   1    0.03    0.22
   1  13   1    0.10    0.31
   0 -13  -1    0.11    0.15
   0  13   1   -0.14    0.25
   1 -13  -1    0.01    0.14
  -1  13   1   -0.15    0.27
   2 -13  -1    0.18    0.17
  -2  13   1   -0.10    0.26
   3 -13  -1    0.95    0.28
  -3  13   1    0.95    0.37
   4 -13  -1    0.36    0.24
  -4  13   1    0.35    0.30
   5 -13  -1    0.06    0.20
   5  12   1    0.19    0.33
   5  12   1    0.14    0.28
   4  12   1    0.23    0.30
   4  12   1    0.20    0.29
   3  12   1   -0.09    0.22
   3  12   1    0.16    0.27
  -2 -12  -1    0.37    0.13
   2  12   1   -0.17    0.21
   2  12   1    0.20    0.25
  -1 -12  -1    0.06    0.12
   1  12   1   -0.12    0.23
   1  12   1    0.15    0.21
   0 -12  -1   -0.12    0.12
   0  12   1   -0.16    0.13
   0  12   1    0.01    0.24
   1 -12  -1    0.33    0.16
  -1  12   1    0.00    0.26
   2 -12  -1    0.97    0.26
  -2  12   1    1.11    0.36
   3 -12  -1    0.08    0.17
  -3  12   1    0.22    0.30
   4 -12  -1    0.21    0.24
  -4  12   1    0.29    0.29
   5 -12  -1    0.89    0.33
   6  11   1    0.42    0.36
   6  11   1    0.17    0.29
   5  11   1    0.13    0.30
   5  11   1   -0.10    0.22
   4  11   1    0.24    0.27
   4  11   1    0.41    0.29
   3  11   1    0.26    0.25
   3  11   1    0.50    0.28
  -2 -11  -1    1.13    0.18
   2  11   1    1.60    0.34
   2  11   1    1.34    0.34
  -1 -11  -1   -0.05    0.10
   1  11   1    0.19    0.21
   1  11   1    0.20    0.21
   0 -11  -1    0.31    0.15
   0  11   1    0.00    0.15
   0  11   1    0.15    0.23
   1 -11  -1   -0.02    0.13
  -1  11   1   -0.11    0.20
   2 -11  -1    0.74    0.22
  -2  11   1    0.98    0.36
   3 -11  -1    1.09    0.27
  -3  11   1    1.49    0.37
   4 -11  -1    0.30    0.22
  -4  11   1    1.23    0.39
   5 -11  -1    2.07    0.40
   6 -11  -1    0.23    0.25
   7  10   1    0.49    0.37
   6  10   1   -0.05    0.33
   6  10   1   -0.30    0.19
   5  10   1   -0.09    0.24
   5  10   1    0.30    0.25
   4  10   1   -0.12    0.21
   4  10   1    0.09    0.21
  -3 -10  -1    0.18    0.09
   3  10   1    0.23    0.24
   3  10   1    0.42    0.25
  -2 -10  -1    0.34    0.11
   2  10   1    0.05    0.20
   2  10   1    0.24    0.23
  -1 -10  -1    0.10    0.10
   1  10   1    0.33    0.23
   1  10   1    0.48    0.20
   0 -10  -1    0.08    0.12
   0  10   1    0.18    0.14
   0  10   1    0.32    0.24
   1 -10  -1    1.37    0.24
  -1  10   1    0.90    0.30
   2 -10  -1    1.95    0.33
  -2  10   1    2.96    0.46
   3 -10  -1    8.52    0.73
  -3  10   1    7.03    0.76
   4 -10  -1    1.03    0.29
  -4  10   1    2.34    0.46
   5 -10  -1   -0.03    0.19
   6 -10  -1   -0.02    0.21
   7 -10  -1    0.00    0.26
   7   9   1   -0.24    0.26
   7   9   1    0.10    0.23
   6   9   1    0.25    0.21
   6   9   1   -0.01    0.28
   5   9   1    0.01    0.19
   5   9   1    0.19    0.26
   4   9   1    0.12    0.19
   4   9   1    0.23    0.23
  -3  -9  -1    0.53    0.10
   3   9   1    0.90    0.28
   3   9   1    0.67    0.25
  -2  -9  -1    0.34    0.10
   2   9   1    0.64    0.23
   2   9   1    0.49    0.23
  -1  -9  -1    0.70    0.14
   1   9   1    0.89    0.23
   1   9   1    0.89    0.24
   0  -9  -1   11.38    0.70
   0   9   1   11.30    0.73
   0   9   1   11.92    0.86
   1  -9  -1    2.05    0.30
  -1   9   1    2.27    0.38
  -1   9   1    2.12    0.18
   2  -9  -1    0.24    0.16
  -2   9   1    0.36    0.22
   3  -9  -1    1.47    0.28
  -3   9   1    1.41    0.32
   4  -9  -1    0.08    0.18
  -4   9   1    0.06    0.20
  -4   9   1   -0.14    0.15
   5  -9  -1    0.87    0.28
  -5   9   1    0.54    0.23
   6  -9  -1    0.41    0.23
   7  -9  -1    1.07    0.34
   7   8   1    0.39    0.35
   7   8   1   -0.03    0.18
   6   8   1    0.09    0.23
   6   8   1    0.11    0.18
   5   8   1    0.57    0.21
   5   8   1    0.51    0.29
   4   8   1    0.46    0.23
   4   8   1    0.52    0.19
  -3  -8  -1    0.14    0.06
   3   8   1    0.13    0.20
   3   8   1    0.47    0.19
  -2  -8  -1    0.74    0.11
   2   8   1    0.62    0.21
   2   8   1    0.99    0.25
  -1  -8  -1    7.77    0.47
   1   8   1    8.05    0.61
   1   8   1    7.27    0.57
   0  -8  -1    4.51    0.36
   0   8   1    4.58    0.38
   0   8   1    6.33    0.56
   1  -8  -1   26.06    1.44
  -1   8   1   27.53    1.59
  -1   8   1   25.90    1.41
   2  -8  -1    0.61    0.19
  -2   8   1    0.65    0.23
  -2   8   1    0.45    0.17
  -3   8   1    0.09    0.20
  -3   8   1    0.10    0.14
  -4   8   1    2.41    0.37
  -4   8   1    2.62    0.41
  -5   8   1   -0.18    0.17
  -6   8   1    0.66    0.30
   7  -8  -1    0.46    0.24
   8   7   1   -0.10    0.30
   8   7   1    0.12    0.19
   7   7   1   -0.02    0.27
   7   7   1    0.05    0.16
   6   7   1    0.31    0.19
   6   7   1    0.48    0.29
   5   7   1    0.28    0.17
   5   7   1   -0.11    0.24
   4   7   1   -0.13    0.19
   4   7   1    0.22    0.14
  -3  -7  -1    0.01    0.04
  -3  -7  -1    0.09    0.06
   3   7   1   -0.07    0.15
   3   7   1    0.12    0.11
  -2  -7  -1    0.06    0.06
   2   7   1    0.16    0.13
   2   7   1   -0.08    0.13
  -1  -7  -1    4.95    0.33
   1   7   1    5.13    0.43
   1   7   1    5.71    0.50
   0  -7  -1    0.26    0.12
   0   7   1    0.52    0.14
   0   7   1    0.52    0.18
   1  -7  -1    1.31    0.21
  -1   7   1    1.77    0.14
  -1   7   1    1.46    0.28
  -2   7   1    1.28    0.23
  -2   7   1    0.92    0.24
   3  -7  -1    0.46    0.08
  -3   7   1    0.27    0.16
  -3   7   1    0.62    0.22
  -4   7   1   -0.06    0.15
  -5   7   1    6.94    0.69
  -6   7   1    0.70    0.27
  -7   7   1   -0.16    0.17
   8  -7  -1    0.38    0.26
   8   6   1   -0.19    0.24
   8   6   1   -0.27    0.15
   7   6   1   -0.08    0.14
   7   6   1   -0.20    0.21
   6   6   1   -0.29    0.22
   6   6   1    0.61    0.20
   5   6   1    0.47    0.18
   5   6   1    0.26    0.27
   4   6   1    0.07    0.12
   4   6   1   -0.07    0.16
  -3  -6  -1    1.60    0.12
   3   6   1    1.35    0.21
   3   6   1    1.38    0.30
  -2  -6  -1    2.71    0.18
  -2  -6  -1    2.36    0.19
   2   6   1    2.89    0.32
   2   6   1    2.54    0.36
  -1  -6  -1   18.35    0.96
   1   6   1   18.55    1.10
   1   6   1   18.60    1.09
   0  -6  -1   -0.08    0.06
   0   6   1    0.35    0.15
   0   6   1    0.17    0.09
  -1   6   1   99.80    5.25
  -1   6   1   99.89    4.98
   2  -6  -1    0.30    0.07
  -2   6   1    0.34    0.14
  -2   6   1    0.13    0.14
  -3   6   1    3.36    0.42
  -3   6   1    3.18    0.37
  -4   6   1    0.07    0.15
  -5   6   1   -0.03    0.16
  -6   6   1    1.02    0.29
  -7   6   1   -0.01    0.21
   8  -6  -1    0.07    0.22
  -8   6   1    0.32    0.26
   8   5   1    0.03    0.30
   8   5   1    0.27    0.20
   7   5   1   -0.04    0.14
   7   5   1   -0.20    0.21
  -5  -5  -1    0.14    0.06
   5   5   1    0.21    0.06
   5   5   1    0.16    0.14
   4   5   1    0.90    0.18
   3   5   1    5.56    0.40
   3   5   1    5.15    0.28
  -2  -5  -1    2.33    0.16
  -2  -5  -1    2.28    0.15
   2   5   1    1.83    0.23
  -1  -5  -1    1.46    0.14
   1   5   1    1.28    0.20
   1   5   1    1.33    0.20
   0  -5  -1   47.63    2.41
   0   5   1   48.37    2.58
   0   5   1   47.93    2.57
   1  -5  -1   30.55    1.62
  -1   5   1   29.48    1.59
  -1   5   1   31.40    1.70
   2  -5  -1    2.11    0.14
  -2   5   1    2.01    0.26
  -2   5   1    2.81    0.33
  -3   5   1   54.01    2.76
  -3   5   1   51.94    2.88
  -4   5   1   10.93    0.74
  -5   5   1    4.85    0.51
  -6   5   1    1.32    0.30
  -7   5   1    0.00    0.19
   8  -5  -1   -0.05    0.21
  -8   5   1    0.38    0.27
   8   4   1    0.30    0.29
   8   4   1   -0.02    0.16
   7   4   1   -0.10    0.13
   6   4   1    0.16    0.14
  -5  -4  -1   -0.10    0.06
   5   4   1    0.02    0.10
  -4  -4  -1    3.05    0.23
   4   4   1    3.46    0.21
   4   4   1    3.88    0.36
  -3  -4  -1    9.62    0.49
   3   4   1    9.36    0.48
   3   4   1    9.41    0.60
  -2  -4  -1   11.46    0.58
   2   4   1   12.19    0.69
   2   4   1   11.28    0.58
  -1  -4  -1   19.14    1.01
  -1  -4  -1   20.32    1.00
   1   4   1   20.38    1.11
   0   4   1   13.50    0.74
   0   4   1   13.44    0.77
   0   4   1   12.33    0.70
   1  -4  -1   17.79    0.96
  -1   4   1   18.70    0.98
  -1   4   1   17.96    1.04
  -2   4   1    1.02    0.19
  -2   4   1    1.09    0.18
  -3   4   1   43.05    2.26
  -4   4   1  119.91    6.03
  -5   4   1    0.17    0.17
  -6   4   1    0.33    0.21
  -7   4   1    0.01    0.18
   8  -4  -1    0.04    0.21
  -8   4   1    0.05    0.21
   8   3   1    0.26    0.29
   8   3   1    0.05    0.16
   7   3   1    0.07    0.14
  -6  -3  -1    0.06    0.10
   6   3   1    0.03    0.12
  -5  -3  -1    0.06    0.08
   5   3   1    0.01    0.10
  -4  -3  -1    0.40    0.10
   4   3   1    0.23    0.11
  -3  -3  -1    1.69    0.14
   3   3   1    1.50    0.12
   3   3   1    1.78    0.21
  -2  -3  -1    0.05    0.03
   2   3   1    0.09    0.02
   2   3   1    0.07    0.06
  -1  -3  -1   83.60    4.10
  -1  -3  -1   85.27    4.11
   1   3   1   83.05    4.34
   0  -3  -1    8.59    0.46
   0   3   1    8.22    0.50
   0   3   1    8.19    0.45
   0   3   1    8.00    0.47
  -1   3   1  240.99   12.47
  -1   3   1  245.47   11.90
  -2   3   1   25.84    1.37
  -2   3   1   25.48    1.42
  -3   3   1   16.44    0.96
  -4   3   1   18.98    1.11
  -5   3   1    0.36    0.19
  -6   3   1   -0.08    0.15
  -7   3   1   -0.26    0.14
   8  -3  -1    0.32    0.27
  -8   3   1    0.19    0.21
   8   2   1   -0.02    0.15
  -7  -2  -1    0.05    0.13
   7   2   1    0.37    0.18
  -6  -2  -1   -0.08    0.10
   6   2   1   -0.16    0.11
  -5  -2  -1   -0.04    0.08
   5   2   1    0.01    0.09
  -4  -2  -1    0.19    0.09
   4   2   1    0.11    0.09
  -3  -2  -1    0.01    0.05
   3   2   1   -0.02    0.04
   3   2   1    0.07    0.07
  -2  -2  -1    1.68    0.12
   2   2   1    1.69    0.12
   2   2   1    1.59    0.18
   1   2   1   18.77    1.01
   0  -2  -1    7.55    0.44
   0  -2  -1    7.55    0.41
   0   2   1    7.31    0.44
   0   2   1    7.77    0.41
   1  -2  -1    0.12    0.06
  -1   2   1    0.21    0.07
  -1   2   1    0.25    0.08
  -2   2   1  994.67   48.65
  -3   2   1    0.23    0.12
  -4   2   1    0.55    0.16
  -5   2   1    3.98    0.44
  -6   2   1    0.33    0.19
  -7   2   1   -0.01    0.16
   8  -2  -1    0.20    0.19
   8  -2  -1    0.08    0.25
  -8   2   1    0.07    0.18
   9  -2  -1    0.16    0.28
   9  -2  -1    0.24    0.21
   9   1   1   -0.19    0.23
   8   1   1   -0.15    0.15
   8   1   1   -0.06    0.15
  -7  -1  -1   -0.02    0.13
   7   1   1    0.08    0.15
  -6  -1  -1    0.08    0.13
   6   1   1   -0.04    0.12
  -5  -1  -1    0.03    0.10
   5   1   1    0.13    0.11
  -4  -1  -1    0.23    0.10
   4   1   1    0.15    0.10
  -3  -1  -1    0.19    0.08
   3   1   1    0.17    0.08
  -2  -1  -1    6.20    0.35
   2   1   1    6.33    0.40
   2   1   1    6.50    0.35
  -1  -1  -1  209.27   10.71
   1   1   1  207.55   10.71
   1   1   1  211.27   10.19
   0  -1  -1    0.11    0.03
   0  -1  -1    0.12    0.03
   0   1   1    0.14    0.03
   0   1   1    0.15    0.03
   1  -1  -1   59.25    3.08
   1  -1  -1   59.09    2.95
  -1   1   1   58.08    3.08
  -1   1   1   59.20    2.95
  -2   1   1   19.78    1.04
  -3   1   1    8.71    0.54
  -4   1   1   19.04    1.08
  -5   1   1    0.30    0.16
  -6   1   1    3.08    0.39
   7  -1  -1    0.38    0.19
  -7   1   1    0.01    0.18
   8  -1  -1   -0.04    0.14
   8  -1  -1   -0.03    0.24
  -8   1   1    0.25    0.19
   9  -1  -1    0.14    0.31
   9  -1  -1   -0.27    0.16
  -9   1   1   -0.04    0.19
   9   0   1    0.14    0.21
   9   0   1    0.04    0.29
   8   0   1   -0.01    0.17
   8   0   1    0.14    0.17
  -7   0  -1    0.00    0.14
   7   0   1    0.02    0.14
  -6   0  -1   -0.15    0.11
   6   0   1    0.04    0.14
  -5   0  -1    0.22    0.12
   5   0   1   -0.06    0.10
  -4   0  -1   -0.05    0.08
  -3   0  -1   -0.14    0.05
  -2   0  -1   -0.01    0.05
   2   0   1   -0.03    0.05
  -1   0  -1    1.57    0.11
   1   0   1    1.70    0.11
   0   0  -1   -0.12    0.02
   0   0  -1   -0.13    0.02
   0   0   1   -0.16    0.01
   0   0   1   -0.17    0.01
   1   0  -1    8.06    0.42
   1   0  -1    7.93    0.46
  -1   0   1    8.01    0.43
  -2   0   1    0.01    0.06
  -3   0   1    0.32    0.10
  -4   0   1   -0.03    0.09
   5   0  -1    1.55    0.24
  -5   0   1    1.42    0.23
   6   0  -1   -0.10    0.11
  -6   0   1    0.04    0.15
   7   0  -1    0.02    0.24
   7   0  -1    0.56    0.19
  -7   0   1    0.10    0.18
   8   0  -1    0.11    0.26
   8   0  -1   -0.15    0.15
  -8   0   1    0.07    0.17
   9   0  -1   -0.07    0.18
   9   0  -1   -0.04    0.31
   9  -1   1    0.29    0.30
   8  -1   1    0.13    0.17
   8  -1   1   -0.07    0.18
  -7   1  -1    0.01    0.16
   7  -1   1   -0.01    0.15
  -6   1  -1    0.06    0.13
  -5   1  -1    0.06    0.12
  -4   1  -1   -0.10    0.09
  -3   1  -1    0.19    0.09
  -2   1  -1    6.14    0.38
  -1   1  -1  207.13   10.00
   1  -1   1  202.51   10.00
   1  -1   1  204.94    9.99
   0   1  -1    0.13    0.03
   0   1  -1    0.06    0.02
   0   1  -1    0.11    0.03
   0  -1   1    0.13    0.03
   0  -1   1    0.12    0.02
   0  -1   1    0.08    0.03
   1   1  -1   60.19    2.94
   1   1  -1   57.49    3.07
   1   1  -1   60.56    3.19
  -1  -1   1   59.49    3.07
  -1  -1   1   58.02    3.19
  -1  -1   1   59.14    2.94
   2   1  -1   19.16    1.03
   2   1  -1   18.89    0.99
  -2  -1   1   19.92    1.00
   3   1  -1    8.36    0.51
  -3  -1   1    8.69    0.51
   4   1  -1   18.25    1.08
  -4  -1   1   19.98    1.05
   5   1  -1    0.44    0.14
  -5  -1   1    0.30    0.13
   6   1  -1    3.23    0.36
  -6  -1   1    2.91    0.36
   7   1  -1    0.17    0.15
   7   1  -1   -0.12    0.22
  -7  -1   1    0.13    0.16
   8   1  -1    0.05    0.27
   8   1  -1   -0.14    0.14
  -8  -1   1   -0.12    0.15
   9   1  -1    0.16    0.18
   9   1  -1   -0.22    0.25
   8  -2   1    0.05    0.19
   8  -2   1   -0.34    0.17
  -7   2  -1   -0.18    0.14
  -6   2  -1    0.23    0.17
  -5   2  -1   -0.05    0.12
  -4   2  -1    0.13    0.12
  -3   2  -1    0.05    0.08
  -2   2  -1    2.10    0.24
  -1   2  -1   18.74    1.02
   1  -2   1   18.16    0.96
   0   2  -1    7.37    0.43
   0   2  -1    7.55    0.44
   0   2  -1    7.67    0.41
   0  -2   1    7.53    0.44
   0  -2   1    7.76    0.41
   0  -2   1    7.32    0.44
   1   2  -1    0.15    0.04
   1   2  -1    0.21    0.08
   1   2  -1    0.23    0.05
  -1  -2   1    0.21    0.05
   2   2  -1 1000.00   51.67
   2   2  -1  972.32   47.93
   2   2  -1  975.26   50.28
  -2  -2   1  985.46   47.96
   3   2  -1    0.29    0.08
  -3  -2   1    0.12    0.07
   4   2  -1    0.76    0.15
  -4  -2   1    0.96    0.16
   5   2  -1    3.82    0.38
  -5  -2   1    5.09    0.41
   6   2  -1    0.71    0.19
   6   2  -1    0.58    0.27
  -6  -2   1    0.73    0.19
   7   2  -1   -0.21    0.10
   7   2  -1    0.13    0.23
  -7  -2   1    0.08    0.14
   8   2  -1    0.42    0.29
   8   2  -1   -0.18    0.13
  -8  -2   1    0.05    0.17
   9   2  -1    0.00    0.17
   9   2  -1   -0.23    0.30
   8  -3   1   -0.06    0.21
  -7   3  -1   -0.11    0.14
   7  -3   1   -0.35    0.15
  -6   3  -1   -0.16    0.14
  -5   3  -1    0.02    0.13
  -4   3  -1    0.24    0.15
  -3   3  -1    1.42    0.21
  -2   3  -1    0.14    0.10
  -1   3  -1   87.03    4.54
   1  -3   1   87.54    4.32
   0   3  -1    7.55    0.46
   0   3  -1    8.23    0.49
   0  -3   1    7.81    0.44
   0  -3   1    8.01    0.47
   1   3  -1  246.02   12.65
   1   3  -1  247.34   13.00
   1   3  -1  245.48   12.05
  -1  -3   1  250.46   12.05
   2   3  -1   26.10    1.52
   2   3  -1   26.02    1.41
   2   3  -1   27.02    1.32
  -2  -3   1   26.32    1.32
   3   3  -1   17.31    0.96
   3   3  -1   17.01    1.08
  -3  -3   1   16.98    0.90
   4   3  -1   18.44    1.20
   4   3  -1   19.11    1.06
  -4  -3   1   17.93    1.00
   5   3  -1    0.07    0.10
   5   3  -1    0.13    0.20
  -5  -3   1    0.03    0.10
   6   3  -1   -0.06    0.11
   6   3  -1    0.01    0.21
  -6  -3   1   -0.10    0.11
   7   3  -1   -0.10    0.23
   7   3  -1    0.17    0.14
  -7  -3   1   -0.13    0.12
   8   3  -1   -0.05    0.27
   8   3  -1    0.32    0.19
   8  -4   1    0.26    0.23
   7  -4   1   -0.02    0.21
  -6   4  -1    0.00    0.14
  -5   4  -1    0.10    0.15
  -4   4  -1    3.35    0.39
  -3   4  -1    8.39    0.58
  -2   4  -1   10.91    0.66
  -2   4  -1   11.27    0.72
   2  -4   1   10.80    0.65
  -1   4  -1   17.82    1.05
   1  -4   1   17.59    0.99
   1  -4   1   19.58    0.99
   0   4  -1   13.29    0.76
   0   4  -1   12.93    0.79
   0  -4   1   13.66    0.72
   1   4  -1   19.11    1.04
   1   4  -1   18.45    1.08
  -1  -4   1   18.09    0.94
   2   4  -1    1.48    0.13
   2   4  -1    1.56    0.18
   2   4  -1    1.51    0.25
  -2  -4   1    1.57    0.14
   3   4  -1   43.99    2.49
   3   4  -1   43.96    2.32
  -3  -4   1   43.64    2.19
   4   4  -1  118.87    6.09
   4   4  -1  114.88    6.38
  -4  -4   1  117.86    5.78
   5   4  -1    0.10    0.19
   5   4  -1    0.19    0.12
  -5  -4   1    0.14    0.10
   6   4  -1    0.19    0.23
   6   4  -1    0.36    0.15
  -6  -4   1    0.30    0.13
   7   4  -1    0.30    0.30
   7   4  -1    0.09    0.14
   8   4  -1   -0.15    0.26
   8   4  -1   -0.01    0.15
   8  -5   1    0.18    0.25
   7  -5   1   -0.05    0.19
  -6   5  -1    0.20    0.19
   6  -5   1    0.05    0.16
  -5   5  -1    0.28    0.20
  -4   5  -1    1.21    0.26
  -3   5  -1    5.03    0.48
   3  -5   1    6.05    0.45
  -2   5  -1    1.97    0.28
   2  -5   1    2.46    0.27
  -1   5  -1    1.66    0.23
   1  -5   1    1.57    0.16
   1  -5   1    1.07    0.17
   0   5  -1   47.93    2.58
   0   5  -1   48.35    2.57
   0  -5   1   47.51    2.41
   1   5  -1   32.95    1.75
   1   5  -1   31.14    1.79
  -1  -5   1   32.16    1.62
   2   5  -1    2.91    0.28
   2   5  -1    2.81    0.35
  -2  -5   1    2.25    0.18
   3   5  -1   53.27    2.84
   3   5  -1   53.88    3.02
  -3  -5   1   53.83    2.66
   4   5  -1   12.14    0.74
   4   5  -1   10.52    0.87
  -4  -5   1   12.47    0.67
   5   5  -1    4.39    0.41
   5   5  -1    5.23    0.65
  -5  -5   1    4.42    0.34
   6   5  -1    1.10    0.22
   6   5  -1    0.72    0.36
  -6  -5   1    1.02    0.18
   7   5  -1    0.15    0.15
   7   5  -1    0.33    0.28
   8   5  -1    0.21    0.16
   8   5  -1   -0.11    0.25
   8  -6   1   -0.06    0.20
   7  -6   1    0.13    0.22
   6  -6   1    0.15    0.20
   5  -6   1    0.60    0.22
   4  -6   1    0.13    0.14
   3  -6   1    1.34    0.23
  -2   6  -1    1.98    0.31
   2  -6   1    2.80    0.31
  -1   6  -1   17.24    1.07
   1  -6   1   17.98    0.99
   0   6  -1   -0.06    0.11
   0   6  -1    0.02    0.09
   0  -6   1    0.15    0.08
   1   6  -1  100.38    5.43
   1   6  -1  101.43    5.31
  -1  -6   1  102.65    5.00
   2   6  -1    0.30    0.16
   2   6  -1    0.31    0.15
  -2  -6   1    0.35    0.08
   3   6  -1    3.54    0.35
   3   6  -1    2.89    0.41
  -3  -6   1    3.37    0.24
   4   6  -1   -0.05    0.19
   4   6  -1    0.11    0.12
  -4  -6   1   -0.03    0.06
   5   6  -1    0.01    0.13
   5   6  -1   -0.04    0.20
  -5  -6   1    0.13    0.09
   6   6  -1    0.80    0.37
   6   6  -1    1.30    0.24
   7   6  -1    0.15    0.16
   7   6  -1    0.08    0.29
   8   6  -1   -0.17    0.15
   8   6  -1   -0.16    0.32
   8  -7   1    0.54    0.30
   7  -7   1    0.29    0.23
   6  -7   1    0.93    0.30
   5  -7   1   -0.25    0.17
   4  -7   1    0.20    0.16
  -3   7  -1   -0.07    0.17
   3  -7   1   -0.01    0.13
  -2   7  -1    0.00    0.16
   2  -7   1   -0.15    0.09
  -1   7  -1    6.48    0.59
   1  -7   1    5.53    0.43
   0   7  -1    0.09    0.15
   0   7  -1    0.70    0.15
   0  -7   1    0.42    0.12
   1   7  -1    1.52    0.25
   1   7  -1    1.08    0.22
  -1  -7   1    1.44    0.17
   2   7  -1    1.51    0.30
   2   7  -1    1.75    0.28
  -2  -7   1    1.75    0.18
   3   7  -1    0.61    0.18
   3   7  -1    0.43    0.22
  -3  -7   1    0.40    0.09
   4   7  -1    0.06    0.14
   4   7  -1   -0.13    0.17
  -4  -7   1    0.02    0.06
   5   7  -1    6.80    0.56
   5   7  -1    5.31    0.71
  -5  -7   1    7.05    0.43
   6   7  -1    1.13    0.26
   6   7  -1    0.57    0.33
   7   7  -1   -0.26    0.14
   7   7  -1    0.18    0.29
   8   7  -1    0.67    0.40
   8   7  -1   -0.07    0.17
   7  -8   1   -0.05    0.22
   6  -8   1    0.18    0.21
   5  -8   1    0.59    0.24
   4  -8   1    0.40    0.20
  -3   8  -1    0.09    0.19
   3  -8   1    0.08    0.14
  -2   8  -1    0.34    0.20
   2  -8   1    0.61    0.17
  -1   8  -1    8.00    0.65
   1  -8   1    8.21    0.56
   0   8  -1    5.61    0.42
   0   8  -1    5.38    0.56
   0  -8   1    5.36    0.40
   1   8  -1   27.06    1.55
   1   8  -1   26.24    1.54
  -1  -8   1   25.53    1.37
   2   8  -1    0.86    0.23
   2   8  -1    0.50    0.22
  -2  -8   1    0.65    0.12
   3   8  -1    0.03    0.19
   3   8  -1    0.27    0.17
  -3  -8   1    0.11    0.07
   4   8  -1    2.38    0.35
   4   8  -1    2.29    0.45
  -4  -8   1    2.95    0.24
   5   8  -1    0.20    0.23
   5   8  -1   -0.14    0.15
   6   8  -1    0.21    0.31
   6   8  -1    0.60    0.23
   7   8  -1    0.34    0.33
   7   8  -1    0.41    0.23
   7  -9   1   -0.21    0.20
   6  -9   1    0.05    0.21
   5  -9   1   -0.32    0.17
   4  -9   1    0.35    0.21
  -3   9  -1    0.92    0.31
   3  -9   1    0.51    0.19
  -2   9  -1    0.63    0.26
   2  -9   1    0.53    0.19
  -1   9  -1    0.79    0.27
   1  -9   1    0.79    0.20
   0   9  -1   10.87    0.87
   0   9  -1   12.09    0.74
   0  -9   1   11.74    0.71
   1   9  -1    2.11    0.35
   1   9  -1    2.14    0.33
  -1  -9   1    1.90    0.23
   2   9  -1    0.21    0.19
   2   9  -1    0.11    0.18
  -2  -9   1   -0.11    0.07
   3   9  -1    1.64    0.37
   3   9  -1    1.25    0.30
  -3  -9   1    1.87    0.20
   4   9  -1    0.03    0.19
   4   9  -1    0.03    0.25
  -4  -9   1    0.11    0.09
   5   9  -1    0.71    0.32
   5   9  -1    0.60    0.25
   6   9  -1   -0.17    0.20
   6   9  -1    0.20    0.30
   7   9  -1    1.02    0.31
   7   9  -1    0.37    0.39
   6 -10   1    0.08    0.19
   5 -10   1    0.17    0.21
   4 -10   1   -0.10    0.17
  -3  10  -1    0.12    0.22
   3 -10   1    0.60    0.22
  -2  10  -1    0.71    0.27
   2 -10   1    0.24    0.16
  -1  10  -1    0.59    0.26
   1 -10   1    0.30    0.16
   0  10  -1   -0.03    0.12
   0  10  -1    0.12    0.19
   0 -10   1    0.31    0.14
   1  10  -1    1.25    0.27
   1  10  -1    1.65    0.34
  -1 -10   1    1.03    0.18
   2  10  -1    2.56    0.42
   2  10  -1    1.87    0.38
  -2 -10   1    2.62    0.26
   3  10  -1    7.30    0.70
   3  10  -1    7.53    0.75
  -3 -10   1    6.96    0.45
   4  10  -1    1.78    0.36
   4  10  -1    1.40    0.38
   5  10  -1    0.37    0.33
   5  10  -1    0.12    0.23
   6  10  -1    0.20    0.25
   6  10  -1    0.30    0.34
   7  10  -1   -0.23    0.32
   7  10  -1    0.19    0.26
   6 -11   1    0.15    0.23
   5 -11   1    0.33    0.23
   4 -11   1    0.04    0.19
  -3  11  -1    0.06    0.23
   3 -11   1    0.56    0.23
  -2  11  -1    1.72    0.38
   2 -11   1    1.08    0.25
  -1  11  -1    0.07    0.26
   1 -11   1    0.18    0.14
   0  11  -1    0.21    0.15
   0  11  -1   -0.21    0.19
   0 -11   1    0.09    0.13
   1  11  -1    0.20    0.20
   1  11  -1    0.23    0.24
  -1 -11   1    0.07    0.11
   2  11  -1    1.06    0.33
   2  11  -1    1.61    0.37
  -2 -11   1    1.53    0.21
   3  11  -1    1.51    0.38
   3  11  -1    1.75    0.37
  -3 -11   1    1.62    0.21
   4  11  -1    0.24    0.27
   4  11  -1    0.17    0.28
   5  11  -1    1.82    0.47
   5  11  -1    1.76    0.40
   6  11  -1   -0.39    0.32
   6  11  -1   -0.20    0.25
   5 -12   1    0.09    0.20
   4 -12   1    0.27    0.19
  -3  12  -1   -0.01    0.24
   3 -12   1   -0.09    0.14
  -2  12  -1    0.50    0.28
   2 -12   1    0.22    0.19
  -1  12  -1   -0.19    0.21
   1 -12   1   -0.04    0.13
   0  12  -1   -0.10    0.13
   0  12  -1    0.11    0.27
   0 -12   1   -0.12    0.10
   1  12  -1   -0.02    0.23
   1  12  -1    0.29    0.22
  -1 -12   1    0.39    0.15
   2  12  -1    1.65    0.40
   2  12  -1    1.29    0.34
  -2 -12   1    1.28    0.21
   3  12  -1    0.56    0.30
   3  12  -1    0.29    0.27
   4  12  -1    0.56    0.32
   4  12  -1    0.03    0.25
   5  12  -1    0.04    0.31
   5  12  -1    0.25    0.31
   6  12  -1   -0.51    0.31
   5 -13   1    0.49    0.26
   4 -13   1    0.10    0.19
  -3  13  -1    0.12    0.27
   3 -13   1    0.04    0.19
  -2  13  -1    0.19    0.27
   2 -13   1    0.21    0.15
  -1  13  -1    0.19    0.28
   1 -13   1    0.20    0.15
   0  13  -1    0.19    0.30
   0 -13   1   -0.20    0.12
   1  13  -1   -0.29    0.24
   1  13  -1   -0.34    0.17
  -1 -13   1    0.13    0.14
   2  13  -1   -0.19    0.21
   2  13  -1    0.09    0.29
  -2 -13   1   -0.07    0.12
   3  13  -1    0.48    0.31
   3  13  -1    0.30    0.29
   4  13  -1    0.48    0.34
   4  13  -1    0.95    0.38
   5  13  -1    0.12    0.31
   5  13  -1    0.42    0.33
   4 -14   1   -0.13    0.20
  -3  14  -1   -0.19    0.28
   3 -14   1    0.48    0.24
  -2  14  -1    0.22    0.33
   2 -14   1   -0.01    0.17
  -1  14  -1    0.31    0.33
   1 -14   1    0.16    0.17
   0  14  -1    0.42    0.32
   0 -14   1    0.02    0.15
   1  14  -1    0.50    0.35
  -1 -14   1    0.51    0.18
   2  14  -1   -0.14    0.27
   2  14  -1   -0.37    0.23
   3  14  -1    0.24    0.35
   3  14  -1    0.22    0.29
   4  14  -1    0.07    0.32
   4  14  -1   -0.30    0.30
  -2  15  -1   -0.06    0.24
   2 -15   1   -0.17    0.15
  -1  15  -1    0.57    0.37
   1 -15   1    0.70    0.23
   0  15  -1    0.40    0.34
   0 -15   1    0.11    0.16
   1  15  -1   -0.07    0.32
  -1 -15   1    0.01    0.15
   2  15  -1    0.10    0.34
   2  15   2    0.03    0.27
   1  15   2    0.07    0.37
   0 -15  -2    0.10    0.16
   0  15   2    0.38    0.34
   1 -15  -2    0.62    0.22
  -1  15   2    0.17    0.30
   2 -15  -2   -0.13    0.17
  -2  15   2    0.22    0.32
   4  14   2   -0.25    0.27
   3  14   2    0.18    0.33
   3  14   2    0.61    0.32
   2  14   2    0.10    0.26
   2  14   2    0.40    0.32
  -1 -14  -2    0.35    0.16
   1  14   2    0.67    0.37
   0 -14  -2    0.20    0.16
   0  14   2    0.19    0.27
   1 -14  -2    0.25    0.19
  -1  14   2    0.11    0.28
   2 -14  -2    0.23    0.20
  -2  14   2   -0.25    0.29
   3 -14  -2    0.32    0.23
  -3  14   2    0.02    0.33
   4 -14  -2    0.17    0.23
  -4  14   2   -0.24    0.25
   5  13   2    0.09    0.33
   4  13   2   -0.27    0.25
   4  13   2   -0.16    0.28
   3  13   2   -0.03    0.27
   3  13   2   -0.20    0.27
   2  13   2    0.00    0.26
   2  13   2   -0.01    0.22
  -1 -13  -2    0.06    0.13
   1  13   2   -0.29    0.19
   1  13   2    0.26    0.27
   0 -13  -2    0.10    0.15
   0  13   2    0.17    0.27
   1 -13  -2   -0.18    0.13
  -1  13   2    0.21    0.28
   2 -13  -2    0.26    0.19
  -2  13   2    0.14    0.29
   3 -13  -2    0.45    0.24
  -3  13   2    0.44    0.31
   4 -13  -2    0.81    0.31
  -4  13   2    0.95    0.36
   5 -13  -2    0.14    0.25
   5  12   2    0.22    0.31
   5  12   2   -0.43    0.23
   4  12   2    0.33    0.30
   4  12   2    0.61    0.32
   3  12   2    0.31    0.26
   3  12   2    0.04    0.26
  -2 -12  -2    0.09    0.11
   2  12   2    0.22    0.24
   2  12   2   -0.05    0.26
  -1 -12  -2    1.21    0.21
   1  12   2    1.77    0.31
   1  12   2    0.61    0.29
   0 -12  -2   -0.13    0.12
   0  12   2    0.20    0.16
   0  12   2    0.07    0.26
   1 -12  -2    0.04    0.16
  -1  12   2   -0.04    0.26
   2 -12  -2    0.44    0.21
  -2  12   2    0.24    0.27
   3 -12  -2    1.35    0.30
  -3  12   2    1.31    0.39
   4 -12  -2    1.24    0.32
  -4  12   2    1.01    0.38
   5 -12  -2    1.47    0.37
   6  11   2   -0.07    0.25
   6  11   2    0.47    0.29
   5  11   2   -0.16    0.22
   5  11   2   -0.38    0.23
   4  11   2    0.20    0.24
   4  11   2    0.23    0.25
   3  11   2    1.43    0.37
   3  11   2    1.38    0.34
  -2 -11  -2    0.04    0.09
   2  11   2   -0.17    0.18
   2  11   2   -0.04    0.20
  -1 -11  -2    0.16    0.11
   1  11   2   -0.04    0.25
   1  11   2    0.06    0.18
   0 -11  -2    0.09    0.11
   0  11   2   -0.09    0.23
   0  11   2   -0.04    0.14
   1 -11  -2   -0.03    0.12
  -1  11   2    0.21    0.25
   2 -11  -2    2.81    0.39
  -2  11   2    2.57    0.49
   3 -11  -2    0.14    0.19
  -3  11   2    0.18    0.23
   4 -11  -2    0.25    0.20
  -4  11   2    0.32    0.26
   5 -11  -2    0.09    0.21
   6 -11  -2   -0.25    0.19
   6  10   2   -0.17    0.29
   6  10   2   -0.03    0.21
   5  10   2    0.22    0.23
   5  10   2    0.15    0.29
   4  10   2    0.29    0.23
   4  10   2    0.11    0.26
   3  10   2   -0.09    0.20
   3  10   2   -0.04    0.19
  -2 -10  -2    1.01    0.15
   2  10   2    0.76    0.29
   2  10   2    0.82    0.26
  -1 -10  -2    0.38    0.12
   1  10   2    0.75    0.21
   1  10   2    0.20    0.21
   0 -10  -2    0.04    0.11
   0  10   2   -0.08    0.20
   0  10   2   -0.05    0.14
   1 -10  -2    0.34    0.16
  -1  10   2    0.76    0.27
  -1  10   2    0.28    0.08
   2 -10  -2    3.41    0.41
  -2  10   2    2.13    0.40
   3 -10  -2    7.40    0.68
  -3  10   2    7.47    0.76
   4 -10  -2    1.22    0.31
  -4  10   2    1.35    0.31
  -4  10   2    1.04    0.35
   5 -10  -2    0.22    0.22
  -5  10   2    0.48    0.25
   6 -10  -2    0.49    0.25
   7 -10  -2    0.07    0.24
   7   9   2   -0.15    0.19
   7   9   2   -0.10    0.29
   6   9   2   -0.11    0.24
   6   9   2    0.09    0.22
   5   9   2    0.44    0.26
   5   9   2    0.33    0.22
   4   9   2   -0.15    0.20
   4   9   2    0.08    0.18
  -3  -9  -2    0.06    0.06
   3   9   2    0.36    0.19
   3   9   2   -0.02    0.20
  -2  -9  -2    0.34    0.09
   2   9   2    0.62    0.23
   2   9   2    0.68    0.23
  -1  -9  -2    0.32    0.10
   1   9   2    0.30    0.17
   1   9   2    0.48    0.21
   0  -9  -2    0.35    0.13
   0   9   2    0.30    0.15
   0   9   2    0.28    0.20
   1  -9  -2    0.05    0.12
  -1   9   2    0.31    0.22
  -1   9   2    0.11    0.06
   2  -9  -2    1.09    0.23
  -2   9   2    1.18    0.26
  -2   9   2    1.13    0.30
  -3   9   2    0.06    0.23
  -3   9   2   -0.05    0.14
  -4   9   2   -0.17    0.21
  -4   9   2    0.32    0.22
  -5   9   2    0.27    0.20
  -6   9   2    0.10    0.20
   7  -9  -2    0.46    0.29
  -7   9   2    0.93    0.34
   7   8   2   -0.14    0.27
   7   8   2   -0.08    0.17
   6   8   2    0.82    0.35
   6   8   2    0.45    0.21
   5   8   2    0.33    0.25
   5   8   2   -0.06    0.16
   4   8   2    0.14    0.21
   4   8   2    0.49    0.20
  -3  -8  -2    0.34    0.06
   3   8   2    0.34    0.18
   3   8   2    0.30    0.20
  -2  -8  -2    0.02    0.06
   2   8   2    0.18    0.16
   2   8   2    0.16    0.17
  -1  -8  -2    0.58    0.12
   1   8   2    1.17    0.25
   1   8   2    0.82    0.21
   0  -8  -2    1.41    0.21
   0   8   2    1.06    0.25
   0   8   2    1.26    0.20
   1  -8  -2   18.14    1.04
  -1   8   2   18.72    1.17
  -1   8   2   18.62    1.06
  -1   8   2   17.73    0.98
  -2   8   2    1.21    0.28
  -2   8   2    0.71    0.20
  -3   8   2    0.86    0.25
  -3   8   2    1.21    0.31
  -4   8   2    1.15    0.28
  -4   8   2    2.10    0.37
  -5   8   2    0.31    0.22
  -6   8   2    1.95    0.39
  -7   8   2    0.22    0.26
   8   7   2   -0.14    0.27
   7   7   2   -0.06    0.15
   7   7   2   -0.06    0.27
   6   7   2    0.00    0.23
   6   7   2    0.15    0.16
   5   7   2    0.58    0.20
   5   7   2    0.17    0.27
   4   7   2   -0.05    0.12
   3   7   2    0.28    0.19
   3   7   2    0.64    0.19
  -2  -7  -2    2.06    0.16
   2   7   2    1.10    0.25
   2   7   2    1.65    0.25
  -1  -7  -2    0.20    0.08
   1   7   2    0.20    0.13
   1   7   2    0.29    0.16
   0  -7  -2   13.79    0.81
   0   7   2   14.31    0.84
   0   7   2   14.59    0.91
  -1   7   2    3.20    0.39
  -1   7   2    3.28    0.33
  -1   7   2    3.18    0.20
  -2   7   2    7.81    0.67
  -2   7   2    6.58    0.59
  -3   7   2    0.15    0.14
  -3   7   2    0.39    0.20
   4  -7  -2   -0.02    0.08
  -4   7   2   -0.04    0.17
  -4   7   2    0.04    0.16
   5  -7  -2   16.77    1.03
  -5   7   2   18.26    1.14
   6  -7  -2    2.38    0.34
  -6   7   2    2.34    0.41
  -7   7   2    0.74    0.28
  -8   7   2    0.28    0.25
   8   6   2    0.17    0.36
   8   6   2   -0.01    0.18
   7   6   2    0.07    0.26
   7   6   2   -0.04    0.16
   6   6   2    0.22    0.18
   5   6   2    0.31    0.15
   4   6   2    0.02    0.10
   3   6   2    0.58    0.16
  -2  -6  -2    8.41    0.45
  -2  -6  -2    8.71    0.47
   2   6   2    8.43    0.58
  -1  -6  -2    0.90    0.12
   1   6   2    0.63    0.17
   1   6   2    0.51    0.16
   0   6   2    3.66    0.29
   0   6   2    3.50    0.28
   0   6   2    4.42    0.40
  -1   6   2    8.87    0.56
  -1   6   2    8.45    0.61
  -1   6   2    8.36    0.46
  -2   6   2    1.37    0.27
  -2   6   2    1.43    0.24
   3  -6  -2    5.91    0.36
  -3   6   2    5.99    0.56
  -3   6   2    5.73    0.53
  -4   6   2    0.67    0.20
   5  -6  -2    0.51    0.17
  -5   6   2    0.40    0.22
   6  -6  -2   13.49    0.90
  -6   6   2   12.31    0.95
   7  -6  -2    0.35    0.22
  -7   6   2   -0.08    0.16
  -8   6   2    0.03    0.23
   8   5   2    0.00    0.27
   8   5   2   -0.03    0.16
   7   5   2   -0.09    0.14
   6   5   2    0.25    0.17
   5   5   2    0.22    0.13
   4   5   2    1.74    0.25
   3   5   2    0.15    0.10
  -2  -5  -2    2.69    0.15
   2   5   2    2.24    0.26
  -1  -5  -2    0.94    0.12
  -1  -5  -2    0.85    0.10
   1   5   2    0.86    0.16
   0   5   2    0.20    0.08
   0   5   2    0.13    0.08
   0   5   2    0.36    0.14
  -1   5   2   10.08    0.66
  -1   5   2   10.24    0.62
  -2   5   2    7.78    0.59
  -2   5   2    8.65    0.56
  -3   5   2  109.95    5.81
  -3   5   2  111.33    5.56
  -4   5   2   -0.04    0.16
  -5   5   2   -0.16    0.13
   6  -5  -2    1.44    0.29
  -6   5   2    1.10    0.29
   7  -5  -2    0.04    0.19
  -7   5   2    0.26    0.21
   8  -5  -2   -0.13    0.21
  -8   5   2    0.05    0.23
   8   4   2    0.30    0.21
   7   4   2   -0.04    0.14
   6   4   2   -0.11    0.07
   6   4   2    0.09    0.13
   5   4   2    0.16    0.13
   5   4   2    0.16    0.07
   4   4   2    1.92    0.13
   4   4   2    1.97    0.12
   4   4   2    2.13    0.26
   3   4   2    4.55    0.36
   2   4   2    0.11    0.07
  -1  -4  -2    2.02    0.15
  -1  -4  -2    1.77    0.14
   1   4   2    2.02    0.21
   0   4   2   39.26    1.94
   0   4   2   37.70    2.06
  -1   4   2    3.21    0.30
  -1   4   2    3.05    0.28
   2  -4  -2    1.53    0.12
  -2   4   2    1.33    0.21
  -2   4   2    1.66    0.22
  -3   4   2  107.08    5.61
  -4   4   2  135.17    6.78
  -5   4   2    0.30    0.18
   6  -4  -2    0.32    0.19
  -6   4   2    0.48    0.21
   7  -4  -2    0.17    0.22
  -7   4   2    0.17    0.19
   8  -4  -2    0.07    0.23
  -8   4   2    0.14    0.21
   8   3   2    0.34    0.20
   7   3   2    0.12    0.15
   6   3   2    0.02    0.14
   6   3   2    0.12    0.10
   5   3   2   -0.01    0.10
   5   3   2   -0.05    0.06
   4   3   2    0.72    0.09
   4   3   2    0.53    0.15
   3   3   2    1.42    0.10
   3   3   2    1.81    0.23
   3   3   2    1.69    0.11
   2   3   2    0.03    0.06
  -1  -3  -2   13.69    0.80
   1   3   2   18.03    0.90
   1   3   2   17.20    0.80
   0  -3  -2    1.03    0.11
   0   3   2    0.70    0.10
   0   3   2    0.87    0.12
  -1   3   2   77.19    3.85
  -1   3   2   77.98    4.03
   2  -3  -2   16.75    0.93
  -2   3   2   16.93    0.97
  -2   3   2   16.92    0.94
  -3   3   2   33.67    1.79
  -4   3   2    0.39    0.17
  -5   3   2    0.36    0.19
   6  -3  -2   -0.11    0.17
  -6   3   2    0.05    0.16
   7  -3  -2   -0.02    0.21
  -7   3   2    0.17    0.20
   8  -3  -2    0.74    0.32
  -8   3   2    0.43    0.24
   9  -3  -2    0.64    0.36
   9  -3  -2   -0.25    0.19
   8   2   2    0.11    0.17
   7   2   2    0.00    0.13
   7   2   2    0.39    0.18
   6   2   2    0.07    0.13
   6   2   2    0.07    0.10
  -5  -2  -2    0.02    0.08
   5   2   2   -0.04    0.09
  -4  -2  -2    0.06    0.07
   4   2   2    0.23    0.10
   3   2   2    0.11    0.05
   3   2   2    0.07    0.08
   2   2   2   22.09    1.11
   2   2   2   22.67    1.10
   1   2   2   40.76    1.98
   1   2   2   40.36    2.13
   0  -2  -2    0.40    0.07
   0  -2  -2    0.52    0.07
   0   2   2    0.46    0.08
   1  -2  -2   23.44    1.27
   1  -2  -2   23.52    1.26
  -1   2   2   24.95    1.28
   2  -2  -2  536.69   27.78
  -2   2   2  523.55   27.11
  -2   2   2  532.15   25.88
  -3   2   2    0.82    0.17
  -4   2   2    0.43    0.16
  -5   2   2   26.60    1.51
   6  -2  -2    0.32    0.22
  -6   2   2    0.13    0.17
   7  -2  -2    0.07    0.21
  -7   2   2    0.17    0.19
   8  -2  -2    0.03    0.17
   8  -2  -2   -0.07    0.20
  -8   2   2    0.22    0.20
   9  -2  -2   -0.18    0.16
   9  -2  -2    0.08    0.28
  -9   2   2    0.18    0.23
   8   1   2   -0.02    0.15
   7   1   2   -0.04    0.14
   7   1   2    0.07    0.13
   6   1   2    0.11    0.13
   6   1   2    0.14    0.12
  -5  -1  -2    0.00    0.08
   5   1   2   -0.06    0.10
  -4  -1  -2    0.12    0.08
   4   1   2    0.15    0.10
  -3  -1  -2    2.58    0.22
   3   1   2    2.72    0.28
   2   1   2    2.64    0.22
   2   1   2    2.30    0.17
   2   1   2    2.53    0.16
  -1  -1  -2   10.86    0.56
   1   1   2   11.52    0.63
   1   1   2   11.48    0.56
   0  -1  -2   39.99    2.04
   0  -1  -2   39.65    1.94
   0   1   2   39.55    2.04
   0   1   2   38.92    1.94
   1  -1  -2  238.26   11.52
   1  -1  -2  233.34   12.36
   1  -1  -2  238.58   12.06
  -1   1   2  232.14   12.36
  -1   1   2  240.87   11.53
  -1   1   2  233.73   12.06
   2  -1  -2   18.83    1.07
   2  -1  -2   18.58    1.03
  -2   1   2   19.60    1.01
  -3   1   2   22.71    1.23
  -4   1   2   10.90    0.69
  -5   1   2    1.38    0.24
   6  -1  -2    1.66    0.38
  -6   1   2    2.73    0.37
   7  -1  -2    0.07    0.15
   7  -1  -2    0.13    0.26
  -7   1   2    0.05    0.16
   8  -1  -2    0.67    0.33
   8  -1  -2    0.15    0.17
  -8   1   2   -0.06    0.17
   9  -1  -2    0.10    0.18
   9  -1  -2   -0.09    0.28
  -9   1   2   -0.05    0.19
   8   0   2   -0.01    0.17
   8   0   2   -0.03    0.18
   7   0   2    0.01    0.14
   7   0   2    0.02    0.15
   6   0   2    0.31    0.17
   6   0   2    0.28    0.14
  -5   0  -2   -0.02    0.09
   5   0   2    0.15    0.13
  -4   0  -2    2.88    0.28
   4   0   2    2.94    0.32
  -3   0  -2    0.06    0.07
   2   0   2    6.56    0.38
  -1   0  -2    0.06    0.03
   1   0   2    0.02    0.03
   0   0  -2  146.66    7.16
   0   0  -2  147.58    7.52
   0   0   2  146.38    7.51
   0   0   2  146.74    7.19
   1   0  -2   -0.04    0.03
   1   0  -2    0.03    0.05
   1   0  -2   -0.02    0.02
  -1   0   2   -0.08    0.03
  -1   0   2   -0.09    0.05
   2   0  -2    0.28    0.10
  -2   0   2    0.20    0.07
   3   0  -2    0.10    0.09
  -3   0   2   -0.08    0.06
   4   0  -2    7.04    0.57
  -4   0   2    7.32    0.50
   5   0  -2   -0.01    0.09
   5   0  -2    0.14    0.16
  -5   0   2   -0.09    0.10
   6   0  -2    0.03    0.12
   6   0  -2    0.10    0.21
  -6   0   2    0.13    0.15
   7   0  -2    0.11    0.14
   7   0  -2   -0.21    0.23
  -7   0   2    0.21    0.19
   8   0  -2   -0.30    0.22
   8   0  -2   -0.12    0.14
  -8   0   2   -0.10    0.16
   9   0  -2   -0.02    0.17
   9   0  -2   -0.23    0.27
  -9   0   2   -0.09    0.17
   8  -1   2   -0.02    0.18
   8  -1   2   -0.05    0.17
   7  -1   2   -0.12    0.15
   7  -1   2    0.08    0.15
   6  -1   2   -0.19    0.11
   6  -1   2    0.07    0.14
  -5   1  -2    0.13    0.12
  -4   1  -2    0.11    0.10
  -3   1  -2    2.52    0.25
   2  -1   2    2.49    0.21
  -1   1  -2   11.57    0.61
   1  -1   2   11.44    0.61
   0   1  -2   41.82    2.16
   0   1  -2   40.94    2.02
   0  -1   2   40.09    2.16
   0  -1   2   40.82    2.02
   1   1  -2  238.24   12.51
   1   1  -2  246.74   12.17
   1   1  -2  233.65   11.63
  -1  -1   2  243.46   12.52
  -1  -1   2  229.96   11.66
   2   1  -2   18.29    1.06
   2   1  -2   18.18    0.97
  -2  -1   2   18.47    0.95
   3   1  -2   21.86    1.16
   3   1  -2   21.69    1.28
  -3  -1   2   20.87    1.14
   4   1  -2   12.38    0.85
   4   1  -2   11.96    0.71
  -4  -1   2   11.93    0.72
   5   1  -2    1.29    0.30
   5   1  -2    1.59    0.22
  -5  -1   2    1.40    0.23
   6   1  -2    1.53    0.25
   6   1  -2    1.25    0.34
  -6  -1   2    1.73    0.27
   7   1  -2   -0.06    0.24
   7   1  -2   -0.17    0.11
  -7  -1   2   -0.04    0.14
   8   1  -2    0.14    0.29
   8   1  -2   -0.08    0.14
  -8  -1   2    0.07    0.17
   9   1  -2   -0.18    0.29
   9   1  -2    0.13    0.17
   8  -2   2   -0.21    0.18
   8  -2   2   -0.01    0.18
   7  -2   2    0.04    0.18
   6  -2   2   -0.07    0.13
  -5   2  -2    0.01    0.12
   5  -2   2   -0.07    0.11
  -4   2  -2   -0.03    0.10
  -3   2  -2    0.03    0.09
   3  -2   2    0.10    0.09
   2  -2   2   22.00    1.16
   1  -2   2   41.36    2.07
   0   2  -2    0.23    0.05
   0   2  -2    0.42    0.07
   0   2  -2    0.32    0.08
   0  -2   2    0.33    0.06
   0  -2   2    0.40    0.08
   0  -2   2    0.42    0.08
   1   2  -2   25.45    1.24
   1   2  -2   24.61    1.30
   1   2  -2   24.68    1.37
  -1  -2   2   24.89    1.29
  -1  -2   2   23.92    1.24
   2   2  -2  568.86   28.62
   2   2  -2  546.52   27.89
  -2  -2   2  530.41   26.69
  -2  -2   2  535.82   27.92
   3   2  -2    1.14    0.13
   3   2  -2    1.05    0.22
  -3  -2   2    1.02    0.14
   4   2  -2    0.65    0.22
   4   2  -2    0.38    0.10
  -4  -2   2    0.32    0.11
   5   2  -2   27.31    1.68
   5   2  -2   27.10    1.50
  -5  -2   2   26.42    1.46
   6   2  -2    0.24    0.13
   6   2  -2   -0.06    0.21
  -6  -2   2    0.32    0.15
   7   2  -2   -0.21    0.10
   7   2  -2   -0.08    0.25
  -7  -2   2    0.28    0.16
   8   2  -2    0.56    0.34
   8   2  -2    0.03    0.15
  -8  -2   2    0.07    0.16
   9   2  -2   -0.20    0.32
   8  -3   2    0.41    0.25
   7  -3   2    0.04    0.16
   6  -3   2   -0.01    0.16
   5  -3   2    0.07    0.13
  -4   3  -2    0.82    0.18
   4  -3   2    0.82    0.18
   3  -3   2    1.86    0.24
   2  -3   2    0.00    0.07
  -1   3  -2   18.65    1.05
   1  -3   2   17.99    0.97
   0   3  -2    0.80    0.11
   0   3  -2    0.43    0.11
   0  -3   2    0.74    0.10
   1   3  -2   79.18    4.15
   1   3  -2   80.16    4.28
  -1  -3   2   81.54    3.95
   2   3  -2   16.69    0.91
   2   3  -2   16.77    1.02
  -2  -3   2   16.45    0.86
   3   3  -2   34.44    1.80
   3   3  -2   33.54    1.96
  -3  -3   2   33.74    1.72
   4   3  -2    0.23    0.22
   4   3  -2    0.31    0.10
  -4  -3   2    0.03    0.10
   5   3  -2    0.40    0.25
   5   3  -2   -0.03    0.09
  -5  -3   2    0.00    0.10
   6   3  -2    0.38    0.15
   6   3  -2    0.42    0.28
  -6  -3   2    0.02    0.12
   7   3  -2    0.09    0.14
   7   3  -2   -0.20    0.22
  -7  -3   2    0.23    0.15
   8   3  -2    0.61    0.38
   8   3  -2    0.55    0.20
   9   3  -2    0.26    0.34
   8  -4   2    0.18    0.23
   7  -4   2    0.08    0.17
   6  -4   2   -0.14    0.16
   5  -4   2    0.03    0.14
   4  -4   2    1.62    0.25
   3  -4   2    5.50    0.47
   2  -4   2    0.33    0.12
  -1   4  -2    1.55    0.22
   1  -4   2    1.80    0.19
   0   4  -2   38.20    2.10
   0   4  -2   39.11    2.09
   0  -4   2   39.50    1.96
   1   4  -2    3.28    0.30
   1   4  -2    4.11    0.36
  -1  -4   2    3.64    0.24
   2   4  -2    1.62    0.26
   2   4  -2    1.65    0.19
  -2  -4   2    1.73    0.16
   3   4  -2  103.60    5.40
   3   4  -2  104.28    5.65
  -3  -4   2  105.16    5.14
   4   4  -2  134.16    6.77
   4   4  -2  128.94    7.09
  -4  -4   2  129.40    6.45
   5   4  -2    0.09    0.10
   5   4  -2   -0.04    0.19
  -5  -4   2    0.00    0.10
   6   4  -2    0.12    0.12
   6   4  -2    0.68    0.29
  -6  -4   2    0.15    0.13
   7   4  -2    0.22    0.29
   7   4  -2    0.38    0.16
  -7  -4   2    0.15    0.14
   8   4  -2   -0.08    0.29
   8   4  -2    0.02    0.14
   8  -5   2   -0.28    0.19
   7  -5   2    0.15    0.20
   6  -5   2    0.11    0.19
   5  -5   2    0.22    0.16
   4  -5   2    1.62    0.27
   3  -5   2    0.51    0.16
  -2   5  -2    2.40    0.33
   2  -5   2    2.07    0.26
  -1   5  -2    0.97    0.19
   1  -5   2    1.13    0.17
   0   5  -2    0.31    0.10
   0   5  -2    0.20    0.12
   0  -5   2    0.24    0.09
   1   5  -2   10.37    0.65
   1   5  -2    9.27    0.63
  -1  -5   2   10.07    0.55
   2   5  -2    8.17    0.60
   2   5  -2    7.79    0.52
  -2  -5   2    7.46    0.44
   3   5  -2  114.43    6.12
   3   5  -2  113.49    5.86
  -3  -5   2  111.34    5.55
   4   5  -2    0.02    0.11
   4   5  -2    0.01    0.19
  -4  -5   2    0.11    0.09
   5   5  -2    0.11    0.11
   5   5  -2   -0.09    0.20
  -5  -5   2    0.22    0.11
   6   5  -2    1.25    0.22
   6   5  -2    0.84    0.33
  -6  -5   2    0.85    0.19
   7   5  -2    0.13    0.15
   7   5  -2    0.16    0.29
   8   5  -2   -0.28    0.29
   8   5  -2   -0.05    0.14
   8  -6   2   -0.12    0.22
   7  -6   2   -0.04    0.18
   6  -6   2    0.36    0.24
   5  -6   2    0.05    0.16
   4  -6   2    0.10    0.16
   3  -6   2    0.57    0.17
  -2   6  -2    7.57    0.63
   2  -6   2    8.87    0.57
  -1   6  -2    0.46    0.17
   1  -6   2    0.62    0.14
   0   6  -2    3.51    0.38
   0   6  -2    4.02    0.31
   0  -6   2    3.99    0.29
   1   6  -2    8.26    0.59
   1   6  -2    8.94    0.60
  -1  -6   2    8.32    0.50
   2   6  -2    1.70    0.27
   2   6  -2    1.46    0.23
  -2  -6   2    1.44    0.16
   3   6  -2    6.52    0.64
   3   6  -2    6.64    0.49
  -3  -6   2    6.05    0.38
   4   6  -2    0.73    0.18
   4   6  -2    0.52    0.24
  -4  -6   2    0.67    0.13
   5   6  -2    0.33    0.15
   5   6  -2    0.47    0.30
  -5  -6   2    0.70    0.15
   6   6  -2   12.86    0.80
   6   6  -2   10.01    1.07
  -6  -6   2   11.80    0.73
   7   6  -2    0.05    0.25
   7   6  -2    0.29    0.17
   8   6  -2    0.26    0.18
   8   6  -2    0.22    0.35
   7  -7   2   -0.12    0.20
   6  -7   2   -0.05    0.16
   5  -7   2    0.76    0.24
   4  -7   2    0.13    0.15
   3  -7   2    0.48    0.18
  -2   7  -2    1.44    0.28
   2  -7   2    1.27    0.23
  -1   7  -2    0.27    0.18
   1  -7   2    0.01    0.09
   0   7  -2   14.16    0.91
   0   7  -2   14.02    0.85
   0  -7   2   14.44    0.81
   1   7  -2    3.17    0.38
   1   7  -2    3.96    0.40
  -1  -7   2    3.35    0.29
   2   7  -2    6.81    0.53
   2   7  -2    6.80    0.57
  -2  -7   2    6.74    0.42
   3   7  -2    0.03    0.20
   3   7  -2    0.13    0.14
  -3  -7   2    0.01    0.07
   4   7  -2   -0.06    0.14
   4   7  -2   -0.01    0.19
  -4  -7   2    0.10    0.08
   5   7  -2   19.30    1.35
   5   7  -2   19.43    1.16
  -5  -7   2   18.73    1.04
   6   7  -2    2.40    0.50
   6   7  -2    2.70    0.36
   7   7  -2    0.89    0.25
   7   7  -2    1.65    0.48
   8   7  -2   -0.67    0.27
   7  -8   2   -0.19    0.18
   6  -8   2    0.12    0.19
   5  -8   2    0.01    0.18
   4  -8   2    0.48    0.21
   3  -8   2    0.15    0.15
  -2   8  -2    0.26    0.19
   2  -8   2   -0.01    0.12
  -1   8  -2    0.84    0.24
   1  -8   2    0.53    0.14
   0   8  -2    1.18    0.20
   0   8  -2    0.85    0.24
   0  -8   2    1.06    0.17
   1   8  -2   18.37    1.16
   1   8  -2   19.48    1.19
  -1  -8   2   18.71    1.02
   2   8  -2    0.68    0.23
   2   8  -2    0.75    0.24
  -2  -8   2    1.00    0.15
   3   8  -2    1.35    0.32
   3   8  -2    1.19    0.26
  -3  -8   2    1.26    0.17
   4   8  -2    1.98    0.32
   4   8  -2    1.32    0.35
  -4  -8   2    1.64    0.19
   5   8  -2    0.41    0.21
   5   8  -2    0.11    0.28
   6   8  -2    1.48    0.43
   6   8  -2    1.38    0.30
   7   8  -2    0.08    0.20
   7   8  -2    0.11    0.34
   7  -9   2    0.00    0.20
   6  -9   2   -0.11    0.19
   5  -9   2    0.49    0.23
   4  -9   2    0.52    0.20
  -3   9  -2   -0.01    0.19
   3  -9   2    0.06    0.15
  -2   9  -2    0.53    0.24
   2  -9   2    0.31    0.15
  -1   9  -2    0.37    0.24
   1  -9   2    0.01    0.11
   0   9  -2    0.10    0.14
   0   9  -2   -0.13    0.19
   0  -9   2    0.33    0.13
   1   9  -2   -0.03    0.19
   1   9  -2    0.18    0.18
  -1  -9   2    0.04    0.09
   2   9  -2    0.70    0.25
   2   9  -2    0.55    0.24
  -2  -9   2    0.81    0.15
   3   9  -2    0.00    0.22
   3   9  -2    0.05    0.19
  -3  -9   2    0.03    0.09
   4   9  -2    0.46    0.23
   4   9  -2    0.10    0.24
  -4  -9   2    0.09    0.09
   5   9  -2    0.05    0.20
   5   9  -2    0.61    0.35
   6   9  -2    0.11    0.20
   6   9  -2   -0.12    0.31
   7   9  -2    0.57    0.27
   7   9  -2    0.51    0.41
   6 -10   2   -0.19    0.19
   5 -10   2   -0.08    0.18
   4 -10   2    0.09    0.19
  -3  10  -2   -0.06    0.23
   3 -10   2    0.20    0.15
  -2  10  -2    0.62    0.30
   2 -10   2    0.80    0.23
  -1  10  -2    0.33    0.25
   1 -10   2    0.68    0.20
   0  10  -2    0.09    0.13
   0  10  -2   -0.10    0.19
   0 -10   2    0.18    0.12
   1  10  -2    0.16    0.18
   1  10  -2    0.30    0.22
  -1 -10   2    0.30    0.12
   2  10  -2    2.47    0.40
   2  10  -2    2.01    0.38
  -2 -10   2    2.33    0.26
   3  10  -2    7.67    0.73
   3  10  -2    9.78    0.86
  -3 -10   2    7.25    0.49
   4  10  -2    1.42    0.34
   4  10  -2    1.66    0.43
  -4 -10   2    1.67    0.21
   5  10  -2    0.40    0.25
   5  10  -2    0.37    0.30
   6  10  -2    0.41    0.29
   6  10  -2    0.55    0.34
   7  10  -2   -0.22    0.33
   7  10  -2    0.17    0.28
   6 -11   2    0.09    0.21
   5 -11   2    0.11    0.20
   4 -11   2   -0.07    0.17
  -3  11  -2    1.30    0.37
   3 -11   2    1.19    0.30
  -2  11  -2    0.04    0.23
   2 -11   2    0.12    0.16
  -1  11  -2    0.28    0.28
   1 -11   2    0.43    0.17
   0  11  -2    0.09    0.25
   0  11  -2   -0.13    0.12
   0 -11   2   -0.02    0.12
   1  11  -2    0.18    0.19
   1  11  -2    0.00    0.25
  -1 -11   2   -0.07    0.10
   2  11  -2    3.21    0.50
   2  11  -2    2.59    0.43
  -2 -11   2    3.10    0.31
   3  11  -2    0.12    0.25
   3  11  -2    0.33    0.28
  -3 -11   2    0.83    0.17
   4  11  -2    0.56    0.31
   4  11  -2   -0.06    0.23
   5  11  -2    0.20    0.34
   5  11  -2   -0.10    0.25
   6  11  -2    0.01    0.34
   6  11  -2    0.06    0.26
   5 -12   2    0.23    0.23
   4 -12   2   -0.05    0.16
  -3  12  -2   -0.04    0.25
   3 -12   2    0.24    0.20
  -2  12  -2    0.01    0.26
   2 -12   2    0.24    0.16
  -1  12  -2    1.25    0.37
   1 -12   2    1.34    0.26
   0  12  -2    0.69    0.30
   0  12  -2    0.14    0.14
   0 -12   2   -0.22    0.11
   1  12  -2   -0.12    0.17
   1  12  -2    0.07    0.24
  -1 -12   2    0.04    0.11
   2  12  -2    0.29    0.27
   2  12  -2    0.31    0.26
  -2 -12   2    0.21    0.13
   3  12  -2    1.23    0.37
   3  12  -2    0.44    0.30
  -3 -12   2    1.62    0.22
   4  12  -2    0.30    0.30
   4  12  -2    0.78    0.36
   5  12  -2    1.19    0.44
   5  12  -2    1.11    0.38
   6  12  -2    0.54    0.38
   4 -13   2   -0.10    0.16
  -3  13  -2    0.37    0.32
   3 -13   2    0.07    0.18
  -2  13  -2    0.15    0.26
   2 -13   2   -0.03    0.15
  -1  13  -2    0.43    0.33
   1 -13   2    0.20    0.16
   0  13  -2    0.08    0.26
   0  13  -2    0.15    0.14
   0 -13   2    0.16    0.16
   1  13  -2    0.26    0.31
   1  13  -2    0.23    0.22
  -1 -13   2    0.06    0.13
   2  13  -2   -0.01    0.29
   2  13  -2    0.04    0.26
  -2 -13   2    0.08    0.13
   3  13  -2    0.38    0.32
   3  13  -2    0.46    0.34
   4  13  -2    0.92    0.36
   4  13  -2    0.96    0.40
   5  13  -2    0.55    0.36
   5  13  -2    0.24    0.31
  -3  14  -2    0.12    0.27
   3 -14   2    0.06    0.20
  -2  14  -2    0.08    0.27
   2 -14   2    0.19    0.17
  -1  14  -2    0.66    0.38
   1 -14   2    0.19    0.17
   0  14  -2   -0.37    0.25
   0 -14   2    0.15    0.17
   1  14  -2    0.50    0.32
   1  14  -2    0.03    0.20
  -1 -14   2    0.24    0.16
   2  14  -2    0.35    0.32
   2  14  -2   -0.24    0.21
  -2 -14   2   -0.07    0.12
   3  14  -2   -0.23    0.27
   3  14  -2    0.20    0.32
   4  14  -2    0.36    0.35
   4  14  -2    0.06    0.33
  -2  15  -2   -0.40    0.30
   2 -15   2   -0.04    0.19
  -1  15  -2   -0.01    0.32
   1 -15   2    0.28    0.19
   0  15  -2    0.10    0.32
   0 -15   2   -0.15    0.14
   1  15  -2    0.81    0.41
  -1 -15   2    0.08    0.16
   2  15  -2    0.15    0.32
   2  15   3   -0.08    0.34
   1  15   3    0.35    0.36
   0 -15  -3   -0.04    0.15
   0  15   3    0.03    0.28
   1 -15  -3    0.00    0.18
  -1  15   3    0.05    0.35
   2 -15  -3    0.11    0.20
  -2  15   3    0.31    0.34
   3  14   3    0.19    0.28
   3  14   3    0.00    0.27
   2  14   3    0.09    0.31
  -1 -14  -3   -0.08    0.12
   1  14   3   -0.22    0.26
   0 -14  -3   -0.06    0.14
   0  14   3    0.17    0.28
   1 -14  -3    0.19    0.18
  -1  14   3   -0.10    0.29
   2 -14  -3   -0.05    0.18
  -2  14   3   -0.13    0.30
   3 -14  -3    0.08    0.20
  -3  14   3    0.21    0.33
   4 -14  -3   -0.08    0.23
  -4  14   3   -0.14    0.26
   4  13   3   -0.32    0.26
   4  13   3   -0.18    0.25
   3  13   3    0.50    0.30
   3  13   3   -0.02    0.27
   2  13   3   -0.33    0.23
   2  13   3    0.03    0.23
  -1 -13  -3    0.34    0.15
   1  13   3    0.51    0.33
   1  13   3    0.33    0.23
   0 -13  -3   -0.03    0.13
   0  13   3   -0.44    0.27
   1 -13  -3   -0.05    0.13
  -1  13   3   -0.16    0.27
   2 -13  -3    0.22    0.16
  -2  13   3   -0.13    0.23
   3 -13  -3   -0.29    0.17
  -3  13   3    0.00    0.25
   4 -13  -3    0.96    0.30
  -4  13   3    0.81    0.36
   5 -13  -3   -0.10    0.17
  -5  13   3    0.18    0.35
   5  12   3    0.03    0.27
   5  12   3   -0.07    0.26
   4  12   3    0.18    0.29
   4  12   3   -0.24    0.21
   3  12   3   -0.38    0.23
   3  12   3   -0.28    0.20
   2  12   3    0.52    0.31
   2  12   3    0.82    0.29
  -1 -12  -3    0.00    0.11
   1  12   3    0.22    0.30
   1  12   3   -0.02    0.18
   0 -12  -3   -0.17    0.11
   0  12   3    0.02    0.16
   0  12   3   -0.27    0.21
   1 -12  -3    0.22    0.16
  -1  12   3    0.14    0.24
   2 -12  -3    0.04    0.14
  -2  12   3    0.08    0.27
   3 -12  -3    0.29    0.22
  -3  12   3   -0.09    0.27
   4 -12  -3    0.33    0.25
  -4  12   3    0.40    0.31
   5 -12  -3    1.02    0.31
  -5  12   3    0.70    0.36
   6  11   3    0.27    0.34
   6  11   3    0.10    0.27
   5  11   3   -0.14    0.26
   5  11   3   -0.15    0.21
   4  11   3   -0.13    0.20
   4  11   3    0.10    0.24
   3  11   3    0.15    0.22
   3  11   3    0.03    0.25
  -2 -11  -3   -0.10    0.07
   2  11   3   -0.03    0.19
   2  11   3   -0.06    0.24
  -1 -11  -3    0.36    0.13
   1  11   3   -0.12    0.17
   1  11   3    0.10    0.25
   0 -11  -3    0.07    0.12
   0  11   3   -0.33    0.12
   0  11   3    0.17    0.25
   1 -11  -3    0.50    0.19
  -1  11   3    0.51    0.29
   2 -11  -3    0.28    0.20
  -2  11   3   -0.08    0.25
   3 -11  -3    0.00    0.17
  -3  11   3   -0.41    0.23
   4 -11  -3    0.05    0.20
  -4  11   3    0.52    0.32
  -4  11   3    0.43    0.23
   5 -11  -3    0.49    0.26
  -5  11   3    0.93    0.31
   6 -11  -3   -0.07    0.18
   6  10   3    0.13    0.26
   6  10   3    0.14    0.24
   5  10   3    0.10    0.25
   5  10   3    0.55    0.26
   4  10   3    0.43    0.27
   4  10   3    0.53    0.27
   3  10   3    0.42    0.24
   3  10   3    0.54    0.25
  -2 -10  -3    0.13    0.09
   2  10   3    0.09    0.21
   2  10   3    0.10    0.18
  -1 -10  -3    0.10    0.10
   1  10   3    0.09    0.21
   1  10   3    0.03    0.16
   0 -10  -3   -0.07    0.11
   0  10   3   -0.04    0.18
   0  10   3    0.26    0.14
   1 -10  -3    2.52    0.33
  -1  10   3    2.59    0.44
  -1  10   3    2.31    0.18
   2 -10  -3    0.01    0.13
  -2  10   3   -0.04    0.23
  -2  10   3   -0.26    0.13
  -3  10   3    3.04    0.44
  -3  10   3    2.37    0.44
  -4  10   3    1.03    0.32
  -4  10   3    0.75    0.28
  -5  10   3    0.69    0.27
  -6  10   3    0.71    0.31
   7 -10  -3    0.26    0.24
  -7  10   3    0.26    0.28
   7   9   3   -0.12    0.27
   7   9   3   -0.11    0.20
   6   9   3   -0.31    0.24
   6   9   3   -0.05    0.19
   5   9   3    0.22    0.21
   5   9   3    0.51    0.32
   4   9   3    0.76    0.25
   4   9   3    1.34    0.37
   3   9   3    0.23    0.21
   3   9   3    0.70    0.25
  -2  -9  -3    0.30    0.09
   2   9   3    0.52    0.21
   2   9   3    0.32    0.23
  -1  -9  -3    0.68    0.14
   1   9   3    1.05    0.27
   1   9   3    0.91    0.22
   0  -9  -3   -0.01    0.09
   0   9   3    0.25    0.13
   0   9   3   -0.09    0.17
   1  -9  -3    0.09    0.12
  -1   9   3    0.23    0.07
  -1   9   3    0.03    0.13
  -1   9   3    0.17    0.19
  -2   9   3    3.62    0.41
  -2   9   3    1.90    0.37
  -3   9   3    0.10    0.20
  -3   9   3   -0.11    0.14
  -4   9   3    0.07    0.23
  -4   9   3    0.41    0.22
  -5   9   3    0.04    0.19
  -6   9   3    0.21    0.21
  -7   9   3    4.29    0.60
   7   8   3   -0.07    0.18
   7   8   3    0.09    0.29
   6   8   3    0.05    0.22
   6   8   3   -0.13    0.16
   5   8   3    0.29    0.26
   5   8   3    0.36    0.22
   4   8   3   -0.03    0.15
   3   8   3    0.36    0.17
  -2  -8  -3    0.68    0.10
   2   8   3    0.42    0.20
   2   8   3    0.32    0.18
  -1  -8  -3    0.62    0.12
   1   8   3    0.61    0.18
   1   8   3    0.51    0.19
   0  -8  -3    0.85    0.17
   0   8   3    0.62    0.16
   0   8   3    1.18    0.27
  -1   8   3    0.07    0.13
  -1   8   3    0.18    0.20
  -1   8   3   -0.05    0.06
  -2   8   3    0.72    0.25
  -2   8   3    0.56    0.21
  -3   8   3    0.52    0.21
  -3   8   3    1.05    0.29
  -4   8   3    0.04    0.19
  -4   8   3    0.02    0.16
  -5   8   3    0.54    0.24
  -6   8   3    1.63    0.36
  -7   8   3    0.13    0.25
   7   7   3   -0.10    0.17
   7   7   3   -0.10    0.27
   6   7   3    0.05    0.17
   5   7   3   -0.15    0.12
   4   7   3    0.80    0.20
   3   7   3    0.85    0.21
  -2  -7  -3    0.07    0.05
  -2  -7  -3    0.19    0.07
   2   7   3    0.14    0.13
  -1  -7  -3   -0.05    0.06
   1   7   3    0.03    0.13
   1   7   3   -0.10    0.09
   0   7   3    0.32    0.12
   0   7   3    0.40    0.12
   0   7   3    0.38    0.19
  -1   7   3    0.89    0.10
  -1   7   3    0.81    0.23
  -1   7   3    1.03    0.20
  -2   7   3   -0.15    0.11
  -2   7   3    0.03    0.14
  -3   7   3    0.76    0.21
  -3   7   3    1.19    0.26
   4  -7  -3    0.48    0.10
  -4   7   3    0.46    0.21
  -4   7   3    0.55    0.24
   5  -7  -3   13.80    0.87
  -5   7   3   15.82    1.02
   6  -7  -3    0.41    0.20
  -6   7   3    0.28    0.23
  -7   7   3   -0.04    0.22
  -8   7   3   -0.14    0.22
   8   6   3    0.04    0.29
   8   6   3    0.48    0.23
   7   6   3   -0.32    0.12
   6   6   3    0.94    0.25
   5   6   3    0.07    0.14
   4   6   3    0.89    0.20
   3   6   3    2.30    0.29
  -2  -6  -3    1.52    0.10
  -2  -6  -3    1.00    0.11
   2   6   3    1.69    0.24
  -1  -6  -3    0.05    0.06
   1   6   3   -0.02    0.09
   0   6   3    2.26    0.29
   0   6   3    2.45    0.24
   0   6   3    2.72    0.26
  -1   6   3    0.70    0.19
  -1   6   3    1.49    0.11
  -1   6   3    1.70    0.23
  -2   6   3    1.54    0.25
  -2   6   3    1.42    0.25
  -3   6   3    0.00    0.12
  -3   6   3    0.05    0.15
   4  -6  -3    0.07    0.10
  -4   6   3    0.08    0.17
  -4   6   3    0.17    0.15
   5  -6  -3    2.18    0.28
  -5   6   3    1.93    0.36
   6  -6  -3   19.72    1.17
  -6   6   3   16.07    1.17
   7  -6  -3   -0.03    0.20
  -7   6   3    0.02    0.19
  -8   6   3    0.77    0.30
   8   5   3   -0.19    0.16
   7   5   3    0.17    0.17
   6   5   3    0.73    0.22
   5   5   3    0.63    0.19
   4   5   3    0.18    0.13
   3   5   3    0.09    0.09
   2   5   3    7.45    0.51
  -1  -5  -3    1.33    0.14
   1   5   3    0.93    0.17
   1   5   3    1.44    0.14
   0   5   3    0.00    0.07
   0   5   3   -0.06    0.10
  -1   5   3    3.47    0.32
  -1   5   3    2.90    0.32
  -2   5   3    5.79    0.45
  -2   5   3    6.37    0.49
   3  -5  -3    5.92    0.39
  -3   5   3    6.24    0.50
  -3   5   3    7.55    0.54
   4  -5  -3    0.80    0.17
  -4   5   3    0.94    0.23
   5  -5  -3    1.87    0.28
  -5   5   3    1.38    0.31
   6  -5  -3    0.30    0.19
  -6   5   3    0.20    0.21
   7  -5  -3    0.26    0.23
  -7   5   3    0.48    0.25
   8  -5  -3    0.34    0.28
  -8   5   3    0.10    0.23
   8   4   3    0.13    0.19
   7   4   3    0.36    0.20
   6   4   3    0.69    0.20
   5   4   3   -0.02    0.04
   5   4   3    0.12    0.13
   5   4   3    0.13    0.05
   4   4   3    0.16    0.10
   3   4   3   -0.03    0.08
   2   4   3    0.62    0.13
  -1  -4  -3    3.75    0.22
   1   4   3    3.78    0.29
   1   4   3    3.18    0.22
   0   4   3   20.77    1.14
   0   4   3   19.80    1.06
  -1   4   3    0.10    0.11
  -1   4   3   -0.01    0.06
   2  -4  -3    0.94    0.08
  -2   4   3    1.07    0.19
  -2   4   3    0.85    0.16
   3  -4  -3    3.90    0.31
  -3   4   3    4.28    0.41
  -3   4   3    4.71    0.44
   4  -4  -3   61.56    3.37
  -4   4   3   62.80    3.23
   5  -4  -3    0.15    0.16
  -5   4   3    0.22    0.16
   6  -4  -3   -0.09    0.16
  -6   4   3   -0.07    0.16
   7  -4  -3    0.60    0.26
  -7   4   3    0.93    0.30
   8  -4  -3   -0.15    0.22
  -8   4   3    0.26    0.24
   8   3   3    1.62    0.34
   7   3   3    0.88    0.25
   6   3   3    0.13    0.09
   6   3   3    0.32    0.16
   5   3   3    0.13    0.07
   5   3   3    0.08    0.12
   4   3   3    0.67    0.18
   4   3   3    1.22    0.11
   4   3   3    1.18    0.12
   3   3   3    0.39    0.12
   2   3   3    6.96    0.46
  -1  -3  -3    1.80    0.11
   1   3   3    1.73    0.12
   1   3   3    1.35    0.17
   0  -3  -3   27.93    1.40
   0   3   3   27.63    1.40
   0   3   3   27.25    1.48
  -1   3   3    5.84    0.41
  -1   3   3    6.77    0.40
   2  -3  -3    6.94    0.42
  -2   3   3    7.07    0.47
  -2   3   3    7.00    0.46
   3  -3  -3    9.55    0.60
  -3   3   3    9.37    0.63
  -3   3   3   10.23    0.64
   4  -3  -3    8.79    0.61
  -4   3   3    8.80    0.63
   5  -3  -3    5.15    0.53
  -5   3   3    5.53    0.53
   6  -3  -3    0.07    0.18
  -6   3   3   -0.02    0.16
   7  -3  -3   -0.02    0.20
  -7   3   3    0.02    0.17
   8  -3  -3    0.69    0.33
  -8   3   3    0.78    0.30
   9  -3  -3    0.24    0.32
   9  -3  -3   -0.14    0.18
   8   2   3    0.16    0.19
   7   2   3    1.00    0.21
   7   2   3    1.21    0.29
   6   2   3    0.01    0.14
   6   2   3    0.11    0.10
   5   2   3    0.36    0.16
   5   2   3    0.27    0.10
   4   2   3    0.01    0.09
   4   2   3    0.09    0.06
   3   2   3    0.52    0.07
   3   2   3    0.38    0.12
   3   2   3    0.44    0.08
   2   2   3    1.38    0.10
   2   2   3    1.24    0.09
   2   2   3    1.64    0.19
  -1  -2  -3   17.92    0.88
   1   2   3   17.45    0.97
   1   2   3   17.71    0.88
   0  -2  -3   22.73    1.14
   0   2   3   22.47    1.14
   0   2   3   22.63    1.20
   1  -2  -3    1.11    0.13
  -1   2   3    1.35    0.11
  -1   2   3    1.35    0.14
  -1   2   3    1.38    0.15
   2  -2  -3    0.62    0.13
  -2   2   3    0.79    0.13
  -2   2   3    0.90    0.15
   3  -2  -3    4.58    0.35
  -3   2   3    4.16    0.38
   4  -2  -3   -0.09    0.11
  -4   2   3   -0.06    0.11
   5  -2  -3   15.58    1.02
  -5   2   3   15.25    0.95
   6  -2  -3    0.52    0.25
  -6   2   3    0.49    0.20
   7  -2  -3    0.01    0.21
  -7   2   3    0.20    0.20
   8  -2  -3    0.12    0.16
   8  -2  -3   -0.14    0.26
  -8   2   3    0.10    0.21
   9  -2  -3    0.03    0.30
   9  -2  -3    0.04    0.19
  -9   2   3    0.78    0.28
   8   1   3    0.62    0.26
   7   1   3    0.14    0.14
   7   1   3    0.24    0.17
   6   1   3    0.16    0.16
   6   1   3   -0.01    0.11
   5   1   3    0.07    0.10
   5   1   3    0.03    0.11
   4   1   3    0.51    0.14
   4   1   3    0.10    0.08
   3   1   3    0.18    0.10
   3   1   3    0.12    0.06
   2   1   3    3.75    0.29
   2   1   3    3.59    0.21
   2   1   3    3.37    0.22
  -1  -1  -3   26.89    1.32
   1   1   3   26.67    1.33
   1   1   3   26.84    1.43
   0  -1  -3    2.56    0.17
   0  -1  -3    2.37    0.15
   0   1   3    2.35    0.17
   0   1   3    2.41    0.16
   1  -1  -3    1.69    0.13
  -1   1   3    1.80    0.14
  -1   1   3    1.80    0.17
   2  -1  -3   28.56    1.54
   2  -1  -3   29.79    1.61
  -2   1   3   30.68    1.52
  -2   1   3   28.28    1.54
   3  -1  -3   13.04    0.83
  -3   1   3   14.04    0.79
   4  -1  -3   14.91    0.95
  -4   1   3   14.55    0.88
   5  -1  -3    1.32    0.29
  -5   1   3    0.90    0.21
   6  -1  -3    5.02    0.63
  -6   1   3    6.58    0.60
   7  -1  -3   -0.02    0.13
   7  -1  -3    0.05    0.24
  -7   1   3    0.11    0.17
   8  -1  -3   -0.19    0.13
   8  -1  -3    0.25    0.30
  -8   1   3   -0.02    0.19
   9  -1  -3    0.32    0.35
  -9   1   3   -0.23    0.19
   8   0   3   -0.20    0.16
   8   0   3    0.13    0.18
   7   0   3    0.17    0.18
   7   0   3    0.22    0.15
   6   0   3   -0.22    0.10
   6   0   3    0.07    0.14
   5   0   3    0.35    0.13
   5   0   3    0.14    0.14
   4   0   3    0.06    0.08
   4   0   3    0.01    0.10
   3   0   3    0.83    0.13
   2   0   3   -0.03    0.04
  -1   0  -3    4.85    0.28
   1   0   3    4.94    0.27
   0   0  -3    0.03    0.03
   0   0   3    0.02    0.03
   0   0   3    0.04    0.03
   1   0  -3  198.13   10.54
   1   0  -3  204.19   10.25
  -1   0   3  203.87   10.24
  -1   0   3  201.38    9.81
  -1   0   3  196.81   10.54
   2   0  -3    0.03    0.05
   2   0  -3   -0.10    0.07
  -2   0   3   -0.01    0.05
   3   0  -3   12.00    0.77
  -3   0   3   12.11    0.70
   4   0  -3   -0.05    0.13
  -4   0   3    0.06    0.10
   5   0  -3    1.01    0.18
   5   0  -3    0.29    0.21
  -5   0   3    0.70    0.19
   6   0  -3   -0.10    0.20
   6   0  -3   -0.14    0.10
  -6   0   3    0.14    0.15
   7   0  -3   16.52    1.24
   7   0  -3   17.52    1.06
  -7   0   3   16.29    1.07
   8   0  -3    0.00    0.15
   8   0  -3   -0.13    0.25
  -8   0   3   -0.13    0.17
   9   0  -3    0.02    0.32
  -9   0   3   -0.11    0.18
   8  -1   3    0.60    0.22
   8  -1   3    0.01    0.17
   7  -1   3    0.00    0.18
   7  -1   3    0.00    0.16
   6  -1   3    0.10    0.15
   6  -1   3    0.20    0.15
   5  -1   3    0.30    0.13
   4  -1   3    0.42    0.13
   3  -1   3    0.16    0.09
   2  -1   3    3.64    0.25
   1  -1   3   28.27    1.42
   0   1  -3    2.41    0.16
   0  -1   3    2.37    0.17
   0  -1   3    2.64    0.17
   1   1  -3    1.76    0.19
  -1  -1   3    2.04    0.15
   2   1  -3   29.75    1.56
   2   1  -3   31.29    1.69
  -2  -1   3   30.00    1.54
   3   1  -3   13.51    0.77
   3   1  -3   15.11    0.90
  -3  -1   3   14.03    0.79
   4   1  -3   13.34    0.79
   4   1  -3   13.74    0.92
  -4  -1   3   14.67    0.82
   5   1  -3    1.05    0.28
   5   1  -3    1.14    0.18
  -5  -1   3    1.16    0.22
   6   1  -3    5.92    0.45
   6   1  -3    5.41    0.67
  -6  -1   3    5.23    0.52
   7   1  -3    0.08    0.26
   7   1  -3    0.07    0.14
  -7  -1   3    0.21    0.17
   8   1  -3   -0.07    0.23
   8   1  -3   -0.07    0.13
  -8  -1   3    0.01    0.17
   9   1  -3   -0.24    0.26
   8  -2   3   -0.02    0.18
   8  -2   3   -0.22    0.17
   7  -2   3    1.01    0.30
   7  -2   3    0.99    0.26
   6  -2   3    0.09    0.16
   5  -2   3    0.29    0.14
   4  -2   3    0.03    0.10
   2  -2   3    1.36    0.17
   1  -2   3   17.64    0.92
   0   2  -3   23.13    1.25
   0  -2   3   23.42    1.17
   0  -2   3   22.81    1.24
   1   2  -3    1.16    0.17
   1   2  -3    1.50    0.13
  -1  -2   3    1.63    0.14
  -1  -2   3    1.33    0.12
   2   2  -3    1.04    0.10
   2   2  -3    0.68    0.19
  -2  -2   3    0.94    0.10
  -2  -2   3    1.20    0.13
   3   2  -3    4.32    0.28
   3   2  -3    5.96    0.51
  -3  -2   3    4.09    0.31
   4   2  -3   -0.05    0.16
   4   2  -3    0.02    0.06
  -4  -2   3    0.02    0.09
   5   2  -3   17.22    1.19
   5   2  -3   18.16    1.01
  -5  -2   3   17.24    1.02
   6   2  -3    0.65    0.30
   6   2  -3    0.83    0.18
  -6  -2   3    1.29    0.24
   7   2  -3    0.03    0.28
   7   2  -3    0.04    0.13
  -7  -2   3    0.21    0.17
   8   2  -3    0.15    0.14
   8   2  -3    0.21    0.32
  -8  -2   3    0.15    0.18
   9   2  -3   -0.19    0.32
   8  -3   3    2.19    0.38
   8  -3   3    1.94    0.41
   7  -3   3    1.36    0.30
   6  -3   3    0.04    0.17
   5  -3   3    0.40    0.16
   4  -3   3    1.42    0.24
   3  -3   3    0.45    0.14
   2  -3   3    6.93    0.45
   1  -3   3    1.55    0.17
   0   3  -3   27.63    1.48
   0   3  -3   26.93    1.48
   0  -3   3   27.51    1.39
   1   3  -3    6.44    0.40
   1   3  -3    5.85    0.43
  -1  -3   3    6.37    0.36
  -1  -3   3    6.27    0.39
   2   3  -3    7.11    0.42
   2   3  -3    6.79    0.52
  -2  -3   3    6.85    0.41
  -2  -3   3    7.30    0.41
   3   3  -3    9.87    0.71
   3   3  -3    9.52    0.56
  -3  -3   3   10.27    0.57
   4   3  -3    9.46    0.57
   4   3  -3    9.90    0.74
  -4  -3   3    9.46    0.59
   5   3  -3    4.47    0.57
   5   3  -3    4.94    0.37
  -5  -3   3    5.27    0.44
   6   3  -3    0.12    0.22
   6   3  -3   -0.02    0.09
  -6  -3   3   -0.08    0.12
   7   3  -3   -0.08    0.11
   7   3  -3    0.20    0.28
  -7  -3   3   -0.15    0.13
   8   3  -3    0.59    0.20
   8   3  -3    0.67    0.36
   9   3  -3    0.23    0.37
   8  -4   3    0.46    0.23
   7  -4   3    0.50    0.24
   6  -4   3    0.63    0.23
   5  -4   3   -0.01    0.13
   4  -4   3   -0.05    0.12
   3  -4   3    0.03    0.10
   2  -4   3    0.32    0.11
  -1   4  -3    3.62    0.35
   1  -4   3    3.91    0.28
   0   4  -3   19.21    1.10
   0   4  -3   18.85    1.08
   0  -4   3   20.09    1.02
   1   4  -3    0.12    0.12
   1   4  -3    0.03    0.09
  -1  -4   3    0.03    0.06
   2   4  -3    0.71    0.13
   2   4  -3    1.11    0.21
  -2  -4   3    1.07    0.13
   3   4  -3    4.57    0.50
   3   4  -3    4.26    0.33
  -3  -4   3    4.48    0.31
   4   4  -3   60.60    3.50
   4   4  -3   62.39    3.25
  -4  -4   3   62.75    3.12
   5   4  -3    0.42    0.27
   5   4  -3    0.25    0.11
  -5  -4   3    0.22    0.12
   6   4  -3    0.31    0.25
   6   4  -3    0.02    0.10
  -6  -4   3    0.11    0.13
   7   4  -3    0.33    0.16
   7   4  -3    0.78    0.34
  -7  -4   3    0.77    0.20
   8   4  -3    0.00    0.14
   8   4  -3   -0.01    0.30
   8  -5   3    0.17    0.21
   7  -5   3    0.17    0.20
   6  -5   3    1.25    0.30
   5  -5   3    0.68    0.23
   4  -5   3    0.27    0.16
   3  -5   3    0.13    0.11
   2  -5   3    7.33    0.50
  -1   5  -3    1.08    0.21
   1  -5   3    1.19    0.18
   0   5  -3   -0.01    0.08
   0   5  -3    0.02    0.10
   0  -5   3    0.01    0.06
   1   5  -3    3.27    0.31
   1   5  -3    3.23    0.35
  -1  -5   3    3.79    0.26
   2   5  -3    6.92    0.53
   2   5  -3    5.90    0.44
  -2  -5   3    5.92    0.37
   3   5  -3    6.82    0.49
   3   5  -3    6.41    0.65
  -3  -5   3    7.83    0.44
   4   5  -3    0.75    0.16
   4   5  -3    0.93    0.31
  -4  -5   3    1.02    0.16
   5   5  -3    1.74    0.23
   5   5  -3    1.54    0.36
  -5  -5   3    1.75    0.22
   6   5  -3    0.11    0.24
   6   5  -3    0.07    0.12
  -6  -5   3    0.05    0.14
   7   5  -3    0.34    0.31
   7   5  -3    0.09    0.14
   8   5  -3   -0.06    0.32
   8  -6   3   -0.12    0.22
   7  -6   3    0.01    0.18
   6  -6   3    0.93    0.28
   5  -6   3   -0.31    0.14
   4  -6   3    0.46    0.18
   3  -6   3    2.16    0.30
   2  -6   3    1.54    0.23
  -1   6  -3    0.03    0.15
   1  -6   3   -0.03    0.06
   0   6  -3    2.02    0.28
   0   6  -3    1.99    0.22
   0  -6   3    2.13    0.23
   1   6  -3    1.25    0.22
   1   6  -3    1.34    0.22
  -1  -6   3    1.06    0.15
   2   6  -3    1.06    0.21
   2   6  -3    1.46    0.27
  -2  -6   3    1.48    0.17
   3   6  -3    0.11    0.13
   3   6  -3    0.27    0.18
  -3  -6   3    0.12    0.08
   4   6  -3    0.33    0.15
   4   6  -3    0.40    0.26
  -4  -6   3    0.05    0.08
   5   6  -3    1.62    0.38
   5   6  -3    1.50    0.25
  -5  -6   3    1.84    0.23
   6   6  -3   20.05    1.19
   6   6  -3   20.06    1.47
  -6  -6   3   19.52    1.12
   7   6  -3   -0.08    0.26
   7   6  -3    0.00    0.14
   8   6  -3    1.14    0.48
   7  -7   3   -0.05    0.19
   6  -7   3    0.43    0.21
   5  -7   3   -0.03    0.17
   4  -7   3    0.69    0.22
   3  -7   3    1.05    0.22
  -2   7  -3    0.05    0.15
   2  -7   3   -0.20    0.09
  -1   7  -3   -0.04    0.15
   1  -7   3    0.13    0.11
   0   7  -3    0.38    0.14
   0   7  -3    0.49    0.20
   0  -7   3    0.25    0.12
   1   7  -3    0.89    0.22
   1   7  -3    0.72    0.19
  -1  -7   3    0.75    0.14
   2   7  -3    0.14    0.17
   2   7  -3   -0.01    0.13
  -2  -7   3    0.02    0.07
   3   7  -3    1.11    0.22
   3   7  -3    0.47    0.24
  -3  -7   3    0.87    0.14
   4   7  -3    0.20    0.16
   4   7  -3    0.10    0.20
  -4  -7   3    0.37    0.11
   5   7  -3   14.81    1.16
   5   7  -3   15.16    0.98
  -5  -7   3   15.89    0.88
   6   7  -3    0.51    0.20
   6   7  -3    0.20    0.29
   7   7  -3   -0.11    0.26
   7   7  -3    0.28    0.20
   8   7  -3   -0.51    0.31
   7  -8   3    0.52    0.28
   6  -8   3    0.06    0.22
   5  -8   3    0.60    0.23
   4  -8   3    0.09    0.17
   3  -8   3    0.25    0.15
  -2   8  -3    1.05    0.28
   2  -8   3    0.48    0.16
  -1   8  -3    0.36    0.20
   1  -8   3    0.71    0.17
   0   8  -3    0.54    0.15
   0   8  -3    0.57    0.21
   0  -8   3    0.54    0.14
   1   8  -3   -0.07    0.16
   1   8  -3    0.07    0.18
  -1  -8   3    0.07    0.09
   2   8  -3    0.47    0.20
   2   8  -3    0.50    0.22
  -2  -8   3    0.60    0.13
   3   8  -3    0.70    0.28
   3   8  -3    1.39    0.27
  -3  -8   3    0.82    0.15
   4   8  -3    0.48    0.20
   4   8  -3    0.04    0.24
  -4  -8   3    0.09    0.09
   5   8  -3    0.16    0.27
   5   8  -3    0.29    0.21
  -5  -8   3    0.50    0.14
   6   8  -3    1.09    0.39
   6   8  -3    1.42    0.30
   7   8  -3    0.10    0.20
   7   8  -3    0.76    0.43
   7  -9   3    0.19    0.24
   6  -9   3   -0.01    0.19
   5  -9   3    0.15    0.19
   4  -9   3    1.16    0.28
   3  -9   3    0.30    0.16
  -2   9  -3   -0.02    0.18
   2  -9   3    0.43    0.16
  -1   9  -3    0.71    0.24
   1  -9   3    0.46    0.16
   0   9  -3    0.11    0.20
   0   9  -3    0.15    0.13
   0  -9   3   -0.14    0.09
   1   9  -3    0.23    0.19
   1   9  -3    0.01    0.19
  -1  -9   3    0.28    0.11
   2   9  -3    2.44    0.38
   2   9  -3    2.81    0.42
  -2  -9   3    2.97    0.29
   3   9  -3    0.11    0.21
   3   9  -3    0.01    0.22
  -3  -9   3    0.25    0.11
   4   9  -3   -0.01    0.25
   4   9  -3    0.18    0.22
  -4  -9   3    0.12    0.11
   5   9  -3    0.24    0.21
   5   9  -3   -0.05    0.27
   6   9  -3   -0.13    0.29
   6   9  -3    0.15    0.22
   7   9  -3    4.90    0.81
   7   9  -3    5.07    0.57
   6 -10   3    0.38    0.23
   5 -10   3    0.20    0.19
   4 -10   3    0.46    0.23
   3 -10   3    0.49    0.19
  -2  10  -3   -0.22    0.20
   2 -10   3   -0.07    0.12
  -1  10  -3   -0.10    0.22
   1 -10   3    0.10    0.11
   0  10  -3    0.15    0.14
   0  10  -3    0.29    0.24
   0 -10   3    0.02    0.10
   1  10  -3    2.47    0.36
   1  10  -3    3.01    0.45
  -1 -10   3    2.54    0.29
   2  10  -3    0.02    0.22
   2  10  -3   -0.22    0.20
  -2 -10   3   -0.05    0.09
   3  10  -3    2.66    0.42
   3  10  -3    1.97    0.43
  -3 -10   3    3.42    0.31
   4  10  -3    0.96    0.30
   4  10  -3    0.81    0.36
  -4 -10   3    0.63    0.16
   5  10  -3    0.71    0.30
   5  10  -3    0.31    0.31
   6  10  -3    0.32    0.35
   6  10  -3    1.07    0.32
   7  10  -3    0.17    0.37
   6 -11   3    0.58    0.26
   5 -11   3   -0.28    0.15
   4 -11   3    0.06    0.18
   3 -11   3    0.53    0.21
  -2  11  -3    0.44    0.27
   2 -11   3    0.13    0.16
  -1  11  -3    0.37    0.28
   1 -11   3    0.19    0.14
   0  11  -3    0.05    0.12
   0  11  -3    0.08    0.22
   0 -11   3    0.07    0.13
   1  11  -3    0.24    0.20
   1  11  -3    0.02    0.25
  -1 -11   3    0.27    0.14
   2  11  -3    0.12    0.23
   2  11  -3   -0.06    0.23
  -2 -11   3    0.22    0.12
   3  11  -3    0.13    0.24
   3  11  -3    0.25    0.26
  -3 -11   3   -0.13    0.09
   4  11  -3    0.26    0.31
   4  11  -3    0.00    0.25
   5  11  -3    0.98    0.33
   5  11  -3    0.72    0.37
   6  11  -3    0.08    0.28
   6  11  -3   -0.01    0.29
   5 -12   3   -0.04    0.19
   4 -12   3    0.01    0.19
  -3  12  -3   -0.11    0.23
   3 -12   3   -0.15    0.14
  -2  12  -3    0.42    0.31
   2 -12   3    0.43    0.21
  -1  12  -3   -0.18    0.25
   1 -12   3   -0.16    0.11
   0  12  -3    0.18    0.28
   0  12  -3    0.08    0.13
   0 -12   3   -0.16    0.11
   1  12  -3    0.17    0.21
   1  12  -3   -0.05    0.24
  -1 -12   3    0.08    0.13
   2  12  -3    0.02    0.25
   2  12  -3   -0.08    0.24
  -2 -12   3    0.16    0.12
   3  12  -3    0.46    0.31
   3  12  -3    0.08    0.27
  -3 -12   3    0.31    0.15
   4  12  -3    0.35    0.30
   4  12  -3   -0.09    0.27
   5  12  -3    0.72    0.36
   5  12  -3    1.14    0.42
   6  12  -3    0.07    0.37
   4 -13   3    0.17    0.20
  -3  13  -3   -0.24    0.27
   3 -13   3   -0.03    0.18
  -2  13  -3    0.13    0.26
   2 -13   3   -0.07    0.17
  -1  13  -3    0.69    0.33
   1 -13   3    0.75    0.23
   0  13  -3   -0.05    0.26
   0  13  -3    0.02    0.14
   0 -13   3    0.10    0.16
   1  13  -3    0.14    0.19
   1  13  -3    0.18    0.31
  -1 -13   3    0.06    0.14
   2  13  -3   -0.09    0.23
   2  13  -3   -0.35    0.26
  -2 -13   3   -0.03    0.12
   3  13  -3    0.36    0.33
   3  13  -3    0.01    0.30
   4  13  -3    0.65    0.34
   4  13  -3    0.53    0.37
   5  13  -3    0.02    0.28
   5  13  -3    0.20    0.36
  -3  14  -3    0.07    0.29
   3 -14   3   -0.13    0.17
  -2  14  -3    0.37    0.31
   2 -14   3    0.30    0.19
  -1  14  -3   -0.27    0.28
   1 -14   3    0.06    0.16
   0  14  -3    0.10    0.27
   0 -14   3   -0.01    0.14
   1  14  -3    0.48    0.34
   1  14  -3    0.07    0.20
  -1 -14   3   -0.05    0.14
   2  14  -3   -0.35    0.29
   2  14  -3   -0.18    0.23
  -2 -14   3   -0.06    0.13
   3  14  -3    0.12    0.31
   3  14  -3    0.45    0.34
   4  14  -3    0.07    0.31
   4  14  -3   -0.33    0.30
  -2  15  -3    0.14    0.29
   2 -15   3   -0.20    0.16
  -1  15  -3   -0.09    0.30
   1 -15   3   -0.06    0.18
   0  15  -3    0.12    0.33
   0 -15   3   -0.04    0.15
   1  15  -3   -0.38    0.28
  -1 -15   3    0.14    0.17
   2  15  -3   -0.17    0.33
   2  15  -3    0.75    0.32
   2  15   4    0.44    0.36
   1  15   4   -0.08    0.29
   0 -15  -4    0.08    0.16
   0  15   4   -0.41    0.30
   1 -15  -4    0.82    0.25
  -1  15   4    0.69    0.39
   2 -15  -4   -0.09    0.18
  -2  15   4    0.11    0.35
   3  14   4   -0.02    0.25
   3  14   4    0.49    0.35
   2  14   4    0.27    0.32
   1  14   4    0.14    0.28
   0 -14  -4    0.11    0.16
   0  14   4   -0.18    0.25
   1 -14  -4   -0.01    0.17
  -1  14   4    0.11    0.28
   2 -14  -4    0.54    0.22
  -2  14   4    0.02    0.30
   3 -14  -4   -0.05    0.20
  -3  14   4   -0.35    0.24
   4 -14  -4    0.17    0.24
  -4  14   4   -0.66    0.25
   4  13   4    0.09    0.29
   4  13   4    0.87    0.36
   3  13   4   -0.12    0.26
   3  13   4    0.18    0.27
   2  13   4    0.93    0.36
   2  13   4    0.91    0.32
  -1 -13  -4    0.50    0.17
   1  13   4    0.21    0.31
   0 -13  -4    0.15    0.16
   0  13   4   -0.13    0.29
   1 -13  -4   -0.06    0.14
  -1  13   4    0.17    0.33
   2 -13  -4    0.27    0.19
  -2  13   4    0.25    0.28
   3 -13  -4    0.11    0.21
  -3  13   4   -0.12    0.25
   4 -13  -4    0.10    0.22
  -4  13   4   -0.08    0.27
   5 -13  -4   -0.25    0.19
  -5  13   4    0.13    0.28
   5  12   4    0.47    0.31
   5  12   4   -0.13    0.23
   4  12   4    0.38    0.29
   4  12   4   -0.33    0.22
   3  12   4    0.44    0.28
   3  12   4    0.48    0.28
   2  12   4    0.13    0.23
   2  12   4    0.09    0.26
  -1 -12  -4   -0.12    0.11
   1  12   4   -0.16    0.21
   1  12   4   -0.11    0.19
   0 -12  -4    0.89    0.22
   0  12   4    0.59    0.31
   1 -12  -4    0.03    0.15
  -1  12   4   -0.22    0.25
   2 -12  -4    0.05    0.17
  -2  12   4   -0.13    0.27
   3 -12  -4   -0.02    0.18
  -3  12   4   -0.26    0.25
   4 -12  -4    0.08    0.21
  -4  12   4    0.06    0.20
  -4  12   4   -0.05    0.26
   5 -12  -4    0.57    0.28
  -5  12   4    0.63    0.29
  -5  12   4    0.45    0.30
   6  11   4    0.08    0.29
   6  11   4    0.13    0.27
   5  11   4    0.06    0.26
   5  11   4    0.11    0.27
   4  11   4    0.20    0.22
   4  11   4    0.49    0.28
   3  11   4   -0.16    0.23
   3  11   4   -0.31    0.15
  -2 -11  -4    1.56    0.19
   2  11   4    1.59    0.34
   2  11   4    1.40    0.35
  -1 -11  -4    0.24    0.13
   1  11   4    0.03    0.21
   1  11   4    0.02    0.19
   0 -11  -4    0.09    0.12
   0  11   4    0.06    0.15
   0  11   4   -0.08    0.21
   1 -11  -4    0.20    0.15
  -1  11   4    0.14    0.26
   2 -11  -4   -0.05    0.15
  -2  11   4   -0.15    0.22
  -2  11   4   -0.01    0.14
  -3  11   4   -0.17    0.16
  -3  11   4   -0.32    0.17
  -4  11   4    0.38    0.23
  -4  11   4    1.19    0.38
  -5  11   4    0.17    0.25
  -5  11   4    0.09    0.28
  -6  11   4    0.10    0.22
   6  10   4   -0.11    0.22
   6  10   4   -0.22    0.25
   5  10   4   -0.12    0.22
   5  10   4    0.74    0.28
   4  10   4    0.00    0.23
   4  10   4    0.64    0.26
   3  10   4    0.02    0.20
   3  10   4   -0.01    0.19
  -2 -10  -4    0.38    0.10
   2  10   4    0.04    0.22
   2  10   4    1.33    0.30
  -1 -10  -4    0.33    0.13
   1  10   4    0.47    0.25
   1  10   4    0.35    0.18
   0 -10  -4    0.08    0.11
   0  10   4   -0.18    0.18
   0  10   4    0.19    0.14
   1 -10  -4    1.07    0.21
  -1  10   4    0.61    0.26
  -1  10   4    0.81    0.11
  -1  10   4    0.51    0.20
  -2  10   4   -0.14    0.23
  -2  10   4    0.22    0.18
  -3  10   4   -0.08    0.17
  -3  10   4    0.54    0.25
  -4  10   4    0.10    0.19
  -4  10   4   -0.07    0.23
  -5  10   4    0.07    0.23
  -5  10   4    0.21    0.24
  -6  10   4    0.33    0.26
   7   9   4    0.18    0.31
   7   9   4    0.02    0.23
   6   9   4    0.21    0.22
   6   9   4   -0.02    0.26
   5   9   4   -0.07    0.22
   5   9   4    0.11    0.18
   4   9   4    0.13    0.17
   4   9   4   -0.12    0.18
   3   9   4    0.56    0.23
   3   9   4    0.24    0.22
  -2  -9  -4    0.51    0.10
   2   9   4    0.26    0.18
   2   9   4    0.54    0.22
  -1  -9  -4   -0.08    0.07
   1   9   4    0.08    0.14
   1   9   4    0.41    0.20
   0  -9  -4    0.29    0.13
   0   9   4    0.32    0.22
   0   9   4    0.12    0.13
  -1   9   4    0.08    0.14
  -1   9   4    0.18    0.08
  -1   9   4    0.12    0.21
  -2   9   4   -0.05    0.12
  -2   9   4    0.18    0.23
  -3   9   4   -0.05    0.17
  -3   9   4    0.24    0.24
  -4   9   4    0.05    0.22
  -4   9   4    0.09    0.19
  -5   9   4    0.08    0.19
  -5   9   4    0.58    0.27
  -6   9   4    0.30    0.28
  -7   9   4    1.45    0.40
   7   8   4   -0.18    0.18
   7   8   4   -0.25    0.23
   6   8   4   -0.10    0.16
   5   8   4   -0.04    0.16
   4   8   4    2.40    0.38
   3   8   4    0.61    0.21
  -2  -8  -4    0.09    0.06
   2   8   4    0.12    0.14
  -1  -8  -4    0.13    0.09
   1   8   4    0.17    0.18
   0   8   4    0.08    0.18
   0   8   4   -0.03    0.10
   0   8   4    0.18    0.11
  -1   8   4   -0.05    0.06
  -1   8   4   -0.05    0.17
  -1   8   4   -0.06    0.11
  -2   8   4    0.11    0.15
  -2   8   4    0.13    0.19
  -3   8   4    1.87    0.32
  -4   8   4    0.04    0.21
  -4   8   4   -0.15    0.16
  -5   8   4    0.08    0.19
  -6   8   4    1.08    0.34
  -7   8   4    0.59    0.31
   7   7   4    0.06    0.18
   6   7   4    0.12    0.18
   5   7   4    0.14    0.16
   4   7   4   -0.05    0.14
   3   7   4   -0.05    0.10
  -2  -7  -4    0.56    0.08
  -2  -7  -4    0.56    0.08
   2   7   4    0.54    0.17
  -1  -7  -4    0.13    0.08
   1   7   4    0.33    0.16
   0   7   4    0.67    0.15
   0   7   4    0.70    0.20
  -1   7   4    1.72    0.25
  -1   7   4    1.50    0.28
  -1   7   4    1.61    0.14
  -2   7   4    0.42    0.16
  -2   7   4    0.39    0.19
  -3   7   4    0.38    0.20
  -3   7   4    0.15    0.15
  -4   7   4    0.42    0.19
  -4   7   4    0.26    0.18
   5  -7  -4    3.82    0.34
  -5   7   4    3.43    0.47
  -6   7   4    0.60    0.25
  -7   7   4    0.12    0.21
  -8   7   4    0.18    0.28
   7   6   4    0.00    0.17
   6   6   4   -0.02    0.17
   5   6   4    0.36    0.18
   4   6   4   -0.03    0.12
   3   6   4    2.06    0.29
  -2  -6  -4    1.88    0.12
   2   6   4    1.71    0.24
   1   6   4    0.20    0.08
   1   6   4    0.22    0.12
   0   6   4    1.72    0.21
   0   6   4    1.49    0.24
  -1   6   4    2.57    0.28
  -1   6   4    1.91    0.15
  -1   6   4    1.91    0.27
  -2   6   4    1.47    0.24
  -2   6   4    1.86    0.29
  -3   6   4    1.96    0.30
  -3   6   4    2.01    0.32
   4  -6  -4    0.11    0.10
  -4   6   4    0.06    0.17
  -4   6   4   -0.05    0.15
   5  -6  -4    0.42    0.17
  -5   6   4    0.49    0.24
   6  -6  -4    8.18    0.64
  -6   6   4    9.00    0.82
   7  -6  -4    0.08    0.21
  -7   6   4   -0.14    0.21
  -8   6   4    0.34    0.27
   8   5   4   -0.11    0.18
   7   5   4    0.17    0.20
   6   5   4    6.19    0.61
   5   5   4   -0.14    0.12
   4   5   4    0.34    0.15
   3   5   4    0.29    0.13
   2   5   4    2.06    0.25
  -1  -5  -4    3.96    0.26
   1   5   4    3.60    0.25
   1   5   4    3.84    0.32
   0   5   4    1.72    0.23
   0   5   4    1.74    0.20
  -1   5   4    0.56    0.16
  -1   5   4    0.81    0.16
  -2   5   4    0.14    0.11
  -2   5   4    0.12    0.12
  -3   5   4    0.32    0.17
  -3   5   4    0.53    0.17
   4  -5  -4    0.13    0.12
  -4   5   4    0.17    0.15
  -4   5   4   -0.01    0.14
   5  -5  -4    2.75    0.34
  -5   5   4    2.97    0.41
   6  -5  -4    0.93    0.25
  -6   5   4    0.64    0.25
   7  -5  -4   -0.14    0.20
  -7   5   4   -0.31    0.19
   8  -5  -4    0.08    0.26
  -8   5   4    0.43    0.29
   8   4   4    0.05    0.20
   7   4   4    0.63    0.24
   6   4   4    0.27    0.18
   5   4   4    0.93    0.21
   4   4   4   -0.05    0.08
   3   4   4    2.80    0.31
   2   4   4    0.22    0.10
  -1  -4  -4    2.49    0.16
   1   4   4    1.99    0.17
   1   4   4    2.24    0.24
   0   4   4    0.69    0.11
   0   4   4    0.57    0.13
  -1   4   4    0.30    0.11
  -1   4   4    0.27    0.10
  -2   4   4    0.37    0.14
  -2   4   4    0.20    0.12
   3  -4  -4    1.32    0.17
  -3   4   4    1.81    0.25
  -3   4   4    1.80    0.26
   4  -4  -4   12.30    0.80
  -4   4   4   13.11    0.83
   5  -4  -4    2.55    0.34
  -5   4   4    2.64    0.38
   6  -4  -4    0.17    0.19
  -6   4   4   -0.15    0.15
   7  -4  -4    0.31    0.23
  -7   4   4    0.03    0.18
   8  -4  -4   -0.09    0.25
  -8   4   4    0.12    0.24
   8   3   4    2.94    0.46
   7   3   4    1.76    0.33
   6   3   4   -0.08    0.08
   6   3   4   -0.09    0.13
   5   3   4   -0.05    0.06
   5   3   4    0.09    0.12
   4   3   4    0.89    0.20
   4   3   4    0.94    0.10
   3   3   4    3.75    0.36
   3   3   4    3.91    0.21
   2   3   4    1.48    0.19
  -1  -3  -4    1.66    0.12
   1   3   4    1.56    0.18
   1   3   4    1.67    0.13
   0   3   4   25.96    1.32
   0   3   4   25.38    1.38
  -1   3   4   15.46    0.83
  -1   3   4   15.05    0.87
  -1   3   4   15.51    0.84
   2  -3  -4    2.97    0.20
  -2   3   4    2.41    0.27
  -2   3   4    2.46    0.26
  -2   3   4    2.63    0.21
   3  -3  -4    2.59    0.26
  -3   3   4    2.63    0.31
  -3   3   4    3.04    0.30
   4  -3  -4    0.09    0.13
  -4   3   4    0.08    0.13
   5  -3  -4    0.42    0.19
  -5   3   4    0.39    0.20
   6  -3  -4   -0.10    0.15
  -6   3   4   -0.02    0.14
   7  -3  -4    0.08    0.24
  -7   3   4   -0.08    0.19
   8  -3  -4    1.34    0.39
  -8   3   4    0.57    0.28
   9  -3  -4    0.65    0.37
   8   2   4    0.17    0.19
   7   2   4    1.88    0.36
   6   2   4    0.05    0.10
   6   2   4    0.01    0.12
   5   2   4   -0.03    0.07
   5   2   4    0.13    0.13
   4   2   4    0.12    0.06
   4   2   4   -0.10    0.08
   3   2   4    1.91    0.14
   3   2   4    2.06    0.17
   3   2   4    2.08    0.25
  -2  -2  -4    0.68    0.07
   2   2   4    0.60    0.12
   2   2   4    0.52    0.06
  -1  -2  -4    7.53    0.40
   1   2   4    7.60    0.41
   1   2   4    7.98    0.48
   0  -2  -4    0.03    0.04
   0   2   4    0.01    0.05
   0   2   4    0.06    0.05
  -1   2   4    0.28    0.08
  -1   2   4    0.41    0.07
  -1   2   4    0.39    0.08
   2  -2  -4    0.70    0.12
  -2   2   4    0.73    0.12
  -2   2   4    0.56    0.12
  -2   2   4    0.65    0.12
   3  -2  -4   14.69    0.86
  -3   2   4   13.71    0.84
   4  -2  -4    0.56    0.17
  -4   2   4    0.46    0.16
   5  -2  -4    1.79    0.31
  -5   2   4    1.15    0.25
   6  -2  -4    0.49    0.23
  -6   2   4    0.69    0.21
   7  -2  -4    0.01    0.24
  -7   2   4   -0.11    0.16
   8  -2  -4   -0.10    0.14
   8  -2  -4    0.79    0.30
  -8   2   4   -0.06    0.17
   9  -2  -4    0.87    0.41
  -9   2   4    0.29    0.25
   8   1   4   -0.04    0.18
   7   1   4   -0.15    0.15
   7   1   4   -0.07    0.12
   6   1   4    0.03    0.14
   6   1   4    0.09    0.11
   5   1   4    3.98    0.45
   5   1   4    4.21    0.32
   4   1   4   -0.01    0.06
   4   1   4    0.19    0.12
   3   1   4    1.03    0.18
   3   1   4    1.03    0.12
  -2  -1  -4    0.11    0.05
   2   1   4    0.12    0.08
   2   1   4    0.15    0.05
  -1  -1  -4    0.09    0.04
   1   1   4    0.01    0.06
   1   1   4    0.03    0.03
   0   1   4    4.18    0.25
   0   1   4    4.27    0.27
   1  -1  -4    6.86    0.39
   1  -1  -4    7.16    0.40
  -1   1   4    6.95    0.39
  -1   1   4    6.55    0.41
   2  -1  -4   26.88    1.40
   2  -1  -4   27.56    1.47
  -2   1   4   25.32    1.40
  -2   1   4   26.20    1.39
   3  -1  -4    0.42    0.14
  -3   1   4    0.57    0.14
   4  -1  -4    5.96    0.49
  -4   1   4    5.56    0.44
   5  -1  -4    0.05    0.17
  -5   1   4    0.11    0.15
   6  -1  -4    5.91    0.65
  -6   1   4    5.26    0.54
   7  -1  -4   -0.01    0.14
   7  -1  -4    0.00    0.25
  -7   1   4    0.14    0.17
   8  -1  -4   -0.23    0.24
   8  -1  -4    0.04    0.15
  -8   1   4   -0.10    0.17
   9  -1  -4   -0.30    0.29
  -9   1   4   -0.16    0.19
   8   0   4   -0.03    0.17
   7   0   4    0.01    0.13
   7   0   4   -0.10    0.16
   6   0   4   -0.02    0.14
   6   0   4   -0.04    0.11
   5   0   4   -0.01    0.10
   5   0   4   -0.05    0.12
   4   0   4    2.31    0.24
   4   0   4    2.16    0.30
   3   0   4    0.02    0.09
   3   0   4   -0.03    0.05
   2   0   4    3.84    0.25
   2   0   4    3.71    0.30
   1   0   4   -0.08    0.04
   1   0   4   -0.11    0.05
   0   0   4   90.64    4.44
   0   0   4   90.31    4.65
   1   0  -4   -0.02    0.02
   1   0  -4    0.00    0.06
  -1   0   4    0.04    0.05
  -1   0   4    0.00    0.02
   2   0  -4   20.95    1.16
   2   0  -4   20.30    1.06
  -2   0   4   19.62    1.07
   3   0  -4   -0.05    0.11
   3   0  -4   -0.04    0.06
  -3   0   4    0.02    0.08
   4   0  -4   10.56    0.74
  -4   0   4   10.91    0.68
   5   0  -4   -0.11    0.07
   5   0  -4   -0.15    0.16
  -5   0   4   -0.09    0.12
   6   0  -4    0.19    0.24
   6   0  -4    0.15    0.12
  -6   0   4   -0.01    0.14
   7   0  -4    0.28    0.25
   7   0  -4   -0.05    0.13
  -7   0   4    0.03    0.16
   8   0  -4    0.11    0.28
   8   0  -4    0.09    0.15
  -8   0   4    0.63    0.23
   9   0  -4    0.03    0.34
  -9   0   4   -0.13    0.18
   8  -1   4   -0.02    0.20
   8  -1   4    0.11    0.18
   7  -1   4   -0.02    0.15
   7  -1   4   -0.10    0.15
   6  -1   4    0.20    0.17
   6  -1   4   -0.06    0.12
   5  -1   4    3.95    0.38
   4  -1   4   -0.10    0.08
   3  -1   4    0.75    0.13
   2  -1   4    0.13    0.06
   1  -1   4    0.02    0.04
   0  -1   4    4.13    0.26
   1   1  -4    6.74    0.43
  -1  -1   4    6.60    0.38
   2   1  -4   25.15    1.43
  -2  -1   4   25.14    1.30
   3   1  -4    0.45    0.16
   3   1  -4    0.59    0.08
  -3  -1   4    0.43    0.11
   4   1  -4    5.68    0.55
   4   1  -4    5.54    0.37
  -4  -1   4    5.86    0.44
   5   1  -4   -0.06    0.15
   5   1  -4   -0.08    0.07
  -5  -1   4    0.05    0.12
   6   1  -4    4.68    0.63
   6   1  -4    6.22    0.45
  -6  -1   4    6.64    0.58
   7   1  -4    0.02    0.12
   7   1  -4   -0.13    0.21
  -7  -1   4    0.20    0.18
   8   1  -4    0.39    0.32
   8   1  -4    0.20    0.15
  -8  -1   4    0.25    0.20
   9   1  -4   -0.06    0.33
  -9  -1   4   -0.29    0.16
   8  -2   4    0.22    0.23
   8  -2   4    0.16    0.19
   7  -2   4    1.63    0.36
   7  -2   4    2.16    0.34
   6  -2   4    0.31    0.16
   5  -2   4    0.09    0.13
   4  -2   4   -0.01    0.09
   3  -2   4    1.74    0.20
   2  -2   4    0.72    0.12
   1  -2   4    7.49    0.44
   0  -2   4    0.06    0.05
   1   2  -4    0.29    0.07
   1   2  -4    0.37    0.12
  -1  -2   4    0.36    0.08
  -1  -2   4    0.41    0.07
   2   2  -4    0.84    0.18
   2   2  -4    0.66    0.08
  -2  -2   4    0.83    0.07
  -2  -2   4    0.64    0.10
   3   2  -4   15.31    0.96
   3   2  -4   14.50    0.79
  -3  -2   4   14.60    0.81
   4   2  -4    1.18    0.26
   4   2  -4    0.71    0.11
  -4  -2   4    0.67    0.16
   5   2  -4    0.83    0.30
   5   2  -4    1.51    0.18
  -5  -2   4    1.26    0.22
   6   2  -4    0.97    0.33
   6   2  -4    0.79    0.17
  -6  -2   4    0.65    0.19
   7   2  -4    0.19    0.13
   7   2  -4   -0.14    0.23
  -7  -2   4    0.15    0.15
   8   2  -4   -0.07    0.13
   8   2  -4   -0.33    0.27
  -8  -2   4   -0.16    0.15
   9   2  -4    0.93    0.46
   8  -3   4    2.50    0.41
   8  -3   4    2.57    0.46
   7  -3   4    2.70    0.40
   6  -3   4    0.38    0.19
   5  -3   4    0.04    0.12
   4  -3   4    1.04    0.20
   3  -3   4    4.26    0.34
   2  -3   4    1.56    0.19
   1  -3   4    1.76    0.18
   0   3  -4   26.84    1.47
   0  -3   4   27.29    1.39
   1   3  -4   15.94    0.86
   1   3  -4   14.92    0.91
  -1  -3   4   15.85    0.82
  -1  -3   4   15.03    0.85
   2   3  -4    2.63    0.32
   2   3  -4    3.06    0.22
  -2  -3   4    2.76    0.19
  -2  -3   4    3.07    0.22
   3   3  -4    2.66    0.37
   3   3  -4    2.81    0.21
  -3  -3   4    2.76    0.26
   4   3  -4    0.16    0.07
   4   3  -4    0.02    0.20
  -4  -3   4    0.27    0.12
   5   3  -4    0.17    0.21
   5   3  -4    0.23    0.09
  -5  -3   4    0.31    0.15
   6   3  -4   -0.21    0.21
   6   3  -4    0.11    0.11
  -6  -3   4    0.01    0.13
   7   3  -4    0.33    0.28
   7   3  -4   -0.13    0.09
  -7  -3   4    0.00    0.15
   8   3  -4    0.98    0.40
  -8  -3   4    0.78    0.24
   9   3  -4    0.27    0.34
   8  -4   4    0.10    0.19
   7  -4   4    0.56    0.25
   6  -4   4    0.44    0.20
   5  -4   4    1.03    0.24
   4  -4   4   -0.15    0.09
   3  -4   4    3.16    0.32
   2  -4   4    0.05    0.08
   1  -4   4    2.41    0.23
   0   4  -4    0.38    0.13
   0   4  -4    0.93    0.13
   0  -4   4    0.22    0.09
   1   4  -4    0.32    0.13
   1   4  -4    0.37    0.11
  -1  -4   4    0.26    0.08
   2   4  -4    0.29    0.10
   2   4  -4    0.30    0.16
  -2  -4   4    0.37    0.09
   3   4  -4    1.20    0.27
   3   4  -4    1.77    0.19
  -3  -4   4    1.50    0.18
   4   4  -4   14.18    0.79
   4   4  -4   13.84    1.00
  -4  -4   4   13.30    0.79
   5   4  -4    2.41    0.43
   5   4  -4    2.73    0.26
  -5  -4   4    2.22    0.28
   6   4  -4   -0.10    0.10
   6   4  -4    0.21    0.24
  -6  -4   4    0.17    0.14
   7   4  -4   -0.08    0.11
   7   4  -4    0.02    0.29
  -7  -4   4    0.01    0.15
   8   4  -4    0.14    0.30
   8  -5   4    0.05    0.20
   7  -5   4    0.31    0.23
   6  -5   4    7.01    0.67
   5  -5   4    0.25    0.16
   4  -5   4    0.55    0.18
   3  -5   4    0.11    0.10
   2  -5   4    1.82    0.23
  -1   5  -4    3.89    0.41
   1  -5   4    4.12    0.31
   0   5  -4    1.76    0.20
   0   5  -4    1.90    0.25
   0  -5   4    1.91    0.21
   1   5  -4    0.43    0.14
   1   5  -4    0.57    0.17
  -1  -5   4    0.49    0.11
   2   5  -4    0.03    0.10
   2   5  -4    0.00    0.16
  -2  -5   4   -0.05    0.06
   3   5  -4    0.47    0.14
   3   5  -4    0.11    0.22
  -3  -5   4    0.59    0.12
   4   5  -4    0.10    0.11
   4   5  -4   -0.20    0.21
  -4  -5   4    0.10    0.09
   5   5  -4    3.32    0.32
   5   5  -4    1.82    0.41
  -5  -5   4    3.86    0.35
   6   5  -4    1.66    0.23
   6   5  -4    1.19    0.36
  -6  -5   4    0.99    0.21
   7   5  -4    0.01    0.26
   7   5  -4    0.08    0.12
  -7  -5   4   -0.21    0.12
   8   5  -4    0.64    0.37
   7  -6   4   -0.24    0.17
   6  -6   4    0.14    0.20
   5  -6   4    0.26    0.20
   4  -6   4    0.09    0.14
   3  -6   4    1.46    0.24
   2  -6   4    2.11    0.27
  -1   6  -4    0.20    0.17
   1  -6   4    0.30    0.12
   0   6  -4    2.52    0.25
   0   6  -4    2.09    0.29
   0  -6   4    2.36    0.25
   1   6  -4    2.16    0.28
   1   6  -4    2.08    0.29
  -1  -6   4    2.01    0.22
   2   6  -4    1.42    0.23
   2   6  -4    1.19    0.27
  -2  -6   4    2.06    0.21
   3   6  -4    1.84    0.25
   3   6  -4    1.40    0.30
  -3  -6   4    1.86    0.20
   4   6  -4    0.33    0.15
   4   6  -4    0.26    0.22
  -4  -6   4    0.01    0.09
   5   6  -4    0.50    0.29
   5   6  -4    0.45    0.17
  -5  -6   4    0.55    0.14
   6   6  -4    9.64    0.67
   6   6  -4    7.84    0.94
  -6  -6   4   10.84    0.68
   7   6  -4    0.09    0.15
   7   6  -4    0.03    0.29
   8   6  -4    0.57    0.42
   7  -7   4    0.04    0.22
   6  -7   4   -0.08    0.16
   5  -7   4    0.18    0.20
   4  -7   4    0.17    0.15
   3  -7   4    0.00    0.11
   2  -7   4    0.51    0.15
  -1   7  -4    0.46    0.21
   1  -7   4   -0.01    0.09
   0   7  -4    0.60    0.21
   0   7  -4    0.63    0.15
   0  -7   4    0.49    0.13
   1   7  -4    1.37    0.26
   1   7  -4    1.22    0.25
  -1  -7   4    1.79    0.21
   2   7  -4    0.28    0.19
   2   7  -4    0.27    0.16
  -2  -7   4    0.30    0.10
   3   7  -4    0.28    0.21
   3   7  -4   -0.12    0.14
  -3  -7   4    0.23    0.10
   4   7  -4    0.38    0.18
   4   7  -4    0.28    0.23
  -4  -7   4    0.31    0.11
   5   7  -4    3.78    0.59
   5   7  -4    4.08    0.43
  -5  -7   4    4.94    0.40
   6   7  -4    0.55    0.22
   6   7  -4   -0.34    0.27
  -6  -7   4    0.71    0.18
   7   7  -4    0.16    0.19
   7   7  -4    0.28    0.36
   8   7  -4   -0.32    0.34
   7  -8   4    0.30    0.24
   6  -8   4    0.00    0.20
   5  -8   4    0.25    0.20
   4  -8   4    1.94    0.34
   3  -8   4    0.44    0.18
  -2   8  -4    0.13    0.20
   2  -8   4    0.08    0.12
  -1   8  -4    0.36    0.22
   1  -8   4    0.14    0.11
   0   8  -4    0.09    0.11
   0   8  -4   -0.04    0.15
   0  -8   4   -0.10    0.09
   1   8  -4    0.02    0.17
   1   8  -4    0.13    0.17
  -1  -8   4    0.00    0.09
   2   8  -4    0.13    0.20
   2   8  -4   -0.01    0.16
  -2  -8   4    0.05    0.09
   3   8  -4    2.46    0.35
   3   8  -4    1.75    0.37
  -3  -8   4    2.65    0.27
   4   8  -4    0.33    0.25
   4   8  -4    0.27    0.19
  -4  -8   4    0.06    0.10
   5   8  -4    0.17    0.29
   5   8  -4    0.54    0.23
  -5  -8   4    0.33    0.13
   6   8  -4    0.92    0.26
   6   8  -4    0.35    0.32
   7   8  -4    0.20    0.32
   6  -9   4    0.54    0.23
   5  -9   4    0.13    0.18
   4  -9   4   -0.05    0.14
   3  -9   4   -0.01    0.15
  -2   9  -4    0.67    0.28
   2  -9   4    0.48    0.17
  -1   9  -4   -0.08    0.19
   1  -9   4    0.16    0.13
   0   9  -4   -0.04    0.20
   0   9  -4    0.38    0.15
   0  -9   4    0.39    0.14
   1   9  -4    0.04    0.17
   1   9  -4    0.31    0.23
  -1  -9   4    0.00    0.10
   2   9  -4    0.06    0.21
   2   9  -4    0.02    0.19
  -2  -9   4   -0.08    0.09
   3   9  -4    0.01    0.24
   3   9  -4    0.50    0.23
  -3  -9   4    0.23    0.12
   4   9  -4   -0.01    0.20
   4   9  -4    0.07    0.26
  -4  -9   4    0.05    0.11
   5   9  -4    0.19    0.28
   5   9  -4    0.39    0.23
  -5  -9   4    0.12    0.12
   6   9  -4    0.61    0.36
   6   9  -4    0.23    0.24
   7   9  -4    1.66    0.54
   6 -10   4   -0.19    0.19
   5 -10   4    0.25    0.19
   4 -10   4    0.40    0.21
   3 -10   4   -0.03    0.16
  -2  10  -4    0.24    0.25
   2 -10   4    0.52    0.19
  -1  10  -4    0.30    0.25
   1 -10   4    0.33    0.17
   0  10  -4   -0.16    0.19
   0  10  -4   -0.09    0.11
   0 -10   4    0.07    0.12
   1  10  -4    0.85    0.29
   1  10  -4    0.49    0.22
  -1 -10   4    0.75    0.18
   2  10  -4   -0.25    0.20
   2  10  -4    0.35    0.27
  -2 -10   4    0.26    0.13
   3  10  -4   -0.08    0.25
   3  10  -4    0.45    0.24
   4  10  -4   -0.16    0.20
   4  10  -4   -0.14    0.23
  -4 -10   4   -0.07    0.09
   5  10  -4    0.03    0.27
   5  10  -4    0.24    0.24
   6  10  -4    0.24    0.34
   6  10  -4   -0.10    0.25
   7  10  -4   -0.16    0.37
   6 -11   4    0.03    0.22
   5 -11   4    0.13    0.21
   4 -11   4    0.16    0.19
   3 -11   4   -0.03    0.16
  -2  11  -4    1.89    0.42
   2 -11   4    1.55    0.29
  -1  11  -4    0.14    0.26
   1 -11   4    0.14    0.14
   0  11  -4    0.11    0.25
   0  11  -4    0.07    0.14
   0 -11   4    0.01    0.11
   1  11  -4    0.28    0.20
   1  11  -4    0.00    0.24
  -1 -11   4    0.20    0.13
   2  11  -4    0.04    0.23
   2  11  -4   -0.04    0.22
  -2 -11   4   -0.05    0.10
   3  11  -4   -0.10    0.23
   3  11  -4    0.07    0.26
  -3 -11   4   -0.01    0.10
   4  11  -4    1.26    0.34
   4  11  -4    0.42    0.35
  -4 -11   4    1.01    0.20
   5  11  -4    0.06    0.26
   5  11  -4   -0.65    0.28
   6  11  -4    0.26    0.34
   6  11  -4   -0.16    0.24
   5 -12   4    0.29    0.23
   4 -12   4    0.06    0.19
   3 -12   4    0.52    0.22
  -2  12  -4   -0.02    0.22
   2 -12   4    0.44    0.21
  -1  12  -4   -0.02    0.27
   1 -12   4    0.02    0.15
   0  12  -4    0.85    0.20
   0  12  -4    0.70    0.32
   0 -12   4    0.57    0.18
   1  12  -4   -0.21    0.17
   1  12  -4   -0.24    0.21
  -1 -12   4    0.08    0.14
   2  12  -4    0.04    0.26
   2  12  -4    0.19    0.26
  -2 -12   4   -0.02    0.12
   3  12  -4   -0.20    0.24
   3  12  -4    0.34    0.30
  -3 -12   4   -0.03    0.11
   4  12  -4   -0.14    0.27
   4  12  -4   -0.11    0.30
   5  12  -4    0.62    0.34
   5  12  -4    0.15    0.37
   4 -13   4    0.17    0.18
   3 -13   4    0.05    0.20
  -2  13  -4    0.74    0.36
   2 -13   4    1.13    0.29
  -1  13  -4    0.27    0.32
   1 -13   4    0.18    0.18
   0  13  -4    0.27    0.16
   0  13  -4   -0.31    0.25
   0 -13   4    0.24    0.17
   1  13  -4    0.04    0.29
   1  13  -4   -0.02    0.18
  -1 -13   4    0.15    0.14
   2  13  -4    0.12    0.25
   2  13  -4   -0.22    0.25
  -2 -13   4    0.19    0.14
   3  13  -4   -0.07    0.27
   3  13  -4    0.05    0.30
  -3 -13   4   -0.01    0.13
   4  13  -4    0.02    0.32
   4  13  -4    0.06    0.30
   5  13  -4   -0.33    0.32
   5  13  -4   -0.45    0.28
   3 -14   4    0.05    0.16
  -2  14  -4   -0.12    0.28
   2 -14   4   -0.06    0.18
  -1  14  -4    0.00    0.30
   1 -14   4   -0.12    0.15
   0  14  -4   -0.21    0.28
   0 -14   4   -0.09    0.13
   1  14  -4   -0.09    0.17
   1  14  -4    0.11    0.30
  -1 -14   4    0.13    0.16
   2  14  -4    0.22    0.27
   2  14  -4   -0.08    0.31
  -2 -14   4    0.24    0.17
   3  14  -4   -0.27    0.29
   3  14  -4   -0.32    0.26
   4  14  -4   -0.27    0.28
   4  14  -4   -0.05    0.31
   2 -15   4    0.29    0.23
  -1  15  -4   -0.22    0.26
   1 -15   4   -0.03    0.16
   0  15  -4    0.02    0.32
   0 -15   4    0.12    0.15
   1  15  -4    0.17    0.33
  -1 -15   4    0.32    0.19
   2  15  -4   -0.02    0.32
   2  15  -4    0.30    0.26
  -2 -15   4    0.07    0.15
   1  15   5   -0.47    0.30
   0 -15  -5   -0.13    0.15
   0  15   5    0.11    0.30
   1 -15  -5    0.04    0.20
  -1  15   5   -0.46    0.29
   2 -15  -5    0.50    0.24
  -2  15   5    0.46    0.41
   3  14   5    1.52    0.47
   3  14   5    1.39    0.40
   2  14   5    0.09    0.32
   1  14   5   -0.17    0.29
   0 -14  -5    0.30    0.17
   0  14   5   -0.11    0.32
   1 -14  -5   -0.17    0.15
  -1  14   5    0.08    0.34
   2 -14  -5   -0.11    0.18
  -2  14   5   -0.14    0.24
   3 -14  -5   -0.17    0.18
  -3  14   5   -0.18    0.29
   4  13   5    0.20    0.29
   4  13   5    0.18    0.32
   3  13   5    1.26    0.39
   3  13   5    1.07    0.42
   2  13   5    0.86    0.32
   2  13   5    0.41    0.36
  -1 -13  -5    0.27    0.14
   1  13   5    0.20    0.28
   0 -13  -5    0.88    0.22
   0  13   5    1.12    0.41
   1 -13  -5   -0.02    0.16
  -1  13   5    0.35    0.32
   2 -13  -5    0.03    0.17
  -2  13   5   -0.12    0.25
   3 -13  -5    0.30    0.21
  -3  13   5    0.03    0.31
   4 -13  -5    0.31    0.21
  -4  13   5   -0.10    0.25
   5 -13  -5    0.06    0.22
   5  12   5   -0.50    0.22
   5  12   5    0.33    0.31
   4  12   5    0.17    0.30
   4  12   5    0.11    0.26
   3  12   5   -0.24    0.25
   3  12   5   -0.20    0.20
   2  12   5    1.14    0.36
   2  12   5    1.71    0.36
  -1 -12  -5    1.08    0.21
   1  12   5    1.00    0.34
   1  12   5    1.49    0.31
   0 -12  -5   -0.08    0.14
   0  12   5    0.31    0.28
   1 -12  -5    0.00    0.13
  -1  12   5    0.09    0.29
   2 -12  -5    0.16    0.17
  -2  12   5    0.26    0.27
  -3  12   5    0.11    0.28
  -3  12   5   -0.15    0.19
  -4  12   5   -0.18    0.22
  -4  12   5    0.17    0.23
  -5  12   5   -0.09    0.23
  -5  12   5   -0.28    0.24
   5  11   5    0.65    0.32
   5  11   5    0.27    0.27
   4  11   5    0.23    0.22
   4  11   5    0.25    0.27
   3  11   5    0.13    0.22
   3  11   5   -0.30    0.16
   2  11   5    0.40    0.22
   2  11   5    0.65    0.26
  -1 -11  -5   -0.08    0.11
   1  11   5    0.20    0.24
   1  11   5   -0.07    0.15
   0 -11  -5    2.76    0.35
   0  11   5    3.44    0.36
   0  11   5    2.87    0.49
   1 -11  -5    0.47    0.19
  -1  11   5    0.36    0.19
  -1  11   5    0.39    0.29
  -2  11   5   -0.28    0.14
  -2  11   5   -0.14    0.24
  -3  11   5    0.29    0.27
  -3  11   5   -0.09    0.15
  -4  11   5   -0.05    0.18
  -4  11   5    0.02    0.24
  -5  11   5    0.02    0.25
  -5  11   5   -0.01    0.22
  -6  11   5   -0.13    0.22
   6  10   5    1.47    0.42
   6  10   5    0.91    0.31
   5  10   5    0.75    0.29
   5  10   5    0.54    0.32
   4  10   5    0.50    0.28
   4  10   5    0.28    0.23
   3  10   5    0.28    0.26
   3  10   5    0.61    0.26
  -2 -10  -5    0.81    0.13
   2  10   5    0.68    0.24
   2  10   5    1.21    0.33
  -1 -10  -5    0.39    0.13
   1  10   5    0.33    0.19
   1  10   5    0.44    0.28
   0 -10  -5    1.12    0.21
   0  10   5    1.06    0.29
   0  10   5    1.25    0.23
  -1  10   5    0.13    0.16
  -1  10   5    0.03    0.23
  -1  10   5    0.04    0.08
  -2  10   5    0.49    0.29
  -2  10   5    0.73    0.24
  -3  10   5    0.24    0.20
  -3  10   5   -0.08    0.24
  -4  10   5   -0.15    0.22
  -4  10   5    0.08    0.20
  -5  10   5    0.03    0.22
  -5  10   5   -0.10    0.19
  -6  10   5    0.48    0.26
   6   9   5    0.47    0.23
   5   9   5    0.86    0.27
   4   9   5    0.01    0.16
   3   9   5    0.22    0.21
  -2  -9  -5    0.48    0.10
   2   9   5    0.82    0.26
  -1  -9  -5    0.44    0.12
   1   9   5    0.22    0.21
   1   9   5    0.13    0.15
   0   9   5    0.79    0.18
   0   9   5    0.84    0.25
   0   9   5    0.94    0.19
  -1   9   5    0.52    0.11
  -1   9   5    0.57    0.19
  -1   9   5    0.59    0.23
  -2   9   5    1.60    0.28
  -2   9   5    0.89    0.29
  -3   9   5    0.23    0.22
  -3   9   5    0.07    0.22
  -4   9   5   -0.22    0.19
  -4   9   5    0.45    0.24
  -5   9   5    0.30    0.24
  -5   9   5    0.37    0.25
  -6   9   5   -0.29    0.20
  -7   9   5    1.47    0.41
   7   8   5   -0.27    0.17
   6   8   5   -0.18    0.17
   5   8   5    0.36    0.20
   4   8   5    0.03    0.18
   3   8   5    1.49    0.29
  -2  -8  -5    3.66    0.23
   2   8   5    2.93    0.39
  -1  -8  -5    0.44    0.11
   1   8   5    0.41    0.12
   1   8   5    0.49    0.21
   0   8   5    0.12    0.17
   0   8   5   -0.07    0.09
  -1   8   5    0.51    0.17
  -1   8   5    0.28    0.21
  -1   8   5    0.64    0.11
  -2   8   5    0.40    0.23
  -2   8   5    0.34    0.17
  -3   8   5    1.16    0.31
  -3   8   5    0.62    0.24
  -4   8   5    0.22    0.23
  -4   8   5    0.13    0.20
  -5   8   5   -0.15    0.17
  -5   8   5    0.13    0.21
  -6   8   5   -0.08    0.19
  -7   8   5    0.02    0.23
   7   7   5    0.05    0.20
   6   7   5   -0.04    0.16
   5   7   5    0.20    0.18
   4   7   5   26.07    1.54
   3   7   5    0.27    0.16
  -2  -7  -5   -0.01    0.05
  -2  -7  -5   -0.01    0.04
   2   7   5    0.07    0.12
   1   7   5    0.35    0.18
   1   7   5    0.26    0.10
   0   7   5    0.14    0.16
   0   7   5    0.09    0.10
  -1   7   5   -0.14    0.14
  -1   7   5    0.05    0.06
  -1   7   5    0.07    0.11
  -2   7   5    0.16    0.14
  -2   7   5    0.21    0.19
  -3   7   5    1.54    0.27
  -3   7   5    1.14    0.28
  -4   7   5    0.06    0.17
  -4   7   5   -0.16    0.17
   5  -7  -5   -0.21    0.11
  -5   7   5   -0.13    0.15
  -6   7   5   -0.32    0.20
  -7   7   5    0.73    0.31
  -8   7   5    0.19    0.29
   7   6   5    0.12    0.19
   6   6   5   -0.10    0.14
   5   6   5    0.35    0.19
   4   6   5    1.27    0.25
   3   6   5    0.34    0.16
  -2  -6  -5    1.61    0.12
   2   6   5    1.66    0.25
   1   6   5    0.01    0.07
   1   6   5    0.01    0.12
   0   6   5    1.26    0.23
   0   6   5    1.84    0.22
  -1   6   5    2.10    0.26
  -1   6   5    1.96    0.29
  -2   6   5    0.81    0.22
  -2   6   5    1.13    0.22
  -3   6   5    0.31    0.16
  -3   6   5    0.30    0.18
   4  -6  -5    0.40    0.11
  -4   6   5    0.09    0.16
  -4   6   5    0.25    0.19
   5  -6  -5    1.46    0.23
  -5   6   5    1.28    0.31
   6  -6  -5    1.26    0.28
  -6   6   5    1.02    0.32
  -7   6   5    0.01    0.22
  -8   6   5    1.27    0.36
   8   5   5    0.06    0.21
   7   5   5   -0.10    0.17
   6   5   5   12.55    0.90
   5   5   5    1.48    0.28
   4   5   5    0.34    0.16
   3   5   5   -0.03    0.09
   2   5   5   11.93    0.74
   2   5   5   11.65    0.59
   1   5   5    0.25    0.12
   1   5   5    0.17    0.07
   0   5   5    0.02    0.09
   0   5   5    0.16    0.09
  -1   5   5    5.95    0.42
  -1   5   5    5.67    0.46
  -2   5   5    0.54    0.14
  -2   5   5    0.19    0.15
   3  -5  -5    0.01    0.06
  -3   5   5    0.26    0.15
  -3   5   5    0.07    0.13
   4  -5  -5   -0.07    0.11
  -4   5   5    0.01    0.13
  -4   5   5    0.12    0.16
   5  -5  -5    2.39    0.30
  -5   5   5    2.17    0.36
   6  -5  -5    0.02    0.19
  -6   5   5    0.75    0.25
   7  -5  -5    0.10    0.22
  -7   5   5    0.14    0.21
   8  -5  -5   -0.05    0.25
  -8   5   5    0.21    0.23
   8   4   5    0.56    0.26
   7   4   5    0.42    0.22
   6   4   5    1.01    0.26
   5   4   5    4.04    0.44
   4   4   5   -0.08    0.09
   3   4   5    0.17    0.11
   2   4   5    4.26    0.37
   2   4   5    3.56    0.21
  -1  -4  -5   10.63    0.57
   1   4   5   10.84    0.58
   1   4   5   10.42    0.65
   0   4   5    1.15    0.17
   0   4   5    1.11    0.15
  -1   4   5    3.49    0.32
  -1   4   5    3.56    0.32
  -2   4   5    2.33    0.18
  -2   4   5    1.56    0.23
  -2   4   5    1.58    0.23
   3  -4  -5    3.97    0.31
  -3   4   5    4.65    0.42
  -3   4   5    4.36    0.43
   4  -4  -5    4.99    0.42
  -4   4   5    4.66    0.45
  -4   4   5    4.29    0.46
   5  -4  -5    0.29    0.17
  -5   4   5    0.45    0.21
   6  -4  -5    0.49    0.22
  -6   4   5    0.12    0.16
   7  -4  -5    0.09    0.22
  -7   4   5   -0.23    0.15
   8  -4  -5    0.33    0.28
  -8   4   5    0.44    0.26
   8   3   5    1.65    0.36
   7   3   5    0.14    0.20
   6   3   5    2.41    0.38
   5   3   5    0.27    0.16
   5   3   5    0.98    0.12
   4   3   5    0.02    0.10
   4   3   5    0.02    0.04
   4   3   5   -0.06    0.05
   3   3   5    0.15    0.05
   3   3   5   -0.07    0.09
   3   3   5    0.18    0.04
  -2  -3  -5    0.09    0.04
   2   3   5    0.06    0.08
   2   3   5    0.14    0.04
  -1  -3  -5    3.51    0.22
   1   3   5    4.19    0.29
   1   3   5    3.33    0.23
   0   3   5    1.64    0.17
   0   3   5    1.32    0.16
  -1   3   5    3.19    0.25
  -1   3   5    2.51    0.25
  -1   3   5    2.69    0.19
   2  -3  -5    0.28    0.07
  -2   3   5    0.16    0.08
  -2   3   5    0.20    0.10
  -2   3   5    0.30    0.12
   3  -3  -5    0.66    0.14
  -3   3   5    0.59    0.14
  -3   3   5    0.61    0.17
   4  -3  -5    0.15    0.14
  -4   3   5    0.40    0.16
   5  -3  -5    0.05    0.16
  -5   3   5   -0.08    0.13
   6  -3  -5    0.10    0.21
  -6   3   5   -0.04    0.14
   7  -3  -5   -0.24    0.20
  -7   3   5   -0.13    0.16
   8  -3  -5    0.41    0.33
  -8   3   5    0.80    0.30
   9  -3  -5   -0.07    0.32
   8   2   5    0.55    0.24
   7   2   5    4.98    0.58
   6   2   5    0.21    0.17
   6   2   5    0.20    0.11
   5   2   5    0.99    0.14
   5   2   5    1.06    0.24
   4   2   5    2.23    0.30
   4   2   5    2.84    0.20
   3   2   5    1.56    0.24
   3   2   5    1.38    0.13
  -2  -2  -5    1.30    0.12
   2   2   5    1.13    0.17
   2   2   5    1.61    0.13
  -1  -2  -5    6.39    0.35
   1   2   5    6.40    0.36
   0   2   5    8.56    0.48
   0   2   5    8.26    0.50
  -1   2   5   14.35    0.80
  -1   2   5   14.40    0.80
  -1   2   5   14.74    0.82
   2  -2  -5   15.15    0.89
  -2   2   5   15.97    0.88
  -2   2   5   16.13    0.89
   3  -2  -5    0.42    0.13
  -3   2   5    0.58    0.15
  -3   2   5    0.71    0.14
   4  -2  -5    0.38    0.16
  -4   2   5    0.45    0.16
   5  -2  -5    0.05    0.17
  -5   2   5    0.02    0.15
   6  -2  -5    0.21    0.22
  -6   2   5   -0.10    0.15
   7  -2  -5   -0.09    0.21
  -7   2   5    0.34    0.22
   8  -2  -5    0.17    0.16
   8  -2  -5   -0.24    0.25
  -8   2   5    0.08    0.21
   9  -2  -5    0.26    0.35
   8   1   5    0.83    0.29
   7   1   5    0.28    0.14
   7   1   5    0.13    0.20
   6   1   5    0.48    0.15
   6   1   5    0.60    0.21
   5   1   5   11.56    0.67
   5   1   5   11.77    0.82
   4   1   5    1.93    0.29
   4   1   5    1.14    0.15
   3   1   5   24.95    1.42
   3   1   5   24.72    1.27
   2   1   5    0.15    0.05
   2   1   5    0.11    0.08
   1   1   5   29.24    1.56
   1   1   5   28.42    1.44
   0   1   5    9.69    0.53
   0   1   5    9.74    0.56
   1  -1  -5    0.65    0.10
   1  -1  -5    0.46    0.07
  -1   1   5    0.63    0.08
  -1   1   5    0.45    0.09
   2  -1  -5    3.70    0.23
   2  -1  -5    3.16    0.28
  -2   1   5    3.23    0.30
  -2   1   5    3.60    0.24
   3  -1  -5    0.16    0.13
  -3   1   5    0.26    0.12
   4  -1  -5   10.42    0.72
  -4   1   5   10.15    0.67
   5  -1  -5    0.17    0.18
  -5   1   5    0.40    0.18
   6  -1  -5   -0.33    0.17
  -6   1   5    0.16    0.17
   7  -1  -5    0.61    0.19
   7  -1  -5    0.36    0.26
  -7   1   5    0.41    0.21
   8  -1  -5    0.28    0.29
   8  -1  -5    0.19    0.16
  -8   1   5    0.24    0.22
   9  -1  -5    0.07    0.34
  -9   1   5   -0.02    0.20
   8   0   5   -0.08    0.19
   7   0   5    0.38    0.21
   7   0   5    0.42    0.17
   6   0   5    0.11    0.16
   6   0   5    0.05    0.11
   5   0   5    2.80    0.40
   5   0   5    2.88    0.30
   4   0   5    0.15    0.13
   4   0   5    0.15    0.09
   3   0   5    0.01    0.10
   3   0   5   -0.02    0.06
   2   0   5    0.12    0.09
   2   0   5   -0.10    0.04
   1   0   5    5.99    0.35
   1   0   5    6.09    0.41
   0   0   5    0.00    0.04
   0   0   5   -0.04    0.04
   1   0  -5   27.06    1.46
   1   0  -5   27.12    1.40
  -1   0   5   26.62    1.40
  -1   0   5   26.55    1.38
   2   0  -5    0.00    0.02
   2   0  -5    0.00    0.09
  -2   0   5   -0.02    0.03
  -2   0   5    0.03    0.07
   3   0  -5    3.50    0.23
   3   0  -5    2.74    0.32
  -3   0   5    2.75    0.29
   4   0  -5    0.10    0.15
  -4   0   5    0.13    0.11
   5   0  -5    0.43    0.22
   5   0  -5    0.23    0.10
  -5   0   5    0.45    0.17
   6   0  -5   -0.01    0.18
   6   0  -5    0.16    0.11
  -6   0   5    0.04    0.14
   7   0  -5    1.80    0.40
   7   0  -5    2.19    0.29
  -7   0   5    1.46    0.30
   8   0  -5   -0.07    0.12
   8   0  -5    0.00    0.29
  -8   0   5    0.12    0.20
   9   0  -5   -0.61    0.27
  -9   0   5    0.09    0.24
   8  -1   5    1.46    0.36
   8  -1   5    1.06    0.26
   7  -1   5    0.23    0.22
   7  -1   5    0.02    0.15
   6  -1   5    0.91    0.20
   6  -1   5    0.29    0.19
   5  -1   5   11.80    0.80
   5  -1   5    9.56    0.65
   4  -1   5    1.09    0.17
   3  -1   5   25.08    1.32
   2  -1   5    0.10    0.06
   1  -1   5   31.52    1.60
   0  -1   5    9.24    0.51
   1   1  -5    0.68    0.13
  -1  -1   5    0.65    0.11
   2   1  -5    2.87    0.32
  -2  -1   5    3.35    0.25
   3   1  -5    0.03    0.13
   3   1  -5    0.11    0.05
   3   1  -5    0.26    0.04
  -3  -1   5    0.27    0.10
   4   1  -5    9.04    0.75
   4   1  -5   10.96    0.59
  -4  -1   5   10.41    0.66
   5   1  -5    0.25    0.09
   5   1  -5    0.16    0.19
  -5  -1   5   -0.08    0.11
   6   1  -5   -0.26    0.22
   6   1  -5   -0.04    0.08
  -6  -1   5    0.10    0.14
   7   1  -5    0.74    0.17
   7   1  -5    1.09    0.39
  -7  -1   5    0.41    0.21
   8   1  -5   -0.11    0.25
  -8  -1   5    0.31    0.20
   9   1  -5    0.13    0.36
  -9  -1   5    0.45    0.25
   8  -2   5    0.16    0.26
   8  -2   5    0.93    0.26
   7  -2   5    4.85    0.60
   7  -2   5    4.79    0.50
   6  -2   5    0.53    0.18
   5  -2   5    0.85    0.20
   4  -2   5    2.65    0.29
   3  -2   5    1.00    0.17
   2  -2   5    1.72    0.20
   1  -2   5    6.04    0.38
   0  -2   5    8.06    0.46
   1   2  -5   13.79    0.82
  -1  -2   5   14.11    0.76
  -1  -2   5   14.01    0.75
   2   2  -5   15.01    0.80
   2   2  -5   15.94    0.94
  -2  -2   5   15.22    0.83
   3   2  -5    0.60    0.20
   3   2  -5    0.74    0.08
  -3  -2   5    0.72    0.14
   4   2  -5    0.61    0.09
   4   2  -5    0.51    0.22
  -4  -2   5    0.24    0.12
   5   2  -5    0.17    0.23
   5   2  -5    0.04    0.07
  -5  -2   5   -0.05    0.12
   6   2  -5   -0.14    0.22
   6   2  -5    0.03    0.09
  -6  -2   5   -0.05    0.13
   7   2  -5    0.15    0.12
   7   2  -5    0.34    0.30
  -7  -2   5    0.38    0.19
   8   2  -5   -0.03    0.29
  -8  -2   5    0.13    0.18
   9   2  -5   -0.27    0.35
   8  -3   5    0.80    0.30
   8  -3   5    1.32    0.31
   7  -3   5    0.22    0.22
   6  -3   5    2.10    0.32
   5  -3   5    0.85    0.21
   4  -3   5   -0.06    0.10
   3  -3   5    0.33    0.12
   2  -3   5    0.13    0.09
   1  -3   5    3.60    0.27
   0  -3   5    1.29    0.15
   1   3  -5    2.71    0.29
   1   3  -5    2.89    0.24
  -1  -3   5    3.02    0.22
   2   3  -5    0.36    0.15
   2   3  -5    0.29    0.08
  -2  -3   5    0.37    0.09
  -2  -3   5    0.32    0.06
   3   3  -5    0.78    0.23
   3   3  -5    0.72    0.10
  -3  -3   5    0.74    0.14
  -3  -3   5    0.58    0.08
   4   3  -5    0.06    0.17
   4   3  -5    0.35    0.08
  -4  -3   5    0.30    0.12
   5   3  -5   -0.19    0.17
   5   3  -5    0.02    0.07
  -5  -3   5    0.00    0.11
   6   3  -5    0.24    0.11
   6   3  -5    0.22    0.28
  -6  -3   5    0.25    0.15
   7   3  -5    0.02    0.10
   7   3  -5   -0.07    0.25
  -7  -3   5   -0.09    0.14
   8   3  -5    0.40    0.34
  -8  -3   5    0.72    0.24
   9   3  -5    0.30    0.42
   8  -4   5    0.88    0.27
   7  -4   5    0.04    0.21
   6  -4   5    1.27    0.28
   5  -4   5    4.76    0.48
   4  -4   5    0.02    0.10
   3  -4   5   -0.03    0.10
   2  -4   5    3.22    0.30
   1  -4   5   12.03    0.69
   0   4  -5    1.58    0.18
   0  -4   5    1.33    0.17
   1   4  -5    4.19    0.36
   1   4  -5    3.43    0.28
  -1  -4   5    2.66    0.26
   2   4  -5    2.06    0.20
   2   4  -5    1.64    0.27
  -2  -4   5    1.62    0.19
   3   4  -5    3.94    0.31
   3   4  -5    4.68    0.51
  -3  -4   5    4.54    0.33
   4   4  -5    4.42    0.33
   4   4  -5    4.45    0.54
  -4  -4   5    4.57    0.36
   5   4  -5    0.14    0.09
   5   4  -5   -0.16    0.21
  -5  -4   5    0.35    0.15
   6   4  -5    0.08    0.28
   6   4  -5    0.14    0.11
  -6  -4   5    0.01    0.14
   7   4  -5   -0.16    0.24
   7   4  -5    0.08    0.12
  -7  -4   5    0.23    0.17
   8   4  -5    0.20    0.32
   8  -5   5    0.22    0.23
   7  -5   5   -0.09    0.17
   6  -5   5   11.94    0.85
   5  -5   5    2.13    0.31
   4  -5   5    0.57    0.18
   3  -5   5    0.13    0.11
   2  -5   5   12.44    0.74
   1  -5   5    0.21    0.10
   0   5  -5    0.09    0.11
   0   5  -5    0.11    0.08
   0  -5   5    0.14    0.09
   1   5  -5    6.65    0.48
   1   5  -5    6.30    0.49
  -1  -5   5    6.83    0.42
   2   5  -5    0.33    0.13
   2   5  -5    0.17    0.18
  -2  -5   5    0.24    0.09
   3   5  -5    0.09    0.11
   3   5  -5    0.05    0.19
  -3  -5   5    0.30    0.10
   4   5  -5    0.12    0.12
   4   5  -5    0.12    0.22
  -4  -5   5    0.15    0.10
   5   5  -5    2.18    0.43
   5   5  -5    2.96    0.29
  -5  -5   5    2.48    0.30
   6   5  -5    0.18    0.28
   6   5  -5    0.69    0.16
  -6  -5   5    0.59    0.19
   7   5  -5   -0.05    0.28
   7   5  -5    0.05    0.13
  -7  -5   5   -0.04    0.14
   8   5  -5   -0.17    0.29
   7  -6   5    0.73    0.28
   6  -6   5    0.06    0.18
   5  -6   5    0.12    0.17
   4  -6   5    1.41    0.26
   3  -6   5    0.12    0.11
   2  -6   5    1.52    0.23
   1  -6   5    0.03    0.09
   0   6  -5    1.80    0.21
   0   6  -5    1.60    0.25
   0  -6   5    1.58    0.21
   1   6  -5    1.67    0.26
   1   6  -5    2.37    0.30
  -1  -6   5    2.27    0.24
   2   6  -5    0.78    0.19
   2   6  -5    1.11    0.27
  -2  -6   5    0.71    0.13
   3   6  -5    0.24    0.14
   3   6  -5    0.22    0.23
  -3  -6   5    0.41    0.12
   4   6  -5    0.56    0.28
   4   6  -5    0.28    0.16
  -4  -6   5    0.30    0.12
   5   6  -5    1.19    0.38
   5   6  -5    1.64    0.24
  -5  -6   5    1.37    0.22
   6   6  -5    1.68    0.47
   6   6  -5    2.14    0.29
  -6  -6   5    2.38    0.31
   7   6  -5    0.41    0.37
   8   6  -5    0.20    0.34
   7  -7   5    0.08    0.21
   6  -7   5   -0.03    0.19
   5  -7   5    0.42    0.22
   4  -7   5   29.38    1.67
   3  -7   5    0.09    0.13
   2  -7   5    0.05    0.10
  -1   7  -5    0.02    0.15
   1  -7   5    0.16    0.11
   0   7  -5    0.18    0.10
   0   7  -5    0.08    0.16
   0  -7   5    0.22    0.11
   1   7  -5    0.15    0.15
   1   7  -5    0.13    0.16
  -1  -7   5   -0.02    0.08
   2   7  -5    0.36    0.22
   2   7  -5    0.51    0.18
  -2  -7   5    0.15    0.09
   3   7  -5    1.42    0.34
   3   7  -5    1.64    0.26
  -3  -7   5    1.88    0.22
   4   7  -5    0.18    0.16
   4   7  -5    0.04    0.21
  -4  -7   5   -0.02    0.09
   5   7  -5    0.05    0.27
   5   7  -5   -0.06    0.16
  -5  -7   5    0.03    0.12
   6   7  -5    0.16    0.33
   6   7  -5   -0.30    0.16
  -6  -7   5   -0.03    0.13
   7   7  -5    0.60    0.42
   8   7  -5    0.60    0.43
   7  -8   5    0.02    0.20
   6  -8   5   -0.20    0.14
   5  -8   5    0.56    0.22
   4  -8   5    0.11    0.17
   3  -8   5    1.83    0.30
   2  -8   5    3.59    0.39
  -1   8  -5    0.51    0.23
   1  -8   5    0.51    0.17
   0   8  -5    0.02    0.11
   0   8  -5    0.13    0.18
   0  -8   5   -0.02    0.10
   1   8  -5    0.32    0.18
   1   8  -5    0.61    0.22
  -1  -8   5    0.33    0.13
   2   8  -5    0.80    0.26
   2   8  -5    0.34    0.20
  -2  -8   5    0.42    0.13
   3   8  -5    1.14    0.25
   3   8  -5    0.85    0.29
  -3  -8   5    1.10    0.19
   4   8  -5    0.67    0.32
   4   8  -5    0.25    0.20
  -4  -8   5   -0.07    0.09
   5   8  -5    0.05    0.30
   5   8  -5    0.04    0.19
  -5  -8   5    0.12    0.12
   6   8  -5    0.07    0.20
   6   8  -5    0.13    0.30
   7   8  -5    0.54    0.42
   6  -9   5    0.10    0.19
   5  -9   5    0.90    0.27
   4  -9   5    0.14    0.19
   3  -9   5    0.13    0.17
   2  -9   5    0.43    0.16
  -1   9  -5    0.09    0.18
   1  -9   5    0.07    0.13
   0   9  -5    0.70    0.25
   0   9  -5    1.24    0.21
   0  -9   5    0.88    0.19
   1   9  -5    0.63    0.24
   1   9  -5    0.28    0.20
  -1  -9   5    0.36    0.14
   2   9  -5    1.09    0.29
   2   9  -5    0.96    0.28
  -2  -9   5    1.22    0.21
   3   9  -5    0.26    0.22
   3   9  -5    0.48    0.29
  -3  -9   5    0.42    0.14
   4   9  -5   -0.16    0.18
   4   9  -5    0.03    0.28
  -4  -9   5    0.13    0.11
   5   9  -5    1.06    0.37
   5   9  -5    0.10    0.22
  -5  -9   5    0.03    0.12
   6   9  -5    0.81    0.43
   6   9  -5   -0.17    0.20
   7   9  -5    0.80    0.45
   6 -10   5    0.82    0.27
   5 -10   5    1.23    0.31
   4 -10   5    0.33    0.21
   3 -10   5    0.61    0.22
   2 -10   5    0.64    0.20
  -1  10  -5    0.44    0.27
   1 -10   5    0.22    0.14
   0  10  -5    1.62    0.36
   0  10  -5    1.57    0.24
   0 -10   5    1.07    0.23
   1  10  -5    0.13    0.18
   1  10  -5    0.37    0.25
  -1 -10   5    0.31    0.15
   2  10  -5    1.18    0.31
   2  10  -5    0.46    0.26
  -2 -10   5    0.63    0.17
   3  10  -5   -0.07    0.22
   3  10  -5   -0.06    0.21
  -3 -10   5    0.13    0.12
   4  10  -5    0.38    0.32
   4  10  -5    0.06    0.23
  -4 -10   5    0.10    0.12
   5  10  -5   -0.09    0.22
   5  10  -5   -0.20    0.27
   6  10  -5    0.41    0.28
   6  10  -5    0.19    0.37
   7  10  -5   -0.45    0.36
   5 -11   5    0.19    0.19
   4 -11   5   -0.06    0.16
   3 -11   5    0.38    0.18
  -2  11  -5    0.66    0.31
   2 -11   5    0.23    0.17
  -1  11  -5    0.24    0.26
   1 -11   5    0.34    0.17
   0  11  -5    2.39    0.44
   0  11  -5    2.85    0.33
   0 -11   5    2.59    0.34
   1  11  -5    0.15    0.19
   1  11  -5    0.11    0.22
  -1 -11   5    0.06    0.13
   2  11  -5    0.01    0.23
   2  11  -5   -0.37    0.21
  -2 -11   5   -0.04    0.12
   3  11  -5    0.00    0.26
   3  11  -5   -0.10    0.24
  -3 -11   5    0.16    0.12
   4  11  -5   -0.22    0.23
   4  11  -5    0.19    0.32
  -4 -11   5   -0.04    0.11
   5  11  -5    0.34    0.36
   5  11  -5   -0.01    0.23
   6  11  -5   -0.38    0.33
   5 -12   5    0.19    0.21
   4 -12   5    0.46    0.22
   3 -12   5   -0.17    0.14
  -2  12  -5    0.78    0.35
   2 -12   5    1.67    0.31
  -1  12  -5    1.23    0.39
   1 -12   5    1.07    0.24
   0  12  -5    0.41    0.18
   0  12  -5    0.27    0.29
   0 -12   5    0.32    0.18
   1  12  -5    0.34    0.30
   1  12  -5    0.23    0.21
  -1 -12   5   -0.01    0.14
   2  12  -5    0.15    0.27
   2  12  -5    0.01    0.24
  -2 -12   5    0.11    0.13
   3  12  -5   -0.06    0.24
   3  12  -5    0.33    0.28
  -3 -12   5    0.07    0.12
   4  12  -5   -0.03    0.26
   4  12  -5    0.22    0.34
   5  12  -5   -0.04    0.29
   5  12  -5   -0.35    0.33
   4 -13   5    0.06    0.19
   3 -13   5    0.76    0.26
  -2  13  -5    0.65    0.37
   2 -13   5    0.76    0.27
  -1  13  -5    0.19    0.26
   1 -13   5    0.44    0.21
   0  13  -5    0.78    0.35
   0 -13   5    1.12    0.26
   1  13  -5    0.39    0.22
   1  13  -5    0.60    0.33
  -1 -13   5    0.32    0.19
   2  13  -5   -0.16    0.27
   2  13  -5    0.33    0.26
  -2 -13   5    0.15    0.16
   3  13  -5   -0.06    0.26
   3  13  -5    0.66    0.34
  -3 -13   5   -0.08    0.12
   4  13  -5    0.44    0.38
   4  13  -5   -0.01    0.29
   5  13  -5    0.09    0.32
   5  13  -5    0.08    0.39
   3 -14   5    1.35    0.33
  -2  14  -5    1.10    0.42
   2 -14   5    0.67    0.27
  -1  14  -5    0.00    0.28
   1 -14   5    0.01    0.18
   0  14  -5    0.80    0.39
   0 -14   5    0.28    0.18
   1  14  -5    0.17    0.19
   1  14  -5   -0.64    0.24
  -1 -14   5   -0.10    0.13
   2  14  -5    0.07    0.33
   2  14  -5    0.09    0.25
  -2 -14   5    0.05    0.16
   3  14  -5    0.09    0.31
   3  14  -5    0.07    0.31
   4  14  -5   -0.01    0.34
  -1  15  -5    0.07    0.36
   1 -15   5   -0.12    0.17
   0  15  -5    0.03    0.33
   0 -15   5    0.01    0.17
   1  15  -5    0.08    0.32
  -1 -15   5   -0.18    0.14
   2  15  -5   -0.08    0.24
   2  15  -5    0.39    0.37
  -2 -15   5    0.28    0.19
   1  15   6    0.11    0.34
   0  15   6   -0.52    0.28
   1 -15  -6    0.01    0.20
  -1  15   6    0.01    0.30
   3  14   6    0.60    0.34
   3  14   6    0.94    0.44
   2  14   6    0.28    0.37
   1  14   6    0.58    0.37
   0 -14  -6   -0.21    0.14
   0  14   6    0.22    0.29
   1 -14  -6    0.43    0.22
  -1  14   6   -0.16    0.26
   2 -14  -6    0.44    0.24
  -2  14   6    0.79    0.39
   3 -14  -6   -0.02    0.19
  -3  14   6    0.20    0.34
   4  13   6   -0.29    0.21
   4  13   6   -0.12    0.31
   3  13   6    1.01    0.39
   3  13   6    1.06    0.34
   2  13   6    2.72    0.53
   2  13   6    1.72    0.39
   1  13   6   -0.16    0.29
   0 -13  -6   -0.28    0.12
   0  13   6   -0.11    0.24
   1 -13  -6   -0.07    0.17
  -1  13   6   -0.40    0.26
   2 -13  -6    0.12    0.20
  -2  13   6   -0.02    0.30
   3 -13  -6    0.09    0.19
  -3  13   6   -0.15    0.27
  -3  13   6    0.08    0.21
  -4  13   6    0.82    0.40
  -4  13   6   -0.06    0.22
   5  12   6    0.07    0.26
   4  12   6    0.96    0.33
   4  12   6    0.54    0.30
   3  12   6   -0.21    0.24
   3  12   6    0.14    0.23
   2  12   6    0.61    0.31
   2  12   6    0.28    0.23
  -1 -12  -6    0.29    0.16
   1  12   6    0.74    0.34
   1  12   6    0.39    0.22
   0 -12  -6    4.12    0.43
   0  12   6    2.21    0.46
   1 -12  -6   -0.02    0.16
  -1  12   6    0.04    0.30
  -2  12   6    0.52    0.35
  -2  12   6    0.45    0.23
  -3  12   6   -0.15    0.25
  -3  12   6    0.19    0.21
  -4  12   6    0.07    0.22
  -4  12   6    0.18    0.30
  -5  12   6   -0.20    0.24
  -5  12   6   -0.06    0.19
   5  11   6   -0.14    0.25
   5  11   6   -0.02    0.24
   4  11   6    0.83    0.32
   4  11   6    0.49    0.29
   3  11   6    0.92    0.30
   3  11   6    0.81    0.28
   2  11   6    0.16    0.26
   2  11   6    0.13    0.19
  -1 -11  -6    2.15    0.27
   1  11   6    2.03    0.34
   1  11   6    2.15    0.44
   0 -11  -6    7.89    0.56
   0  11   6    7.98    0.80
   0  11   6    6.96    0.56
  -1  11   6   -0.01    0.17
  -1  11   6   -0.48    0.22
  -2  11   6   -0.23    0.16
  -2  11   6   -0.14    0.20
  -3  11   6   -0.23    0.22
  -3  11   6   -0.24    0.16
  -4  11   6    0.52    0.31
  -4  11   6    0.12    0.21
  -5  11   6    0.14    0.22
  -5  11   6   -0.48    0.22
  -6  11   6   -0.06    0.22
   6  10   6    0.20    0.25
   6  10   6    0.06    0.22
   5  10   6    0.54    0.25
   4  10   6    0.02    0.20
   3  10   6    1.21    0.31
  -2 -10  -6    0.52    0.12
   2  10   6    0.40    0.27
  -1 -10  -6    0.83    0.17
   1  10   6    0.18    0.26
   1  10   6    0.71    0.21
   0  10   6    6.26    0.48
   0  10   6    5.40    0.62
   0  10   6    7.02    0.51
  -1  10   6    2.05    0.21
  -1  10   6    1.69    0.37
  -1  10   6    1.40    0.29
  -2  10   6    0.15    0.22
  -2  10   6   -0.15    0.13
  -3  10   6   -0.12    0.15
  -3  10   6    0.16    0.23
  -4  10   6    0.16    0.25
  -4  10   6   -0.17    0.15
  -5  10   6    0.15    0.23
  -5  10   6   -0.20    0.23
  -6  10   6   -0.01    0.22
   6   9   6    0.18    0.21
   5   9   6    0.08    0.18
   4   9   6   -0.04    0.19
   3   9   6    2.08    0.38
  -2  -9  -6   23.73    1.22
   2   9   6   23.54    1.47
  -1  -9  -6    0.20    0.10
   1   9   6    0.35    0.20
   0   9   6    0.49    0.17
   0   9   6    0.48    0.23
   0   9   6    0.43    0.15
  -1   9   6    0.08    0.19
  -1   9   6    0.14    0.09
  -1   9   6    0.00    0.15
  -2   9   6    1.85    0.37
  -2   9   6    2.69    0.39
  -3   9   6   -0.15    0.19
  -3   9   6   -0.39    0.19
  -4   9   6   -0.33    0.20
  -4   9   6   -0.01    0.15
  -5   9   6    0.13    0.21
  -5   9   6    0.21    0.22
  -6   9   6   -0.08    0.20
  -7   9   6   -0.04    0.23
   7   8   6   -0.26    0.15
   6   8   6   -0.05    0.15
   5   8   6    1.37    0.31
   4   8   6   -0.02    0.17
   3   8   6    2.09    0.33
  -2  -8  -6    0.31    0.08
   2   8   6    0.38    0.18
   1   8   6    1.69    0.21
   1   8   6    1.05    0.26
   0   8   6    0.06    0.16
   0   8   6    0.10    0.11
  -1   8   6    0.19    0.18
  -1   8   6    0.09    0.07
  -1   8   6    0.14    0.14
  -2   8   6    5.32    0.58
  -2   8   6    5.78    0.55
  -3   8   6    0.10    0.20
  -3   8   6   -0.04    0.16
  -4   8   6   -0.16    0.14
  -4   8   6   -0.13    0.19
  -5   8   6    0.72    0.28
  -5   8   6   -0.03    0.17
  -6   8   6   -0.03    0.19
  -7   8   6   -0.01    0.20
   7   7   6   -0.14    0.16
   6   7   6   -0.03    0.17
   5   7   6    0.16    0.17
   4   7   6   12.58    0.88
   3   7   6    4.48    0.47
  -2  -7  -6    0.23    0.07
  -2  -7  -6    0.29    0.07
   2   7   6    0.38    0.16
   1   7   6    0.39    0.16
   1   7   6    0.78    0.15
   0   7   6    5.32    0.51
   0   7   6    4.47    0.36
  -1   7   6    0.78    0.18
  -1   7   6    0.64    0.20
  -2   7   6    0.96    0.25
  -2   7   6    0.50    0.18
  -3   7   6    2.37    0.36
  -3   7   6    1.32    0.26
  -4   7   6    0.48    0.21
  -4   7   6    0.47    0.24
  -5   7   6    0.36    0.20
  -5   7   6   -0.19    0.14
  -6   7   6    0.19    0.22
  -7   7   6    0.20    0.25
  -8   7   6   -0.03    0.24
   7   6   6   -0.08    0.17
   6   6   6    0.89    0.26
   5   6   6    1.88    0.32
   4   6   6    0.24    0.15
   3   6   6    5.84    0.48
  -2  -6  -6    1.22    0.10
   2   6   6    1.18    0.12
   2   6   6    1.62    0.25
   1   6   6    8.09    0.58
   1   6   6    8.32    0.49
   0   6   6    0.36    0.12
   0   6   6    0.08    0.13
  -1   6   6   -0.01    0.10
  -1   6   6    0.19    0.14
  -2   6   6    0.82    0.21
  -2   6   6    0.56    0.19
  -3   6   6   -0.04    0.14
  -3   6   6    0.13    0.15
   4  -6  -6    0.48    0.10
  -4   6   6    0.30    0.19
  -4   6   6    0.37    0.19
   5  -6  -6    0.69    0.18
  -5   6   6    1.03    0.28
   6  -6  -6   -0.10    0.18
  -6   6   6    0.02    0.19
  -7   6   6    0.20    0.22
  -8   6   6   -0.07    0.24
   7   5   6   -0.13    0.16
   6   5   6    2.42    0.38
   5   5   6   -0.04    0.16
   4   5   6    0.94    0.22
   3   5   6    1.02    0.20
  -2  -5  -6    6.13    0.34
   2   5   6    7.18    0.49
   2   5   6    6.52    0.36
   1   5   6    1.66    0.24
   1   5   6    2.40    0.21
   0   5   6    0.80    0.17
   0   5   6    0.88    0.15
  -1   5   6    0.10    0.11
  -1   5   6    0.01    0.10
  -2   5   6    2.52    0.30
  -2   5   6    1.94    0.27
  -2   5   6    2.31    0.18
  -3   5   6    0.20    0.16
  -3   5   6    0.25    0.15
   4  -5  -6    1.64    0.21
  -4   5   6    1.53    0.30
  -4   5   6    1.95    0.30
   5  -5  -6    0.82    0.21
  -5   5   6    0.70    0.24
   6  -5  -6    0.00    0.18
  -6   5   6    0.20    0.19
   7  -5  -6   -0.30    0.20
  -7   5   6   -0.14    0.18
  -8   5   6    0.15    0.22
   8   4   6   -0.03    0.18
   7   4   6    1.59    0.36
   6   4   6    2.70    0.40
   5   4   6   11.05    0.80
   4   4   6    0.19    0.13
   3   4   6    0.19    0.12
  -2  -4  -6    0.16    0.04
   2   4   6    0.10    0.09
   2   4   6    0.16    0.05
   1   4   6    2.53    0.27
   1   4   6    2.73    0.22
   0   4   6    2.14    0.22
   0   4   6    2.00    0.23
  -1   4   6    0.31    0.12
  -1   4   6    0.12    0.10
  -2   4   6    0.00    0.10
  -2   4   6   -0.02    0.07
  -2   4   6    0.08    0.11
   3  -4  -6    0.04    0.08
  -3   4   6    0.07    0.13
  -3   4   6    0.04    0.11
   4  -4  -6    1.08    0.21
  -4   4   6    1.38    0.28
  -4   4   6    1.29    0.24
   5  -4  -6    0.30    0.18
  -5   4   6    0.58    0.24
   6  -4  -6    0.39    0.22
  -6   4   6    0.64    0.23
   7  -4  -6   -0.01    0.21
  -7   4   6    0.24    0.22
   8  -4  -6    0.02    0.26
  -8   4   6   -0.31    0.17
   8   3   6    0.11    0.22
   7   3   6    0.09    0.19
   6   3   6    0.23    0.19
   5   3   6    0.07    0.14
   5   3   6    0.23    0.08
   4   3   6    0.51    0.08
   4   3   6    0.50    0.17
   3   3   6    2.00    0.15
   3   3   6    2.29    0.17
   3   3   6    1.76    0.26
  -2  -3  -6    0.08    0.04
   2   3   6    0.04    0.08
   2   3   6   -0.04    0.04
   1   3   6   50.34    2.55
   1   3   6   52.21    2.72
   0   3   6   13.12    0.75
   0   3   6   12.77    0.71
  -1   3   6    0.98    0.16
  -1   3   6    1.12    0.16
   2  -3  -6    2.86    0.21
  -2   3   6    2.65    0.29
  -2   3   6    3.26    0.29
   3  -3  -6    2.27    0.24
  -3   3   6    2.19    0.29
  -3   3   6    2.31    0.25
   4  -3  -6    1.13    0.21
  -4   3   6    1.04    0.24
   5  -3  -6    0.69    0.22
  -5   3   6    0.76    0.22
   6  -3  -6    0.44    0.23
  -6   3   6    0.53    0.24
   7  -3  -6    0.13    0.25
  -7   3   6    0.23    0.21
   8  -3  -6   -0.51    0.21
  -8   3   6   -0.20    0.20
   8   2   6    0.25    0.24
   7   2   6    0.64    0.25
   6   2   6    1.23    0.18
   6   2   6    0.56    0.20
   5   2   6    1.17    0.15
   5   2   6    0.80    0.22
   4   2   6    1.59    0.16
   4   2   6    1.46    0.26
   3   2   6    3.73    0.24
   3   2   6    3.23    0.35
   2   2   6    0.15    0.09
   2   2   6    0.05    0.05
   1   2   6    0.79    0.10
   1   2   6    0.78    0.14
   0   2   6    0.19    0.07
   0   2   6    0.30    0.08
  -1   2   6   13.36    0.75
  -1   2   6   13.25    0.75
   2  -2  -6    3.18    0.24
  -2   2   6    2.75    0.29
  -2   2   6    3.21    0.27
   3  -2  -6    2.89    0.30
  -3   2   6    3.23    0.35
  -3   2   6    2.91    0.27
   4  -2  -6    0.79    0.21
  -4   2   6    1.44    0.26
   5  -2  -6    0.48    0.21
  -5   2   6    0.31    0.18
   6  -2  -6    1.33    0.32
  -6   2   6    0.96    0.25
   7  -2  -6    0.47    0.29
  -7   2   6    0.01    0.18
   8  -2  -6    0.12    0.29
  -8   2   6    0.03    0.20
   9  -2  -6   -0.17    0.31
   8   1   6   -0.03    0.21
   7   1   6   -0.11    0.17
   6   1   6    0.23    0.14
   6   1   6    0.39    0.21
   5   1   6    3.94    0.33
   5   1   6    3.88    0.46
   4   1   6    1.54    0.18
   4   1   6    1.51    0.27
   3   1   6   33.20    1.70
   3   1   6   34.24    1.88
   2   1   6    3.62    0.35
   2   1   6    3.03    0.22
   1   1   6    0.61    0.13
   1   1   6    0.69    0.10
   0   1   6    1.66    0.17
   0   1   6    1.47    0.16
  -1   1   6   35.66    1.88
  -1   1   6   36.37    1.84
   2  -1  -6    0.55    0.07
   2  -1  -6    0.60    0.13
  -2   1   6    0.39    0.11
  -2   1   6    0.48    0.08
   3  -1  -6    8.17    0.48
   3  -1  -6    8.21    0.57
  -3   1   6    7.96    0.55
   4  -1  -6    0.59    0.20
  -4   1   6    0.47    0.15
   5  -1  -6    0.08    0.20
  -5   1   6   -0.01    0.13
   6  -1  -6    0.16    0.22
  -6   1   6   -0.09    0.17
   7  -1  -6    0.00    0.11
   7  -1  -6    0.14    0.25
  -7   1   6   -0.20    0.14
   8  -1  -6    0.22    0.30
  -8   1   6    0.26    0.22
   9  -1  -6   -0.27    0.29
  -9   1   6   -0.08    0.22
   8   0   6   -0.09    0.21
   7   0   6    0.12    0.20
   7   0   6    0.00    0.13
   6   0   6    0.36    0.21
   6   0   6    0.42    0.15
   5   0   6   -0.10    0.08
   5   0   6    0.09    0.16
   4   0   6    6.28    0.43
   4   0   6    7.17    0.56
   3   0   6   -0.12    0.10
   3   0   6   -0.07    0.06
   2   0   6    8.31    0.56
   2   0   6    7.94    0.47
   1   0   6    0.04    0.07
   1   0   6   -0.01    0.05
   0   0   6    0.26    0.08
   0   0   6    0.18    0.07
   1   0  -6   -0.04    0.07
   1   0  -6   -0.02    0.04
  -1   0   6    0.05    0.04
  -1   0   6    0.09    0.07
   2   0  -6    4.00    0.32
   2   0  -6    3.64    0.21
  -2   0   6    3.94    0.30
  -2   0   6    3.56    0.22
   3   0  -6    0.14    0.13
   3   0  -6    0.02    0.04
  -3   0   6    0.06    0.10
   4   0  -6    2.07    0.19
   4   0  -6    1.68    0.29
  -4   0   6    2.14    0.29
   5   0  -6   -0.05    0.19
   5   0  -6    0.00    0.07
  -5   0   6    0.05    0.14
   6   0  -6    0.13    0.10
   6   0  -6    0.30    0.25
  -6   0   6    0.09    0.17
   7   0  -6   -0.40    0.18
   7   0  -6   -0.07    0.10
  -7   0   6    0.09    0.17
   8   0  -6    0.39    0.35
  -8   0   6    0.11    0.21
   9   0  -6   -0.20    0.33
  -9   0   6   -0.17    0.18
   8  -1   6    0.06    0.22
   7  -1   6   -0.01    0.19
   7  -1   6    0.01    0.14
   6  -1   6    0.32    0.15
   6  -1   6    0.07    0.19
   5  -1   6    3.04    0.44
   5  -1   6    4.18    0.38
   4  -1   6    2.15    0.25
   3  -1   6   34.63    1.79
   2  -1   6    3.38    0.25
   1  -1   6    0.63    0.10
   0  -1   6    1.43    0.16
   1   1  -6   38.58    1.99
  -1  -1   6   35.46    1.91
  -1  -1   6   36.03    1.86
   2   1  -6    0.41    0.15
  -2  -1   6    0.64    0.12
   3   1  -6    7.56    0.57
  -3  -1   6    8.09    0.52
   4   1  -6    0.76    0.10
   4   1  -6    0.56    0.08
   4   1  -6    0.62    0.22
  -4  -1   6    0.42    0.15
   5   1  -6    0.40    0.22
   5   1  -6    0.30    0.08
  -5  -1   6    0.20    0.15
   6   1  -6    0.00    0.25
   6   1  -6    0.00    0.08
  -6  -1   6    0.05    0.15
   7   1  -6   -0.03    0.09
   7   1  -6   -0.25    0.23
  -7  -1   6   -0.12    0.15
   8   1  -6   -0.10    0.32
  -8  -1   6    0.19    0.22
   9   1  -6    0.04    0.37
  -9  -1   6    0.51    0.25
   8  -2   6    0.36    0.20
   8  -2   6   -0.21    0.20
   7  -2   6    0.87    0.29
   7  -2   6    0.83    0.24
   6  -2   6    0.71    0.25
   6  -2   6    1.19    0.24
   5  -2   6    1.27    0.23
   4  -2   6    1.75    0.23
   3  -2   6    4.24    0.33
   2  -2   6    0.05    0.07
   1  -2   6    0.89    0.14
   0  -2   6    0.56    0.10
   1   2  -6   11.40    0.74
  -1  -2   6   13.11    0.70
  -1  -2   6   12.80    0.69
  -2  -2   6    3.16    0.25
   3   2  -6    2.68    0.34
  -3  -2   6    2.96    0.29
   4   2  -6    0.89    0.25
   4   2  -6    0.95    0.10
  -4  -2   6    1.19    0.20
   5   2  -6    0.37    0.26
   5   2  -6    0.18    0.07
  -5  -2   6    0.40    0.16
   6   2  -6    0.79    0.31
   6   2  -6    1.24    0.17
  -6  -2   6    1.13    0.25
   7   2  -6    0.15    0.30
   7   2  -6   -0.09    0.10
  -7  -2   6   -0.03    0.17
   8   2  -6    0.03    0.33
  -8  -2   6    0.09    0.18
   9   2  -6    0.03    0.36
   8  -3   6   -0.04    0.23
   8  -3   6    0.20    0.20
   7  -3   6    0.19    0.18
   6  -3   6    0.25    0.17
   5  -3   6    0.56    0.17
   4  -3   6    0.81    0.18
   3  -3   6    2.49    0.27
   2  -3   6    0.01    0.07
   1  -3   6   55.30    2.78
   0  -3   6   13.40    0.74
   1   3  -6    1.22    0.19
  -1  -3   6    0.91    0.13
   2   3  -6    3.03    0.23
   2   3  -6    3.52    0.37
  -2  -3   6    3.00    0.21
  -2  -3   6    3.66    0.30
   3   3  -6    2.36    0.33
   3   3  -6    2.19    0.18
  -3  -3   6    2.23    0.25
  -3  -3   6    2.31    0.15
   4   3  -6    0.79    0.25
   4   3  -6    1.15    0.13
  -4  -3   6    0.91    0.18
   5   3  -6    1.03    0.13
   5   3  -6    0.76    0.28
  -5  -3   6    0.98    0.21
   6   3  -6    0.87    0.32
  -6  -3   6    0.95    0.23
   7   3  -6    0.05    0.27
  -7  -3   6    0.30    0.20
   8   3  -6    0.48    0.38
  -8  -3   6    0.02    0.18
   8  -4   6   -0.12    0.19
   8  -4   6    0.03    0.25
   7  -4   6    2.24    0.37
   6  -4   6    3.36    0.40
   5  -4   6   11.09    0.75
   4  -4   6    0.01    0.12
   3  -4   6    0.17    0.11
   2  -4   6    0.12    0.10
   1  -4   6    2.61    0.26
   0  -4   6    1.35    0.18
   1   4  -6    0.23    0.14
   1   4  -6    0.20    0.11
  -1  -4   6    0.10    0.08
   2   4  -6    0.27    0.16
   2   4  -6    0.09    0.09
  -2  -4   6   -0.01    0.07
   3   4  -6    0.10    0.09
   3   4  -6    0.07    0.17
  -3  -4   6    0.03    0.08
  -3  -4   6    0.09    0.05
   4   4  -6    1.70    0.35
   4   4  -6    1.39    0.17
  -4  -4   6    1.23    0.20
   5   4  -6    0.42    0.11
   5   4  -6    0.13    0.25
  -5  -4   6    0.20    0.13
   6   4  -6    0.12    0.27
   6   4  -6    0.50    0.14
  -6  -4   6    0.73    0.21
   7   4  -6    0.48    0.37
  -7  -4   6    0.21    0.18
   8   4  -6   -0.30    0.30
  -8  -4   6   -0.30    0.15
   7  -5   6    0.04    0.19
   6  -5   6    3.61    0.45
   5  -5   6    0.18    0.17
   4  -5   6    0.47    0.16
   3  -5   6    1.11    0.21
   2  -5   6    6.40    0.45
   1  -5   6    2.34    0.26
   0   5  -6    0.66    0.14
   0  -5   6    0.82    0.16
   1   5  -6    0.25    0.13
   1   5  -6    0.25    0.14
  -1  -5   6    0.11    0.08
   2   5  -6    2.11    0.32
   2   5  -6    2.03    0.24
  -2  -5   6    2.24    0.23
   3   5  -6    0.11    0.19
   3   5  -6    0.41    0.13
  -3  -5   6    0.25    0.10
   4   5  -6    1.57    0.36
   4   5  -6    1.84    0.22
  -4  -5   6    1.56    0.23
   5   5  -6    0.89    0.17
   5   5  -6    0.70    0.32
  -5  -5   6    0.62    0.18
   6   5  -6    0.07    0.13
   6   5  -6   -0.28    0.23
  -6  -5   6    0.02    0.14
   7   5  -6    0.06    0.32
  -7  -5   6    0.12    0.16
   8   5  -6    0.16    0.38
   7  -6   6    0.25    0.21
   6  -6   6    0.83    0.24
   5  -6   6    2.25    0.35
   4  -6   6    0.26    0.16
   3  -6   6    5.30    0.47
   2  -6   6    1.15    0.20
   1  -6   6    7.81    0.52
   0   6  -6    0.26    0.16
   0   6  -6    0.24    0.11
   0  -6   6    0.03    0.10
   1   6  -6    0.13    0.13
   1   6  -6    0.36    0.17
  -1  -6   6    0.32    0.11
   2   6  -6    0.60    0.22
   2   6  -6    0.38    0.15
  -2  -6   6    0.54    0.13
   3   6  -6    0.07    0.22
   3   6  -6   -0.12    0.11
  -3  -6   6    0.07    0.09
   4   6  -6    0.32    0.25
   4   6  -6    0.45    0.17
  -4  -6   6    0.47    0.14
   5   6  -6    0.86    0.20
   5   6  -6    0.96    0.34
  -5  -6   6    0.92    0.20
   6   6  -6   -0.26    0.25
   6   6  -6    0.06    0.16
  -6  -6   6   -0.09    0.13
   7   6  -6    0.46    0.35
  -7  -6   6    0.27    0.17
   8   6  -6    0.61    0.42
   7  -7   6   -0.13    0.15
   6  -7   6    0.12    0.18
   5  -7   6    0.17    0.19
   4  -7   6   12.64    0.85
   3  -7   6    5.54    0.52
   2  -7   6    0.22    0.13
   1  -7   6    0.54    0.15
   0   7  -6    4.42    0.48
   0   7  -6    4.57    0.38
   0  -7   6    5.42    0.38
   1   7  -6    0.63    0.21
   1   7  -6    1.06    0.22
  -1  -7   6    0.88    0.17
   2   7  -6    0.70    0.24
   2   7  -6    0.85    0.21
  -2  -7   6    1.07    0.18
   3   7  -6    2.08    0.30
   3   7  -6    1.53    0.35
  -3  -7   6    2.50    0.27
   4   7  -6    0.34    0.30
   4   7  -6    1.14    0.23
  -4  -7   6    0.43    0.15
   5   7  -6   -0.11    0.15
   5   7  -6   -0.10    0.25
  -5  -7   6    0.04    0.11
   6   7  -6    0.09    0.29
   6   7  -6   -0.20    0.16
  -6  -7   6   -0.05    0.14
   7   7  -6   -0.16    0.30
   8   7  -6    0.29    0.39
   7  -8   6    0.46    0.25
   6  -8   6    0.08    0.19
   5  -8   6    1.04    0.27
   4  -8   6    0.17    0.16
   3  -8   6    2.56    0.36
   2  -8   6    0.69    0.19
   1  -8   6    1.11    0.21
   0   8  -6    0.06    0.11
   0   8  -6    0.01    0.15
   0  -8   6    0.06    0.12
   1   8  -6   -0.07    0.16
   1   8  -6    0.27    0.19
  -1  -8   6    0.21    0.13
   2   8  -6    4.11    0.52
   2   8  -6    5.58    0.51
  -2  -8   6    4.74    0.41
   3   8  -6    0.04    0.18
   3   8  -6   -0.04    0.23
  -3  -8   6    0.21    0.12
   4   8  -6   -0.11    0.17
   4   8  -6    0.12    0.29
  -4  -8   6    0.00    0.11
   5   8  -6    0.48    0.22
   5   8  -6   -0.01    0.26
  -5  -8   6    0.31    0.15
   6   8  -6   -0.36    0.25
   6   8  -6    0.29    0.22
  -6  -8   6    0.26    0.15
   7   8  -6    0.50    0.36
   6  -9   6    0.20    0.23
   5  -9   6   -0.05    0.18
   4  -9   6    0.17    0.17
   3  -9   6    1.77    0.29
   2  -9   6   25.85    1.47
  -1   9  -6    0.16    0.21
   1  -9   6    0.05    0.13
   0   9  -6    0.32    0.15
   0   9  -6    0.16    0.21
   0  -9   6    0.39    0.14
   1   9  -6    0.05    0.17
   1   9  -6    0.16    0.21
  -1  -9   6   -0.02    0.11
   2   9  -6    1.99    0.38
   2   9  -6    1.74    0.33
  -2  -9   6    1.94    0.26
   3   9  -6   -0.25    0.24
   3   9  -6    0.25    0.21
  -3  -9   6    0.10    0.12
   4   9  -6   -0.14    0.24
   4   9  -6    0.07    0.20
  -4  -9   6   -0.09    0.10
   5   9  -6    0.30    0.33
   5   9  -6    0.00    0.20
  -5  -9   6   -0.07    0.11
   6   9  -6   -0.20    0.31
   7   9  -6   -0.22    0.34
   6 -10   6   -0.28    0.19
   5 -10   6    0.17    0.22
   4 -10   6    0.09    0.19
   3 -10   6    1.01    0.25
   2 -10   6    0.96    0.24
  -1  10  -6    0.38    0.28
   1 -10   6    0.47    0.17
   0  10  -6    7.56    0.77
   0  10  -6    8.49    0.58
   0 -10   6    7.36    0.57
   1  10  -6    2.02    0.33
   1  10  -6    1.79    0.37
  -1 -10   6    2.16    0.29
   2  10  -6    0.10    0.24
   2  10  -6    0.01    0.21
  -2 -10   6    0.10    0.13
   3  10  -6    0.43    0.28
   3  10  -6    0.06    0.22
  -3 -10   6    0.07    0.13
   4  10  -6   -0.14    0.24
   4  10  -6    0.04    0.22
  -4 -10   6    0.25    0.14
   5  10  -6   -0.14    0.22
   5  10  -6    0.44    0.35
  -5 -10   6    0.17    0.13
   6  10  -6    0.48    0.36
   7  10  -6    0.05    0.44
   5 -11   6    0.30    0.23
   4 -11   6    0.97    0.27
   3 -11   6    0.73    0.22
   2 -11   6   -0.02    0.15
  -1  11  -6    2.69    0.47
   1 -11   6    1.68    0.31
   0  11  -6    7.61    0.80
   0 -11   6    8.67    0.61
   1  11  -6   -0.07    0.21
   1  11  -6    0.20    0.20
  -1 -11   6   -0.10    0.12
   2  11  -6   -0.06    0.22
   2  11  -6    0.11    0.24
  -2 -11   6    0.08    0.13
   3  11  -6   -0.06    0.24
   3  11  -6   -0.17    0.23
  -3 -11   6   -0.10    0.11
   4  11  -6    0.25    0.27
   4  11  -6    0.16    0.32
  -4 -11   6    0.01    0.13
   5  11  -6   -0.26    0.27
   5  11  -6   -0.26    0.25
   6  11  -6    0.33    0.42
   4 -12   6    0.59    0.25
   3 -12   6    0.22    0.19
   2 -12   6    0.16    0.18
  -1  12  -6    0.64    0.33
   1 -12   6    0.83    0.24
   0  12  -6    4.38    0.63
   0 -12   6    3.67    0.43
   1  12  -6    0.14    0.28
   1  12  -6    0.26    0.21
  -1 -12   6    0.13    0.16
   2  12  -6    0.48    0.28
   2  12  -6    0.67    0.30
  -2 -12   6    0.28    0.16
   3  12  -6    0.04    0.26
   3  12  -6    0.06    0.25
  -3 -12   6    0.09    0.13
   4  12  -6    0.26    0.27
   4  12  -6   -0.07    0.32
  -4 -12   6   -0.06    0.13
   5  12  -6   -0.25    0.25
   5  12  -6   -0.13    0.29
   4 -13   6   -0.30    0.15
   3 -13   6    0.95    0.30
   2 -13   6    2.33    0.39
  -1  13  -6    0.05    0.29
   1 -13   6   -0.19    0.16
   0  13  -6   -0.02    0.25
   0 -13   6   -0.27    0.12
   1  13  -6    0.05    0.20
   1  13  -6    0.29    0.33
  -1 -13   6    0.13    0.16
   2  13  -6    0.20    0.30
   2  13  -6    0.35    0.26
  -2 -13   6    0.37    0.18
   3  13  -6    0.03    0.29
   3  13  -6    0.28    0.31
  -3 -13   6    0.02    0.14
   4  13  -6    0.02    0.28
   4  13  -6   -0.05    0.35
   5  13  -6   -0.56    0.33
   3 -14   6    0.11    0.22
   2 -14   6    0.34    0.23
  -1  14  -6   -0.27    0.29
   1 -14   6    0.71    0.24
   0  14  -6    0.04    0.31
   0 -14   6   -0.20    0.13
   1  14  -6    0.62    0.37
   1  14  -6    0.30    0.20
  -1 -14   6    0.27    0.18
   2  14  -6    0.30    0.26
   2  14  -6    0.54    0.36
  -2 -14   6    0.13    0.17
   3  14  -6   -0.27    0.29
   3  14  -6    0.15    0.30
  -3 -14   6   -0.02    0.15
   0  15  -6    0.08    0.32
   0 -15   6    0.23    0.19
   1  15  -6    0.08    0.34
  -1 -15   6   -0.15    0.15
   2  15  -6    0.24    0.27
   2  14   7    2.16    0.49
   1  14   7    0.66    0.39
   0 -14  -7   -0.27    0.13
   0  14   7    0.08    0.27
   1 -14  -7    0.29    0.23
  -1  14   7    0.70    0.38
   2 -14  -7    0.22    0.22
  -2  14   7   -0.07    0.30
   3 -14  -7    0.10    0.18
  -3  14   7   -0.17    0.28
   4  13   7    0.05    0.26
   3  13   7    0.34    0.30
   3  13   7    0.19    0.24
   2  13   7    1.81    0.48
   2  13   7    1.35    0.35
   1  13   7    0.56    0.35
   0 -13  -7    1.10    0.26
   0  13   7    1.53    0.43
   1 -13  -7    0.07    0.18
  -1  13   7    0.24    0.34
   2 -13  -7    0.36    0.22
  -2  13   7    0.89    0.37
  -2  13   7    0.35    0.25
  -3  13   7   -0.26    0.19
  -3  13   7   -0.33    0.27
  -4  13   7    0.12    0.22
  -4  13   7    0.05    0.31
   4  12   7    0.20    0.29
   4  12   7    0.29    0.28
   3  12   7    0.45    0.27
   3  12   7    0.54    0.30
   2  12   7    1.93    0.42
   2  12   7    1.50    0.35
  -1 -12  -7   12.06    0.71
   1  12   7    9.65    0.99
   1  12   7    9.86    0.78
   0 -12  -7    1.25    0.26
   0  12   7    1.60    0.42
  -1  12   7    1.68    0.31
  -1  12   7    0.73    0.35
  -2  12   7    0.61    0.24
  -2  12   7   -0.32    0.24
  -3  12   7   -0.01    0.26
  -3  12   7    0.05    0.21
  -4  12   7    0.24    0.27
  -4  12   7    0.15    0.24
  -5  12   7    0.26    0.31
  -5  12   7   -0.02    0.22
   5  11   7    0.17    0.26
   5  11   7    0.35    0.28
   4  11   7    0.38    0.26
   3  11   7   -0.28    0.21
   2  11   7    0.09    0.24
   2  11   7    0.36    0.21
  -1 -11  -7    9.92    0.64
   1  11   7   10.34    0.74
   1  11   7    8.69    0.87
   0  11   7    0.97    0.23
   0  11   7    0.80    0.24
   0  11   7    1.20    0.35
  -1  11   7    0.22    0.19
  -1  11   7    0.19    0.27
  -2  11   7    0.80    0.25
  -2  11   7    0.39    0.31
  -3  11   7    0.24    0.22
  -3  11   7   -0.13    0.22
  -4  11   7   -0.03    0.23
  -4  11   7   -0.38    0.17
  -5  11   7   -0.11    0.21
  -5  11   7   -0.11    0.25
  -6  11   7    0.31    0.26
   6  10   7    0.01    0.23
   5  10   7    0.19    0.22
   4  10   7    0.50    0.24
   3  10   7    1.91    0.39
   2  10   7   -0.10    0.19
  -1 -10  -7    3.54    0.33
   1  10   7    2.25    0.42
   0  10   7    0.90    0.20
   0  10   7    1.12    0.23
   0  10   7    0.53    0.27
  -1  10   7    2.61    0.45
  -1  10   7    2.94    0.39
  -2  10   7    1.65    0.40
  -2  10   7    2.04    0.35
  -3  10   7    0.12    0.22
  -3  10   7    0.18    0.21
  -4  10   7    0.01    0.25
  -4  10   7    0.03    0.22
  -5  10   7   -0.10    0.22
  -5  10   7   -0.15    0.19
  -6  10   7    0.04    0.22
   6   9   7   -0.17    0.20
   5   9   7    0.10    0.19
   4   9   7    0.05    0.17
   3   9   7    0.08    0.17
  -2  -9  -7   16.60    0.89
   2   9   7   17.29    1.13
   1   9   7    0.99    0.18
   1   9   7    0.70    0.26
   0   9   7    1.19    0.31
   0   9   7    1.16    0.22
  -1   9   7    8.02    0.76
  -1   9   7    8.22    0.52
  -1   9   7    8.41    0.63
  -2   9   7    1.57    0.37
  -2   9   7    1.20    0.28
  -3   9   7    0.00    0.22
  -3   9   7   -0.13    0.18
  -4   9   7    0.02    0.22
  -4   9   7   -0.15    0.16
  -5   9   7   -0.03    0.22
  -5   9   7   -0.07    0.20
  -6   9   7   -0.22    0.20
  -7   9   7   -0.20    0.22
   6   8   7   -0.13    0.18
   5   8   7    0.08    0.16
   4   8   7    2.34    0.37
   3   8   7   12.10    0.88
  -2  -8  -7    0.25    0.08
   2   8   7    0.40    0.19
   1   8   7    4.18    0.48
   1   8   7    3.85    0.35
   0   8   7    0.48    0.16
   0   8   7    0.32    0.20
  -1   8   7    2.36    0.38
  -1   8   7    1.27    0.26
  -2   8   7    0.97    0.23
  -2   8   7    0.25    0.20
  -3   8   7    3.67    0.47
  -3   8   7    3.77    0.48
  -4   8   7   -0.30    0.18
  -4   8   7   -0.22    0.16
  -5   8   7   -0.08    0.18
  -5   8   7   -0.13    0.19
  -6   8   7   -0.23    0.20
  -7   8   7    0.09    0.27
   7   7   7   -0.17    0.18
   6   7   7    0.02    0.18
   5   7   7   -0.09    0.16
   4   7   7   10.69    0.78
   3   7   7    0.13    0.16
  -2  -7  -7    2.70    0.19
   2   7   7    2.74    0.36
   2   7   7    2.59    0.20
   1   7   7    2.89    0.28
   1   7   7    3.12    0.38
   0   7   7    0.27    0.17
   0   7   7    0.10    0.11
  -1   7   7    0.18    0.18
  -1   7   7    0.00    0.12
  -2   7   7    2.44    0.37
  -2   7   7    3.54    0.39
  -3   7   7    0.94    0.26
  -3   7   7    1.09    0.27
  -4   7   7    0.68    0.26
  -4   7   7    0.37    0.23
  -5   7   7   -0.21    0.15
  -5   7   7   -0.07    0.18
  -6   7   7    0.02    0.18
  -7   7   7    0.08    0.22
   7   6   7    0.04    0.18
   6   6   7    0.20    0.17
   5   6   7    1.88    0.33
   4   6   7    2.15    0.35
   3   6   7   14.03    0.91
  -2  -6  -7    3.31    0.20
   2   6   7    2.88    0.22
   2   6   7    3.27    0.37
   1   6   7   22.17    1.22
   1   6   7   24.41    1.35
   0   6   7    4.61    0.45
   0   6   7    5.37    0.39
  -1   6   7    0.16    0.14
  -1   6   7   -0.11    0.08
  -2   6   7    0.31    0.16
  -2   6   7    0.27    0.09
  -2   6   7    0.14    0.17
  -3   6   7    0.73    0.21
  -3   6   7    0.35    0.17
   4  -6  -7    2.57    0.20
  -4   6   7    1.54    0.32
  -4   6   7    2.56    0.36
   5  -6  -7    0.41    0.16
  -5   6   7    0.17    0.22
  -5   6   7    0.62    0.24
   6  -6  -7    0.20    0.20
  -6   6   7    0.14    0.19
  -7   6   7   -0.39    0.18
  -8   6   7   -0.18    0.23
   7   5   7   -0.11    0.16
   6   5   7    0.23    0.16
   5   5   7   -0.20    0.11
   4   5   7    1.04    0.23
   3   5   7    1.34    0.23
  -2  -5  -7    7.06    0.38
   2   5   7    6.61    0.39
   2   5   7    7.00    0.52
   1   5   7    8.49    0.50
   1   5   7    8.26    0.57
   0   5   7    0.01    0.11
   0   5   7    0.10    0.10
  -1   5   7   22.90    1.25
  -1   5   7   22.38    1.30
  -2   5   7   -0.10    0.07
  -2   5   7   -0.04    0.11
  -2   5   7   -0.08    0.12
  -3   5   7    0.58    0.19
  -3   5   7    0.74    0.21
   4  -5  -7    0.31    0.12
  -4   5   7    0.27    0.17
  -4   5   7    0.34    0.18
   5  -5  -7    0.43    0.19
  -5   5   7    0.42    0.22
   6  -5  -7   -0.17    0.18
  -6   5   7   -0.07    0.21
   7  -5  -7    0.08    0.23
  -7   5   7   -0.23    0.18
  -8   5   7    0.29    0.25
   7   4   7    0.44    0.24
   6   4   7   -0.17    0.13
   5   4   7    2.45    0.37
   4   4   7   -0.05    0.12
   3   4   7    0.16    0.05
   3   4   7    0.29    0.15
  -2  -4  -7    2.47    0.17
   2   4   7    2.43    0.19
   2   4   7    2.41    0.29
   1   4   7    8.06    0.50
   1   4   7    8.99    0.57
   0   4   7    3.52    0.32
   0   4   7    3.97    0.35
  -1   4   7   26.23    1.43
  -1   4   7   26.81    1.48
  -2   4   7    2.43    0.30
  -2   4   7    2.76    0.29
   3  -4  -7    0.06    0.08
  -3   4   7    0.17    0.16
  -3   4   7   -0.04    0.11
   4  -4  -7    0.11    0.14
  -4   4   7   -0.05    0.12
  -4   4   7   -0.08    0.11
   5  -4  -7    0.12    0.17
  -5   4   7    0.09    0.17
   6  -4  -7    0.10    0.21
  -6   4   7    0.30    0.20
   7  -4  -7   -0.05    0.22
  -7   4   7   -0.30    0.18
   8  -4  -7    0.26    0.26
  -8   4   7   -0.14    0.20
   8   3   7    0.15    0.21
   7   3   7    0.06    0.19
   6   3   7   -0.19    0.11
   5   3   7   -0.04    0.13
   5   3   7   -0.09    0.06
   4   3   7    0.09    0.13
   4   3   7    0.13    0.06
   3   3   7    0.25    0.07
   3   3   7    0.18    0.12
   2   3   7   -0.15    0.08
   2   3   7    0.13    0.06
   1   3   7   54.25    2.89
   1   3   7   54.51    2.71
   0   3   7   15.65    0.91
   0   3   7   16.13    0.87
  -1   3   7    8.24    0.52
  -1   3   7    8.37    0.53
  -2   3   7    1.85    0.22
  -2   3   7    1.65    0.24
   3  -3  -7    0.62    0.14
  -3   3   7    0.45    0.13
  -3   3   7    0.57    0.17
   4  -3  -7    0.19    0.15
  -4   3   7    0.26    0.13
  -4   3   7    0.03    0.15
   5  -3  -7    0.45    0.21
  -5   3   7    0.63    0.22
   6  -3  -7    1.45    0.31
  -6   3   7    2.16    0.40
  -7   3   7    1.31    0.33
   8  -3  -7   -0.12    0.28
  -8   3   7   -0.04    0.21
   8   2   7    0.41    0.25
   7   2   7    0.52    0.22
   6   2   7    0.21    0.12
   6   2   7    0.26    0.18
   5   2   7    1.46    0.27
   5   2   7    1.49    0.18
   4   2   7    8.43    0.64
   4   2   7    8.07    0.47
   3   2   7    2.37    0.20
   3   2   7    1.84    0.28
   2   2   7    8.84    0.58
   2   2   7    7.87    0.46
   1   2   7    5.47    0.41
   1   2   7    5.65    0.34
   0   2   7    0.15    0.07
   0   2   7    0.07    0.06
  -1   2   7    0.13    0.07
  -1   2   7    0.15    0.09
   2  -2  -7    2.85    0.24
  -2   2   7    2.49    0.24
  -2   2   7    2.57    0.29
   3  -2  -7    1.76    0.23
  -3   2   7    1.84    0.20
  -3   2   7    1.69    0.26
   4  -2  -7    0.30    0.16
  -4   2   7    0.42    0.18
   5  -2  -7    1.57    0.31
  -5   2   7    1.49    0.30
   6  -2  -7    0.23    0.24
  -6   2   7    0.10    0.18
   7  -2  -7   -0.17    0.24
  -7   2   7   -0.09    0.19
   8  -2  -7   -0.16    0.25
  -8   2   7   -0.42    0.15
   9  -2  -7    0.25    0.33
   8   1   7    0.03    0.22
   7   1   7   -0.12    0.16
   6   1   7    0.50    0.21
   6   1   7    0.17    0.13
   5   1   7    0.02    0.13
   4   1   7    0.29    0.16
   4   1   7    0.54    0.12
   3   1   7   16.48    1.02
   3   1   7   16.27    0.88
   2   1   7    5.22    0.33
   2   1   7    5.55    0.43
   1   1   7    2.19    0.25
   1   1   7    2.48    0.21
   0   1   7    0.12    0.07
   0   1   7    0.15    0.07
  -1   1   7    4.36    0.31
  -1   1   7    4.01    0.27
   2  -1  -7   18.36    0.97
   2  -1  -7   18.49    1.04
  -2   1   7   17.69    0.98
  -2   1   7   18.24    1.01
   3  -1  -7    2.06    0.17
   3  -1  -7    1.91    0.26
  -3   1   7    1.92    0.18
  -3   1   7    2.01    0.27
   4  -1  -7    0.21    0.17
  -4   1   7    0.14    0.13
   5  -1  -7    0.02    0.16
  -5   1   7    0.09    0.16
   6  -1  -7    0.02    0.22
  -6   1   7    0.27    0.18
   7  -1  -7   -0.09    0.23
   7  -1  -7   -0.15    0.09
  -7   1   7   -0.01    0.18
   8  -1  -7    0.29    0.32
  -8   1   7    0.21    0.23
   9  -1  -7    0.05    0.32
   8   0   7   -0.21    0.18
   7   0   7   -0.09    0.13
   7   0   7    0.00    0.17
   6   0   7    0.05    0.15
   6   0   7   -0.04    0.10
   5   0   7    2.82    0.29
   5   0   7    2.84    0.40
   4   0   7    0.22    0.17
   4   0   7    0.05    0.09
   3   0   7   24.57    1.43
   3   0   7   24.12    1.28
   2   0   7   -0.01    0.08
   2   0   7    0.05    0.07
   1   0   7    0.15    0.07
   1   0   7    0.10    0.08
   0   0   7    0.11    0.07
   0   0   7   -0.01    0.05
  -1   0   7    7.47    0.45
  -1   0   7    8.30    0.48
   2   0  -7    0.00    0.03
   2   0  -7    0.01    0.11
  -2   0   7    0.03    0.08
  -2   0   7    0.05    0.04
   3   0  -7   12.96    0.83
  -3   0   7   12.60    0.77
   4   0  -7   -0.07    0.06
   4   0  -7   -0.02    0.16
  -4   0   7   -0.04    0.12
   5   0  -7    0.06    0.06
   5   0  -7   -0.03    0.17
  -5   0   7   -0.12    0.12
   6   0  -7    0.07    0.08
   6   0  -7   -0.08    0.22
  -6   0   7    0.13    0.17
   7   0  -7    0.11    0.28
   7   0  -7    0.41    0.13
  -7   0   7    0.56    0.24
   8   0  -7    0.04    0.30
  -8   0   7    0.37    0.23
   9   0  -7   -0.04    0.35
   8  -1   7   -0.09    0.22
   7  -1   7   -0.07    0.14
   7  -1   7    0.17    0.21
   6  -1   7    0.11    0.20
   6  -1   7    0.03    0.15
   5  -1   7    0.37    0.21
   5  -1   7    0.31    0.15
   4  -1   7    0.32    0.13
   4  -1   7    0.70    0.21
   3  -1   7   16.95    0.93
   2  -1   7    5.82    0.39
   1  -1   7    2.88    0.23
   0  -1   7    0.17    0.08
   1   1  -7    3.97    0.30
  -1  -1   7    4.03    0.26
  -1  -1   7    4.06    0.29
   2   1  -7   17.46    1.06
  -2  -1   7   18.30    0.98
   3   1  -7    1.93    0.30
  -3  -1   7    2.61    0.29
   4   1  -7   -0.14    0.18
  -4  -1   7    0.21    0.12
   5   1  -7    0.08    0.19
   5   1  -7   -0.09    0.04
   5   1  -7   -0.04    0.08
  -5  -1   7   -0.02    0.12
   6   1  -7    0.34    0.10
   6   1  -7    0.19    0.24
  -6  -1   7    0.62    0.22
   7   1  -7    0.07    0.29
  -7  -1   7    0.07    0.17
   8   1  -7   -0.01    0.33
  -8  -1   7   -0.06    0.19
   9   1  -7   -0.20    0.32
   8  -2   7   -0.21    0.17
   8  -2   7   -0.10    0.20
   7  -2   7    0.64    0.22
   7  -2   7    0.27    0.24
   6  -2   7    0.19    0.21
   6  -2   7   -0.01    0.14
   5  -2   7    1.11    0.21
   4  -2   7    8.88    0.58
   3  -2   7    2.24    0.25
   2  -2   7    8.86    0.54
   1  -2   7    5.09    0.35
   0  -2   7    0.08    0.07
   1   2  -7    0.30    0.11
  -1  -2   7    0.13    0.08
   2   2  -7    2.44    0.29
  -2  -2   7    2.28    0.24
   3   2  -7    1.38    0.27
  -3  -2   7    1.61    0.21
   4   2  -7    0.35    0.22
  -4  -2   7    0.09    0.11
   5   2  -7    1.42    0.32
   5   2  -7    1.39    0.13
   5   2  -7    1.65    0.16
  -5  -2   7    1.64    0.28
   6   2  -7    0.33    0.26
   6   2  -7    0.15    0.08
  -6  -2   7   -0.21    0.13
   7   2  -7   -0.10    0.26
  -7  -2   7   -0.27    0.13
   8   2  -7    0.43    0.36
  -8  -2   7    0.03    0.20
   9   2  -7    0.08    0.36
   8  -3   7   -0.20    0.20
   7  -3   7    0.03    0.17
   7  -3   7    0.11    0.19
   6  -3   7    0.04    0.14
   5  -3   7    0.03    0.13
   4  -3   7    0.11    0.12
   3  -3   7    0.22    0.12
   2  -3   7    0.11    0.09
   1  -3   7   64.08    3.22
   0  -3   7   15.40    0.86
   1   3  -7    8.29    0.54
  -1  -3   7    8.06    0.50
   2   3  -7    1.92    0.28
  -2  -3   7    1.75    0.21
  -2  -3   7    1.72    0.15
   3   3  -7    0.51    0.23
  -3  -3   7    0.54    0.13
   4   3  -7    0.23    0.22
  -4  -3   7    0.12    0.11
   5   3  -7    0.42    0.28
   5   3  -7    0.41    0.10
  -5  -3   7    0.51    0.18
   6   3  -7    2.04    0.20
   6   3  -7    1.30    0.37
  -6  -3   7    1.63    0.30
   7   3  -7   -0.13    0.27
  -7  -3   7    0.59    0.22
   8   3  -7   -0.04    0.36
  -8  -3   7    0.05    0.18
   7  -4   7    0.12    0.19
   6  -4   7    0.08    0.17
   5  -4   7    2.31    0.32
   4  -4   7    0.30    0.15
   3  -4   7    0.12    0.12
   2  -4   7    2.28    0.26
   1  -4   7    9.13    0.57
   0  -4   7    4.74    0.35
   1   4  -7   27.03    1.54
  -1  -4   7   27.35    1.43
   2   4  -7    3.11    0.37
   2   4  -7    3.26    0.27
  -2  -4   7    3.34    0.30
   3   4  -7   -0.11    0.17
   3   4  -7    0.00    0.07
  -3  -4   7    0.13    0.10
  -3  -4   7   -0.02    0.04
   4   4  -7   -0.11    0.08
   4   4  -7    0.10    0.23
  -4  -4   7   -0.02    0.09
   5   4  -7   -0.05    0.22
   5   4  -7    0.00    0.09
  -5  -4   7   -0.09    0.11
   6   4  -7    0.42    0.30
   6   4  -7   -0.05    0.10
  -6  -4   7    0.17    0.18
   7   4  -7   -0.07    0.27
  -7  -4   7    0.44    0.20
   8   4  -7    0.28    0.39
  -8  -4   7    0.27    0.22
   7  -5   7    0.17    0.20
   6  -5   7   -0.03    0.17
   5  -5   7   -0.16    0.14
   4  -5   7    0.82    0.22
   3  -5   7    1.30    0.22
   2  -5   7    7.55    0.52
   1  -5   7    8.80    0.56
   0  -5   7    0.20    0.11
   1   5  -7   24.45    1.39
  -1  -5   7   23.34    1.28
   2   5  -7    0.03    0.10
   2   5  -7   -0.04    0.18
  -2  -5   7    0.01    0.08
   3   5  -7    0.67    0.27
   3   5  -7    0.84    0.16
  -3  -5   7    0.86    0.17
   4   5  -7    0.21    0.12
   4   5  -7    0.13    0.23
  -4  -5   7    0.32    0.13
   5   5  -7    0.24    0.13
   5   5  -7    0.34    0.30
  -5  -5   7    0.54    0.17
   6   5  -7    0.19    0.27
   6   5  -7   -0.12    0.12
  -6  -5   7   -0.09    0.12
   7   5  -7    0.39    0.37
  -7  -5   7    0.43    0.22
   8   5  -7    0.01    0.32
   7  -6   7   -0.12    0.17
   6  -6   7    0.29    0.20
   5  -6   7    1.24    0.26
   4  -6   7    1.68    0.28
   2  -6   7    3.12    0.34
   1  -6   7   24.04    1.32
   0  -6   7    4.99    0.39
   1   6  -7    0.12    0.15
   1   6  -7   -0.02    0.12
  -1  -6   7    0.19    0.10
   2   6  -7    0.53    0.16
   2   6  -7    0.38    0.21
  -2  -6   7    0.22    0.10
   3   6  -7    0.55    0.17
   3   6  -7    0.45    0.24
  -3  -6   7    0.86    0.17
   4   6  -7    2.20    0.27
   4   6  -7    2.19    0.42
  -4  -6   7    2.64    0.30
   5   6  -7    0.40    0.33
   5   6  -7    0.31    0.17
  -5  -6   7    0.75    0.19
   6   6  -7    0.37    0.31
  -6  -6   7    0.08    0.15
   7   6  -7    0.24    0.36
  -7  -6   7   -0.02    0.16
   8   6  -7    0.19    0.36
   7  -7   7   -0.10    0.19
   6  -7   7    0.44    0.23
   5  -7   7    0.20    0.18
   4  -7   7   10.87    0.75
   3  -7   7    0.12    0.16
   2  -7   7    3.82    0.41
   1  -7   7    2.36    0.29
   0  -7   7    0.56    0.16
   1   7  -7   -0.13    0.14
   1   7  -7    0.05    0.15
  -1  -7   7    0.01    0.10
   2   7  -7    3.35    0.37
   2   7  -7    3.21    0.44
  -2  -7   7    3.41    0.34
   3   7  -7    0.89    0.21
   3   7  -7    0.66    0.27
  -3  -7   7    1.08    0.20
   4   7  -7    0.35    0.17
   4   7  -7   -0.17    0.23
  -4  -7   7    0.48    0.16
   5   7  -7    0.08    0.27
   5   7  -7    0.00    0.16
  -5  -7   7    0.20    0.14
   6   7  -7    0.83    0.39
  -6  -7   7   -0.01    0.13
   7   7  -7   -0.19    0.30
   8   7  -7    0.18    0.39
   6  -8   7   -0.04    0.19
   5  -8   7    0.02    0.18
   4  -8   7    2.22    0.34
   3  -8   7   11.07    0.78
   2  -8   7   -0.01    0.15
   1  -8   7    4.26    0.43
   0   8  -7    0.30    0.22
   0  -8   7    0.23    0.14
   1   8  -7    1.64    0.31
   1   8  -7    2.03    0.31
  -1  -8   7    2.11    0.27
   2   8  -7    0.99    0.28
   2   8  -7    1.08    0.26
  -2  -8   7    1.00    0.19
   3   8  -7    4.42    0.46
   3   8  -7    4.44    0.58
  -3  -8   7    4.04    0.40
   4   8  -7   -0.05    0.17
   4   8  -7   -0.37    0.22
  -4  -8   7   -0.05    0.11
   5   8  -7    0.30    0.35
   5   8  -7   -0.16    0.18
  -5  -8   7   -0.05    0.11
   6   8  -7   -0.14    0.28
  -6  -8   7   -0.09    0.14
   7   8  -7    0.43    0.43
   6  -9   7    0.05    0.20
   5  -9   7   -0.32    0.14
   4  -9   7    0.20    0.17
   3  -9   7   -0.18    0.15
   1  -9   7    0.79    0.22
   0   9  -7    1.46    0.33
   0  -9   7    1.01    0.21
   1   9  -7    9.99    0.76
   1   9  -7    8.65    0.66
  -1  -9   7    8.49    0.61
   2   9  -7    1.71    0.33
   2   9  -7    1.32    0.33
  -2  -9   7    1.98    0.28
   3   9  -7   -0.08    0.18
   3   9  -7    0.43    0.30
  -3  -9   7    0.12    0.12
   4   9  -7    0.21    0.28
   4   9  -7   -0.02    0.19
  -4  -9   7    0.12    0.13
   5   9  -7    0.12    0.21
   5   9  -7    0.12    0.35
  -5  -9   7   -0.06    0.12
   6   9  -7    0.01    0.30
   7   9  -7   -0.16    0.39
   5 -10   7    0.26    0.20
   4 -10   7    0.79    0.26
   3 -10   7    2.15    0.35
   2 -10   7    0.10    0.17
   1 -10   7    2.26    0.32
   0  10  -7    1.30    0.34
   0 -10   7    1.09    0.24
   1  10  -7    3.15    0.40
   1  10  -7    2.77    0.44
  -1 -10   7    2.99    0.36
   2  10  -7    2.16    0.39
   2  10  -7    1.20    0.33
  -2 -10   7    1.95    0.29
   3  10  -7   -0.10    0.20
   3  10  -7   -0.09    0.28
  -3 -10   7    0.04    0.13
   4  10  -7    0.04    0.21
   4  10  -7    0.10    0.32
  -4 -10   7   -0.11    0.12
   5  10  -7    0.25    0.25
   5  10  -7    0.23    0.33
  -5 -10   7    0.26    0.16
   6  10  -7   -0.14    0.36
   5 -11   7    0.15    0.20
   4 -11   7   -0.02    0.20
   3 -11   7    0.21    0.21
   2 -11   7    0.04    0.17
   1 -11   7   10.00    0.71
   0  11  -7    1.56    0.38
   0 -11   7    0.89    0.23
   1  11  -7   -0.24    0.21
   1  11  -7   -0.08    0.17
  -1 -11   7    0.23    0.15
   2  11  -7    0.32    0.26
   2  11  -7    0.33    0.25
  -2 -11   7    0.38    0.17
   3  11  -7   -0.03    0.23
   3  11  -7   -0.02    0.24
  -3 -11   7    0.14    0.13
   4  11  -7   -0.22    0.27
   4  11  -7   -0.37    0.21
  -4 -11   7    0.23    0.14
   5  11  -7    0.18    0.28
   5  11  -7   -0.31    0.35
   6  11  -7   -0.10    0.38
   4 -12   7    0.60    0.26
   3 -12   7    0.37    0.24
   2 -12   7    1.49    0.32
  -1  12  -7   10.37    1.05
   1 -12   7   12.68    0.84
   0  12  -7    1.84    0.45
   0 -12   7    1.03    0.25
   1  12  -7    2.03    0.45
   1  12  -7    1.49    0.30
  -1 -12   7    1.35    0.27
   2  12  -7    0.17    0.27
   2  12  -7    0.65    0.29
  -2 -12   7    0.58    0.20
   3  12  -7    0.21    0.28
   3  12  -7   -0.37    0.23
  -3 -12   7   -0.15    0.12
   4  12  -7   -0.20    0.27
   4  12  -7    0.52    0.36
  -4 -12   7    0.10    0.15
   5  12  -7   -0.35    0.34
   3 -13   7    0.08    0.24
   2 -13   7    1.27    0.31
  -1  13  -7    0.01    0.29
   1 -13   7    0.36    0.22
   0  13  -7    2.47    0.52
   0 -13   7    1.76    0.32
   1  13  -7    0.13    0.20
   1  13  -7   -0.46    0.25
  -1 -13   7    0.21    0.18
   2  13  -7    0.62    0.29
   2  13  -7    0.30    0.32
  -2 -13   7    0.26    0.17
   3  13  -7    0.24    0.28
   3  13  -7   -0.26    0.26
  -3 -13   7    0.12    0.16
   4  13  -7    0.32    0.33
   4  13  -7    0.24    0.32
   2 -14   7    1.72    0.34
  -1  14  -7    0.66    0.36
   1 -14   7    0.65    0.25
   0  14  -7    0.04    0.30
   0 -14   7   -0.03    0.17
   1  14  -7    0.54    0.37
   1  14  -7    0.39    0.23
  -1 -14   7    0.68    0.22
   2  14  -7    0.42    0.26
   2  14  -7    0.05    0.31
  -2 -14   7    0.12    0.18
   3  14  -7   -0.29    0.28
   3  14  -7   -0.15    0.28
  -3 -14   7    0.00    0.15
   1  15  -7   -0.04    0.18
   2  14   8    0.99    0.38
   1  14   8    0.50    0.37
   0  14   8    0.26    0.30
   1 -14  -8    1.63    0.32
  -1  14   8    1.31    0.43
   2 -14  -8    1.21    0.30
  -2  14   8    0.80    0.40
   3 -14  -8   -0.24    0.16
  -3  14   8   -0.07    0.32
   3  13   8   -0.19    0.29
   3  13   8   -0.01    0.23
   2  13   8    0.32    0.32
   1  13   8    0.19    0.31
   0 -13  -8    0.04    0.14
   0  13   8   -0.16    0.25
   1 -13  -8    2.52    0.37
  -1  13   8    2.46    0.53
  -1  13   8    2.66    0.41
  -2  13   8    5.27    0.71
  -2  13   8    5.15    0.62
  -3  13   8   -0.10    0.19
  -3  13   8    0.04    0.32
  -4  13   8    0.00    0.31
  -4  13   8   -0.15    0.20
   4  12   8    0.24    0.26
   4  12   8    0.71    0.33
   3  12   8    0.19    0.30
   3  12   8    0.02    0.20
   2  12   8    0.51    0.30
   2  12   8    1.03    0.29
   1  12   8   -0.02    0.18
   1  12   8   -0.12    0.27
   0 -12  -8    2.22    0.31
   0  12   8    1.74    0.44
  -1  12   8    1.99    0.34
  -1  12   8    1.21    0.39
  -2  12   8    0.86    0.27
  -2  12   8    0.77    0.37
  -3  12   8    0.05    0.21
  -3  12   8   -0.12    0.26
  -4  12   8    0.00    0.21
  -4  12   8   -0.01    0.27
  -5  12   8    0.24    0.33
  -5  12   8   -0.14    0.20
   5  11   8   -0.18    0.23
   4  11   8    0.36    0.25
   3  11   8    0.12    0.22
   2  11   8    0.01    0.23
  -1 -11  -8    0.54    0.18
   1  11   8    1.02    0.31
   0  11   8   32.66    1.82
   0  11   8   34.64    2.06
  -1  11   8    0.10    0.24
  -1  11   8    0.21    0.19
  -2  11   8    0.84    0.35
  -2  11   8    1.36    0.32
  -3  11   8    0.17    0.22
  -3  11   8    0.40    0.32
  -4  11   8    0.39    0.30
  -4  11   8   -0.03    0.20
  -5  11   8   -0.13    0.24
  -5  11   8    0.09    0.28
  -6  11   8   -0.11    0.24
  -6  11   8    0.04    0.24
   5  10   8   -0.19    0.20
   4  10   8    0.24    0.21
   3  10   8    0.02    0.18
   2  10   8    1.06    0.33
   1  10   8    0.36    0.15
   1  10   8    0.69    0.27
   0  10   8    1.80    0.29
   0  10   8    1.67    0.38
  -1  10   8   10.58    0.87
  -1  10   8   11.64    0.79
  -2  10   8    3.65    0.47
  -2  10   8    2.60    0.44
  -3  10   8    0.81    0.27
  -3  10   8    0.43    0.26
  -4  10   8    0.58    0.30
  -4  10   8    0.50    0.27
  -5  10   8    0.12    0.26
  -5  10   8    0.80    0.28
  -6  10   8   -0.15    0.21
   6   9   8    0.09    0.19
   5   9   8    0.12    0.20
   4   9   8    0.04    0.16
   3   9   8   -0.20    0.15
  -2  -9  -8   16.94    0.93
   2   9   8   17.04    1.16
   1   9   8    0.03    0.21
   1   9   8    0.22    0.12
   0   9   8    0.51    0.18
   0   9   8    0.25    0.21
  -1   9   8   13.31    0.89
  -1   9   8   14.54    1.01
  -2   9   8   13.78    0.98
  -2   9   8   11.73    0.86
  -3   9   8    0.30    0.19
  -3   9   8    0.17    0.21
  -4   9   8    0.14    0.19
  -4   9   8    0.58    0.27
  -5   9   8    0.19    0.25
  -5   9   8   -0.12    0.17
  -6   9   8    0.11    0.21
  -7   9   8    0.21    0.27
   6   8   8    0.26    0.23
   5   8   8   -0.04    0.16
   4   8   8    0.22    0.17
   3   8   8    0.66    0.24
   2   8   8    1.40    0.30
   2   8   8    2.10    0.19
   1   8   8    7.45    0.67
   1   8   8    6.56    0.47
   0   8   8    0.20    0.19
   0   8   8    0.11    0.13
  -1   8   8    0.58    0.19
  -1   8   8    0.62    0.23
  -2   8   8    3.69    0.47
  -2   8   8    2.33    0.36
  -3   8   8    4.05    0.52
  -3   8   8    3.22    0.44
  -4   8   8    1.14    0.32
  -4   8   8    0.52    0.23
  -5   8   8    0.02    0.21
  -5   8   8   -0.15    0.13
  -6   8   8   -0.03    0.19
  -7   8   8   -0.16    0.18
   6   7   8    0.11    0.18
   5   7   8    0.06    0.17
   4   7   8    1.17    0.28
   3   7   8    0.15    0.16
   2   7   8    0.06    0.08
   2   7   8    0.30    0.17
   1   7   8    0.88    0.21
   1   7   8    0.67    0.14
   0   7   8    1.16    0.25
   0   7   8    1.18    0.21
  -1   7   8   -0.03    0.12
  -1   7   8   -0.05    0.16
  -2   7   8    1.73    0.18
  -2   7   8    1.79    0.33
  -2   7   8    1.52    0.28
  -3   7   8   28.54    1.73
  -3   7   8   29.97    1.68
  -4   7   8    3.09    0.44
  -4   7   8    3.85    0.48
  -5   7   8    0.10    0.19
  -5   7   8   -0.08    0.19
  -6   7   8   -0.22    0.18
  -7   7   8    0.32    0.25
   7   6   8   -0.02    0.19
   6   6   8    0.19    0.19
   5   6   8    0.18    0.17
   4   6   8    0.31    0.18
   3   6   8    2.43    0.35
   2   6   8    1.85    0.18
   2   6   8    1.81    0.28
   1   6   8    4.67    0.34
   1   6   8    4.43    0.43
   0   6   8    5.06    0.48
   0   6   8    5.48    0.41
  -1   6   8    1.51    0.27
  -1   6   8    2.21    0.29
  -2   6   8    0.15    0.14
  -2   6   8    0.23    0.17
  -3   6   8    0.85    0.22
  -3   6   8    0.57    0.11
  -3   6   8    0.89    0.24
  -4   6   8    3.65    0.43
  -4   6   8    3.31    0.46
   5  -6  -8    1.15    0.19
  -5   6   8    1.56    0.35
  -5   6   8    1.28    0.31
   6  -6  -8    0.09    0.19
  -6   6   8    0.02    0.20
  -7   6   8   -0.04    0.19
  -8   6   8   -0.03    0.23
   7   5   8   -0.13    0.17
   6   5   8    0.01    0.15
   5   5   8    0.18    0.18
   4   5   8   -0.03    0.15
   3   5   8    0.06    0.11
   2   5   8    1.87    0.28
   2   5   8    2.50    0.21
   1   5   8    4.06    0.32
   1   5   8    4.62    0.42
   0   5   8    2.95    0.30
   0   5   8    2.58    0.31
  -1   5   8   26.75    1.46
  -1   5   8   24.38    1.39
  -2   5   8    0.47    0.18
  -2   5   8    0.95    0.22
  -3   5   8    0.01    0.13
  -3   5   8    0.17    0.15
   4  -5  -8    4.04    0.32
  -4   5   8    5.44    0.49
  -4   5   8    4.43    0.51
   5  -5  -8    2.65    0.31
  -5   5   8    1.94    0.36
   6  -5  -8    0.74    0.24
  -6   5   8    0.55    0.27
   7  -5  -8    0.16    0.24
  -7   5   8    0.18    0.23
  -8   5   8    0.39    0.27
   7   4   8   -0.01    0.18
   6   4   8   -0.02    0.17
   5   4   8    0.50    0.22
   4   4   8    0.21    0.06
   4   4   8    0.16    0.15
  -3  -4  -8    0.45    0.08
   3   4   8    0.26    0.07
   3   4   8    0.30    0.14
   2   4   8    7.76    0.57
   2   4   8    8.08    0.46
   1   4   8    0.66    0.16
   1   4   8    0.90    0.14
   0   4   8   17.32    1.03
   0   4   8   18.09    0.98
  -1   4   8   44.06    2.33
  -1   4   8   45.94    2.42
  -2   4   8    0.13    0.12
  -2   4   8    0.12    0.12
   3  -4  -8    0.19    0.10
  -3   4   8    0.27    0.16
  -3   4   8    0.05    0.13
   4  -4  -8    0.31    0.14
  -4   4   8    0.10    0.13
  -4   4   8    0.11    0.16
   5  -4  -8    0.38    0.19
  -5   4   8    0.66    0.24
   6  -4  -8    0.92    0.27
  -6   4   8    0.32    0.23
   7  -4  -8   -0.14    0.23
  -7   4   8    0.11    0.24
   8  -4  -8   -0.11    0.28
  -8   4   8    0.12    0.25
   7   3   8    0.03    0.18
   6   3   8    0.16    0.19
   5   3   8   -0.14    0.11
   5   3   8    0.01    0.07
   4   3   8    0.29    0.08
   4   3   8    0.02    0.11
   3   3   8    0.26    0.14
   3   3   8    0.49    0.09
   2   3   8    0.01    0.09
   2   3   8    0.15    0.07
   1   3   8   23.63    1.29
   1   3   8   21.92    1.18
   0   3   8   44.49    2.23
   0   3   8   42.83    2.33
  -1   3   8    9.32    0.59
  -1   3   8    9.46    0.59
  -2   3   8    0.36    0.14
  -2   3   8    0.28    0.12
   3  -3  -8    0.23    0.11
  -3   3   8    0.03    0.14
  -3   3   8    0.12    0.11
   4  -3  -8    0.03    0.14
  -4   3   8   -0.07    0.13
  -4   3   8   -0.09    0.10
   5  -3  -8    1.06    0.26
  -5   3   8    1.04    0.27
   6  -3  -8    2.06    0.37
  -6   3   8    1.61    0.35
   7  -3  -8    0.16    0.24
  -7   3   8   -0.22    0.16
   8  -3  -8   -0.14    0.26
  -8   3   8   -0.25    0.18
   7   2   8    0.01    0.17
   6   2   8   -0.05    0.14
   5   2   8    0.19    0.10
   5   2   8    0.12    0.15
   4   2   8    0.64    0.19
   4   2   8    0.60    0.12
   3   2   8    2.00    0.29
   3   2   8    2.65    0.20
   2   2   8    4.16    0.28
   1   2   8   16.16    0.96
   1   2   8   16.50    0.88
   0   2   8    3.46    0.28
   0   2   8    3.05    0.28
  -1   2   8    0.71    0.15
  -1   2   8    0.61    0.11
  -2   2   8    2.06    0.22
  -2   2   8    2.48    0.28
   3  -2  -8   22.58    1.31
  -3   2   8   23.11    1.26
  -3   2   8   23.52    1.31
   4  -2  -8    0.72    0.21
  -4   2   8    0.83    0.22
   5  -2  -8    1.28    0.28
  -5   2   8    0.90    0.24
   6  -2  -8    0.13    0.23
  -6   2   8    0.13    0.20
   7  -2  -8    0.40    0.29
  -7   2   8    0.08    0.20
   8  -2  -8   -0.09    0.29
  -8   2   8    0.22    0.23
   7   1   8    0.05    0.19
   6   1   8    0.22    0.18
   6   1   8    0.13    0.12
   5   1   8   -0.01    0.09
   5   1   8    0.02    0.15
   4   1   8    1.29    0.18
   4   1   8    0.89    0.23
   3   1   8    2.01    0.30
   3   1   8    2.06    0.21
   2   1   8   -0.05    0.06
   2   1   8    0.07    0.11
   1   1   8    0.00    0.06
   1   1   8   -0.07    0.07
   0   1   8    2.24    0.22
   0   1   8    2.03    0.21
  -1   1   8    0.74    0.11
  -1   1   8    0.92    0.15
   2  -1  -8   27.14    1.47
  -2   1   8   25.98    1.42
  -2   1   8   26.26    1.41
   3  -1  -8    7.53    0.42
   3  -1  -8    7.99    0.54
  -3   1   8    6.99    0.54
  -3   1   8    7.01    0.44
   4  -1  -8    6.82    0.56
  -4   1   8    6.94    0.55
   5  -1  -8    0.37    0.22
  -5   1   8    0.63    0.21
   6  -1  -8    0.04    0.24
  -6   1   8   -0.11    0.15
   7  -1  -8   -0.16    0.25
  -7   1   8   -0.16    0.18
   8  -1  -8    0.62    0.36
  -8   1   8   -0.01    0.20
   8   0   8    0.03    0.22
   7   0   8    0.12    0.20
   6   0   8   -0.10    0.13
   6   0   8    0.14    0.12
   5   0   8    0.11    0.10
   5   0   8   -0.17    0.10
   4   0   8    2.40    0.26
   4   0   8    2.74    0.38
   3   0   8   -0.14    0.08
   3   0   8    0.02    0.11
   2   0   8   39.30    2.01
   2   0   8   39.78    2.18
   1   0   8    0.00    0.07
   1   0   8   -0.02    0.06
   0   0   8    2.01    0.21
   0   0   8    1.96    0.22
  -1   0   8   -0.04    0.04
  -1   0   8    0.03    0.08
   2   0  -8    0.40    0.13
  -2   0   8    0.30    0.06
  -2   0   8    0.46    0.13
   3   0  -8    0.19    0.15
  -3   0   8    0.21    0.11
   4   0  -8    1.68    0.31
  -4   0   8    1.78    0.29
   5   0  -8    0.26    0.22
   5   0  -8    0.04    0.08
   5   0  -8    0.01    0.05
  -5   0   8    0.11    0.15
   6   0  -8    0.12    0.08
   6   0  -8    0.08    0.24
  -6   0   8    0.04    0.18
   7   0  -8    0.00    0.27
  -7   0   8    0.17    0.18
   8   0  -8    0.36    0.34
  -8   0   8    0.17    0.22
   9   0  -8    0.27    0.38
   7  -1   8   -0.05    0.16
   7  -1   8   -0.22    0.14
   6  -1   8    0.00    0.13
   6  -1   8   -0.14    0.14
   5  -1   8    0.25    0.17
   5  -1   8    0.30    0.13
   4  -1   8    0.69    0.16
   4  -1   8    1.20    0.26
   3  -1   8    2.30    0.25
   3  -1   8    2.05    0.32
   2  -1   8    0.04    0.08
   1  -1   8    0.11    0.09
   1  -1   8    0.16    0.10
   0  -1   8    2.38    0.25
   0  -1   8    2.65    0.24
  -1  -1   8    0.73    0.13
  -1  -1   8    0.77    0.11
   2   1  -8   26.98    1.46
  -2  -1   8   24.99    1.35
  -2  -1   8   24.67    1.32
   3   1  -8    7.56    0.56
  -3  -1   8    6.89    0.49
   4   1  -8    6.81    0.58
  -4  -1   8    6.67    0.52
   5   1  -8    0.35    0.25
  -5  -1   8    0.63    0.20
   6   1  -8    0.32    0.28
   6   1  -8   -0.01    0.06
  -6  -1   8   -0.23    0.13
   7   1  -8    0.12    0.30
  -7  -1   8   -0.10    0.18
   8   1  -8   -0.04    0.33
  -8  -1   8    0.08    0.20
   7  -2   8    0.11    0.22
   7  -2   8    0.14    0.17
   6  -2   8   -0.05    0.14
   6  -2   8    0.07    0.19
   5  -2   8    0.05    0.13
   4  -2   8    0.94    0.19
   3  -2   8    2.48    0.27
   2  -2   8    4.26    0.33
   1  -2   8   16.01    0.89
   0  -2   8    2.92    0.27
   1   2  -8    0.94    0.16
  -1  -2   8    0.60    0.14
   2   2  -8    2.25    0.29
  -2  -2   8    2.66    0.27
  -2  -2   8    2.37    0.16
   3   2  -8   22.72    1.39
  -3  -2   8   23.52    1.27
   4   2  -8    0.69    0.26
  -4  -2   8    0.84    0.19
   5   2  -8    0.83    0.29
  -5  -2   8    1.14    0.25
   6   2  -8    0.23    0.28
  -6  -2   8    0.11    0.16
   7   2  -8   -0.05    0.29
  -7  -2   8   -0.10    0.17
   8   2  -8    0.30    0.37
  -8  -2   8    0.37    0.24
   7  -3   8    0.03    0.19
   7  -3   8   -0.14    0.21
   6  -3   8   -0.02    0.16
   5  -3   8   -0.07    0.12
   4  -3   8    0.06    0.12
   3  -3   8    0.62    0.16
   2  -3   8    0.06    0.10
   1  -3   8   26.63    1.42
   0  -3   8   44.20    2.27
   1   3  -8   10.10    0.63
  -1  -3   8    9.34    0.59
   2   3  -8    0.36    0.17
  -2  -3   8    0.33    0.08
  -2  -3   8    0.41    0.13
   3   3  -8    0.25    0.21
  -3  -3   8    0.00    0.09
   4   3  -8    0.13    0.20
  -4  -3   8   -0.03    0.10
   5   3  -8    1.26    0.34
  -5  -3   8    0.87    0.22
   6   3  -8    1.72    0.45
  -6  -3   8    2.65    0.37
   7   3  -8   -0.18    0.29
  -7  -3   8    0.03    0.17
   8   3  -8    0.24    0.35
  -8  -3   8   -0.38    0.16
   7  -4   8    0.21    0.20
   6  -4   8   -0.01    0.17
   5  -4   8    0.33    0.19
   4  -4   8    0.10    0.13
   3  -4   8    0.63    0.17
   2  -4   8    9.14    0.59
   1  -4   8    0.61    0.15
   0  -4   8   17.09    0.96
   1   4  -8   41.00    2.30
  -1  -4   8   42.42    2.15
   2   4  -8    0.38    0.18
  -2  -4   8    0.28    0.12
   3   4  -8    0.18    0.20
  -3  -4   8    0.25    0.12
  -3  -4   8    0.24    0.05
   4   4  -8    0.35    0.23
   4   4  -8    0.06    0.06
  -4  -4   8    0.09    0.12
   5   4  -8    0.12    0.25
  -5  -4   8   -0.04    0.13
   6   4  -8    0.74    0.38
  -6  -4   8    1.18    0.26
   7   4  -8    0.27    0.37
  -7  -4   8    0.20    0.20
   8   4  -8   -0.21    0.34
  -8  -4   8    0.21    0.19
   7  -5   8   -0.27    0.15
   6  -5   8    0.01    0.17
   5  -5   8    0.06    0.15
   4  -5   8   -0.14    0.13
   3  -5   8   -0.07    0.10
   2  -5   8    2.20    0.27
   1  -5   8    5.62    0.48
   0  -5   8    3.39    0.34
   1   5  -8   28.00    1.54
  -1  -5   8   25.78    1.44
   2   5  -8    1.06    0.25
  -2  -5   8    0.88    0.16
   3   5  -8    0.05    0.09
   3   5  -8    0.17    0.21
  -3  -5   8    0.08    0.10
   4   5  -8    4.24    0.32
   4   5  -8    3.77    0.52
  -4  -5   8    3.72    0.39
   5   5  -8    3.25    0.27
   5   5  -8    2.75    0.49
  -5  -5   8    2.96    0.37
   6   5  -8    0.72    0.36
  -6  -5   8    0.75    0.24
   7   5  -8    0.13    0.31
  -7  -5   8    0.22    0.18
   8   5  -8    0.06    0.36
  -8  -5   8   -0.09    0.17
   7  -6   8   -0.02    0.18
   6  -6   8   -0.25    0.14
   5  -6   8    0.08    0.16
   4  -6   8    0.00    0.18
   3  -6   8    1.52    0.28
   2  -6   8    1.82    0.27
   1  -6   8    5.19    0.45
   0  -6   8    5.83    0.43
   1   6  -8    1.81    0.27
  -1  -6   8    1.66    0.24
   2   6  -8    0.20    0.14
   2   6  -8   -0.01    0.17
  -2  -6   8    0.06    0.10
   3   6  -8    0.68    0.16
   3   6  -8    0.43    0.25
  -3  -6   8    0.37    0.14
   4   6  -8    2.94    0.49
   4   6  -8    3.09    0.31
  -4  -6   8    3.44    0.37
   5   6  -8    0.56    0.34
   5   6  -8    1.34    0.21
  -5  -6   8    1.22    0.24
   6   6  -8   -0.13    0.31
  -6  -6   8   -0.04    0.12
   7   6  -8   -0.04    0.34
  -7  -6   8    0.07    0.16
   8   6  -8    0.45    0.44
   6  -7   8    0.01    0.19
   5  -7   8    0.05    0.17
   4  -7   8    0.72    0.23
   3  -7   8    0.07    0.16
   2  -7   8    0.24    0.17
   1  -7   8    0.23    0.14
   0  -7   8    1.84    0.26
   1   7  -8    0.06    0.15
   1   7  -8    0.11    0.15
  -1  -7   8   -0.16    0.09
   2   7  -8    1.99    0.29
   2   7  -8    1.85    0.33
  -2  -7   8    1.67    0.25
   3   7  -8   29.81    1.79
   3   7  -8   28.82    1.62
  -3  -7   8   27.72    1.55
   4   7  -8    4.00    0.39
   4   7  -8    3.89    0.57
  -4  -7   8    3.69    0.39
   5   7  -8   -0.29    0.14
   5   7  -8   -0.23    0.28
  -5  -7   8   -0.18    0.12
   6   7  -8   -0.19    0.31
  -6  -7   8    0.38    0.17
   7   7  -8    0.32    0.39
  -7  -7   8   -0.05    0.17
   8   7  -8    0.14    0.43
   6  -8   8    0.01    0.19
   5  -8   8   -0.15    0.17
   4  -8   8   -0.10    0.17
   3  -8   8    1.46    0.28
   2  -8   8    2.88    0.37
   1  -8   8    6.94    0.52
   0  -8   8    0.31    0.16
   1   8  -8    0.95    0.25
   1   8  -8    0.73    0.21
  -1  -8   8    1.30    0.23
   2   8  -8    2.20    0.40
   2   8  -8    2.51    0.36
  -2  -8   8    2.39    0.30
   3   8  -8    3.99    0.56
   3   8  -8    3.86    0.43
  -3  -8   8    4.83    0.44
   4   8  -8    0.53    0.33
   4   8  -8    1.33    0.26
  -4  -8   8    1.61    0.26
   5   8  -8    0.12    0.18
   5   8  -8    0.05    0.29
  -5  -8   8    0.26    0.15
   6   8  -8   -0.26    0.27
  -6  -8   8    0.01    0.15
   7   8  -8    0.08    0.35
   6  -9   8   -0.26    0.17
   5  -9   8   -0.12    0.19
   4  -9   8   -0.21    0.13
   3  -9   8    0.13    0.19
   2  -9   8   17.70    1.09
   1  -9   8    0.29    0.18
   0  -9   8    0.62    0.20
   1   9  -8   14.44    0.95
   1   9  -8   15.00    1.02
  -1  -9   8   14.26    0.90
   2   9  -8   14.58    0.93
   2   9  -8   10.54    0.88
  -2  -9   8   13.27    0.81
   3   9  -8    0.35    0.27
   3   9  -8    0.23    0.21
  -3  -9   8    0.20    0.14
   4   9  -8    0.44    0.35
   4   9  -8    0.23    0.21
  -4  -9   8    0.42    0.17
   5   9  -8    0.39    0.34
   5   9  -8    0.18    0.20
  -5  -9   8   -0.09    0.12
   6   9  -8   -0.05    0.34
  -6  -9   8    0.02    0.15
   7   9  -8    0.04    0.41
   5 -10   8   -0.12    0.18
   4 -10   8    0.06    0.19
   3 -10   8    0.22    0.20
   2 -10   8    1.27    0.26
   1 -10   8    0.17    0.18
   0  10  -8    2.60    0.44
   0 -10   8    1.57    0.28
   1  10  -8   12.43    0.95
   1  10  -8   13.00    0.87
  -1 -10   8   12.53    0.82
   2  10  -8    2.84    0.44
   2  10  -8    2.86    0.45
  -2 -10   8    3.38    0.38
   3  10  -8    0.60    0.32
   3  10  -8    0.51    0.27
  -3 -10   8    0.69    0.19
   4  10  -8    0.48    0.36
   4  10  -8    0.26    0.24
  -4 -10   8    0.41    0.16
   5  10  -8   -0.32    0.30
  -5 -10   8    0.12    0.15
   6  10  -8    0.13    0.35
   5 -11   8   -0.08    0.21
   4 -11   8    0.17    0.19
   3 -11   8    0.01    0.17
   2 -11   8    0.00    0.15
   1 -11   8    0.80    0.25
   0  11  -8   36.52    2.21
   0 -11   8   36.28    1.99
   1  11  -8    0.66    0.31
   1  11  -8    0.23    0.20
  -1 -11   8   -0.15    0.14
   2  11  -8    1.37    0.35
   2  11  -8    1.40    0.35
  -2 -11   8    1.47    0.27
   3  11  -8    0.52    0.28
   3  11  -8    1.14    0.35
  -3 -11   8    0.97    0.22
   4  11  -8    0.58    0.30
   4  11  -8    0.16    0.34
  -4 -11   8    0.20    0.15
   5  11  -8    0.42    0.38
  -5 -11   8   -0.17    0.13
   6  11  -8    0.52    0.41
   4 -12   8    0.17    0.24
   3 -12   8    0.00    0.19
   2 -12   8    0.46    0.24
   1 -12   8   -0.21    0.17
   0  12  -8    2.11    0.45
   0 -12   8    2.11    0.35
   1  12  -8    2.40    0.36
   1  12  -8    1.61    0.40
  -1 -12   8    1.41    0.30
   2  12  -8    0.19    0.28
   2  12  -8    0.45    0.26
  -2 -12   8    0.74    0.22
   3  12  -8   -0.09    0.27
   3  12  -8   -0.24    0.23
  -3 -12   8   -0.04    0.14
   4  12  -8    0.53    0.36
   4  12  -8    0.08    0.27
  -4 -12   8    0.26    0.18
   5  12  -8    0.03    0.33
   3 -13   8   -0.35    0.17
   2 -13   8    0.34    0.22
   1 -13   8    0.16    0.19
   0  13  -8    0.07    0.28
   0 -13   8    0.25    0.20
   1  13  -8    3.21    0.55
   1  13  -8    2.71    0.39
  -1 -13   8    2.24    0.36
   2  13  -8    5.13    0.69
   2  13  -8    4.88    0.60
  -2 -13   8    4.88    0.52
   3  13  -8    0.65    0.34
   3  13  -8   -0.54    0.25
  -3 -13   8    0.10    0.16
   4  13  -8    0.39    0.30
   4  13  -8   -0.07    0.33
  -4 -13   8   -0.16    0.14
   2 -14   8   -0.07    0.20
   1 -14   8    0.86    0.27
   0  14  -8    0.71    0.35
   0 -14   8   -0.07    0.19
   1  14  -8    2.15    0.38
   1  14  -8    1.99    0.50
  -1 -14   8    2.28    0.36
   2  14  -8    0.87    0.39
   2  14  -8    1.16    0.32
  -2 -14   8    0.57    0.23
   3  14  -8   -0.01    0.29
   3  14  -8   -0.04    0.29
  -3 -14   8    0.33    0.19
   1  14   9   -0.20    0.33
   0  14   9   -0.17    0.31
   1 -14  -9    1.57    0.34
  -1  14   9    1.35    0.46
  -2  14   9    0.33    0.27
  -2  14   9    0.10    0.30
   3  13   9    0.79    0.39
   3  13   9    0.01    0.23
   2  13   9    0.30    0.33
   1  13   9    0.72    0.36
   0 -13  -9   -0.03    0.15
   0  13   9    0.17    0.32
  -1  13   9    0.40    0.24
  -1  13   9   -0.38    0.28
  -2  13   9    5.62    0.62
  -2  13   9    4.86    0.71
  -3  13   9   -0.02    0.22
  -3  13   9   -0.11    0.31
  -4  13   9    0.96    0.35
  -4  13   9    0.44    0.38
   4  12   9    0.04    0.26
   3  12   9   -0.17    0.26
   2  12   9    0.01    0.26
   1  12   9    1.05    0.36
   0  12   9    3.43    0.41
   0  12   9    2.26    0.48
  -1  12   9    0.43    0.23
  -1  12   9    0.69    0.34
  -2  12   9    0.04    0.22
  -2  12   9   -0.16    0.29
  -3  12   9    0.03    0.29
  -3  12   9    0.14    0.24
  -4  12   9    0.41    0.32
  -4  12   9    0.30    0.25
  -5  12   9    0.18    0.31
  -5  12   9    0.32    0.28
   4  11   9   -0.22    0.17
   3  11   9    0.00    0.22
   2  11   9    0.35    0.27
  -1 -11  -9    0.05    0.13
   1  11   9    0.72    0.32
   1  11   9    0.19    0.15
   0  11   9    3.88    0.58
   0  11   9    5.10    0.50
  -1  11   9   -0.43    0.14
  -1  11   9    0.10    0.26
  -2  11   9   -0.71    0.21
  -2  11   9    0.35    0.23
  -3  11   9    0.46    0.28
  -3  11   9    0.20    0.24
  -4  11   9    0.30    0.26
  -4  11   9    0.18    0.28
  -5  11   9    0.66    0.33
  -5  11   9    0.24    0.28
   5  10   9   -0.22    0.18
   4  10   9   -0.05    0.18
   3  10   9    0.38    0.22
   2  10   9    0.09    0.20
   1  10   9    7.23    0.53
   1  10   9    8.22    0.79
   0  10   9    1.01    0.33
   0  10   9    1.21    0.26
  -1  10   9    0.43    0.27
  -1  10   9    0.42    0.22
  -2  10   9    6.22    0.63
  -2  10   9    5.27    0.66
  -3  10   9   -0.03    0.25
  -3  10   9    0.14    0.20
  -4  10   9    0.78    0.29
  -4  10   9    1.16    0.36
  -5  10   9   -0.29    0.19
  -5  10   9   -0.13    0.22
  -6  10   9    0.43    0.30
  -6  10   9    0.20    0.27
   5   9   9   -0.04    0.20
   4   9   9   -0.33    0.15
   3   9   9    0.15    0.18
   2   9   9    0.44    0.21
   1   9   9    0.12    0.14
   1   9   9    0.68    0.24
   0   9   9    0.78    0.27
   0   9   9    0.76    0.20
  -1   9   9    2.90    0.37
  -1   9   9    1.99    0.38
  -2   9   9    3.00    0.42
  -2   9   9    3.76    0.52
  -3   9   9   -0.18    0.14
  -3   9   9   -0.05    0.20
  -4   9   9    0.68    0.27
  -4   9   9    0.93    0.32
  -5   9   9    1.41    0.37
  -5   9   9    1.31    0.36
  -6   9   9   -0.10    0.19
   6   8   9   -0.01    0.17
   5   8   9   -0.04    0.15
   4   8   9   -0.10    0.14
   3   8   9    0.45    0.20
   2   8   9    0.05    0.17
   2   8   9    0.10    0.09
   1   8   9    1.43    0.21
   1   8   9    1.48    0.30
   0   8   9   -0.08    0.12
   0   8   9   -0.03    0.18
  -1   8   9    5.60    0.58
  -1   8   9    5.29    0.51
  -2   8   9   11.73    0.85
  -2   8   9   14.17    0.95
  -3   8   9    4.92    0.57
  -3   8   9    4.65    0.53
  -4   8   9    3.65    0.51
  -4   8   9    3.07    0.47
  -5   8   9    0.15    0.21
  -5   8   9    0.13    0.23
  -6   8   9   -0.05    0.22
  -7   8   9   -0.01    0.22
   6   7   9    0.12    0.17
   5   7   9    0.02    0.17
   4   7   9    0.55    0.21
   3   7   9    0.52    0.21
   2   7   9    0.01    0.08
   2   7   9    0.02    0.13
   1   7   9   -0.01    0.10
   1   7   9    0.16    0.16
   0   7   9    0.88    0.23
   0   7   9    0.73    0.18
  -1   7   9   -0.11    0.12
  -1   7   9   -0.05    0.17
  -2   7   9    0.20    0.20
  -2   7   9    0.03    0.15
  -3   7   9    1.42    0.31
  -3   7   9    0.79    0.27
  -4   7   9    6.15    0.63
  -4   7   9    7.19    0.69
  -5   7   9    0.10    0.22
  -5   7   9   -0.06    0.20
  -6   7   9    0.19    0.20
  -7   7   9   -0.14    0.21
   7   6   9   -0.24    0.17
   6   6   9    0.07    0.16
   5   6   9    0.20    0.20
   4   6   9    0.13    0.16
   3   6   9    0.65    0.20
   2   6   9    0.02    0.12
   2   6   9    0.06    0.08
   1   6   9    0.41    0.13
   1   6   9    0.19    0.15
   0   6   9    6.68    0.53
   0   6   9    6.53    0.48
  -1   6   9    2.49    0.32
  -1   6   9    2.42    0.34
  -2   6   9    2.63    0.35
  -2   6   9    2.61    0.34
  -3   6   9    2.57    0.36
  -3   6   9    1.80    0.33
  -4   6   9    0.19    0.21
  -4   6   9    0.24    0.20
   5  -6  -9    2.93    0.28
  -5   6   9    2.24    0.42
  -5   6   9    2.80    0.41
  -6   6   9    0.58    0.29
  -7   6   9    0.13    0.21
  -8   6   9    0.06    0.24
   7   5   9    0.09    0.20
   6   5   9   -0.05    0.13
   5   5   9   -0.08    0.14
   4   5   9    0.05    0.15
   3   5   9    0.60    0.19
   3   5   9    0.31    0.08
   2   5   9    0.13    0.13
   2   5   9    0.32    0.10
   1   5   9    0.10    0.09
   1   5   9    0.16    0.13
   0   5   9    2.16    0.28
   0   5   9    2.25    0.27
  -1   5   9   14.76    0.95
  -1   5   9   16.61    0.94
  -2   5   9    0.97    0.22
  -2   5   9    0.76    0.21
  -3   5   9    0.90    0.22
  -3   5   9    0.36    0.18
   4  -5  -9    2.03    0.23
  -4   5   9    2.34    0.33
  -4   5   9    2.26    0.37
   5  -5  -9   10.17    0.66
  -5   5   9    7.04    0.75
  -5   5   9   10.53    0.74
   6  -5  -9    0.76    0.25
  -6   5   9    1.12    0.32
   7  -5  -9   -0.24    0.22
  -7   5   9    0.21    0.24
  -8   5   9    0.10    0.22
   7   4   9    0.11    0.19
   6   4   9    0.32    0.21
   5   4   9   -0.07    0.13
   4   4   9    0.08    0.06
   4   4   9   -0.11    0.13
   3   4   9    0.13    0.13
   3   4   9    0.33    0.09
   2   4   9    0.18    0.08
   2   4   9    0.31    0.13
   1   4   9    6.67    0.43
   1   4   9    6.37    0.48
   0   4   9    0.51    0.14
   0   4   9    0.52    0.14
  -1   4   9    0.71    0.16
  -1   4   9    0.48    0.16
  -2   4   9    2.75    0.31
  -2   4   9    2.54    0.33
  -3   4   9    0.44    0.16
  -3   4   9    0.30    0.15
   4  -4  -9    0.43    0.16
  -4   4   9    0.78    0.23
  -4   4   9    0.73    0.19
   5  -4  -9    0.04    0.16
  -5   4   9    0.25    0.19
   6  -4  -9    1.91    0.34
  -6   4   9    1.80    0.38
   7  -4  -9    0.76    0.30
  -7   4   9    1.05    0.34
   8  -4  -9   -0.05    0.27
  -8   4   9    0.36    0.27
   7   3   9    0.08    0.22
   6   3   9    0.11    0.17
   5   3   9   -0.05    0.08
   5   3   9    0.04    0.15
   4   3   9   -0.11    0.06
   4   3   9   -0.05    0.14
   3   3   9    0.29    0.08
   3   3   9    0.21    0.14
   2   3   9    1.60    0.24
   2   3   9    1.83    0.19
   1   3   9    5.23    0.41
   1   3   9    5.02    0.35
   0   3   9    8.49    0.57
   0   3   9    9.14    0.56
  -1   3   9    2.36    0.28
  -1   3   9    3.09    0.29
  -2   3   9    5.41    0.48
  -2   3   9    4.86    0.39
   3  -3  -9    0.42    0.12
  -3   3   9    0.51    0.14
  -3   3   9    0.59    0.20
   4  -3  -9    1.50    0.24
  -4   3   9    1.69    0.23
  -4   3   9    1.25    0.28
   5  -3  -9    0.29    0.20
  -5   3   9    0.02    0.15
   6  -3  -9    0.05    0.23
  -6   3   9    0.44    0.24
   7  -3  -9    0.84    0.32
  -7   3   9    0.79    0.31
   8  -3  -9    0.05    0.31
  -8   3   9    0.15    0.26
   7   2   9   -0.23    0.14
   6   2   9    0.11    0.17
   5   2   9    0.59    0.23
   5   2   9    0.69    0.14
   4   2   9   -0.09    0.12
   4   2   9   -0.03    0.07
   3   2   9    0.36    0.10
   3   2   9    0.38    0.15
   2   2   9    0.34    0.13
   2   2   9    0.71    0.12
   1   2   9    0.91    0.18
   1   2   9    0.90    0.14
   0   2   9   20.85    1.11
   0   2   9   20.15    1.15
  -1   2   9    3.36    0.26
  -1   2   9    3.41    0.32
  -2   2   9    5.76    0.48
  -2   2   9    4.69    0.35
   3  -2  -9    7.19    0.48
  -3   2   9    6.78    0.52
  -3   2   9    6.02    0.44
   4  -2  -9    0.18    0.16
  -4   2   9   -0.04    0.13
  -4   2   9    0.03    0.10
   5  -2  -9    0.26    0.23
  -5   2   9    0.15    0.16
   6  -2  -9    0.50    0.26
  -6   2   9    0.36    0.23
   7  -2  -9    0.47    0.31
  -7   2   9    0.54    0.26
   8  -2  -9    0.10    0.31
  -8   2   9    0.43    0.29
   7   1   9    0.01    0.20
   6   1   9    0.03    0.12
   6   1   9   -0.17    0.13
   5   1   9    0.21    0.12
   5   1   9    0.11    0.18
   4   1   9    0.53    0.13
   4   1   9    0.40    0.17
   3   1   9    0.19    0.14
   3   1   9    0.14    0.09
   2   1   9    3.65    0.28
   2   1   9    3.84    0.40
   1   1   9    0.28    0.09
   1   1   9    0.21    0.11
   0   1   9    0.26    0.09
   0   1   9    0.27    0.10
  -1   1   9    0.07    0.07
  -1   1   9   -0.02    0.07
   2  -1  -9   41.91    2.22
  -2   1   9   40.88    2.13
  -2   1   9   39.57    2.14
   3  -1  -9    1.72    0.26
   3  -1  -9    1.97    0.16
  -3   1   9    2.22    0.19
  -3   1   9    1.91    0.27
   4  -1  -9   11.37    0.64
   4  -1  -9   12.90    0.82
  -4   1   9   11.08    0.78
   5  -1  -9    0.19    0.23
  -5   1   9    0.34    0.19
   6  -1  -9    0.34    0.26
  -6   1   9    0.05    0.18
   7  -1  -9    0.07    0.28
  -7   1   9   -0.27    0.16
   8  -1  -9    0.18    0.35
  -8   1   9    0.38    0.27
   7   0   9    0.01    0.21
   6   0   9   -0.10    0.11
   6   0   9    0.36    0.19
   5   0   9    0.25    0.18
   5   0   9    0.29    0.13
   4   0   9    0.01    0.11
   4   0   9   -0.08    0.09
   3   0   9    0.71    0.20
   3   0   9    0.83    0.15
   2   0   9    0.15    0.09
   2   0   9   -0.09    0.07
   1   0   9    0.48    0.13
   1   0   9    0.38    0.11
   0   0   9   -0.10    0.05
   0   0   9    0.03    0.08
  -1   0   9    2.56    0.22
  -1   0   9    3.49    0.31
   2   0  -9   -0.07    0.11
  -2   0   9   -0.01    0.05
  -2   0   9    0.13    0.10
   3   0  -9    2.37    0.33
  -3   0   9    3.42    0.36
   4   0  -9   -0.13    0.16
  -4   0   9   -0.04    0.12
   5   0  -9    8.38    0.71
  -5   0   9    9.81    0.70
   6   0  -9   -0.48    0.23
  -6   0   9    0.09    0.17
   7   0  -9    0.05    0.27
  -7   0   9    0.54    0.23
   8   0  -9    0.10    0.34
  -8   0   9    0.09    0.23
   7  -1   9    0.15    0.17
   7  -1   9    0.00    0.20
   6  -1   9   -0.20    0.11
   6  -1   9   -0.17    0.16
   5  -1   9   -0.03    0.15
   5  -1   9    0.02    0.12
   4  -1   9    0.54    0.16
   4  -1   9    0.54    0.20
   3  -1   9    0.03    0.10
   3  -1   9    0.00    0.13
   2  -1   9    3.37    0.38
   2  -1   9    3.78    0.33
   1  -1   9    0.26    0.10
   1  -1   9    0.47    0.15
   0  -1   9    0.26    0.10
   0  -1   9    0.34    0.11
  -1  -1   9   -0.07    0.06
  -1  -1   9    0.03    0.06
   2   1  -9   38.05    2.07
  -2  -1   9   37.06    1.94
  -2  -1   9   37.07    1.95
   3   1  -9    2.33    0.31
  -3  -1   9    1.88    0.25
   4   1  -9   11.27    0.83
  -4  -1   9   12.24    0.78
   5   1  -9    0.29    0.24
  -5  -1   9    0.74    0.22
   6   1  -9    0.17    0.25
  -6  -1   9   -0.10    0.16
   7   1  -9    0.03    0.28
  -7  -1   9    0.13    0.22
   8   1  -9    0.45    0.37
  -8  -1   9    0.50    0.28
   7  -2   9    0.12    0.22
   7  -2   9   -0.16    0.14
   6  -2   9   -0.04    0.14
   6  -2   9    0.22    0.22
   5  -2   9    0.19    0.17
   5  -2   9    0.37    0.16
   4  -2   9    0.09    0.12
   3  -2   9    0.34    0.14
   2  -2   9    0.58    0.14
   1  -2   9    0.87    0.16
   0  -2   9   20.37    1.11
  -1  -2   9    3.61    0.33
   2   2  -9    5.32    0.41
  -2  -2   9    4.72    0.29
  -2  -2   9    4.88    0.31
  -2  -2   9    4.70    0.37
   3   2  -9    7.09    0.56
  -3  -2   9    6.20    0.47
   4   2  -9   -0.02    0.18
  -4  -2   9    0.09    0.12
   5   2  -9   -0.08    0.24
  -5  -2   9   -0.05    0.13
   6   2  -9    0.54    0.31
  -6  -2   9    0.34    0.19
   7   2  -9   -0.05    0.31
  -7  -2   9    0.33    0.22
   8   2  -9    0.19    0.33
  -8  -2   9    0.38    0.24
   7  -3   9    0.33    0.20
   7  -3   9   -0.11    0.19
   6  -3   9    0.05    0.20
   6  -3   9   -0.37    0.12
   5  -3   9   -0.13    0.12
   4  -3   9    0.06    0.12
   3  -3   9    0.48    0.16
   2  -3   9    1.73    0.23
   1  -3   9    5.73    0.41
   0  -3   9    7.39    0.49
   1   3  -9    2.61    0.28
  -1  -3   9    1.99    0.25
   2   3  -9    5.83    0.45
  -2  -3   9    4.73    0.33
  -2  -3   9    5.05    0.43
   3   3  -9    0.43    0.22
  -3  -3   9    0.29    0.12
   4   3  -9    1.57    0.34
  -4  -3   9    1.68    0.26
   5   3  -9    0.09    0.28
  -5  -3   9    0.25    0.15
   6   3  -9    0.01    0.26
  -6  -3   9    0.03    0.18
   7   3  -9    1.05    0.42
  -7  -3   9    0.69    0.27
   8   3  -9   -0.25    0.32
  -8  -3   9    0.22    0.23
   7  -4   9   -0.02    0.22
   7  -4   9    0.08    0.19
   6  -4   9    0.26    0.20
   5  -4   9   -0.12    0.14
   4  -4   9   -0.21    0.12
   3  -4   9    0.24    0.14
   2  -4   9   -0.10    0.11
   1  -4   9    6.92    0.49
   0  -4   9    0.72    0.17
   1   4  -9    0.37    0.14
  -1  -4   9    0.59    0.15
   2   4  -9    2.30    0.33
  -2  -4   9    2.36    0.28
   3   4  -9    0.44    0.24
  -3  -4   9    0.49    0.14
   4   4  -9    0.16    0.24
  -4  -4   9    0.66    0.19
   5   4  -9   -0.17    0.28
  -5  -4   9   -0.09    0.13
   6   4  -9    1.43    0.43
  -6  -4   9    1.82    0.33
   7   4  -9    1.49    0.48
  -7  -4   9    0.73    0.28
   8   4  -9    0.37    0.42
  -8  -4   9    0.02    0.19
   7  -5   9    0.39    0.22
   6  -5   9   -0.25    0.14
   5  -5   9    0.18    0.18
   4  -5   9    0.04    0.14
   3  -5   9    0.49    0.17
   2  -5   9    0.29    0.15
   1  -5   9   -0.12    0.10
   0  -5   9    3.05    0.33
   1   5  -9   16.43    0.99
  -1  -5   9   15.95    0.94
   2   5  -9    0.71    0.22
  -2  -5   9    0.49    0.16
   3   5  -9    0.24    0.25
  -3  -5   9    0.44    0.14
   4   5  -9    1.61    0.37
  -4  -5   9    1.66    0.26
   5   5  -9    9.07    0.92
  -5  -5   9    9.90    0.69
   6   5  -9    0.73    0.39
  -6  -5   9    1.12    0.26
   7   5  -9    0.11    0.36
  -7  -5   9    0.40    0.21
   8   5  -9    0.45    0.42
  -8  -5   9   -0.12    0.18
   6  -6   9   -0.03    0.17
   5  -6   9    0.10    0.17
   4  -6   9    0.31    0.20
   3  -6   9    0.57    0.18
   2  -6   9   -0.03    0.12
   1  -6   9    0.08    0.12
   0  -6   9    7.97    0.55
   1   6  -9    3.32    0.37
  -1  -6   9    2.64    0.32
   2   6  -9    2.89    0.40
  -2  -6   9    2.49    0.30
   3   6  -9    1.83    0.36
   3   6  -9    1.84    0.24
  -3  -6   9    1.57    0.24
   4   6  -9    0.17    0.27
   4   6  -9    0.19    0.12
  -4  -6   9    0.09    0.14
   5   6  -9    2.36    0.49
  -5  -6   9    2.09    0.32
   6   6  -9    0.62    0.36
  -6  -6   9    0.56    0.21
   7   6  -9   -0.22    0.33
  -7  -6   9   -0.14    0.17
   8   6  -9   -0.11    0.35
   6  -7   9    0.09    0.22
   5  -7   9    0.04    0.16
   4  -7   9    0.42    0.20
   3  -7   9    0.11    0.17
   2  -7   9   -0.01    0.16
   1  -7   9    0.08    0.14
   0  -7   9    0.52    0.17
   1   7  -9   -0.11    0.12
  -1  -7   9    0.20    0.14
   2   7  -9    0.23    0.16
   2   7  -9   -0.18    0.17
  -2  -7   9    0.08    0.13
   3   7  -9    1.01    0.22
   3   7  -9    1.08    0.34
  -3  -7   9    1.04    0.22
   4   7  -9    6.93    0.51
   4   7  -9    4.52    0.66
  -4  -7   9    6.71    0.52
   5   7  -9   -0.23    0.31
  -5  -7   9    0.22    0.16
   6   7  -9    0.13    0.32
  -6  -7   9    0.43    0.18
   7   7  -9   -0.22    0.37
  -7  -7   9   -0.12    0.16
   6  -8   9   -0.07    0.19
   5  -8   9   -0.21    0.15
   4  -8   9    0.15    0.19
   3  -8   9    0.72    0.24
   2  -8   9    0.08    0.18
   1  -8   9    1.49    0.26
   0  -8   9    0.10    0.13
   1   8  -9    4.83    0.48
  -1  -8   9    4.41    0.44
   2   8  -9   11.85    0.91
   2   8  -9   14.18    0.90
  -2  -8   9   13.42    0.83
   3   8  -9    4.67    0.60
   3   8  -9    5.13    0.49
  -3  -8   9    5.08    0.48
   4   8  -9    3.75    0.41
   4   8  -9    4.46    0.63
  -4  -8   9    4.56    0.45
   5   8  -9   -0.21    0.32
  -5  -8   9   -0.21    0.10
   6   8  -9   -0.31    0.30
  -6  -8   9    0.02    0.15
   7   8  -9    0.35    0.44
   5  -9   9   -0.23    0.18
   4  -9   9    0.13    0.18
   3  -9   9   -0.01    0.17
   2  -9   9    0.26    0.18
   1  -9   9    0.44    0.21
   0  -9   9    0.63    0.21
   1   9  -9    2.83    0.37
  -1  -9   9    2.51    0.34
   2   9  -9    3.19    0.46
   2   9  -9    3.10    0.42
  -2  -9   9    2.69    0.37
   3   9  -9    0.02    0.19
   3   9  -9   -0.10    0.25
  -3  -9   9   -0.11    0.11
   4   9  -9    0.65    0.34
   4   9  -9    0.25    0.21
  -4  -9   9    0.61    0.20
   5   9  -9    0.67    0.38
  -5  -9   9    1.34    0.26
   6   9  -9   -0.37    0.34
  -6  -9   9    0.13    0.16
   7   9  -9    0.15    0.38
   5 -10   9   -0.07    0.19
   4 -10   9   -0.10    0.16
   3 -10   9    0.29    0.20
   2 -10   9    0.17    0.19
   1 -10   9    6.97    0.62
   0 -10   9    1.07    0.25
   1  10  -9    1.12    0.31
   1  10  -9    1.07    0.27
  -1 -10   9    0.41    0.22
   2  10  -9    5.96    0.63
   2  10  -9    5.84    0.62
  -2 -10   9    5.91    0.55
   3  10  -9   -0.15    0.23
   3  10  -9    0.10    0.22
  -3 -10   9   -0.03    0.12
   4  10  -9    0.88    0.29
   4  10  -9    0.98    0.43
  -4 -10   9    1.06    0.24
   5  10  -9   -0.20    0.30
  -5 -10   9    0.00    0.14
   6  10  -9   -0.09    0.39
   4 -11   9   -0.22    0.17
   3 -11   9   -0.05    0.20
   2 -11   9    0.63    0.24
   1 -11   9   -0.07    0.17
   0 -11   9    3.91    0.46
   1  11  -9    0.13    0.20
   1  11  -9    0.12    0.26
  -1 -11   9   -0.30    0.14
   2  11  -9   -0.13    0.22
   2  11  -9   -0.09    0.21
  -2 -11   9    0.02    0.16
   3  11  -9    0.27    0.31
   3  11  -9    0.59    0.28
  -3 -11   9    0.28    0.17
   4  11  -9    0.01    0.34
   4  11  -9    0.13    0.25
  -4 -11   9   -0.16    0.12
   5  11  -9    0.02    0.34
  -5 -11   9    0.18    0.18
   6  11  -9    0.36    0.46
   4 -12   9   -0.03    0.21
   3 -12   9    0.07    0.18
   2 -12   9    0.12    0.18
   1 -12   9    1.99    0.37
   0 -12   9    3.59    0.46
   1  12  -9    0.34    0.31
   1  12  -9    0.25    0.20
  -1 -12   9    0.19    0.19
   2  12  -9   -0.16    0.24
   2  12  -9    0.20    0.22
  -2 -12   9   -0.03    0.15
   3  12  -9    0.50    0.31
   3  12  -9    0.17    0.26
  -3 -12   9    0.30    0.19
   4  12  -9    0.58    0.30
   4  12  -9    0.46    0.37
  -4 -12   9    0.56    0.21
   5  12  -9    0.47    0.39
   3 -13   9   -0.14    0.21
   2 -13   9    0.06    0.21
   1 -13   9   -0.22    0.16
   0 -13   9    0.14    0.19
   1  13  -9    0.20    0.31
   1  13  -9   -0.01    0.20
  -1 -13   9   -0.02    0.17
   2  13  -9    7.55    0.72
   2  13  -9    6.44    0.77
  -2 -13   9    5.40    0.57
   3  13  -9    0.37    0.32
   3  13  -9   -0.22    0.29
  -3 -13   9   -0.02    0.15
   4  13  -9    0.78    0.41
  -4 -13   9    0.04    0.17
   1 -14   9    0.10    0.22
   0 -14   9   -0.03    0.18
   1  14  -9    2.02    0.49
  -1 -14   9    1.59    0.33
   2  14  -9    0.16    0.34
   2  14  -9    0.59    0.26
  -2 -14   9    0.40    0.21
   0  14  10    0.47    0.36
   1 -14 -10    0.53    0.22
  -1  14  10    0.28    0.34
   2  13  10    0.26    0.32
   1  13  10    0.27    0.31
   0  13  10   -0.06    0.25
  -1  13  10    0.10    0.20
  -1  13  10    0.31    0.30
  -2  13  10    2.38    0.56
  -2  13  10    3.22    0.49
  -3  13  10    0.14    0.31
  -3  13  10    0.25    0.25
   3  12  10    0.22    0.28
   2  12  10    0.17    0.25
   1  12  10    0.18    0.27
   0  12  10    0.27    0.28
   0  12  10    0.29    0.19
  -1  12  10    4.22    0.49
  -1  12  10    2.89    0.52
  -2  12  10    0.35    0.24
  -2  12  10    0.10    0.31
  -3  12  10   -0.06    0.22
  -3  12  10    0.49    0.33
  -4  12  10    0.19    0.27
  -4  12  10    0.06    0.28
   4  11  10    0.12    0.24
   3  11  10   -0.10    0.24
   2  11  10    0.19    0.23
   1  11  10    0.16    0.24
   0  11  10    0.00    0.23
   0  11  10    0.37    0.19
  -1  11  10    0.39    0.20
  -1  11  10    0.44    0.27
  -2  11  10   -0.08    0.26
  -2  11  10   -0.22    0.18
  -3  11  10    0.25    0.23
  -3  11  10    0.06    0.27
  -4  11  10    0.43    0.31
  -4  11  10    0.11    0.23
  -5  11  10   -0.12    0.24
  -5  11  10   -0.10    0.25
   5  10  10    0.04    0.21
   4  10  10    0.20    0.23
   3  10  10   -0.25    0.17
   2  10  10   -0.27    0.19
   1  10  10    0.43    0.23
   1  10  10    0.18    0.15
   0  10  10    0.66    0.28
   0  10  10    0.84    0.22
  -1  10  10    1.89    0.40
  -1  10  10    2.17    0.35
  -2  10  10    2.75    0.43
  -2  10  10    2.64    0.46
  -3  10  10    0.90    0.32
  -3  10  10    0.35    0.25
  -4  10  10    2.23    0.43
  -4  10  10    1.62    0.36
  -5  10  10    0.22    0.27
  -5  10  10    0.02    0.22
  -6  10  10    0.62    0.33
  -6  10  10    0.34    0.29
   5   9  10    0.13    0.22
   4   9  10    0.06    0.20
   3   9  10   -0.12    0.14
   2   9  10    0.48    0.22
   1   9  10    0.49    0.16
   1   9  10    0.75    0.28
   0   9  10    0.06    0.15
   0   9  10    0.26    0.21
  -1   9  10   -0.05    0.20
  -1   9  10   -0.09    0.16
  -2   9  10    0.24    0.24
  -2   9  10    0.33    0.22
  -3   9  10    0.03    0.25
  -3   9  10    0.02    0.20
  -4   9  10    0.13    0.22
  -4   9  10   -0.04    0.16
  -5   9  10    1.25    0.34
  -5   9  10    0.96    0.33
  -6   9  10    0.18    0.21
  -6   9  10    0.22    0.25
   6   8  10    0.14    0.19
   5   8  10   -0.23    0.14
   4   8  10   -0.04    0.17
   3   8  10    0.27    0.20
   2   8  10    0.04    0.17
   2   8  10    0.04    0.10
   1   8  10    1.00    0.19
   1   8  10    0.84    0.24
   0   8  10   -0.10    0.17
   0   8  10   -0.04    0.13
  -1   8  10    3.05    0.38
  -1   8  10    2.58    0.40
  -2   8  10    0.63    0.26
  -2   8  10    0.91    0.26
  -3   8  10    6.16    0.64
  -3   8  10    6.95    0.68
  -4   8  10    5.91    0.64
  -4   8  10    5.58    0.62
  -5   8  10   -0.05    0.21
  -5   8  10   -0.15    0.19
  -6   8  10    0.12    0.23
  -7   8  10   -0.17    0.20
   6   7  10    0.06    0.22
   5   7  10    0.04    0.18
   4   7  10    0.35    0.19
   3   7  10    0.26    0.19
   2   7  10    0.05    0.10
   2   7  10    0.06    0.13
   1   7  10    0.12    0.12
   1   7  10   -0.06    0.13
   0   7  10    0.21    0.14
   0   7  10    0.18    0.18
  -1   7  10    0.23    0.17
  -1   7  10    0.16    0.16
  -2   7  10    0.08    0.19
  -2   7  10    0.12    0.18
  -3   7  10   18.79    1.22
  -3   7  10   20.30    1.26
  -4   7  10    3.26    0.44
  -4   7  10    2.35    0.42
  -5   7  10   -0.02    0.19
  -5   7  10   -0.09    0.18
  -6   7  10   -0.19    0.18
  -7   7  10    0.04    0.24
   6   6  10    0.11    0.16
   5   6  10    0.00    0.17
   4   6  10   -0.01    0.16
   3   6  10    0.36    0.09
   3   6  10    0.24    0.18
   2   6  10    0.08    0.14
   2   6  10    0.21    0.10
   1   6  10    0.79    0.20
   1   6  10    0.64    0.15
   0   6  10    0.47    0.16
   0   6  10    1.05    0.23
  -1   6  10    2.19    0.31
  -1   6  10    2.00    0.30
  -2   6  10    1.66    0.29
  -2   6  10    1.18    0.26
  -3   6  10   11.60    0.82
  -3   6  10   11.76    0.83
  -4   6  10    3.80    0.47
  -4   6  10    4.38    0.53
  -5   6  10    4.25    0.50
  -5   6  10    5.16    0.61
  -6   6  10    1.74    0.40
  -7   6  10    0.62    0.29
   7   5  10    0.15    0.20
   6   5  10    0.20    0.20
   5   5  10   -0.15    0.12
   4   5  10    0.64    0.22
   3   5  10    0.14    0.13
   3   5  10    0.14    0.08
   2   5  10    1.02    0.16
   2   5  10    1.12    0.24
   1   5  10    0.23    0.11
   1   5  10    0.17    0.13
   0   5  10    1.02    0.21
   0   5  10    1.33    0.21
  -1   5  10    3.79    0.39
  -1   5  10    3.82    0.39
  -2   5  10    1.33    0.27
  -2   5  10    1.35    0.24
  -3   5  10    0.17    0.16
  -3   5  10    0.21    0.17
  -4   5  10    0.13    0.17
  -4   5  10    0.11    0.16
   5  -5 -10    7.50    0.53
  -5   5  10    7.08    0.60
  -5   5  10    7.11    0.72
   6  -5 -10    2.45    0.34
  -6   5  10    2.30    0.44
  -7   5  10   -0.07    0.21
  -8   5  10    0.40    0.29
   7   4  10    0.20    0.21
   6   4  10   -0.12    0.16
   5   4  10   -0.13    0.14
   4   4  10    0.00    0.12
   4   4  10   -0.08    0.06
   3   4  10    0.05    0.08
   3   4  10    0.05    0.11
   2   4  10    0.64    0.13
   2   4  10    0.50    0.16
   1   4  10    0.23    0.13
   1   4  10    0.55    0.13
   0   4  10    1.83    0.25
   0   4  10    1.93    0.24
  -1   4  10    4.62    0.37
  -1   4  10    3.61    0.39
  -2   4  10    3.57    0.37
  -2   4  10    3.19    0.39
  -3   4  10    0.17    0.15
  -3   4  10   -0.10    0.11
   4  -4 -10    1.24    0.20
  -4   4  10    1.58    0.31
  -4   4  10    1.30    0.23
   5  -4 -10    5.83    0.49
  -5   4  10    5.92    0.62
   6  -4 -10   -0.21    0.20
  -6   4  10    0.24    0.22
   7  -4 -10    0.41    0.28
  -7   4  10    1.07    0.33
  -8   4  10    0.13    0.26
   7   3  10    0.30    0.22
   6   3  10    0.16    0.20
   5   3  10    0.69    0.23
   4   3  10   -0.17    0.12
   4   3  10   -0.01    0.07
   3   3  10    0.03    0.12
   3   3  10    0.06    0.08
   2   3  10    0.08    0.12
   2   3  10   -0.02    0.07
   1   3  10    0.00    0.08
   1   3  10    0.02    0.10
   0   3  10    5.51    0.41
   0   3  10    5.01    0.39
  -1   3  10    0.38    0.12
  -1   3  10    0.49    0.15
  -2   3  10    0.68    0.15
  -2   3  10    0.72    0.19
  -3   3  10    0.00    0.10
  -3   3  10    0.32    0.15
   4  -3 -10   -0.17    0.13
  -4   3  10    0.10    0.11
  -4   3  10    0.00    0.14
   5  -3 -10    0.78    0.23
  -5   3  10    0.74    0.25
   6  -3 -10    6.35    0.64
  -6   3  10    6.94    0.70
   7  -3 -10    5.02    0.62
  -7   3  10    5.10    0.64
   8  -3 -10    0.01    0.31
  -8   3  10    0.08    0.23
   7   2  10    0.33    0.23
   6   2  10   -0.12    0.16
   5   2  10    0.26    0.11
   5   2  10    0.05    0.14
   4   2  10   -0.02    0.12
   4   2  10   -0.13    0.07
   3   2  10    0.25    0.10
   3   2  10    0.20    0.15
   2   2  10   -0.09    0.07
   2   2  10    0.05    0.11
   1   2  10    1.47    0.22
   1   2  10    1.64    0.20
   0   2  10    0.00    0.07
   0   2  10   -0.01    0.07
  -1   2  10    1.85    0.21
  -1   2  10    1.97    0.25
  -2   2  10    1.23    0.17
  -2   2  10    1.17    0.21
   3  -2 -10    3.42    0.33
  -3   2  10    3.00    0.37
  -3   2  10    2.92    0.28
   4  -2 -10    0.86    0.23
  -4   2  10    0.90    0.25
  -4   2  10    1.14    0.17
   5  -2 -10    0.23    0.23
  -5   2  10   -0.13    0.16
   6  -2 -10    0.32    0.28
  -6   2  10    0.52    0.24
   7  -2 -10    0.26    0.29
  -7   2  10    0.17    0.23
   8  -2 -10    0.39    0.35
  -8   2  10    0.65    0.31
   7   1  10   -0.08    0.20
   6   1  10   -0.25    0.13
   5   1  10    0.31    0.13
   5   1  10    0.10    0.17
   4   1  10   -0.11    0.09
   4   1  10    0.15    0.15
   3   1  10    1.52    0.28
   3   1  10    1.66    0.20
   2   1  10    0.72    0.18
   2   1  10    0.64    0.13
   1   1  10    0.41    0.13
   1   1  10    0.59    0.13
   0   1  10    3.21    0.31
   0   1  10    3.28    0.30
  -1   1  10    0.13    0.10
  -1   1  10    0.18    0.08
  -2   1  10    8.53    0.55
  -2   1  10    7.85    0.49
   3  -1 -10    1.52    0.24
  -3   1  10    0.97    0.23
  -3   1  10    1.54    0.16
   4  -1 -10   16.93    0.92
   4  -1 -10   17.78    1.10
  -4   1  10   17.78    1.07
   5  -1 -10    0.45    0.25
  -5   1  10    0.33    0.21
   6  -1 -10    1.23    0.34
  -6   1  10    0.64    0.25
   7  -1 -10    0.21    0.29
  -7   1  10   -0.15    0.18
   8  -1 -10    0.57    0.37
  -8   1  10    0.74    0.32
   7   0  10    0.14    0.22
   6   0  10    0.16    0.15
   6   0  10    0.16    0.21
   5   0  10    0.05    0.15
   5   0  10    0.01    0.12
   4   0  10   -0.09    0.09
   4   0  10    0.16    0.15
   3   0  10    0.00    0.12
   3   0  10    0.04    0.09
   2   0  10    0.00    0.08
   2   0  10   -0.05    0.09
   1   0  10    0.05    0.09
   1   0  10    0.02    0.07
   0   0  10    0.35    0.11
   0   0  10    0.29    0.10
  -1   0  10   -0.02    0.05
  -1   0  10    0.01    0.09
   2   0 -10   12.33    0.74
  -2   0  10   11.34    0.72
  -2   0  10   11.50    0.65
   3   0 -10    0.16    0.15
  -3   0  10    0.07    0.05
  -3   0  10    0.11    0.13
   4   0 -10    4.08    0.46
  -4   0  10    3.85    0.44
   5   0 -10    0.19    0.24
  -5   0  10    0.14    0.17
   6   0 -10    0.25    0.26
  -6   0  10    0.26    0.20
   7   0 -10   -0.01    0.25
  -7   0  10   -0.08    0.21
   8   0 -10    0.64    0.41
  -8   0  10    1.00    0.34
   7  -1  10   -0.08    0.17
   6  -1  10    0.04    0.14
   6  -1  10   -0.01    0.16
   5  -1  10    0.28    0.20
   5  -1  10    0.47    0.17
   4  -1  10    0.01    0.16
   4  -1  10    0.06    0.12
   3  -1  10    1.83    0.24
   3  -1  10    1.52    0.28
   2  -1  10    0.78    0.21
   2  -1  10    0.76    0.16
   1  -1  10    0.62    0.14
   1  -1  10    0.37    0.14
   0  -1  10    4.18    0.33
   0  -1  10    3.53    0.33
  -1  -1  10    0.22    0.08
  -1  -1  10    0.03    0.09
   2   1 -10    7.75    0.54
  -2  -1  10    7.55    0.45
  -2  -1  10    8.56    0.55
   3   1 -10    0.90    0.23
  -3  -1  10    1.07    0.20
   4   1 -10   14.20    1.03
  -4  -1  10   17.29    0.98
   5   1 -10    0.65    0.29
  -5  -1  10    0.27    0.19
   6   1 -10    0.89    0.34
  -6  -1  10    0.36    0.24
   7   1 -10   -0.03    0.31
  -7  -1  10   -0.33    0.16
   8   1 -10    0.55    0.40
  -8  -1  10    0.45    0.27
   7  -2  10    0.06    0.16
   7  -2  10    0.19    0.24
   6  -2  10   -0.01    0.15
   6  -2  10   -0.01    0.19
   5  -2  10    0.55    0.18
   5  -2  10    0.36    0.20
   4  -2  10    0.08    0.14
   4  -2  10    0.00    0.16
   3  -2  10    0.45    0.15
   2  -2  10    0.19    0.11
   1  -2  10    1.40    0.21
   0  -2  10    0.09    0.10
  -1  -2  10    1.66    0.23
  -1  -2  10    1.88    0.21
   2   2 -10    1.15    0.21
  -2  -2  10    1.08    0.14
  -2  -2  10    1.28    0.13
  -2  -2  10    1.30    0.21
   3   2 -10    2.78    0.37
  -3  -2  10    2.52    0.30
   4   2 -10    1.29    0.31
  -4  -2  10    0.76    0.21
   5   2 -10    0.04    0.23
  -5  -2  10   -0.19    0.12
   6   2 -10    0.49    0.31
  -6  -2  10    0.18    0.17
   7   2 -10    0.09    0.33
  -7  -2  10    0.05    0.21
   8   2 -10    0.58    0.43
  -8  -2  10    0.31    0.26
   7  -3  10   -0.32    0.14
   7  -3  10   -0.07    0.15
   6  -3  10   -0.10    0.19
   6  -3  10    0.03    0.16
   5  -3  10    0.65    0.20
   4  -3  10   -0.13    0.12
   3  -3  10    0.17    0.14
   2  -3  10   -0.06    0.11
   1  -3  10   -0.01    0.09
   0  -3  10    5.46    0.41
  -1  -3  10    0.36    0.14
   2   3 -10    0.67    0.19
  -2  -3  10    0.74    0.16
   3   3 -10    0.09    0.18
  -3  -3  10   -0.06    0.11
   4   3 -10    0.07    0.25
  -4  -3  10    0.06    0.12
   5   3 -10    0.40    0.30
  -5  -3  10    0.24    0.17
   6   3 -10    5.91    0.74
  -6  -3  10    7.35    0.69
   7   3 -10    4.87    0.72
  -7  -3  10    4.51    0.56
   8   3 -10    0.05    0.40
  -8  -3  10    0.68    0.27
   7  -4  10    0.05    0.18
   7  -4  10   -0.02    0.20
   6  -4  10    0.34    0.20
   5  -4  10   -0.09    0.13
   4  -4  10    0.01    0.15
   3  -4  10    0.16    0.14
   2  -4  10    0.66    0.17
   1  -4  10    0.45    0.15
   0  -4  10    1.41    0.22
   1   4 -10    4.39    0.42
  -1  -4  10    4.11    0.39
   2   4 -10    3.33    0.38
  -2  -4  10    3.52    0.36
   3   4 -10   -0.05    0.19
  -3  -4  10   -0.11    0.08
  -3  -4  10    0.03    0.02
   4   4 -10    1.05    0.34
  -4  -4  10    1.17    0.22
   5   4 -10    4.22    0.61
  -5  -4  10    5.39    0.52
   6   4 -10    0.11    0.29
  -6  -4  10   -0.13    0.16
   7   4 -10    0.67    0.39
  -7  -4  10    0.45    0.23
   8   4 -10   -0.22    0.34
  -8  -4  10    0.07    0.20
   6  -5  10    0.60    0.24
   5  -5  10   -0.19    0.15
   4  -5  10    0.56    0.21
   3  -5  10   -0.16    0.13
   2  -5  10    0.95    0.21
   1  -5  10    0.17    0.13
   0  -5  10    1.30    0.22
   1   5 -10    4.93    0.47
  -1  -5  10    5.40    0.47
   2   5 -10    1.58    0.29
  -2  -5  10    1.39    0.23
   3   5 -10    0.31    0.23
  -3  -5  10    0.29    0.16
   4   5 -10   -0.04    0.24
  -4  -5  10   -0.04    0.13
   5   5 -10    7.18    0.81
  -5  -5  10    7.23    0.63
   6   5 -10    2.92    0.58
  -6  -5  10    2.88    0.41
   7   5 -10    0.62    0.42
  -7  -5  10    0.26    0.21
   8   5 -10    0.67    0.48
  -8  -5  10    0.35    0.23
   6  -6  10    0.03    0.18
   5  -6  10   -0.28    0.15
   4  -6  10   -0.22    0.14
   3  -6  10   -0.03    0.14
   2  -6  10   -0.20    0.11
   1  -6  10    0.24    0.15
   0  -6  10    0.79    0.20
   1   6 -10    2.54    0.32
  -1  -6  10    1.30    0.23
   2   6 -10    0.89    0.27
  -2  -6  10    1.12    0.21
   3   6 -10    8.67    0.77
  -3  -6  10   11.21    0.69
   4   6 -10    4.79    0.63
  -4  -6  10    4.81    0.49
   5   6 -10    3.42    0.58
  -5  -6  10    4.83    0.49
   6   6 -10    1.01    0.42
  -6  -6  10    1.37    0.29
   7   6 -10    0.41    0.39
  -7  -6  10    0.37    0.21
   8   6 -10   -0.38    0.34
   6  -7  10    0.03    0.18
   5  -7  10    0.11    0.20
   4  -7  10    0.39    0.21
   3  -7  10    0.20    0.19
   2  -7  10    0.05    0.16
   1  -7  10   -0.14    0.13
   0  -7  10    0.00    0.11
   1   7 -10    0.28    0.18
  -1  -7  10    0.10    0.13
   2   7 -10    0.19    0.23
  -2  -7  10    0.42    0.17
   3   7 -10   18.95    1.26
  -3  -7  10   18.54    1.11
   4   7 -10    2.72    0.30
   4   7 -10    1.89    0.47
  -4  -7  10    2.63    0.36
   5   7 -10   -0.28    0.27
  -5  -7  10   -0.11    0.14
   6   7 -10    0.22    0.34
  -6  -7  10   -0.06    0.15
   7   7 -10    0.16    0.41
  -7  -7  10    0.04    0.18
   6  -8  10   -0.06    0.19
   5  -8  10    0.27    0.20
   4  -8  10   -0.07    0.15
   3  -8  10   -0.07    0.16
   2  -8  10   -0.12    0.15
   1  -8  10    0.72    0.22
   0  -8  10    0.09    0.14
   1   8 -10    3.00    0.38
  -1  -8  10    2.79    0.36
   2   8 -10    0.60    0.24
  -2  -8  10    0.16    0.17
   3   8 -10    5.88    0.69
   3   8 -10    6.80    0.59
  -3  -8  10    7.47    0.55
   4   8 -10    5.84    0.49
   4   8 -10    5.41    0.69
  -4  -8  10    4.63    0.49
   5   8 -10   -0.09    0.29
  -5  -8  10    0.15    0.15
   6   8 -10    0.11    0.33
  -6  -8  10   -0.02    0.16
   7   8 -10   -0.11    0.35
  -7  -8  10    0.20    0.21
   5  -9  10   -0.11    0.20
   4  -9  10    0.08    0.18
   3  -9  10   -0.20    0.15
   2  -9  10    0.48    0.20
   1  -9  10    0.55    0.21
   0  -9  10   -0.18    0.15
   1   9 -10    0.31    0.20
  -1  -9  10    0.19    0.16
   2   9 -10    0.49    0.26
  -2  -9  10    0.37    0.19
   3   9 -10   -0.07    0.18
   3   9 -10    0.46    0.29
  -3  -9  10   -0.17    0.13
   4   9 -10   -0.07    0.17
   4   9 -10    0.20    0.30
  -4  -9  10   -0.12    0.13
   5   9 -10    1.70    0.46
  -5  -9  10    1.24    0.26
   6   9 -10    0.64    0.43
  -6  -9  10    0.02    0.15
   5 -10  10    0.02    0.19
   4 -10  10    0.04    0.18
   3 -10  10    0.04    0.17
   2 -10  10    0.27    0.19
   1 -10  10    0.42    0.22
   0 -10  10    0.88    0.24
   1  10 -10    2.66    0.38
  -1 -10  10    2.58    0.38
   2  10 -10    2.11    0.39
   2  10 -10    2.88    0.43
  -2 -10  10    1.49    0.30
   3  10 -10    0.73    0.27
   3  10 -10    0.88    0.33
  -3 -10  10    0.62    0.21
   4  10 -10    1.21    0.45
   4  10 -10    2.13    0.37
  -4 -10  10    1.71    0.30
   5  10 -10   -0.44    0.34
  -5 -10  10    0.10    0.17
   6  10 -10   -0.11    0.38
  -6 -10  10    0.84    0.25
   4 -11  10   -0.02    0.20
   3 -11  10   -0.04    0.19
   2 -11  10   -0.12    0.17
   1 -11  10   -0.20    0.17
   0 -11  10    0.25    0.20
   1  11 -10    0.01    0.20
  -1 -11  10    0.22    0.20
   2  11 -10   -0.12    0.23
   2  11 -10    0.02    0.23
  -2 -11  10    0.05    0.17
   3  11 -10   -0.19    0.21
   3  11 -10   -0.17    0.27
  -3 -11  10    0.22    0.16
   4  11 -10   -0.02    0.28
  -4 -11  10    0.41    0.20
   5  11 -10    0.42    0.41
  -5 -11  10    0.35    0.20
   3 -12  10   -0.22    0.15
   2 -12  10    0.00    0.20
   1 -12  10    0.34    0.22
   0 -12  10    0.27    0.21
  -1 -12  10    3.91    0.48
   2  12 -10    0.13    0.26
   2  12 -10    0.46    0.22
  -2 -12  10   -0.17    0.15
   3  12 -10   -0.22    0.26
   3  12 -10    0.07    0.26
  -3 -12  10    0.13    0.18
   4  12 -10    0.02    0.29
  -4 -12  10   -0.05    0.16
   5  12 -10    0.31    0.42
   2 -13  10   -0.08    0.18
   1 -13  10   -0.01    0.21
   0 -13  10   -0.09    0.17
  -1 -13  10   -0.23    0.18
   2  13 -10    3.01    0.48
   2  13 -10    3.62    0.57
  -2 -13  10    3.13    0.43
   3  13 -10   -0.61    0.23
   3  13 -10    0.10    0.28
  -3 -13  10    0.07    0.18
   0 -14  10    0.25    0.22
  -1 -14  10    0.21    0.22
   2  14 -10   -0.15    0.22
   1  13  11    0.17    0.29
   0  13  11   -0.08    0.30
  -1  13  11    0.17    0.32
  -1  13  11    0.20    0.23
  -2  13  11    0.17    0.23
  -2  13  11   -0.14    0.25
  -3  13  11    0.12    0.25
  -3  13  11   -0.21    0.29
   3  12  11    0.04    0.27
   2  12  11    0.06    0.29
   1  12  11    0.44    0.30
   0  12  11    0.34    0.29
   0  12  11    0.12    0.19
  -1  12  11   -0.06    0.28
  -1  12  11   -0.27    0.17
  -2  12  11   -0.04    0.27
  -2  12  11   -0.05    0.22
  -3  12  11    0.20    0.24
  -3  12  11    0.00    0.30
  -4  12  11    0.05    0.29
  -4  12  11    0.15    0.31
   4  11  11   -0.16    0.23
   3  11  11   -0.25    0.18
   2  11  11    0.16    0.23
   1  11  11    0.21    0.25
   0  11  11    0.35    0.28
   0  11  11    0.31    0.19
  -1  11  11    0.59    0.33
  -1  11  11    0.48    0.22
  -2  11  11    0.15    0.22
  -2  11  11    0.06    0.29
  -3  11  11    0.14    0.23
  -3  11  11    0.40    0.30
  -4  11  11   -0.12    0.21
  -4  11  11   -0.19    0.26
  -5  11  11    0.22    0.30
  -5  11  11    0.11    0.27
   4  10  11    0.02    0.21
   3  10  11    0.01    0.23
   2  10  11    0.40    0.25
   1  10  11    0.30    0.16
   1  10  11    0.14    0.22
   0  10  11    0.02    0.16
   0  10  11    0.05    0.24
  -1  10  11    1.40    0.36
  -1  10  11    1.64    0.32
  -2  10  11    0.54    0.23
  -2  10  11    0.40    0.29
  -3  10  11    0.07    0.25
  -3  10  11    0.28    0.23
  -4  10  11    0.17    0.24
  -4  10  11   -0.27    0.18
  -5  10  11   -0.13    0.21
  -5  10  11    0.15    0.23
  -6  10  11    0.19    0.25
  -6  10  11    0.03    0.26
   5   9  11    0.09    0.20
   4   9  11   -0.01    0.19
   3   9  11    0.13    0.17
   2   9  11    0.01    0.19
   1   9  11    0.14    0.15
   1   9  11   -0.06    0.20
   0   9  11    0.08    0.16
   0   9  11    0.16    0.23
  -1   9  11    0.05    0.20
  -1   9  11    0.11    0.18
  -2   9  11    1.33    0.29
  -2   9  11    1.13    0.33
  -3   9  11   -0.05    0.20
  -3   9  11   -0.19    0.22
  -4   9  11   -0.06    0.20
  -4   9  11    0.42    0.27
  -5   9  11    1.21    0.34
  -5   9  11    0.76    0.29
  -6   9  11   -0.04    0.24
  -6   9  11   -0.18    0.23
   5   8  11   -0.02    0.19
   4   8  11    0.66    0.24
   3   8  11    0.13    0.18
   2   8  11    0.11    0.16
   2   8  11    0.01    0.10
   1   8  11    0.29    0.20
   1   8  11    0.43    0.15
   0   8  11    0.01    0.16
   0   8  11    0.04    0.14
  -1   8  11   -0.05    0.16
  -1   8  11    0.32    0.21
  -2   8  11    0.79    0.26
  -2   8  11    0.72    0.24
  -3   8  11   -0.03    0.22
  -3   8  11    0.06    0.18
  -4   8  11    0.03    0.22
  -4   8  11    0.07    0.19
  -5   8  11    0.40    0.28
  -5   8  11    1.07    0.31
  -6   8  11   -0.02    0.20
  -6   8  11   -0.13    0.20
  -7   8  11    0.10    0.22
   6   7  11    0.06    0.22
   5   7  11    0.10    0.18
   4   7  11    0.02    0.18
   3   7  11   -0.01    0.16
   2   7  11    0.04    0.11
   2   7  11    0.21    0.16
   1   7  11    0.15    0.17
   1   7  11    0.11    0.12
   0   7  11    0.94    0.21
   0   7  11    0.86    0.23
  -1   7  11    0.10    0.15
  -1   7  11    0.22    0.18
  -2   7  11    0.20    0.18
  -2   7  11    0.48    0.21
  -3   7  11    0.44    0.22
  -3   7  11    0.37    0.23
  -4   7  11    0.00    0.19
  -4   7  11    0.07    0.21
  -5   7  11    0.02    0.20
  -5   7  11    0.26    0.22
  -6   7  11   -0.21    0.22
  -7   7  11    0.10    0.24
   6   6  11    0.11    0.21
   5   6  11    0.10    0.19
   4   6  11   -0.08    0.12
   3   6  11    0.07    0.14
   2   6  11    0.21    0.17
   2   6  11    0.08    0.10
   1   6  11    0.18    0.13
   1   6  11    0.30    0.15
   0   6  11   -0.10    0.11
   0   6  11    0.00    0.14
  -1   6  11   -0.17    0.12
  -1   6  11    0.00    0.13
  -2   6  11    1.43    0.29
  -2   6  11    0.82    0.23
  -3   6  11    0.71    0.23
  -3   6  11    0.72    0.24
  -4   6  11    0.76    0.26
  -4   6  11    1.28    0.32
  -5   6  11    1.91    0.33
  -5   6  11    1.95    0.41
  -6   6  11    1.22    0.37
  -7   6  11    0.34    0.26
   6   5  11    0.18    0.20
   5   5  11    0.19    0.21
   4   5  11    0.21    0.19
   3   5  11   -0.06    0.12
   3   5  11    0.14    0.09
   2   5  11    0.08    0.12
   2   5  11    0.39    0.12
   1   5  11    0.38    0.16
   1   5  11    0.25    0.13
   0   5  11    0.77    0.18
   0   5  11    0.79    0.19
  -1   5  11    0.37    0.17
  -1   5  11    0.16    0.13
  -2   5  11    2.03    0.32
  -2   5  11    2.08    0.30
  -3   5  11    0.17    0.15
  -3   5  11   -0.03    0.14
  -4   5  11    0.07    0.16
  -4   5  11    0.05    0.19
   5  -5 -11    5.94    0.46
  -5   5  11    6.20    0.57
  -5   5  11    5.74    0.64
   6  -5 -11    0.43    0.21
  -6   5  11    1.16    0.31
  -7   5  11    0.10    0.22
   6   4  11   -0.06    0.17
   5   4  11    0.18    0.17
   4   4  11   -0.09    0.12
   4   4  11   -0.01    0.08
   3   4  11    0.51    0.12
   3   4  11   -0.02    0.14
   2   4  11    0.11    0.09
   2   4  11    0.00    0.11
   1   4  11    0.22    0.12
   1   4  11    0.02    0.10
   0   4  11    0.30    0.13
   0   4  11    0.83    0.18
  -1   4  11    1.15    0.21
  -1   4  11    0.99    0.19
  -2   4  11    0.61    0.20
  -2   4  11    0.07    0.13
  -3   4  11    0.22    0.19
  -3   4  11    0.34    0.15
   4  -4 -11    0.06    0.13
  -4   4  11    0.11    0.19
  -4   4  11    0.23    0.15
   5  -4 -11    1.89    0.28
  -5   4  11    1.18    0.30
  -5   4  11    1.98    0.28
   6  -4 -11    1.52    0.31
  -6   4  11    0.87    0.30
   7  -4 -11    0.99    0.33
  -7   4  11    0.93    0.34
  -8   4  11   -0.07    0.26
   7   3  11   -0.17    0.18
   6   3  11    0.21    0.22
   5   3  11    0.02    0.16
   4   3  11    0.58    0.13
   4   3  11    0.40    0.21
   3   3  11   -0.02    0.13
   3   3  11    0.05    0.09
   2   3  11    1.04    0.22
   2   3  11    0.95    0.16
   1   3  11    3.19    0.36
   1   3  11    3.12    0.31
   0   3  11    0.02    0.09
   0   3  11    0.01    0.09
  -1   3  11    0.14    0.12
  -1   3  11    0.07    0.09
  -2   3  11    0.80    0.16
  -2   3  11    0.80    0.20
  -3   3  11   -0.02    0.15
  -3   3  11    0.04    0.12
   4  -3 -11    0.09    0.14
  -4   3  11    0.05    0.16
  -4   3  11    0.05    0.11
   5  -3 -11    0.23    0.20
  -5   3  11    0.23    0.18
   6  -3 -11    1.00    0.32
  -6   3  11    1.69    0.36
   7  -3 -11    3.11    0.50
  -7   3  11    3.78    0.56
   8  -3 -11    0.20    0.33
  -8   3  11    0.30    0.30
   7   2  11   -0.03    0.20
   6   2  11   -0.05    0.16
   5   2  11    0.01    0.10
   5   2  11    0.11    0.17
   4   2  11    0.07    0.16
   4   2  11    0.02    0.10
   3   2  11   -0.10    0.08
   3   2  11    0.21    0.15
   2   2  11   -0.09    0.10
   2   2  11    0.09    0.09
   1   2  11    0.77    0.18
   0   2  11    0.03    0.09
   0   2  11    0.13    0.09
  -1   2  11    0.17    0.09
  -1   2  11    0.15    0.10
  -2   2  11   -0.13    0.11
  -2   2  11   -0.01    0.08
   3  -2 -11    0.57    0.17
  -3   2  11    0.75    0.15
  -3   2  11    0.44    0.18
   4  -2 -11    1.20    0.25
  -4   2  11    1.52    0.29
  -4   2  11    1.45    0.18
   5  -2 -11    0.98    0.26
  -5   2  11    0.63    0.24
   6  -2 -11    1.81    0.38
  -6   2  11    1.65    0.36
   7  -2 -11    1.41    0.39
  -7   2  11    2.17    0.42
   8  -2 -11   -0.15    0.32
  -8   2  11    0.62    0.32
   7   1  11    0.03    0.17
   6   1  11   -0.30    0.14
   5   1  11    0.22    0.13
   5   1  11    0.27    0.19
   4   1  11    0.24    0.19
   4   1  11    0.24    0.12
   3   1  11   -0.01    0.11
   3   1  11   -0.01    0.09
   2   1  11   -0.02    0.09
   2   1  11   -0.08    0.09
   1   1  11    0.58    0.15
   1   1  11    0.87    0.16
   0   1  11    0.09    0.10
   0   1  11    0.04    0.08
  -1   1  11    0.22    0.11
  -2   1  11    2.42    0.30
  -2   1  11    2.41    0.22
   3  -1 -11    0.02    0.14
  -3   1  11    0.26    0.09
  -3   1  11    0.15    0.13
   4  -1 -11    1.27    0.11
   4  -1 -11    0.50    0.22
  -4   1  11    1.07    0.24
   5  -1 -11    0.31    0.23
  -5   1  11    0.00    0.15
   6  -1 -11    0.77    0.31
  -6   1  11   -0.06    0.19
   7  -1 -11   -0.31    0.26
  -7   1  11    0.11    0.24
   8  -1 -11    0.12    0.32
  -8   1  11   -0.39    0.19
   7   0  11    0.23    0.24
   6   0  11    0.02    0.14
   6   0  11    0.01    0.18
   5   0  11    0.02    0.12
   5   0  11   -0.04    0.16
   4   0  11    0.00    0.11
   4   0  11    0.08    0.15
   3   0  11    2.62    0.28
   3   0  11    1.88    0.33
   2   0  11    0.05    0.13
   2   0  11    0.02    0.09
   1   0  11    0.40    0.14
   1   0  11    0.72    0.15
   0   0  11    0.04    0.08
   0   0  11    0.11    0.09
  -1   0  11    1.35    0.18
  -1   0  11    1.54    0.21
  -2   0  11   -0.04    0.05
  -2   0  11    0.14    0.12
   3   0 -11    3.05    0.34
  -3   0  11    2.17    0.31
  -3   0  11    2.54    0.19
   4   0 -11    0.30    0.21
  -4   0  11    0.03    0.15
   5   0 -11    2.49    0.40
  -5   0  11    2.20    0.36
   6   0 -11    0.33    0.30
  -6   0  11   -0.08    0.17
   7   0 -11    0.11    0.31
  -7   0  11    0.29    0.22
   8   0 -11    0.30    0.38
  -8   0  11    0.10    0.25
   7  -1  11    0.34    0.24
   6  -1  11    0.07    0.14
   6  -1  11    0.19    0.22
   5  -1  11    0.04    0.19
   5  -1  11    0.34    0.15
   4  -1  11    0.35    0.15
   4  -1  11    0.76    0.25
   3  -1  11    0.04    0.11
   3  -1  11   -0.02    0.13
   2  -1  11   -0.10    0.09
   2  -1  11    0.12    0.14
   1  -1  11    0.51    0.17
   1  -1  11    0.72    0.16
   0  -1  11    0.09    0.10
   0  -1  11    0.08    0.09
  -1  -1  11    0.32    0.12
  -1  -1  11    0.22    0.09
   2   1 -11    1.96    0.27
  -2  -1  11    2.26    0.29
  -2  -1  11    2.27    0.19
   3   1 -11    0.15    0.18
  -3  -1  11    0.26    0.15
   4   1 -11    1.04    0.28
  -4  -1  11    1.15    0.24
   5   1 -11    0.14    0.26
  -5  -1  11   -0.04    0.16
   6   1 -11    0.16    0.26
  -6  -1  11   -0.06    0.15
   7   1 -11    0.04    0.31
  -7  -1  11    0.29    0.22
   8   1 -11   -0.38    0.29
  -8  -1  11   -0.10    0.20
   7  -2  11    0.06    0.18
   7  -2  11    0.24    0.24
   6  -2  11    0.46    0.19
   6  -2  11   -0.06    0.16
   5  -2  11   -0.08    0.14
   5  -2  11    0.03    0.19
   4  -2  11    0.02    0.13
   4  -2  11   -0.28    0.13
   3  -2  11    0.19    0.15
   3  -2  11    0.08    0.12
   2  -2  11    0.14    0.12
   2  -2  11    0.03    0.13
   1  -2  11    0.78    0.18
   1  -2  11    0.61    0.18
   0  -2  11   -0.02    0.08
   0  -2  11    0.09    0.10
  -1  -2  11    0.26    0.10
  -1  -2  11    0.28    0.12
   2   2 -11    0.03    0.12
  -2  -2  11   -0.06    0.05
  -2  -2  11   -0.13    0.09
   3   2 -11    0.86    0.25
  -3  -2  11    0.62    0.17
   4   2 -11    1.71    0.34
  -4  -2  11    1.46    0.27
   5   2 -11    0.75    0.33
  -5  -2  11    0.63    0.21
   6   2 -11    1.92    0.44
  -6  -2  11    1.74    0.35
   7   2 -11    2.44    0.52
  -7  -2  11    2.20    0.42
   8   2 -11    0.38    0.36
  -8  -2  11   -0.13    0.21
   7  -3  11   -0.17    0.21
   6  -3  11    0.09    0.25
   6  -3  11    0.29    0.19
   5  -3  11   -0.01    0.15
   5  -3  11   -0.12    0.16
   4  -3  11    0.59    0.20
   3  -3  11   -0.09    0.12
   2  -3  11    1.26    0.23
   1  -3  11    3.03    0.35
   0  -3  11   -0.01    0.09
  -1  -3  11    0.15    0.12
   2   3 -11    0.98    0.22
  -2  -3  11    0.74    0.12
  -2  -3  11    0.98    0.20
   3   3 -11   -0.12    0.17
  -3  -3  11   -0.11    0.11
   4   3 -11    0.03    0.21
  -4  -3  11   -0.03    0.13
   5   3 -11   -0.03    0.25
  -5  -3  11    0.15    0.17
   6   3 -11    1.00    0.39
  -6  -3  11    1.83    0.35
   7   3 -11    3.33    0.61
  -7  -3  11    3.22    0.49
   8   3 -11    0.31    0.41
  -8  -3  11    0.38    0.27
   6  -4  11    0.12    0.19
   6  -4  11    0.06    0.20
   5  -4  11    0.12    0.17
   4  -4  11   -0.01    0.15
   3  -4  11    0.10    0.13
   2  -4  11   -0.01    0.12
   1  -4  11    0.19    0.12
   0  -4  11    0.58    0.16
  -1  -4  11    0.89    0.19
   2   4 -11    0.44    0.17
  -2  -4  11    0.17    0.13
   3   4 -11    0.31    0.21
  -3  -4  11    0.32    0.06
  -3  -4  11    0.21    0.15
   4   4 -11    0.26    0.26
  -4  -4  11    0.11    0.13
   5   4 -11    1.88    0.45
  -5  -4  11    2.12    0.33
   6   4 -11    1.25    0.42
  -6  -4  11    1.43    0.31
   7   4 -11    1.26    0.49
  -7  -4  11    0.53    0.27
   8   4 -11   -0.09    0.36
  -8  -4  11    0.13    0.23
   6  -5  11   -0.03    0.18
   5  -5  11    0.63    0.24
   4  -5  11    0.11    0.17
   3  -5  11    0.23    0.18
   2  -5  11    0.20    0.16
   1  -5  11    0.09    0.13
   0  -5  11    0.66    0.18
  -1  -5  11    0.23    0.14
   2   5 -11    2.72    0.35
  -2  -5  11    1.92    0.29
   3   5 -11    0.08    0.19
  -3  -5  11   -0.02    0.13
   4   5 -11    0.02    0.24
  -4  -5  11   -0.25    0.12
   5   5 -11    4.05    0.62
  -5  -5  11    5.18    0.51
   6   5 -11    0.80    0.39
  -6  -5  11    0.88    0.25
   7   5 -11   -0.08    0.33
  -7  -5  11    0.19    0.19
   8   5 -11    0.57    0.47
   6  -6  11    0.27    0.22
   5  -6  11    0.37    0.20
   4  -6  11   -0.10    0.17
   3  -6  11   -0.04    0.16
   2  -6  11   -0.23    0.14
   1  -6  11    0.38    0.17
   0  -6  11    0.13    0.14
  -1  -6  11    0.02    0.11
   2   6 -11    0.99    0.26
  -2  -6  11    0.99    0.22
   3   6 -11    0.37    0.26
  -3  -6  11    0.46    0.18
   4   6 -11    0.90    0.34
  -4  -6  11    0.85    0.23
   5   6 -11    1.48    0.46
  -5  -6  11    1.52    0.29
   6   6 -11    0.99    0.42
  -6  -6  11    1.55    0.29
   7   6 -11    0.44    0.41
  -7  -6  11    0.16    0.22
   6  -7  11    0.44    0.26
   5  -7  11    0.34    0.21
   4  -7  11   -0.06    0.14
   3  -7  11   -0.08    0.14
   2  -7  11   -0.11    0.13
   1  -7  11   -0.08    0.15
   0  -7  11    1.07    0.23
   1   7 -11   -0.19    0.13
  -1  -7  11    0.04    0.11
   2   7 -11    0.19    0.21
  -2  -7  11    0.36    0.16
   3   7 -11    0.07    0.29
  -3  -7  11    0.46    0.19
   4   7 -11   -0.07    0.26
  -4  -7  11    0.03    0.15
   5   7 -11    0.08    0.35
  -5  -7  11   -0.01    0.15
   6   7 -11    0.14    0.34
  -6  -7  11    0.08    0.17
   7   7 -11   -0.04    0.35
  -7  -7  11    0.33    0.23
   5  -8  11   -0.09    0.19
   4  -8  11    0.15    0.21
   3  -8  11    0.31    0.18
   2  -8  11    0.15    0.18
   1  -8  11    0.39    0.20
   0  -8  11    0.08    0.16
   1   8 -11   -0.24    0.13
  -1  -8  11    0.24    0.17
   2   8 -11    0.68    0.28
  -2  -8  11    0.46    0.19
   3   8 -11    0.22    0.26
  -3  -8  11    0.05    0.13
   4   8 -11    0.24    0.30
  -4  -8  11    0.16    0.17
   5   8 -11    0.79    0.37
  -5  -8  11    0.68    0.22
   6   8 -11    0.20    0.37
  -6  -8  11    0.16    0.19
   7   8 -11    0.28    0.39
  -7  -8  11    0.12    0.19
   5  -9  11   -0.04    0.17
   4  -9  11   -0.13    0.16
   3  -9  11   -0.06    0.19
   2  -9  11    0.15    0.17
   1  -9  11   -0.19    0.13
   0  -9  11   -0.14    0.15
  -1  -9  11    0.06    0.17
   2   9 -11    1.04    0.30
  -2  -9  11    0.93    0.23
   3   9 -11   -0.04    0.27
  -3  -9  11    0.03    0.15
   4   9 -11    0.57    0.32
   5   9 -11    0.39    0.36
  -5  -9  11    0.92    0.24
   6   9 -11    0.16    0.37
  -6  -9  11    0.22    0.17
   4 -10  11   -0.44    0.17
   3 -10  11   -0.36    0.14
   2 -10  11    0.20    0.20
   1 -10  11    0.08    0.20
   0 -10  11   -0.06    0.16
  -1 -10  11    0.89    0.26
   2  10 -11    0.54    0.25
  -2 -10  11    0.63    0.21
   3  10 -11    0.39    0.31
  -3 -10  11    0.19    0.16
   4  10 -11    0.41    0.32
  -4 -10  11    0.23    0.18
   5  10 -11    0.39    0.37
  -5 -10  11    0.06    0.17
   6  10 -11   -0.10    0.35
  -6 -10  11    0.12    0.18
   4 -11  11   -0.04    0.18
   3 -11  11   -0.08    0.19
   2 -11  11   -0.01    0.18
   1 -11  11    0.08    0.19
   0 -11  11   -0.25    0.12
  -1 -11  11    0.21    0.22
   2  11 -11    0.08    0.21
  -2 -11  11   -0.30    0.13
   3  11 -11    0.66    0.31
  -3 -11  11    0.22    0.17
   4  11 -11   -0.03    0.33
  -4 -11  11   -0.20    0.15
   5  11 -11   -0.47    0.34
  -5 -11  11   -0.14    0.16
   3 -12  11   -0.02    0.18
   2 -12  11    0.00    0.22
   1 -12  11    0.19    0.20
   0 -12  11    0.37    0.20
  -1 -12  11   -0.16    0.17
   2  12 -11    0.14    0.22
  -2 -12  11   -0.15    0.18
   3  12 -11    0.25    0.28
   3  12 -11   -0.34    0.25
  -3 -12  11   -0.08    0.15
   4  12 -11    0.01    0.33
  -4 -12  11    0.33    0.21
   1 -13  11    0.01    0.23
   0 -13  11    0.03    0.20
  -1 -13  11    0.33    0.23
   2  13 -11    0.30    0.25
  -2 -13  11   -0.02    0.18
   3  13 -11    0.34    0.31
  -3 -13  11    0.24    0.19
   1  13  12    0.38    0.35
   0  13  12    0.51    0.33
  -1  13  12    0.39    0.21
  -1  13  12   -0.24    0.28
  -2  13  12    0.08    0.32
  -2  13  12    0.55    0.28
   2  12  12   -0.27    0.25
   1  12  12   -0.06    0.25
   0  12  12   -0.14    0.25
  -1  12  12    0.28    0.32
  -1  12  12    0.31    0.23
  -2  12  12   -0.07    0.29
  -2  12  12    0.36    0.25
  -3  12  12    0.39    0.27
  -3  12  12    0.05    0.28
  -4  12  12    0.56    0.33
  -4  12  12    0.38    0.29
   3  11  12   -0.11    0.22
   2  11  12   -0.12    0.24
   1  11  12   -0.02    0.24
   0  11  12    0.17    0.19
   0  11  12    0.36    0.27
  -1  11  12    0.41    0.32
  -1  11  12    0.01    0.20
  -2  11  12    0.22    0.29
  -2  11  12    0.33    0.22
  -3  11  12    0.54    0.33
  -3  11  12    0.47    0.27
  -4  11  12    0.22    0.29
  -4  11  12   -0.02    0.24
  -5  11  12   -0.12    0.27
   4  10  12   -0.08    0.19
   3  10  12   -0.17    0.21
   2  10  12   -0.11    0.23
   1  10  12    0.15    0.25
   0  10  12    0.26    0.19
   0  10  12    0.41    0.28
  -1  10  12    0.22    0.28
  -1  10  12   -0.13    0.16
  -2  10  12    0.20    0.21
  -2  10  12    0.45    0.29
  -3  10  12    0.38    0.26
  -3  10  12    0.23    0.30
  -4  10  12    0.16    0.28
  -4  10  12    0.26    0.25
  -5  10  12    0.35    0.28
  -5  10  12   -0.28    0.18
   5   9  12    0.08    0.24
   4   9  12   -0.19    0.13
   3   9  12    0.20    0.20
   2   9  12   -0.03    0.20
   1   9  12    0.04    0.20
   1   9  12    0.26    0.15
   0   9  12    0.25    0.23
   0   9  12   -0.14    0.13
  -1   9  12   -0.20    0.21
  -1   9  12   -0.04    0.15
  -2   9  12   -0.14    0.16
  -2   9  12   -0.06    0.20
  -3   9  12   -0.28    0.19
  -3   9  12    0.12    0.24
  -4   9  12    0.30    0.26
  -4   9  12    0.31    0.26
  -5   9  12    0.11    0.27
  -5   9  12    0.56    0.30
  -6   9  12    0.06    0.23
  -6   9  12    0.08    0.24
   5   8  12    0.06    0.22
   4   8  12   -0.03    0.19
   3   8  12   -0.05    0.16
   2   8  12    0.31    0.20
   1   8  12    0.04    0.16
   1   8  12   -0.21    0.11
   0   8  12    0.68    0.26
   0   8  12    0.39    0.19
  -1   8  12   -0.02    0.22
  -1   8  12    0.10    0.19
  -2   8  12   -0.27    0.15
  -2   8  12    0.17    0.20
  -3   8  12    0.22    0.23
  -3   8  12    0.15    0.18
  -4   8  12    1.79    0.37
  -4   8  12    1.02    0.33
  -5   8  12   -0.42    0.16
  -5   8  12   -0.07    0.21
  -6   8  12   -0.07    0.25
  -6   8  12    0.13    0.23
   5   7  12   -0.08    0.19
   4   7  12   -0.27    0.12
   3   7  12    0.09    0.16
   2   7  12    0.00    0.17
   2   7  12    0.13    0.12
   1   7  12   -0.01    0.12
   1   7  12   -0.07    0.12
   0   7  12    0.03    0.16
   0   7  12    0.01    0.13
  -1   7  12    0.20    0.20
  -1   7  12    0.42    0.19
  -2   7  12    0.43    0.20
  -2   7  12    0.25    0.21
  -3   7  12    0.50    0.25
  -3   7  12    0.71    0.25
  -4   7  12    0.15    0.21
  -4   7  12   -0.05    0.21
  -5   7  12    0.31    0.22
  -5   7  12    0.20    0.27
  -6   7  12    0.04    0.19
  -6   7  12   -0.04    0.20
  -7   7  12   -0.41    0.23
   6   6  12    0.09    0.20
   5   6  12    0.52    0.24
   4   6  12    0.28    0.21
   3   6  12   -0.11    0.12
   2   6  12    0.24    0.18
   2   6  12    0.14    0.12
   1   6  12   -0.03    0.11
   1   6  12    0.23    0.16
   0   6  12    0.20    0.16
   0   6  12    0.02    0.13
  -1   6  12   -0.16    0.11
  -1   6  12    0.24    0.17
  -2   6  12   -0.11    0.15
  -2   6  12    0.21    0.19
  -3   6  12    0.14    0.20
  -3   6  12    0.16    0.18
  -4   6  12    0.74    0.25
  -4   6  12    0.28    0.21
  -5   6  12    0.59    0.23
  -5   6  12    0.50    0.25
  -6   6  12    0.13    0.25
  -7   6  12    0.27    0.28
   6   5  12    0.03    0.20
   5   5  12    0.47    0.21
   4   5  12    0.03    0.14
   3   5  12    0.20    0.18
   3   5  12    0.17    0.11
   2   5  12   -0.02    0.10
   2   5  12    0.47    0.17
   1   5  12    0.12    0.11
   1   5  12   -0.04    0.11
   0   5  12    0.33    0.15
   0   5  12    0.32    0.16
  -1   5  12    2.77    0.34
  -1   5  12    2.52    0.34
  -2   5  12   -0.11    0.15
  -2   5  12   -0.08    0.13
  -3   5  12    0.07    0.16
  -3   5  12    0.10    0.16
  -4   5  12    0.26    0.20
  -4   5  12   -0.01    0.16
  -5   5  12    0.03    0.15
  -5   5  12    0.05    0.21
   6  -5 -12    0.06    0.17
  -6   5  12   -0.30    0.20
  -7   5  12   -0.18    0.22
   6   4  12   -0.18    0.17
   5   4  12    1.17    0.30
   4   4  12    0.03    0.17
   3   4  12    0.05    0.09
   3   4  12    0.22    0.15
   2   4  12    0.09    0.11
   2   4  12    0.11    0.14
   1   4  12    0.16    0.11
   1   4  12    0.22    0.13
   0   4  12    0.11    0.12
   0   4  12    0.03    0.10
  -1   4  12    0.43    0.16
  -1   4  12    0.33    0.17
  -2   4  12    0.62    0.18
  -2   4  12    0.78    0.22
  -3   4  12   -0.04    0.14
  -3   4  12   -0.05    0.13
  -4   4  12    0.05    0.14
  -4   4  12    0.23    0.18
   5  -4 -12    1.26    0.23
  -5   4  12    0.90    0.21
  -5   4  12    0.69    0.29
   6  -4 -12    0.18    0.21
  -6   4  12   -0.11    0.22
   7  -4 -12    1.58    0.35
  -7   4  12    2.24    0.46
   6   3  12    0.13    0.18
   5   3  12   -0.05    0.16
   4   3  12    0.36    0.12
   4   3  12    0.15    0.17
   3   3  12    0.00    0.09
   3   3  12   -0.06    0.13
   2   3  12    0.45    0.16
   2   3  12    0.25    0.12
   1   3  12    0.66    0.17
   1   3  12    0.54    0.15
   0   3  12    0.29    0.13
   0   3  12    0.29    0.12
  -1   3  12    0.30    0.12
  -1   3  12    0.38    0.15
  -2   3  12    0.25    0.12
  -2   3  12    0.25    0.17
  -3   3  12   -0.03    0.14
  -3   3  12    0.05    0.12
   4  -3 -12    0.27    0.17
  -4   3  12    0.52    0.21
  -4   3  12    0.55    0.16
   5  -3 -12    0.03    0.18
  -5   3  12   -0.01    0.17
   6  -3 -12    0.69    0.27
  -6   3  12    0.89    0.29
   7  -3 -12    1.50    0.36
  -7   3  12    1.40    0.38
   8  -3 -12    0.68    0.35
  -8   3  12   -0.41    0.21
   6   2  12    0.03    0.17
   5   2  12    0.33    0.22
   4   2  12    0.14    0.11
   4   2  12   -0.13    0.14
   3   2  12    0.40    0.13
   3   2  12    0.31    0.17
   2   2  12   -0.05    0.09
   2   2  12    0.12    0.14
   1   2  12    0.36    0.14
   1   2  12    0.35    0.13
   0   2  12    0.40    0.13
   0   2  12    0.60    0.16
  -1   2  12    0.04    0.11
  -1   2  12    0.15    0.09
  -2   2  12    0.18    0.10
  -3   2  12    0.51    0.14
  -3   2  12    0.43    0.19
   4  -2 -12    0.45    0.17
  -4   2  12   -0.04    0.13
  -4   2  12    0.02    0.09
   5  -2 -12    0.35    0.23
  -5   2  12    0.21    0.21
   6  -2 -12   -0.16    0.22
  -6   2  12   -0.07    0.17
   7  -2 -12   -0.08    0.28
  -7   2  12    0.38    0.24
   8  -2 -12   -0.08    0.31
  -8   2  12    0.08    0.27
   6   1  12   -0.14    0.19
   5   1  12    0.42    0.24
   5   1  12    0.40    0.15
   4   1  12    0.13    0.11
   4   1  12    0.25    0.17
   3   1  12    0.75    0.23
   3   1  12    1.27    0.20
   2   1  12    1.36    0.27
   2   1  12    1.66    0.22
   1   1  12    0.70    0.17
   1   1  12    0.77    0.16
   0   1  12    0.86    0.18
   0   1  12    0.64    0.16
  -1   1  12    0.56    0.13
  -1   1  12    0.82    0.17
  -2   1  12    0.51    0.15
  -2   1  12    0.40    0.10
   3  -1 -12   -0.15    0.12
  -3   1  12    0.08    0.08
  -3   1  12    0.07    0.12
   4  -1 -12    0.40    0.20
   4  -1 -12    0.18    0.06
  -4   1  12    0.20    0.17
   5  -1 -12    0.03    0.21
  -5   1  12   -0.05    0.14
   6  -1 -12    0.53    0.28
  -6   1  12    0.10    0.20
   7  -1 -12    0.24    0.31
  -7   1  12   -0.22    0.16
   8  -1 -12    0.52    0.36
  -8   1  12    0.61    0.32
   6   0  12    0.12    0.20
   5   0  12    0.00    0.15
   5   0  12   -0.18    0.12
   4   0  12   -0.04    0.10
   4   0  12    0.26    0.18
   3   0  12    0.09    0.13
   3   0  12    0.05    0.12
   2   0  12    0.15    0.15
   2   0  12    0.14    0.12
   1   0  12   -0.11    0.09
   1   0  12    0.00    0.10
   0   0  12    0.98    0.18
   0   0  12    1.14    0.19
  -1   0  12    0.00    0.09
  -1   0  12   -0.10    0.06
  -2   0  12    0.01    0.11
  -2   0  12    0.21    0.08
   3   0 -12   -0.21    0.13
  -3   0  12   -0.06    0.10
  -3   0  12   -0.03    0.06
   4   0 -12    0.23    0.19
  -4   0  12    0.41    0.19
   5   0 -12    0.04    0.24
  -5   0  12   -0.06    0.16
   6   0 -12   -0.09    0.26
  -6   0  12    0.15    0.20
   7   0 -12    0.24    0.33
  -7   0  12    0.18    0.23
   8   0 -12    0.34    0.39
  -8   0  12    1.85    0.42
   6  -1  12    0.03    0.15
   6  -1  12    0.15    0.22
   5  -1  12    0.62    0.26
   5  -1  12    0.32    0.16
   4  -1  12    0.04    0.15
   4  -1  12   -0.13    0.12
   3  -1  12    0.89    0.20
   3  -1  12    1.19    0.28
   2  -1  12    1.61    0.29
   2  -1  12    1.66    0.24
   1  -1  12    0.73    0.20
   1  -1  12    0.89    0.19
   0  -1  12    0.65    0.16
   0  -1  12    0.89    0.18
  -1  -1  12    0.66    0.16
  -1  -1  12    0.96    0.16
  -2  -1  12    0.29    0.08
  -2  -1  12    0.30    0.13
   3   1 -12    0.07    0.15
  -3  -1  12    0.06    0.14
   4   1 -12    0.30    0.22
  -4  -1  12    0.27    0.17
   5   1 -12    0.00    0.24
  -5  -1  12   -0.03    0.13
   6   1 -12   -0.04    0.29
  -6  -1  12    0.03    0.17
   7   1 -12    0.11    0.33
  -7  -1  12    0.06    0.21
   8   1 -12    0.22    0.38
  -8  -1  12    1.15    0.35
   6  -2  12   -0.09    0.18
   6  -2  12    0.23    0.18
   5  -2  12    0.13    0.16
   5  -2  12   -0.07    0.20
   4  -2  12    0.00    0.14
   4  -2  12   -0.01    0.15
   3  -2  12    0.17    0.20
   3  -2  12    0.45    0.17
   2  -2  12    0.11    0.12
   2  -2  12    0.00    0.13
   1  -2  12    0.47    0.14
   1  -2  12    0.15    0.13
   0  -2  12    0.44    0.14
   0  -2  12    0.57    0.16
  -1  -2  12    0.01    0.09
  -1  -2  12    0.04    0.09
   2   2 -12    0.31    0.17
  -2  -2  12    0.21    0.14
  -2  -2  12    0.09    0.06
   3   2 -12    0.43    0.19
  -3  -2  12    0.33    0.15
   4   2 -12   -0.09    0.21
  -4  -2  12   -0.07    0.10
   5   2 -12    0.12    0.25
  -5  -2  12    0.54    0.22
   6   2 -12    0.21    0.28
  -6  -2  12    0.35    0.21
   7   2 -12    0.83    0.41
  -7  -2  12    0.48    0.27
   8   2 -12   -0.07    0.38
  -8  -2  12    0.12    0.23
   6  -3  12    0.09    0.19
   6  -3  12    0.39    0.25
   5  -3  12    0.26    0.23
   5  -3  12    0.10    0.17
   4  -3  12    0.06    0.16
   4  -3  12    0.48    0.23
   3  -3  12   -0.13    0.11
   2  -3  12    0.54    0.17
   1  -3  12    0.44    0.15
   0  -3  12    0.38    0.15
  -1  -3  12    0.15    0.10
  -1  -3  12    0.34    0.15
   2   3 -12    0.18    0.15
  -2  -3  12    0.23    0.13
  -2  -3  12    0.27    0.09
   3   3 -12    0.17    0.21
  -3  -3  12   -0.18    0.11
   4   3 -12    0.54    0.28
  -4  -3  12    0.57    0.20
   5   3 -12    0.44    0.32
  -5  -3  12    0.14    0.16
   6   3 -12    0.89    0.37
  -6  -3  12    0.77    0.25
   7   3 -12    2.17    0.51
  -7  -3  12    1.48    0.35
   8   3 -12    0.06    0.36
  -8  -3  12    0.27    0.25
   6  -4  12    0.32    0.21
   6  -4  12    0.31    0.27
   5  -4  12    1.80    0.31
   4  -4  12    0.00    0.15
   3  -4  12    0.21    0.16
   2  -4  12    0.17    0.16
   1  -4  12    0.30    0.15
   0  -4  12    0.08    0.13
  -1  -4  12    0.34    0.15
   2   4 -12    0.75    0.21
  -2  -4  12    0.52    0.17
   3   4 -12   -0.21    0.15
  -3  -4  12    0.01    0.13
  -3  -4  12   -0.02    0.04
   4   4 -12    0.05    0.26
  -4  -4  12   -0.04    0.13
   5   4 -12    0.47    0.35
  -5  -4  12    0.76    0.24
   6   4 -12    0.13    0.36
  -6  -4  12    0.12    0.18
   7   4 -12    0.68    0.43
  -7  -4  12    1.60    0.37
   8   4 -12    0.64    0.43
   6  -5  12    0.00    0.20
   5  -5  12    0.17    0.19
   4  -5  12   -0.13    0.17
   3  -5  12    0.50    0.18
   2  -5  12    0.09    0.15
   1  -5  12    0.15    0.12
   0  -5  12    0.51    0.17
  -1  -5  12    2.22    0.30
   2   5 -12   -0.07    0.13
  -2  -5  12    0.00    0.11
   3   5 -12    0.12    0.20
  -3  -5  12   -0.05    0.13
   4   5 -12    0.19    0.27
  -4  -5  12    0.16    0.14
   5   5 -12    0.00    0.33
  -5  -5  12    0.23    0.19
   6   5 -12    0.53    0.37
  -6  -5  12   -0.02    0.17
   7   5 -12    0.10    0.35
  -7  -5  12    0.14    0.21
   6  -6  12    0.70    0.26
   5  -6  12    0.08    0.20
   4  -6  12    0.72    0.22
   3  -6  12    0.02    0.14
   2  -6  12    0.39    0.21
   1  -6  12   -0.01    0.13
   0  -6  12   -0.07    0.14
  -1  -6  12    0.02    0.12
   2   6 -12    0.15    0.17
  -2  -6  12    0.03    0.14
   3   6 -12   -0.23    0.23
  -3  -6  12   -0.03    0.12
   4   6 -12    0.52    0.31
  -4  -6  12    0.38    0.18
   5   6 -12   -0.11    0.28
  -5  -6  12   -0.17    0.14
   6   6 -12    0.04    0.34
  -6  -6  12    0.20    0.20
   7   6 -12   -0.08    0.39
  -7  -6  12    0.02    0.20
   5  -7  12    0.29    0.21
   4  -7  12    0.02    0.19
   3  -7  12    0.12    0.17
   2  -7  12    0.04    0.15
   1  -7  12   -0.01    0.14
   0  -7  12   -0.19    0.11
  -1  -7  12    0.37    0.16
   2   7 -12    0.06    0.19
  -2  -7  12    0.23    0.15
   3   7 -12    0.90    0.32
  -3  -7  12    0.60    0.20
   4   7 -12   -0.19    0.29
  -4  -7  12    0.08    0.14
   5   7 -12   -0.20    0.32
  -5  -7  12    0.09    0.16
   6   7 -12   -0.06    0.34
  -6  -7  12   -0.02    0.17
   7   7 -12    0.18    0.38
  -7  -7  12    0.16    0.21
   5  -8  12    0.11    0.23
   4  -8  12   -0.23    0.17
   3  -8  12    0.44    0.20
   2  -8  12   -0.09    0.16
   1  -8  12   -0.22    0.13
   0  -8  12    0.27    0.18
  -1  -8  12    0.20    0.18
   2   8 -12    0.02    0.17
  -2  -8  12   -0.25    0.09
   3   8 -12    0.30    0.25
  -3  -8  12    0.42    0.17
   4   8 -12    1.15    0.41
  -4  -8  12    0.80    0.23
   5   8 -12    0.20    0.33
  -5  -8  12    0.01    0.16
   6   8 -12    0.05    0.37
  -6  -8  12   -0.21    0.15
   4  -9  12    0.13    0.21
   3  -9  12    0.31    0.20
   2  -9  12    0.01    0.19
   1  -9  12    0.34    0.21
   0  -9  12   -0.32    0.12
  -1  -9  12   -0.06    0.16
   2   9 -12    0.09    0.21
  -2  -9  12   -0.06    0.15
   3   9 -12   -0.14    0.26
  -3  -9  12   -0.06    0.14
   4   9 -12    0.04    0.29
  -4  -9  12   -0.04    0.16
   5   9 -12    0.84    0.43
  -5  -9  12    0.39    0.21
   6   9 -12   -0.28    0.38
  -6  -9  12    0.38    0.22
   4 -10  12   -0.10    0.21
   3 -10  12    0.18    0.21
   2 -10  12    0.09    0.18
   1 -10  12   -0.06    0.18
   0 -10  12    0.32    0.19
  -1 -10  12    0.12    0.19
   2  10 -12    0.12    0.20
  -2 -10  12    0.19    0.17
   3  10 -12    0.28    0.26
  -3 -10  12    0.18    0.18
   4  10 -12   -0.57    0.27
  -4 -10  12    0.07    0.16
   5  10 -12    0.15    0.39
  -5 -10  12   -0.07    0.15
   3 -11  12    0.19    0.21
   2 -11  12    0.01    0.18
   1 -11  12   -0.05    0.17
   0 -11  12    0.06    0.19
  -1 -11  12    0.43    0.23
   2  11 -12    0.39    0.25
  -2 -11  12   -0.38    0.13
   3  11 -12   -0.05    0.23
  -3 -11  12    0.45    0.21
   4  11 -12   -0.19    0.29
  -4 -11  12    0.11    0.17
   5  11 -12    0.30    0.38
  -5 -11  12   -0.07    0.17
   2 -12  12    0.28    0.25
   1 -12  12   -0.24    0.17
   0 -12  12    0.21    0.20
  -1 -12  12   -0.21    0.12
   2  12 -12    0.13    0.23
  -2 -12  12   -0.05    0.17
   3  12 -12    0.45    0.31
  -3 -12  12    0.44    0.22
   4  12 -12   -0.04    0.34
  -4 -12  12    0.06    0.20
   0 -13  12    0.11    0.21
  -1 -13  12    0.11    0.17
   2  13 -12    0.35    0.28
  -2 -13  12    0.08    0.19
   1  12  13   -0.14    0.28
   0  12  13    0.03    0.29
  -1  12  13   -0.01    0.21
  -1  12  13   -0.09    0.27
  -2  12  13    0.56    0.27
  -2  12  13    0.69    0.37
  -3  12  13    0.08    0.25
  -3  12  13   -0.11    0.28
   3  11  13   -0.11    0.21
   2  11  13    0.35    0.30
   1  11  13   -0.06    0.23
   0  11  13    0.29    0.30
   0  11  13    0.19    0.21
  -1  11  13    0.19    0.21
  -1  11  13    0.33    0.31
  -2  11  13    0.22    0.28
  -2  11  13    0.30    0.23
  -3  11  13    0.56    0.29
  -3  11  13    0.56    0.32
  -4  11  13    0.09    0.26
  -4  11  13   -0.36    0.23
   3  10  13    0.30    0.26
   2  10  13   -0.43    0.19
   1  10  13    0.42    0.26
   0  10  13    0.08    0.18
   0  10  13   -0.04    0.24
  -1  10  13    0.36    0.28
  -1  10  13    0.06    0.20
  -2  10  13   -0.01    0.27
  -2  10  13    0.49    0.25
  -3  10  13    0.35    0.28
  -3  10  13   -0.16    0.19
  -4  10  13   -0.09    0.22
  -4  10  13    0.02    0.24
  -5  10  13   -0.21    0.19
  -5  10  13    0.26    0.29
   4   9  13   -0.13    0.18
   3   9  13    0.05    0.21
   2   9  13    0.25    0.22
   1   9  13    0.03    0.20
   1   9  13    0.04    0.14
   0   9  13    0.02    0.20
   0   9  13   -0.17    0.14
  -1   9  13    0.19    0.26
  -1   9  13    0.12    0.21
  -2   9  13   -0.27    0.22
  -2   9  13    0.15    0.21
  -3   9  13   -0.20    0.23
  -3   9  13   -0.29    0.16
  -4   9  13    0.48    0.28
  -4   9  13    0.24    0.26
  -5   9  13    1.17    0.36
  -5   9  13    0.37    0.28
  -6   9  13   -0.37    0.23
  -6   9  13   -0.13    0.23
   5   8  13    0.24    0.25
   4   8  13    0.10    0.21
   3   8  13   -0.27    0.16
   2   8  13    0.11    0.20
   1   8  13   -0.03    0.18
   1   8  13    0.19    0.16
   0   8  13    0.10    0.16
   0   8  13    0.20    0.22
  -1   8  13   -0.02    0.20
  -1   8  13    0.02    0.18
  -2   8  13   -0.04    0.19
  -2   8  13    0.27    0.23
  -3   8  13    1.11    0.31
  -3   8  13    0.43    0.27
  -4   8  13    0.00    0.20
  -4   8  13   -0.02    0.19
  -5   8  13    0.27    0.26
  -6   8  13   -0.28    0.24
  -6   8  13   -0.20    0.22
   5   7  13    0.33    0.26
   4   7  13   -0.02    0.18
   3   7  13   -0.20    0.12
   2   7  13    0.43    0.16
   2   7  13   -0.02    0.16
   1   7  13    0.26    0.17
   1   7  13    0.43    0.17
   0   7  13   -0.11    0.15
   0   7  13   -0.08    0.14
  -1   7  13   -0.02    0.16
  -1   7  13    0.31    0.20
  -2   7  13   -0.18    0.16
  -2   7  13   -0.18    0.19
  -3   7  13    0.22    0.20
  -3   7  13    0.38    0.22
  -4   7  13    0.42    0.25
  -4   7  13    0.59    0.29
  -5   7  13    0.19    0.26
  -5   7  13   -0.14    0.17
  -6   7  13   -0.22    0.18
   5   6  13    0.31    0.22
   4   6  13    1.35    0.32
   3   6  13   -0.01    0.15
   2   6  13    0.16    0.18
   2   6  13    0.48    0.15
   1   6  13    0.18    0.15
   1   6  13    0.01    0.13
   0   6  13   -0.03    0.13
   0   6  13   -0.03    0.14
  -1   6  13    0.50    0.21
  -1   6  13    0.55    0.22
  -2   6  13   -0.10    0.14
  -2   6  13   -0.21    0.16
  -3   6  13    0.09    0.20
  -3   6  13    0.19    0.21
  -4   6  13   -0.04    0.17
  -4   6  13    0.01    0.18
  -5   6  13   -0.04    0.18
  -5   6  13    0.09    0.21
  -6   6  13    0.34    0.26
  -7   6  13    0.05    0.26
   6   5  13    0.18    0.22
   5   5  13    0.65    0.25
   4   5  13    1.02    0.28
   3   5  13    0.30    0.13
   3   5  13    0.02    0.15
   2   5  13    0.02    0.13
   2   5  13   -0.09    0.10
   1   5  13    0.07    0.13
   1   5  13    0.21    0.15
   0   5  13    0.48    0.19
   0   5  13    0.58    0.19
  -1   5  13    0.33    0.18
  -1   5  13    0.59    0.19
  -2   5  13   -0.10    0.14
  -2   5  13   -0.09    0.16
  -3   5  13    0.02    0.17
  -3   5  13    0.02    0.18
  -4   5  13   -0.20    0.16
  -4   5  13    0.06    0.16
  -5   5  13    0.34    0.19
  -5   5  13    0.04    0.19
   6  -5 -13    0.13    0.17
  -6   5  13   -0.14    0.21
  -7   5  13    0.15    0.25
   6   4  13   -0.12    0.18
   5   4  13    0.86    0.29
   4   4  13    3.89    0.50
   3   4  13   -0.02    0.14
   3   4  13    0.14    0.12
   2   4  13    1.00    0.23
   2   4  13    1.05    0.19
   1   4  13    0.58    0.17
   1   4  13    0.49    0.17
   0   4  13    0.31    0.15
   0   4  13    0.14    0.13
  -1   4  13    0.29    0.15
  -1   4  13    0.07    0.12
  -2   4  13    0.06    0.15
  -2   4  13    0.24    0.15
  -3   4  13   -0.17    0.12
  -3   4  13    0.14    0.16
  -4   4  13   -0.10    0.17
  -4   4  13    0.00    0.14
   5  -4 -13   -0.22    0.16
  -5   4  13    0.14    0.20
  -5   4  13   -0.14    0.13
   6  -4 -13    0.15    0.19
  -6   4  13    0.05    0.23
   7  -4 -13   -0.06    0.22
  -7   4  13   -0.17    0.23
   6   3  13   -0.06    0.20
   5   3  13   -0.18    0.17
   4   3  13    0.73    0.17
   4   3  13    0.41    0.23
   3   3  13    5.43    0.40
   3   3  13    4.77    0.54
   2   3  13    2.39    0.35
   2   3  13    2.08    0.26
   1   3  13   -0.15    0.10
   1   3  13    0.09    0.12
   0   3  13    0.06    0.11
   0   3  13    0.04    0.11
  -1   3  13    0.86    0.19
  -1   3  13    0.83    0.17
  -2   3  13    0.04    0.11
  -2   3  13    0.06    0.15
  -3   3  13    0.39    0.16
  -3   3  13    0.31    0.17
  -4   3  13    0.46    0.15
  -4   3  13   -0.06    0.16
   5  -3 -13    0.10    0.18
  -5   3  13   -0.19    0.16
   6  -3 -13   -0.15    0.20
  -6   3  13   -0.10    0.19
   7  -3 -13   -0.26    0.23
  -7   3  13    0.07    0.25
   8  -3 -13    0.12    0.31
   6   2  13    0.20    0.24
   5   2  13    0.02    0.17
   4   2  13    0.16    0.13
   4   2  13    0.31    0.21
   3   2  13    1.85    0.24
   3   2  13    1.32    0.27
   2   2  13    1.07    0.20
   2   2  13    1.26    0.26
   1   2  13    0.43    0.17
   1   2  13    0.61    0.17
   0   2  13    0.58    0.16
   0   2  13    0.67    0.17
  -1   2  13    0.24    0.15
  -1   2  13    0.28    0.12
  -2   2  13    0.11    0.14
  -2   2  13   -0.05    0.09
  -3   2  13   -0.01    0.10
  -3   2  13   -0.09    0.12
   4  -2 -13   -0.06    0.16
  -4   2  13    0.14    0.18
  -4   2  13    0.25    0.11
   5  -2 -13    0.14    0.20
  -5   2  13    0.09    0.17
   6  -2 -13    0.09    0.23
  -6   2  13    0.26    0.22
   7  -2 -13    0.10    0.29
  -7   2  13    0.36    0.24
   8  -2 -13    0.51    0.35
  -8   2  13    0.51    0.31
   6   1  13    0.66    0.28
   5   1  13    0.33    0.21
   5   1  13    0.34    0.16
   4   1  13   -0.06    0.14
   4   1  13    0.00    0.12
   3   1  13    0.15    0.12
   3   1  13    0.21    0.16
   2   1  13    0.15    0.14
   2   1  13    0.28    0.13
   1   1  13    0.05    0.11
   1   1  13    0.07    0.13
   0   1  13    1.18    0.22
   0   1  13    1.19    0.21
  -1   1  13   -0.12    0.11
  -1   1  13    0.08    0.08
  -2   1  13    1.05    0.16
  -2   1  13    1.13    0.24
  -3   1  13    0.19    0.16
  -3   1  13    0.02    0.09
   4  -1 -13   -0.20    0.14
  -4   1  13   -0.02    0.07
  -4   1  13    0.15    0.16
   5  -1 -13    0.09    0.21
  -5   1  13    0.03    0.19
   6  -1 -13   -0.12    0.22
  -6   1  13    0.37    0.25
   7  -1 -13   -0.03    0.27
  -7   1  13    0.44    0.26
   8  -1 -13    0.37    0.36
  -8   1  13    0.03    0.26
   6   0  13    0.00    0.20
   5   0  13    0.48    0.18
   5   0  13    0.32    0.24
   4   0  13   -0.08    0.13
   4   0  13   -0.09    0.11
   3   0  13   -0.03    0.12
   3   0  13   -0.01    0.12
   2   0  13    0.09    0.13
   2   0  13    0.15    0.15
   1   0  13    2.43    0.30
   1   0  13    1.97    0.30
   0   0  13   -0.09    0.10
   0   0  13   -0.03    0.09
  -1   0  13    0.00    0.08
  -1   0  13   -0.06    0.10
  -2   0  13    0.05    0.07
  -2   0  13    0.08    0.12
   3   0 -13    0.67    0.20
  -3   0  13    0.78    0.12
  -3   0  13    0.31    0.16
   4   0 -13   -0.22    0.16
  -4   0  13    0.08    0.15
   5   0 -13    0.29    0.25
  -5   0  13    0.32    0.20
   6   0 -13    0.23    0.25
  -6   0  13    0.36    0.20
   7   0 -13   -0.33    0.28
  -7   0  13   -0.03    0.20
   8   0 -13   -0.59    0.30
  -8   0  13    0.24    0.26
   6  -1  13    0.06    0.17
   6  -1  13    0.52    0.27
   5  -1  13    0.29    0.18
   5  -1  13    0.69    0.31
   4  -1  13   -0.07    0.14
   4  -1  13    0.05    0.14
   3  -1  13    0.01    0.13
   3  -1  13    0.07    0.15
   2  -1  13    0.33    0.15
   2  -1  13    0.46    0.20
   1  -1  13    0.06    0.11
   1  -1  13    0.09    0.13
   0  -1  13    1.46    0.23
   0  -1  13    1.32    0.22
  -1  -1  13    0.10    0.09
  -1  -1  13    0.06    0.10
  -2  -1  13    0.97    0.14
  -2  -1  13    0.73    0.20
   3   1 -13   -0.09    0.14
  -3  -1  13    0.06    0.06
  -3  -1  13   -0.10    0.11
   4   1 -13    0.43    0.24
  -4  -1  13   -0.17    0.13
   5   1 -13    0.20    0.25
  -5  -1  13   -0.21    0.12
   6   1 -13    0.29    0.31
  -6  -1  13    0.15    0.22
   7   1 -13   -0.01    0.31
  -7  -1  13   -0.02    0.22
   8   1 -13   -0.42    0.34
  -8  -1  13   -0.05    0.22
   6  -2  13    0.84    0.32
   6  -2  13    1.10    0.26
   5  -2  13    0.28    0.19
   5  -2  13    0.06    0.19
   4  -2  13    0.49    0.26
   4  -2  13    0.24    0.17
   3  -2  13    2.05    0.30
   3  -2  13    1.53    0.35
   2  -2  13    1.46    0.24
   2  -2  13    1.57    0.31
   1  -2  13    0.59    0.17
   1  -2  13    0.75    0.21
   0  -2  13    0.42    0.16
   0  -2  13    0.35    0.16
  -1  -2  13    0.16    0.13
  -1  -2  13    0.26    0.11
  -2  -2  13    0.08    0.07
  -2  -2  13    0.15    0.13
   3   2 -13   -0.09    0.15
  -3  -2  13   -0.14    0.10
   4   2 -13   -0.09    0.19
  -4  -2  13    0.18    0.14
   5   2 -13    0.01    0.26
  -5  -2  13    0.11    0.17
   6   2 -13   -0.29    0.25
  -6  -2  13    0.02    0.21
   7   2 -13    0.02    0.35
  -7  -2  13    0.10    0.20
   8   2 -13    0.12    0.35
  -8  -2  13    0.17    0.25
   6  -3  13   -0.09    0.18
   6  -3  13   -0.11    0.19
   5  -3  13   -0.03    0.23
   5  -3  13    0.15    0.17
   4  -3  13    0.66    0.28
   4  -3  13    0.64    0.21
   3  -3  13    4.61    0.58
   3  -3  13    5.59    0.52
   2  -3  13    2.07    0.30
   1  -3  13    0.03    0.13
   0  -3  13   -0.14    0.10
   0  -3  13   -0.04    0.11
  -1  -3  13    0.63    0.16
  -1  -3  13    0.63    0.19
  -2  -3  13   -0.10    0.11
  -2  -3  13   -0.08    0.07
   3   3 -13    0.56    0.21
  -3  -3  13    0.48    0.18
   4   3 -13    0.27    0.24
  -4  -3  13    0.27    0.16
   5   3 -13   -0.05    0.29
  -5  -3  13   -0.19    0.15
   6   3 -13    0.06    0.30
  -6  -3  13    0.05    0.18
   7   3 -13   -0.65    0.33
  -7  -3  13    0.51    0.25
   8   3 -13   -0.34    0.34
   6  -4  13    0.28    0.22
   6  -4  13    0.13    0.27
   5  -4  13    1.03    0.32
   5  -4  13    0.46    0.22
   4  -4  13    3.55    0.43
   3  -4  13    0.18    0.17
   2  -4  13    1.24    0.26
   1  -4  13    0.24    0.15
   0  -4  13    0.19    0.13
  -1  -4  13    0.37    0.16
   2   4 -13    0.28    0.18
  -2  -4  13    0.25    0.10
  -2  -4  13    0.28    0.17
   3   4 -13    0.09    0.18
  -3  -4  13    0.16    0.15
  -3  -4  13    0.12    0.05
   4   4 -13    0.07    0.21
  -4  -4  13    0.04    0.16
   5   4 -13   -0.14    0.30
  -5  -4  13    0.14    0.17
   6   4 -13   -0.23    0.27
  -6  -4  13   -0.06    0.18
   7   4 -13   -0.27    0.31
  -7  -4  13    0.00    0.21
   6  -5  13    0.23    0.25
   5  -5  13    1.36    0.31
   4  -5  13    1.45    0.28
   3  -5  13    0.27    0.20
   2  -5  13    0.10    0.17
   1  -5  13    0.15    0.15
   0  -5  13    0.98    0.22
  -1  -5  13    0.34    0.16
   2   5 -13   -0.25    0.13
  -2  -5  13   -0.08    0.12
   3   5 -13    0.34    0.23
  -3  -5  13   -0.02    0.12
   4   5 -13   -0.16    0.27
  -4  -5  13    0.06    0.16
   5   5 -13    0.12    0.28
  -5  -5  13    0.24    0.19
   6   5 -13    0.31    0.34
  -6  -5  13    0.09    0.18
   7   5 -13   -0.06    0.36
  -7  -5  13    0.25    0.23
   5  -6  13    0.10    0.18
   4  -6  13    0.74    0.27
   3  -6  13    0.12    0.19
   2  -6  13    0.59    0.21
   1  -6  13    0.35    0.17
   0  -6  13   -0.12    0.12
  -1  -6  13    0.47    0.18
   2   6 -13   -0.01    0.17
  -2  -6  13   -0.03    0.12
   3   6 -13    0.06    0.21
  -3  -6  13    0.15    0.16
   4   6 -13    0.51    0.30
  -4  -6  13    0.21    0.17
   5   6 -13    0.09    0.28
  -5  -6  13   -0.01    0.16
   6   6 -13   -0.15    0.35
  -6  -6  13    0.15    0.21
   7   6 -13    0.44    0.46
  -7  -6  13    0.40    0.25
   5  -7  13    0.56    0.26
   4  -7  13    0.22    0.22
   3  -7  13   -0.07    0.14
   2  -7  13    1.14    0.27
   1  -7  13    0.49    0.20
   0  -7  13   -0.04    0.15
  -1  -7  13    0.11    0.15
   2   7 -13   -0.25    0.14
  -2  -7  13   -0.12    0.14
   3   7 -13    0.26    0.25
  -3  -7  13   -0.08    0.13
   4   7 -13    0.52    0.33
  -4  -7  13    0.31    0.20
   5   7 -13   -0.35    0.30
  -5  -7  13    0.17    0.18
   6   7 -13   -0.05    0.33
  -6  -7  13    0.28    0.21
   7   7 -13   -0.13    0.42
   4  -8  13    0.00    0.18
   3  -8  13    0.03    0.19
   2  -8  13    0.46    0.22
   1  -8  13    0.09    0.16
   0  -8  13   -0.05    0.14
  -1  -8  13    0.01    0.16
   2   8 -13   -0.07    0.17
  -2  -8  13    0.11    0.16
   3   8 -13    0.25    0.23
  -3  -8  13    0.71    0.22
   4   8 -13    0.08    0.26
  -4  -8  13   -0.27    0.13
   5   8 -13    0.38    0.37
  -5  -8  13    0.14    0.18
   6   8 -13    0.39    0.38
  -6  -8  13    0.01    0.16
   4  -9  13    0.30    0.24
   3  -9  13    0.77    0.29
   2  -9  13    0.03    0.18
   1  -9  13    0.03    0.17
   0  -9  13    0.24    0.18
  -1  -9  13    0.28    0.20
   2   9 -13   -0.10    0.20
  -2  -9  13    0.10    0.18
   3   9 -13    0.22    0.24
  -3  -9  13    0.14    0.17
   4   9 -13    0.35    0.35
  -4  -9  13   -0.03    0.16
   5   9 -13    0.84    0.38
  -5  -9  13    0.33    0.21
   6   9 -13   -0.67    0.34
  -6  -9  13    0.03    0.19
   3 -10  13    0.54    0.25
   2 -10  13    0.12    0.18
   1 -10  13    0.57    0.24
   0 -10  13   -0.08    0.18
  -1 -10  13    0.11    0.17
   2  10 -13    0.05    0.21
  -2 -10  13   -0.16    0.15
   3  10 -13   -0.13    0.25
  -3 -10  13   -0.05    0.17
   4  10 -13   -0.44    0.22
  -4 -10  13   -0.23    0.15
   5  10 -13    0.19    0.36
  -5 -10  13    0.04    0.19
   3 -11  13    0.07    0.23
   2 -11  13    0.06    0.20
   1 -11  13    0.27    0.20
   0 -11  13    0.23    0.22
  -1 -11  13    0.45    0.23
   2  11 -13    0.21    0.25
  -2 -11  13   -0.24    0.16
   3  11 -13    0.17    0.24
  -3 -11  13   -0.04    0.16
   4  11 -13   -0.07    0.28
  -4 -11  13   -0.28    0.16
   1 -12  13    0.01    0.19
   0 -12  13    0.00    0.22
  -1 -12  13    0.02    0.19
   2  12 -13    1.03    0.33
  -2 -12  13    0.21    0.22
   3  12 -13    0.20    0.27
  -3 -12  13   -0.11    0.16
   0  12  14   -0.21    0.24
  -1  12  14    0.01    0.31
  -1  12  14   -0.35    0.17
  -2  12  14   -0.41    0.27
  -2  12  14    0.04    0.22
   2  11  14   -0.17    0.22
   1  11  14   -0.17    0.22
   0  11  14    0.18    0.25
  -1  11  14   -0.04    0.20
  -1  11  14   -0.10    0.27
  -2  11  14    0.69    0.27
  -2  11  14    0.68    0.34
  -3  11  14   -0.24    0.27
  -3  11  14    0.28    0.25
  -4  11  14    0.03    0.26
  -4  11  14   -0.17    0.26
   3  10  14   -0.19    0.17
   2  10  14    0.22    0.26
   1  10  14    0.41    0.25
   0  10  14    0.05    0.17
   0  10  14    0.08    0.27
  -1  10  14   -0.09    0.18
  -1  10  14   -0.19    0.23
  -2  10  14    0.21    0.23
  -2  10  14   -0.22    0.24
  -3  10  14   -0.06    0.25
  -3  10  14   -0.02    0.21
  -4  10  14   -0.05    0.25
  -4  10  14    0.25    0.28
  -5  10  14   -0.08    0.27
   4   9  14   -0.03    0.22
   3   9  14    0.53    0.27
   2   9  14    0.14    0.20
   1   9  14    0.12    0.20
   0   9  14    0.30    0.26
   0   9  14    0.17    0.19
  -1   9  14    0.07    0.23
  -1   9  14    0.07    0.18
  -2   9  14   -0.18    0.19
  -2   9  14   -0.02    0.23
  -3   9  14    0.45    0.25
  -3   9  14    0.49    0.28
  -4   9  14    0.27    0.28
  -4   9  14    0.45    0.29
  -5   9  14    0.15    0.26
  -5   9  14    0.04    0.26
   4   8  14   -0.11    0.18
   3   8  14    0.04    0.20
   2   8  14    0.58    0.23
   1   8  14    0.52    0.23
   1   8  14    0.98    0.23
   0   8  14   -0.07    0.21
   0   8  14    0.26    0.19
  -1   8  14   -0.08    0.16
  -1   8  14    0.23    0.23
  -2   8  14   -0.15    0.22
  -2   8  14   -0.08    0.18
  -3   8  14    0.19    0.23
  -3   8  14   -0.39    0.18
  -4   8  14    0.03    0.22
  -4   8  14   -0.29    0.17
  -5   8  14    0.53    0.27
  -5   8  14    0.20    0.28
  -6   8  14    0.05    0.24
   5   7  14    0.59    0.26
   4   7  14   -0.10    0.19
   3   7  14    0.12    0.18
   2   7  14   -0.25    0.16
   1   7  14    0.09    0.14
   1   7  14   -0.11    0.16
   0   7  14    0.28    0.20
   0   7  14    0.15    0.18
  -1   7  14   -0.06    0.18
  -1   7  14    0.25    0.20
  -2   7  14   -0.06    0.18
  -2   7  14   -0.10    0.19
  -3   7  14    0.22    0.22
  -3   7  14   -0.03    0.20
  -4   7  14   -0.01    0.18
  -4   7  14    0.05    0.23
  -5   7  14   -0.20    0.21
  -5   7  14    0.09    0.21
  -6   7  14   -0.24    0.20
   5   6  14    0.24    0.21
   4   6  14    0.55    0.24
   3   6  14    0.24    0.22
   2   6  14    1.82    0.32
   2   6  14    1.32    0.24
   1   6  14    0.14    0.16
   1   6  14   -0.01    0.14
   0   6  14    0.07    0.16
   0   6  14   -0.02    0.15
  -1   6  14    0.14    0.17
  -1   6  14    0.06    0.17
  -2   6  14   -0.11    0.17
  -2   6  14   -0.07    0.17
  -3   6  14    0.43    0.24
  -3   6  14    0.34    0.23
  -4   6  14    0.28    0.22
  -4   6  14   -0.10    0.19
  -5   6  14    1.00    0.31
  -5   6  14    0.39    0.22
  -6   6  14    0.13    0.27
  -7   6  14    0.37    0.29
   5   5  14    0.54    0.26
   4   5  14    0.88    0.28
   3   5  14    0.03    0.17
   2   5  14   -0.07    0.12
   2   5  14    0.01    0.17
   1   5  14    0.69    0.22
   1   5  14    0.91    0.21
   0   5  14   -0.18    0.11
   0   5  14   -0.13    0.12
  -1   5  14   -0.15    0.13
  -1   5  14    0.01    0.16
  -2   5  14    0.01    0.16
  -2   5  14    0.10    0.18
  -3   5  14    0.00    0.17
  -3   5  14    0.26    0.22
  -4   5  14   -0.06    0.16
  -4   5  14    0.14    0.23
  -5   5  14    0.29    0.26
  -5   5  14    0.03    0.16
  -6   5  14    0.11    0.25
  -7   5  14    0.31    0.27
   5   4  14   -0.04    0.19
   4   4  14   -0.05    0.16
   3   4  14    0.79    0.24
   3   4  14    1.27    0.21
   2   4  14    0.57    0.22
   2   4  14    0.20    0.15
   1   4  14    0.15    0.15
   1   4  14    0.02    0.13
   0   4  14   -0.01    0.14
   0   4  14   -0.14    0.11
  -1   4  14    0.79    0.20
  -1   4  14    0.49    0.21
  -2   4  14   -0.16    0.12
  -2   4  14   -0.08    0.14
  -3   4  14    0.18    0.20
  -3   4  14    0.57    0.19
  -4   4  14   -0.28    0.13
  -4   4  14    0.10    0.15
  -5   4  14   -0.09    0.16
   6  -4 -14    0.13    0.19
  -6   4  14   -0.09    0.20
  -7   4  14   -0.33    0.17
   6   3  14    0.09    0.19
   5   3  14    1.02    0.32
   4   3  14    0.24    0.19
   3   3  14    1.30    0.22
   3   3  14    0.75    0.24
   2   3  14    1.60    0.25
   2   3  14    1.43    0.30
   1   3  14    0.04    0.14
   1   3  14    0.34    0.16
   0   3  14   -0.05    0.12
   0   3  14   -0.01    0.12
  -1   3  14    0.61    0.19
  -1   3  14    0.46    0.16
  -2   3  14    1.92    0.32
  -2   3  14    2.06    0.27
  -3   3  14   -0.12    0.16
  -3   3  14   -0.09    0.13
  -4   3  14    0.04    0.13
  -4   3  14   -0.28    0.16
   5  -3 -14   -0.21    0.16
  -5   3  14    0.28    0.24
   6  -3 -14   -0.04    0.20
  -6   3  14    0.17    0.22
   7  -3 -14    0.09    0.26
  -7   3  14   -0.05    0.20
   6   2  14   -0.14    0.19
   5   2  14    0.00    0.20
   4   2  14    0.24    0.14
   4   2  14    0.17    0.19
   3   2  14    4.56    0.40
   3   2  14    3.42    0.47
   2   2  14    3.89    0.39
   2   2  14    4.17    0.49
   1   2  14   -0.08    0.12
   1   2  14   -0.18    0.12
   0   2  14    0.44    0.17
   0   2  14   -0.05    0.12
  -1   2  14   -0.11    0.13
  -1   2  14    0.02    0.10
  -2   2  14   -0.09    0.14
  -2   2  14    0.22    0.11
  -3   2  14    0.17    0.17
  -3   2  14    0.10    0.12
  -4   2  14   -0.04    0.10
  -4   2  14   -0.31    0.11
   5  -2 -14    0.11    0.20
  -5   2  14    0.44    0.24
   6  -2 -14   -0.07    0.20
  -6   2  14    0.16    0.22
   7  -2 -14   -0.16    0.24
  -7   2  14    0.02    0.22
   6   1  14    0.00    0.18
   5   1  14   -0.04    0.17
   4   1  14    0.34    0.15
   4   1  14    0.10    0.20
   3   1  14    1.30    0.31
   3   1  14    0.87    0.20
   2   1  14    0.63    0.22
   2   1  14    0.58    0.18
   1   1  14    2.38    0.35
   1   1  14    3.19    0.35
   0   1  14    4.21    0.42
   0   1  14    3.56    0.38
  -1   1  14    0.60    0.15
  -1   1  14    0.37    0.16
  -2   1  14   -0.17    0.10
  -2   1  14    0.16    0.09
  -3   1  14   -0.01    0.10
  -3   1  14   -0.10    0.13
   4  -1 -14    0.25    0.19
  -4   1  14    0.24    0.20
   5  -1 -14   -0.11    0.20
  -5   1  14    0.17    0.21
   6  -1 -14    0.09    0.24
  -6   1  14    0.18    0.20
   7  -1 -14    0.06    0.29
  -7   1  14   -0.20    0.20
   8  -1 -14   -0.35    0.28
   6   0  14   -0.18    0.20
   5   0  14   -0.17    0.16
   5   0  14    0.15    0.16
   4   0  14    0.85    0.20
   4   0  14    0.77    0.25
   3   0  14   -0.13    0.12
   3   0  14    0.16    0.18
   2   0  14   -0.01    0.13
   2   0  14   -0.22    0.11
   1   0  14    0.09    0.14
   1   0  14   -0.16    0.12
   0   0  14    5.50    0.51
   0   0  14    6.12    0.49
  -1   0  14    0.12    0.14
  -1   0  14   -0.07    0.07
  -2   0  14    0.18    0.08
  -2   0  14   -0.13    0.12
  -3   0  14   -0.02    0.07
  -3   0  14   -0.11    0.12
   4   0 -14    0.03    0.18
  -4   0  14   -0.14    0.15
   5   0 -14    0.09    0.23
  -5   0  14   -0.01    0.16
   6   0 -14    0.09    0.27
  -6   0  14    0.10    0.20
   7   0 -14   -0.07    0.30
  -7   0  14    0.04    0.20
   8   0 -14   -0.30    0.33
   6  -1  14   -0.05    0.22
   5  -1  14   -0.07    0.16
   5  -1  14   -0.11    0.19
   4  -1  14    0.09    0.20
   4  -1  14    0.40    0.18
   3  -1  14    0.94    0.22
   3  -1  14    0.80    0.27
   2  -1  14    0.59    0.20
   2  -1  14    0.94    0.27
   1  -1  14    2.37    0.31
   1  -1  14    2.90    0.37
   0  -1  14    2.70    0.34
   0  -1  14    3.75    0.39
  -1  -1  14    0.84    0.19
  -1  -1  14    0.67    0.15
  -2  -1  14    0.15    0.08
  -2  -1  14    0.17    0.15
   3   1 -14   -0.29    0.14
  -3  -1  14   -0.26    0.09
  -3  -1  14    0.05    0.07
   4   1 -14    0.19    0.21
  -4  -1  14    0.29    0.18
   5   1 -14    0.55    0.25
  -5  -1  14    0.20    0.19
   6   1 -14   -0.31    0.25
  -6  -1  14    0.08    0.22
   7   1 -14    0.01    0.28
  -7  -1  14   -0.39    0.17
   8   1 -14   -0.14    0.36
   6  -2  14   -0.29    0.18
   6  -2  14   -0.11    0.17
   5  -2  14    0.01    0.18
   5  -2  14    0.69    0.22
   4  -2  14    0.26    0.19
   4  -2  14    0.05    0.20
   3  -2  14    4.35    0.45
   3  -2  14    3.83    0.53
   2  -2  14    3.83    0.42
   2  -2  14    3.51    0.47
   1  -2  14   -0.01    0.14
   1  -2  14   -0.02    0.13
   0  -2  14    0.31    0.16
   0  -2  14    0.52    0.18
  -1  -2  14    0.09    0.13
  -1  -2  14    0.09    0.10
  -2  -2  14    0.31    0.15
  -2  -2  14    0.05    0.08
   3   2 -14    0.15    0.19
  -3  -2  14    0.03    0.12
  -3  -2  14    0.03    0.05
   4   2 -14   -0.03    0.18
  -4  -2  14   -0.16    0.12
   5   2 -14    0.05    0.23
  -5  -2  14    0.23    0.19
   6   2 -14    0.14    0.28
  -6  -2  14   -0.09    0.17
   7   2 -14   -0.34    0.29
  -7  -2  14   -0.05    0.20
   6  -3  14    0.18    0.23
   5  -3  14    1.03    0.25
   5  -3  14    0.54    0.28
   4  -3  14    0.36    0.21
   4  -3  14    0.73    0.30
   3  -3  14    1.32    0.34
   3  -3  14    1.39    0.27
   2  -3  14    1.45    0.28
   2  -3  14    1.49    0.34
   1  -3  14    0.12    0.14
   1  -3  14   -0.03    0.18
   0  -3  14    0.13    0.14
   0  -3  14   -0.24    0.12
  -1  -3  14    0.51    0.15
  -1  -3  14    0.61    0.19
  -2  -3  14    2.63    0.36
  -2  -3  14    2.02    0.23
   3   3 -14   -0.07    0.18
  -3  -3  14    0.05    0.13
   4   3 -14    0.10    0.23
  -4  -3  14   -0.06    0.16
   5   3 -14    0.01    0.30
  -5  -3  14   -0.23    0.16
   6   3 -14   -0.18    0.31
  -6  -3  14    0.09    0.18
   7   3 -14   -0.21    0.33
  -7  -3  14   -0.18    0.20
   5  -4  14    0.02    0.19
   5  -4  14   -0.09    0.21
   4  -4  14    0.10    0.19
   4  -4  14    0.29    0.22
   3  -4  14    0.83    0.26
   2  -4  14    0.54    0.20
   1  -4  14   -0.06    0.14
   0  -4  14    0.14    0.17
  -1  -4  14    0.66    0.19
  -2  -4  14    0.04    0.13
  -2  -4  14    0.01    0.10
   3   4 -14    0.27    0.21
  -3  -4  14    0.50    0.20
   4   4 -14    0.07    0.25
  -4  -4  14    0.13    0.15
   5   4 -14    0.16    0.28
  -5  -4  14    0.01    0.17
   6   4 -14   -0.02    0.32
  -6  -4  14   -0.25    0.15
   7   4 -14    0.10    0.35
  -7  -4  14    0.31    0.24
   5  -5  14    0.37    0.22
   4  -5  14    1.76    0.34
   3  -5  14    0.22    0.21
   2  -5  14    0.29    0.20
   1  -5  14    1.04    0.25
   0  -5  14   -0.06    0.12
  -1  -5  14   -0.15    0.11
  -2  -5  14   -0.27    0.09
   3   5 -14    0.36    0.23
  -3  -5  14    0.44    0.20
   4   5 -14   -0.18    0.25
  -4  -5  14   -0.22    0.13
   5   5 -14   -0.16    0.32
  -5  -5  14   -0.03    0.16
   6   5 -14   -0.15    0.29
  -6  -5  14    0.18    0.20
   7   5 -14    0.12    0.36
  -7  -5  14    0.05    0.23
   5  -6  14   -0.06    0.20
   4  -6  14    0.75    0.26
   3  -6  14    0.81    0.25
   2  -6  14    1.61    0.31
   1  -6  14    0.27    0.19
   0  -6  14    0.16    0.18
  -1  -6  14    0.42    0.21
   2   6 -14   -0.03    0.17
  -2  -6  14    0.04    0.14
   3   6 -14    0.29    0.24
  -3  -6  14    0.31    0.19
   4   6 -14    0.28    0.27
  -4  -6  14    0.09    0.18
   5   6 -14    0.10    0.29
  -5  -6  14    0.75    0.27
   6   6 -14    0.14    0.33
  -6  -6  14    0.03    0.19
   7   6 -14    0.26    0.43
  -7  -6  14    0.07    0.21
   4  -7  14   -0.04    0.19
   3  -7  14    0.34    0.21
   2  -7  14   -0.13    0.14
   1  -7  14   -0.23    0.11
   0  -7  14    0.34    0.19
  -1  -7  14    0.33    0.19
   2   7 -14    0.04    0.22
  -2  -7  14    0.17    0.17
   3   7 -14    0.32    0.25
  -3  -7  14    0.29    0.17
   4   7 -14    0.23    0.26
  -4  -7  14    0.12    0.17
   5   7 -14   -0.28    0.30
  -5  -7  14    0.11    0.19
   6   7 -14    0.20    0.37
  -6  -7  14    0.40    0.23
   4  -8  14    0.29    0.25
   3  -8  14   -0.22    0.15
   2  -8  14    0.73    0.25
   1  -8  14    0.77    0.24
   0  -8  14    0.43    0.22
  -1  -8  14    0.22    0.17
   2   8 -14   -0.04    0.20
  -2  -8  14    0.08    0.16
   3   8 -14    0.45    0.27
  -3  -8  14   -0.04    0.17
   4   8 -14   -0.09    0.26
  -4  -8  14   -0.10    0.15
   5   8 -14    0.01    0.35
  -5  -8  14    0.00    0.18
   6   8 -14   -0.05    0.37
  -6  -8  14    0.16    0.19
   3  -9  14    4.05    0.56
   2  -9  14    0.27    0.22
   1  -9  14    0.02    0.16
   0  -9  14    0.30    0.19
  -1  -9  14    0.00    0.14
   2   9 -14    0.10    0.23
  -2  -9  14    0.16    0.18
   3   9 -14    0.11    0.25
  -3  -9  14    0.26    0.20
   4   9 -14    0.03    0.29
  -4  -9  14    0.06    0.19
   5   9 -14    0.04    0.35
  -5  -9  14    0.00    0.19
   3 -10  14    0.09    0.23
   2 -10  14    0.17    0.19
   1 -10  14   -0.02    0.17
   0 -10  14    0.11    0.20
  -1 -10  14   -0.07    0.17
  -2 -10  14   -0.01    0.18
   3  10 -14   -0.04    0.25
  -3 -10  14    0.21    0.20
   4  10 -14    0.30    0.34
  -4 -10  14    0.18    0.20
   5  10 -14    0.31    0.34
   2 -11  14    0.52    0.26
   1 -11  14   -0.08    0.19
   0 -11  14   -0.17    0.14
  -1 -11  14    0.02    0.17
  -2 -11  14    0.30    0.23
   3  11 -14   -0.06    0.22
  -3 -11  14    0.19    0.18
   4  11 -14    0.14    0.29
  -4 -11  14    0.29    0.21
   0 -12  14    0.07    0.21
  -1 -12  14    0.32    0.22
  -2 -12  14   -0.17    0.17
   1  11  15   -0.05    0.23
   0  11  15    0.06    0.28
  -1  11  15    0.12    0.22
  -1  11  15    0.25    0.33
  -2  11  15    0.11    0.30
  -2  11  15   -0.36    0.19
  -3  11  15   -0.26    0.26
  -3  11  15   -0.08    0.24
   2  10  15   -0.04    0.21
   1  10  15    0.75    0.33
   0  10  15   -0.13    0.17
   0  10  15   -0.46    0.22
  -1  10  15    0.19    0.30
  -1  10  15   -0.25    0.18
  -2  10  15    0.03    0.28
  -2  10  15    0.19    0.25
  -3  10  15   -0.18    0.21
  -3  10  15   -0.15    0.24
  -4  10  15    0.66    0.32
  -4  10  15    0.28    0.30
   3   9  15    0.03    0.20
   2   9  15    1.03    0.32
   1   9  15   -0.30    0.14
   0   9  15    0.28    0.25
   0   9  15   -0.09    0.17
  -1   9  15    0.25    0.26
  -1   9  15   -0.29    0.18
  -2   9  15    0.04    0.20
  -2   9  15    0.04    0.24
  -3   9  15    0.06    0.27
  -3   9  15    0.52    0.27
  -4   9  15    0.13    0.26
  -4   9  15   -0.14    0.22
  -5   9  15    0.13    0.29
  -5   9  15    0.17    0.26
   4   8  15    0.09    0.20
   3   8  15    0.08    0.21
   2   8  15    0.26    0.22
   1   8  15    0.11    0.21
   1   8  15    0.79    0.22
   0   8  15    1.71    0.33
   0   8  15    1.41    0.35
  -1   8  15    0.63    0.25
  -1   8  15    0.93    0.30
  -2   8  15   -0.03    0.23
  -2   8  15   -0.02    0.20
  -3   8  15   -0.30    0.20
  -3   8  15   -0.11    0.18
  -4   8  15   -0.23    0.23
  -4   8  15    0.08    0.23
  -5   8  15   -0.16    0.21
  -5   8  15   -0.14    0.25
   4   7  15    0.15    0.19
   3   7  15    0.20    0.21
   2   7  15   -0.10    0.16
   1   7  15    1.21    0.25
   1   7  15    1.09    0.30
   0   7  15    0.72    0.23
   0   7  15    0.41    0.21
  -1   7  15    0.53    0.25
  -1   7  15    0.98    0.26
  -2   7  15   -0.03    0.19
  -2   7  15   -0.19    0.19
  -3   7  15   -0.19    0.20
  -3   7  15   -0.09    0.19
  -4   7  15   -0.23    0.19
  -4   7  15    0.25    0.25
  -5   7  15   -0.17    0.24
  -5   7  15    0.00    0.20
  -6   7  15    0.07    0.26
   4   6  15    0.13    0.19
   3   6  15    0.14    0.20
   2   6  15    0.52    0.19
   2   6  15    0.65    0.23
   1   6  15    0.39    0.20
   1   6  15    0.54    0.20
   0   6  15   -0.09    0.16
   0   6  15   -0.02    0.16
  -1   6  15    1.49    0.31
  -1   6  15    1.66    0.32
  -2   6  15    0.08    0.18
  -2   6  15    0.32    0.22
  -3   6  15    0.42    0.24
  -3   6  15    0.44    0.25
  -4   6  15    0.10    0.20
  -4   6  15    0.07    0.23
  -5   6  15    0.23    0.26
  -6   6  15    0.08    0.24
   5   5  15    0.08    0.20
   4   5  15    0.04    0.19
   3   5  15    1.97    0.38
   2   5  15    0.02    0.17
   2   5  15    0.32    0.16
   1   5  15    0.05    0.15
   1   5  15    0.11    0.16
   0   5  15    0.39    0.19
   0   5  15    0.03    0.17
  -1   5  15    0.07    0.18
  -1   5  15    0.22    0.17
  -2   5  15    0.27    0.19
  -2   5  15    0.15    0.21
  -3   5  15    0.26    0.26
  -3   5  15    0.42    0.21
  -4   5  15    0.32    0.21
  -4   5  15    0.50    0.28
  -5   5  15   -0.29    0.17
  -6   5  15    0.01    0.22
   5   4  15    0.01    0.17
   4   4  15    0.37    0.23
   3   4  15   -0.05    0.13
   3   4  15   -0.04    0.18
   2   4  15    2.56    0.31
   2   4  15    1.71    0.34
   1   4  15    1.73    0.28
   1   4  15    1.54    0.31
   0   4  15    0.04    0.15
   0   4  15    0.11    0.13
  -1   4  15    0.22    0.15
  -1   4  15   -0.02    0.16
  -2   4  15    0.08    0.19
  -2   4  15   -0.08    0.14
  -3   4  15    0.20    0.20
  -3   4  15    0.12    0.18
  -4   4  15    0.02    0.16
  -4   4  15   -0.15    0.16
  -5   4  15   -0.06    0.21
   6  -4 -15    0.00    0.19
  -6   4  15   -0.08    0.23
  -7   4  15   -0.24    0.24
   5   3  15    0.20    0.20
   4   3  15    1.56    0.34
   3   3  15    4.97    0.45
   3   3  15    4.05    0.53
   2   3  15    1.82    0.35
   2   3  15    1.92    0.28
   1   3  15    1.11    0.23
   1   3  15    0.92    0.24
   0   3  15   -0.13    0.14
   0   3  15   -0.14    0.13
  -1   3  15   -0.19    0.15
  -1   3  15   -0.20    0.10
  -2   3  15   -0.14    0.12
  -2   3  15   -0.26    0.14
  -3   3  15    0.56    0.26
  -3   3  15    1.03    0.22
  -4   3  15   -0.02    0.13
  -4   3  15    0.34    0.23
  -5   3  15   -0.23    0.15
   6  -3 -15   -0.05    0.19
  -6   3  15    0.25    0.23
   7  -3 -15    0.10    0.24
  -7   3  15   -0.09    0.24
   5   2  15    0.26    0.22
   4   2  15   -0.09    0.16
   4   2  15   -0.12    0.13
   3   2  15    0.21    0.20
   3   2  15    0.36    0.16
   2   2  15    0.32    0.21
   2   2  15    0.94    0.20
   1   2  15    0.42    0.19
   1   2  15    0.26    0.19
   0   2  15    2.28    0.32
   0   2  15    1.73    0.30
  -1   2  15    5.64    0.45
  -1   2  15    4.78    0.52
  -2   2  15    0.79    0.23
  -2   2  15    0.85    0.19
  -3   2  15   -0.10    0.17
  -3   2  15    0.15    0.13
  -4   2  15    0.17    0.21
   5  -2 -15    0.19    0.20
  -5   2  15    0.28    0.21
   6  -2 -15    0.14    0.24
  -6   2  15   -0.13    0.22
   7  -2 -15   -0.28    0.24
  -7   2  15   -0.22    0.16
   5   1  15    0.25    0.24
   4   1  15   -0.11    0.13
   4   1  15   -0.07    0.15
   3   1  15    1.17    0.29
   3   1  15    1.97    0.28
   2   1  15    1.80    0.28
   2   1  15    1.71    0.33
   1   1  15   14.11    0.89
   1   1  15   14.49    0.97
   0   1  15    6.09    0.55
   0   1  15    6.08    0.55
  -1   1  15    1.95    0.31
  -1   1  15    2.06    0.27
  -2   1  15    1.52    0.29
  -2   1  15    1.63    0.22
  -3   1  15    0.03    0.11
  -3   1  15   -0.07    0.15
  -4   1  15   -0.26    0.13
   5  -1 -15   -0.06    0.19
  -5   1  15   -0.22    0.17
   6  -1 -15   -0.11    0.22
  -6   1  15    0.03    0.20
   7  -1 -15   -0.02    0.28
  -7   1  15    0.11    0.24
   5   0  15    0.08    0.17
   5   0  15    0.07    0.19
   4   0  15    0.27    0.22
   4   0  15   -0.17    0.14
   3   0  15   -0.07    0.14
   3   0  15   -0.14    0.14
   2   0  15    0.12    0.15
   2   0  15   -0.21    0.15
   1   0  15   20.92    1.23
   1   0  15   21.64    1.32
   0   0  15    0.15    0.17
   0   0  15    0.29    0.19
  -1   0  15    0.28    0.15
  -1   0  15    0.12    0.11
  -2   0  15    0.00    0.08
  -2   0  15   -0.07    0.13
  -3   0  15    0.98    0.26
  -3   0  15    0.69    0.14
   4   0 -15   -0.17    0.17
  -4   0  15    0.05    0.18
   5   0 -15    0.02    0.22
  -5   0  15   -0.11    0.17
   6   0 -15   -0.01    0.24
  -6   0  15   -0.11    0.20
   7   0 -15    0.49    0.33
  -7   0  15    0.03    0.25
   5  -1  15    0.26    0.18
   5  -1  15    0.34    0.25
   4  -1  15   -0.28    0.16
   4  -1  15    0.19    0.17
   3  -1  15    0.93    0.28
   3  -1  15    1.48    0.27
   2  -1  15    2.15    0.37
   2  -1  15    1.52    0.28
   1  -1  15   14.15    0.97
   1  -1  15   14.84    0.92
   0  -1  15    4.76    0.49
   0  -1  15    6.43    0.55
  -1  -1  15    2.44    0.33
  -1  -1  15    2.25    0.29
  -2  -1  15    2.08    0.32
  -2  -1  15    1.82    0.22
  -3  -1  15   -0.13    0.12
  -3  -1  15   -0.01    0.07
   4   1 -15   -0.12    0.16
  -4  -1  15    0.09    0.16
   5   1 -15    0.12    0.21
  -5  -1  15   -0.10    0.15
   6   1 -15    0.00    0.24
  -6  -1  15    0.16    0.23
   7   1 -15   -0.06    0.31
  -7  -1  15    0.08    0.24
   5  -2  15    0.23    0.24
   5  -2  15   -0.28    0.15
   4  -2  15   -0.04    0.22
   4  -2  15   -0.03    0.16
   3  -2  15    0.38    0.24
   3  -2  15   -0.25    0.13
   2  -2  15    0.20    0.19
   2  -2  15    0.38    0.24
   1  -2  15    0.44    0.22
   1  -2  15    0.35    0.17
   0  -2  15    1.85    0.30
   0  -2  15    2.15    0.31
  -1  -2  15    5.15    0.43
  -1  -2  15    5.33    0.51
  -2  -2  15    0.31    0.20
  -2  -2  15    0.95    0.15
  -3  -2  15    0.06    0.15
   4   2 -15    0.03    0.20
  -4  -2  15   -0.06    0.16
   5   2 -15    0.39    0.27
  -5  -2  15    0.04    0.17
   6   2 -15   -0.12    0.30
  -6  -2  15   -0.01    0.18
   7   2 -15   -0.13    0.32
  -7  -2  15    0.13    0.23
   5  -3  15    0.26    0.24
   5  -3  15   -0.21    0.15
   4  -3  15    1.21    0.35
   4  -3  15    1.64    0.32
   3  -3  15    2.96    0.48
   3  -3  15    4.34    0.46
   2  -3  15    1.69    0.35
   1  -3  15    0.89    0.23
   1  -3  15    1.52    0.32
   0  -3  15   -0.16    0.15
   0  -3  15    0.17    0.17
  -1  -3  15   -0.04    0.12
  -1  -3  15    0.24    0.17
  -2  -3  15    0.37    0.18
  -2  -3  15    0.22    0.11
   3   3 -15    0.45    0.25
  -3  -3  15    0.72    0.21
   4   3 -15   -0.19    0.18
  -4  -3  15    0.23    0.18
   5   3 -15    0.12    0.28
  -5  -3  15    0.03    0.19
   6   3 -15   -0.05    0.27
  -6  -3  15   -0.10    0.19
   7   3 -15   -0.43    0.27
  -7  -3  15    0.17    0.25
   5  -4  15    0.07    0.19
   5  -4  15    0.13    0.24
   4  -4  15    0.20    0.21
   4  -4  15   -0.07    0.20
   3  -4  15    0.16    0.23
   3  -4  15    0.48    0.22
   2  -4  15    2.41    0.42
   2  -4  15    1.87    0.34
   1  -4  15    1.38    0.27
   0  -4  15    0.02    0.15
   0  -4  15   -0.03    0.16
  -1  -4  15   -0.07    0.13
  -1  -4  15   -0.27    0.10
  -2  -4  15   -0.05    0.09
  -2  -4  15    0.12    0.16
   3   4 -15    0.32    0.21
  -3  -4  15    0.40    0.20
   4   4 -15    0.21    0.23
  -4  -4  15   -0.03    0.14
   5   4 -15    0.08    0.26
  -5  -4  15   -0.11    0.16
   6   4 -15   -0.02    0.32
  -6  -4  15    0.03    0.21
   7   4 -15    0.02    0.33
  -7  -4  15   -0.12    0.21
   5  -5  15    0.03    0.21
   5  -5  15   -0.03    0.20
   4  -5  15   -0.32    0.17
   3  -5  15    1.18    0.30
   2  -5  15    0.10    0.17
   1  -5  15   -0.24    0.12
   0  -5  15    0.06    0.14
  -1  -5  15    0.35    0.18
  -2  -5  15    0.44    0.15
  -2  -5  15    0.50    0.21
   3   5 -15    0.53    0.23
  -3  -5  15    0.20    0.16
   4   5 -15    0.20    0.25
  -4  -5  15    0.78    0.24
   5   5 -15   -0.08    0.30
  -5  -5  15    0.05    0.16
   6   5 -15    0.12    0.33
  -6  -5  15   -0.10    0.18
   7   5 -15   -0.07    0.33
   4  -6  15    0.47    0.25
   3  -6  15    0.49    0.23
   2  -6  15    0.42    0.21
   1  -6  15    0.08    0.16
   0  -6  15    0.12    0.17
  -1  -6  15    1.33    0.27
  -2  -6  15   -0.03    0.15
   3   6 -15    0.35    0.21
  -3  -6  15    0.13    0.18
   4   6 -15    0.08    0.22
  -4  -6  15    0.05    0.17
   5   6 -15    0.41    0.32
  -5  -6  15    0.07    0.19
   6   6 -15   -0.42    0.27
  -6  -6  15    0.04    0.21
   4  -7  15    0.46    0.24
   3  -7  15    0.23    0.22
   2  -7  15   -0.08    0.19
   1  -7  15    0.86    0.25
   0  -7  15    0.73    0.24
  -1  -7  15    0.66    0.23
  -2  -7  15    0.17    0.18
   3   7 -15    0.00    0.20
  -3  -7  15    0.33    0.18
   4   7 -15    0.17    0.25
  -4  -7  15   -0.13    0.16
   5   7 -15    0.08    0.30
  -5  -7  15    0.00    0.19
   6   7 -15    0.56    0.42
  -6  -7  15    0.12    0.21
   4  -8  15    0.14    0.21
   3  -8  15    0.24    0.22
   2  -8  15    0.05    0.17
   1  -8  15    0.28    0.21
   0  -8  15    1.88    0.35
  -1  -8  15    0.65    0.22
  -2  -8  15    0.22    0.17
   3   8 -15   -0.24    0.19
  -3  -8  15   -0.13    0.15
   4   8 -15   -0.36    0.25
  -4  -8  15   -0.03    0.18
   5   8 -15   -0.18    0.30
  -5  -8  15    0.03    0.19
   6   8 -15   -0.39    0.30
   3  -9  15    0.16    0.20
   2  -9  15    1.25    0.33
   1  -9  15   -0.14    0.17
   0  -9  15    0.06    0.18
  -1  -9  15    0.11    0.18
  -2  -9  15    0.09    0.19
   3   9 -15    0.07    0.26
  -3  -9  15    0.58    0.24
   4   9 -15    0.39    0.28
  -4  -9  15   -0.02    0.19
   5   9 -15   -0.31    0.33
  -5  -9  15   -0.04    0.18
   2 -10  15    0.28    0.23
   1 -10  15    0.08    0.22
   0 -10  15   -0.08    0.16
  -1 -10  15    0.06    0.17
  -2 -10  15    0.47    0.24
   3  10 -15    0.22    0.29
  -3 -10  15    0.24    0.20
   4  10 -15    0.41    0.34
  -4 -10  15    0.16    0.20
   1 -11  15   -0.07    0.18
   0 -11  15    0.23    0.21
  -1 -11  15   -0.24    0.17
  -2 -11  15    0.13    0.21
   3  11 -15    0.66    0.30
  -3 -11  15    0.15    0.20
   0  11  16   -0.15    0.24
  -1  11  16    0.02    0.21
  -1  11  16   -0.50    0.27
  -2  11  16   -0.03    0.32
   1  10  16    0.28    0.29
   0  10  16   -0.07    0.24
  -1  10  16    0.01    0.29
  -1  10  16    0.13    0.22
  -2  10  16    0.91    0.32
  -2  10  16    1.58    0.42
  -3  10  16    0.09    0.25
  -3  10  16    0.05    0.29
   2   9  16    0.32    0.24
   1   9  16    0.27    0.24
   0   9  16    0.10    0.20
   0   9  16    0.05    0.23
  -1   9  16    0.47    0.26
  -1   9  16    0.05    0.27
  -2   9  16    0.26    0.25
  -2   9  16   -0.29    0.22
  -3   9  16    0.14    0.25
  -3   9  16    0.18    0.23
  -4   9  16    0.33    0.28
  -4   9  16   -0.02    0.23
   3   8  16    0.29    0.21
   2   8  16   -0.11    0.17
   1   8  16    0.36    0.25
   0   8  16    0.62    0.28
   0   8  16    0.82    0.26
  -1   8  16    0.02    0.19
  -1   8  16   -0.16    0.20
  -2   8  16   -0.29    0.18
  -2   8  16    0.09    0.25
  -3   8  16    0.09    0.23
  -3   8  16    0.29    0.24
  -4   8  16    0.03    0.23
  -4   8  16    0.50    0.30
  -5   8  16   -0.07    0.26
   4   7  16   -0.15    0.16
   3   7  16   -0.10    0.16
   2   7  16    0.39    0.22
   1   7  16   -0.17    0.15
   1   7  16    0.20    0.21
   0   7  16    2.66    0.42
   0   7  16    1.68    0.32
  -1   7  16    0.24    0.22
  -1   7  16    0.59    0.24
  -2   7  16    0.02    0.22
  -2   7  16    0.11    0.20
  -3   7  16   -0.13    0.20
  -3   7  16    0.06    0.23
  -4   7  16   -0.14    0.19
  -4   7  16   -0.26    0.19
  -5   7  16    0.32    0.28
   4   6  16    0.01    0.16
   3   6  16   -0.03    0.16
   2   6  16    0.10    0.17
   2   6  16   -0.03    0.17
   1   6  16    0.35    0.20
   1   6  16    0.25    0.19
   0   6  16    0.67    0.24
   0   6  16    0.61    0.23
  -1   6  16    0.27    0.19
  -1   6  16    0.09    0.18
  -2   6  16   -0.15    0.19
  -2   6  16   -0.05    0.20
  -3   6  16   -0.20    0.19
  -3   6  16    0.02    0.22
  -4   6  16    0.15    0.22
  -4   6  16    0.41    0.28
  -5   6  16    0.92    0.36
  -6   6  16   -0.14    0.22
   4   5  16   -0.20    0.13
   3   5  16   -0.10    0.17
   2   5  16    0.76    0.22
   2   5  16    0.62    0.24
   1   5  16    1.59    0.29
   1   5  16    1.41    0.30
   0   5  16    0.62    0.21
   0   5  16    0.27    0.20
  -1   5  16    0.30    0.20
  -1   5  16   -0.11    0.16
  -2   5  16    0.90    0.24
  -2   5  16    0.51    0.26
  -3   5  16   -0.24    0.17
  -3   5  16   -0.01    0.19
  -4   5  16    0.00    0.24
  -4   5  16   -0.05    0.19
  -5   5  16    0.17    0.23
  -6   5  16    0.16    0.24
   5   4  16   -0.17    0.18
   4   4  16    0.25    0.19
   3   4  16    0.24    0.17
   3   4  16    0.25    0.17
   2   4  16    0.11    0.18
   2   4  16    0.20    0.15
   1   4  16    0.06    0.15
   1   4  16    0.15    0.18
   0   4  16    0.23    0.17
   0   4  16   -0.11    0.14
  -1   4  16    0.12    0.16
  -1   4  16    0.20    0.18
  -2   4  16    1.20    0.27
  -2   4  16    1.94    0.37
  -3   4  16    9.24    0.68
  -3   4  16    8.14    0.80
  -4   4  16    0.63    0.26
  -5   4  16    0.09    0.21
  -6   4  16    0.50    0.29
   5   3  16    0.03    0.19
   4   3  16   -0.19    0.15
   3   3  16   -0.08    0.13
   3   3  16   -0.10    0.15
   2   3  16    0.34    0.17
   2   3  16    0.10    0.15
   1   3  16    0.68    0.22
   1   3  16    0.99    0.25
   0   3  16   -0.09    0.14
   0   3  16   -0.06    0.13
  -1   3  16    2.86    0.40
  -1   3  16    2.64    0.34
  -2   3  16    0.27    0.23
  -2   3  16   -0.12    0.14
  -3   3  16    1.84    0.29
  -3   3  16    1.79    0.37
  -4   3  16    1.04    0.30
  -5   3  16    0.33    0.27
   6  -3 -16   -0.05    0.20
  -6   3  16   -0.09    0.19
   7  -3 -16    0.07    0.23
  -7   3  16   -0.23    0.23
   5   2  16    0.23    0.24
   4   2  16   -0.03    0.19
   3   2  16    0.01    0.15
   3   2  16    0.41    0.22
   2   2  16    0.33    0.17
   2   2  16    0.20    0.20
   1   2  16    0.31    0.19
   1   2  16    0.17    0.16
   0   2  16    0.15    0.17
   0   2  16   -0.23    0.15
  -1   2  16   10.28    0.70
  -1   2  16    9.57    0.71
  -2   2  16    2.03    0.27
  -2   2  16    1.70    0.33
  -3   2  16   -0.04    0.17
  -3   2  16   -0.19    0.12
  -4   2  16    0.20    0.20
  -5   2  16    0.11    0.23
   6  -2 -16    0.16    0.21
  -6   2  16    0.10    0.24
   7  -2 -16    0.40    0.29
  -7   2  16   -0.14    0.18
   5   1  16    0.07    0.18
   4   1  16    0.35    0.18
   4   1  16    0.05    0.19
   3   1  16    0.03    0.15
   3   1  16   -0.03    0.17
   2   1  16    1.71    0.33
   2   1  16    1.92    0.30
   1   1  16    0.26    0.19
   1   1  16    0.25    0.17
   0   1  16    0.32    0.18
   0   1  16    0.48    0.22
  -1   1  16    9.44    0.67
  -1   1  16    8.50    0.62
  -2   1  16    1.44    0.22
  -2   1  16    0.89    0.26
  -3   1  16    0.09    0.19
  -3   1  16   -0.05    0.11
  -4   1  16   -0.21    0.17
   5  -1 -16    0.04    0.20
  -5   1  16    0.31    0.23
   6  -1 -16    0.43    0.25
  -6   1  16    0.00    0.20
   7  -1 -16   -0.28    0.24
  -7   1  16    0.11    0.25
   5   0  16   -0.01    0.20
   4   0  16    0.03    0.16
   4   0  16    0.01    0.21
   3   0  16   -0.15    0.14
   3   0  16   -0.01    0.15
   2   0  16    0.37    0.22
   2   0  16    0.39    0.19
   1   0  16    0.00    0.16
   1   0  16    0.42    0.19
   0   0  16    5.79    0.55
   0   0  16    4.94    0.51
  -1   0  16   -0.07    0.13
  -1   0  16    0.12    0.20
  -2   0  16    3.25    0.41
  -2   0  16    2.95    0.30
  -3   0  16   -0.15    0.10
  -3   0  16    0.15    0.19
  -4   0  16    0.14    0.18
   5   0 -16    0.01    0.22
  -5   0  16    0.25    0.22
   6   0 -16   -0.04    0.25
  -6   0  16   -0.04    0.22
   7   0 -16    0.03    0.27
  -7   0  16   -0.34    0.21
   5  -1  16    0.03    0.17
   5  -1  16    0.12    0.22
   4  -1  16    0.51    0.27
   4  -1  16    0.02    0.17
   3  -1  16   -0.07    0.18
   3  -1  16    0.16    0.17
   2  -1  16    2.38    0.35
   2  -1  16    2.24    0.38
   1  -1  16    0.32    0.19
   1  -1  16    0.29    0.20
   0  -1  16    0.34    0.18
   0  -1  16    0.40    0.19
  -1  -1  16    8.83    0.61
  -1  -1  16    7.72    0.63
  -2  -1  16    0.92    0.27
  -2  -1  16    1.13    0.18
  -3  -1  16   -0.24    0.15
   4   1 -16   -0.16    0.15
  -4  -1  16    0.08    0.17
   5   1 -16    0.23    0.23
  -5  -1  16   -0.01    0.19
   6   1 -16   -0.08    0.27
  -6  -1  16    0.11    0.23
   7   1 -16    0.30    0.29
  -7  -1  16   -0.06    0.22
   5  -2  16   -0.06    0.17
   5  -2  16    0.14    0.26
   4  -2  16   -0.08    0.17
   4  -2  16    0.21    0.24
   3  -2  16    0.13    0.18
   3  -2  16    0.16    0.22
   2  -2  16    0.13    0.18
   2  -2  16    0.17    0.19
   1  -2  16    0.09    0.18
   1  -2  16    0.06    0.17
   0  -2  16    0.28    0.19
   0  -2  16    0.30    0.17
  -1  -2  16   11.93    0.77
  -1  -2  16   11.38    0.82
  -2  -2  16    2.46    0.26
  -2  -2  16    2.06    0.32
  -3  -2  16    0.07    0.18
   4   2 -16    0.00    0.20
  -4  -2  16   -0.19    0.15
   5   2 -16    0.13    0.25
  -5  -2  16    0.36    0.21
   6   2 -16    0.08    0.27
  -6  -2  16   -0.10    0.17
   7   2 -16   -0.38    0.29
  -7  -2  16   -0.04    0.23
   5  -3  16    0.12    0.21
   5  -3  16    0.20    0.22
   4  -3  16   -0.13    0.17
   4  -3  16    0.01    0.19
   3  -3  16   -0.18    0.17
   3  -3  16    0.20    0.20
   2  -3  16    0.04    0.16
   2  -3  16    0.33    0.23
   1  -3  16    1.02    0.28
   1  -3  16    1.08    0.27
   0  -3  16    0.07    0.15
   0  -3  16    0.12    0.17
  -1  -3  16    2.37    0.33
  -1  -3  16    3.96    0.45
  -2  -3  16    0.11    0.18
  -2  -3  16    0.15    0.11
  -3  -3  16    1.66    0.31
   4   3 -16    1.98    0.35
  -4  -3  16    0.99    0.28
   5   3 -16    0.24    0.24
  -5  -3  16   -0.23    0.17
   6   3 -16   -0.10    0.26
  -6  -3  16   -0.18    0.20
   7   3 -16   -0.27    0.27
  -7  -3  16    0.06    0.20
   5  -4  16    0.26    0.27
   4  -4  16    0.11    0.24
   4  -4  16   -0.22    0.17
   3  -4  16   -0.20    0.14
   3  -4  16    0.16    0.24
   2  -4  16   -0.09    0.18
   2  -4  16    0.01    0.21
   1  -4  16    0.25    0.22
   1  -4  16    0.21    0.19
   0  -4  16    0.01    0.16
   0  -4  16   -0.07    0.16
  -1  -4  16    0.23    0.16
  -1  -4  16    0.12    0.18
  -2  -4  16    1.05    0.28
  -2  -4  16    1.31    0.21
  -3  -4  16    9.78    0.74
   4   4 -16    0.54    0.26
  -4  -4  16    0.76    0.26
   5   4 -16    0.39    0.30
  -5  -4  16   -0.11    0.16
   6   4 -16   -0.36    0.28
  -6  -4  16   -0.19    0.17
   7   4 -16    0.34    0.36
   4  -5  16    0.34    0.24
   4  -5  16   -0.09    0.19
   3  -5  16   -0.04    0.19
   2  -5  16    0.83    0.24
   1  -5  16    0.76    0.23
   0  -5  16    0.53    0.22
  -1  -5  16    0.40    0.19
  -1  -5  16    0.14    0.15
  -2  -5  16    0.65    0.18
  -2  -5  16    0.80    0.23
   3   5 -16    0.18    0.23
  -3  -5  16    0.06    0.16
   4   5 -16    0.42    0.27
  -4  -5  16    0.23    0.22
   5   5 -16    0.43    0.32
  -5  -5  16    0.31    0.22
   6   5 -16    0.04    0.30
  -6  -5  16    0.00    0.20
   4  -6  16   -0.09    0.20
   3  -6  16    0.27    0.23
   2  -6  16    0.18    0.20
   1  -6  16    0.11    0.17
   0  -6  16    0.42    0.20
  -1  -6  16    0.24    0.19
  -2  -6  16    0.19    0.18
   3   6 -16    0.01    0.22
  -3  -6  16   -0.01    0.17
   4   6 -16    0.38    0.26
  -4  -6  16    0.57    0.24
   5   6 -16    0.95    0.38
  -5  -6  16    0.33    0.24
   6   6 -16   -0.23    0.34
  -6  -6  16   -0.15    0.18
   3  -7  16    0.04    0.20
   2  -7  16    0.34    0.23
   1  -7  16    0.12    0.18
   0  -7  16    2.25    0.37
  -1  -7  16    0.04    0.17
  -2  -7  16    0.08    0.18
   3   7 -16    0.00    0.20
  -3  -7  16   -0.19    0.13
   4   7 -16   -0.17    0.26
  -4  -7  16    0.13    0.21
   5   7 -16   -0.24    0.30
  -5  -7  16    0.60    0.25
   6   7 -16   -0.09    0.33
   3  -8  16    0.04    0.22
   2  -8  16   -0.10    0.17
   1  -8  16   -0.16    0.16
   0  -8  16    0.19    0.21
  -1  -8  16    0.12    0.20
  -2  -8  16    0.04    0.15
   3   8 -16    0.26    0.25
  -3  -8  16    0.29    0.20
   4   8 -16   -0.03    0.26
  -4  -8  16    0.05    0.17
   5   8 -16    0.39    0.37
  -5  -8  16   -0.22    0.17
   2  -9  16   -0.15    0.21
   1  -9  16    0.21    0.23
   0  -9  16   -0.06    0.18
  -1  -9  16    0.39    0.24
  -2  -9  16    0.09    0.18
   3   9 -16    0.20    0.28
  -3  -9  16    0.44    0.24
   4   9 -16   -0.11    0.27
  -4  -9  16   -0.18    0.16
   1 -10  16    0.13    0.21
   0 -10  16    0.15    0.18
  -1 -10  16    0.06    0.21
  -2 -10  16    0.89    0.30
   3  10 -16    0.13    0.24
  -3 -10  16   -0.10    0.18
   4  10 -16    0.01    0.29
  -1 -11  16    0.00    0.17
   0  10  17   -0.17    0.24
  -1  10  17    0.18    0.27
  -1  10  17    0.05    0.24
  -2  10  17    0.89    0.33
  -2  10  17    0.56    0.34
   2   9  17    0.08    0.25
   1   9  17    0.27    0.26
   0   9  17    0.08    0.21
   0   9  17    0.49    0.29
  -1   9  17    0.27    0.23
  -1   9  17    0.29    0.27
  -2   9  17    0.46    0.32
  -2   9  17    0.79    0.31
  -3   9  17    0.06    0.28
  -3   9  17    0.69    0.30
  -4   9  17   -0.16    0.25
   2   8  17    0.03    0.22
   1   8  17   -0.05    0.22
   0   8  17    0.28    0.22
   0   8  17   -0.02    0.21
  -1   8  17    0.01    0.24
  -1   8  17    0.21    0.22
  -2   8  17    0.54    0.27
  -2   8  17    0.04    0.23
  -3   8  17    0.16    0.22
  -3   8  17   -0.01    0.26
  -4   8  17   -0.20    0.23
  -4   8  17   -0.06    0.25
   3   7  17   -0.11    0.18
   2   7  17    0.00    0.19
   1   7  17    0.23    0.22
   1   7  17    0.04    0.18
   0   7  17    0.23    0.21
   0   7  17    0.32    0.22
  -1   7  17    0.84    0.30
  -1   7  17    1.26    0.32
  -2   7  17    0.30    0.27
  -2   7  17    0.33    0.25
  -3   7  17    0.28    0.24
  -3   7  17    0.34    0.27
  -4   7  17    0.19    0.24
  -4   7  17    0.14    0.24
  -5   7  17   -0.06    0.26
   3   6  17   -0.32    0.13
   2   6  17   -0.01    0.18
   1   6  17    0.25    0.19
   1   6  17    0.08    0.18
   0   6  17    0.32    0.22
   0   6  17    0.53    0.22
  -1   6  17    0.07    0.20
  -1   6  17   -0.06    0.17
  -2   6  17   -0.14    0.19
  -2   6  17    0.12    0.22
  -3   6  17    0.14    0.23
  -3   6  17    0.62    0.28
  -4   6  17    0.21    0.23
  -5   6  17    1.87    0.43
   4   5  17    0.24    0.22
   3   5  17    0.04    0.17
   2   5  17    0.04    0.18
   2   5  17   -0.05    0.14
   1   5  17    0.16    0.19
   1   5  17    0.13    0.17
   0   5  17    0.15    0.19
   0   5  17    0.29    0.18
  -1   5  17    0.64    0.23
  -1   5  17    0.75    0.27
  -2   5  17    1.41    0.35
  -2   5  17    1.82    0.32
  -3   5  17    1.47    0.32
  -3   5  17    1.75    0.39
  -4   5  17    0.03    0.21
  -5   5  17    0.02    0.24
  -6   5  17   -0.53    0.20
   4   4  17    0.05    0.20
   3   4  17   -0.03    0.18
   2   4  17    0.04    0.15
   2   4  17    0.11    0.18
   1   4  17   -0.18    0.15
   1   4  17   -0.03    0.15
   0   4  17   -0.06    0.12
   0   4  17    0.08    0.16
  -1   4  17   -0.26    0.13
  -1   4  17    0.03    0.17
  -2   4  17    0.12    0.21
  -2   4  17    0.06    0.18
  -3   4  17    2.28    0.43
  -3   4  17    1.35    0.30
  -4   4  17    0.37    0.24
  -5   4  17    0.16    0.25
  -6   4  17   -0.03    0.22
   4   3  17   -0.10    0.17
   3   3  17   -0.07    0.15
   3   3  17    0.05    0.18
   2   3  17    0.70    0.24
   2   3  17    0.90    0.23
   1   3  17   -0.05    0.14
   1   3  17    0.00    0.13
   0   3  17    0.56    0.20
   0   3  17    0.65    0.22
  -1   3  17    0.87    0.26
  -1   3  17    0.50    0.20
  -2   3  17    5.03    0.59
  -2   3  17    5.56    0.51
  -3   3  17    1.22    0.32
  -3   3  17    1.92    0.29
  -4   3  17    0.04    0.22
  -5   3  17    0.12    0.23
  -6   3  17    0.33    0.27
   4   2  17    0.25    0.20
   3   2  17    0.26    0.18
   3   2  17    0.11    0.19
   2   2  17    0.16    0.16
   2   2  17   -0.19    0.14
   1   2  17   -0.22    0.13
   1   2  17    0.16    0.15
   0   2  17    1.23    0.25
   0   2  17    0.71    0.23
  -1   2  17    0.00    0.14
  -1   2  17    0.12    0.19
  -2   2  17    0.54    0.22
  -2   2  17    0.37    0.16
  -3   2  17    0.17    0.22
  -3   2  17   -0.03    0.15
  -4   2  17    0.86    0.32
  -5   2  17    0.09    0.21
   6  -2 -17    0.18    0.22
  -6   2  17    0.20    0.24
   4   1  17   -0.20    0.15
   4   1  17    0.04    0.19
   3   1  17    0.03    0.15
   3   1  17    0.02    0.18
   2   1  17   -0.12    0.14
   2   1  17    0.05    0.15
   1   1  17    0.47    0.20
   1   1  17    0.16    0.18
   0   1  17    5.95    0.57
   0   1  17    5.93    0.57
  -1   1  17    1.63    0.33
  -1   1  17    1.66    0.27
  -2   1  17    1.03    0.21
  -2   1  17    1.26    0.28
  -3   1  17    0.35    0.24
  -4   1  17    0.72    0.24
  -5   1  17   -0.31    0.19
   6  -1 -17    0.15    0.23
  -6   1  17   -0.25    0.17
   7  -1 -17    0.15    0.26
   5   0  17    0.07    0.23
   4   0  17    0.22    0.23
   4   0  17   -0.15    0.15
   3   0  17    0.22    0.18
   3   0  17   -0.04    0.17
   2   0  17   -0.11    0.15
   2   0  17   -0.15    0.15
   1   0  17    1.16    0.28
   1   0  17    1.05    0.26
   0   0  17   -0.03    0.16
   0   0  17   -0.01    0.16
  -1   0  17    0.06    0.19
  -1   0  17    0.14    0.14
  -2   0  17   -0.09    0.15
  -2   0  17   -0.17    0.10
  -3   0  17    0.75    0.26
  -4   0  17    0.01    0.20
   5   0 -17    0.19    0.24
  -5   0  17    0.10    0.19
   6   0 -17   -0.19    0.22
  -6   0  17    0.02    0.22
   7   0 -17    0.09    0.30
   4  -1  17    0.05    0.17
   4  -1  17   -0.19    0.14
   3  -1  17   -0.35    0.13
   3  -1  17   -0.19    0.14
   2  -1  17    0.11    0.16
   2  -1  17    0.10    0.19
   1  -1  17    0.65    0.23
   1  -1  17    0.43    0.21
   0  -1  17    4.90    0.53
   0  -1  17    6.74    0.54
  -1  -1  17    1.84    0.28
  -1  -1  17    0.92    0.25
  -2  -1  17    1.04    0.25
  -2  -1  17    0.96    0.19
  -3  -1  17    0.37    0.24
  -4  -1  17    0.60    0.26
   5   1 -17   -0.25    0.21
  -5  -1  17   -0.07    0.19
   6   1 -17    0.25    0.25
  -6  -1  17   -0.25    0.19
   7   1 -17   -0.47    0.28
   4  -2  17    0.07    0.21
   4  -2  17    0.06    0.18
   3  -2  17    0.72    0.25
   3  -2  17    0.31    0.22
   2  -2  17    0.18    0.19
   2  -2  17    0.07    0.18
   1  -2  17   -0.17    0.16
   1  -2  17   -0.04    0.16
   0  -2  17    0.68    0.23
   0  -2  17    0.90    0.26
  -1  -2  17    0.15    0.14
  -1  -2  17    0.40    0.19
  -2  -2  17    0.12    0.18
  -2  -2  17    0.57    0.16
  -3  -2  17   -0.05    0.18
   4   2 -17    1.21    0.32
  -4  -2  17    0.96    0.29
   5   2 -17    0.41    0.28
  -5  -2  17    0.39    0.23
   6   2 -17   -0.32    0.27
  -6  -2  17   -0.10    0.18
   7   2 -17    0.43    0.32
   4  -3  17    0.20    0.24
   4  -3  17    0.50    0.24
   3  -3  17    0.14    0.18
   3  -3  17    0.52    0.27
   2  -3  17    0.57    0.21
   2  -3  17    0.46    0.24
   1  -3  17   -0.03    0.16
   1  -3  17    0.22    0.18
   0  -3  17    0.95    0.25
   0  -3  17    0.68    0.22
  -1  -3  17    0.90    0.25
  -1  -3  17    0.53    0.18
  -2  -3  17    5.33    0.43
  -2  -3  17    5.44    0.58
  -3  -3  17    1.97    0.37
   4   3 -17   -0.09    0.22
  -4  -3  17    0.19    0.22
   5   3 -17    0.05    0.23
  -5  -3  17   -0.28    0.19
   6   3 -17    0.09    0.31
  -6  -3  17   -0.09    0.19
   4  -4  17   -0.17    0.21
   4  -4  17    0.08    0.19
   3  -4  17    0.11    0.23
   3  -4  17   -0.16    0.18
   2  -4  17    0.13    0.21
   2  -4  17    0.26    0.22
   1  -4  17   -0.17    0.17
   1  -4  17    0.21    0.19
   0  -4  17   -0.06    0.15
   0  -4  17   -0.18    0.13
  -1  -4  17   -0.01    0.13
  -1  -4  17    0.15    0.19
  -2  -4  17   -0.05    0.19
  -2  -4  17   -0.08    0.12
  -3  -4  17    2.13    0.37
   4   4 -17    0.73    0.29
  -4  -4  17    0.31    0.23
   5   4 -17    0.32    0.29
  -5  -4  17    0.09    0.18
   6   4 -17    0.01    0.30
  -6  -4  17    0.24    0.25
   4  -5  17    0.11    0.24
   4  -5  17    0.27    0.23
   3  -5  17   -0.04    0.17
   3  -5  17    0.06    0.25
   2  -5  17   -0.11    0.15
   2  -5  17    0.06    0.20
   1  -5  17    0.26    0.19
   1  -5  17    0.19    0.20
   0  -5  17    0.71    0.24
   0  -5  17    0.22    0.19
  -1  -5  17    0.06    0.19
  -1  -5  17    0.65    0.22
  -2  -5  17    2.65    0.41
  -3  -5  17    2.01    0.37
   4   5 -17    0.05    0.22
  -4  -5  17    0.32    0.22
   5   5 -17    0.20    0.26
  -5  -5  17    0.30    0.24
   6   5 -17    0.36    0.36
  -6  -5  17    0.25    0.25
   3  -6  17   -0.32    0.16
   2  -6  17    0.03    0.19
   1  -6  17    0.00    0.17
   0  -6  17    0.00    0.17
  -1  -6  17   -0.05    0.14
  -2  -6  17    0.06    0.18
  -3  -6  17   -0.01    0.16
   4   6 -17    0.08    0.22
  -4  -6  17    0.27    0.21
   5   6 -17    2.06    0.47
  -5  -6  17    1.98    0.41
   6   6 -17    0.31    0.32
   3  -7  17    0.31    0.25
   2  -7  17   -0.03    0.21
   1  -7  17    0.08    0.20
   0  -7  17    0.04    0.20
  -1  -7  17    1.06    0.30
  -2  -7  17    0.47    0.23
  -3  -7  17    0.15    0.20
   4   7 -17   -0.04    0.23
  -4  -7  17    0.29    0.21
   5   7 -17   -0.21    0.28
  -5  -7  17   -0.16    0.20
   2  -8  17    0.14    0.20
   1  -8  17    0.16    0.21
   0  -8  17   -0.09    0.18
  -1  -8  17    0.34    0.22
  -2  -8  17    0.10    0.18
  -3  -8  17    0.15    0.18
   4   8 -17   -0.02    0.24
  -4  -8  17    0.05    0.22
   5   8 -17    0.21    0.32
   1  -9  17    0.17    0.23
   0  -9  17   -0.21    0.19
  -1  -9  17   -0.22    0.14
  -2  -9  17    0.25    0.21
  -3  -9  17   -0.03    0.17
   4   9 -17    0.15    0.30
   0 -10  17   -0.18    0.16
  -1 -10  17    0.02    0.19
  -2 -10  17    0.17    0.22
   0   9  18   -0.10    0.26
  -1   9  18    0.42    0.30
  -1   9  18    0.31    0.25
  -2   9  18   -0.09    0.29
  -2   9  18    0.34    0.27
  -3   9  18    0.46    0.32
   2   8  18   -0.06    0.20
   1   8  18   -0.18    0.20
   0   8  18    0.14    0.25
   0   8  18    0.18    0.20
  -1   8  18    0.06    0.22
  -1   8  18    0.50    0.26
  -2   8  18   -0.05    0.23
  -2   8  18   -0.03    0.26
  -3   8  18    0.02    0.25
  -3   8  18    0.13    0.26
  -4   8  18   -0.09    0.25
   2   7  18   -0.11    0.20
   1   7  18   -0.09    0.19
   1   7  18    0.06    0.17
   0   7  18    0.19    0.23
   0   7  18    0.02    0.22
  -1   7  18    0.43    0.24
  -1   7  18   -0.13    0.21
  -2   7  18   -0.03    0.23
  -2   7  18   -0.18    0.22
  -3   7  18    0.29    0.26
  -3   7  18   -0.26    0.23
  -4   7  18    0.16    0.29
   3   6  18    0.17    0.21
   2   6  18    0.32    0.22
   1   6  18   -0.10    0.17
   1   6  18    0.44    0.21
   0   6  18    0.35    0.21
   0   6  18    0.17    0.22
  -1   6  18   -0.03    0.19
  -1   6  18    0.20    0.22
  -2   6  18   -0.06    0.20
  -2   6  18   -0.07    0.20
  -3   6  18   -0.33    0.18
  -3   6  18   -0.21    0.20
  -4   6  18   -0.13    0.23
  -5   6  18    0.95    0.38
   3   5  18    0.34    0.22
   2   5  18    0.03    0.17
   2   5  18   -0.13    0.18
   1   5  18    0.17    0.19
   1   5  18    0.22    0.19
   0   5  18    0.24    0.18
   0   5  18    0.14    0.19
  -1   5  18    0.29    0.23
  -1   5  18    0.12    0.18
  -2   5  18    0.27    0.21
  -2   5  18    0.14    0.22
  -3   5  18    0.25    0.23
  -3   5  18    0.38    0.26
  -4   5  18    1.51    0.41
  -5   5  18    0.82    0.34
   3   4  18   -0.02    0.19
   2   4  18    0.06    0.18
   2   4  18    0.04    0.16
   1   4  18    0.07    0.17
   1   4  18    0.11    0.18
   0   4  18    0.16    0.17
   0   4  18    0.01    0.18
  -1   4  18    0.37    0.18
  -1   4  18   -0.03    0.20
  -2   4  18   -0.13    0.16
  -2   4  18    0.17    0.23
  -3   4  18    0.08    0.20
  -3   4  18    0.19    0.23
  -4   4  18    0.57    0.26
  -5   4  18   -0.05    0.21
  -6   4  18    0.29    0.28
   4   3  18   -0.14    0.16
   3   3  18    0.51    0.25
   3   3  18    0.04    0.18
   2   3  18    0.08    0.18
   2   3  18   -0.24    0.14
   1   3  18    0.00    0.15
   1   3  18   -0.07    0.14
   0   3  18    0.09    0.18
   0   3  18    0.33    0.19
  -1   3  18    0.13    0.20
  -1   3  18    0.49    0.19
  -2   3  18    0.32    0.24
  -2   3  18    0.48    0.19
  -3   3  18    4.53    0.58
  -4   3  18    2.56    0.46
  -5   3  18   -0.02    0.21
  -6   3  18    0.12    0.21
   4   2  18    0.06    0.21
   3   2  18   -0.03    0.15
   3   2  18   -0.06    0.18
   2   2  18    0.11    0.18
   2   2  18   -0.07    0.16
   1   2  18    0.11    0.16
   1   2  18   -0.01    0.15
   0   2  18    0.14    0.18
   0   2  18   -0.08    0.13
  -1   2  18    0.63    0.20
  -1   2  18    0.14    0.18
  -2   2  18   -0.19    0.17
  -2   2  18    0.11    0.14
  -3   2  18    0.09    0.22
  -4   2  18   -0.08    0.18
  -5   2  18    0.04    0.23
  -6   2  18    0.02    0.22
   4   1  18    0.03    0.20
   3   1  18    0.16    0.21
   3   1  18    0.01    0.17
   2   1  18    0.35    0.22
   2   1  18    0.62    0.21
   1   1  18    0.50    0.23
   1   1  18    0.84    0.24
   0   1  18    0.08    0.17
   0   1  18    0.52    0.19
  -1   1  18    0.50    0.18
  -1   1  18    0.54    0.23
  -2   1  18    1.48    0.25
  -2   1  18    1.24    0.28
  -3   1  18    0.25    0.22
  -4   1  18    0.73    0.28
  -5   1  18    0.30    0.26
   6  -1 -18    0.81    0.31
  -6   1  18    0.94    0.33
   4   0  18    0.18    0.17
   4   0  18   -0.17    0.21
   3   0  18   -0.10    0.17
   3   0  18    0.06    0.22
   2   0  18   -0.19    0.14
   2   0  18   -0.09    0.15
   1   0  18   -0.15    0.14
   1   0  18   -0.02    0.17
   0   0  18    0.26    0.18
   0   0  18    0.59    0.20
  -1   0  18    0.00    0.12
  -1   0  18   -0.10    0.16
  -2   0  18    0.66    0.23
  -2   0  18    0.62    0.17
  -3   0  18   -0.16    0.14
  -4   0  18    0.15    0.21
  -5   0  18   -0.13    0.21
   6   0 -18    1.12    0.33
  -6   0  18    0.82    0.33
   4  -1  18    0.20    0.24
   4  -1  18    0.63    0.24
   3  -1  18    0.07    0.17
   3  -1  18    0.23    0.22
   2  -1  18    0.04    0.19
   2  -1  18    0.46    0.21
   1  -1  18    0.80    0.24
   1  -1  18    1.28    0.31
   0  -1  18    0.26    0.18
   0  -1  18    0.38    0.19
  -1  -1  18    0.44    0.23
  -1  -1  18    0.52    0.18
  -2  -1  18    0.99    0.28
  -2  -1  18    1.47    0.22
  -3  -1  18   -0.33    0.17
  -4  -1  18    0.39    0.25
   5   1 -18   -0.16    0.23
  -5  -1  18    0.11    0.24
   6   1 -18    0.98    0.32
  -6  -1  18    0.84    0.33
   4  -2  18   -0.31    0.20
   4  -2  18   -0.16    0.18
   3  -2  18    0.39    0.20
   3  -2  18    0.43    0.24
   2  -2  18    0.02    0.18
   2  -2  18   -0.25    0.13
   1  -2  18   -0.07    0.17
   1  -2  18    0.18    0.20
   0  -2  18   -0.18    0.13
   0  -2  18   -0.01    0.14
  -1  -2  18    0.60    0.23
  -1  -2  18    0.33    0.17
  -2  -2  18    0.14    0.19
  -3  -2  18    0.08    0.20
  -4  -2  18    0.49    0.22
   5   2 -18   -0.18    0.24
  -5  -2  18   -0.10    0.19
   6   2 -18    0.39    0.30
  -6  -2  18    0.10    0.23
   4  -3  18   -0.20    0.19
   4  -3  18   -0.10    0.17
   3  -3  18   -0.01    0.21
   3  -3  18    0.25    0.21
   2  -3  18   -0.04    0.18
   2  -3  18   -0.25    0.15
   1  -3  18    0.29    0.20
   1  -3  18    0.02    0.16
   0  -3  18    0.14    0.18
   0  -3  18    0.17    0.17
  -1  -3  18    0.23    0.17
  -1  -3  18    0.54    0.22
  -2  -3  18    0.29    0.22
  -3  -3  18    3.51    0.47
  -4  -3  18    2.58    0.44
   5   3 -18    0.28    0.26
  -5  -3  18   -0.19    0.19
   6   3 -18    0.00    0.24
  -6  -3  18   -0.27    0.20
   3  -4  18    0.25    0.25
   3  -4  18    0.09    0.22
   2  -4  18   -0.09    0.18
   2  -4  18   -0.09    0.18
   1  -4  18    0.34    0.22
   1  -4  18    0.64    0.23
   0  -4  18    0.07    0.17
   0  -4  18    0.02    0.17
  -1  -4  18    0.16    0.16
  -1  -4  18   -0.11    0.17
  -2  -4  18   -0.27    0.13
  -3  -4  18    0.48    0.24
   4   4 -18    0.15    0.23
  -4  -4  18   -0.10    0.19
   5   4 -18   -0.36    0.20
  -5  -4  18    0.10    0.22
   6   4 -18    0.06    0.31
  -6  -4  18    0.06    0.21
   3  -5  18    0.28    0.25
   3  -5  18    0.03    0.21
   2  -5  18   -0.03    0.17
   2  -5  18    0.20    0.23
   1  -5  18    0.02    0.19
   1  -5  18   -0.03    0.20
   0  -5  18    0.25    0.18
   0  -5  18    0.06    0.19
  -1  -5  18    0.05    0.15
  -1  -5  18   -0.02    0.19
  -2  -5  18    0.07    0.17
  -3  -5  18    0.03    0.19
   4   5 -18    2.51    0.45
  -4  -5  18    1.37    0.35
   5   5 -18    0.70    0.33
  -5  -5  18    0.49    0.25
   3  -6  18   -0.10    0.20
   3  -6  18    0.42    0.27
   2  -6  18    0.18    0.20
   2  -6  18    0.26    0.25
   1  -6  18   -0.14    0.19
   1  -6  18    0.13    0.19
   0  -6  18    0.11    0.18
   0  -6  18    0.17    0.19
  -1  -6  18   -0.18    0.16
  -1  -6  18   -0.04    0.18
  -2  -6  18    0.37    0.22
  -3  -6  18    0.15    0.19
   4   6 -18    0.36    0.30
  -4  -6  18    0.04    0.22
   5   6 -18    1.89    0.42
  -5  -6  18    0.91    0.30
   2  -7  18    0.07    0.21
   1  -7  18   -0.15    0.17
   0  -7  18    0.31    0.23
  -1  -7  18   -0.08    0.18
  -2  -7  18    0.06    0.18
  -3  -7  18   -0.01    0.20
   4   7 -18   -0.21    0.23
  -4  -7  18    0.24    0.24
   1  -8  18    0.12    0.19
   0  -8  18    0.30    0.22
  -1  -8  18    0.04    0.20
  -2  -8  18   -0.19    0.15
  -3  -8  18    0.02    0.20
   4   8 -18   -0.14    0.24
  -4  -8  18    0.10    0.22
   0  -9  18    0.05    0.20
  -1  -9  18   -0.01    0.22
  -2  -9  18   -0.19    0.19
   0   8  19    0.17    0.23
   0   8  19   -0.12    0.24
  -1   8  19   -0.01    0.23
  -1   8  19   -0.06    0.23
  -2   8  19    0.10    0.29
  -2   8  19   -0.08    0.23
  -3   8  19    0.16    0.29
   1   7  19   -0.13    0.19
   0   7  19    0.00    0.20
   0   7  19    0.30    0.23
  -1   7  19   -0.06    0.22
  -1   7  19    0.19    0.25
  -2   7  19    0.00    0.24
  -2   7  19   -0.14    0.21
  -3   7  19   -0.09    0.23
  -3   7  19   -0.12    0.25
   2   6  19   -0.17    0.17
   1   6  19    0.09    0.20
   1   6  19   -0.11    0.20
   0   6  19    0.03    0.20
   0   6  19   -0.01    0.19
  -1   6  19    0.09    0.21
  -1   6  19    0.67    0.27
  -2   6  19    0.40    0.26
  -2   6  19   -0.01    0.22
  -3   6  19    0.20    0.26
  -3   6  19    0.09    0.22
  -4   6  19   -0.13    0.26
   2   5  19    0.08    0.19
   1   5  19   -0.14    0.17
   1   5  19    0.35    0.20
   0   5  19   -0.08    0.16
   0   5  19    0.01    0.19
  -1   5  19    0.08    0.19
  -1   5  19    0.03    0.21
  -2   5  19    0.58    0.29
  -2   5  19   -0.01    0.19
  -3   5  19    0.38    0.26
  -4   5  19   -0.02    0.21
  -5   5  19    0.97    0.35
   3   4  19    0.37    0.25
   2   4  19    0.07    0.17
   2   4  19   -0.11    0.17
   1   4  19   -0.02    0.18
   1   4  19    0.11    0.17
   0   4  19    0.04    0.18
   0   4  19   -0.11    0.14
  -1   4  19    0.07    0.17
  -1   4  19   -0.15    0.16
  -2   4  19    0.34    0.25
  -2   4  19    0.14    0.20
  -3   4  19   -0.14    0.20
  -4   4  19    0.24    0.24
  -5   4  19    0.09    0.25
   3   3  19   -0.11    0.18
   2   3  19    0.11    0.18
   2   3  19   -0.16    0.16
   1   3  19    0.07    0.16
   1   3  19    0.02    0.16
   0   3  19   -0.05    0.15
   0   3  19   -0.03    0.18
  -1   3  19    0.33    0.18
  -1   3  19   -0.11    0.18
  -2   3  19    0.00    0.15
  -2   3  19   -0.09    0.18
  -3   3  19   -0.09    0.21
  -4   3  19    0.06    0.24
  -5   3  19    0.06    0.27
   3   2  19   -0.03    0.18
   3   2  19    0.04    0.19
   2   2  19    0.12    0.18
   2   2  19   -0.19    0.15
   1   2  19   -0.08    0.17
   1   2  19    0.36    0.19
   0   2  19   -0.01    0.14
   0   2  19   -0.07    0.17
  -1   2  19    0.07    0.15
  -1   2  19    0.31    0.19
  -2   2  19    0.39    0.17
  -2   2  19   -0.06    0.17
  -3   2  19    0.13    0.22
  -4   2  19    0.14    0.24
  -5   2  19    0.20    0.26
   3   1  19   -0.02    0.18
   3   1  19    0.02    0.17
   2   1  19    0.03    0.18
   2   1  19   -0.10    0.16
   1   1  19    0.51    0.23
   1   1  19    0.22    0.19
   0   1  19   -0.02    0.16
   0   1  19   -0.06    0.16
  -1   1  19    0.31    0.23
  -1   1  19    0.73    0.21
  -2   1  19    0.10    0.13
  -2   1  19    0.16    0.18
  -3   1  19    0.22    0.18
  -4   1  19    0.64    0.29
  -5   1  19    0.20    0.27
   3   0  19   -0.07    0.18
   3   0  19    0.07    0.19
   2   0  19    0.21    0.22
   2   0  19    0.17    0.20
   1   0  19    0.04    0.18
   1   0  19   -0.13    0.17
   0   0  19    0.23    0.17
   0   0  19    0.20    0.20
  -1   0  19    0.14    0.15
  -1   0  19    0.11    0.17
  -2   0  19    0.02    0.13
  -2   0  19   -0.19    0.18
  -3   0  19    0.56    0.23
  -4   0  19   -0.16    0.16
  -5   0  19   -0.07    0.21
   6   0 -19    0.10    0.27
  -6   0  19    0.15    0.28
   3  -1  19   -0.09    0.17
   3  -1  19   -0.22    0.18
   2  -1  19   -0.24    0.15
   2  -1  19   -0.22    0.16
   1  -1  19    0.45    0.23
   1  -1  19    0.44    0.23
   0  -1  19    0.12    0.18
   0  -1  19   -0.03    0.16
  -1  -1  19    0.75    0.20
  -1  -1  19    0.62    0.24
  -2  -1  19    0.04    0.15
  -3  -1  19    0.06    0.19
  -4  -1  19    0.04    0.23
  -5  -1  19    0.73    0.32
   6   1 -19    0.39    0.28
   3  -2  19   -0.02    0.17
   3  -2  19   -0.07    0.22
   2  -2  19    0.06    0.20
   2  -2  19    0.20    0.20
   1  -2  19    0.46    0.23
   1  -2  19    0.28    0.21
   0  -2  19   -0.02    0.16
   0  -2  19    0.23    0.20
  -1  -2  19    0.00    0.17
  -1  -2  19    0.01    0.13
  -2  -2  19   -0.06    0.18
  -3  -2  19    0.08    0.18
  -4  -2  19   -0.09    0.15
  -5  -2  19    0.08    0.19
   6   2 -19    0.12    0.27
   3  -3  19   -0.05    0.20
   3  -3  19   -0.22    0.17
   2  -3  19   -0.07    0.20
   2  -3  19   -0.04    0.18
   1  -3  19    0.04    0.17
   1  -3  19    0.01    0.19
   0  -3  19    0.43    0.22
   0  -3  19   -0.04    0.17
  -1  -3  19    0.12    0.15
  -1  -3  19    0.39    0.21
  -2  -3  19    0.05    0.19
  -3  -3  19    0.10    0.21
  -4  -3  19    0.40    0.26
   5   3 -19    0.19    0.28
  -5  -3  19   -0.19    0.21
   3  -4  19    0.38    0.25
   3  -4  19    0.00    0.21
   2  -4  19   -0.43    0.16
   2  -4  19   -0.17    0.16
   1  -4  19    0.27    0.23
   1  -4  19    0.22    0.21
   0  -4  19    0.05    0.18
   0  -4  19   -0.03    0.17
  -1  -4  19   -0.23    0.14
  -1  -4  19    0.06    0.19
  -2  -4  19    0.28    0.22
  -3  -4  19    0.33    0.21
  -4  -4  19    0.04    0.22
   5   4 -19   -0.01    0.27
  -5  -4  19    0.15    0.19
   2  -5  19   -0.31    0.19
   2  -5  19   -0.21    0.23
   1  -5  19   -0.15    0.15
   1  -5  19   -0.26    0.19
   0  -5  19   -0.03    0.17
   0  -5  19    0.01    0.18
  -1  -5  19    0.42    0.23
  -1  -5  19    0.48    0.22
  -2  -5  19    0.35    0.23
  -3  -5  19    0.70    0.28
  -4  -5  19    0.61    0.27
   5   5 -19    0.62    0.30
  -5  -5  19    0.84    0.31
   2  -6  19   -0.18    0.20
   2  -6  19   -0.18    0.22
   1  -6  19    0.16    0.23
   1  -6  19    0.01    0.16
   0  -6  19    0.00    0.19
   0  -6  19   -0.02    0.19
  -1  -6  19    0.21    0.22
  -2  -6  19   -0.13    0.18
  -3  -6  19    0.08    0.21
  -4  -6  19    0.08    0.23
   1  -7  19    0.07    0.20
   0  -7  19   -0.18    0.18
   0  -7  19    0.66    0.24
  -1  -7  19   -0.05    0.17
  -2  -7  19   -0.25    0.15
  -3  -7  19   -0.01    0.21
   0  -8  19   -0.12    0.20
  -1  -8  19    0.21    0.21
  -2  -8  19    0.16    0.20
   0   7  20   -0.12    0.21
  -1   7  20   -0.15    0.22
  -1   7  20    0.36    0.26
  -2   7  20    0.08    0.26
  -2   7  20   -0.17    0.25
   1   6  20    0.21    0.21
   0   6  20   -0.14    0.20
   0   6  20    0.10    0.21
  -1   6  20   -0.32    0.19
  -1   6  20   -0.05    0.22
  -2   6  20    0.41    0.27
  -2   6  20    0.17    0.25
  -3   6  20    0.21    0.24
   2   5  20   -0.27    0.17
   1   5  20   -0.06    0.19
   1   5  20   -0.12    0.17
   0   5  20    0.05    0.19
   0   5  20    0.12    0.22
  -1   5  20    0.06    0.22
  -1   5  20   -0.02    0.20
  -2   5  20   -0.32    0.18
  -2   5  20    0.50    0.27
  -3   5  20   -0.12    0.22
  -4   5  20   -0.25    0.23
   2   4  20   -0.24    0.14
   1   4  20    0.20    0.21
   1   4  20   -0.30    0.13
   0   4  20    0.26    0.19
   0   4  20   -0.04    0.19
  -1   4  20    0.10    0.22
  -1   4  20    0.00    0.16
  -2   4  20   -0.04    0.23
  -2   4  20   -0.02    0.19
  -3   4  20    0.07    0.24
  -4   4  20    0.21    0.25
   2   3  20    0.20    0.21
   2   3  20    0.35    0.22
   1   3  20    0.03    0.16
   1   3  20    0.64    0.25
   0   3  20    0.13    0.17
   0   3  20    0.00    0.18
  -1   3  20    0.19    0.17
  -1   3  20    0.08    0.18
  -2   3  20    0.42    0.25
  -2   3  20    0.17    0.18
  -3   3  20    0.38    0.26
  -4   3  20   -0.34    0.22
  -5   3  20    0.19    0.25
   2   2  20   -0.06    0.18
   2   2  20   -0.18    0.15
   1   2  20   -0.04    0.19
   1   2  20   -0.06    0.17
   0   2  20    0.14    0.19
   0   2  20   -0.07    0.18
  -1   2  20    0.04    0.14
  -1   2  20    0.14    0.20
  -2   2  20    0.17    0.20
  -3   2  20    0.10    0.20
  -4   2  20    0.11    0.24
  -5   2  20   -0.05    0.25
   3   1  20   -0.02    0.18
   2   1  20    0.02    0.21
   2   1  20   -0.04    0.18
   1   1  20    0.09    0.18
   1   1  20   -0.06    0.16
   0   1  20   -0.02    0.16
   0   1  20   -0.01    0.20
  -1   1  20    0.17    0.21
  -1   1  20    0.41    0.19
  -2   1  20    0.18    0.19
  -3   1  20    0.10    0.23
  -4   1  20    0.14    0.22
  -5   1  20    0.04    0.23
   3   0  20   -0.12    0.21
   2   0  20   -0.02    0.20
   2   0  20    0.42    0.23
   1   0  20    0.06    0.21
   1   0  20    0.11    0.19
   0   0  20    0.24    0.18
   0   0  20    0.12    0.20
  -1   0  20   -0.03    0.14
  -1   0  20    0.21    0.20
  -2   0  20    0.09    0.20
  -3   0  20    0.24    0.20
  -4   0  20    0.06    0.22
  -5   0  20    0.08    0.24
   3  -1  20   -0.19    0.20
   2  -1  20   -0.03    0.20
   2  -1  20    0.03    0.18
   1  -1  20   -0.01    0.20
   1  -1  20   -0.08    0.19
   0  -1  20    0.07    0.19
   0  -1  20   -0.02    0.14
  -1  -1  20    0.25    0.20
  -1  -1  20    0.37    0.17
  -2  -1  20   -0.32    0.12
  -3  -1  20   -0.13    0.18
  -4  -1  20    0.05    0.22
  -5  -1  20   -0.01    0.23
   2  -2  20   -0.10    0.23
   2  -2  20    0.40    0.23
   1  -2  20    0.06    0.19
   1  -2  20    0.12    0.19
   0  -2  20    0.02    0.18
   0  -2  20   -0.05    0.19
  -1  -2  20    0.11    0.17
  -1  -2  20    0.03    0.20
  -2  -2  20    0.08    0.19
  -3  -2  20    0.33    0.24
  -4  -2  20    0.02    0.22
  -5  -2  20   -0.12    0.21
   2  -3  20    0.19    0.24
   2  -3  20   -0.06    0.19
   1  -3  20    0.31    0.22
   1  -3  20   -0.01    0.20
   0  -3  20    0.02    0.20
   0  -3  20   -0.06    0.18
  -1  -3  20    0.08    0.16
  -1  -3  20   -0.15    0.18
  -2  -3  20    0.05    0.19
  -3  -3  20    0.17    0.19
  -4  -3  20    0.09    0.21
  -5  -3  20    0.01    0.24
   2  -4  20    0.09    0.22
   2  -4  20   -0.34    0.17
   1  -4  20    0.17    0.21
   1  -4  20    0.02    0.21
   0  -4  20   -0.27    0.15
   0  -4  20    0.00    0.17
  -1  -4  20   -0.11    0.19
  -2  -4  20   -0.05    0.17
  -3  -4  20   -0.01    0.17
  -4  -4  20    0.18    0.23
   2  -5  20   -0.05    0.21
   1  -5  20   -0.20    0.16
   1  -5  20    0.30    0.24
   0  -5  20    0.09    0.20
   0  -5  20   -0.20    0.19
  -1  -5  20    0.05    0.18
  -2  -5  20    0.00    0.20
  -3  -5  20    0.10    0.22
  -4  -5  20    0.20    0.24
   1  -6  20    0.01    0.24
   1  -6  20   -0.25    0.20
   0  -6  20   -0.20    0.18
   0  -6  20    0.02    0.20
  -1  -6  20   -0.06    0.16
  -2  -6  20   -0.09    0.20
  -3  -6  20   -0.10    0.21
   0  -7  20    0.12    0.21
   0  -7  20    0.03    0.19
  -1  -7  20    0.00    0.22
  -2  -7  20   -0.09    0.20
   0   5  21    0.26    0.21
   0   5  21   -0.26    0.19
  -1   5  21    0.30    0.26
  -1   5  21    0.12    0.20
  -2   5  21    0.18    0.26
  -2   5  21   -0.11    0.21
   1   4  21   -0.08    0.20
   1   4  21   -0.14    0.18
   0   4  21   -0.01    0.21
   0   4  21    0.25    0.20
  -1   4  21   -0.09    0.17
  -1   4  21   -0.05    0.19
  -2   4  21    0.27    0.23
  -3   4  21    0.00    0.25
   1   3  21    0.43    0.23
   1   3  21   -0.15    0.18
   0   3  21    0.05    0.17
   0   3  21   -0.19    0.19
  -1   3  21   -0.04    0.14
  -1   3  21    0.32    0.23
  -2   3  21   -0.28    0.18
  -3   3  21   -0.08    0.20
  -4   3  21   -0.02    0.22
   2   2  21   -0.22    0.15
   1   2  21   -0.07    0.17
   1   2  21   -0.05    0.20
   0   2  21    0.43    0.24
   0   2  21    0.14    0.20
  -1   2  21   -0.06    0.18
  -1   2  21   -0.01    0.13
  -2   2  21    0.45    0.26
  -3   2  21    0.19    0.25
  -4   2  21    0.49    0.31
   2   1  21    0.23    0.24
   1   1  21   -0.12    0.17
   1   1  21    0.06    0.21
   0   1  21    0.10    0.18
   0   1  21    0.22    0.23
  -1   1  21   -0.07    0.15
  -1   1  21    0.11    0.21
  -2   1  21   -0.18    0.19
  -3   1  21    0.04    0.24
  -4   1  21   -0.02    0.22
   2   0  21   -0.24    0.19
   2   0  21    0.28    0.19
   1   0  21    0.19    0.22
   1   0  21    0.16    0.21
   0   0  21   -0.03    0.17
   0   0  21   -0.09    0.14
  -1   0  21    0.28    0.18
  -1   0  21    1.13    0.33
  -2   0  21   -0.25    0.18
  -3   0  21   -0.02    0.19
  -4   0  21    0.09    0.22
   2  -1  21   -0.16    0.21
   1  -1  21    0.13    0.23
   1  -1  21    0.11    0.22
   0  -1  21   -0.09    0.14
   0  -1  21    0.52    0.26
  -1  -1  21    0.34    0.19
  -1  -1  21    0.05    0.22
  -2  -1  21   -0.06    0.19
  -3  -1  21    0.04    0.20
  -4  -1  21    0.00    0.21
   2  -2  21    0.05    0.23
   1  -2  21    0.41    0.25
   1  -2  21    0.06    0.21
   0  -2  21    0.07    0.19
   0  -2  21   -0.22    0.18
  -1  -2  21   -0.18    0.20
  -2  -2  21    0.39    0.24
  -3  -2  21    0.13    0.22
  -4  -2  21    0.06    0.21
   1  -3  21    0.03    0.23
   1  -3  21   -0.15    0.20
   0  -3  21   -0.07    0.18
   0  -3  21   -0.16    0.20
  -1  -3  21   -0.13    0.19
  -2  -3  21    0.12    0.21
  -3  -3  21   -0.15    0.20
  -4  -3  21    0.20    0.22
   1  -4  21   -0.08    0.19
   1  -4  21    0.24    0.24
   0  -4  21    0.07    0.22
   0  -4  21    0.18    0.20
  -1  -4  21    0.01    0.22
  -2  -4  21    0.45    0.26
  -3  -4  21   -0.38    0.14
   0  -5  21   -0.19    0.16
   0  -5  21   -0.02    0.17
  -1  -5  21   -0.05    0.19
  -2  -5  21   -0.19    0.17
  -3  -5  21    0.10    0.21
   0   3  22   -0.03    0.17
  -1   3  22    0.15    0.24
  -1   3  22   -0.03    0.18
  -2   3  22    0.56    0.31
   0   2  22   -0.22    0.16
   0   2  22    0.24    0.23
  -1   2  22   -0.23    0.16
  -1   2  22   -0.14    0.23
  -2   2  22    0.30    0.23
  -3   2  22   -0.14    0.24
   0   1  22   -0.20    0.16
   0   1  22   -0.13    0.20
  -1   1  22    0.38    0.24
  -2   1  22   -0.10    0.21
  -3   1  22    0.14    0.23
   1   0  22    0.23    0.22
   0   0  22   -0.04    0.16
   0   0  22   -0.01    0.23
  -1   0  22    0.23    0.25
  -2   0  22    0.13    0.20
  -3   0  22    0.02    0.24
   0  -1  22    0.12    0.17
   0  -1  22    0.03    0.23
  -1  -1  22    0.08    0.20
  -2  -1  22   -0.11    0.20
  -3  -1  22    0.41    0.26
   0  -2  22    0.37    0.22
   0  -2  22    0.07    0.24
  -1  -2  22   -0.05    0.20
  -2  -2  22    0.07    0.21
  -3  -2  22   -0.01    0.24
   0  -3  22   -0.01    0.19
  -1  -3  22   -0.18    0.20
  -2  -3  22   -0.26    0.20
   0   0   0    0.00    0.00
;
_shelx_hkl_checksum                18824
_olex2_submission_special_instructions  'No special instructions were received'
