# Supplementary material for: Synthesis, Crystal Structure and Bioactivity of Phenazine-1-carboxylic Acylhydrazone Derivatives
Source: Molecules. 2021 Sep 1;26(17):5320. doi: 10.3390/molecules26175320 (PMC8434039; doi:10.3390/molecules26175320)
Supplement: Supplementary file 1 [file molecules-26-05320-s001.zip › cif and checkcif/cif and checkcif/3j.lis]

                                                                                            "a         "  PLATON-GENERAL   Page    1
====================================================================================================================================
PLATON(V-240213)-Run for: a         P 1 21/n 1   R = 0.06                                                 TIME: Aug 12 15:29:17 2021
=5TIME: =5TIME: =5TIME: =5TIME: =5TIME: =5TIME: =5TIME: =5TIME: =5TIME: =5TIME: =5TIME: =5TIME: =5TIME: =5TIME: =5TIME: =5TIME: =5TIME: =5TIME: =5TIME: =5TIME: =5TIME: =5TIME: =5TIME: =5TIME: =5TIME: =5TIME: =5TIME: =5TIME: =5TIME: =5TIME: =5TIME: =5TIME: =5TIME: =5TIME: =5TIME: =5TIME: =5TIME: =5TIME: =5TIME: =5TIME: =5TIME: =5TIME: =5TIME: =5TIME: =5TIME: =5TIME: =5TIME: =5TIME: =5TIME: =5TIME: =5TIME: =5TIME: =5TIME: =5TIME: =5TIME: =5TIME: =5TIME: =5TIME: =5TIME: =5TIME: =5TIME: =5TIME: =5TIME: =5TIME: =5TIME: =5TIME: =5TIME: =5TIME: =5TIME: =5TIME: =5TIME: =5TIME: =5TIME: =5TIME: =5TIME: =5TIME: =5TIME: =5TIME: =5TIME: =5TIME: =5TIME: =5TIME: =5TIME: =5TIME: =5TIME: =5TIME: =5TIME: =5TIME: =5TIME: =5TIME: =5TIME: =5TIME: =5TIME: =5TIME: =5TIME: =5TIME: =5TIME: =5TIME: =5TIME: =5TIME: =5TIME: =5TIME: =5TIME: =5TIME: =5TIME: =5TIME: =5TIME: =5TIME: =5TIME: =5TIME: =5TIME: =5TIME: =5TIME: =5TIME: =5TIME: =5TIME: =5TIME: =5TIME: =5TIME: =5TIME: =5TIME: =5TIME: =5TIME: =5TIME: =5TIME: =5TIME: =5TIME: =5TIME: =5TIME: =5TIME: =5TIME: =5TIME:
                                                                                                              (C) 1980-2013 A.L.Spek0=5TIME:
                                                       =5TIME: =5TIME: =5TIME: =5TIME: =5TIME: =5TIME: =5TIME: =5TIME: =5TIME: =5TIME: =5TIME: =5TIME:
=5TIME: =5TIME: =5TIME: =5TIME: =5TIME: =5TIME: =5TIME: =5TIME: =5TIME: =5TIME: =5TIME: =5TIME: =5TIME: =5TIME: =5TIME: =5TIME: =5TIME: =5TIME: =5TIME: =5TIME: =5TIME: =5TIME: =5TIME: =5TIME: =5TIME: =5TIME: =5TIME: =5TIME: =5TIME: =5TIME: =5TIME: =5TIME: =5TIME: =5TIME: =5TIME: =5TIME: =5TIME: =5TIME: =5TIME: =5TIME: =5TIME: =5TIME: =5TIME: =5TIME: =5TIME: =5TIME: =5TIME: =5TIME: =5TIME: =5TIME: =5TIME: =5TIME: =5TIME: =5TIME:  Crystal Data =5TIME: =5TIME: =5TIME: =5TIME: =5TIME: =5TIME: =5TIME: =5TIME: =5TIME: =5TIME: =5TIME: =5TIME: =5TIME: =5TIME: =5TIME: =5TIME: =5TIME: =5TIME: =5TIME: =5TIME: =5TIME: =5TIME: =5TIME: =5TIME: =5TIME: =5TIME: =5TIME: =5TIME: =5TIME: =5TIME: =5TIME: =5TIME: =5TIME: =5TIME: =5TIME: =5TIME: =5TIME: =5TIME: =5TIME: =5TIME: =5TIME: =5TIME: =5TIME: =5TIME: =5TIME: =5TIME: =5TIME: =5TIME: =5TIME: =5TIME: =5TIME: =5TIME: =5TIME: =5TIME: =5TIME: =5TIME: =5TIME: =5TIME: =5TIME: =5TIME: =5TIME: =5TIME: =5TIME: =5TIME:
                                                       =5TIME: =5TIME: =5TIME: =5TIME: =5TIME: =5TIME: =5TIME: =5TIME: =5TIME: =5TIME: =5TIME: =5TIME:
                        Input Cell  (Lattice Type: P)   -   Temp = 293K             Reduced Cell     (Acta Cryst.(1976),A32,297-298)
---------------------------------------------------------------------------------   ------------------------------------------------
a =    7.6260(17)  Angstrom                alpha =            90 Degree             a  =    7.626     alpha  =   90.00  V  =  1878.6
b =     13.156(3)                           beta =     98.776(7)                    b  =   13.156     beta   =   98.78
c =     18.946(4)                          gamma =            90                    c  =   18.946     gamma  =   90.00
 
V =     1878.6(7) Cubic-Angstrom          d(100) =      7.5367   Angstrom                        Niggli Values
                                          d(010) =     13.1560                              58.156   173.080   358.951
Lambda(MoKa) =   0.71073 Angstrom         d(001) =     18.7242                               0.000   -22.044     0.000
 
                                                =5TIME: =5TIME: =5TIME: =5TIME: =5TIME: =5TIME: =5TIME: =5TIME: =5TIME: =5TIME: =5TIME: =5TIME: =5TIME: =5TIME: =5TIME: =5TIME: =5TIME: =5TIME: =5TIME: =5TIME: =5TIME: =5TIME: =5TIME: =5TIME: =5TIME: =5TIME:
=5TIME: =5TIME: =5TIME: =5TIME: =5TIME: =5TIME: =5TIME: =5TIME: =5TIME: =5TIME: =5TIME: =5TIME: =5TIME: =5TIME: =5TIME: =5TIME: =5TIME: =5TIME: =5TIME: =5TIME: =5TIME: =5TIME: =5TIME: =5TIME: =5TIME: =5TIME: =5TIME: =5TIME: =5TIME: =5TIME: =5TIME: =5TIME: =5TIME: =5TIME: =5TIME: =5TIME: =5TIME: =5TIME: =5TIME: =5TIME: =5TIME: =5TIME: =5TIME: =5TIME: =5TIME: =5TIME: =5TIME:  Orthogonalization Matrices =5TIME: =5TIME: =5TIME: =5TIME: =5TIME: =5TIME: =5TIME: =5TIME: =5TIME: =5TIME: =5TIME: =5TIME: =5TIME: =5TIME: =5TIME: =5TIME: =5TIME: =5TIME: =5TIME: =5TIME: =5TIME: =5TIME: =5TIME: =5TIME: =5TIME: =5TIME: =5TIME: =5TIME: =5TIME: =5TIME: =5TIME: =5TIME: =5TIME: =5TIME: =5TIME: =5TIME: =5TIME: =5TIME: =5TIME: =5TIME: =5TIME: =5TIME: =5TIME: =5TIME: =5TIME: =5TIME: =5TIME: =5TIME: =5TIME: =5TIME: =5TIME: =5TIME: =5TIME: =5TIME: =5TIME: =5TIME: =5TIME:
                                                =5TIME: =5TIME: =5TIME: =5TIME: =5TIME: =5TIME: =5TIME: =5TIME: =5TIME: =5TIME: =5TIME: =5TIME: =5TIME: =5TIME: =5TIME: =5TIME: =5TIME: =5TIME: =5TIME: =5TIME: =5TIME: =5TIME: =5TIME: =5TIME: =5TIME: =5TIME:
 
(See e.g. J.D.Dunitz, Xray Analysis and Structure Determination of Organic Molecules, Cornell Univ. Press, 1979, P236)
 
(XO)   (   7.62600         0  -2.89063 ) (X)   ,   (X)   (   0.13113         0   0.02024 ) (XO)      Orthogonal Axes AO, BO and CO
(YO) = (         0  13.15600         0 )*(Y)   ,   (Y) = (         0   0.07601         0 )*(YO)             are defined as:
(ZO)   (         0         0  18.72419 ) (Z)   ,   (Z)   (         0         0   0.05341 ) (ZO)     AO // A, CO // C*, BO // CO X AO
 
                                                  =5TIME: =5TIME: =5TIME: =5TIME: =5TIME: =5TIME: =5TIME: =5TIME: =5TIME: =5TIME: =5TIME: =5TIME: =5TIME: =5TIME: =5TIME: =5TIME: =5TIME: =5TIME: =5TIME: =5TIME:
=5TIME: =5TIME: =5TIME: =5TIME: =5TIME: =5TIME: =5TIME: =5TIME: =5TIME: =5TIME: =5TIME: =5TIME: =5TIME: =5TIME: =5TIME: =5TIME: =5TIME: =5TIME: =5TIME: =5TIME: =5TIME: =5TIME: =5TIME: =5TIME: =5TIME: =5TIME: =5TIME: =5TIME: =5TIME: =5TIME: =5TIME: =5TIME: =5TIME: =5TIME: =5TIME: =5TIME: =5TIME: =5TIME: =5TIME: =5TIME: =5TIME: =5TIME: =5TIME: =5TIME: =5TIME: =5TIME: =5TIME: =5TIME: =5TIME:  Space Group Symmetry =5TIME: =5TIME: =5TIME: =5TIME: =5TIME: =5TIME: =5TIME: =5TIME: =5TIME: =5TIME: =5TIME: =5TIME: =5TIME: =5TIME: =5TIME: =5TIME: =5TIME: =5TIME: =5TIME: =5TIME: =5TIME: =5TIME: =5TIME: =5TIME: =5TIME: =5TIME: =5TIME: =5TIME: =5TIME: =5TIME: =5TIME: =5TIME: =5TIME: =5TIME: =5TIME: =5TIME: =5TIME: =5TIME: =5TIME: =5TIME: =5TIME: =5TIME: =5TIME: =5TIME: =5TIME: =5TIME: =5TIME: =5TIME: =5TIME: =5TIME: =5TIME: =5TIME: =5TIME: =5TIME: =5TIME: =5TIME: =5TIME: =5TIME: =5TIME: =5TIME: =5TIME:
                                                  =5TIME: =5TIME: =5TIME: =5TIME: =5TIME: =5TIME: =5TIME: =5TIME: =5TIME: =5TIME: =5TIME: =5TIME: =5TIME: =5TIME: =5TIME: =5TIME: =5TIME: =5TIME: =5TIME: =5TIME:
 
(See e.g. G. Burns & A.M. Glazer, Space Groups for Solid State Scientists, Academic Press, 1990 or Int. Tables A)
 
Space Group  H-M:  P21/n
Space Group Hall: -P 2yn                                [Schoenflies: C2h^5 ]
Lattice Type: mP,  Centric,   Monoclinic, Order:   4( 2), No:  14, Laue:  2/m
 
  Nr            ***** Symmetry Operation(s) *****
 
   1               X ,              Y ,              Z
   2         1/2 - X ,        1/2 + Y ,        1/2 - Z
   3             - X ,            - Y ,            - Z
   4         1/2 + X ,        1/2 - Y ,        1/2 + Z
                                                                                            "a         "  PLATON-GEOMETRY  Page    2
====================================================================================================================================
(1:19-Rule Rounded) Coordinates of Unique Residue(s) Identified.  Standard Deviations in the Last Digit are in Parentheses.
------------------------------------------------------------------------------------------------------------------------------------
          Site    = Site Symmetry; SSN = Site Symmetry Number; SSOF = SHELX Site Occupation Factor (= S.O.F / SSN).
*******   Move    = Transformation on Input Data: N.IJK (N = SymOp, IJK = Translation) i.e. 1.555 = nomove
SYMBOLS:  Type    = D/A = Potential Donor or Acceptor atom, D-H = H on Donor atom, MET = Metal.
*******   El Type = AK = Alkali Metal, AE = Alkaline Earth, HL = Halogen, AN = Actinide, LN = Lanthanide, TR = Transition Element.
          ARU     = Asymmetric Residue Unit encoded as sklm.nn, with s = symmetry op, klm = translation, nn = residue #.
          RESIDUE = collection of ARU's constituting an isolated unit (= molecule, ion).
          FLAGS   : d = determined, c = calculated, R = riding G = group
------------------------------------------------------------------------------------------------------------------------------------
Atom Types  :      C      H      N      O
Cov.Rad(Ang):   0.68   0.35   0.68   0.68
Atom Volume :  13.87   5.08  11.80  11.39
Atom Number :      6      1      7      8
Atom Weight : 12.010  1.008  14.01  16.00
Scat.Fact.f0:  5.999  1.000  6.995  7.999
Scat.Fact.f':  0.003  0.000  0.006  0.011
Scat.Fact.f":  0.002  0.000  0.003  0.006
Mu/Rho(MoKa):   0.58   0.37   0.84   1.22
Elem. Type  :     --     --     --     --
------------------------------------------------------------------------------------------------------------------------------------
Sources - Cov. Radii : Manual Cambridge Crystallographic Data Base
        - Atom Volume: D.W.M. Hofmann (2002). Acta Cryst. B58, 489-493
        - Atomic Wt. : SHELXL97                                                                                               NOMOVE
        - Scat. Fact.: SHELXL97 (International Tables)
        - mu/rho     : International Tables C, table 4.2.4.2, p193-199
------------------------------------------------------------------------------------------------------------------------------------
Flags Label         Fractional Coordinates (x,y,z)          Orthogonal Coordinates (XO,YO,ZO)   Site SSN*SSOF =    S.O.F   Move Type
------------------------------------------------------------------------------------------------------------------------------------
d     O(1)         0.9807(4)      0.3392(2)    0.26655(15)    6.708(3)    4.463(3)    4.991(3)        1     1          1    -    D/A
d     O(2)         1.2584(4)      0.5931(2)    0.31765(15)    8.678(3)    7.803(3)    5.948(3)        1     1          1    -    D/A
d     N(1)         0.7365(4)      0.0258(2)      0.4660(2)    4.270(3)    0.339(3)    8.725(4)        1     1          1    -    D/A
d     N(2)         0.9475(4)      0.2007(2)    0.46442(16)    5.883(3)    2.640(3)    8.696(3)        1     1          1    -    D/A
d     N(3)         1.0414(4)      0.3542(2)    0.38599(16)    6.826(3)    4.660(3)    7.227(3)        1     1          1    -    D/A
d     N(4)         1.1248(4)      0.4465(2)    0.38236(17)    7.472(3)    5.874(3)    7.159(3)        1     1          1    -    D/A
d     C(1)         1.0075(5)      0.1975(3)      0.5920(2)    5.972(4)    2.598(4)   11.085(4)        1     1          1    -     -
d     C(2)         0.9833(6)      0.1546(3)      0.6542(2)    5.608(5)    2.034(4)   12.249(4)        1     1          1    -     -
d     C(3)         0.8693(6)      0.0695(3)      0.6553(3)    4.735(5)    0.914(4)   12.270(6)        1     1          1    -     -
d     C(4)         0.7886(6)      0.0280(3)      0.5943(3)    4.296(5)    0.368(4)   11.128(6)        1     1          1    -     -
d     C(5)         0.8142(5)      0.0679(3)      0.5267(2)    4.687(4)    0.893(4)    9.862(4)        1     1          1    -     -
d     C(6)         0.9255(5)      0.1568(2)      0.5263(2)    5.537(4)    2.063(3)    9.855(4)        1     1          1    -     -
d     C(7)         0.8668(4)      0.1603(2)      0.4030(2)    5.445(3)    2.109(3)    7.546(4)        1     1          1    -     -
d     C(8)         0.7613(5)      0.0694(3)      0.4040(2)    4.638(4)    0.913(4)    7.565(4)        1     1          1    -     -
d     C(9)         0.8829(5)      0.2052(3)      0.3359(2)    5.762(4)    2.700(4)    6.289(4)        1     1          1    -     -
d     C(10)        0.8036(5)      0.1583(3)      0.2750(2)    5.333(4)    2.083(4)    5.149(4)        1     1          1    -     -
d     C(11)        0.7042(6)      0.0671(3)      0.2768(3)    4.570(5)    0.883(4)    5.183(6)        1     1          1    -     -
d     C(12)        0.6825(5)      0.0253(3)      0.3391(3)    4.225(4)    0.333(4)    6.349(6)        1     1          1    -     -
d     C(13)        0.9732(5)      0.3052(3)      0.3259(2)    6.480(4)    4.015(4)    6.102(4)        1     1          1    -     -
                                                                                            "a         "  PLATON-GEOMETRY  Page    3
====================================================================================================================================
d     C(14)        1.1984(5)      0.4838(2)      0.4426(2)    7.860(4)    6.365(3)    8.287(4)        1     1          1    -     -
d     C(15)        1.3003(4)      0.5785(2)      0.4458(2)    8.627(3)    7.611(3)    8.347(4)        1     1          1    -     -
d     C(16)        1.3254(5)      0.6267(3)      0.3840(2)    8.997(4)    8.245(4)    7.190(4)        1     1          1    -     -
d     C(17)        1.4310(6)      0.7165(3)      0.3855(3)    9.798(5)    9.426(4)    7.218(6)        1     1          1    -     -
d     C(18)        1.5067(5)      0.7534(3)      0.4500(3)   10.189(4)    9.912(4)    8.426(6)        1     1          1    -     -
d     C(19)        1.4855(5)      0.7086(3)      0.5152(3)    9.839(4)    9.322(4)    9.647(6)        1     1          1    -     -
d     C(20)        1.5632(5)      0.7480(3)      0.5818(3)   10.239(4)    9.841(4)   10.894(6)        1     1          1    -     -
d     C(21)        1.5420(6)      0.7034(3)      0.6443(3)    9.897(5)    9.254(4)   12.064(6)        1     1          1    -     -
d     C(22)        1.4394(6)      0.6165(3)      0.6421(2)    9.121(5)    8.111(4)   12.023(4)        1     1          1    -     -
d     C(23)        1.3607(5)      0.5764(3)      0.5794(2)    8.702(4)    7.583(4)   10.849(4)        1     1          1    -     -
d     C(24)        1.3785(4)      0.6190(2)      0.5134(2)    9.028(3)    8.144(3)    9.613(4)        1     1          1    -     -
 
cR    H(1)           1.07920        0.25470        0.59230      6.5179      3.3508     11.0903        1     1          1    -     -
cR    H(2)           1.04190        0.18100        0.69690      5.9311      2.3812     13.0489        1     1          1    -     -
cR    H(2A)          1.17470        0.55490        0.32010      8.0330      7.3003      5.9936        1     1          1    -    D-H
cR    H(3)           0.85040        0.04230        0.69880      4.4652      0.5565     13.0845        1     1          1    -     -
cR    H(3A)          1.03300        0.32790        0.42690      6.6436      4.3139      7.9934        1     1          1    -    D-H
cR    H(4)           0.71460       -0.02780        0.59610      3.7264     -0.3657     11.1615        1     1          1    -     -
cR    H(10)          0.81500        0.18690        0.23110      5.5472      2.4589      4.3272        1     1          1    -     -
cR    H(11)          0.65400        0.03640        0.23430      4.3101      0.4789      4.3871        1     1          1    -     -
cR    H(12)          0.61480       -0.03340        0.33970      3.7065     -0.4394      6.3606        1     1          1    -     -
cR    H(14)          1.18680        0.44990        0.48470      7.6495      5.9189      9.0756        1     1          1    -     -
cR    H(17)          1.44760        0.74890        0.34340     10.0468      9.8525      6.4299        1     1          1    -     -
cR    H(18)          1.57630        0.81160        0.45090     10.7175     10.6774      8.4427        1     1          1    -     -
cR    H(20)          1.63140        0.80670        0.58280     10.7564     10.6129     10.9125        1     1          1    -     -
cR    H(21)          1.59520        0.73050        0.68770     10.1771      9.6105     12.8766        1     1          1    -     -
cR    H(22)          1.42410        0.58480        0.68460      8.8813      7.6936     12.8186        1     1          1    -     -
cR    H(23)          1.29200        0.51810        0.58040      8.1751      6.8161     10.8675        1     1          1    -     -
                                                                                            "a         "  PLATON-GEOMETRY  Page    4
====================================================================================================================================
 
   Ordered Structure                                  Unit Cell Contents (Based on Contents of Atom List, that may be Incomplete)
====================================================================================================================================
Resd Site  X(cen) Y(cen) Z(cen)  Mol.Wt S.O.F   Z      C     H    N    O
====================================================================================================================================
  1     1  1.089  0.360  0.457   392.41     1   4     24    16    4    2
                              ------------------------------------------------------------------------------------------------------
        Unit Cell Weight =      1569.63               96    64   16    8
 
 Calculated Analysis (%) =                          73.5   4.1 14.3  8.2
 
          Moiety_Formula = C24 H16 N4 O2
 
             Sum_Formula = C24 H16 N4 O2
 
          Formula_Weight =      392.41 [Note: Based on SHELXL97 Atomic Weights]
 
               Formula_Z =           4
 
            SpaceGroup_Z =           4  ===>  Z' =  4 /  4 =   1.000
 
      Calculated Density =   1.3874(5) g cm-3 [= Mg m-3]                              ** WARNING **
                                                                           Please Check the Derived Crystal Data.
                  F(000) =       816.0 [     816.33]                       They may be Incorrect for Disordered,
                                                                           Incomplete or Polymeric Structures.
                mu(MoKa) =        0.91 cm-1 =   0.091 mm-1
 
 
        Predicted Volume =      1936.6[    1935.6] Ang**3, 298[293]K - (D.W.M. Hofmann (2002). Acta Cryst. B58, 489-493)
 
Note on F000: The first number is a pure electron count, the second number between [] is calculated from f,f' & f"
                                                                                            "a         "  PLATON-H-BONDS   Page    5
====================================================================================================================================
Analysis of Potential Hydrogen Bonds and Schemes with d(D...A) < R(D)+R(A)+0.50, d(H...A) < R(H)+R(A)-0.12 Ang., D-H...A > 100.0 Deg
====================================================================================================================================
Note: - ARU codes in [] are with reference to the Coordinates printed above (Possibly transformed, when MOVE .NE. 1.555)
====================================================================================================================================
 
Nr Typ Res Donor --- H....Acceptor [    ARU  ]      D - H      H...A      D...A  D - H...A    A..H..A* A'..H..A" Sum(XY,YZ)  Sum(XZ)
------------------------------------------------------------------------------------------------------------------------------------
 1 Intra 1 O(2)  --H(2A)  ..N(4)   [         ]       0.82       1.93   2.577(4)        136
 2 Intra 1 N(3)  --H(3A)  ..N(2)   [         ]       0.86       1.97   2.669(4)        138
 
 3 Intra 1 C(10) --H(10)  ..O(1)   [         ]       0.93       2.41   2.753(5)        102
 4       1 C(17) --H(17)  ..O(1)   [  2755.01]       0.93       2.53   3.457(6)        175
 
Translation of ARU-Code to CIF and Equivalent Position Code
===========================================================
   [  2755.] = [  2_755] =5/2-x,1/2+y,1/2-z
 
For C--H...Acceptor Interactions See: Th. Steiner, Cryst. Rev, (1996), 6, 1-57
 
H-Bond classification [G.A.Jeffrey, H.Maluszynska & J.Mitra., Int.J.Biol.Macromol.(1985),7,336-348]
------------------------------------------------------------------------------------------------------------------------------------
2-Centre   (linear)     D-H...X most prob. angle 160 deg  - also: G.A.Jeffrey & W.Saenger, Hydrogen Bonding in Biological Structures
3-Centre (bifurcated)   SUM of 3 angl. about H = 360 deg                    Springer-Verlag, Berlin, 1991, pp 20.
4-Centre (trifurcated)
 
Analysis of Potential Donor/Acceptor Atoms -- (Major Disorder Form Only)
====================================================================================================================================
 
At.Nr  D/A    #Cov.Bonds    # H     #D-H..A   #A..H   #A..H-C  Sum(A-H)   Sum(A-X)
------------------------------------------------------------------------------------------------------------------------------------
   1   O(1)          1        -        0        0        2        2        3
   2   O(2)          2      1 H        1        0        0        1        2
   3   N(1)          2        -        0        0        0        0        2
   4   N(2)          2        -        0        1        0        1        3
   5   N(3)          3      1 H        1        0        0        1        3
   6   N(4)          2        -        0        1        0        1        3
                                                                                            "a         "  PLATON-H-BONDS   Page    6
====================================================================================================================================
Analysis of Hydrogen Bonded Molecular Aggregates (See also Acta Cryst. B36, 1980, 2113 - 2115) -- (Major Disorder Component Only)
====================================================================================================================================
 
 
                    Coordinates of Donor and Acceptor Atoms                                Coordinates of D/A-Bonded Atom(s)
                    =======================================                                =================================
 
  D/A I  [    ARU  ]      X      Y      Z   --  D/A J  [    ARU  ]      X      Y      Z   Atom K     X      Y      Z   I..J--K Angle
------------------------------------------------------------------------------------------------------------------------------------
  O(2)   [  1555.01],  1.2584 0.5931 0.3176 >>  N(4)   [  1555.01],  1.1248 0.4465 0.3824 N(3)    1.0414 0.3542 0.3860          155
                                                                                          C(14)   1.1984 0.4838 0.4426           89
  N(4)   [  1555.01],  1.1248 0.4465 0.3824 <<  O(2)   [  1555.01],  1.2584 0.5931 0.3176 C(16)   1.3254 0.6267 0.3840           86
                                                                                          H(2A)   1.1747 0.5549 0.3201           31
  N(3)   [  1555.01],  1.0414 0.3542 0.3860 >>  N(2)   [  1555.01],  0.9475 0.2007 0.4644 C(6)    0.9255 0.1568 0.5263          153
                                                                                          C(7)    0.8668 0.1603 0.4030           87
  N(2)   [  1555.01],  0.9475 0.2007 0.4644 <<  N(3)   [  1555.01],  1.0414 0.3542 0.3860 N(4)    1.1248 0.4465 0.3824          149
                                                                                          C(13)   0.9732 0.3052 0.3259           90
                                                                                          H(3A)   1.0330 0.3279 0.4269           30
                                                                                            "a         "  PLATON-H-BONDS   Page    7
====================================================================================================================================
Analysis of the (Cooperative) Hydrogen Bond Network  (i.e. (In)Finite O-H...O-H...O-H..  Chains and/or Rings (Max = 18 Membered))
====================================================================================================================================
 
 
                                                         ============
******************************************************** NetworK =  1 **************************************************************
                                                         ============
 
  Code Acc    Donor Atom          X       Y       Z       Acceptor Atom       X       Y       Z up to BondCode(s) of Forward Link(s)
------------------------------------------------------------------------------------------------------------------------------------
 1.555      O(2)  [  1555.01]  1.2584  0.5931  0.3176   N(4)  [  1555.01]  1.1248  0.4465  0.3824
            H(2A)              1.1747  0.5549  0.3201
 
                                                         ============
******************************************************** NetworK =  2 **************************************************************
                                                         ============
 
  Code Acc    Donor Atom          X       Y       Z       Acceptor Atom       X       Y       Z up to BondCode(s) of Forward Link(s)
------------------------------------------------------------------------------------------------------------------------------------
 2.555      N(3)  [  1555.01]  1.0414  0.3542  0.3860   N(2)  [  1555.01]  0.9475  0.2007  0.4644
            H(3A)              1.0330  0.3279  0.4269
 
                                            ------------------------------
 
Hydrogen Bonds are Coded as N.IJK Where N       = Sequence Number of Hydrogen Bond (NOTE: New Hbond Numbering system)
                                        I - 5   = Nr of Translation Units Along A-Axis
                                        J - 5   = Nr of Translation Units Along B-Axis
                                        K - 5   = Nr of Translation Units Along C-Axis
 
Ring Closure Links are Indicated with 'R' and Infinite Chain Links With 'T'
:: Instruction CALC    NOT allowed at this point
                                                                                            "          "  PLATON-SUMMARY   Page    8
====================================================================================================================================
 
 
                                                          ===========
********************************************************* N O T I C E **************************************************
                                                          ===========
 
- PLATON Reference : Spek, A.L. (2003). J. Appl. Cryst. 36, 7-13.
                     Spek, A.L. (2009). Acta Cryst. D65, 148-155.
 
- Output Values (Esd) may have  been set to 99, 999 or 9999 to Avoid Format Overflow
 
- Derived Parameter SU's (= Esd's) may be Incorrect in Cases where Covariances in the Atom Parameters should have been taken
  into Account (e.g. Those Involving Atoms That were Refined with Constraints)
 
- ROUNDING, in particular of the Input Coordinate Data, may give deviating values for derived geometry parameters.
  However, differences should be within the associated esd-range.
 
- PLATON is NOT a Finished Program. The Implementation of Additional Options is Planned. Some of the More Advanced
  Features are Experimental and may Contain Loose Ends.
 
- The Communication of Glitches Encountered will be Appreciated: E-mail: a.l.spek@uu.nl
 
- Recent versions of PLATON may be obtained from http://www.platonsoft.nl/xraysoft
 
- More INFO can be found on http://www.platonsoft.nl/
 
 
 
:: Input Xtal Data from File 3j.cif - Data Type CIF
 
:: NORMAL END of PLATON :     8 Pages on FILE 3j.lis
 
