# Supplementary material for: Synthesis, Crystal Structure and Bioactivity of Phenazine-1-carboxylic Acylhydrazone Derivatives
Source: Molecules. 2021 Sep 1;26(17):5320. doi: 10.3390/molecules26175320 (PMC8434039; doi:10.3390/molecules26175320)
Supplement: Supplementary file 1 [file molecules-26-05320-s001.zip › cif and checkcif/cif and checkcif/3j_shelxl.ins]

    a.res created by SHELXL-2014/7
 
TITL A in P2(1)/n
CELL 0.71073 7.626 13.1558 18.9464 90 98.776 90
ZERR 4 0.0017 0.0028 0.0043 0 0.007 0
LATT 1
SYMM 0.5-X,0.5+Y,0.5-Z
SFAC C H N O
UNIT 96 64 16 8
 
L.S. 4
PLAN  25
SIZE 0.23 0.21 0.16
BOND $H
fmap 2
acta
MERG 2
OMIT -3 50
REM <olex2.extras>
REM <HklSrc "%.\\A.hkl">
REM </olex2.extras>
 
WGHT    0.093400    0.233100
FVAR       0.12110
C1    1    1.007495    0.197495    0.591984    11.00000    0.07074    0.06223 =
         0.07587    0.00615    0.00874   -0.00216
AFIX  43
H1    2    1.079208    0.254717    0.592277    11.00000   -1.20000
AFIX   0
C2    1    0.983322    0.154617    0.654187    11.00000    0.09456    0.07854 =
         0.08109    0.00574    0.00980   -0.00431
AFIX  43
H2    2    1.041868    0.180957    0.696930    11.00000   -1.20000
AFIX   0
C3    1    0.869281    0.069512    0.655256    11.00000    0.10171    0.07523 =
         0.09447    0.01617    0.02233    0.00062
AFIX  43
H3    2    0.850392    0.042269    0.698762    11.00000   -1.20000
AFIX   0
C4    1    0.788589    0.028028    0.594268    11.00000    0.08937    0.04918 =
         0.10309    0.01124    0.02520   -0.00484
AFIX  43
H4    2    0.714575   -0.027790    0.596075    11.00000   -1.20000
AFIX   0
C5    1    0.814202    0.067940    0.526704    11.00000    0.06621    0.04268 =
         0.09555    0.00286    0.02079    0.00784
C6    1    0.925470    0.156802    0.526269    11.00000    0.05509    0.04268 =
         0.07558    0.00463    0.01382    0.00482
C7    1    0.866812    0.160349    0.403031    11.00000    0.04566    0.04823 =
         0.07527   -0.00444    0.00792    0.00464
C8    1    0.761297    0.069357    0.403991    11.00000    0.06208    0.05067 =
         0.07771   -0.01008    0.00782    0.00557
C9    1    0.882868    0.205203    0.335898    11.00000    0.05839    0.05069 =
         0.07231   -0.00770    0.00297    0.00951
C10   1    0.803645    0.158345    0.275044    11.00000    0.07763    0.07492 =
         0.08130   -0.00764    0.01039    0.01137
AFIX  43
H10   2    0.814995    0.186901    0.231066    11.00000   -1.20000
AFIX   0
C11   1    0.704219    0.067143    0.276828    11.00000    0.08018    0.07981 =
         0.09467   -0.02722   -0.00247   -0.00432
AFIX  43
H11   2    0.653985    0.036426    0.234308    11.00000   -1.20000
AFIX   0
C12   1    0.682518    0.025340    0.339113    11.00000    0.07620    0.06415 =
         0.10190   -0.02175    0.01098   -0.00488
AFIX  43
H12   2    0.614782   -0.033359    0.339651    11.00000   -1.20000
AFIX   0
C13   1    0.973217    0.305239    0.325859    11.00000    0.07718    0.06244 =
         0.06531   -0.00082    0.00959    0.01297
C14   1    1.198442    0.483756    0.442606    11.00000    0.06243    0.04834 =
         0.07552    0.00542    0.02285    0.00539
AFIX  43
H14   2    1.186757    0.449900    0.484727    11.00000   -1.20000
AFIX   0
C15   1    1.300253    0.578506    0.445775    11.00000    0.05163    0.04195 =
         0.08593    0.01272    0.02277    0.00738
C16   1    1.325442    0.626689    0.384004    11.00000    0.07208    0.05921 =
         0.08920    0.00984    0.02319    0.01306
C17   1    1.431028    0.716483    0.385471    11.00000    0.08652    0.05711 =
         0.11877    0.02831    0.04550    0.00807
AFIX  43
H17   2    1.447645    0.748896    0.343373    11.00000   -1.20000
AFIX   0
C18   1    1.506700    0.753404    0.450042    11.00000    0.06267    0.05040 =
         0.15153    0.00668    0.03088    0.00517
AFIX  43
H18   2    1.576336    0.811560    0.450935    11.00000   -1.20000
AFIX   0
C19   1    1.485465    0.708650    0.515177    11.00000    0.05467    0.04184 =
         0.11637   -0.00515    0.02482    0.00620
C20   1    1.563173    0.747989    0.581780    11.00000    0.06135    0.05120 =
         0.15142   -0.01915    0.02164   -0.00133
AFIX  43
H20   2    1.631435    0.806705    0.582839    11.00000   -1.20000
AFIX   0
C21   1    1.542036    0.703363    0.644334    11.00000    0.07644    0.07525 =
         0.12495   -0.02369    0.01767   -0.00003
AFIX  43
H21   2    1.595182    0.730467    0.687702    11.00000   -1.20000
AFIX   0
C22   1    1.439381    0.616452    0.642053    11.00000    0.07646    0.08896 =
         0.09374   -0.01426    0.01366    0.01469
AFIX  43
H22   2    1.424090    0.584820    0.684588    11.00000   -1.20000
AFIX   0
C23   1    1.360710    0.576368    0.579449    11.00000    0.05992    0.05576 =
         0.08949   -0.00681    0.01895    0.00578
AFIX  43
H23   2    1.292001    0.518124    0.580405    11.00000   -1.20000
AFIX   0
C24   1    1.378543    0.618977    0.513379    11.00000    0.04804    0.04236 =
         0.08865   -0.00288    0.01971    0.00982
N1    3    0.736515    0.025769    0.466009    11.00000    0.06663    0.04674 =
         0.10488   -0.00684    0.01578   -0.00319
N2    3    0.947539    0.200658    0.464422    11.00000    0.05006    0.04891 =
         0.07439    0.00028    0.00833    0.00281
N3    3    1.041381    0.354209    0.385988    11.00000    0.06781    0.05831 =
         0.07019    0.00189    0.01580   -0.00816
AFIX  43
H3A   2    1.032970    0.327870    0.426881    11.00000   -1.20000
AFIX   0
N4    3    1.124764    0.446539    0.382358    11.00000    0.06851    0.05098 =
         0.07925    0.00385    0.01635    0.00385
O1    4    0.980707    0.339228    0.266548    11.00000    0.14860    0.07497 =
         0.07526    0.00453    0.01085    0.00184
O2    4    1.258358    0.593146    0.317651    11.00000    0.10846    0.09068 =
         0.08736    0.01740    0.02944    0.00084
AFIX  83
H2A   2    1.174676    0.554855    0.320136    11.00000   -1.50000
AFIX   0
HKLF 4
 
REM  A in P2(1)/n
REM R1 =  0.0614 for    1486 Fo > 4sig(Fo)  and  0.1405 for all    3302 data
REM    271 parameters refined using      0 restraints
 
END
 
WGHT      0.0950      0.0691
 
REM Highest difference peak  0.268,  deepest hole -0.160,  1-sigma level  0.047
Q1    1   1.1004  0.3355  0.5267  11.00000  0.05    0.27
Q2    1   1.1990  0.4491  0.5110  11.00000  0.05    0.26
Q3    1   0.8667  0.1266  0.5245  11.00000  0.05    0.20
Q4    1   1.0850  0.3115  0.5748  11.00000  0.05    0.20
Q5    1   1.3790  0.6992  0.3182  11.00000  0.05    0.20
Q6    1   1.5796  0.7826  0.5364  11.00000  0.05    0.20
Q7    1   0.9266  0.1828  0.4885  11.00000  0.05    0.20
Q8    1   1.0256  0.2966  0.4696  11.00000  0.05    0.18
Q9    1   0.7481  0.0745  0.4448  11.00000  0.05    0.17
Q10   1   1.1185  0.3283  0.6480  11.00000  0.05    0.16
Q11   1   1.0410  0.1920  0.7153  11.00000  0.05    0.16
Q12   1   1.3035  0.6084  0.4243  11.00000  0.05    0.16
Q13   1   1.1991  0.4210  0.5632  11.00000  0.05    0.16
Q14   1   1.4563  0.7084  0.4646  11.00000  0.05    0.15
Q15   1   1.2829  0.6005  0.4640  11.00000  0.05    0.14
Q16   1   1.3235  0.5622  0.5235  11.00000  0.05    0.14
Q17   1   1.0013  0.1640  0.5508  11.00000  0.05    0.14
Q18   1   0.8076  0.0406  0.5351  11.00000  0.05    0.14
Q19   1   1.1641  0.4895  0.3328  11.00000  0.05    0.14
Q20   1   1.2708  0.4672  0.5784  11.00000  0.05    0.14
Q21   1   1.5242  0.7172  0.4067  11.00000  0.05    0.14
Q22   1   0.9443  0.1328  0.6498  11.00000  0.05    0.13
Q23   1   0.8200  0.0646  0.5602  11.00000  0.05    0.13
Q24   1   0.7965  0.1242  0.3965  11.00000  0.05    0.13
Q25   1   1.3680  0.6034  0.5923  11.00000  0.05    0.13
