# Supplementary material for: Synthesis, Crystal Structure and Bioactivity of Phenazine-1-carboxylic Acylhydrazone Derivatives
Source: Molecules. 2021 Sep 1;26(17):5320. doi: 10.3390/molecules26175320 (PMC8434039; doi:10.3390/molecules26175320)
Supplement: Supplementary file 1 [file molecules-26-05320-s001.zip › cif and checkcif/cif and checkcif/a.res]

    a.res created by SHELXL-2014/7

TITL A in P2(1)/n
CELL 0.71073 7.626 13.1558 18.9464 90 98.776 90
ZERR 4 0.0017 0.0028 0.0043 0 0.007 0
LATT 1
SYMM 0.5-X,0.5+Y,0.5-Z
SFAC C H N O
UNIT 96 64 16 8
 
L.S. 4
PLAN  25
SIZE 0.23 0.21 0.16
BOND $H
fmap 2
acta
MERG 2
OMIT -3 50
REM <olex2.extras>
REM <HklSrc "%.\\a.hkl">
REM </olex2.extras>
 
WGHT    0.094900    0.069100
FVAR       0.12117
C1    1    1.007488    0.197603    0.591999    11.00000    0.07061    0.06244 =
         0.07591    0.00602    0.00878   -0.00209
AFIX  43
H1    2    1.079105    0.254864    0.592280    11.00000   -1.20000
AFIX   0
C2    1    0.983392    0.154696    0.654213    11.00000    0.09441    0.07861 =
         0.08139    0.00551    0.01002   -0.00458
AFIX  43
H2    2    1.042017    0.181034    0.696943    11.00000   -1.20000
AFIX   0
C3    1    0.869338    0.069571    0.655343    11.00000    0.10219    0.07547 =
         0.09391    0.01600    0.02202    0.00080
AFIX  43
H3    2    0.850450    0.042354    0.698857    11.00000   -1.20000
AFIX   0
C4    1    0.788649    0.028068    0.594325    11.00000    0.08952    0.04932 =
         0.10349    0.01134    0.02552   -0.00473
AFIX  43
H4    2    0.714624   -0.027743    0.596140    11.00000   -1.20000
AFIX   0
C5    1    0.814274    0.067944    0.526714    11.00000    0.06623    0.04264 =
         0.09577    0.00282    0.02077    0.00796
C6    1    0.925470    0.156838    0.526279    11.00000    0.05485    0.04272 =
         0.07583    0.00446    0.01377    0.00478
C7    1    0.866829    0.160402    0.403020    11.00000    0.04556    0.04824 =
         0.07534   -0.00448    0.00803    0.00457
C8    1    0.761342    0.069341    0.403936    11.00000    0.06235    0.05082 =
         0.07758   -0.00984    0.00801    0.00568
C9    1    0.882853    0.205248    0.335892    11.00000    0.05862    0.05071 =
         0.07233   -0.00768    0.00298    0.00951
C10   1    0.803646    0.158394    0.275020    11.00000    0.07753    0.07517 =
         0.08144   -0.00742    0.01033    0.01144
AFIX  43
H10   2    0.815000    0.186987    0.231054    11.00000   -1.20000
AFIX   0
C11   1    0.704216    0.067136    0.276745    11.00000    0.08041    0.08004 =
         0.09437   -0.02697   -0.00229   -0.00459
AFIX  43
H11   2    0.654031    0.036417    0.234218    11.00000   -1.20000
AFIX   0
C12   1    0.682548    0.025362    0.339031    11.00000    0.07613    0.06415 =
         0.10213   -0.02216    0.01088   -0.00500
AFIX  43
H12   2    0.614788   -0.033329    0.339566    11.00000   -1.20000
AFIX   0
C13   1    0.973263    0.305263    0.325880    11.00000    0.07732    0.06253 =
         0.06535   -0.00036    0.00976    0.01288
C14   1    1.198447    0.483755    0.442611    11.00000    0.06262    0.04820 =
         0.07557    0.00539    0.02275    0.00531
AFIX  43
H14   2    1.186737    0.449896    0.484728    11.00000   -1.20000
AFIX   0
C15   1    1.300302    0.578449    0.445794    11.00000    0.05185    0.04197 =
         0.08553    0.01293    0.02280    0.00728
C16   1    1.325522    0.626692    0.384046    11.00000    0.07203    0.05939 =
         0.08922    0.00944    0.02310    0.01296
C17   1    1.430900    0.716401    0.385415    11.00000    0.08651    0.05716 =
         0.11867    0.02827    0.04537    0.00786
AFIX  43
H17   2    1.447399    0.748813    0.343302    11.00000   -1.20000
AFIX   0
C18   1    1.506670    0.753306    0.450007    11.00000    0.06257    0.05035 =
         0.15252    0.00654    0.03099    0.00534
AFIX  43
H18   2    1.576392    0.811425    0.450892    11.00000   -1.20000
AFIX   0
C19   1    1.485401    0.708568    0.515186    11.00000    0.05480    0.04181 =
         0.11598   -0.00511    0.02466    0.00606
C20   1    1.563088    0.747880    0.581780    11.00000    0.06127    0.05112 =
         0.15206   -0.01896    0.02185   -0.00140
AFIX  43
H20   2    1.631330    0.806603    0.582825    11.00000   -1.20000
AFIX   0
C21   1    1.542059    0.703305    0.644354    11.00000    0.07657    0.07515 =
         0.12519   -0.02306    0.01806   -0.00003
AFIX  43
H21   2    1.595209    0.730392    0.687726    11.00000   -1.20000
AFIX   0
C22   1    1.439361    0.616386    0.641985    11.00000    0.07642    0.08905 =
         0.09437   -0.01393    0.01386    0.01475
AFIX  43
H22   2    1.424051    0.584722    0.684507    11.00000   -1.20000
AFIX   0
C23   1    1.360687    0.576311    0.579406    11.00000    0.06014    0.05583 =
         0.08934   -0.00720    0.01880    0.00560
AFIX  43
H23   2    1.291964    0.518072    0.580356    11.00000   -1.20000
AFIX   0
C24   1    1.378556    0.618941    0.513364    11.00000    0.04817    0.04251 =
         0.08843   -0.00282    0.01973    0.00999
N1    3    0.736568    0.025779    0.465973    11.00000    0.06663    0.04674 =
         0.10523   -0.00694    0.01593   -0.00330
N2    3    0.947543    0.200709    0.464397    11.00000    0.05012    0.04897 =
         0.07444    0.00027    0.00841    0.00272
N3    3    1.041395    0.354247    0.385992    11.00000    0.06791    0.05863 =
         0.06998    0.00181    0.01573   -0.00832
AFIX  43
H3A   2    1.032977    0.327910    0.426885    11.00000   -1.20000
AFIX   0
N4    3    1.124754    0.446570    0.382375    11.00000    0.06845    0.05089 =
         0.07938    0.00377    0.01620    0.00354
O1    4    0.980712    0.339190    0.266581    11.00000    0.14879    0.07476 =
         0.07550    0.00461    0.01101    0.00172
O2    4    1.258403    0.593136    0.317677    11.00000    0.10820    0.09094 =
         0.08749    0.01741    0.02957    0.00095
AFIX  83
H2A   2    1.174747    0.554828    0.320169    11.00000   -1.50000
AFIX   0
HKLF 4
 
REM  A in P2(1)/n
REM R1 =  0.0617 for    1486 Fo > 4sig(Fo)  and  0.1411 for all    3302 data
REM    271 parameters refined using      0 restraints
 
END  
     
WGHT      0.0932      0.2482 

REM Highest difference peak  0.268,  deepest hole -0.158,  1-sigma level  0.047
Q1    1   1.1002  0.3354  0.5266  11.00000  0.05    0.27
Q2    1   1.1988  0.4492  0.5109  11.00000  0.05    0.27
Q3    1   0.8671  0.1272  0.5242  11.00000  0.05    0.20
Q4    1   0.9271  0.1828  0.4875  11.00000  0.05    0.20
Q5    1   1.0852  0.3113  0.5742  11.00000  0.05    0.20
Q6    1   1.5797  0.7828  0.5368  11.00000  0.05    0.20
Q7    1   1.3787  0.6992  0.3178  11.00000  0.05    0.20
Q8    1   1.0256  0.2964  0.4694  11.00000  0.05    0.18
Q9    1   0.7460  0.0779  0.4408  11.00000  0.05    0.17
Q10   1   1.1183  0.3279  0.6477  11.00000  0.05    0.16
Q11   1   1.3023  0.6083  0.4242  11.00000  0.05    0.16
Q12   1   1.5063  0.7732  0.4602  11.00000  0.05    0.16
Q13   1   1.0405  0.1918  0.7153  11.00000  0.05    0.16
Q14   1   1.1994  0.4211  0.5634  11.00000  0.05    0.16
Q15   1   0.7067  0.0170  0.4748  11.00000  0.05    0.16
Q16   1   1.4549  0.7080  0.4646  11.00000  0.05    0.15
Q17   1   1.2829  0.6010  0.4630  11.00000  0.05    0.14
Q18   1   0.9948  0.1757  0.5858  11.00000  0.05    0.14
Q19   1   1.0021  0.1640  0.5512  11.00000  0.05    0.14
Q20   1   1.3224  0.5615  0.5238  11.00000  0.05    0.14
Q21   1   0.8072  0.0414  0.5349  11.00000  0.05    0.14
Q22   1   0.9442  0.1328  0.6492  11.00000  0.05    0.14
Q23   1   1.5238  0.7175  0.4065  11.00000  0.05    0.14
Q24   1   1.3674  0.6030  0.5921  11.00000  0.05    0.14
Q25   1   1.2707  0.4672  0.5784  11.00000  0.05    0.14

  REM The information below was added by Olex2.
  REM
  REM R1 = 0.0617 for 1486 Fo > 4sig(Fo) and 0.1411 for all 12532 data
  REM n/a parameters refined using n/a restraints
  REM Highest difference peak 0.27, deepest hole -0.16
  REM Mean Shift 0.001, Max Shift 0.004.

  REM +++ Tabular Listing of Refinement Information +++
  REM R1_all = 0.1411
  REM R1_gt = 0.0617
  REM wR_ref = 0.2189
  REM GOOF = 1.039
  REM Shift_max = 0.004
  REM Shift_mean = 0.001
  REM Reflections_all = 12532
  REM Reflections_gt = 1486
  REM Parameters = n/a
  REM Hole = -0.16
  REM Peak = 0.27
  REM Flack = n/a

  
